# Supplementary material for: Comprehensive Evaluation of Different TiO2-Based Phosphopeptide Enrichment and Fractionation Methods for Phosphoproteomics
Source: Cells. 2022 Jun 28;11(13):2047. doi: 10.3390/cells11132047 (PMC9265536; doi:10.3390/cells11132047)
Supplement: Supplementary file 1 [file cells-11-02047-s001.zip]

Archive with 15 entries (15 files):
- Supplemental Data Comprehensive evaluation of different TiO2-based phosphopeptide enrichment and fractionation methods for phosphoproteomics.pdf
- Supplementary Table S1 Phosphopeptides identified from samples in which different amounts of peptides are used for enrichment.xlsx
- Supplementary Table S10 Phosphopeptides identified with the glutamic acid method from 1 mg peptides (single-shot analysis of three replicates).xlsx
- Supplementary Table S11 Phosphopeptides identified with the lactic acid method from 1 mg peptides (single-shot analysis of three replicates).xlsx
- Supplementary Table S12 Phosphopeptides identified from the ammonia-based HpH-RP fractionation (three replicates).xlsx
- Supplementary Table S13 Phosphopeptides identified from the TEA-based HpH-RP fractionation (three replicates).xlsx
- Supplementary Table S14 Phosphopeptides identified from three replicates of the TEA-based HpH-RP fractionation (combined data).xlsx
- Supplementary Table S2 Phosphopeptides identified from the glutamic acid method (three replicates).xlsx
- Supplementary Table S3 Phosphopeptides identified from the lactic acid method (three replicates).xlsx
- Supplementary Table S4 Phosphopeptides identified from the glycolic acid method (three replicates).xlsx
- Supplementary Table S5 Phosphopeptides identified from the DHB method (three replicates).xlsx
- Supplementary Table S6 Phosphopeptides identified from the four phosphopeptide enrichment methods (combined results of three replicates of each method).xlsx
- Supplementary Table S7 Peptides identified from 293T cell lysate (three replicates).xlsx
- Supplementary Table S8 Phosphopeptides identified from  the four modified protocols of glycolic acid method (three replicates for each protocol).xlsx
- Supplementary Table S9 Phosphopeptides identified from TiO2-TiO2-FT of double TiO2 enrichment (three replicates and combined results).xlsx
