# Supplementary material for: Comprehensive Evaluation of Different TiO2-Based Phosphopeptide Enrichment and Fractionation Methods for Phosphoproteomics
Source: Cells. 2022 Jun 28;11(13):2047. doi: 10.3390/cells11132047 (PMC9265536; doi:10.3390/cells11132047)
Supplement: Supplementary file 1 [file cells-11-02047-s001.zip › Supplementary Table S1 Phosphopeptides identified from samples in which different amounts of peptides are used for enrichment.xlsx]

## Sheet: 50 μg_1
Checked	Confidence	Annotated Sequence	Modifications	Qvality PEP	Qvality q-value	# Protein Groups	# Proteins	# PSMs	Master Protein Accessions	Positions in Master Proteins	Modifications in Master Proteins	# Missed Cleavages	Theo. MH+ [Da]	Abundances (Normalized): F1: Sample	Quan Info	Found in Sample: [S1] F1: Sample	Confidence (by Search Engine): Sequest HT	Percolator q-Value (by Search Engine): Sequest HT	Percolator PEP (by Search Engine): Sequest HT	XCorr (by Search Engine): Sequest HT	Top Apex RT [min]
FALSE	High	[-].MAAAAGPGAALSPRPCDSDPATPGAQSPKDDNEDNSNDGTQPSK.[R]	1xCarbamidomethyl [C16]; 2xPhospho [S/T]	0.00300704	0.000858403	1	1	1	Q8WUB8	Q8WUB8 [1-44]		1	4525.85		No Quan Values	High	High	0.0004646	0.001564	1.61
FALSE	High	[-].MAAAAGPGAALSPRPCDSDPATPGAQSPKDDNEDNSNDGTQPSK.[R]	1xCarbamidomethyl [C16]; 1xDeamidated [Q26]; 1xPhospho [S/T]	0.0234631	0.00246075	1	1	1	Q8WUB8	Q8WUB8 [1-44]		1	4446.87		No Quan Values	High	High	0.001395	0.01203	1.3
FALSE	High	[-].MDDAHESPSDK.[G]	1xAcetyl [N-Term]; 1xPhospho [S7(100)]	0.00607591	0.00105054	1	1	1	Q15544	Q15544 [1-11]	Q15544 1xAcetyl [N-Term]; 1xPhospho [S7(100)]	0	1353.47	176074		High	High	0.0005597	0.003187	2.25	33.23
FALSE	High	[-].MDHTEGSPAEEPPAHAPSPGK.[F]	1xAcetyl [N-Term]; 2xPhospho [S18(100); T/S]	6.76056e-05	0.000130347	1	1	1	Q06330	Q06330 [1-21]	Q06330 1xAcetyl [N-Term]; 2xPhospho [S18(100); T/S]	0	2343.9	180156		High	High	8.975e-05	3.434e-05	3.06	58.18
FALSE	High	[-].MDLFGDLPEPERSPRPAAGK.[E]	1xAcetyl [N-Term]; 1xPhospho [S13(100)]	0.0284437	0.00285194	1	1	2	Q9H0C8	Q9H0C8 [1-20]	Q9H0C8 1xAcetyl [N-Term]; 1xPhospho [S13(100)]	1	2305.07	61069.6		High	High	0.001647	0.01453	1.88	119.45
FALSE	High	[-].MDNYADLSDTELTTLLR.[R]	1xAcetyl [N-Term]; 1xPhospho [S8(99.7)]	0.00011439	0.000130347	1	1	1	P50402	P50402 [1-17]	P50402 1xAcetyl [N-Term]; 1xPhospho [S8(99.7)]	0	2092.91	261025		High	High	8.975e-05	5.808e-05	3.1	123.06
FALSE	High	[-].MDRNPSPPPPGR.[D]	1xAcetyl [N-Term]; 1xPhospho [S6(100)]	0.033805	0.00408892	1	1	1	Q96ER3	Q96ER3 [1-12]	Q96ER3 1xAcetyl [N-Term]; 1xPhospho [S6(100)]	1	1442.62	138322		High	High	0.002277	0.01715	1.38	47.1
FALSE	High	[-].MDVAESPERDPHSPEDEEQPQGLSDDDILR.[D]	1xAcetyl [N-Term]; 1xPhospho [S6(100)]	3.586e-07	0.000130347	1	1	2	Q86VM9	Q86VM9 [1-30]	Q86VM9 1xAcetyl [N-Term]; 1xPhospho [S6(100)]	1	3528.47	258383		High	High	8.975e-05	1.807e-07	3.84	100.97
FALSE	High	[-].MEDLDQSPLVSSSDSPPRPQPAFK.[Y]	1xAcetyl [N-Term]; 1xDeamidated [Q20]; 1xPhospho [S]	0.000166974	0.000130347	1	1	1	Q9NQC3	Q9NQC3 [1-24]	Q9NQC3 1xAcetyl [N-Term]	0	2751.22	103864		High	High	8.975e-05	8.483e-05	1.92	114.31
FALSE	High	[-].MEDLDQSPLVSSSDSPPRPQPAFK.[Y]	1xAcetyl [N-Term]; 1xPhospho [S15(100)]	6.18377e-15	0.000130347	1	1	5	Q9NQC3	Q9NQC3 [1-24]	Q9NQC3 1xAcetyl [N-Term]; 1xPhospho [S15(100)]	0	2750.24	16147458		High	High	8.975e-05	6.617e-15	6.15	112.54
FALSE	High	[-].MEDSMDMDMSPLRPQNYLFGCELK.[A]	1xAcetyl [N-Term]; 1xCarbamidomethyl [C21]; 2xOxidation [M5; M7]; 1xPhospho [S10(100)]	5.0836e-10	0.000130347	1	1	2	P06748	P06748 [1-24]	P06748 1xAcetyl [N-Term]; 1xPhospho [S10(100)]	0	3061.22	4.56058e+06		High	High	8.975e-05	2.554e-10	4.82	121.87
FALSE	High	[-].MEDSMDMDMSPLRPQNYLFGCELK.[A]	1xAcetyl [N-Term]; 1xCarbamidomethyl [C21]; 1xOxidation [M5]; 1xPhospho [S10(100)]	1.44279e-13	0.000130347	1	1	1	P06748	P06748 [1-24]	P06748 1xAcetyl [N-Term]; 1xPhospho [S10(100)]	0	3045.22	5.65927e+06		High	High	8.975e-05	7.183e-14	6.39	122.13
FALSE	High	[-].MEDSMDMDMSPLRPQNYLFGCELK.[A]	1xAcetyl [N-Term]; 1xCarbamidomethyl [C21]; 1xPhospho [S10(100)]	7.07072e-15	0.000130347	1	1	1	P06748	P06748 [1-24]	P06748 1xAcetyl [N-Term]; 1xPhospho [S10(100)]	0	3029.23		No Quan Values	High	High	8.975e-05	7.294e-15	6.8
FALSE	High	[-].MEEQPQMQDADEPADSGGEGR.[A]	1xAcetyl [N-Term]; 1xPhospho [S16(100)]	9.19566e-05	0.000130347	1	1	1	Q9H3R5	Q9H3R5 [1-21]	Q9H3R5 1xAcetyl [N-Term]; 1xPhospho [S16(100)]	0	2398.88	251221		High	High	8.975e-05	4.662e-05	2.83	70.15
FALSE	High	[-].MEGDGSDPEPPDAGEDSK.[S]	1xAcetyl [N-Term]; 1xPhospho [S6(100)]	0.0712658	0.00666131	1	1	1	Q9P0U4	Q9P0U4 [1-18]	Q9P0U4 1xAcetyl [N-Term]; 1xPhospho [S6(100)]	0	1954.69	106945		High	High	0.003663	0.03585	1.05	58.38
FALSE	High	[-].MEGGLADGEPDRTSLLGDSK.[D]	1xAcetyl [N-Term]; 1xPhospho [T/S]	4.41149e-08	0.000130347	1	1	1	Q9BZF1	Q9BZF1 [1-20]	Q9BZF1 1xAcetyl [N-Term]	1	2169.94	507376		High	High	8.975e-05	2.223e-08	4.46	97.21
FALSE	High	[-].MEQSPPPAPEPTQGPTPAR.[S]	1xAcetyl [N-Term]; 1xPhospho [S4(100)]	0.000122837	0.000130347	1	1	3	Q96AY4	Q96AY4 [1-19]	Q96AY4 1xAcetyl [N-Term]; 1xPhospho [S4(100)]	0	2109.93	131133		High	High	8.975e-05	6.24e-05	1.46	74.54
FALSE	High	[-].MESGDEAAIER.[H]	1xAcetyl [N-Term]; 1xPhospho [S3(100)]	0.00086943	0.000130347	1	1	2	Q8TDP1	Q8TDP1 [1-11]	Q8TDP1 1xAcetyl [N-Term]; 1xPhospho [S3(100)]	0	1329.5	189341		High	High	8.975e-05	0.0004442	2.39	68.49
FALSE	High	[-].METDAPQPGLASPDSPHDPCK.[M]	1xAcetyl [N-Term]; 1xCarbamidomethyl [C20]; 1xPhospho [S12(99.6)]	2.40946e-07	0.000130347	1	1	2	O43347	O43347 [1-21]	O43347 1xAcetyl [N-Term]; 1xPhospho [S12(99.6)]	0	2371.96	353414		High	High	8.975e-05	1.216e-07	3.48	77.56
FALSE	High	[-].METDESPSPLPCGPAGEAVMESR.[A]	1xAcetyl [N-Term]; 1xCarbamidomethyl [C12]; 1xPhospho [S8(99.6)]	8.10374e-11	0.000130347	1	1	1	Q8WYQ5	Q8WYQ5 [1-23]	Q8WYQ5 1xAcetyl [N-Term]; 1xPhospho [S8(99.6)]	0	2569.03	396654		High	High	8.975e-05	4.057e-11	3.52	103.55
FALSE	High	[-].METMASPGK.[D]	1xAcetyl [N-Term]; 1xPhospho [S6(100)]	1.94594e-05	0.000130347	1	1	2	O60684	O60684 [1-9]	O60684 1xAcetyl [N-Term]; 1xPhospho [S6(100)]	0	1073.4	347183		High	High	8.975e-05	9.867e-06	3.28	62.3
FALSE	High	[-].METQLSNGPTCNNTANGPTTINNNCSSPVDSGNTEDSK.[T]	1xAcetyl [N-Term]; 2xCarbamidomethyl [C11; C25]; 2xDeamidated [N]; 1xPhospho [S/T]	1.99879e-05	0.000130347	1	1	3	Q12926	Q12926 [1-38]	Q12926 1xAcetyl [N-Term]	0	4150.64	113784		High	High	8.975e-05	1.012e-05	2.51	85.24
FALSE	High	[-].MEVAEPSSPTEEEEEEEEHSAEPRPR.[T]	1xAcetyl [N-Term]; 1xPhospho [S8(99)]	4.50463e-05	0.000130347	1	1	2	Q9NWV8	Q9NWV8 [1-26]	Q9NWV8 1xAcetyl [N-Term]; 1xPhospho [S8(99)]	0	3132.26	3133571		High	High	8.975e-05	2.283e-05	2.53	75.68
FALSE	High	[-].MEVKPPPGRPQPDSGR.[R]	1xAcetyl [N-Term]; 1xPhospho [S14(100)]	0.00754687	0.00114299	1	1	3	P51991	P51991 [1-16]	P51991 1xAcetyl [N-Term]; 1xPhospho [S14(100)]	0	1869.87	730760		High	High	0.0006089	0.00396	2.45	59.4
FALSE	High	[-].MEVKPPPGRPQPDSGRR.[R]	1xAcetyl [N-Term]; 1xPhospho [S14(100)]	0.0596286	0.00607493	1	1	2	P51991	P51991 [1-17]	P51991 1xAcetyl [N-Term]; 1xPhospho [S14(100)]	1	2025.97	232080		High	High	0.003373	0.03002	2.32	52.27
FALSE	High	[-].MEVSPLQPVNENMQVNK.[I]	1xAcetyl [N-Term]; 1xPhospho [S4(100)]	0.000357863	0.000130347	1	1	2	P11388	P11388 [1-17]	P11388 1xAcetyl [N-Term]; 1xPhospho [S4(100)]	0	2078.93	189800		High	High	8.975e-05	0.0001818	2.07	106.22
FALSE	High	[-].MKPPAACAGDMADAASPCSVVNDLR.[W]	2xCarbamidomethyl [C7; C18]; 1xPhospho [S16(100)]	2.23488e-05	0.000130347	1	1	1	P52888	P52888 [1-25]	P52888 1xPhospho [S16(100)]	0	2684.13	206414		High	High	8.975e-05	1.132e-05	3.01	101.46
FALSE	High	[-].MMATPNQTACNAESPVALEEAK.[T]	1xAcetyl [N-Term]; 1xCarbamidomethyl [C10]; 1xPhospho [S14(99.5)]	8.226e-05	0.000130347	1	1	1	Q96MH2	Q96MH2 [1-22]	Q96MH2 1xAcetyl [N-Term]; 1xPhospho [S14(99.5)]	0	2485.04	145837		High	High	8.975e-05	4.165e-05	2.42	100.92
FALSE	High	[-].MNISGSSCGSPNSADTSSDFK.[D]	1xAcetyl [N-Term]; 1xCarbamidomethyl [C8]; 1xPhospho [S10(98.6)]	0.000100528	0.000130347	1	1	1	Q99708	Q99708 [1-21]	Q99708 1xAcetyl [N-Term]; 1xPhospho [S10(98.6)]	0	2270.86	111144		High	High	8.975e-05	5.105e-05	1.93	85
FALSE	High	[-].MNISGSSCGSPNSADTSSDFK.[D]	1xAcetyl [N-Term]; 1xCarbamidomethyl [C8]; 1xDeamidated [N12]; 1xPhospho [S/T]	0.00118837	0.000130347	1	1	1	Q99708	Q99708 [1-21]	Q99708 1xAcetyl [N-Term]	0	2271.84		No Quan Values	High	High	8.975e-05	0.000608	1.81
FALSE	High	[-].MNNTAASPMSTATSSSGR.[S]	1xAcetyl [N-Term]; 1xPhospho [S7(99)]	0.00123457	0.000130347	1	1	1	O75486	O75486 [1-18]	O75486 1xAcetyl [N-Term]; 1xPhospho [S7(99)]	0	1892.75	68880.7		High	High	8.975e-05	0.0006324	1.87	66.7
FALSE	High	[-].MNTAPSRPSPTR.[R]	1xAcetyl [N-Term]; 1xPhospho [S9(97.8)]	0.011092	0.00133214	1	1	1	Q9HCD5	Q9HCD5 [1-12]	Q9HCD5 1xAcetyl [N-Term]; 1xPhospho [S9(97.8)]	0	1436.64	149619		High	High	0.0007047	0.005796	2.35	48.85
FALSE	High	[-].MNTAPSRPSPTRR.[D]	1xAcetyl [N-Term]; 1xPhospho [S/T]	0.0087714	0.00133214	1	1	3	Q9HCD5	Q9HCD5 [1-13]	Q9HCD5 1xAcetyl [N-Term]	1	1592.74	994700		High	High	0.0007047	0.004597	2.96	42.98
FALSE	High	[-].MNYPGRGSPRSPEHNGR.[G]	1xAcetyl [N-Term]; 1xDeamidated [N15]; 2xPhospho [S8(100); S11(100)]	0.013136	0.00164707	1	1	1	Q8NEL9	Q8NEL9 [1-17]	Q8NEL9 1xAcetyl [N-Term]; 2xPhospho [S8(100); S11(100)]	2	2114.83	107330		High	High	0.0009878	0.00686	2.08	48.4
FALSE	High	[-].MRNSEEQPSGGTTVLQR.[L]	1xAcetyl [N-Term]; 1xPhospho [S4(100)]	0.000814878	0.000130347	1	1	1	Q4VCS5	Q4VCS5 [1-17]	Q4VCS5 1xAcetyl [N-Term]; 1xPhospho [S4(100)]	1	2011.89	91239.1		High	High	8.975e-05	0.0004156	2.67	67.44
FALSE	High	[-].MTTESGSDSESKPDQEAEPQEAAGAQGR.[A]	1xAcetyl [N-Term]; 1xPhospho [T/S]	0.00569406	0.00105054	1	1	1	Q9Y2J2	Q9Y2J2 [1-28]	Q9Y2J2 1xAcetyl [N-Term]	0	3015.22	62689.4		High	High	0.0005597	0.002994	1.33	56.44
FALSE	High	[K].AAAAAAAAAAAATGTEAGPGTAGGSENGSEVAAQPAGLSGPAEVGPGAVGERTPR.[K]	1xDeamidated [N27]; 1xPhospho [S/T]	0.000598398	0.000130347	1	1	1	O60341	O60341 [7-61]		1	4837.27		No Quan Values	High	High	8.975e-05	0.0003055	1.51
FALSE	High	[K].AAAAALSGSPPQTEKPTHYR.[Y]	1xPhospho [S/T/Y]	0.0744212	0.00682277	1	1	1	Q9H9P5	Q9H9P5 [7-26]		0	2133.01	37617.8		High	High	0.003741	0.03746	1.07	48.93
FALSE	High	[K].AAAAAPASEDEDDEDDEDDEDDDDDEEDDSEEEAMETTPAK.[G]	1xPhospho [S30(99.3)]	0.000182495	0.000130347	1	1	1	P19338	P19338 [177-217]	P19338 1xPhospho [S206(99.3)]	0	4526.53		No Quan Values	High	High	8.975e-05	9.249e-05	1.84
FALSE	High	[K].AAAAAWEEPSSGNGTAR.[A]	1xDeamidated [N13]; 1xPhospho [S/T]	0.0174378	0.00184829	1	1	1	Q9P258	Q9P258 [6-22]		0	1726.71	198984		High	High	0.001086	0.009022	2.01	57.47
FALSE	High	[K].AAATPESQEPQAK.[G]	1xPhospho [T4(100)]	0.00047857	0.000130347	1	1	3	P49006	P49006 [145-157]	P49006 1xPhospho [T148(100)]	0	1407.62	352764		High	High	8.975e-05	0.0002435	1.99	25.43
FALSE	High	[K].AAATPESQEPQAK.[G]	2xPhospho [T4(100); S7(100)]	0.00284157	0.000858403	1	1	1	P49006	P49006 [145-157]	P49006 2xPhospho [T148(100); S151(100)]	0	1487.58	113392		High	High	0.0004646	0.001476	1.78	24.2
FALSE	High	[K].AAAYDISEDEED.[-]	1xPhospho [S7(100)]	0.00043829	0.000130347	1	1	5	P49585	P49585 [356-367]	P49585 1xPhospho [S362(100)]	0	1407.48	2.59429e+06		High	High	8.975e-05	0.0002231	3.41	62.17
FALSE	High	[K].AADPPAENSSAPEAEQGGAE.[-]	1xPhospho [S10(100)]	7.42823e-07	0.000130347	1	1	5	P67809	P67809 [305-324]	P67809 1xPhospho [S314(100)]	0	1977.77	3.21034e+06		High	High	8.975e-05	3.758e-07	3.73	41.32
FALSE	High	[K].AADPPAENSSAPEAEQGGAE.[-]	1xDeamidated [Q16]; 1xPhospho [S]	0.0327585	0.00389551	1	1	1	P67809	P67809 [305-324]		0	1978.75	132804		High	High	0.00218	0.01667	1.03	42.9
FALSE	High	[K].AADRLPNLSSPSAEGPPGPPSGPAPR.[K]	1xPhospho [S]	9.36014e-09	0.000130347	1	1	3	O60784	O60784 [453-478]		1	2575.23	152137		High	High	8.975e-05	4.715e-09	3.28	85.39
FALSE	High	[K].AAEDMPEAEQDLERPPTPAGGRPDSPGLQAPAGQQR.[A]	2xPhospho [T17(100); S25(100)]	0.000105108	0.000130347	1	1	2	Q02410	Q02410 [289-324]	Q02410 2xPhospho [T305(100); S313(100)]	0	3899.71	340391		High	High	8.975e-05	5.345e-05	2.6	84.23
FALSE	High	[K].AAEHDLEVASEEEQEREGSENNQPQVEEER.[K]	1xPhospho [S]	0.00166165	0.000457387	1	1	2	Q9UPS8	Q9UPS8 [521-550]		1	3547.47	416221		High	High	0.000259	0.0008547	1.63	59.23
FALSE	High	[K].AAESETPGKSPEK.[K]	1xPhospho [S10(100)]	0.000595789	0.000130347	1	1	3	O76021	O76021 [418-430]	O76021 1xPhospho [S427(100)]	1	1410.61	2.41625e+06		High	High	8.975e-05	0.0003032	2.34	18.28
FALSE	High	[K].AAFDDAIAELDTLSEESYK.[D]	1xPhospho [S14(100)]	1.66291e-07	0.000130347	1	1	1	P62258	P62258 [197-215]	P62258 1xPhospho [S210(100)]	0	2167.93	331441		High	High	8.975e-05	8.394e-08	3.57	119.66
FALSE	High	[K].AAGDTTVIENSDVSPETESSEK.[E]	1xPhospho [S14(100)]	1.76031e-09	0.000130347	1	1	2	Q86UP2	Q86UP2 [1300-1321]	Q86UP2 1xPhospho [S1313(100)]	0	2345.99	450505		High	High	8.975e-05	8.85e-10	5.98	61.9
FALSE	High	[K].AAGGNSREPSPLPELALR.[K]	2xPhospho [S6(100); S10(100)]	8.26275e-05	0.000130347	1	1	2	Q13207	Q13207 [648-665]	Q13207 2xPhospho [S653(100); S657(100)]	1	1994.91	239155		High	High	8.975e-05	4.192e-05	2.74	100.26
FALSE	High	[K].AAGSPSSSDQDEKLPGQDESTAGTSEQNDILK.[V]	1xPhospho [S4(98.5)]	1.65273e-06	0.000130347	1	1	2	Q9Y520	Q9Y520 [184-215]	Q9Y520 1xPhospho [S187(98.5)]	1	3342.45	285941		High	High	8.975e-05	8.367e-07	2.81	75.39
FALSE	High	[K].AAIPPPVYEEQDRPRSPTGPSNSFLANMGGTVAHK.[I]	1xPhospho [S/Y/T]	8.19545e-07	0.000130347	1	1	3	Q96I25	Q96I25 [207-241]		1	3771.79	1.96456e+06		High	High	8.975e-05	4.141e-07	3.12	99.03
FALSE	High	[K].AAIPPPVYEEQDRPRSPTGPSNSFLANMGGTVAHK.[I]	1xOxidation [M28]; 1xPhospho [Y/S/T]	0.00166165	0.000457387	1	1	1	Q96I25	Q96I25 [207-241]		1	3787.79	104614		High	High	0.000259	0.0008532	2.05	87.32
FALSE	High	[K].AAIPPPVYEEQDRPRSPTGPSNSFLANMGGTVAHK.[I]	1xDeamidated [Q11]; 1xPhospho [S/Y/T]	0.00464476	0.00105054	1	1	1	Q96I25	Q96I25 [207-241]		1	3772.78		No Quan Values	High	High	0.0005597	0.002427	2.2
FALSE	High	[K].AAISDSADCSLSPDVDPVLAFQR.[E]	1xCarbamidomethyl [C9]; 1xPhospho [S]	6.49456e-05	0.000130347	1	1	2	Q8TEW0	Q8TEW0 [798-820]		0	2514.12		No Quan Values	High	High	8.975e-05	3.293e-05	1.7
FALSE	High	[K].AALLAQYADVTDEEDEADEK.[D]	1xPhospho [T11(100)]	3.80674e-08	0.000130347	1	1	4	Q96MW1	Q96MW1 [129-148]	Q96MW1 1xPhospho [T139(100)]	0	2275.95	3142356		High	High	8.975e-05	1.918e-08	5.86	96.06
FALSE	High	[K].AALQTAPESADDSPSQLSK.[W]	1xPhospho [S13(99.2)]	0.00130978	0.000130347	1	1	2	O43524	O43524 [272-290]	O43524 1xPhospho [S284(99.2)]	0	1995.89	179929		High	High	8.975e-05	0.0006709	1.39	63.37
FALSE	High	[K].AALSEEELEK.[K]	1xPhospho [S4(100)]	0.00618268	0.00114299	1	1	3	Q04637	Q04637 [1235-1244]	Q04637 1xPhospho [S1238(100)]	0	1198.52	257015		High	High	0.0005597	0.003243	2.03	58.67
FALSE	High	[K].AAMYDIISSPSK.[D]	1xPhospho [S9(99.4)]	3.33294e-06	0.000130347	1	1	2	Q6KC79	Q6KC79 [342-353]	Q6KC79 1xPhospho [S350(99.4)]	0	1362.6	1.28365e+06		High	High	8.975e-05	1.682e-06	3.16	88.34
FALSE	High	[K].AAPEASSPPASPLQHLLPGK.[A]	2xPhospho [S7(99.4); S11(100)]	2.44197e-07	0.000130347	1	1	5	Q96TA1	Q96TA1 [686-705]	Q96TA1 2xPhospho [S692(99.4); S696(100)]	0	2127.99	3.467e+06		High	High	8.975e-05	1.233e-07	4.18	106.32
FALSE	High	[K].AAPEASSPPASPLQHLLPGK.[A]	1xPhospho [S7(99.3)]	1.10554e-06	0.000130347	1	1	3	Q96TA1	Q96TA1 [686-705]	Q96TA1 1xPhospho [S692(99.3)]	0	2048.02	443970		High	High	8.975e-05	5.585e-07	2.6	105.17
FALSE	High	[K].AAPPPPALTPDSQTVDSSCK.[T]	1xCarbamidomethyl [C19]; 1xPhospho [T9(98.9)]	0.00543154	0.00105054	1	1	1	Q9H7N4	Q9H7N4 [981-1000]	Q9H7N4 1xPhospho [T989(98.9)]	0	2118.94	63173.3		High	High	0.0005597	0.002852	1.18	65.77
FALSE	High	[K].AAPPPPALTPDSQTVDSSCKTPEVSFLPEEATEEAGVR.[G]	1xCarbamidomethyl [C19]; 2xPhospho [T/S]	0.0153827	0.00184829	1	1	1	Q9H7N4	Q9H7N4 [981-1018]		1	4140.84	110210		High	High	0.001086	0.008003	1.49	113.52
FALSE	High	[K].AAPPPPPPPPPLESSPR.[V]	1xPhospho [S15(99.5)]	0.0051828	0.00105054	1	1	2	Q5T4S7	Q5T4S7 [606-622]	Q5T4S7 1xPhospho [S620(99.5)]	0	1783.88	302608		High	High	0.0005597	0.002719	1.8	78.89
FALSE	High	[K].AAPWGSNPSPSAESTQAMDR.[S]	1xPhospho [S9(97.9)]	0.00944697	0.00133214	1	1	2	Q96N67	Q96N67 [938-957]	Q96N67 1xPhospho [S946(97.9)]	0	2139.88	283202		High	High	0.0007047	0.00496	1.35	77.5
FALSE	High	[K].AAQQAASSSGQGQQAQTPTGK.[Q]	1xPhospho [T17(98.9)]	0.00657384	0.00114299	1	1	1	P48729	P48729 [305-325]	P48729 1xPhospho [T321(98.9)]	0	2081.92	79930.4		High	High	0.0006089	0.00345	1.38	20.83
FALSE	High	[K].AAQQLQQEGGLGPPPPPPPSPR.[R]	1xPhospho [S20(100)]	6.10254e-07	0.000130347	1	1	3	Q9H2Z4	Q9H2Z4 [252-273]	Q9H2Z4 1xPhospho [S271(100)]	0	2299.12	189742		High	High	8.975e-05	3.084e-07	3.52	77.6
FALSE	High	[K].AAQQQLQQDSGGGGGGGGTGCPQQQQAQQQSPR.[R]	1xCarbamidomethyl [C21]; 1xPhospho [S31(100)]	0.00108679	0.000130347	1	1	1	P43699	P43699 [224-256]	P43699 1xPhospho [S254(100)]	0	3375.45	101908		High	High	8.975e-05	0.000556	1.32	37.85
FALSE	High	[K].AASLTEDRDR.[G]	1xPhospho [S3(100)]	0.0137282	0.00164707	1	1	1	Q04637	Q04637 [1207-1216]	Q04637 1xPhospho [S1209(100)]	1	1213.52	62136.6		High	High	0.0009878	0.007169	1.42	24.89
FALSE	High	[K].AASPSPQSVR.[R]	2xPhospho [S3(100); S5(100)]	0.00109144	0.000130347	1	1	8	Q8IYB3	Q8IYB3 [736-745]	Q8IYB3 2xPhospho [S738(100); S740(100)]	0	1159.45	4.66698e+06		High	High	8.975e-05	0.000558	2.92	28.13
FALSE	High	[K].AASPSPQSVR.[R]	1xPhospho [S3(100)]	0.00198211	0.000733151	1	1	3	Q8IYB3	Q8IYB3 [736-745]	Q8IYB3 1xPhospho [S738(100)]	0	1079.49	2.72013e+06		High	High	0.0004004	0.001023	2.1	28.66
FALSE	High	[K].AASPSPQSVR.[R]	1xDeamidated [Q7]; 1xPhospho [S3(100)]	0.0553064	0.005825	1	1	1	Q8IYB3	Q8IYB3 [736-745]	Q8IYB3 1xPhospho [S738(100)]	0	1080.47	116827		High	High	0.003148	0.02788	1.28	32.12
FALSE	High	[K].AASPSPQSVRR.[V]	2xPhospho [S3(100); S5(100)]	0.0164156	0.00184829	1	1	1	Q8IYB3	Q8IYB3 [736-746]	Q8IYB3 2xPhospho [S738(100); S740(100)]	1	1315.56	421624		High	High	0.001086	0.00852	2.15	24.96
FALSE	High	[K].AASPVLQEDIDIEGVQSEGQDNGAEDSGDTEDELRR.[V]	1xDeamidated [N22]; 1xPhospho [S3(100)]	1.66729e-14	0.000130347	1	1	2	P18887	P18887 [459-494]	P18887 1xPhospho [S461(100)]	1	3925.67	561874		High	High	8.975e-05	1.385e-14	6.13	98.05
FALSE	High	[K].AASPVLQEDIDIEGVQSEGQDNGAEDSGDTEDELRR.[V]	1xPhospho [S3(100)]	7.31236e-11	0.000130347	1	1	1	P18887	P18887 [459-494]	P18887 1xPhospho [S461(100)]	1	3924.69	397125		High	High	8.975e-05	3.664e-11	5.03	97.57
FALSE	High	[K].AASSPSNPAALPVASDSSPMGSK.[T]	1xPhospho [S]	8.21752e-06	0.000130347	1	1	1	Q7Z5J4	Q7Z5J4 [1105-1127]		0	2208.98	126863		High	High	8.975e-05	4.167e-06	2.5	79.7
FALSE	High	[K].AASYTEEDENHTAK.[D]	1xPhospho [S3(100)]	0.00168236	0.000457387	1	1	1	Q14126	Q14126 [780-793]	Q14126 1xPhospho [S782(100)]	0	1645.64	84207.2		High	High	0.000259	0.0008631	1.43	24.89
FALSE	High	[K].AAVLSDSEDEEK.[A]	2xPhospho [S5(100); S7(100)]	2.4877e-05	0.000130347	1	1	13	Q96ST2	Q96ST2 [394-405]	Q96ST2 2xPhospho [S398(100); S400(100)]	0	1452.52	1.76243e+06		High	High	8.975e-05	1.262e-05	3.06	42.78
FALSE	High	[K].AAVLSDSEDEEK.[A]	1xPhospho [S7(100)]	3.08918e-06	0.000130347	1	1	5	Q96ST2	Q96ST2 [394-405]	Q96ST2 1xPhospho [S400(100)]	0	1372.55	1.42949e+06		High	High	8.975e-05	1.56e-06	3.63	41.34
FALSE	High	[K].ACDASPESTPLTGQLPGK.[Q]	1xCarbamidomethyl [C2]; 1xPhospho [S/T]	0.00304377	0.000858403	1	1	1	Q96JA1	Q96JA1 [1065-1082]		0	1908.84	49179.6		High	High	0.0004646	0.001581	0.96	80.71
FALSE	High	[K].ACSPCSSQSSSSGICTDFWDLLVK.[L]	3xCarbamidomethyl [C2; C5; C15]; 1xPhospho [S/T]	2.03891e-06	0.000130347	1	1	1	Q7Z6Z7	Q7Z6Z7 [3371-3394]		0	2772.14	691516		High	High	8.975e-05	1.029e-06	2.55	122.39
FALSE	High	[K].ACSVEELYAIPPDADVAK.[S]	1xCarbamidomethyl [C2]; 1xPhospho [S3(99)]	0.0682453	0.00648438	1	1	1	Q9H792	Q9H792 [790-807]	Q9H792 1xPhospho [S792(99)]	0	2027.9	55025.6		High	High	0.003576	0.0344	0.9	103.96
FALSE	High	[K].ADEESDSQMSPSHSSTDDHSNWFIIGSK.[T]	1xPhospho [S10(100)]	2.52078e-10	0.000130347	1	1	2	Q8NEM7	Q8NEM7 [372-399]	Q8NEM7 1xPhospho [S381(100)]	0	3174.26	1.00815e+06		High	High	8.975e-05	1.263e-10	4.66	95.45
FALSE	High	[K].ADEESDSQMSPSHSSTDDHSNWFIIGSK.[T]	1xOxidation [M9]; 1xPhospho [S/T]	0.00144259	0.000294476	1	1	1	Q8NEM7	Q8NEM7 [372-399]		0	3190.26		No Quan Values	High	High	0.0001746	0.0007386	1.56
FALSE	High	[K].ADEESDSQMSPSHSSTDDHSNWFIIGSK.[T]	1xDeamidated [Q8]; 1xOxidation [M9]; 1xPhospho [S/T]	0.0173499	0.00184829	1	1	1	Q8NEM7	Q8NEM7 [372-399]		0	3191.24	186648		High	High	0.001086	0.008999	1.71	92.41
FALSE	High	[K].ADEPSSEESDLEIDK.[E]	1xPhospho [S9(100)]	2.58073e-08	0.000130347	1	2	5	P50502	P50502 [71-85]	P50502 1xPhospho [S79(100)]	0	1743.68	989970		High	High	8.975e-05	1.302e-08	3.98	63.89
FALSE	High	[K].ADEPSSEESDLEIDK.[E]	2xPhospho [S6(100); S9(100)]	1.25143e-08	0.000130347	1	2	19	P50502	P50502 [71-85]	P50502 2xPhospho [S76(100); S79(100)]	0	1823.65	3.0643e+06		High	High	8.975e-05	6.285e-09	4.28	66.7
FALSE	High	[K].ADGATSDDLDLHDDR.[L]	1xPhospho [S6(99.3)]	7.90248e-05	0.000130347	1	1	1	Q07157	Q07157 [805-819]	Q07157 1xPhospho [S810(99.3)]	0	1695.65	238775		High	High	8.975e-05	4.015e-05	2.44	51.34
FALSE	High	[K].ADGEDAGAESNEEAPGEPSAGSSEEAPGEPSAGSSEEAPGER.[S]	1xPhospho [S10(100)]	9.99729e-11	0.000130347	1	1	2	Q8N8A6	Q8N8A6 [94-135]	Q8N8A6 1xPhospho [S103(100)]	0	4080.59	3.02938e+06		High	High	8.975e-05	5.012e-11	4.51	60.95
FALSE	High	[K].ADLIPYQDSPEGPDHSSASSGVPNPPK.[A]	1xPhospho [S9(100)]	0.000100081	0.000130347	1	1	3	Q8WUA4	Q8WUA4 [757-783]	Q8WUA4 1xPhospho [S765(100)]	0	2842.26	224432		High	High	8.975e-05	5.074e-05	1.75	88.05
FALSE	High	[K].ADPGEDDLGGTVDIVESEPENDHGVELLDQNSSIR.[V]	1xPhospho [S17(100)]	0.00155503	0.000294476	1	2	1	P17010	P17010 [258-292]	P17010 1xPhospho [S274(100)]	0	3801.66		No Quan Values	High	High	0.0001746	0.0007971	2.1
FALSE	High	[K].ADREVQAEQPSSSSPR.[R]	1xPhospho [S]	1.97613e-06	0.000130347	1	1	2	Q9Y388	Q9Y388 [175-190]		1	1823.79	990452		High	High	8.975e-05	9.971e-07	3.88	27.04
FALSE	High	[K].ADSDGAKPEPVAMAR.[S]	1xPhospho [S3(100)]	6.374e-09	0.000130347	1	1	8	Q7Z4V5	Q7Z4V5 [238-252]	Q7Z4V5 1xPhospho [S240(100)]	0	1594.69	8.94628e+06		High	High	8.975e-05	3.207e-09	4.53	47.9
FALSE	High	[K].ADSDGAKPEPVAMAR.[S]	1xOxidation [M13]; 1xPhospho [S3(100)]	7.97868e-07	0.000130347	1	1	9	Q7Z4V5	Q7Z4V5 [238-252]	Q7Z4V5 1xPhospho [S240(100)]	0	1610.69	1.75478e+06		High	High	8.975e-05	4.025e-07	3.46	32.3
FALSE	High	[K].ADSLLAVVK.[R]	1xPhospho [S3(100)]	0.000195938	0.000130347	1	2	1	Q15424	Q15424 [286-294]	Q15424 1xPhospho [S288(100)]	0	995.517	83639.4		High	High	8.975e-05	9.952e-05	1.95	95.44
FALSE	High	[K].ADSPPPSYPTQQAEQAPNTCECHVCK.[Q]	3xCarbamidomethyl [C20; C22; C25]; 1xPhospho [S3(100)]	4.70401e-09	0.000130347	1	1	1	P78312	P78312 [391-416]	P78312 1xPhospho [S393(100)]	0	3052.23	442962		High	High	8.975e-05	2.364e-09	3.59	57.72
FALSE	High	[K].ADSPVNGLPK.[G]	1xPhospho [S3(100)]	0.00207283	0.000733151	1	1	1	Q96S94	Q96S94 [367-376]	Q96S94 1xPhospho [S369(100)]	0	1077.5	189249		High	High	0.0004004	0.001069	1.92	53.74
FALSE	High	[K].ADSPVNGLPK.[G]	1xDeamidated [N6]; 1xPhospho [S3(100)]	0.0186249	0.00205713	1	1	1	Q96S94	Q96S94 [367-376]	Q96S94 1xPhospho [S369(100)]	0	1078.48	127835		High	High	0.001192	0.009656	1.1	58.28
FALSE	High	[K].ADTEGKSPSHSSSNRPFTPPTSTGGSK.[S]	2xPhospho [T3(100); S/T]	0.00574334	0.00105054	1	1	3	Q15648	Q15648 [1015-1041]	Q15648 2xPhospho [T1017(100); S/T]	1	2877.21	265210		High	High	0.0005597	0.003011	2.5	44.38
FALSE	High	[K].ADTSQEICSPR.[L]	1xCarbamidomethyl [C8]; 1xPhospho [S9(100)]	2.92152e-05	0.000130347	1	1	1	P52948	P52948 [1020-1030]	P52948 1xPhospho [S1028(100)]	0	1343.53	398856		High	High	8.975e-05	1.48e-05	3.42	32.93
FALSE	High	[K].ADTSQEICSPR.[L]	1xCarbamidomethyl [C8]; 2xPhospho [S4(99.4); S9(100)]	0.0173499	0.00184829	1	1	1	P52948	P52948 [1020-1030]	P52948 2xPhospho [S1023(99.4); S1028(100)]	0	1423.5		No Quan Values	High	High	0.001086	0.009006	1.48
FALSE	High	[K].ADTTTPTPTAILAPGSPASPPGSLEPK.[A]	2xPhospho [S16(99.1); S19(99.1)]	0.000734372	0.000130347	1	1	5	P25440	P25440 [283-309]	P25440 2xPhospho [S298(99.1); S301(99.1)]	0	2734.26	233778		High	High	8.975e-05	0.0003745	1.57	105.65
FALSE	High	[K].ADTTTPTPTAILAPGSPASPPGSLEPK.[A]	1xPhospho [S16(100)]	2.00948e-08	0.000130347	1	1	6	P25440	P25440 [283-309]	P25440 1xPhospho [S298(100)]	0	2654.3	644304		High	High	8.975e-05	1.009e-08	3.16	105.92
FALSE	High	[K].ADVLEAHEAEAEEPEAGKSEAEDDEDEVDDLPSSR.[R]	1xPhospho [S19(100)]	7.27129e-13	0.000130347	1	1	3	Q8IVT5	Q8IVT5 [551-585]	Q8IVT5 1xPhospho [S569(100)]	1	3863.58	471509		High	High	8.975e-05	3.62e-13	4.39	81.45
FALSE	High	[K].AEAAAAPTVAPGPAQPGHVSPTPATTSPGEK.[G]	1xPhospho [S/T]	0.000245696	0.000130347	1	1	1	Q9Y6R0	Q9Y6R0 [244-274]		0	2945.4	105352		High	High	8.975e-05	0.0001249	2.11	69.39
FALSE	High	[K].AEAAAAPTVAPGPAQPGHVSPTPATTSPGEK.[G]	2xPhospho [S/T]	3.53982e-05	0.000130347	1	1	1	Q9Y6R0	Q9Y6R0 [244-274]		0	3025.37	120890		High	High	8.975e-05	1.794e-05	2.56	71.48
FALSE	High	[K].AEAAAGEESCGASPTPATSASPPGPTLK.[A]	1xCarbamidomethyl [C10]; 1xPhospho [S/T]	0.000123385	0.000130347	1	1	1	Q6ZRI6	Q6ZRI6 [976-1003]		0	2692.18	145260		High	High	8.975e-05	6.256e-05	1.62	70.19
FALSE	High	[K].AEAGAGSATEFQFR.[G]	1xPhospho [S7(100)]	0.000557956	0.000130347	1	2	1	P46783	P46783 [140-153]	P46783 1xPhospho [S146(100)]	0	1521.64		No Quan Values	High	High	8.975e-05	0.0002836	2.45
FALSE	High	[K].AEAPAGPALGLPSPEAESGVDR.[G]	1xPhospho [S13(100)]	0.0491692	0.00546493	1	1	1	Q53F19	Q53F19 [13-34]	Q53F19 1xPhospho [S25(100)]	0	2171	301208		High	High	0.003023	0.0248	1.28	96.5
FALSE	High	[K].AEAPSSPDVAPAGK.[E]	1xPhospho [S6(100)]	3.31055e-05	0.000130347	1	1	2	Q9P1Y6	Q9P1Y6 [1355-1368]	Q9P1Y6 1xPhospho [S1360(100)]	0	1376.61	684385		High	High	8.975e-05	1.676e-05	2.53	41.18
FALSE	High	[K].AEAPSSPDVAPAGKEDSPSASGR.[V]	1xPhospho [S17(98.9)]	7.78861e-06	0.000130347	1	1	1	Q9P1Y6	Q9P1Y6 [1355-1377]	Q9P1Y6 1xPhospho [S1371(98.9)]	1	2262.99	294298		High	High	8.975e-05	3.942e-06	2.66	45.83
FALSE	High	[K].AEAPSSPDVAPAGKEDSPSASGR.[V]	2xPhospho [S17(98.3); S]	0.0036251	0.000963065	1	1	2	Q9P1Y6	Q9P1Y6 [1355-1377]	Q9P1Y6 2xPhospho [S1371(98.3); S]	1	2342.95	1.608e+06		High	High	0.0005162	0.001889	1.85	45.93
FALSE	High	[K].AEDEALLSEEDDPIDR.[R]	1xPhospho [S8(100)]	0.00350866	0.000963065	1	1	1	Q04721	Q04721 [1771-1786]	Q04721 1xPhospho [S1778(100)]	0	1896.77	179386		High	High	0.0005162	0.00183	1.8	88.85
FALSE	High	[K].AEDGATPSPSNETPK.[K]	1xPhospho [S10(100)]	8.38059e-07	0.000130347	1	1	7	P29966	P29966 [138-152]	P29966 1xPhospho [S147(100)]	0	1580.65	9.2119e+06		High	High	8.975e-05	4.232e-07	3.61	30.42
FALSE	High	[K].AEDGATPSPSNETPK.[K]	2xPhospho [T6(100); S8(99.5)]	0.00826341	0.00133214	1	1	1	P29966	P29966 [138-152]	P29966 2xPhospho [T143(100); S145(99.5)]	0	1660.61	160213		High	High	0.0007047	0.004346	1.43	33.4
FALSE	High	[K].AEDGATPSPSNETPKK.[K]	1xPhospho [S/T]	0.0385472	0.00467247	1	1	1	P29966	P29966 [138-153]		1	1708.74	42358.3		High	High	0.002573	0.01954	0.97	24.69
FALSE	High	[K].AEDKPSTDLSAPVNGEATSQK.[G]	1xDeamidated [N/Q]; 1xPhospho [T/S]	0.0225127	0.00246075	1	1	2	Q7Z4V5	Q7Z4V5 [590-610]		0	2225.98	75909.8		High	High	0.001395	0.01156	0.99	55.27
FALSE	High	[K].AEDKPSTDLSAPVNGEATSQKGESAEDK.[E]	1xDeamidated [N14]; 1xPhospho [T/S]	2.70797e-05	0.000130347	1	1	4	Q7Z4V5	Q7Z4V5 [590-617]		1	2942.28	582885		High	High	8.975e-05	1.373e-05	2.47	54.72
FALSE	High	[K].AEDMLSEDTDADRGSDPGTSPPHLSTCGLGTGEESR.[Q]	1xCarbamidomethyl [C27]; 1xPhospho [T/S]	7.7539e-06	0.000130347	1	1	1	Q9Y3S1	Q9Y3S1 [1257-1292]		1	3827.56	479597		High	High	8.975e-05	3.931e-06	3.48	86.86
FALSE	High	[K].AEDSDSEPEPEDNVR.[L]	1xPhospho [S4(100)]	0.000442163	0.000130347	1	1	1	Q9H0D6	Q9H0D6 [496-510]	Q9H0D6 1xPhospho [S499(100)]	0	1768.65	144793		High	High	8.975e-05	0.0002251	2.18	40.12
FALSE	High	[K].AEEAKDEPPSEGEAEEEEK.[D]	1xPhospho [S10(100)]	9.27688e-09	0.000130347	1	1	5	P07196	P07196 [463-481]	P07196 1xPhospho [S472(100)]	1	2182.85	968875		High	High	8.975e-05	4.655e-09	5.67	36.71
FALSE	High	[K].AEEAQKTESVDNEGE.[-]	1xPhospho [S9(100)]	8.99302e-05	0.000130347	1	1	1	Q15651	Q15651 [85-99]	Q15651 1xPhospho [S93(100)]	1	1715.66	184133		High	High	8.975e-05	4.558e-05	2.48	26.28
FALSE	High	[K].AEEDEILNRSPR.[N]	1xDeamidated [N8]; 1xPhospho [S10(100)]	0.00116341	0.000130347	1	1	4	P27824	P27824 [574-585]	P27824 1xPhospho [S583(100)]	1	1509.66	2.8937e+06		High	High	8.975e-05	0.0005941	2.92	54.55
FALSE	High	[K].AEEDEILNRSPR.[N]	1xPhospho [S10(100)]	5.10417e-05	0.000130347	1	1	8	P27824	P27824 [574-585]	P27824 1xPhospho [S583(100)]	1	1508.67	4.8915e+07		High	High	8.975e-05	2.591e-05	3.11	51.54
FALSE	High	[K].AEEKSPISINVK.[T]	1xPhospho [S5(100)]	0.0238305	0.00246075	1	1	1	Q9UK58	Q9UK58 [348-359]	Q9UK58 1xPhospho [S352(100)]	1	1394.69	235796		High	High	0.001395	0.01221	1.81	59.54
FALSE	High	[K].AEEKTVIFPCKPTIQASEMSNVVR.[E]	1xCarbamidomethyl [C10]; 1xPhospho [S/T]	0.0304436	0.00348781	1	1	1	Q5T197	Q5T197 [435-458]		1	2814.36	510357		High	High	0.001972	0.01551	1.52	106.64
FALSE	High	[K].AEENTDQASPQEDYAGFER.[L]	1xPhospho [S9(100)]	1.17165e-06	0.000130347	1	1	5	Q9NU22	Q9NU22 [4530-4548]	Q9NU22 1xPhospho [S4538(100)]	0	2236.87	3.89623e+06		High	High	8.975e-05	5.908e-07	4.89	68.4
FALSE	High	[K].AEENTDQASPQEDYAGFER.[L]	1xDeamidated [Q7]; 1xPhospho [T/S/Y]	0.0478778	0.00546493	1	1	1	Q9NU22	Q9NU22 [4530-4548]		0	2237.85	63673.8		High	High	0.002983	0.02417	1.32	69.44
FALSE	High	[K].AEEPPSQLDQDTQVQDMDEGSDDEEEGQK.[V]	1xOxidation [M17]; 1xPhospho [S21(100)]	6.40133e-17	0.000130347	1	1	15	Q15459	Q15459 [339-367]	Q15459 1xPhospho [S359(100)]	0	3345.27	5.18765e+06		High	High	8.975e-05	2.212e-16	8.58	61.63
FALSE	High	[K].AEEPPSQLDQDTQVQDMDEGSDDEEEGQK.[V]	2xDeamidated [Q13; Q15]; 1xPhospho [S21(100)]	1.14367e-05	0.000130347	1	1	1	Q15459	Q15459 [339-367]	Q15459 1xPhospho [S359(100)]	0	3331.25		No Quan Values	High	High	8.975e-05	5.794e-06	2.51
FALSE	High	[K].AEEPPSQLDQDTQVQDMDEGSDDEEEGQK.[V]	1xDeamidated [Q15]; 1xPhospho [S21(100)]	9.0061e-10	0.000130347	1	1	1	Q15459	Q15459 [339-367]	Q15459 1xPhospho [S359(100)]	0	3330.26		No Quan Values	High	High	8.975e-05	4.52e-10	4.42
FALSE	High	[K].AEEPPSQLDQDTQVQDMDEGSDDEEEGQK.[V]	1xPhospho [S21(100)]	1.48271e-16	0.000130347	1	1	15	Q15459	Q15459 [339-367]	Q15459 1xPhospho [S359(100)]	0	3329.28	4.28662e+07		High	High	8.975e-05	4.128e-16	8.78	72.7
FALSE	High	[K].AEEPPSQLDQDTQVQDMDEGSDDEEEGQK.[V]	1xDeamidated [Q]; 1xOxidation [M17]; 1xPhospho [S21(100)]	0.00211535	0.000733151	1	1	3	Q15459	Q15459 [339-367]	Q15459 1xPhospho [S359(100)]	0	3346.26	776545		High	High	0.0004004	0.001093	1.72	72.81
FALSE	High	[K].AEEQQLPPPLSPPSPSTPNHR.[R]	2xPhospho [S11(100); S14(99.4)]	1.65693e-05	0.000130347	1	1	7	Q6WCQ1	Q6WCQ1 [279-299]	Q6WCQ1 2xPhospho [S289(100); S292(99.4)]	0	2439.07	384731		High	High	8.975e-05	8.408e-06	3.35	84.13
FALSE	High	[K].AEEQQLPPPLSPPSPSTPNHR.[R]	1xPhospho [S/T]	0.00215871	0.000733151	1	1	1	Q6WCQ1	Q6WCQ1 [279-299]		0	2359.11	115473		High	High	0.0004004	0.001114	1.87	84.4
FALSE	High	[K].AEEQQLPPPLSPPSPSTPNHR.[R]	1xDeamidated [N19]; 2xPhospho [S/T]	0.00490542	0.00105054	1	1	1	Q6WCQ1	Q6WCQ1 [279-299]		0	2440.06	126769		High	High	0.0005597	0.002567	1.76	85.43
FALSE	High	[K].AEFAEYASVDR.[N]	1xPhospho [S8(100)]	0.0195983	0.00205713	1	1	1	Q9NWQ8	Q9NWQ8 [222-232]	Q9NWQ8 1xPhospho [S229(100)]	0	1337.54	68883.4		High	High	0.001192	0.01011	1.65	69.88
FALSE	High	[K].AEFTSPPSLFK.[T]	1xPhospho [S5(100)]	0.000408479	0.000130347	1	1	1	Q6UN15	Q6UN15 [255-265]	Q6UN15 1xPhospho [S259(100)]	0	1303.6	227487		High	High	8.975e-05	0.0002075	2.41	108.62
FALSE	High	[K].AEGEEEMDTGADDQDGDAAQHPEEHSEEQQQSVEEK.[D]	1xPhospho [S/T]	2.3474e-05	0.000130347	1	1	2	Q9NU22	Q9NU22 [4951-4986]		0	4064.54	196027		High	High	8.975e-05	1.189e-05	2.88	45.09
FALSE	High	[K].AEGEPQEESPLK.[S]	1xPhospho [S9(100)]	5.86128e-05	0.000130347	1	1	2	Q9NYF8	Q9NYF8 [169-180]	Q9NYF8 1xPhospho [S177(100)]	0	1393.59	2.85593e+06		High	High	8.975e-05	2.978e-05	3.3	41.57
FALSE	High	[K].AEGHSDDESDSEGSDSESTSR.[E]	1xPhospho [S/T]	0.0553064	0.005825	1	1	1	Q9P289	Q9P289 [296-316]		0	2263.77	49739.9		High	High	0.003148	0.02787	0.72	17.45
FALSE	High	[K].AEKPPLSASSPQQRPPEPETGESAGTSR.[A]	1xPhospho [S/T]	0.00845466	0.00133214	1	1	1	Q9Y3Q8	Q9Y3Q8 [181-208]		0	2971.38	177205		High	High	0.0007047	0.004434	1.07	54.83
FALSE	High	[K].AELASPLNEADGHR.[G]	1xPhospho [S5(100)]	0.0135275	0.00164707	1	1	1	Q9BXC9	Q9BXC9 [361-374]	Q9BXC9 1xPhospho [S365(100)]	0	1559.68	51314.2		High	High	0.0009878	0.007047	1.34	63.09
FALSE	High	[K].AELEEMEEVHPSDEEEEDATK.[A]	1xPhospho [S12(100)]	5.17779e-13	0.000130347	1	1	3	P78559	P78559 [656-676]	P78559 1xPhospho [S667(100)]	0	2525.97	1.80681e+06		High	High	8.975e-05	2.576e-13	6.37	73.83
FALSE	High	[K].AELLQSDENGIPSSPQK.[V]	1xDeamidated [Q5]; 1xPhospho [S14(99)]	0.00256873	0.000733151	1	1	1	Q14542	Q14542 [239-255]	Q14542 1xPhospho [S252(99)]	0	1893.85	102014		High	High	0.0004004	0.001332	1.51	75.03
FALSE	High	[K].AENAEGQTPAIGPDGEPLDETSQMSDLPVK.[V]	1xOxidation [M24]; 1xPhospho [T/S]	3.166e-05	0.000130347	1	1	1	P51532	P51532 [589-618]		0	3192.39	193474		High	High	8.975e-05	1.605e-05	2.36	95.21
FALSE	High	[K].AENAEGQTPAIGPDGEPLDETSQMSDLPVK.[V]	1xPhospho [S25(100)]	1.47638e-08	0.000130347	1	1	3	P51532	P51532 [589-618]	P51532 1xPhospho [S613(100)]	0	3176.4	476104		High	High	8.975e-05	7.43e-09	3.02	104.82
FALSE	High	[K].AENAEGQTPAIGPDGEPLDETSQMSDLPVK.[V]	1xDeamidated [Q7]; 1xPhospho [S25(98.1)]	0.0285927	0.00296203	1	1	1	P51532	P51532 [589-618]	P51532 1xPhospho [S613(98.1)]	0	3177.38		No Quan Values	High	High	0.001647	0.01458	1.35
FALSE	High	[K].AEQGSEEEGEGEEEEEEGGESK.[A]	1xPhospho [S5(100)]	8.91125e-09	0.000130347	1	1	3	Q8NE71	Q8NE71 [224-245]	Q8NE71 1xPhospho [S228(100)]	0	2433.86	4778715		High	High	8.975e-05	4.479e-09	4.51	31.96
FALSE	High	[K].AERTSPSSPAPLPHQEATPR.[A]	1xPhospho [T/S]	0.00268537	0.000858403	1	1	1	P04920	P04920 [166-185]		1	2209.04	53142.3		High	High	0.0004004	0.00139	1.61	48.72
FALSE	High	[K].AESEEMETSQAGSK.[D]	1xPhospho [S3(100)]	0.000136686	0.000130347	1	1	2	P34932	P34932 [544-557]	P34932 1xPhospho [S546(100)]	0	1563.59	88128		High	High	8.975e-05	6.939e-05	2.36	28.67
FALSE	High	[K].AETEEAAHSVSQEMSVNSPTAQESQR.[N]	1xPhospho [S18(100)]	2.343e-09	0.000130347	1	1	2	Q9NUA8	Q9NUA8 [173-198]	Q9NUA8 1xPhospho [S190(100)]	0	2883.21	337587		High	High	8.975e-05	1.175e-09	3.8	61.4
FALSE	High	[K].AETEEAEEPEEDGEEHVCVSASK.[H]	1xCarbamidomethyl [C18]; 1xPhospho [T3(100)]	3.92311e-10	0.000130347	1	1	2	P46821	P46821 [946-968]	P46821 1xPhospho [T948(100)]	0	2641.01	263297		High	High	8.975e-05	1.97e-10	4.27	55.84
FALSE	High	[K].AETEEAEEPEEDGEEHVCVSASKHSPTEDEESAK.[A]	1xCarbamidomethyl [C18]; 1xPhospho [T3(100)]	0.0274232	0.00285194	1	1	1	P46821	P46821 [946-979]	P46821 1xPhospho [T948(100)]	1	3851.52	166764		High	High	0.001647	0.01401	2.39	50.87
FALSE	High	[K].AETPTESVSEPEVATK.[Q]	1xPhospho [T/S]	0.000270853	0.000130347	1	1	1	P18858	P18858 [193-208]		0	1754.77	78241.2		High	High	8.975e-05	0.0001376	1.89	58.58
FALSE	High	[K].AETPTESVSEPEVATK.[Q]	2xPhospho [T3(98.7); S9(98.7)]	0.0072481	0.00114299	1	1	1	P18858	P18858 [193-208]	P18858 2xPhospho [T195(98.7); S201(98.7)]	0	1834.74	97853.3		High	High	0.0006089	0.003802	1.44	58.32
FALSE	High	[K].AETSEGSGSAPAVPEASASPK.[Q]	1xPhospho [S/T]	0.000268464	0.000130347	1	1	1	P51608	P51608 [62-82]		0	2009.87	745921		High	High	8.975e-05	0.0001362	2.34	52.11
FALSE	High	[K].AEVPGATGGDSPHLQPAEPPGEPR.[R]	1xPhospho [S11(99.3)]	1.10554e-06	0.000130347	1	1	6	Q9P2K5	Q9P2K5 [7-30]	Q9P2K5 1xPhospho [S17(99.3)]	0	2446.1	1.74007e+06		High	High	8.975e-05	5.589e-07	2.28	73.04
FALSE	High	[K].AEVPGATGGDSPHLQPAEPPGEPR.[R]	1xDeamidated [Q15]; 1xPhospho [T/S]	0.056204	0.00601423	1	1	2	Q9P2K5	Q9P2K5 [7-30]		0	2447.09	22143.8		High	High	0.003298	0.02827	0.98	75.62
FALSE	High	[K].AEVYGSENESER.[N]	1xPhospho [S6(100)]	0.000455986	0.000130347	1	1	1	Q9BVS4	Q9BVS4 [345-356]	Q9BVS4 1xPhospho [S350(100)]	0	1449.55	741465		High	High	8.975e-05	0.0002319	2.15	33.08
FALSE	High	[K].AEVYGSENESERNCLEESEGCYCR.[S]	3xCarbamidomethyl [C14; C21; C23]; 1xPhospho [S6(100)]	1.63488e-05	0.000130347	1	1	1	Q9BVS4	Q9BVS4 [345-368]	Q9BVS4 1xPhospho [S350(100)]	1	3007.12	86865.6		High	High	8.975e-05	8.289e-06	2.81	67.95
FALSE	High	[K].AFGPGLQGGSAGSPAR.[F]	1xPhospho [S]	0.00696298	0.00114299	1	1	1	P21333	P21333 [1072-1087]		0	1509.68	108370		High	High	0.0006089	0.003652	1.56	64.58
FALSE	High	[K].AFTDEETEAQTGEGSWPRSPSK.[S]	1xPhospho [S19(97.2)]	0.0781362	0.00748548	1	1	1	Q09019	Q09019 [634-655]	Q09019 1xPhospho [S652(97.2)]	1	2490.05		No Quan Values	High	High	0.004079	0.03935	0.84
FALSE	High	[K].AGDNIPEEQPVASTPTTVSDGENK.[K]	1xPhospho [T/S]	0.0133301	0.00164707	1	1	1	Q9Y320	Q9Y320 [270-293]		0	2536.11	312913		High	High	0.0009878	0.006962	1.78	70.17
FALSE	High	[K].AGDNIPEEQPVASTPTTVSDGENKK.[D]	1xPhospho [S19(99.1)]	4.23061e-07	0.000130347	1	1	2	Q9Y320	Q9Y320 [270-294]	Q9Y320 1xPhospho [S288(99.1)]	1	2664.2	2.84325e+06		High	High	8.975e-05	2.14e-07	3.91	64.24
FALSE	High	[K].AGDNIPEEQPVASTPTTVSDGENKK.[D]	2xPhospho [T14(98.1); S19(98.1)]	0.00910195	0.00133214	1	1	1	Q9Y320	Q9Y320 [270-294]	Q9Y320 2xPhospho [T283(98.1); S288(98.1)]	1	2744.17	98610.6		High	High	0.0007047	0.004778	1.81	61.94
FALSE	High	[K].AGDNIPEEQPVASTPTTVSDGENKK.[D]	1xDeamidated [N23]; 1xPhospho [T/S]	0.0145651	0.00164707	1	1	1	Q9Y320	Q9Y320 [270-294]		1	2665.19	96925.4		High	High	0.0009878	0.007592	1.99	65.07
FALSE	High	[K].AGEAPTENPAPPTQQSSAE.[-]	1xPhospho [T/S]	0.00304377	0.000858403	1	1	3	P16989	P16989 [354-372]		0	1961.81	219144		High	High	0.0004646	0.001583	1.63	48.51
FALSE	High	[K].AGEQQLSEPEDMEMEAGDTDDPPR.[I]	2xOxidation [M12; M14]; 1xPhospho [S7(100)]	1.31817e-07	0.000130347	1	1	3	Q93009	Q93009 [12-35]	Q93009 1xPhospho [S18(100)]	0	2759.03	309565		High	High	8.975e-05	6.649e-08	3.75	57.76
FALSE	High	[K].AGEQQLSEPEDMEMEAGDTDDPPR.[I]	1xPhospho [S7(100)]	2.38364e-14	0.000130347	1	1	8	Q93009	Q93009 [12-35]	Q93009 1xPhospho [S18(100)]	0	2727.04	6.47368e+06		High	High	8.975e-05	1.806e-14	6.7	84.06
FALSE	High	[K].AGEQQLSEPEDMEMEAGDTDDPPR.[I]	1xOxidation [M]; 1xPhospho [S7(100)]	4.71957e-11	0.000130347	1	1	17	Q93009	Q93009 [12-35]	Q93009 1xPhospho [S18(100)]	0	2743.04	1.83157e+06		High	High	8.975e-05	2.361e-11	5.78	77.77
FALSE	High	[K].AGEQQLSEPEDMEMEAGDTDDPPR.[I]	1xDeamidated [Q5]; 1xOxidation [M12]; 1xPhospho [S7(100)]	0.00837755	0.00133214	1	1	1	Q93009	Q93009 [12-35]	Q93009 1xPhospho [S18(100)]	0	2744.02		No Quan Values	High	High	0.0007047	0.004403	1.18
FALSE	High	[K].AGGSAALSPSK.[K]	1xPhospho [S8(99.7)]	1.65273e-06	0.000130347	1	1	4	Q92522	Q92522 [24-34]	Q92522 1xPhospho [S31(99.7)]	0	1025.47	1.56925e+06		High	High	8.975e-05	8.35e-07	3.54	26.57
FALSE	High	[K].AGGSVESLR.[S]	1xPhospho [S4(100)]	0.00279602	0.000858403	1	1	1	O94885	O94885 [504-512]	O94885 1xPhospho [S507(100)]	0	955.424	248829		High	High	0.0004646	0.001448	1.97	39.17
FALSE	High	[K].AGIPQHHPPMAQNLQYPDDSDDEK.[K]	1xPhospho [S20(100)]	0.00121384	0.000130347	1	1	3	Q15223	Q15223 [403-426]	Q15223 1xPhospho [S422(100)]	0	2783.18	332027		High	High	8.975e-05	0.0006202	2.1	69.73
FALSE	High	[K].AGLASPEEEDAVGK.[E]	1xPhospho [S5(100)]	0.00976132	0.00133214	1	1	1	Q9UNS1	Q9UNS1 [1145-1158]	Q9UNS1 1xPhospho [S1149(100)]	0	1452.63	193384		High	High	0.0007047	0.005117	1.34	58.97
FALSE	High	[K].AGLESGAEPGDGDSDTTK.[K]	1xPhospho [S14(100)]	9.85271e-13	0.000130347	1	1	13	O60832	O60832 [481-498]	O60832 1xPhospho [S494(100)]	0	1786.7	7.01094e+06		High	High	8.975e-05	4.905e-13	6.68	41.25
FALSE	High	[K].AGLESGAEPGDGDSDTTKK.[K]	1xPhospho [S14(98.9)]	2.29557e-05	0.000130347	1	1	4	O60832	O60832 [481-499]	O60832 1xPhospho [S494(98.9)]	1	1914.8	745720		High	High	8.975e-05	1.165e-05	3.34	34.88
FALSE	High	[K].AGMSSNQSISSPVLDAVPR.[T]	1xPhospho [S11(99.5)]	1.09571e-06	0.000130347	1	1	3	Q9UQ35	Q9UQ35 [1394-1412]	Q9UQ35 1xPhospho [S1404(99.5)]	0	1995.92	5855675		High	High	8.975e-05	5.544e-07	3.66	99.93
FALSE	High	[K].AGMSSNQSISSPVLDAVPR.[T]	1xOxidation [M3]; 1xPhospho [S11(99.5)]	3.53982e-05	0.000130347	1	1	2	Q9UQ35	Q9UQ35 [1394-1412]	Q9UQ35 1xPhospho [S1404(99.5)]	0	2011.92	1.34525e+06		High	High	8.975e-05	1.792e-05	2.21	94.93
FALSE	High	[K].AGMSSNQSISSPVLDAVPR.[T]	1xDeamidated [N6]; 1xPhospho [S]	0.00239827	0.000733151	1	1	1	Q9UQ35	Q9UQ35 [1394-1412]		0	1996.9	144692		High	High	0.0004004	0.001243	1.36	101.54
FALSE	High	[K].AGMSSNQSISSPVLDAVPR.[T]	2xPhospho [S11(99.4); S]	0.00350866	0.000963065	1	1	3	Q9UQ35	Q9UQ35 [1394-1412]	Q9UQ35 2xPhospho [S1404(99.4); S]	0	2075.89	190029		High	High	0.0005162	0.001831	1.34	105.27
FALSE	High	[K].AGMSSNQSISSPVLDAVPR.[T]	1xDeamidated [Q7]; 1xOxidation [M3]; 1xPhospho [S11(99.2)]	0.00643093	0.00114299	1	1	3	Q9UQ35	Q9UQ35 [1394-1412]	Q9UQ35 1xPhospho [S1404(99.2)]	0	2012.9	166087		High	High	0.0006089	0.003381	2.64	95.71
FALSE	High	[K].AGMSSNQSISSPVLDAVPRTPSR.[E]	2xPhospho [S11(99.6); T20(99.6)]	3.64999e-15	0.000130347	1	1	2	Q9UQ35	Q9UQ35 [1394-1416]	Q9UQ35 2xPhospho [S1404(99.6); T1413(99.6)]	1	2517.12	2.60549e+06		High	High	8.975e-05	4.474e-15	8.3	92.73
FALSE	High	[K].AGMSSNQSISSPVLDAVPRTPSR.[E]	1xOxidation [M3]; 2xPhospho [T20(99.1); S]	0.0435188	0.00524821	1	1	2	Q9UQ35	Q9UQ35 [1394-1416]	Q9UQ35 2xPhospho [T1413(99.1); S]	1	2533.12	159237		High	High	0.00286	0.02196	1.28	92.72
FALSE	High	[K].AGMSSNQSISSPVLDAVPRTPSRER.[S]	2xPhospho [T20(100); S]	1.66435e-05	0.000130347	1	1	3	Q9UQ35	Q9UQ35 [1394-1418]	Q9UQ35 2xPhospho [T1413(100); S]	2	2802.26	457961		High	High	8.975e-05	8.43e-06	3.74	87.63
FALSE	High	[K].AGMSSNQSISSPVLDAVPRTPSRER.[S]	3xPhospho [T20(100); S22(100); S]	0.00163438	0.000294476	1	1	1	Q9UQ35	Q9UQ35 [1394-1418]	Q9UQ35 3xPhospho [T1413(100); S1415(100); S]	2	2882.23	265362		High	High	0.0001746	0.0008408	3.12	89.38
FALSE	High	[K].AGNSDSEEDDANGRVELILEPK.[D]	1xDeamidated [N12]; 2xPhospho [S4(100); S6(100)]	0.0189113	0.00205713	1	2	5	Q641Q2	Q641Q2 [155-176]	Q641Q2 2xPhospho [S158(100); S160(100)]	1	2519.02	171883		High	High	0.001192	0.009789	1.13	99.79
FALSE	High	[K].AGPDLPSLPSHALEDEGWAAAAPSPGSAR.[S]	1xPhospho [S24(100)]	1.39375e-11	0.000130347	1	1	1	Q9H3Q1	Q9H3Q1 [269-297]	Q9H3Q1 1xPhospho [S292(100)]	0	2907.33	384315		High	High	8.975e-05	6.969e-12	5.35	111.88
FALSE	High	[K].AGPTLTDENGDDLGLPPSPGDTSYYQDQVDDFHEAR.[S]	1xDeamidated [N9]; 1xPhospho [S18(100)]	2.42194e-05	0.000130347	1	1	1	Q9NQZ2	Q9NQZ2 [20-55]	Q9NQZ2 1xPhospho [S37(100)]	0	3973.66	217424		High	High	8.975e-05	1.229e-05	2.21	108.96
FALSE	High	[K].AGPTLTDENGDDLGLPPSPGDTSYYQDQVDDFHEAR.[S]	1xPhospho [S18(98.7)]	3.84091e-08	0.000130347	1	1	7	Q9NQZ2	Q9NQZ2 [20-55]	Q9NQZ2 1xPhospho [S37(98.7)]	0	3972.67	218856		High	High	8.975e-05	1.936e-08	2.62	108.3
FALSE	High	[K].AGRPVMPPPQVPLPTSSISPAK.[M]	1xPhospho [T/S]	0.0556039	0.00601423	1	1	1	P42684	P42684 [1036-1057]		0	2307.19	78133.4		High	High	0.00325	0.02798	0.69	100.32
FALSE	High	[K].AGSLDLNFTSPSR.[Q]	1xPhospho [S3(100)]	3.34786e-06	0.000130347	1	1	1	Q8TEJ3	Q8TEJ3 [795-807]	Q8TEJ3 1xPhospho [S797(100)]	0	1444.65	309812		High	High	8.975e-05	1.696e-06	3.65	95.86
FALSE	High	[K].AGSQEAEVGSDGER.[V]	1xPhospho [S10(100)]	5.07233e-06	0.000130347	1	1	1	Q9UK96	Q9UK96 [333-346]	Q9UK96 1xPhospho [S342(100)]	0	1471.57	108976		High	High	8.975e-05	2.568e-06	2.87	24.97
FALSE	High	[K].AGSSAAGASGWTSAGSLNSVPTNSAQQGHNSPDSPVTSAAK.[G]	1xDeamidated [Q/N]; 1xPhospho [S/T]	1.48851e-05	0.000130347	1	1	2	Q86XP3	Q86XP3 [721-761]		0	3893.72	127513		High	High	8.975e-05	7.54e-06	2.07	84.59
FALSE	High	[K].AGSSAAGASGWTSAGSLNSVPTNSAQQGHNSPDSPVTSAAK.[G]	1xPhospho [S34(97.7)]	7.36215e-07	0.000130347	1	1	1	Q86XP3	Q86XP3 [721-761]	Q86XP3 1xPhospho [S754(97.7)]	0	3892.74	490143		High	High	8.975e-05	3.722e-07	2.78	82.99
FALSE	High	[K].AGSSPAQGAQNEPPR.[L]	1xPhospho [S4(99.5)]	1.39205e-05	0.000130347	1	1	7	Q9UGU0	Q9UGU0 [556-570]	Q9UGU0 1xPhospho [S559(99.5)]	0	1546.66	439182		High	High	8.975e-05	7.032e-06	2.65	28.01
FALSE	High	[K].AGSSPCLGSSSAASSPPPPASR.[L]	1xCarbamidomethyl [C6]; 1xPhospho [S]	0.000557956	0.000130347	1	1	2	Q6ZRS2	Q6ZRS2 [260-281]		0	2107.91	227856		High	High	8.975e-05	0.0002847	1.79	51.15
FALSE	High	[K].AGTVSPGKEDPVSSR.[R]	1xPhospho [S5(99.1)]	0.0473714	0.0054005	1	1	1	Q7Z2K8	Q7Z2K8 [448-462]	Q7Z2K8 1xPhospho [S452(99.1)]	1	1566.72	154243		High	High	0.002939	0.02393	1.04	41.69
FALSE	High	[K].AGVVNGTGAPGQSPGAGR.[A]	1xDeamidated [N5]; 1xPhospho [S13(100)]	0.00574334	0.00105054	1	1	1	Q13330	Q13330 [374-391]	Q13330 1xPhospho [S386(100)]	0	1633.73	41847.5		High	High	0.0005597	0.00302	1.28	43
FALSE	High	[K].AGYSTDESSSSSLHATR.[T]	1xPhospho [T5(99)]	7.62125e-09	0.000130347	1	1	1	P51116	P51116 [407-423]	P51116 1xPhospho [T411(99)]	0	1835.74	253637		High	High	8.975e-05	3.827e-09	3.01	37.75
FALSE	High	[K].AGYSTDESSSSSLHATR.[T]	2xPhospho [S4(100); T5(100)]	0.00771902	0.00114299	1	1	2	P51116	P51116 [407-423]	P51116 2xPhospho [S410(100); T411(100)]	0	1915.71	97534.9		High	High	0.0006089	0.004053	1.02	42.2
FALSE	High	[K].AHLGSSDNVATMSNEER.[S]	1xPhospho [S/T]	1.56467e-08	0.000130347	1	1	2	Q9Y6X4	Q9Y6X4 [522-538]		0	1897.77	866688		High	High	8.975e-05	7.883e-09	4.42	53.36
FALSE	High	[K].AHLPLGQSNSCGSVLPPSLAAMAK.[D]	1xCarbamidomethyl [C11]; 1xPhospho [S]	0.0712658	0.00666131	1	1	1	Q86SQ0	Q86SQ0 [925-948]		0	2486.19	68310.2		High	High	0.003663	0.03582	0.8	115.2
FALSE	High	[K].AHPLTQPSSPPNQCANVMAGDDQIR.[F]	1xCarbamidomethyl [C14]; 1xPhospho [S/T]	0.00176035	0.000457387	1	1	1	Q8NFU7	Q8NFU7 [1296-1320]		0	2784.22	71691.5		High	High	0.000259	0.0009066	1.49	76.46
FALSE	High	[K].AHPPVTSAPLSPPQPNDLYK.[N]	1xPhospho [S11(100)]	2.77197e-08	0.000130347	1	1	7	Q4VCS5	Q4VCS5 [190-209]	Q4VCS5 1xPhospho [S200(100)]	0	2209.07	6.91284e+06		High	High	8.975e-05	1.396e-08	5.18	92.4
FALSE	High	[K].AHPPVTSAPLSPPQPNDLYK.[N]	1xDeamidated [N/Q]; 1xPhospho [S11(100)]	2.53788e-06	0.000130347	1	1	9	Q4VCS5	Q4VCS5 [190-209]	Q4VCS5 1xPhospho [S200(100)]	0	2210.05	874440		High	High	8.975e-05	1.285e-06	3.54	90.03
FALSE	High	[K].AHQGTGAGISPVILNSGEGK.[E]	1xPhospho [S10(100)]	0.00232195	0.000733151	1	1	2	Q8IZD4	Q8IZD4 [138-157]	Q8IZD4 1xPhospho [S147(100)]	0	1972.95	117557		High	High	0.0004004	0.001202	1.7	77.73
FALSE	High	[K].AHSEVFTKPSGQQTLSPDR.[Q]	1xPhospho [S10(98.9)]	0.012036	0.00143715	1	1	1	P15822	P15822 [2667-2685]	P15822 1xPhospho [S2676(98.9)]	0	2165	61265.8		High	High	0.0008206	0.006299	1.83	52.5
FALSE	High	[K].AHVEHMQSLPEDPLETSK.[E]	1xPhospho [S/T]	6.21123e-05	0.000130347	1	1	1	Q13029	Q13029 [1240-1257]		0	2127.94		No Quan Values	High	High	8.975e-05	3.143e-05	2.23
FALSE	High	[K].AIGGIILTASHNPGGPNGDFGIK.[F]	1xPhospho [T/S]	7.90248e-05	0.000130347	1	1	5	P36871	P36871 [108-130]		0	2286.13	2.31538e+06		High	High	8.975e-05	4.017e-05	2.48	107.7
FALSE	High	[K].AIGGIILTASHNPGGPNGDFGIK.[F]	1xDeamidated [N]; 1xPhospho [S10(100)]	7.82302e-14	0.000130347	1	1	14	P36871	P36871 [108-130]	P36871 1xPhospho [S117(100)]	0	2287.11	7.46909e+06		High	High	8.975e-05	4.368e-14	6.6	109.09
FALSE	High	[K].AIPVSPSAVEEDEDEDGHTVVATAR.[G]	1xPhospho [S5(100)]	1.53338e-12	0.000130347	1	1	2	Q07157	Q07157 [1613-1637]	Q07157 1xPhospho [S1617(100)]	0	2674.19	571703		High	High	8.975e-05	7.665e-13	3.6	90.72
FALSE	High	[K].AISPTSATSSGR.[T]	1xPhospho [S3(100)]	0.00250725	0.000733151	1	1	1	Q9Y4I1	Q9Y4I1 [598-609]	Q9Y4I1 1xPhospho [S600(100)]	0	1214.54	112004		High	High	0.0004004	0.0013	1.65	37
FALSE	High	[K].AISSPTVSR.[L]	1xPhospho [S/T]	0.0768781	0.00720256	1	1	1	O94811	O94811 [157-165]		0	997.471	296603		High	High	0.003837	0.03865	1.06	34.56
FALSE	High	[K].AITPPQQPYK.[K]	1xPhospho [T3(100)]	0.00452973	0.00105054	1	1	3	Q9NYV4	Q9NYV4 [690-699]	Q9NYV4 1xPhospho [T692(100)]	0	1222.59	135894		High	High	0.0005597	0.00237	1.75	58.76
FALSE	High	[K].AKPAMPQDSVPSPR.[S]	1xPhospho [S12(100)]	0.000495679	0.000130347	1	1	1	P53396	P53396 [470-483]	P53396 1xPhospho [S481(100)]	0	1560.72	198455		High	High	8.975e-05	0.0002522	1.7	52.29
FALSE	High	[K].AKPPADPAAAASPCR.[A]	1xCarbamidomethyl [C14]; 1xPhospho [S12(100)]	2.00279e-06	0.000130347	1	1	1	Q9GZT9	Q9GZT9 [114-128]	Q9GZT9 1xPhospho [S125(100)]	0	1559.7	353490		High	High	8.975e-05	1.013e-06	3.31	37.93
FALSE	High	[K].AKQEPEVNGGSGDAVPSGNEVSENMEEEAENQAESR.[A]	2xDeamidated [N8; N19]; 1xPhospho [S11(100)]	5.19608e-05	0.000130347	1	1	2	P49321	P49321 [735-770]	P49321 1xPhospho [S745(100)]	1	3856.56	223552		High	High	8.975e-05	2.631e-05	3.43	87.6
FALSE	High	[K].AKQEPEVNGGSGDAVPSGNEVSENMEEEAENQAESR.[A]	1xDeamidated [N8]; 1xPhospho [S11(100)]	0.000919521	0.000130347	1	1	1	P49321	P49321 [735-770]	P49321 1xPhospho [S745(100)]	1	3855.58		No Quan Values	High	High	8.975e-05	0.0004694	2.53
FALSE	High	[K].AKSPAPGLASGDRPPSVSSVHSEGDCNRR.[T]	1xCarbamidomethyl [C26]; 1xPhospho [S]	0.00602333	0.00105054	1	1	1	Q9Y618	Q9Y618 [2411-2439]		2	3071.41	125433		High	High	0.0005597	0.003169	1.32	49.92
FALSE	High	[K].AKSPISSGSGGSHMSGTSSSSGMK.[S]	1xPhospho [S3(100)]	0.00629162	0.00114299	1	1	1	Q15648	Q15648 [1221-1244]	Q15648 1xPhospho [S1223(100)]	1	2291.96	243615		High	High	0.0006089	0.00331	1.35	31.49
FALSE	High	[K].AKSPVPKSPVEEAK.[S]	2xPhospho [S3(100); S8(100)]	1.74465e-09	0.000130347	1	1	6	P07197	P07197 [678-691]	P07197 2xPhospho [S680(100); S685(100)]	2	1626.75	7282169		High	High	8.975e-05	8.742e-10	5.69	37.29
FALSE	High	[K].AKSPVPKSPVEEK.[G]	2xPhospho [S3(100); S8(100)]	1.72913e-09	0.000130347	1	1	3	P07197	P07197 [613-625]	P07197 2xPhospho [S615(100); S620(100)]	2	1555.72	8427102		High	High	8.975e-05	8.677e-10	5.72	32.17
FALSE	High	[K].AKSTQDLSEGISR.[K]	1xPhospho [S/T]	0.0228642	0.00246075	1	1	1	P24588	P24588 [176-188]		1	1471.68	99274		High	High	0.001395	0.01177	1.45	42.37
FALSE	High	[K].AKTDHGAEIVYKSPVVSGDTSPR.[H]	2xPhospho [S13(100); S/T/Y]	1.15605e-06	0.000130347	1	1	2	P10636	P10636 [701-723]	P10636 2xPhospho [S713(100); S/T/Y]	2	2574.16	1.126e+06		High	High	8.975e-05	5.833e-07	3.81	58.05
FALSE	High	[K].AKTDHGAEIVYKSPVVSGDTSPR.[H]	3xPhospho [S13(100); S/T/Y]	0.000326163	0.000130347	1	1	3	P10636	P10636 [701-723]	P10636 3xPhospho [S713(100); S/T/Y]	2	2654.13	332050		High	High	8.975e-05	0.0001657	3.39	61.09
FALSE	High	[K].ALAEEASEEELPSDVDLNDPYFAEEVK.[Q]	1xPhospho [S13(100)]	0.0123307	0.00143715	1	1	2	Q9H501	Q9H501 [651-677]	Q9H501 1xPhospho [S663(100)]	0	3089.34	118642		High	High	0.0008206	0.006432	0.92	116.95
FALSE	High	[K].ALDSNSLENDDLSAPGREPGHFNPESR.[E]	1xPhospho [S6(100)]	1.519e-09	0.000130347	1	1	2	Q32MZ4	Q32MZ4 [763-789]	Q32MZ4 1xPhospho [S768(100)]	1	3004.31	491685		High	High	8.975e-05	7.618e-10	3.99	79.93
FALSE	High	[K].ALDVSASDDEIAR.[L]	1xPhospho [S7(100)]	1.86095e-05	0.000130347	1	1	2	P13798	P13798 [181-193]	P13798 1xPhospho [S187(100)]	0	1441.62	343838		High	High	8.975e-05	9.408e-06	2.68	71.61
FALSE	High	[K].ALELPLAASSIPRPRTPSPESHR.[S]	2xPhospho [T16(98.6); S18(99.3)]	6.39876e-06	0.000130347	1	1	3	Q66K74	Q66K74 [623-645]	Q66K74 2xPhospho [T638(98.6); S640(99.3)]	1	2642.29	3.78509e+06		High	High	8.975e-05	3.238e-06	4.19	101.51
FALSE	High	[K].ALEVEESNSEDEASFK.[S]	1xPhospho [S9(99.5)]	0.0463755	0.0054005	1	1	1	Q03111	Q03111 [353-368]	Q03111 1xPhospho [S361(99.5)]	0	1863.75		No Quan Values	High	High	0.002939	0.02347	1.91
FALSE	High	[K].ALEYSNGIFDCQSPTSPFMGSLR.[A]	1xCarbamidomethyl [C11]; 1xDeamidated [N6]; 1xPhospho [S13(100)]	2.53788e-06	0.000130347	1	1	1	Q86W92	Q86W92 [25-47]	Q86W92 1xPhospho [S37(100)]	0	2658.13	558487		High	High	8.975e-05	1.282e-06	3.07	121.85
FALSE	High	[K].ALEYSNGIFDCQSPTSPFMGSLR.[A]	1xCarbamidomethyl [C11]; 1xPhospho [S13(100)]	2.43786e-06	0.000130347	1	1	1	Q86W92	Q86W92 [25-47]	Q86W92 1xPhospho [S37(100)]	0	2657.14		No Quan Values	High	High	8.975e-05	1.23e-06	2.74
FALSE	High	[K].ALEYSNGIFDCQSPTSPFMGSLR.[A]	1xCarbamidomethyl [C11]; 1xDeamidated [Q/N]; 1xOxidation [M19]; 1xPhospho [S13(100)]	0.000111374	0.000130347	1	1	3	Q86W92	Q86W92 [25-47]	Q86W92 1xPhospho [S37(100)]	0	2674.12	195787		High	High	8.975e-05	5.664e-05	1.83	117.72
FALSE	High	[K].ALFKPPEDSQDDESDSDAEEEQTTK.[R]	1xPhospho [S14(100)]	3.12889e-11	0.000130347	1	1	2	Q13769	Q13769 [299-323]	Q13769 1xPhospho [S312(100)]	0	2891.16	290247		High	High	8.975e-05	1.564e-11	4.62	68.39
FALSE	High	[K].ALHSNQANAELTDDEHENESK.[H]	1xPhospho [T12(100)]	0.05899	0.00607493	1	1	1	Q5TB80	Q5TB80 [165-185]	Q5TB80 1xPhospho [T176(100)]	0	2432	76507.2		High	High	0.003373	0.02978	1.38	36.52
FALSE	High	[K].ALIQTCLNSPDSPPRSDPTTDQR.[M]	1xCarbamidomethyl [C6]; 1xPhospho [S12(100)]	2.88093e-07	0.000130347	1	1	1	P11831	P11831 [213-235]	P11831 1xPhospho [S224(100)]	1	2649.2	616433		High	High	8.975e-05	1.453e-07	4.15	79.03
FALSE	High	[K].ALNYAEAALSFIECGNAMEQGPMESK.[S]	1xCarbamidomethyl [C14]; 1xOxidation [M18]; 1xPhospho [S10(98.7)]	0.0838205	0.00810827	1	1	1	P51826	P51826 [1001-1026]	P51826 1xPhospho [S1010(98.7)]	0	2927.23	64252.1		High	High	0.004437	0.04227	1.44	104.53
FALSE	High	[K].ALPLSSAEK.[R]	1xPhospho [S]	0.00796773	0.00133214	1	1	1	Q9UPY3	Q9UPY3 [1011-1019]		0	995.481	111253		High	High	0.0007047	0.004178	1.57	58.74
FALSE	High	[K].ALPQTPRPR.[S]	1xPhospho [T5(100)]	0.00985334	0.00133214	1	1	1	Q9UQ35	Q9UQ35 [1488-1496]	Q9UQ35 1xPhospho [T1492(100)]	0	1115.57	196166		High	High	0.0007047	0.005172	1.64	35.84
FALSE	High	[K].ALQALQNEPIPERSPQNGESGK.[D]	1xDeamidated [Q16]; 1xPhospho [S14(100)]	0.00224798	0.000733151	1	1	1	Q9NUL3	Q9NUL3 [175-196]	Q9NUL3 1xPhospho [S188(100)]	1	2444.15	72263.8		High	High	0.0004004	0.001161	1.51	74.08
FALSE	High	[K].ALSAAVADSLTNSPR.[D]	1xPhospho [S13(100)]	0.0188153	0.00205713	1	1	1	Q14687	Q14687 [897-911]	Q14687 1xPhospho [S909(100)]	0	1552.74	78975.3		High	High	0.001192	0.009748	1.42	80.09
FALSE	High	[K].ALSQTVPSSGTNGVSLPADCTGAVPAASPDTAAWR.[S]	1xCarbamidomethyl [C20]; 1xDeamidated [N12]; 1xPhospho [S28(99.1)]	0.000593191	0.000130347	1	1	3	Q9H6Z4	Q9H6Z4 [184-218]	Q9H6Z4 1xPhospho [S211(99.1)]	0	3493.59	611231		High	High	8.975e-05	0.0003026	2.41	106.31
FALSE	High	[K].ALSQTVPSSGTNGVSLPADCTGAVPAASPDTAAWR.[S]	1xCarbamidomethyl [C20]; 1xPhospho [S/T]	0.0379437	0.00467247	1	1	1	Q9H6Z4	Q9H6Z4 [184-218]		0	3492.61	94192.1		High	High	0.002573	0.01928	1.63	105.59
FALSE	High	[K].ALSSAVQASPTSPGGSPSSPSSGQR.[S]	2xPhospho [S16(99.2); S/T]	5.68107e-05	0.000130347	1	1	1	Q03164	Q03164 [3500-3524]	Q03164 2xPhospho [S3515(99.2); S/T]	0	2460.04	166324		High	High	8.975e-05	2.88e-05	2.41	57.23
FALSE	High	[K].ALSSAVQASPTSPGGSPSSPSSGQR.[S]	1xPhospho [S/T]	0.00258956	0.000733151	1	1	2	Q03164	Q03164 [3500-3524]		0	2380.08	184379		High	High	0.0004004	0.001343	1.81	57.49
FALSE	High	[K].ALSSLHGDDQDSEDEVLTIPEVK.[V]	1xPhospho [S12(100)]	2.77468e-14	0.000130347	1	1	10	P11717	P11717 [2398-2420]	P11717 1xPhospho [S2409(100)]	0	2577.16	6.66483e+06		High	High	8.975e-05	2.016e-14	6.13	102.78
FALSE	High	[K].ALTDDSDENEEEDAFTDQK.[I]	1xPhospho [T/S]	0.000246788	0.000130347	1	1	3	Q8NI35	Q8NI35 [1207-1225]		0	2251.84	400639		High	High	8.975e-05	0.0001254	3.37	71.5
FALSE	High	[K].ALVVPEPEPDSDSNQER.[K]	1xPhospho [S13(100)]	2.89047e-09	0.000130347	1	1	7	Q5VTR2	Q5VTR2 [126-142]	Q5VTR2 1xPhospho [S138(100)]	0	1961.85	4654710		High	High	8.975e-05	1.454e-09	4.66	78.45
FALSE	High	[K].ALVVPEPEPDSDSNQERK.[D]	1xPhospho [S13(99.7)]	1.3372e-05	0.000130347	1	1	3	Q5VTR2	Q5VTR2 [126-143]	Q5VTR2 1xPhospho [S138(99.7)]	1	2089.94	1.07175e+06		High	High	8.975e-05	6.778e-06	2.87	68.88
FALSE	High	[K].AMIVPSSPSK.[T]	1xPhospho [S7(99.4)]	0.00398367	0.000963065	1	1	1	Q01484	Q01484 [3787-3796]	Q01484 1xPhospho [S3793(99.4)]	0	1096.51	379957		High	High	0.0005162	0.002079	1.92	57.13
FALSE	High	[K].AMIVPSSPSKTPEEVSTPAEEEK.[L]	2xPhospho [S7(99.7); S/T]	6.18359e-05	0.000130347	1	1	1	Q01484	Q01484 [3787-3809]	Q01484 2xPhospho [S3793(99.7); S/T]	1	2603.12	233673		High	High	8.975e-05	3.134e-05	2.41	78.87
FALSE	High	[K].ANASNSPSSLR.[L]	1xPhospho [S]	0.0625926	0.00648438	1	1	1	Q5T5X7	Q5T5X7 [159-169]		0	1183.51	68939		High	High	0.003576	0.03153	1.6	28.24
FALSE	High	[K].ANDEANQSDTSVSLSEPK.[S]	1xPhospho [S/T]	0.00660286	0.00114299	1	1	1	O95684	O95684 [195-212]		0	1971.82	102766		High	High	0.0006089	0.003468	1.28	55.18
FALSE	High	[K].ANESSPKPVGPPPER.[D]	1xPhospho [S]	0.000673199	0.000130347	1	1	1	Q9BQI0	Q9BQI0 [130-144]		0	1641.76	81280.9		High	High	8.975e-05	0.0003425	1.62	38.11
FALSE	High	[K].ANGSQPNSGSPQPAP.[-]	1xDeamidated [N/Q]; 1xPhospho [S10(99.4)]	0.00186438	0.000616866	1	1	2	P49848	P49848 [663-677]	P49848 1xPhospho [S672(99.4)]	0	1489.6	341113		High	High	0.0003411	0.0009607	2.28	33.07
FALSE	High	[K].ANNLSSLSK.[K]	1xPhospho [S8(100)]	0.057117	0.00607493	1	1	2	O75396	O75396 [170-178]	O75396 1xPhospho [S177(100)]	0	1013.47	350228		High	High	0.003373	0.02879	1.99	38.06
FALSE	High	[K].ANNSQEPSPQLASSVASTR.[S]	1xPhospho [S8(100)]	0.00079399	0.000130347	1	1	2	Q96HC4	Q96HC4 [306-324]	Q96HC4 1xPhospho [S313(100)]	0	2023.91	127197		High	High	8.975e-05	0.0004046	1.98	65.53
FALSE	High	[K].ANQISPSNSSLK.[N]	1xPhospho [S5(98.3)]	0.00286462	0.000858403	1	1	2	Q86UU0	Q86UU0 [84-95]	Q86UU0 1xPhospho [S88(98.3)]	0	1325.61	373026		High	High	0.0004646	0.001488	1.74	44.39
FALSE	High	[K].ANSDDERPVASDNDDEK.[Q]	2xPhospho [S3(100); S11(100)]	4.97708e-08	0.000130347	1	1	3	Q8WVC0	Q8WVC0 [210-226]	Q8WVC0 2xPhospho [S212(100); S220(100)]	0	2036.71	1.59466e+06		High	High	8.975e-05	2.506e-08	4.57	26.23
FALSE	High	[K].ANSPEKPPEAGAAHKPR.[A]	1xPhospho [S3(100)]	1.94629e-13	0.000130347	1	1	3	Q9UFC0	Q9UFC0 [210-226]	Q9UFC0 1xPhospho [S212(100)]	0	1836.88	1.56155e+06		High	High	8.975e-05	9.674e-14	5.74	23.14
FALSE	High	[K].ANSWQLVETPEK.[R]	1xPhospho [T9(100)]	6.21123e-05	0.000130347	1	1	1	Q9Y2H0	Q9Y2H0 [907-918]	Q9Y2H0 1xPhospho [T915(100)]	0	1481.67	202096		High	High	8.975e-05	3.154e-05	2.84	83.73
FALSE	High	[K].ANVSPEQPPLFTHTVK.[D]	1xPhospho [S4(100)]	0.0532702	0.00572648	1	2	1	Q5JPF3	Q5JPF3 [509-524]	Q5JPF3 1xPhospho [S512(100)]	0	1844.89	28337.7		High	High	0.003148	0.0268	0.74	86.17
FALSE	High	[K].ANVSSPHREFPPATAR.[E]	1xPhospho [S/T]	3.94011e-05	0.000130347	1	1	18	Q92530	Q92530 [149-164]		1	1816.85	1.21764e+06		High	High	8.975e-05	1.994e-05	2.7	46.96
FALSE	High	[K].APAGQEEPGTPPSSPLSAEQLDR.[I]	2xPhospho [T10(99.6); S]	0.00149785	0.000294476	1	1	1	P13051	P13051 [51-73]	P13051 2xPhospho [T60(99.6); S]	0	2494.05	67670.1		High	High	0.0001746	0.0007684	1.92	81.88
FALSE	High	[K].APAPLGTVADSLRASDGQLQAK.[A]	1xPhospho [T/S]	0.00620971	0.00114299	1	1	1	Q9BRG2	Q9BRG2 [187-208]		1	2246.12	185056		High	High	0.0006089	0.003262	1.68	95.39
FALSE	High	[K].APASPGAGNPPGTPK.[G]	1xPhospho [S4(100)]	0.000154131	0.000130347	1	1	1	Q9ULD9	Q9ULD9 [624-638]	Q9ULD9 1xPhospho [S627(100)]	0	1398.64	117532		High	High	8.975e-05	7.833e-05	2.42	36.91
FALSE	High	[K].APASPGAGSDAQGPQFGWDHSLHK.[R]	1xPhospho [S4(100)]	4.11996e-05	0.000130347	1	1	1	Q5T6F0	Q5T6F0 [12-35]	Q5T6F0 1xPhospho [S15(100)]	0	2498.09		No Quan Values	High	High	8.975e-05	2.088e-05	2.18
FALSE	High	[K].APASPGAGSDAQGPQFGWDHSLHK.[R]	1xDeamidated [Q15]; 1xPhospho [S4(100)]	0.00678014	0.00114299	1	1	1	Q5T6F0	Q5T6F0 [12-35]	Q5T6F0 1xPhospho [S15(100)]	0	2499.07	111692		High	High	0.0006089	0.003563	2.22	77.63
FALSE	High	[K].APEAAVSEDGKSDDELLSSK.[A]	1xPhospho [S12(100)]	1.77198e-13	0.000130347	1	1	4	Q8NEY1	Q8NEY1 [188-207]	Q8NEY1 1xPhospho [S199(100)]	1	2127.93	1.28467e+06		High	High	8.975e-05	8.837e-14	6.89	65.36
FALSE	High	[K].APEAAVSEDGKSDDELLSSK.[A]	2xPhospho [S]	0.0272805	0.00285194	1	1	1	Q8NEY1	Q8NEY1 [188-207]		1	2207.9	83474.5		High	High	0.001647	0.01399	1.4	68.47
FALSE	High	[K].APIDTSDVEEK.[A]	1xPhospho [S6(100)]	1.70524e-06	0.000130347	1	1	7	Q06265	Q06265 [301-311]	Q06265 1xPhospho [S306(100)]	0	1283.54	8730071		High	High	8.975e-05	8.599e-07	3.83	54.4
FALSE	High	[K].APLKPYPVSPSDK.[V]	1xPhospho [S9(99.5)]	5.31331e-05	0.000130347	1	1	2	P41252	P41252 [1039-1051]	P41252 1xPhospho [S1047(99.5)]	0	1478.73	409431		High	High	8.975e-05	2.697e-05	3.01	59.34
FALSE	High	[K].APQESQVVVEGGSGEGQGSPSQLLSDDETK.[D]	1xPhospho [S19(100)]	9.64627e-11	0.000130347	1	1	4	Q66K14	Q66K14 [1120-1149]	Q66K14 1xPhospho [S1138(100)]	0	3095.37	1.17186e+06		High	High	8.975e-05	4.833e-11	3.94	88.59
FALSE	High	[K].APSEEDSLSSVPISPYKDEPWK.[Y]	1xPhospho [S/Y]	3.08231e-05	0.000130347	1	1	1	Q9Y676	Q9Y676 [36-57]		1	2541.14	96936.8		High	High	8.975e-05	1.56e-05	2.09	103.69
FALSE	High	[K].APSEEELHGDQTDFGQGSQSPQK.[Q]	1xPhospho [S/T]	3.63592e-05	0.000130347	1	1	2	Q8TE77	Q8TE77 [68-90]		0	2552.06	244715		High	High	8.975e-05	1.846e-05	2.99	55.83
FALSE	High	[K].APSEEELHGDQTDFGQGSQSPQKQEEQR.[Q]	1xPhospho [S/T]	0.000839914	0.000130347	1	1	1	Q8TE77	Q8TE77 [68-95]		1	3222.36	159557		High	High	8.975e-05	0.0004292	1.96	53.44
FALSE	High	[K].APSIDGKEELDLAEK.[M]	1xPhospho [S3(100)]	6.66126e-06	0.000130347	1	1	5	Q9H0E9	Q9H0E9 [385-399]	Q9H0E9 1xPhospho [S387(100)]	1	1694.79	573032		High	High	8.975e-05	3.374e-06	2.97	79.29
FALSE	High	[K].APSLEDGSDAFMSPQDVR.[G]	1xPhospho [S]	0.00232195	0.000733151	1	1	1	O75387	O75387 [265-282]		0	2001.83	42223.5		High	High	0.0004004	0.001201	1.2	96.77
FALSE	High	[K].APSLTDLVK.[S]	1xPhospho [S3(100)]	0.000361036	0.000130347	1	1	1	O15014	O15014 [1053-1061]	O15014 1xPhospho [S1055(100)]	0	1023.51	417907		High	High	8.975e-05	0.0001841	2.29	96.13
FALSE	High	[K].APSPSINR.[Q]	1xPhospho [S3(100)]	0.00826341	0.00133214	1	1	1	Q9UJ41	Q9UJ41 [122-129]	Q9UJ41 1xPhospho [S124(100)]	0	921.419	146529		High	High	0.0007047	0.004342	1.39	32.2
FALSE	High	[K].APSPTGPALISGASPVHCAADGTVELK.[A]	1xCarbamidomethyl [C18]; 2xPhospho [S3(100); S14(100)]	5.49382e-11	0.000130347	1	1	1	Q76L83	Q76L83 [832-858]	Q76L83 2xPhospho [S834(100); S845(100)]	0	2763.25	387639		High	High	8.975e-05	2.748e-11	4.68	102.29
FALSE	High	[K].APVPGTPDSLSSGSSR.[D]	1xPhospho [T6(100)]	0.00114867	0.000130347	1	1	1	Q9UJZ1	Q9UJZ1 [322-337]	Q9UJZ1 1xPhospho [T327(100)]	0	1594.71	245083		High	High	8.975e-05	0.000587	1.73	57.97
FALSE	High	[K].APVPSTCSSTFPEELSPPSHQAK.[R]	1xCarbamidomethyl [C7]; 1xPhospho [S16(100)]	1.22783e-10	0.000130347	1	1	3	Q14980	Q14980 [154-176]	Q14980 1xPhospho [S169(100)]	0	2534.13	686812		High	High	8.975e-05	6.142e-11	5.22	84.25
FALSE	High	[K].APVQPQQSPAAAPGGTDEKPSGK.[E]	1xPhospho [S8(100)]	1.30038e-15	0.000130347	1	1	3	Q13200	Q13200 [9-31]	Q13200 1xPhospho [S16(100)]	0	2298.08	9.05479e+06		High	High	8.975e-05	2.074e-15	6.08	38.83
FALSE	High	[K].APVQPQQSPAAAPGGTDEKPSGK.[E]	3xDeamidated [Q4; Q6; Q7]; 1xPhospho [S8(100)]	0.000125602	0.000130347	1	1	1	Q13200	Q13200 [9-31]	Q13200 1xPhospho [S16(100)]	0	2301.03		No Quan Values	High	High	8.975e-05	6.386e-05	2.52
FALSE	High	[K].APVSSTESVIQSNTPTPPPSQPLNETAEEESR.[I]	2xPhospho [T16(100); S/T]	5.40906e-07	0.000130347	1	1	7	Q9HC35	Q9HC35 [884-915]	Q9HC35 2xPhospho [T899(100); S/T]	0	3539.55	357486		High	High	8.975e-05	2.727e-07	3.89	85.57
FALSE	High	[K].APVSSTESVIQSNTPTPPPSQPLNETAEEESR.[I]	1xDeamidated [N13]; 1xPhospho [S/T]	8.88176e-07	0.000130347	1	1	1	Q9HC35	Q9HC35 [884-915]		0	3460.56		No Quan Values	High	High	8.975e-05	4.494e-07	4.16
FALSE	High	[K].APVSSTESVIQSNTPTPPPSQPLNETAEEESR.[I]	1xDeamidated [N13]; 2xPhospho [S/T]	0.0527031	0.00572648	1	1	1	Q9HC35	Q9HC35 [884-915]		0	3540.53	447384		High	High	0.003148	0.02655	1.38	85.46
FALSE	High	[K].AQAVSEEEEEEEGK.[S]	1xPhospho [S5(100)]	2.85048e-06	0.000130347	1	1	4	Q9GZR7	Q9GZR7 [78-91]	Q9GZR7 1xPhospho [S82(100)]	0	1643.63	7.82846e+06		High	High	8.975e-05	1.441e-06	4.16	35.37
FALSE	High	[K].AQAVSEEEEEEEGK.[S]	1xDeamidated [Q2]; 1xPhospho [S5(100)]	0.000616977	0.000130347	1	1	1	Q9GZR7	Q9GZR7 [78-91]	Q9GZR7 1xPhospho [S82(100)]	0	1644.62	101213		High	High	8.975e-05	0.0003138	2.02	37.8
FALSE	High	[K].AQDGAAMEMQPLKSEEGGDGDEK.[D]	1xDeamidated [Q10]; 1xPhospho [S14(100)]	0.0619209	0.00646124	1	1	1	P20020	P20020 [325-347]	P20020 1xPhospho [S338(100)]	1	2473.97		No Quan Values	High	High	0.00357	0.0312	1.6
FALSE	High	[K].AQDGENEKNSEKEQDSEVSEDTK.[S]	1xPhospho [S/T]	0.0984547	0.0099192	1	1	1	Q92922	Q92922 [807-829]		2	2676.08	52961.1		High	High	0.005392	0.04965	0.95	23.27
FALSE	High	[K].AQDPAAATASSPSTPDPASAPSTTPASPATPAQPSTSGSASSDAGSGSR.[R]	1xDeamidated [Q33]; 1xPhospho [S/T]	0.000298557	0.000130347	1	1	1	Q9NRR5	Q9NRR5 [88-136]		0	4491.95		No Quan Values	High	High	8.975e-05	0.0001518	1.93
FALSE	High	[K].AQEAEAQSEDDDEDTEEEQGEEK.[E]	1xPhospho [S8(99.7)]	3.20158e-06	0.000130347	1	1	1	Q5C9Z4	Q5C9Z4 [273-295]	Q5C9Z4 1xPhospho [S280(99.7)]	0	2690.96	92931.9		High	High	8.975e-05	1.62e-06	2.65	31.65
FALSE	High	[K].AQESGQGSTAGPLRPPPPGAGGPATPSK.[A]	1xPhospho [T25(96.3)]	0.0231018	0.00246075	1	1	1	Q96RK0	Q96RK0 [559-586]	Q96RK0 1xPhospho [T583(96.3)]	0	2650.26		No Quan Values	High	High	0.001395	0.01189	1.14
FALSE	High	[K].AQLEPVASPAK.[K]	1xPhospho [S8(100)]	0.00873107	0.00133214	1	1	1	Q15149	Q15149 [1428-1438]	Q15149 1xPhospho [S1435(100)]	0	1190.58	85313.1		High	High	0.0007047	0.004589	2.05	50.71
FALSE	High	[K].AQLSVQTSPVPTPDPK.[R]	1xPhospho [S/T]	0.0170894	0.00184829	1	1	1	O43426	O43426 [1338-1353]		0	1744.85	44181.3		High	High	0.001086	0.008843	1.19	76.27
FALSE	High	[K].AQNAPSPGQSQADSSSLEQEK.[Y]	1xPhospho [S]	0.00470349	0.00105054	1	1	1	O95248	O95248 [1224-1244]		0	2238.95	72633.3		High	High	0.0005597	0.002464	1.58	47.25
FALSE	High	[K].AQQGLYQVPGPSPQFQSPPAK.[Q]	1xPhospho [S17(100)]	0.000125602	0.000130347	1	1	1	P56945	P56945 [123-143]	P56945 1xPhospho [S139(100)]	0	2305.1	94277.5		High	High	8.975e-05	6.37e-05	2.1	93.04
FALSE	High	[K].AQQIHSQTSQQYPLYDLDLGK.[F]	1xDeamidated [Q2]; 3xPhospho [S6(98.9); T/S/Y]	0.082921	0.008015	1	1	1	P15924	P15924 [835-855]	P15924 3xPhospho [S840(98.9); T/S/Y]	0	2674.09		No Quan Values	High	High	0.004393	0.04178	1.28
FALSE	High	[K].AQQQEEQGSVNDVK.[E]	1xPhospho [S9(100)]	0.000403116	0.000130347	1	1	2	Q9Y4W2	Q9Y4W2 [552-565]	Q9Y4W2 1xPhospho [S560(100)]	0	1639.7	333600		High	High	8.975e-05	0.0002049	2.49	26.68
FALSE	High	[K].AQQQEEQGSVNDVKEEEK.[E]	1xDeamidated [N11]; 1xPhospho [S9(100)]	0.000861959	0.000130347	1	1	1	Q9Y4W2	Q9Y4W2 [552-569]	Q9Y4W2 1xPhospho [S560(100)]	1	2155.9	82248.3		High	High	8.975e-05	0.0004398	2.17	28.56
FALSE	High	[K].AQQQEEQGSVNDVKEEEK.[E]	1xPhospho [S9(100)]	2.03323e-07	0.000130347	1	1	3	Q9Y4W2	Q9Y4W2 [552-569]	Q9Y4W2 1xPhospho [S560(100)]	1	2154.92	2.70866e+06		High	High	8.975e-05	1.025e-07	5.36	31.03
FALSE	High	[K].AQSNGSGNGSDSEMDTSSLER.[G]	2xDeamidated [N4; N8]; 1xPhospho [S/T]	0.00239827	0.000733151	1	1	2	Q9NRY4	Q9NRY4 [1125-1145]		0	2210.8	232531		High	High	0.0004004	0.00124	1.73	52.95
FALSE	High	[K].AQSNGSGNGSDSEMDTSSLER.[G]	2xDeamidated [N4; N8]; 1xOxidation [M14]; 1xPhospho [S/T]	0.026857	0.00264835	1	1	1	Q9NRY4	Q9NRY4 [1125-1145]		0	2226.8	77500.2		High	High	0.001546	0.01374	0.98	37.58
FALSE	High	[K].AQSVSPVQAPPPGGSAQLLPGK.[V]	1xPhospho [S]	0.000281865	0.000130347	1	1	2	Q96RK0	Q96RK0 [900-921]		0	2166.1	295779		High	High	8.975e-05	0.0001436	1.68	87.63
FALSE	High	[K].AQTPPGPSLSGSK.[S]	1xPhospho [T3(100)]	0.000107955	0.000130347	1	1	8	Q9UQ35	Q9UQ35 [1001-1013]	Q9UQ35 1xPhospho [T1003(100)]	0	1306.6	8.74995e+06		High	High	8.975e-05	5.485e-05	3.14	46.78
FALSE	High	[K].AQTPPGPSLSGSKSPCPQEK.[S]	1xCarbamidomethyl [C16]; 2xPhospho [T3(100); S14(100)]	1.38525e-10	0.000130347	1	1	5	Q9UQ35	Q9UQ35 [1001-1020]	Q9UQ35 2xPhospho [T1003(100); S1014(100)]	1	2212.93	8.64396e+06		High	High	8.975e-05	6.926e-11	6.18	51.62
FALSE	High	[K].AQTPPGPSLSGSKSPCPQEK.[S]	1xCarbamidomethyl [C16]; 1xDeamidated [Q]; 2xPhospho [T3(100); S14(100)]	2.94772e-05	0.000130347	1	1	5	Q9UQ35	Q9UQ35 [1001-1020]	Q9UQ35 2xPhospho [T1003(100); S1014(100)]	1	2213.92	736082		High	High	8.975e-05	1.496e-05	2.75	55.6
FALSE	High	[K].AQTPPGPSLSGSKSPCPQEK.[S]	1xCarbamidomethyl [C16]; 1xDeamidated [Q18]; 1xPhospho [S14(97.8)]	0.0496961	0.00546493	1	1	1	Q9UQ35	Q9UQ35 [1001-1020]	Q9UQ35 1xPhospho [S1014(97.8)]	1	2133.95	126233		High	High	0.003023	0.02512	1.73	52.83
FALSE	High	[K].AQTPPGPSLSGSKSPCPQEK.[S]	1xCarbamidomethyl [C16]; 1xPhospho [S14(96.8)]	0.0653558	0.00648438	1	1	1	Q9UQ35	Q9UQ35 [1001-1020]	Q9UQ35 1xPhospho [S1014(96.8)]	1	2132.97	310381		High	High	0.003576	0.03284	1.72	48.86
FALSE	High	[K].AREAAAGIQWSEEETEDEEEEK.[E]	1xPhospho [S11(100)]	3.42533e-09	0.000130347	1	1	3	P46087	P46087 [171-192]	P46087 1xPhospho [S181(100)]	1	2616.06	741287		High	High	8.975e-05	1.722e-09	4.98	71.42
FALSE	High	[K].AREAAAGIQWSEEETEDEEEEK.[E]	2xPhospho [S11(100); T15(100)]	0.0020394	0.000733151	1	1	2	P46087	P46087 [171-192]	P46087 2xPhospho [S181(100); T185(100)]	1	2696.03	198824		High	High	0.0004004	0.001054	3.18	72.63
FALSE	High	[K].AREAAAGIQWSEEETEDEEEEK.[E]	1xDeamidated [Q9]; 2xPhospho [S11(100); T15(100)]	0.0369595	0.00459019	1	1	1	P46087	P46087 [171-192]	P46087 2xPhospho [S181(100); T185(100)]	1	2697.01		No Quan Values	High	High	0.002529	0.01874	1.69
FALSE	High	[K].ARGSPPTSSNIVQGQIK.[Q]	1xPhospho [S4(100)]	0.00138921	0.000294476	1	1	2	Q9Y4E6	Q9Y4E6 [932-948]	Q9Y4E6 1xPhospho [S935(100)]	1	1819.91	133679		High	High	0.0001746	0.0007128	1.84	59.79
FALSE	High	[K].ARSVSPPPK.[R]	2xPhospho [S3(100); S5(100)]	0.00265305	0.000733151	1	1	4	Q13247	Q13247 [312-320]	Q13247 2xPhospho [S314(100); S316(100)]	1	1098.47	3.87725e+06		High	High	0.0004004	0.001376	3.18	22.35
FALSE	High	[K].ARVGGSDEEASGIPSR.[T]	1xPhospho [S6(100)]	1.05531e-05	0.000130347	1	1	6	Q9NQ55	Q9NQ55 [354-369]	Q9NQ55 1xPhospho [S359(100)]	1	1667.74	2.00113e+06		High	High	8.975e-05	5.335e-06	3.49	42.91
FALSE	High	[K].ASALLFSSDEEDQWNIPASQTHLASDSR.[S]	1xPhospho [S/T]	0.00914427	0.00133214	1	2	2	Q641Q2	Q641Q2 [613-640]		0	3155.4	458712		High	High	0.0007047	0.004805	1.59	114.55
FALSE	High	[K].ASALLFSSDEEDQWNIPASQTHLASDSR.[S]	1xDeamidated [Q13]; 1xPhospho [S8(99.4)]	0.0423838	0.00515414	1	2	1	Q641Q2	Q641Q2 [613-640]	Q641Q2 1xPhospho [S620(99.4)]	0	3156.38		No Quan Values	High	High	0.002814	0.02146	1.61
FALSE	High	[K].ASAPERTPSPAPK.[R]	2xPhospho [T7(100); S9(100)]	0.0146374	0.00164707	1	1	4	Q63ZY6	Q63ZY6 [252-264]	Q63ZY6 2xPhospho [T258(100); S260(100)]	1	1468.62	948695		High	High	0.0009878	0.007617	2.18	27.2
FALSE	High	[K].ASEENLLSSSSVPSADRDSSPTTNSK.[L]	1xPhospho [S/T]	9.52274e-06	0.000130347	1	1	1	Q9NRA8	Q9NRA8 [733-758]		1	2746.21		No Quan Values	High	High	8.975e-05	4.83e-06	3.18
FALSE	High	[K].ASGAGGAGGQAYSPGQPQGLLGPQAYGQGFGGGQAQDLSK.[A]	1xPhospho [S13(100)]	2.22327e-07	0.000130347	1	1	1	Q9ULL5	Q9ULL5 [432-471]	Q9ULL5 1xPhospho [S444(100)]	0	3770.72	189648		High	High	8.975e-05	1.122e-07	3.67	103.9
FALSE	High	[K].ASGDPGASGMSPR.[A]	1xPhospho [S11(100)]	2.24949e-06	0.000130347	1	1	1	Q8NDT2	Q8NDT2 [99-111]	Q8NDT2 1xPhospho [S109(100)]	0	1269.49	947184		High	High	8.975e-05	1.138e-06	3.27	31.11
FALSE	High	[K].ASGSENEGDYNPGR.[K]	1xPhospho [S4(99.7)]	1.33124e-05	0.000130347	1	1	3	Q02880	Q02880 [1549-1562]	Q02880 1xPhospho [S1552(99.7)]	0	1532.56	1.23014e+06		High	High	8.975e-05	6.749e-06	3.48	30.19
FALSE	High	[K].ASGSENEGDYNPGRK.[T]	1xPhospho [S4(99.5)]	0.0317452	0.0037969	1	1	1	Q02880	Q02880 [1549-1563]	Q02880 1xPhospho [S1552(99.5)]	1	1660.66	356669		High	High	0.00213	0.0162	0.95	24.67
FALSE	High	[K].ASIANSDGPTAGSQTPPFK.[R]	1xPhospho [S/T]	0.0320794	0.0037969	1	1	1	O75167	O75167 [11-29]		0	1925.86	128641		High	High	0.00213	0.01632	1.17	72.72
FALSE	High	[K].ASLGSLEGEAEAEASSPK.[G]	1xPhospho [S]	0.0107792	0.00133214	1	1	1	Q09666	Q09666 [5748-5765]		0	1812.79	141653		High	High	0.0007047	0.005634	2.05	98.82
FALSE	High	[K].ASLVALPEQTASEEETPPPLLTK.[E]	1xPhospho [T/S]	2.77655e-09	0.000130347	1	1	4	Q9UKV3	Q9UKV3 [399-421]		0	2501.24	334501		High	High	8.975e-05	1.395e-09	4.27	117.05
FALSE	High	[K].ASMSEFLESEDGEVEQQR.[T]	1xPhospho [S9(100)]	1.54266e-05	0.000130347	1	1	2	Q15022	Q15022 [538-555]	Q15022 1xPhospho [S546(100)]	0	2150.86	1.7496e+06		High	High	8.975e-05	7.794e-06	3.62	93.86
FALSE	High	[K].ASMSEFLESEDGEVEQQR.[T]	1xOxidation [M3]; 1xPhospho [S]	0.000706207	0.000130347	1	1	1	Q15022	Q15022 [538-555]		0	2166.85	161094		High	High	8.975e-05	0.0003606	2.05	73.93
FALSE	High	[K].ASPAGTAGGPGAGAAAGGTGPLAAR.[A]	1xPhospho [S/T]	0.000673199	0.000130347	1	1	1	Q12962	Q12962 [43-67]		0	2043.96	93206		High	High	8.975e-05	0.0003428	1.92	66.26
FALSE	High	[K].ASPDQNASTHTPQSSVK.[T]	1xPhospho [S/T]	0.0348856	0.00419223	1	1	1	Q14677	Q14677 [298-314]		0	1834.8	131801		High	High	0.002328	0.01768	1.04	25.65
FALSE	High	[K].ASPDSRHSPATISSSTR.[G]	2xPhospho [S2(100); S5(99.4)]	0.0108307	0.00133214	1	1	1	O15119	O15119 [431-447]	O15119 2xPhospho [S432(100); S435(99.4)]	1	1916.79	89272.8		High	High	0.0007047	0.005666	1.76	31.27
FALSE	High	[K].ASPEARPQIPTKPR.[V]	1xPhospho [S2(100)]	0.00516084	0.00105054	1	1	1	Q8N3F8	Q8N3F8 [272-285]	Q8N3F8 1xPhospho [S273(100)]	0	1627.83	91378.8		High	High	0.0005597	0.002709	1.3	45.52
FALSE	High	[K].ASPEPEGEAAGK.[M]	1xPhospho [S2(100)]	0.000527071	0.000130347	1	1	1	Q8IU81	Q8IU81 [383-394]	Q8IU81 1xPhospho [S384(100)]	0	1222.5	387138		High	High	8.975e-05	0.0002682	1.78	23.95
FALSE	High	[K].ASPFEEDQNR.[D]	1xPhospho [S2(100)]	0.0861097	0.00847197	1	1	1	Q8TB72	Q8TB72 [135-144]	Q8TB72 1xPhospho [S136(100)]	0	1272.49	409435		High	High	0.004621	0.04351	2.05	38.19
FALSE	High	[K].ASPITNDGEDEFVPSDGLDK.[D]	1xPhospho [S15(100)]	8.71439e-09	0.000130347	1	1	1	Q02880	Q02880 [1399-1418]	Q02880 1xPhospho [S1413(100)]	0	2185.92	1.1793e+06		High	High	8.975e-05	4.377e-09	4.19	94.24
FALSE	High	[K].ASPITNDGEDEFVPSDGLDK.[D]	1xDeamidated [N6]; 1xPhospho [S15(100)]	0.0606	0.00617346	1	1	1	Q02880	Q02880 [1399-1418]	Q02880 1xPhospho [S1413(100)]	0	2186.9	106648		High	High	0.003424	0.0306	1.33	95.08
FALSE	High	[K].ASPNVEAPQPHR.[H]	1xPhospho [S2(100)]	0.00111495	0.000130347	1	1	1	P50851	P50851 [1260-1271]	P50851 1xPhospho [S1261(100)]	0	1382.62	109989		High	High	8.975e-05	0.0005708	2.04	35.89
FALSE	High	[K].ASPPGDLQNPK.[R]	1xPhospho [S2(100)]	0.0113063	0.00143715	1	1	3	O00273	O00273 [314-324]	O00273 1xPhospho [S315(100)]	0	1203.54	6782382		High	High	0.0007648	0.005911	2.2	42.65
FALSE	High	[K].ASPPIETDLQNQACQEVLTPENSR.[Y]	1xCarbamidomethyl [C14]; 1xPhospho [T19(100)]	0.00807716	0.00133214	1	1	1	Q5T481	Q5T481 [1086-1109]	Q5T481 1xPhospho [T1104(100)]	0	2777.24		No Quan Values	High	High	0.0007047	0.004234	1.75
FALSE	High	[K].ASPPITHHSIVNGQSSVLSAR.[R]	1xDeamidated [N12]; 1xPhospho [S2(100)]	1.65693e-05	0.000130347	1	1	1	O15409	O15409 [307-327]	O15409 1xPhospho [S308(100)]	0	2239.09	117898		High	High	8.975e-05	8.401e-06	2.35	77.06
FALSE	High	[K].ASPPLQDSASQTYESMCLEK.[D]	1xCarbamidomethyl [C17]; 1xPhospho [S2(100)]	0.0238305	0.00246075	1	1	1	O14867	O14867 [195-214]	O14867 1xPhospho [S196(100)]	0	2321.97	178702		High	High	0.001395	0.01226	1.79	92.44
FALSE	High	[K].ASPSENNAGGGSPSSGSGGNPTNTSGTTR.[R]	1xPhospho [S12(98)]	1.95855e-06	0.000130347	1	1	2	Q9NRH2	Q9NRH2 [596-624]	Q9NRH2 1xPhospho [S607(98)]	0	2686.1	286423		High	High	8.975e-05	9.899e-07	2.64	29.78
FALSE	High	[K].ASPSVSTAGQPNWNLDEQLK.[Q]	1xPhospho [S2(99.6)]	9.22958e-06	0.000130347	1	1	1	Q8IVW6	Q8IVW6 [164-183]	Q8IVW6 1xPhospho [S165(99.6)]	0	2222.01	270709		High	High	8.975e-05	4.672e-06	2.99	98.29
FALSE	High	[K].ASPVAVGSSGAGADPSFQPVLSAR.[Q]	1xPhospho [S]	0.0507679	0.00565338	1	1	1	Q5TGY3	Q5TGY3 [895-918]		0	2308.1	104540		High	High	0.003117	0.02562	0.7	99.58
FALSE	High	[K].ASPVGDGNFR.[N]	1xPhospho [S2(100)]	0.00811402	0.00133214	1	1	1	Q86YS7	Q86YS7 [851-860]	Q86YS7 1xPhospho [S852(100)]	0	1099.46	310828		High	High	0.0007047	0.004251	1.4	44.82
FALSE	High	[K].ASPVTTSPTAATTQNPVLSK.[L]	1xPhospho [S/T]	0.0794142	0.00756113	1	1	1	Q96JN0	Q96JN0 [36-55]		0	2051.01	189120		High	High	0.004117	0.04003	0.91	77.96
FALSE	High	[K].ASQEPSPKPGTEVIPAAPR.[K]	1xPhospho [S/T]	0.0451619	0.00532896	1	1	1	Q96CP2	Q96CP2 [16-34]		0	2011.98	77496.4		High	High	0.002899	0.02281	0.93	69.77
FALSE	High	[K].ASQGSDLEQNEASR.[K]	1xPhospho [S5(100)]	0.000218936	0.000130347	1	1	1	Q96T21	Q96T21 [366-379]	Q96T21 1xPhospho [S370(100)]	0	1571.63	105602		High	High	8.975e-05	0.0001113	2.28	31.6
FALSE	High	[K].ASQSRPNSSALETLGGEK.[L]	2xPhospho [S4(100); S/T]	0.000120669	0.000130347	1	1	2	O94804	O94804 [447-464]	O94804 2xPhospho [S450(100); S/T]	0	1991.85	255795		High	High	8.975e-05	6.134e-05	3.07	68.98
FALSE	High	[K].ASQSRPNSSALETLGGEK.[L]	1xPhospho [S/T]	3.38527e-05	0.000130347	1	1	3	O94804	O94804 [447-464]		0	1911.88	284469		High	High	8.975e-05	1.713e-05	2.38	62.24
FALSE	High	[K].ASSFSGISILTR.[G]	1xPhospho [S3(99.4)]	0.00804049	0.00133214	1	1	1	Q9Y2K5	Q9Y2K5 [347-358]	Q9Y2K5 1xPhospho [S349(99.4)]	0	1318.64	177408		High	High	0.0007047	0.004221	1.65	108.92
FALSE	High	[K].ASSFSGISVLTR.[G]	1xPhospho [S3(100)]	0.000269656	0.000130347	1	1	1	Q15032	Q15032 [379-390]	Q15032 1xPhospho [S381(100)]	0	1304.62	392698		High	High	8.975e-05	0.0001374	2.16	101.47
FALSE	High	[K].ASSGDQGSPPCFLR.[F]	1xCarbamidomethyl [C11]; 1xPhospho [S8(100)]	1.25847e-06	0.000130347	1	1	2	O75147	O75147 [3-16]	O75147 1xPhospho [S10(100)]	0	1558.64	207561		High	High	8.975e-05	6.364e-07	3.61	78.98
FALSE	High	[K].ASSLPGSLQR.[S]	1xPhospho [S3(100)]	0.00352299	0.000963065	1	1	2	O75122	O75122 [358-367]	O75122 1xPhospho [S360(100)]	0	1095.52	671467		High	High	0.0005162	0.001839	2.13	56.07
FALSE	High	[K].ASSPELPVSVENIK.[Q]	1xPhospho [S]	0.0247116	0.00255336	1	1	1	Q969R5	Q969R5 [687-700]		0	1549.75	154296		High	High	0.001443	0.0127	1.39	97.89
FALSE	High	[K].ASSPSDIISSK.[D]	1xPhospho [S3(100)]	3.90509e-05	0.000130347	1	1	3	Q9ULD9	Q9ULD9 [962-972]	Q9ULD9 1xPhospho [S964(100)]	0	1171.52	187557		High	High	8.975e-05	1.977e-05	2.33	55.62
FALSE	High	[K].ASSPSPLTIGTPESQR.[K]	1xPhospho [S/T]	0.000633346	0.000130347	1	1	4	Q9NPI6	Q9NPI6 [521-536]		0	1707.79	778515		High	High	8.975e-05	0.0003225	1.22	73.38
FALSE	High	[K].ASSPSPLTIGTPESQR.[K]	2xPhospho [T11(100); S/T]	0.0319118	0.0037969	1	1	1	Q9NPI6	Q9NPI6 [521-536]	Q9NPI6 2xPhospho [T531(100); S/T]	0	1787.76	70905.9		High	High	0.00213	0.01626	1.19	75.92
FALSE	High	[K].ASSTPSSETQEEFVDDFR.[V]	1xPhospho [S/T]	0.0365732	0.00459019	1	1	1	P30622	P30622 [42-59]		0	2111.84	67109.5		High	High	0.002529	0.01858	0.7	96.91
FALSE	High	[K].ASTTSLSGSDSETEGK.[Q]	1xPhospho [S9(100)]	2.84429e-05	0.000130347	1	1	1	Q8N1G2	Q8N1G2 [45-60]	Q8N1G2 1xPhospho [S53(100)]	0	1636.66	215512		High	High	8.975e-05	1.438e-05	2.7	32.81
FALSE	High	[K].ASVSGPNSPSESR.[R]	1xPhospho [S8(99.6)]	0.00269624	0.000858403	1	1	1	Q9UJV3	Q9UJV3 [109-121]	Q9UJV3 1xPhospho [S116(99.6)]	0	1354.56	65129.6		High	High	0.0004646	0.0014	1.52	25.45
FALSE	High	[K].ASVSGPNSPSETR.[R]	1xPhospho [S8(99.4)]	5.43318e-05	0.000130347	1	1	1	O15344	O15344 [89-101]	O15344 1xPhospho [S96(99.4)]	0	1368.58	557119		High	High	8.975e-05	2.749e-05	2.72	28.04
FALSE	High	[K].ASVSGPNSPSETRR.[E]	2xPhospho [S4(100); S8(100)]	0.000482792	0.000130347	1	1	1	O15344	O15344 [89-102]	O15344 2xPhospho [S92(100); S96(100)]	1	1604.65	2.25937e+06		High	High	8.975e-05	0.0002454	3.25	26.71
FALSE	High	[K].ASVSQTSPQSASSPR.[M]	1xPhospho [S7(100)]	3.39303e-06	0.000130347	1	1	2	Q8TDY2	Q8TDY2 [641-655]	Q8TDY2 1xPhospho [S647(100)]	0	1569.69	443076		High	High	8.975e-05	1.719e-06	3.16	29.28
FALSE	High	[K].ASVSQTSPQSASSPR.[M]	2xPhospho [S/T]	0.0593084	0.00607493	1	1	1	Q8TDY2	Q8TDY2 [641-655]		0	1649.66	46289.8		High	High	0.003373	0.02982	0.89	28.05
FALSE	High	[K].ASVVDPSTESSPAPQEGSEQPASPASPLSSR.[Q]	1xPhospho [S26(100)]	9.48003e-14	0.000130347	1	1	4	Q66K14	Q66K14 [410-440]	Q66K14 1xPhospho [S435(100)]	0	3132.4	7741648		High	High	8.975e-05	5.031e-14	5.09	77.55
FALSE	High	[K].ASVVDPSTESSPAPQEGSEQPASPASPLSSR.[Q]	1xDeamidated [Q20]; 1xPhospho [S/T]	0.000354718	0.000130347	1	1	1	Q66K14	Q66K14 [410-440]		0	3133.38	482154		High	High	8.975e-05	0.0001804	1.49	79.51
FALSE	High	[K].ASVVDPSTESSPAPQEGSEQPASPASPLSSR.[Q]	2xPhospho [S11(96.8); S26(100)]	0.00177488	0.000616866	1	1	1	Q66K14	Q66K14 [410-440]	Q66K14 2xPhospho [S420(96.8); S435(100)]	0	3212.37	144274		High	High	0.000259	0.0009135	1.44	76.94
FALSE	High	[K].ATDSDLSSPR.[H]	1xPhospho [S/T]	0.000140384	0.000130347	1	1	1	Q9BRD0	Q9BRD0 [351-360]		0	1128.46	211640		High	High	8.975e-05	7.113e-05	2.53	27.04
FALSE	High	[K].ATEDGEEDEVSAGEK.[E]	1xPhospho [S11(100)]	5.70979e-10	0.000130347	1	1	5	Q9BXW9	Q9BXW9 [1425-1439]	Q9BXW9 1xPhospho [S1435(100)]	0	1645.61	8.28456e+06		High	High	8.975e-05	2.865e-10	5.59	31.3
FALSE	High	[K].ATEETGQAQSGQANCQGLSPVSVASK.[N]	1xCarbamidomethyl [C15]; 1xPhospho [S19(100)]	0.000293319	0.000130347	1	1	1	Q9UHF7	Q9UHF7 [160-185]	Q9UHF7 1xPhospho [S178(100)]	0	2685.18	596181		High	High	8.975e-05	0.0001488	2.36	64.52
FALSE	High	[K].ATGEEEGMDIQK.[S]	1xPhospho [T2(100)]	2.84429e-05	0.000130347	1	1	1	Q96GA3	Q96GA3 [170-181]	Q96GA3 1xPhospho [T171(100)]	0	1387.54	152549		High	High	8.975e-05	1.44e-05	3.08	45.68
FALSE	High	[K].ATGEEEGMDIQKSENEDDSEWEDVDDEK.[G]	1xPhospho [T/S]	6.25741e-06	0.000130347	1	1	1	Q96GA3	Q96GA3 [170-197]		1	3309.24	234125		High	High	8.975e-05	3.161e-06	2.62	79.89
FALSE	High	[K].ATGPPSQNSNIGTGRGSEGDCSPEDK.[N]	1xCarbamidomethyl [C21]; 2xPhospho [S/T]	0.0544239	0.00572648	1	1	1	Q9UKJ3	Q9UKJ3 [1060-1085]		1	2778.07	233279		High	High	0.003148	0.02741	1.56	41.08
FALSE	High	[K].ATISDEEIER.[Q]	1xPhospho [S4(100)]	0.0117492	0.00143715	1	1	2	Q9UQN3	Q9UQN3 [196-205]	Q9UQN3 1xPhospho [S199(100)]	0	1242.52	6.59083e+06		High	High	0.0008206	0.006152	2.71	53.65
FALSE	High	[K].ATLSSTSGLDLMSESGEGEISPQR.[E]	1xPhospho [S21(100)]	2.10129e-08	0.000130347	1	1	1	Q8WWI1	Q8WWI1 [1006-1029]	Q8WWI1 1xPhospho [S1026(100)]	0	2532.12	295043		High	High	8.975e-05	1.058e-08	4.5	101.55
FALSE	High	[K].ATNESEDEIPQLVPIGK.[K]	1xPhospho [T/S]	8.44899e-05	0.000130347	1	1	6	O76021	O76021 [357-373]		0	1919.9	7.13681e+06		High	High	8.975e-05	4.288e-05	3.07	108.83
FALSE	High	[K].ATNESEDEIPQLVPIGK.[K]	1xDeamidated [N3]; 1xPhospho [T/S]	0.00728061	0.00114299	1	1	2	O76021	O76021 [357-373]		0	1920.88	94955.9		High	High	0.0006089	0.003827	1.18	111.35
FALSE	High	[K].ATNESEDEIPQLVPIGKK.[T]	1xPhospho [S5(99.2)]	0.0192025	0.00205713	1	1	1	O76021	O76021 [357-374]	O76021 1xPhospho [S361(99.2)]	1	2047.99	115803		High	High	0.001192	0.009917	1.36	98.37
FALSE	High	[K].ATSDEEDSVLNIAR.[GE]	1xPhospho [S3(99.5)]	7.19611e-05	0.000130347	1	1	1	Q5JPF3	Q5JPF3 [827-840]; [895-908]	Q5JPF3 1xPhospho [S829(99.5)]; 1xPhospho [S897(99.5)]	0	1599.69	167473		High	High	8.975e-05	3.656e-05	2	90.82
FALSE	High	[K].ATSDTLESPPK.[I]	1xPhospho [S8(100)]	0.000955799	0.000130347	1	1	1	O94782	O94782 [306-316]	O94782 1xPhospho [S313(100)]	0	1225.53	200292		High	High	8.975e-05	0.0004882	2.24	43.97
FALSE	High	[K].ATSEEDVSIKSPICEK.[Q]	1xCarbamidomethyl [C14]; 1xPhospho [S11(100)]	3.14137e-08	0.000130347	1	1	3	Q5UIP0	Q5UIP0 [1606-1621]	Q5UIP0 1xPhospho [S1616(100)]	1	1872.83	434054		High	High	8.975e-05	1.585e-08	4.02	60.06
FALSE	High	[K].ATSSHFSASEESMDFLDK.[S]	1xPhospho [S/T]	0.00319542	0.000858403	1	1	2	Q9ULU4	Q9ULU4 [454-471]		0	2068.82		No Quan Values	High	High	0.0004646	0.001661	1.22
FALSE	High	[K].ATSSSNPSSPAPDWYK.[D]	2xPhospho [S3(98.3); S/T/Y]	0.00604955	0.00105054	1	1	1	P46100	P46100 [1988-2003]	P46100 2xPhospho [S1990(98.3); S/T/Y]	0	1854.7	71712.2		High	High	0.0005597	0.00318	1.4	73.41
FALSE	High	[K].ATVTPSPVK.[G]	1xPhospho [S6(100)]	0.00117334	0.000130347	1	1	3	Q9H1E3	Q9H1E3 [176-184]	Q9H1E3 1xPhospho [S181(100)]	0	979.486	20423038		High	High	8.975e-05	0.0005997	2.53	39.75
FALSE	High	[K].ATVTPSPVK.[G]	2xPhospho [T4(100); S6(100)]	0.0529858	0.00572648	1	1	6	Q9H1E3	Q9H1E3 [176-184]	Q9H1E3 2xPhospho [T179(100); S181(100)]	0	1059.45	16779510		High	High	0.003148	0.02673	1.69	39.06
FALSE	High	[K].AVAEEDNGSIGEETDSSPGR.[K]	1xDeamidated [N7]; 1xPhospho [S/T]	0.0304436	0.00348781	1	1	1	Q13586	Q13586 [652-671]		0	2100.82	61105.8		High	High	0.001972	0.0155	0.98	47.33
FALSE	High	[K].AVAEEDNGSIGEETDSSPGRK.[K]	1xPhospho [S9(100)]	3.65066e-07	0.000130347	1	1	2	Q13586	Q13586 [652-672]	Q13586 1xPhospho [S660(100)]	1	2227.94	211414		High	High	8.975e-05	1.845e-07	2.97	41.26
FALSE	High	[K].AVAEEDNGSIGEETDSSPGRK.[K]	1xDeamidated [N7]; 1xPhospho [S/T]	0.00156151	0.000294476	1	1	1	Q13586	Q13586 [652-672]		1	2228.92	492951		High	High	0.0001746	0.0008025	2.33	41.3
FALSE	High	[K].AVAGVMITASHNR.[K]	1xPhospho [S10(99.5)]	0.0190078	0.00205713	1	1	1	Q6PCE3	Q6PCE3 [166-178]	Q6PCE3 1xPhospho [S175(99.5)]	0	1406.66	174169		High	High	0.001192	0.009824	1.55	58.11
FALSE	High	[K].AVCSTYLQSR.[Y]	1xCarbamidomethyl [C3]; 1xPhospho [Y6(99.7)]	0.000706207	0.000130347	1	2	2	Q9H2X6	Q9H2X6 [356-365]	Q9H2X6 1xPhospho [Y361(99.7)]	0	1264.54	196008		High	High	8.975e-05	0.0003608	2.12	41.27
FALSE	High	[K].AVDLGPPKPSDQETGEQVSSPSSHPALHTTTEDSAGVQTEF.[-]	1xPhospho [S/T]	0.00117334	0.000130347	1	1	1	Q96TA1	Q96TA1 [706-746]		0	4313.94	445649		High	High	8.975e-05	0.0006008	2.29	91.71
FALSE	High	[K].AVDSSSEEIEVEVPVVDRR.[N]	1xPhospho [S]	4.14857e-06	0.000130347	1	1	1	Q9Y6X4	Q9Y6X4 [632-650]		1	2195.02	335426		High	High	8.975e-05	2.099e-06	3.03	95.84
FALSE	High	[K].AVGMPSPVSPK.[L]	1xPhospho [S9(100)]	0.00369998	0.000963065	1	1	1	Q9UHB7	Q9UHB7 [1050-1060]	Q9UHB7 1xPhospho [S1058(100)]	0	1149.54	122882		High	High	0.0005162	0.001931	1.85	68.65
FALSE	High	[K].AVIVSSPK.[A]	1xPhospho [S]	0.00910195	0.00133214	1	1	3	Q14966	Q14966 [1396-1403]		0	880.454	772066		High	High	0.0007047	0.004779	1.62	41.78
FALSE	High	[K].AVNVSEESDWTENSFQGGQEDGGDDK.[E]	1xPhospho [S/T]	0.00845466	0.00133214	1	1	1	Q8WY54	Q8WY54 [494-519]		0	2880.11	144140		High	High	0.0007047	0.004433	1.42	80.23
FALSE	High	[K].AVPALGKSPPHHSGFQQYQQADASK.[Q]	1xPhospho [S/Y]	0.00267455	0.000733151	1	1	1	Q92540	Q92540 [774-798]		1	2729.28	502054		High	High	0.0004004	0.001386	2.77	60.54
FALSE	High	[K].AVPETEDVQASVSDTAQQPSEEQSK.[S]	1xPhospho [S/T]	0.0135275	0.00164707	1	1	1	Q6FIF0	Q6FIF0 [113-137]		0	2740.18	174880		High	High	0.0009878	0.007039	1.02	64.12
FALSE	High	[K].AVPMAPAPASPGSSNDSSAR.[S]	1xPhospho [S10(100)]	5.2451e-10	0.000130347	1	1	3	Q66K74	Q66K74 [750-769]	Q66K74 1xPhospho [S759(100)]	0	1949.84	1.07473e+06		High	High	8.975e-05	2.629e-10	5.06	60.24
FALSE	High	[K].AVPPVSPELR.[K]	1xPhospho [S6(100)]	0.00180426	0.000616866	1	1	3	Q96JM3	Q96JM3 [411-420]	Q96JM3 1xPhospho [S416(100)]	0	1144.58	360458		High	High	0.0003411	0.0009293	1.8	74.36
FALSE	High	[K].AVQQHQHGYDSDEEVDSELGTWEHQLR.[R]	1xPhospho [S11(100)]	2.23432e-10	0.000130347	1	1	2	Q8IWZ8	Q8IWZ8 [475-501]	Q8IWZ8 1xPhospho [S485(100)]	0	3273.39	421709		High	High	8.975e-05	1.121e-10	4.56	95.66
FALSE	High	[K].AVSETPAVPPVSEDEDDDDDDATPPPVIAPRPEHTK.[S]	1xPhospho [S3(99.4)]	4.66443e-12	0.000130347	1	1	4	Q13153	Q13153 [163-198]	Q13153 1xPhospho [S165(99.4)]	0	3888.73	2.40044e+06		High	High	8.975e-05	2.333e-12	4.44	89.64
FALSE	High	[K].AVSGYQSHDDSSDNSECSFPFK.[Y]	1xCarbamidomethyl [C17]; 1xPhospho [S/Y]	8.87357e-05	0.000130347	1	1	1	Q9UBW7	Q9UBW7 [1050-1071]		0	2543.97	324091		High	High	8.975e-05	4.501e-05	2.89	82.71
FALSE	High	[K].AVSPPHLDGPPSPR.[S]	1xPhospho [S12(100)]	0.00046204	0.000130347	1	1	1	P29590	P29590 [516-529]	P29590 1xPhospho [S527(100)]	0	1506.71	283404		High	High	8.975e-05	0.0002349	2.72	65.7
FALSE	High	[K].AVSPPHLDGPPSPR.[S]	2xPhospho [S3(100); S12(100)]	3.85173e-07	0.000130347	1	1	5	P29590	P29590 [516-529]	P29590 2xPhospho [S518(100); S527(100)]	0	1586.68	1.09165e+06		High	High	8.975e-05	1.943e-07	4.05	74.51
FALSE	High	[K].AVTIANSPSKPSEK.[D]	1xPhospho [S/T]	0.00124507	0.000130347	1	1	3	Q8NEF9	Q8NEF9 [197-210]		0	1508.74	1.17169e+06		High	High	8.975e-05	0.0006385	2.29	35.43
FALSE	High	[K].AVTIANSPSKPSEK.[D]	1xDeamidated [N6]; 1xPhospho [S/T]	0.0381438	0.00467247	1	1	1	Q8NEF9	Q8NEF9 [197-210]		0	1509.72	89743.9		High	High	0.002573	0.01938	1.34	39.12
FALSE	High	[K].AYSFCGTVEYMAPEVVNR.[RQ]	1xCarbamidomethyl [C5]; 1xPhospho [S/T/Y]	0.000468172	0.000130347	1	3	2	P51812	P51812 [225-242]		0	2172.91	175341		High	High	8.975e-05	0.000238	2.06	116.04
FALSE	High	[K].AYSFCGTVEYMAPEVVNR.[RQ]	1xCarbamidomethyl [C5]; 1xOxidation [M11]; 1xPhospho [S3(98.6)]	0.00669082	0.00114299	1	3	1	P51812	P51812 [225-242]	P51812 1xPhospho [S227(98.6)]	0	2188.91	141841		High	High	0.0006089	0.003518	0.89	100.52
FALSE	High	[K].AYSSPSTTPEAR.[R]	1xPhospho [S4(100)]	0.00654496	0.00114299	1	1	1	Q9UPU9	Q9UPU9 [417-428]	Q9UPU9 1xPhospho [S420(100)]	0	1346.56	140468		High	High	0.0006089	0.003431	1.54	33.81
FALSE	High	[K].CAAPRPPSSSPEQR.[T]	1xCarbamidomethyl [C1]; 1xPhospho [S]	0.000362633	0.000130347	1	1	2	Q5H9R7	Q5H9R7 [844-857]		0	1619.7	471180		High	High	8.975e-05	0.0001848	2.25	32.63
FALSE	High	[K].CDILVQEELLASPKK.[L]	1xCarbamidomethyl [C1]; 1xPhospho [S12(100)]	4.78614e-06	0.000130347	1	1	2	Q96JM3	Q96JM3 [592-606]	Q96JM3 1xPhospho [S603(100)]	1	1822.9	183499		High	High	8.975e-05	2.425e-06	3.79	97.34
FALSE	High	[K].CDSSPDSAEDVRK.[LV]	1xCarbamidomethyl [C1]; 1xPhospho [S7(100)]	0.000241377	0.000130347	1	2	1	P12763	P12763 [132-144]	P12763 1xPhospho [S138(100)]	1	1545.59	425450		High	High	8.975e-05	0.0001229	2.26	24.52
FALSE	High	[K].CESIPACTTEELVSGVASPCPK.[M]	3xCarbamidomethyl [C1; C7; C20]; 1xPhospho [S18(100)]	3.84516e-06	0.000130347	1	1	1	Q9UKL3	Q9UKL3 [1351-1372]	Q9UKL3 1xPhospho [S1368(100)]	0	2472.05	127742		High	High	8.975e-05	1.945e-06	2.94	100.99
FALSE	High	[K].CGGVEQASSSPR.[S]	1xCarbamidomethyl [C1]; 1xPhospho [S]	2.46559e-05	0.000130347	1	1	1	Q5VZL5	Q5VZL5 [1232-1243]		0	1314.51	548039		High	High	8.975e-05	1.25e-05	2.57	22.85
FALSE	High	[K].CGSEVTTPENSSSPGMMDMHDDNSNQSSIADASPIK.[Q]	1xCarbamidomethyl [C1]; 1xPhospho [S33(100)]	3.36285e-06	0.000130347	1	1	1	Q4VC05	Q4VC05 [71-106]	Q4VC05 1xPhospho [S103(100)]	0	3876.53	149408		High	High	8.975e-05	1.703e-06	3.22	86.22
FALSE	High	[K].CGSGPVHISGQHLVAVEEDAESEDEEEEDVK.[L]	1xCarbamidomethyl [C1]; 1xDeamidated [Q11]; 1xPhospho [S22(100)]	2.28703e-16	0.000130347	1	1	11	P06748	P06748 [104-134]	P06748 1xPhospho [S125(100)]	0	3461.42	1.50034e+07		High	High	8.975e-05	5.697e-16	9.37	87.74
FALSE	High	[K].CGSGPVHISGQHLVAVEEDAESEDEEEEDVK.[L]	1xCarbamidomethyl [C1]; 1xPhospho [S22(100)]	2.84482e-21	0.000130347	1	1	109	P06748	P06748 [104-134]	P06748 1xPhospho [S125(100)]	0	3460.44	6.58142e+07		High	High	8.975e-05	1.28e-19	9.26	83.73
FALSE	High	[K].CQSVSSAGELETENYER.[D]	1xCarbamidomethyl [C1]; 1xPhospho [S3(98.8)]	0.0021326	0.000733151	1	1	1	Q96RS0	Q96RS0 [573-589]	Q96RS0 1xPhospho [S575(98.8)]	0	2038.81	140064		High	High	0.0004004	0.001101	1.88	66.06
FALSE	High	[K].CSDVSELSSSPPGPYHQEPYVCKPEER.[F]	2xCarbamidomethyl [C1; C22]; 1xPhospho [S10(99.5)]	1.34638e-09	0.000130347	1	1	2	Q9Y478	Q9Y478 [173-199]	Q9Y478 1xPhospho [S182(99.5)]	0	3214.35	663345		High	High	8.975e-05	6.766e-10	3.89	77.01
FALSE	High	[K].CSDVSELSSSPPGPYHQEPYVCKPEER.[F]	2xCarbamidomethyl [C1; C22]; 1xDeamidated [Q17]; 1xPhospho [S10(98.5)]	0.00178952	0.000616866	1	1	2	Q9Y478	Q9Y478 [173-199]	Q9Y478 1xPhospho [S182(98.5)]	0	3215.33	269876		High	High	0.0003411	0.0009216	1.51	79.57
FALSE	High	[K].CSGPGLSPGMVR.[A]	1xCarbamidomethyl [C1]; 1xPhospho [S7(100)]	0.00011237	0.000130347	1	1	1	P21333	P21333 [1453-1464]	P21333 1xPhospho [S1459(100)]	0	1297.54	320508		High	High	8.975e-05	5.692e-05	2.65	74.19
FALSE	High	[K].CTGDFSPSPEK.[L]	1xCarbamidomethyl [C1]; 1xPhospho [S8(100)]	0.0011985	0.000130347	1	1	2	Q5VWN6	Q5VWN6 [1534-1544]	Q5VWN6 1xPhospho [S1541(100)]	0	1304.49	131827		High	High	8.975e-05	0.0006129	2.02	43.96
FALSE	High	[K].CTSPRSSDTEENVK.[R]	1xCarbamidomethyl [C1]; 2xPhospho [S3(100); S/T]	0.00137182	0.000294476	1	1	1	P01106	P01106 [342-355]	P01106 2xPhospho [S344(100); S/T]	1	1769.64	97448.7		High	High	8.975e-05	0.0007034	1.84	25.05
FALSE	High	[K].CYDSPPSSPEMNNSSINNQLLPVDAIR.[I]	1xCarbamidomethyl [C1]; 1xDeamidated [N12]; 1xPhospho [S/Y]	0.01028	0.00133214	1	1	1	Q9NZW5	Q9NZW5 [103-129]		0	3099.34	206977		High	High	0.0007047	0.005379	1.24	116.39
FALSE	High	[K].DAAAHLQTSHKPSAEDAEGQSPLSQK.[Y]	1xPhospho [S13(99.6)]	3.21233e-08	0.000130347	1	1	2	Q96F24	Q96F24 [93-118]	Q96F24 1xPhospho [S105(99.6)]	0	2783.26	378057		High	High	8.975e-05	1.616e-08	3.84	46.13
FALSE	High	[K].DAAAHLQTSHKPSAEDAEGQSPLSQKYSPSTEK.[C]	2xPhospho [S21(99.1); S/T/Y]	0.0146374	0.00164707	1	1	1	Q96F24	Q96F24 [93-125]	Q96F24 2xPhospho [S113(99.1); S/T/Y]	1	3655.59		No Quan Values	High	High	0.0009878	0.007628	1.58
FALSE	High	[K].DAACQRPHEDCENSAGEEEDEEEETMDSETAK.[M]	2xCarbamidomethyl [C4; C11]; 1xPhospho [S14(100)]	7.34918e-06	0.000130347	1	1	1	Q9BYV9	Q9BYV9 [146-177]	Q9BYV9 1xPhospho [S159(100)]	0	3778.36	124957		High	High	8.975e-05	3.713e-06	2.79	52.37
FALSE	High	[K].DAASKPSGEGSFSKPGDGGSPSKPSDHEPPK.[N]	1xPhospho [S20(98.1)]	1.26536e-12	0.000130347	1	1	3	O14654	O14654 [853-883]	O14654 1xPhospho [S872(98.1)]	0	3117.38	8.13192e+06		High	High	8.975e-05	6.324e-13	6.44	37.39
FALSE	High	[K].DADLSPVNASIIK.[E]	1xPhospho [S5(100)]	2.08077e-05	0.000130347	1	1	1	O75970	O75970 [479-491]	O75970 1xPhospho [S483(100)]	0	1422.69	1.1867e+06		High	High	8.975e-05	1.053e-05	3.37	93.49
FALSE	High	[K].DADSQNPDAPEGK.[R]	1xPhospho [S4(100)]	2.62464e-05	0.000130347	1	1	1	P53621	P53621 [399-411]	P53621 1xPhospho [S402(100)]	0	1423.54	307385		High	High	8.975e-05	1.331e-05	2.66	22.61
FALSE	High	[K].DAETGSSQCQTPGSTASSEPVSPLQEK.[L]	1xCarbamidomethyl [C9]; 1xPhospho [S22(100)]	2.8857e-08	0.000130347	1	1	1	A7KAX9	A7KAX9 [835-861]	A7KAX9 1xPhospho [S856(100)]	0	2858.2	737516		High	High	8.975e-05	1.453e-08	3.7	62.76
FALSE	High	[K].DAEYIYPSLESDDDDPALK.[S]	1xPhospho [S11(100)]	3.3089e-07	0.000130347	1	1	2	Q9UPP1	Q9UPP1 [847-865]	Q9UPP1 1xPhospho [S857(100)]	0	2235.92	338703		High	High	8.975e-05	1.672e-07	3.74	103.74
FALSE	High	[K].DAPISPASIASSSSTPSSK.[S]	1xPhospho [S/T]	0.0244564	0.00255336	1	1	1	Q04727	Q04727 [288-306]		0	1869.85	66573		High	High	0.001443	0.01253	0.74	79.38
FALSE	High	[K].DAPSLEEVEGHVADGSATEMGTTK.[K]	1xPhospho [S16(100)]	6.49456e-05	0.000130347	1	1	1	Q15003	Q15003 [186-209]	Q15003 1xPhospho [S201(100)]	0	2511.06	208666		High	High	8.975e-05	3.297e-05	2.43	92.58
FALSE	High	[K].DAPTSPASVASSSSTPSSK.[T]	1xPhospho [T/S]	0.000527071	0.000130347	1	1	3	Q04726	Q04726 [282-300]		0	1843.8	278201		High	High	8.975e-05	0.0002682	2.03	48.81
FALSE	High	[K].DAQQVEPEGQEKPSPATVR.[S]	1xPhospho [S14(99.2)]	0.0133301	0.00164707	1	1	1	Q9Y520	Q9Y520 [2130-2148]	Q9Y520 1xPhospho [S2143(99.2)]	0	2145.98	55034.9		High	High	0.0009878	0.006943	1.3	47.98
FALSE	High	[K].DAQRLSPIPEEVPK.[S]	1xPhospho [S6(100)]	3.43092e-05	0.000130347	1	1	3	Q96T23	Q96T23 [599-612]	Q96T23 1xPhospho [S604(100)]	1	1658.81	1.87865e+06		High	High	8.975e-05	1.74e-05	3.16	78.62
FALSE	High	[K].DASAQQDSYEFVSPSPPADVSER.[A]	1xPhospho [S15(100)]	3.10301e-06	0.000130347	1	1	1	Q99728	Q99728 [172-194]	Q99728 1xPhospho [S186(100)]	0	2562.07	180943		High	High	8.975e-05	1.568e-06	2.87	91.4
FALSE	High	[K].DASPINRWSPTR.[R]	2xPhospho [S3(100); S9(100)]	0.00156801	0.000294476	1	1	5	Q13523	Q13523 [429-440]	Q13523 2xPhospho [S431(100); S437(100)]	1	1559.64	12711612		High	High	0.0001746	0.0008053	3.75	64.78
FALSE	High	[K].DASPINRWSPTR.[R]	1xPhospho [S9(99.7)]	0.00318249	0.000858403	1	1	1	Q13523	Q13523 [429-440]	Q13523 1xPhospho [S437(99.7)]	1	1479.67	59560.5		High	High	0.0004646	0.001657	1.7	64.32
FALSE	High	[K].DASPINRWSPTRR.[R]	2xPhospho [S3(100); S9(99.2)]	0.0408466	0.00515414	1	1	2	Q13523	Q13523 [429-441]	Q13523 2xPhospho [S431(100); S437(99.2)]	2	1715.74	826585		High	High	0.002814	0.02072	2.29	58.04
FALSE	High	[K].DAVFDGSSCISPTIVQQFGYQR.[R]	1xCarbamidomethyl [C9]; 1xPhospho [S/T/Y]	7.97326e-05	0.000130347	1	1	3	P04049	P04049 [19-40]		0	2555.13	102716		High	High	8.975e-05	4.045e-05	2.46	119
FALSE	High	[K].DCEYQQISPGAAPLPASPGAR.[R]	1xCarbamidomethyl [C2]; 1xPhospho [S17(100)]	2.00383e-09	0.000130347	1	1	2	Q9NUE0	Q9NUE0 [3-23]	Q9NUE0 1xPhospho [S19(100)]	0	2265	544252		High	High	8.975e-05	1.005e-09	4.02	86.73
FALSE	High	[K].DDASGRSSPCLSTASQMSSVSMASGSVK.[M]	1xCarbamidomethyl [C10]; 1xDeamidated [Q16]; 1xPhospho [S/T]	0.000423127	0.000130347	1	1	1	Q5T5Y3	Q5T5Y3 [786-813]		1	2871.18		No Quan Values	High	High	8.975e-05	0.0002149	1.74
FALSE	High	[K].DDASGRSSPCLSTASQMSSVSMASGSVK.[M]	1xCarbamidomethyl [C10]; 1xPhospho [S/T]	0.000250091	0.000130347	1	1	1	Q5T5Y3	Q5T5Y3 [786-813]		1	2870.2	291739		High	High	8.975e-05	0.000127	1.86	83.96
FALSE	High	[K].DDEEKPKIEDVGSDEEDDSGK.[D]	1xPhospho [S13(100)]	2.79632e-16	0.000130347	2	2	23	P08238; Q58FF8	P08238 [243-263]; Q58FF8 [165-185]	P08238 1xPhospho [S255(100)]; Q58FF8 1xPhospho [S177(100)]	1	2415.96	1.29239e+08	Shared	High	High	8.975e-05	6.62e-16	7.1	46.94
FALSE	High	[K].DDEEKPKIEDVGSDEEDDSGKDK.[K]	1xPhospho [S13(100)]	2.12613e-07	0.000130347	2	2	4	P08238; Q58FF8	P08238 [243-265]; Q58FF8 [165-187]	P08238 1xPhospho [S255(100)]; Q58FF8 1xPhospho [S177(100)]	2	2659.08	2183927	Shared	High	High	8.975e-05	1.074e-07	3.52	42.78
FALSE	High	[K].DDFESEEEDVK.[S]	1xPhospho [S5(100)]	3.02776e-05	0.000130347	1	1	4	Q7Z6E9	Q7Z6E9 [1324-1334]	Q7Z6E9 1xPhospho [S1328(100)]	0	1421.5	9071286		High	High	8.975e-05	1.532e-05	4.29	60.36
FALSE	High	[K].DDKEEEEDGTGSPQLNNR.[-]	1xPhospho [S12(100)]	2.95577e-09	0.000130347	1	1	3	P49407	P49407 [401-418]	P49407 1xPhospho [S412(100)]	1	2112.84	1.51261e+06		High	High	8.975e-05	1.485e-09	5.43	33.48
FALSE	High	[K].DDKEEEEDGTGSPQLNNR.[-]	1xDeamidated [N16]; 1xPhospho [S12(100)]	0.000790559	0.000130347	1	1	3	P49407	P49407 [401-418]	P49407 1xPhospho [S412(100)]	1	2113.82	513202		High	High	8.975e-05	0.0004026	1.79	35.23
FALSE	High	[K].DDNHSLTFFPESTEQK.[Q]	1xPhospho [S5(99.5)]	0.00393479	0.000963065	1	1	2	Q8IW35	Q8IW35 [496-511]	Q8IW35 1xPhospho [S500(99.5)]	0	1974.81	189917		High	High	0.0005162	0.002052	1.71	92.46
FALSE	High	[K].DDSNEEENKDSLVDDEEEK.[E]	1xPhospho [S11(100)]	3.0617e-06	0.000130347	1	1	1	Q9H1E5	Q9H1E5 [249-267]	Q9H1E5 1xPhospho [S259(100)]	1	2318.87	114393		High	High	8.975e-05	1.549e-06	3.43	45.33
FALSE	High	[K].DDSQNAIDHKIESDTEETQDTSVDHNETGNTGESSVEENEK.[Q]	1xPhospho [S/T]	0.0197996	0.00216798	1	1	1	Q6PL18	Q6PL18 [1188-1228]		1	4613.87	126580		High	High	0.001249	0.01025	1.71	67.94
FALSE	High	[K].DDSSEDISVPSSPHTEAIQHSSVSTSNGVSSTSK.[A]	1xDeamidated [N27]; 1xPhospho [S/T]	0.000839914	0.000130347	1	1	1	P15336	P15336 [435-468]		0	3540.51	132488		High	High	8.975e-05	0.0004282	1.38	72.32
FALSE	High	[K].DDSTHESLSQESESEEDGIHVDSQK.[A]	2xPhospho [S/T]	7.35836e-05	0.000130347	1	1	4	Q9H6T3	Q9H6T3 [108-132]		0	2948.1	414046		High	High	8.975e-05	3.732e-05	2.55	57.85
FALSE	High	[K].DDSTHESLSQESESEEDGIHVDSQK.[A]	1xPhospho [S/T]	0.00425583	0.000963065	1	1	1	Q9H6T3	Q9H6T3 [108-132]		0	2868.13	183327		High	High	0.0005162	0.002227	1.41	55.15
FALSE	High	[K].DDVAPESGDTTVK.[K]	1xPhospho [S/T]	0.011863	0.00143715	1	1	1	O76021	O76021 [319-331]		0	1413.58	100713		High	High	0.0008206	0.006209	1.8	38.78
FALSE	High	[K].DEALSDGDDLRDFPSDLK.[K]	1xPhospho [S5(100)]	8.03601e-06	0.000130347	1	1	4	Q01831	Q01831 [90-107]	Q01831 1xPhospho [S94(100)]	1	2087.88	481936		High	High	8.975e-05	4.065e-06	2.84	100.52
FALSE	High	[K].DEALSDGDDLRDFPSDLKK.[A]	1xPhospho [S5(99.3)]	0.0015041	0.000294476	1	1	2	Q01831	Q01831 [90-108]	Q01831 1xPhospho [S94(99.3)]	2	2215.98	182382		High	High	0.0001746	0.0007712	2.37	91.22
FALSE	High	[K].DEAQSLSHSPK.[R]	1xPhospho [S]	0.00235981	0.000733151	1	1	1	Q8NEN9	Q8NEN9 [513-523]		0	1278.54	39875.8		High	High	0.0004004	0.001219	1.15	24.91
FALSE	High	[K].DEDDVDQELANIDPTWIESPK.[T]	1xPhospho [S19(100)]	8.49791e-10	0.000130347	1	1	2	P78362	P78362 [362-382]	P78362 1xPhospho [S380(100)]	0	2509.07	292728		High	High	8.975e-05	4.263e-10	5.08	121.6
FALSE	High	[K].DEDSSSLCSQK.[G]	1xCarbamidomethyl [C8]; 1xPhospho [S]	0.00112449	0.000130347	1	1	1	Q5JSL3	Q5JSL3 [153-163]		0	1335.48	59641.4		High	High	8.975e-05	0.0005745	2.21	23.88
FALSE	High	[K].DEEGESGAEEGPDLEEPGAGYK.[K]	1xPhospho [S6(100)]	0.000129577	0.000130347	1	1	1	Q9UQL6	Q9UQL6 [606-627]	Q9UQL6 1xPhospho [S611(100)]	0	2344.9	103684		High	High	8.975e-05	6.568e-05	1.86	71.79
FALSE	High	[K].DEEGESGAEEGPDLEEPGAGYKK.[L]	1xPhospho [S6(100)]	0.0325874	0.00389551	1	1	2	Q9UQL6	Q9UQL6 [606-628]	Q9UQL6 1xPhospho [S611(100)]	1	2472.99	93779.9		High	High	0.00218	0.01659	1.29	61.7
FALSE	High	[K].DEETEESEYDSEHENSEPVTNIR.[N]	1xPhospho [S11(99.5)]	4.1858e-06	0.000130347	1	1	1	Q15154	Q15154 [527-549]	Q15154 1xPhospho [S537(99.5)]	0	2818.08	221482		High	High	8.975e-05	2.119e-06	3.12	62.01
FALSE	High	[K].DEETEESEYDSEHENSEPVTNIR.[N]	1xDeamidated [N15]; 1xPhospho [S16(99.1)]	0.00242752	0.000733151	1	1	1	Q15154	Q15154 [527-549]	Q15154 1xPhospho [S542(99.1)]	0	2819.07		No Quan Values	High	High	0.0004004	0.001257	2.39
FALSE	High	[K].DEGSEVESEMDEELDDSSEPQAK.[R]	1xPhospho [S4(99.4)]	0.000220887	0.000130347	1	1	1	P48380	P48380 [671-693]	P48380 1xPhospho [S674(99.4)]	0	2634.98	164620		High	High	8.975e-05	0.000112	2.23	94.95
FALSE	High	[K].DEIDEFANSPSEDK.[E]	1xPhospho [S9(99.7)]	4.94669e-07	0.000130347	1	1	1	Q9P2D1	Q9P2D1 [1866-1879]	Q9P2D1 1xPhospho [S1874(99.7)]	0	1675.64	151194		High	High	8.975e-05	2.492e-07	3.54	66.78
FALSE	High	[K].DEILPTTPISEQK.[G]	1xPhospho [T7(100)]	0.00203112	0.000733151	1	1	2	P23396	P23396 [215-227]	P23396 1xPhospho [T221(100)]	0	1550.73	1.04165e+06		High	High	0.0004004	0.001047	1.83	86.23
FALSE	High	[K].DELHIVEAEAMNYEGSPIK.[V]	1xPhospho [S16(100)]	8.77216e-13	0.000130347	1	1	36	P06748	P06748 [55-73]	P06748 1xPhospho [S70(100)]	0	2224.98	2.32616e+07		High	High	8.975e-05	4.376e-13	7.46	108.17
FALSE	High	[K].DELHIVEAEAMNYEGSPIK.[V]	1xDeamidated [N12]; 1xPhospho [S16(100)]	3.73313e-07	0.000130347	1	1	3	P06748	P06748 [55-73]	P06748 1xPhospho [S70(100)]	0	2225.97	897878		High	High	8.975e-05	1.881e-07	4.36	102.84
FALSE	High	[K].DELHIVEAEAMNYEGSPIK.[V]	1xOxidation [M11]; 1xPhospho [S16(100)]	2.48433e-12	0.000130347	1	1	22	P06748	P06748 [55-73]	P06748 1xPhospho [S70(100)]	0	2240.98	7.29061e+07		High	High	8.975e-05	1.243e-12	6.59	109.17
FALSE	High	[K].DELHIVEAEAMNYEGSPIK.[V]	1xDeamidated [N12]; 1xOxidation [M11]; 1xPhospho [S16(100)]	1.32407e-07	0.000130347	1	1	4	P06748	P06748 [55-73]	P06748 1xPhospho [S70(100)]	0	2241.96	398477		High	High	8.975e-05	6.689e-08	3.29	94.93
FALSE	High	[K].DELSDYAEK.[S]	1xPhospho [S4(100)]	0.0535562	0.00572648	1	1	1	P46100	P46100 [1058-1066]	P46100 1xPhospho [S1061(100)]	0	1149.43	78551.1		High	High	0.003148	0.02696	1.36	55.33
FALSE	High	[K].DELTESPK.[Y]	1xPhospho [S6(100)]	0.00796773	0.00133214	1	1	2	Q8NC51	Q8NC51 [229-236]	Q8NC51 1xPhospho [S234(100)]	0	998.408	1.26175e+06		High	High	0.0007047	0.004186	2.14	30.36
FALSE	High	[K].DENIHTSHITQDEFQR.[N]	1xPhospho [T/S]	0.0302848	0.00348781	1	1	1	Q03188	Q03188 [441-456]		0	2049.87	76016.1		High	High	0.001972	0.01547	1.26	66.26
FALSE	High	[K].DEPPPLSPAPLTPATPSSLDPFFSR.[E]	1xPhospho [S7(100)]	7.00612e-05	0.000130347	1	1	1	Q7Z6Z7	Q7Z6Z7 [3913-3937]	Q7Z6Z7 1xPhospho [S3919(100)]	0	2716.29		No Quan Values	High	High	8.975e-05	3.549e-05	2.54
FALSE	High	[K].DEPPPLSPAPLTPATPSSLDPFFSR.[E]	2xPhospho [S7(100); T12(100)]	0.00413432	0.000963065	1	1	1	Q7Z6Z7	Q7Z6Z7 [3913-3937]	Q7Z6Z7 2xPhospho [S3919(100); T3924(100)]	0	2796.26	422856		High	High	0.0005162	0.002159	2.33	122.43
FALSE	High	[K].DEPPSEGEAEEEEK.[D]	1xPhospho [S5(100)]	0.00100629	0.000130347	1	1	5	P07196	P07196 [468-481]	P07196 1xPhospho [S472(100)]	0	1654.6	651984		High	High	8.975e-05	0.0005145	2.44	35.54
FALSE	High	[K].DEPQTVPDVPSFGESPPLSPIDMDTQER.[I]	1xPhospho [S/T]	0.0439817	0.00532896	1	1	1	P17535	P17535 [241-268]		0	3163.38	274918		High	High	0.002899	0.02224	1.41	121.54
FALSE	High	[K].DESCYDNAEAAFSDDEEDLNSK.[G]	1xCarbamidomethyl [C4]; 1xPhospho [S13(100)]	7.13547e-07	0.000130347	1	1	3	Q68E01	Q68E01 [525-546]	Q68E01 1xPhospho [S537(100)]	0	2603.92	967939		High	High	8.975e-05	3.608e-07	3.39	85.92
FALSE	High	[K].DESEVISQNETCSPAEVESNEK.[D]	1xCarbamidomethyl [C12]; 1xPhospho [T/S]	1.08883e-05	0.000130347	1	1	2	Q6VMQ6	Q6VMQ6 [506-527]		0	2561.02	397607		High	High	8.975e-05	5.508e-06	2.11	63.87
FALSE	High	[K].DETDESSKEETEPQVLK.[F]	1xPhospho [T/S]	0.0565067	0.00601423	1	1	1	Q9BV44	Q9BV44 [210-226]		1	2043.86	185579		High	High	0.003298	0.02848	1.2	53.69
FALSE	High	[K].DEYSSSETTGEKPEQNDDDTIK.[S]	1xPhospho [S4(99.6)]	9.0061e-10	0.000130347	1	1	1	Q8NFC6	Q8NFC6 [2840-2861]	Q8NFC6 1xPhospho [S2843(99.6)]	0	2568.01	344307		High	High	8.975e-05	4.523e-10	3.93	45.9
FALSE	High	[K].DEYTFSPGK.[S]	1xPhospho [S6(100)]	0.00026492	0.000130347	1	1	3	Q02880	Q02880 [1419-1427]	Q02880 1xPhospho [S1424(100)]	0	1123.43	2.07042e+06		High	High	8.975e-05	0.0001346	2.67	59.74
FALSE	High	[K].DFNRTPGSRQASPTEVVER.[L]	3xPhospho [T5(100); S8(100); S12(100)]	0.00837755	0.00133214	1	1	1	Q8TB72	Q8TB72 [171-189]	Q8TB72 3xPhospho [T175(100); S178(100); S182(100)]	2	2385.96		No Quan Values	High	High	0.0007047	0.00439	2.47
FALSE	High	[K].DFQDYMEPEEGCQGSPQR.[R]	1xCarbamidomethyl [C12]; 1xOxidation [M6]; 1xPhospho [S15(100)]	7.28381e-06	0.000130347	1	1	1	O43237	O43237 [180-197]	O43237 1xPhospho [S194(100)]	0	2268.82	212901		High	High	8.975e-05	3.686e-06	3.02	61.49
FALSE	High	[K].DFQDYMEPEEGCQGSPQR.[R]	1xCarbamidomethyl [C12]; 1xPhospho [S15(100)]	8.30604e-07	0.000130347	1	1	2	O43237	O43237 [180-197]	O43237 1xPhospho [S194(100)]	0	2252.83	2.07678e+06		High	High	8.975e-05	4.191e-07	3.25	83.52
FALSE	High	[K].DFQDYMEPEEGCQGSPQRR.[G]	1xCarbamidomethyl [C12]; 1xPhospho [S15(100)]	3.98507e-06	0.000130347	1	1	4	O43237	O43237 [180-198]	O43237 1xPhospho [S194(100)]	1	2408.93	3.48843e+06		High	High	8.975e-05	2.016e-06	4.07	76.66
FALSE	High	[K].DFQDYMEPEEGCQGSPQRR.[G]	1xCarbamidomethyl [C12]; 1xOxidation [M6]; 1xPhospho [S15(100)]	0.0022571	0.000733151	1	1	1	O43237	O43237 [180-198]	O43237 1xPhospho [S194(100)]	1	2424.92	141320		High	High	0.0004004	0.001166	2.14	55.99
FALSE	High	[K].DFQESSPQK.[G]	1xPhospho [S6(99.5)]	0.0104269	0.00133214	1	1	1	P78559	P78559 [1757-1765]	P78559 1xPhospho [S1762(99.5)]	0	1145.45	137686		High	High	0.0007047	0.00546	1.63	26.95
FALSE	High	[K].DFQHLISSPLKK.[S]	1xPhospho [S]	0.0704982	0.00666131	1	1	1	Q15361	Q15361 [58-69]		1	1492.76	207503		High	High	0.003619	0.03543	1.1	89.85
FALSE	High	[K].DGAVNGPSVVGDQTPIEPQTSIER.[L]	1xDeamidated [N/Q]; 1xPhospho [T14(100)]	9.19435e-09	0.000130347	1	1	4	P49321	P49321 [377-400]	P49321 1xPhospho [T390(100)]	0	2547.16	1.14023e+06		High	High	8.975e-05	4.621e-09	3.72	91.09
FALSE	High	[K].DGDEKTDEEAEGPYSDNEMLTHK.[G]	1xPhospho [T6(100)]	6.46748e-07	0.000130347	1	1	1	Q6NUK4	Q6NUK4 [196-218]	Q6NUK4 1xPhospho [T201(100)]	1	2690.04	74295		High	High	8.975e-05	3.258e-07	3.36	61.99
FALSE	High	[K].DGDKSPMSSLQISNEK.[N]	1xPhospho [S5(100)]	1.33596e-07	0.000130347	1	1	2	Q9UER7	Q9UER7 [491-506]	Q9UER7 1xPhospho [S495(100)]	1	1815.78	2271617		High	High	8.975e-05	6.736e-08	4.22	70.5
FALSE	High	[K].DGDSYDPYDFSDTEEEMPQVHTPK.[T]	1xPhospho [S11(99.7)]	3.15697e-11	0.000130347	1	1	3	P25205	P25205 [701-724]	P25205 1xPhospho [S711(99.7)]	0	2882.1	1.61383e+06		High	High	8.975e-05	1.576e-11	5.72	100.72
FALSE	High	[K].DGDSYDPYDFSDTEEEMPQVHTPK.[T]	1xOxidation [M17]; 1xPhospho [S11(100)]	3.91664e-09	0.000130347	1	1	4	P25205	P25205 [701-724]	P25205 1xPhospho [S711(100)]	0	2898.1	1.55809e+06		High	High	8.975e-05	1.97e-09	4.13	88.44
FALSE	High	[K].DGDSYDPYDFSDTEEEMPQVHTPK.[T]	1xDeamidated [Q19]; 1xOxidation [M17]; 1xPhospho [S/T/Y]	0.00178218	0.000616866	1	1	1	P25205	P25205 [701-724]		0	2899.08		No Quan Values	High	High	0.0003411	0.000918	2.61
FALSE	High	[K].DGDSYDPYDFSDTEEEMPQVHTPK.[T]	1xOxidation [M17]; 2xPhospho [T22(100); Y/S/T]	0.00416864	0.000963065	1	1	3	P25205	P25205 [701-724]	P25205 2xPhospho [T722(100); Y/S/T]	0	2978.06	167968		High	High	0.0005162	0.002181	1.68	89.57
FALSE	High	[K].DGEQPQILLEDSSAGEDSVHDR.[F]	1xPhospho [S]	2.10883e-05	0.000130347	1	1	1	Q96K76	Q96K76 [131-152]		0	2477.05	375597		High	High	8.975e-05	1.07e-05	2.24	85.2
FALSE	High	[K].DGETLEGSDAEESLDK.[T]	1xPhospho [S8(100)]	3.58776e-10	0.000130347	1	1	5	Q9P2D1	Q9P2D1 [2949-2964]	Q9P2D1 1xPhospho [S2956(100)]	0	1774.69	902794		High	High	8.975e-05	1.801e-10	4.5	62.68
FALSE	High	[K].DGLNQTTIPVSPPSTTKPSR.[A]	1xPhospho [S11(100)]	2.01046e-11	0.000130347	1	1	6	Q71RC2	Q71RC2 [573-592]	Q71RC2 1xPhospho [S583(100)]	0	2176.06	2.06467e+06		High	High	8.975e-05	1.006e-11	5.45	80.18
FALSE	High	[K].DGLNQTTIPVSPPSTTKPSR.[A]	1xDeamidated [Q5]; 1xPhospho [S11(100)]	1.25054e-05	0.000130347	1	1	1	Q71RC2	Q71RC2 [573-592]	Q71RC2 1xPhospho [S583(100)]	0	2177.05	111396		High	High	8.975e-05	6.321e-06	2.54	82.12
FALSE	High	[K].DGLPRTPSR.[R]	1xPhospho [T6(99.5)]	0.0293495	0.00348781	1	1	1	Q9UQ35	Q9UQ35 [1429-1437]	Q9UQ35 1xPhospho [T1434(99.5)]	1	1078.5	388589		High	High	0.001972	0.015	1.55	33.21
FALSE	High	[K].DGNGYISAAELR.[H]	1xDeamidated [N3]; 1xPhospho [S7(100)]	0.0199011	0.00216798	1	1	1	P0DP25	P0DP25 [96-107]	P0DP25 1xPhospho [S102(100)]	0	1346.56	83957		High	High	0.001249	0.01027	1.73	82.74
FALSE	High	[K].DGPISPK.[K]	1xPhospho [S5(100)]	0.0234631	0.00246075	1	1	2	Q8WWQ0	Q8WWQ0 [907-913]	Q8WWQ0 1xPhospho [S911(100)]	0	793.349	192695		High	High	0.001395	0.01204	2.28	33.21
FALSE	High	[K].DGQDAIAQSPEK.[E]	1xPhospho [S9(100)]	8.41812e-07	0.000130347	1	1	4	Q9NWH9	Q9NWH9 [281-292]	Q9NWH9 1xPhospho [S289(100)]	0	1338.56	1.15068e+07		High	High	8.975e-05	4.254e-07	3.83	32.54
FALSE	High	[K].DGQTDSAAEESSSQETSK.[G]	1xPhospho [S6(99.5)]	3.63592e-05	0.000130347	1	1	1	P55201	P55201 [855-872]	P55201 1xPhospho [S860(99.5)]	0	1936.73	119745		High	High	8.975e-05	1.842e-05	2.9	22.54
FALSE	High	[K].DGQWVSDALPAAEGGSRDQEEGK.[N]	1xPhospho [S16(100)]	0.00052247	0.000130347	1	1	1	Q86WJ1	Q86WJ1 [547-569]	Q86WJ1 1xPhospho [S562(100)]	1	2482.05	130800		High	High	8.975e-05	0.0002664	2.26	84.38
FALSE	High	[K].DGSFGEGLTMK.[K]	1xPhospho [S3(100)]	0.00105931	0.000130347	1	1	2	Q9ULT0	Q9ULT0 [645-655]	Q9ULT0 1xPhospho [S647(100)]	0	1221.49	274174		High	High	8.975e-05	0.0005409	1.44	80.93
FALSE	High	[K].DGSGGASGTLQPSSGGGSSNSRER.[H]	1xPhospho [S/T]	0.000324725	0.000130347	1	1	1	Q9NYV4	Q9NYV4 [12-35]		1	2287.95	315382		High	High	8.975e-05	0.0001652	2.72	30.2
FALSE	High	[K].DGSLEDDEDEEDDLDEGVGGK.[R]	1xPhospho [S3(100)]	0.000397822	0.000130347	1	1	1	Q12789	Q12789 [1609-1629]	Q12789 1xPhospho [S1611(100)]	0	2317.84	65601.6		High	High	8.975e-05	0.0002026	1.8	72.16
FALSE	High	[K].DGSPLAEPVENGK.[E]	1xDeamidated [N11]; 1xPhospho [S3(100)]	7.42427e-05	0.000130347	1	1	1	Q63HK5	Q63HK5 [680-692]	Q63HK5 1xPhospho [S682(100)]	0	1393.59	148873		High	High	8.975e-05	3.766e-05	2.58	52.36
FALSE	High	[K].DGSSPPLLEK.[Q]	1xPhospho [S4(100)]	0.00200648	0.000733151	1	1	3	Q6W2J9	Q6W2J9 [420-429]	Q6W2J9 1xPhospho [S423(100)]	0	1122.51	785633		High	High	0.0004004	0.001032	2.5	62.13
FALSE	High	[K].DGTSPEEEIEIER.[Q]	1xPhospho [S4(100)]	3.18016e-05	0.000130347	1	1	3	Q9H501	Q9H501 [691-703]	Q9H501 1xPhospho [S694(100)]	0	1583.65	744564		High	High	8.975e-05	1.614e-05	3.25	74.84
FALSE	High	[K].DGVADVSIEDSVISLSGDHCIIGR.[T]	1xCarbamidomethyl [C20]; 1xPhospho [S16(100)]	0.0350691	0.00428789	1	1	1	P00441	P00441 [93-116]	P00441 1xPhospho [S108(100)]	0	2594.18	73633.1		High	High	0.002378	0.01786	1.7	117.81
FALSE	High	[K].DHFGLEGDEESTMLEDSVSPKK.[S]	1xPhospho [S/T]	3.74733e-12	0.000130347	1	1	4	Q9Y490	Q9Y490 [407-428]		1	2530.07	1.11382e+06		High	High	8.975e-05	1.872e-12	7.5	91.61
FALSE	High	[K].DHFGLEGDEESTMLEDSVSPKK.[S]	1xOxidation [M13]; 1xPhospho [S19(99.3)]	0.000406684	0.000130347	1	1	1	Q9Y490	Q9Y490 [407-428]	Q9Y490 1xPhospho [S425(99.3)]	1	2546.06	187854		High	High	8.975e-05	0.0002067	2.18	80.64
FALSE	High	[K].DHFYSDDDAIEADSEGDAEPCDK.[E]	1xCarbamidomethyl [C21]; 1xPhospho [S5(100)]	9.74894e-12	0.000130347	1	1	3	Q9Y3B9	Q9Y3B9 [54-76]	Q9Y3B9 1xPhospho [S58(100)]	0	2680.95	2.24982e+06		High	High	8.975e-05	4.88e-12	6.03	78.52
FALSE	High	[K].DHGFEVASTSPEDESPGSNPEPDATPFQEGLR.[T]	1xPhospho [S/T]	5.41803e-08	0.000130347	1	1	1	P55211	P55211 [293-324]		0	3479.45		No Quan Values	High	High	8.975e-05	2.726e-08	2.75
FALSE	High	[K].DHNSEDEDEDKYADDIDMPGQNFDSK.[R]	1xDeamidated [N3]; 1xPhospho [S4(100)]	2.34178e-06	0.000130347	1	1	1	O95391	O95391 [232-257]	O95391 1xPhospho [S235(100)]	1	3110.14		No Quan Values	High	High	8.975e-05	1.186e-06	3.08
FALSE	High	[K].DHNSEDEDEDKYADDIDMPGQNFDSK.[R]	1xPhospho [S4(100)]	8.53596e-10	0.000130347	1	1	2	O95391	O95391 [232-257]	O95391 1xPhospho [S235(100)]	1	3109.15	799185		High	High	8.975e-05	4.284e-10	4.38	84.41
FALSE	High	[K].DHNVGSPPKSPTHASPQHTQTEK.[D]	2xPhospho [S/T]	0.000548269	0.000130347	1	1	1	A0JNW5	A0JNW5 [409-431]		1	2640.12	179415		High	High	8.975e-05	0.0002791	2.37	28.82
FALSE	High	[K].DHQEVETEGPESADTGDKSESPDEANVGK.[H]	1xPhospho [T/S]	0.00180426	0.000616866	1	1	1	Q8NFQ8	Q8NFQ8 [52-80]		1	3137.27	81810.5		High	High	0.0003411	0.0009276	1.72	46
FALSE	High	[K].DHQNGSMAAVNGHTNSFSPLENNVKPR.[K]	2xDeamidated [N4; N11]; 1xPhospho [S/T]	7.69388e-05	0.000130347	1	1	1	Q9NYP7	Q9NYP7 [268-294]		0	3003.31	191299		High	High	8.975e-05	3.909e-05	2.55	79.67
FALSE	High	[K].DHTVSGDEDYCPR.[S]	1xCarbamidomethyl [C11]; 1xPhospho [S5(100)]	3.70142e-05	0.000130347	1	1	4	Q9UIG0	Q9UIG0 [943-955]	Q9UIG0 1xPhospho [S947(100)]	0	1630.58	1.16011e+06		High	High	8.975e-05	1.878e-05	3.09	40.3
FALSE	High	[K].DHYQDPVPGITPSSSSR.[T]	2xPhospho [T/S/Y]	0.0092296	0.00133214	1	1	2	Q7KZ85	Q7KZ85 [1513-1529]		0	2002.79	63837.6		High	High	0.0007047	0.004843	1.45	75.43
FALSE	High	[K].DHYQDPVPGITPSSSSR.[T]	1xPhospho [T11(96.6)]	0.0553064	0.005825	1	1	1	Q7KZ85	Q7KZ85 [1513-1529]	Q7KZ85 1xPhospho [T1523(96.6)]	0	1922.83	42671.3		High	High	0.003148	0.02783	1.08	71.16
FALSE	High	[K].DIDHETVVEEQIIGENSPPDYSEYMTGK.[K]	1xPhospho [S17(100)]	1.37587e-14	0.000130347	1	1	4	P25490	P25490 [231-258]	P25490 1xPhospho [S247(100)]	0	3275.4	637260		High	High	8.975e-05	1.197e-14	6.84	109.72
FALSE	High	[K].DIDHETVVEEQIIGENSPPDYSEYMTGK.[K]	1xOxidation [M25]; 1xPhospho [S17(100)]	2.16553e-10	0.000130347	1	1	1	P25490	P25490 [231-258]	P25490 1xPhospho [S247(100)]	0	3291.39	331376		High	High	8.975e-05	1.083e-10	4.56	100.01
FALSE	High	[K].DIDISSPEFK.[I]	1xPhospho [S6(100)]	0.00634692	0.00114299	1	1	1	Q09666	Q09666 [172-181]	Q09666 1xPhospho [S177(100)]	0	1230.53	519747		High	High	0.0006089	0.003328	1.74	86.54
FALSE	High	[K].DIIRQPSEEEIIK.[L]	1xPhospho [S7(100)]	0.0660662	0.00648438	1	1	1	Q15121	Q15121 [110-122]	Q15121 1xPhospho [S116(100)]	1	1649.81	350885		High	High	0.003576	0.03333	1.61	83.68
FALSE	High	[K].DIKEESDEEEEDDEESGR.[L]	1xPhospho [S6(100)]	3.15176e-10	0.000130347	1	1	5	Q96EV2	Q96EV2 [200-217]	Q96EV2 1xPhospho [S205(100)]	1	2219.8	4.1249e+06		High	High	8.975e-05	1.582e-10	6.1	32.43
FALSE	High	[K].DIKEESDEEEEDDEESGRLR.[F]	1xPhospho [S6(100)]	0.000800895	0.000130347	1	1	2	Q96EV2	Q96EV2 [200-219]	Q96EV2 1xPhospho [S205(100)]	2	2488.98	216879		High	High	8.975e-05	0.0004088	2.9	44.75
FALSE	High	[K].DIQRPDSEHGLSPDSENFDWK.[A]	1xPhospho [S12(100)]	0.0166648	0.00184829	1	1	1	P25054	P25054 [2082-2102]	P25054 1xPhospho [S2093(100)]	0	2552.07	313644		High	High	0.001086	0.008653	1.56	87.73
FALSE	High	[K].DIQRPDSEHGLSPDSENFDWK.[A]	2xPhospho [S7(100); S12(100)]	0.0193993	0.00205713	1	1	1	P25054	P25054 [2082-2102]	P25054 2xPhospho [S2088(100); S2093(100)]	0	2632.04		No Quan Values	High	High	0.001192	0.009999	1.8
FALSE	High	[K].DISGPSPSK.[K]	1xPhospho [S6(99.7)]	0.00334138	0.000963065	1	1	2	Q96GX9	Q96GX9 [82-90]	Q96GX9 1xPhospho [S87(99.7)]	0	967.413	804700		High	High	0.0005162	0.00174	1.84	27.57
FALSE	High	[K].DITDPLSLNTCTDEGHVVLASPLK.[T]	1xCarbamidomethyl [C11]; 1xPhospho [S21(100)]	1.51797e-14	0.000130347	1	1	2	Q7L2J0	Q7L2J0 [234-257]	Q7L2J0 1xPhospho [S254(100)]	0	2675.26	748391		High	High	8.975e-05	1.29e-14	6.22	117.1
FALSE	High	[K].DITTSADQIAEVK.[T]	1xPhospho [S5(100)]	1.29267e-06	0.000130347	1	1	1	Q76I76	Q76I76 [483-495]	Q76I76 1xPhospho [S487(100)]	0	1470.67	305070		High	High	8.975e-05	6.524e-07	2.68	77.22
FALSE	High	[K].DKDDQEWESPSPPKPTVFISGVIAR.[G]	1xPhospho [S11(100)]	1.82526e-12	0.000130347	1	1	2	P51397	P51397 [41-65]	P51397 1xPhospho [S51(100)]	1	2878.37	870515		High	High	8.975e-05	9.111e-13	4.7	117.68
FALSE	High	[K].DKDQPPSPSPPPQSEALSSTSR.[L]	1xPhospho [S9(99.5)]	7.76764e-07	0.000130347	1	1	3	Q7L1V2	Q7L1V2 [53-74]	Q7L1V2 1xPhospho [S61(99.5)]	1	2388.07	428030		High	High	8.975e-05	3.928e-07	2.03	58.28
FALSE	High	[K].DKDQPPSPSPPPQSEALSSTSR.[L]	1xDeamidated [Q4]; 1xPhospho [S/T]	0.000144825	0.000130347	1	1	2	Q7L1V2	Q7L1V2 [53-74]		1	2389.06		No Quan Values	High	High	8.975e-05	7.353e-05	1.4
FALSE	High	[K].DKDQPPSPSPPPQSEALSSTSR.[L]	2xPhospho [S7(100); S9(100)]	7.83233e-05	0.000130347	1	1	1	Q7L1V2	Q7L1V2 [53-74]	Q7L1V2 2xPhospho [S59(100); S61(100)]	1	2468.04	165550		High	High	8.975e-05	3.971e-05	2.44	60.23
FALSE	High	[K].DKEADEEGGENGPADQGFQPQEEEEREDSDTEEQVPEALER.[K]	1xPhospho [S/T]	4.32328e-12	0.000130347	1	1	3	Q9NU22	Q9NU22 [4987-5027]		2	4697.9	909152		High	High	8.975e-05	2.164e-12	4.44	85.29
FALSE	High	[K].DKEDSDELEEGRGGVSEGEPDPADPK.[R]	1xPhospho [S16(100)]	7.55788e-05	0.000130347	1	1	2	Q8IZ40	Q8IZ40 [198-223]	Q8IZ40 1xPhospho [S213(100)]	2	2837.16	565108		High	High	8.975e-05	3.827e-05	2.41	56.73
FALSE	High	[K].DKEPFTFSSPASGR.[S]	1xPhospho [S9(100)]	0.000259116	0.000130347	1	1	2	Q6P1X5	Q6P1X5 [1177-1190]	Q6P1X5 1xPhospho [S1185(100)]	1	1605.69	765770		High	High	8.975e-05	0.0001315	2.51	75.41
FALSE	High	[K].DKFSPFPVQDRPESSLVFK.[D]	1xPhospho [S4(100)]	0.0195983	0.00205713	1	1	1	Q9UQ35	Q9UQ35 [1185-1203]	Q9UQ35 1xPhospho [S1188(100)]	1	2303.11	501332		High	High	0.001192	0.01012	1.62	104.78
FALSE	High	[K].DKMEGSDFESSGGR.[G]	1xPhospho [S6(100)]	0.00256873	0.000733151	1	1	2	Q8WYH8	Q8WYH8 [113-126]	Q8WYH8 1xPhospho [S118(100)]	1	1581.59	351799		High	High	0.0004004	0.001333	1.62	39.37
FALSE	High	[K].DKPEIEDVGSDEEEEKK.[D]	1xPhospho [S10(100)]	4.28036e-06	0.000130347	1	1	2	Q14568	Q14568 [254-270]	Q14568 1xPhospho [S263(100)]	1	2055.86	261791		High	High	8.975e-05	2.166e-06	4.16	47.47
FALSE	High	[K].DKSPVREPIDNLTPEER.[D]	1xPhospho [S3(100)]	9.42679e-16	0.000130347	1	1	22	Q14498	Q14498 [134-150]	Q14498 1xPhospho [S136(100)]	2	2074.98	74821646		High	High	8.975e-05	1.634e-15	8.01	69.54
FALSE	High	[K].DKSPVREPIDNLTPEER.[D]	1xDeamidated [N11]; 1xPhospho [S3(100)]	1.72427e-10	0.000130347	1	1	3	Q14498	Q14498 [134-150]	Q14498 1xPhospho [S136(100)]	2	2075.96	384942		High	High	8.975e-05	8.654e-11	4.39	68.8
FALSE	High	[K].DKTESVTSGPMSPEGSPSKSPSK.[K]	1xPhospho [S20(99.2)]	2.15645e-05	0.000130347	1	1	1	P35612	P35612 [682-704]	P35612 1xPhospho [S701(99.2)]	2	2400.06	122740		High	High	8.975e-05	1.092e-05	2.17	44.83
FALSE	High	[K].DKTESVTSGPMSPEGSPSKSPSK.[K]	2xPhospho [S/T]	0.00522704	0.00105054	1	1	1	P35612	P35612 [682-704]		2	2480.03	73318.4		High	High	0.0005597	0.002737	1.5	47.25
FALSE	High	[K].DLCPSEGESDAEAESK.[E]	1xCarbamidomethyl [C3]; 1xPhospho [S9(100)]	3.28112e-05	0.000130347	1	1	1	O15119	O15119 [367-382]	O15119 1xPhospho [S375(100)]	0	1803.66	109709		High	High	8.975e-05	1.665e-05	2.16	47.3
FALSE	High	[K].DLDENEVERPEEENASANPPSGIEDETAENGVPKPK.[V]	1xDeamidated [N30]; 1xPhospho [S/T]	3.08231e-05	0.000130347	1	1	1	Q6UN15	Q6UN15 [42-77]		0	3986.73	95403.2		High	High	8.975e-05	1.563e-05	2.02	80.53
FALSE	High	[K].DLDRPESQSPK.[R]	1xPhospho [S9(99.7)]	0.000187426	0.000130347	1	1	3	Q8WUA4	Q8WUA4 [159-169]	Q8WUA4 1xPhospho [S167(99.7)]	0	1351.59	3.93245e+06		High	High	8.975e-05	9.525e-05	2.39	28.05
FALSE	High	[K].DLEASHQHSSPNEQLK.[K]	1xPhospho [S]	0.0404182	0.00497161	1	1	1	Q9P2B4	Q9P2B4 [276-291]		0	1899.82	163637		High	High	0.002723	0.02046	1.14	34.82
FALSE	High	[K].DLESCSDDDNQGSK.[S]	1xCarbamidomethyl [C5]; 1xPhospho [S6(100)]	1.01827e-05	0.000130347	1	1	3	Q5T3I0	Q5T3I0 [125-138]	Q5T3I0 1xPhospho [S130(100)]	0	1649.56	1.02756e+06		High	High	8.975e-05	5.15e-06	2.6	24.24
FALSE	High	[K].DLFETGLEDENNSPLEDEESLESIR.[A]	1xPhospho [S13(100)]	6.77422e-08	0.000130347	1	1	1	Q9HAW4	Q9HAW4 [213-237]	Q9HAW4 1xPhospho [S225(100)]	0	2960.26	1.00459e+06		High	High	8.975e-05	3.412e-08	5	121.59
FALSE	High	[K].DLGHPVEEEDELESGDQEDEDDESEDPGK.[D]	1xPhospho [S14(100)]	2.40901e-15	0.000130347	1	1	9	O60763	O60763 [929-957]	O60763 1xPhospho [S942(100)]	0	3323.24	1.74085e+07		High	High	8.975e-05	3.279e-15	7.21	68.81
FALSE	High	[K].DLGHPVEEEDELESGDQEDEDDESEDPGK.[D]	1xDeamidated [Q17]; 1xPhospho [S14(100)]	2.41345e-08	0.000130347	1	1	3	O60763	O60763 [929-957]	O60763 1xPhospho [S942(100)]	0	3324.22		No Quan Values	High	High	8.975e-05	1.214e-08	2.96
FALSE	High	[K].DLGSTEDGDGTDDFLTDKEDEK.[A]	1xPhospho [T16(100)]	8.00516e-09	0.000130347	1	1	8	Q15527	Q15527 [180-201]	Q15527 1xPhospho [T195(100)]	1	2481.97	1.20157e+06		High	High	8.975e-05	4.026e-09	4.69	77.67
FALSE	High	[K].DLHQPSLSPASPHSQGFER.[G]	2xPhospho [S11(100); S]	0.000326163	0.000130347	1	1	4	Q9BZF1	Q9BZF1 [58-76]	Q9BZF1 2xPhospho [S68(100); S]	0	2249.94	254038		High	High	8.975e-05	0.0001657	2.6	72.89
FALSE	High	[K].DLHQPSLSPASPHSQGFER.[G]	1xPhospho [S]	0.0123907	0.00143715	1	1	2	Q9BZF1	Q9BZF1 [58-76]		0	2169.97	214360		High	High	0.0008206	0.006487	1.63	69.68
FALSE	High	[K].DLHSDDNEEESDEVEDNDNDSEMERPVNR.[G]	1xPhospho [S4(99.3)]	0.00332783	0.000963065	1	1	1	P42568	P42568 [409-437]	P42568 1xPhospho [S412(99.3)]	0	3513.31	69517.2		High	High	0.0005162	0.001731	1.58	56.72
FALSE	High	[K].DLILPNGGTPAGTSSPASSSSLLNR.[L]	1xDeamidated [N6]; 1xPhospho [T9(100)]	2.7504e-06	0.000130347	1	1	1	Q5VWJ9	Q5VWJ9 [53-77]	Q5VWJ9 1xPhospho [T61(100)]	0	2493.19	368088		High	High	8.975e-05	1.392e-06	2.65	109.25
FALSE	High	[K].DLILPNGGTPAGTSSPASSSSLLNR.[L]	1xPhospho [T9(100)]	0.0013776	0.000294476	1	1	1	Q5VWJ9	Q5VWJ9 [53-77]	Q5VWJ9 1xPhospho [T61(100)]	0	2492.2	94406		High	High	0.0001746	0.0007061	2.06	106.65
FALSE	High	[K].DLISLDSSPAK.[E]	1xPhospho [S]	0.000709284	0.000130347	1	1	1	Q9UN79	Q9UN79 [379-389]		0	1225.57	188143		High	High	8.975e-05	0.0003619	1.94	87.22
FALSE	High	[K].DLLHPSPEEEK.[R]	1xPhospho [S6(100)]	0.000272055	0.000130347	1	1	1	P42677	P42677 [6-16]	P42677 1xPhospho [S11(100)]	0	1373.6	371446		High	High	8.975e-05	0.0001382	2.17	62
FALSE	High	[K].DLLHSEGSENEGPVSSSSSDCR.[E]	1xCarbamidomethyl [C21]; 1xPhospho [S]	1.00023e-05	0.000130347	1	1	2	Q9NY27	Q9NY27 [357-378]		0	2428.96	59310.5		High	High	8.975e-05	5.06e-06	2.46	63.72
FALSE	High	[K].DLLVSSGSNNSLPCGSPKK.[C]	1xCarbamidomethyl [C14]; 1xPhospho [S16(100)]	0.000661571	0.000130347	1	1	3	Q5THK1	Q5THK1 [1014-1032]	Q5THK1 1xPhospho [S1029(100)]	1	2039.95	329690		High	High	8.975e-05	0.0003366	2.33	73.65
FALSE	High	[K].DLLVSSGSNNSLPCGSPKK.[C]	1xCarbamidomethyl [C14]; 1xDeamidated [N10]; 1xPhospho [S16(100)]	0.07856	0.00756113	1	1	1	Q5THK1	Q5THK1 [1014-1032]	Q5THK1 1xPhospho [S1029(100)]	1	2040.93	60988.5		High	High	0.004079	0.03958	1.33	75.02
FALSE	High	[K].DLSEVSETTESTDVKDSSEASDSAS.[-]	1xPhospho [S/T]	0.0214925	0.00246075	1	1	1	P41227	P41227 [211-235]		1	2656.05	84250.4		High	High	0.001395	0.01107	1.2	64.62
FALSE	High	[K].DLSLEEIQK.[K]	1xPhospho [S3(100)]	0.000673199	0.000130347	1	2	1	P16949	P16949 [44-52]	P16949 1xPhospho [S46(100)]	0	1154.53	115187		High	High	8.975e-05	0.0003433	2.15	80.86
FALSE	High	[K].DLSTSPKPSPIPSPVLGR.[K]	2xPhospho [S13(100); S/T]	0.00538532	0.00105054	1	1	1	Q8NDI1	Q8NDI1 [424-441]	Q8NDI1 2xPhospho [S436(100); S/T]	0	2007.96	235889		High	High	0.0005597	0.002821	1.59	98.12
FALSE	High	[K].DLSTSPKPSPIPSPVLGR.[K]	1xPhospho [S/T]	0.0135941	0.00164707	1	1	1	Q8NDI1	Q8NDI1 [424-441]		0	1927.99	65846.3		High	High	0.0009878	0.007091	0.82	95.34
FALSE	High	[K].DLTSLETTSEMEAGSPENKK.[Q]	1xPhospho [S15(100)]	5.08109e-07	0.000130347	1	1	1	Q5VYS8	Q5VYS8 [158-177]	Q5VYS8 1xPhospho [S172(100)]	1	2246.97	185295		High	High	8.975e-05	2.568e-07	3.55	79.17
FALSE	High	[K].DLVLPTQALPASPALK.[N]	1xPhospho [S12(100)]	0.00270714	0.000858403	1	1	1	Q15554	Q15554 [354-369]	Q15554 1xPhospho [S365(100)]	0	1713.92	275329		High	High	0.0004646	0.001403	1.6	116.69
FALSE	High	[K].DMDEPSPVPNVEEVTLPK.[T]	1xOxidation [M2]; 1xPhospho [S6(100)]	1.60593e-05	0.000130347	1	1	1	Q8TAQ2	Q8TAQ2 [342-359]	Q8TAQ2 1xPhospho [S347(100)]	0	2091.92	236674		High	High	8.975e-05	8.142e-06	3.25	101.74
FALSE	High	[K].DMESPTKLDVTLAK.[D]	1xPhospho [S4(100)]	0.000254564	0.000130347	1	1	2	P27816	P27816 [277-290]	P27816 1xPhospho [S280(100)]	1	1627.76	1.1954e+06		High	High	8.975e-05	0.0001291	2.39	87.76
FALSE	High	[K].DMESPTKLDVTLAK.[D]	1xOxidation [M2]; 1xPhospho [S4(99.2)]	0.0732219	0.00682277	1	1	1	P27816	P27816 [277-290]	P27816 1xPhospho [S280(99.2)]	1	1643.76	78966.8		High	High	0.003741	0.03683	1.01	76.94
FALSE	High	[K].DMSLKDSGSDLSHRPK.[R]	1xPhospho [S]	1.75598e-05	0.000130347	1	1	1	O95251	O95251 [156-171]		1	1852.83	124733		High	High	8.975e-05	8.883e-06	2.62	43.96
FALSE	High	[K].DMSPLSETEMALGK.[D]	1xPhospho [S3(100)]	2.98072e-06	0.000130347	1	1	3	P27816	P27816 [505-518]	P27816 1xPhospho [S507(100)]	0	1588.66	2.07124e+06		High	High	8.975e-05	1.508e-06	2.58	109.51
FALSE	High	[K].DMSPLSETEMALGK.[D]	1xOxidation [M10]; 1xPhospho [S3(100)]	0.0404182	0.00497161	1	1	1	P27816	P27816 [505-518]	P27816 1xPhospho [S507(100)]	0	1604.66	146987		High	High	0.002723	0.02048	1.28	105.84
FALSE	High	[K].DNDDDQSDKGTYTIELENPNSEEVEAR.[K]	1xPhospho [S7(99.6)]	1.53517e-10	0.000130347	1	1	5	Q5SW79	Q5SW79 [491-517]	Q5SW79 1xPhospho [S497(99.6)]	1	3163.29	1.39746e+06		High	High	8.975e-05	7.687e-11	5.23	86.59
FALSE	High	[K].DNDDDQSDKGTYTIELENPNSEEVEAR.[K]	1xDeamidated [Q/N]; 1xPhospho [S/T/Y]	0.000250091	0.000130347	1	1	2	Q5SW79	Q5SW79 [491-517]		1	3164.27		No Quan Values	High	High	8.975e-05	0.0001268	2.64
FALSE	High	[K].DNDSESDYMFMAPGAGAIPK.[N]	1xPhospho [S/Y]	5.24266e-05	0.000130347	1	1	8	O14654	O14654 [772-791]		0	2195.87	163170		High	High	8.975e-05	2.659e-05	2.4	113.51
FALSE	High	[K].DNDSESDYMFMAPGAGAIPK.[N]	1xOxidation [M9]; 1xPhospho [S4(99.6)]	0.000239246	0.000130347	1	1	5	O14654	O14654 [772-791]	O14654 1xPhospho [S775(99.6)]	0	2211.86	634912		High	High	8.975e-05	0.0001213	2.54	102.39
FALSE	High	[K].DNDSESDYMFMAPGAGAIPK.[N]	1xDeamidated [N2]; 1xPhospho [S/Y]	0.0049679	0.00105054	1	1	1	O14654	O14654 [772-791]		0	2196.85		No Quan Values	High	High	0.0005597	0.002603	1.43
FALSE	High	[K].DNDSESDYMFMAPGAGAIPK.[N]	2xOxidation [M9; M11]; 1xPhospho [S/Y]	0.0615879	0.00626489	1	1	1	O14654	O14654 [772-791]		0	2227.86	78755.2		High	High	0.003471	0.03095	0.9	93.31
FALSE	High	[K].DNEEREQSSDLTPSGDVSPVKPLSR.[S]	1xPhospho [S18(100)]	3.66881e-10	0.000130347	1	1	1	Q8WYQ5	Q8WYQ5 [360-384]	Q8WYQ5 1xPhospho [S377(100)]	1	2822.28	335225		High	High	8.975e-05	1.84e-10	3.93	72.86
FALSE	High	[K].DNEESEQPPVPGTPTLR.[N]	1xPhospho [T13(99.7)]	2.12775e-05	0.000130347	1	1	2	O15439	O15439 [634-650]	O15439 1xPhospho [T646(99.7)]	0	1945.85	321768		High	High	8.975e-05	1.076e-05	2.79	74.83
FALSE	High	[K].DNLVSSIHTDDSLEVER.[R]	1xPhospho [S12(99.5)]	0.000148083	0.000130347	1	1	2	Q5VZL5	Q5VZL5 [99-115]	Q5VZL5 1xPhospho [S110(99.5)]	0	2008.89	136721		High	High	8.975e-05	7.534e-05	2.53	87.18
FALSE	High	[K].DNNSNMDIEER.[L]	1xPhospho [S4(100)]	0.0205218	0.00246075	1	1	1	Q9ULM3	Q9ULM3 [154-164]	Q9ULM3 1xPhospho [S157(100)]	0	1416.51	79251.4		High	High	0.001395	0.0106	1.38	42.82
FALSE	High	[K].DNPSPEPQLDDIKR.[E]	1xPhospho [S4(100)]	3.83456e-07	0.000130347	1	1	4	Q96JC9	Q96JC9 [162-175]	Q96JC9 1xPhospho [S165(100)]	1	1703.76	4.13293e+06		High	High	8.975e-05	1.932e-07	3.76	63.15
FALSE	High	[K].DNQESSDAELSSSEYIK.[T]	1xPhospho [S/Y]	0.0014854	0.000294476	1	1	3	Q96JM3	Q96JM3 [622-638]		0	1981.79	497627		High	High	0.0001746	0.0007615	1.62	71.13
FALSE	High	[K].DNTPSGKSDDDFADFHSSK.[F]	1xPhospho [S8(99.4)]	0.00332783	0.000963065	1	1	1	Q9UMZ2	Q9UMZ2 [765-783]	Q9UMZ2 1xPhospho [S772(99.4)]	1	2149.83	138455		High	High	0.0005162	0.00173	1.79	56.91
FALSE	High	[K].DPAEPETVPDGETPEDENPTEEGADNSSAK.[M]	1xDeamidated [N18]; 1xPhospho [S/T]	3.78496e-05	0.000130347	1	1	1	Q9Y4C8	Q9Y4C8 [683-712]		0	3208.25		No Quan Values	High	High	8.975e-05	1.915e-05	2.65
FALSE	High	[K].DPAEPETVPDGETPEDENPTEEGADNSSAK.[M]	1xPhospho [S/T]	5.53125e-07	0.000130347	1	1	2	Q9Y4C8	Q9Y4C8 [683-712]		0	3207.26	196095		High	High	8.975e-05	2.791e-07	3.21	67.45
FALSE	High	[K].DPATVDVSGTGRPSPQNEGCTSK.[L]	1xCarbamidomethyl [C20]; 1xPhospho [S/T]	3.05491e-05	0.000130347	1	1	1	Q5W0Q7	Q5W0Q7 [187-209]		0	2440.04	62516.9		High	High	8.975e-05	1.547e-05	2.29	50.09
FALSE	High	[K].DPDSNPYSLLDNTESDQTADTDASESHHSTNR.[R]	1xPhospho [S15(100)]	7.18634e-14	0.000130347	1	1	2	P51114	P51114 [471-502]	P51114 1xPhospho [S485(100)]	0	3599.43	795825		High	High	8.975e-05	4.096e-14	6.12	82.11
FALSE	High	[K].DPDSNPYSLLDNTESDQTADTDASESHHSTNRR.[R]	1xPhospho [S/T/Y]	2.588e-07	0.000130347	1	1	2	P51114	P51114 [471-503]		1	3755.53	291507		High	High	8.975e-05	1.304e-07	3.14	76.15
FALSE	High	[K].DPFSPDK.[K]	1xPhospho [S4(100)]	0.0363816	0.00449392	1	1	1	Q5PSV4	Q5PSV4 [194-200]	Q5PSV4 1xPhospho [S197(100)]	0	885.339	474820		High	High	0.002482	0.01845	1.19	47.07
FALSE	High	[K].DPGPPRPPAGATQDEELQGSPLSR.[K]	1xPhospho [S20(100)]	7.65068e-06	0.000130347	1	1	1	Q58EX7	Q58EX7 [45-68]	Q58EX7 1xPhospho [S64(100)]	0	2552.18	150684		High	High	8.975e-05	3.872e-06	2.57	75.19
FALSE	High	[K].DPLEEMVPLSHLEEEQPPAPESPESR.[A]	1xDeamidated [Q16]; 1xPhospho [S22(99.5)]	0.000313442	0.000130347	1	1	1	O60307	O60307 [327-352]	O60307 1xPhospho [S348(99.5)]	0	3023.32	113927		High	High	8.975e-05	0.0001592	1.64	117.16
FALSE	High	[K].DPLSSPGGPGSR.[R]	1xPhospho [S5(100)]	0.00422071	0.000963065	1	1	1	Q32P44	Q32P44 [194-205]	Q32P44 1xPhospho [S198(100)]	0	1206.52	155020		High	High	0.0005162	0.002206	1.72	44.05
FALSE	High	[K].DPSSGQEVATPPVPQLQVCEPK.[E]	1xCarbamidomethyl [C19]; 1xPhospho [T10(100)]	2.97738e-08	0.000130347	1	1	3	Q9UKV3	Q9UKV3 [673-694]	Q9UKV3 1xPhospho [T682(100)]	0	2443.12	622265		High	High	8.975e-05	1.499e-08	3.54	97.01
FALSE	High	[K].DPSSGQEVATPPVPQLQVCEPK.[E]	1xCarbamidomethyl [C19]; 1xDeamidated [Q15]; 1xPhospho [S/T]	0.0257609	0.00264835	1	1	1	Q9UKV3	Q9UKV3 [673-694]		0	2444.11	21779.5		High	High	0.001546	0.01319	0.87	100.22
FALSE	High	[K].DQATENTSPLNTPHTSANLVMTPQGQLLTLK.[G]	1xPhospho [T/S]	0.00432702	0.000963065	1	1	1	Q8IWI9	Q8IWI9 [2578-2608]		0	3400.65	73993.9		High	High	0.0005162	0.002263	1.49	113.89
FALSE	High	[K].DQEEALSLDR.[S]	1xPhospho [S7(100)]	0.00470349	0.00105054	1	1	1	Q5T5X7	Q5T5X7 [373-382]	Q5T5X7 1xPhospho [S379(100)]	0	1255.52	132263		High	High	0.0005597	0.002459	1.97	60.5
FALSE	High	[K].DQELAQESPPGMAGVENEDEAELNLR.[E]	1xPhospho [S8(100)]	1.48851e-05	0.000130347	1	1	1	P48681	P48681 [958-983]	P48681 1xPhospho [S965(100)]	0	2921.25		No Quan Values	High	High	8.975e-05	7.547e-06	2.48
FALSE	High	[K].DQEPKPSPEPAAVSR.[G]	1xPhospho [S7(100)]	0.000162579	0.000130347	1	1	1	Q9H7S9	Q9H7S9 [246-260]	Q9H7S9 1xPhospho [S252(100)]	0	1687.77	269873		High	High	8.975e-05	8.256e-05	2.25	42.43
FALSE	High	[K].DQGGYTMHQDQEGDTDAGLKESPLQTPTEDGSEEPGSETSDAK.[S]	1xPhospho [Y/T/S]	0.0728264	0.00682277	1	1	1	P10636	P10636 [25-67]		1	4617.88		No Quan Values	High	High	0.00371	0.03664	1.22
FALSE	High	[K].DQNESLDEEMFYK.[L]	1xPhospho [S5(100)]	1.62346e-06	0.000130347	1	1	1	Q96AC1	Q96AC1 [662-674]	Q96AC1 1xPhospho [S666(100)]	0	1727.65	239299		High	High	8.975e-05	8.192e-07	3.48	92.93
FALSE	High	[K].DQPDGSSLSPAQSPSQSQPPAASSLR.[E]	2xPhospho [S13(94.7); S15(94.7)]	0.000421268	0.000130347	1	1	2	Q6WCQ1	Q6WCQ1 [212-237]	Q6WCQ1 2xPhospho [S224(94.7); S226(94.7)]	0	2755.16	252454		High	High	8.975e-05	0.0002146	1.52	70.1
FALSE	High	[K].DQPDGSSLSPAQSPSQSQPPAASSLREPGLESK.[E]	1xDeamidated [Q12]; 2xPhospho [S13(97.1); S]	0.00261055	0.000733151	1	1	1	Q6WCQ1	Q6WCQ1 [212-244]	Q6WCQ1 2xPhospho [S224(97.1); S]	1	3496.52		No Quan Values	High	High	0.0004004	0.001355	1.93
FALSE	High	[K].DQPPFGDSDDSVEADKSSPGIHLER.[S]	1xPhospho [S]	0.00718359	0.00114299	1	1	2	Q14676	Q14676 [488-512]		1	2778.19	1.24071e+06		High	High	0.0006089	0.003782	1.44	84.35
FALSE	High	[K].DQPPSPSPPPQSEALSSTSR.[L]	1xPhospho [S7(99.3)]	1.27758e-07	0.000130347	1	1	4	Q7L1V2	Q7L1V2 [55-74]	Q7L1V2 1xPhospho [S61(99.3)]	0	2144.95	409511		High	High	8.975e-05	6.449e-08	3.49	64.29
FALSE	High	[K].DQQPSGSEGEDDDAEAALK.[K]	1xDeamidated [Q2]; 1xPhospho [S]	0.00214997	0.000733151	1	1	1	Q9NXG2	Q9NXG2 [82-100]		0	2042.77		No Quan Values	High	High	0.0004004	0.001109	1.97
FALSE	High	[K].DQQPSGSEGEDDDAEAALK.[K]	1xPhospho [S]	0.00547822	0.00105054	1	1	1	Q9NXG2	Q9NXG2 [82-100]		0	2041.79	172968		High	High	0.0005597	0.002873	1.27	54.03
FALSE	High	[K].DQQPSGSEGEDDDAEAALKK.[E]	1xPhospho [S]	0.000216041	0.000130347	1	1	2	Q9NXG2	Q9NXG2 [82-101]		1	2169.88	803274		High	High	8.975e-05	0.0001097	2.06	47.23
FALSE	High	[K].DQQPSGSEGEDDDAEAALKK.[E]	2xPhospho [S5(100); S7(100)]	3.38926e-08	0.000130347	1	1	10	Q9NXG2	Q9NXG2 [82-101]	Q9NXG2 2xPhospho [S86(100); S88(100)]	1	2249.85	1.27708e+06		High	High	8.975e-05	1.707e-08	3.91	49.64
FALSE	High	[K].DQSLALSPK.[L]	1xPhospho [S7(100)]	0.00202287	0.000733151	1	1	1	P51957	P51957 [455-463]	P51957 1xPhospho [S461(100)]	0	1038.49	110870		High	High	0.0004004	0.001042	2.14	58.3
FALSE	High	[K].DQSPPPSPPPSYHPPPPPTK.[K]	2xPhospho [S3(100); S7(100)]	2.65085e-08	0.000130347	1	1	7	Q9P206	Q9P206 [667-686]	Q9P206 2xPhospho [S669(100); S673(100)]	0	2279.98	984443		High	High	8.975e-05	1.332e-08	4.63	62.04
FALSE	High	[K].DQSPSRAPGLR.[Q]	1xPhospho [S3(100)]	0.00278475	0.000858403	1	1	2	P09601	P09601 [227-237]	P09601 1xPhospho [S229(100)]	1	1263.58	2.66879e+06		High	High	0.0004646	0.001445	1.56	33.25
FALSE	High	[K].DQVNLSPK.[L]	1xPhospho [S6(100)]	0.0146374	0.00164707	1	1	2	Q5FBB7	Q5FBB7 [251-258]	Q5FBB7 1xPhospho [S256(100)]	0	980.445	367544		High	High	0.0009878	0.007621	2.26	42.76
FALSE	High	[K].DREDADIQREDPQARPLEGSSSEDSPPEGQAPPSHSPR.[G]	1xPhospho [S]	1.45839e-06	0.000130347	1	1	1	Q12789	Q12789 [1821-1858]		2	4219.85	603686		High	High	8.975e-05	7.373e-07	3.53	56.74
FALSE	High	[K].DREDADIQREDPQARPLEGSSSEDSPPEGQAPPSHSPR.[G]	2xDeamidated [Q13; Q30]; 1xPhospho [S]	0.000500049	0.000130347	1	1	1	Q12789	Q12789 [1821-1858]		2	4221.82		No Quan Values	High	High	8.975e-05	0.0002545	2.23
FALSE	High	[K].DREDSPERCSDSDEEK.[K]	1xCarbamidomethyl [C9]; 2xPhospho [S5(100); S10(100)]	2.26502e-05	0.000130347	1	1	2	Q14677	Q14677 [223-238]	Q14677 2xPhospho [S227(100); S232(100)]	2	2113.71	1.28757e+06		High	High	8.975e-05	1.148e-05	3.97	18.93
FALSE	High	[K].DRGLDSGAETEEEK.[D]	1xPhospho [S6(100)]	8.67005e-06	0.000130347	1	1	2	P78559	P78559 [607-620]	P78559 1xPhospho [S612(100)]	1	1615.65	1.33525e+06		High	High	8.975e-05	4.387e-06	2.91	31.79
FALSE	High	[K].DRGLDSGAETEEEK.[D]	2xPhospho [S6(100); T10(100)]	0.0211636	0.00246075	1	1	2	P78559	P78559 [607-620]	P78559 2xPhospho [S612(100); T616(100)]	1	1695.61	250392		High	High	0.001395	0.01088	2.14	31.55
FALSE	High	[K].DRPHASGTDGDESEEDPPEHKPSK.[L]	2xPhospho [S6(99); S13(99)]	0.0550106	0.00572648	1	1	1	Q96RS0	Q96RS0 [400-423]	Q96RS0 2xPhospho [S405(99); S412(99)]	0	2777.07	92787.9		High	High	0.003148	0.0277	1.29	24.71
FALSE	High	[K].DRPVSQPSLVGSK.[E]	1xPhospho [S5(99.6)]	0.00149161	0.000294476	1	1	1	Q9H4A3	Q9H4A3 [163-175]	Q9H4A3 1xPhospho [S167(99.6)]	0	1449.71	622794		High	High	0.0001746	0.0007639	2.13	51.55
FALSE	High	[K].DRSPEEYGITVISQPLNLTK.[E]	1xDeamidated [N17]; 3xPhospho [T10(99.1); S13(100); T19(100)]	0.0772953	0.00729506	1	1	1	P78363	P78363 [1646-1665]	P78363 3xPhospho [T1655(99.1); S1658(100); T1664(100)]	1	2501.06	59463.9		High	High	0.003983	0.03903	1.41	56.54
FALSE	High	[K].DRSSFYVNGLTLGGQK.[C]	1xDeamidated [N8]; 1xPhospho [S/Y/T]	0.057117	0.00607493	1	1	1	P07737	P07737 [55-70]		1	1822.84	46157.4		High	High	0.003373	0.02881	0.91	95.27
FALSE	High	[K].DRWPEVSPEDTQSLSLSEESPSK.[E]	1xPhospho [S20(99.5)]	1.59738e-07	0.000130347	1	1	1	P78559	P78559 [1184-1206]	P78559 1xPhospho [S1203(99.5)]	1	2683.18	584984		High	High	8.975e-05	8.039e-08	4.92	96.96
FALSE	High	[K].DSDQVAQSDGEESPAAEEQLLGEHIK.[E]	1xPhospho [S8(100)]	2.68964e-06	0.000130347	1	1	1	O94979	O94979 [520-545]	O94979 1xPhospho [S527(100)]	0	2862.23	482073		High	High	8.975e-05	1.357e-06	2.5	94.13
FALSE	High	[K].DSELKTPPSVGPPSVTVVTLESAPSALEK.[T]	2xPhospho [T6(100); S9(100)]	8.5459e-08	0.000130347	1	1	1	Q96T58	Q96T58 [1628-1656]	Q96T58 2xPhospho [T1633(100); S1636(100)]	1	3095.48	496911		High	High	8.975e-05	4.307e-08	4.66	121.39
FALSE	High	[K].DSEPAADGPAASEDPSATESDLPNPHVGEVSVLSSGSPR.[L]	1xPhospho [S37(99.4)]	8.00907e-12	0.000130347	1	1	1	O14686	O14686 [12-50]	O14686 1xPhospho [S48(99.4)]	0	3911.71	1103679		High	High	8.975e-05	4.01e-12	5.03	99.79
FALSE	High	[K].DSFIENSSSNCTSGSSKPNSPSISPSILSNTEHK.[R]	1xCarbamidomethyl [C11]; 1xPhospho [S/T]	0.000515642	0.000130347	1	1	1	Q99700	Q99700 [842-875]		0	3675.61	493074		High	High	8.975e-05	0.0002627	2.01	90.96
FALSE	High	[K].DSFIENSSSNCTSGSSKPNSPSISPSILSNTEHK.[R]	1xCarbamidomethyl [C11]; 1xDeamidated [N19]; 1xPhospho [S/T]	6.75114e-06	0.000130347	1	1	2	Q99700	Q99700 [842-875]		0	3676.6		No Quan Values	High	High	8.975e-05	3.415e-06	2.57
FALSE	High	[K].DSFIENSSSNCTSGSSKPNSPSISPSILSNTEHK.[R]	1xCarbamidomethyl [C11]; 2xPhospho [S20(100); S24(100)]	4.36501e-07	0.000130347	1	1	1	Q99700	Q99700 [842-875]	Q99700 2xPhospho [S861(100); S865(100)]	0	3755.58	733720		High	High	8.975e-05	2.205e-07	3.73	94.04
FALSE	High	[K].DSFIENSSSNCTSGSSKPNSPSISPSILSNTEHK.[R]	1xCarbamidomethyl [C11]; 1xDeamidated [N19]; 2xPhospho [S/T]	6.87286e-06	0.000130347	1	1	1	Q99700	Q99700 [842-875]		0	3756.56	715681		High	High	8.975e-05	3.476e-06	2.47	95.43
FALSE	High	[K].DSFIENSSSNCTSGSSKPNSPSISPSILSNTEHK.[R]	1xCarbamidomethyl [C11]; 3xPhospho [S20(97.3); S24(100); S/T]	3.56394e-06	0.000130347	1	1	2	Q99700	Q99700 [842-875]	Q99700 3xPhospho [S861(97.3); S865(100); S/T]	0	3835.54	374181		High	High	8.975e-05	1.8e-06	2.83	97.58
FALSE	High	[K].DSGAASEQATAAPNPCSSSSR.[T]	1xCarbamidomethyl [C16]; 1xPhospho [S/T]	0.0175261	0.00184829	1	1	1	Q9BU23	Q9BU23 [681-701]		0	2130.84		No Quan Values	High	High	0.001086	0.00909	0.74
FALSE	High	[K].DSGSDTASAIIPSTTPSVDSDDESVVK.[D]	1xPhospho [S/T]	4.33042e-13	0.000130347	1	1	12	Q6WKZ4	Q6WKZ4 [183-209]		0	2760.2	6.36227e+06		High	High	8.975e-05	2.154e-13	6.79	97.52
FALSE	High	[K].DSGSISLQETR.[R]	1xPhospho [S4(100)]	0.00192633	0.000733151	1	1	1	Q9H2G2	Q9H2G2 [776-786]	Q9H2G2 1xPhospho [S779(100)]	0	1272.55	64567.1		High	High	0.0004004	0.000991	3.05	50.76
FALSE	High	[K].DSGSQEVLSELR.[V]	1xPhospho [S4(100)]	0.0029231	0.000858403	1	1	1	Q9BVJ6	Q9BVJ6 [450-461]	Q9BVJ6 1xPhospho [S453(100)]	0	1399.61	188472		High	High	0.0004646	0.00152	2.2	87.62
FALSE	High	[K].DSGSSSPLPK.[Y]	1xPhospho [S]	0.000968192	0.000130347	1	1	2	Q86VQ1	Q86VQ1 [393-402]		0	1054.45	301222		High	High	8.975e-05	0.000494	1.76	33.08
FALSE	High	[K].DSISAVSSEKVSPSK.[S]	1xPhospho [S]	1.57347e-06	0.000130347	1	1	3	P46821	P46821 [1241-1255]		1	1600.75	761366		High	High	8.975e-05	7.962e-07	3.96	48.96
FALSE	High	[K].DSLITPHVSRSSTPRESPCGK.[I]	1xCarbamidomethyl [C19]; 2xPhospho [S/T]	0.000780352	0.000130347	2	7	1	P49792; Q99666	P49792 [2446-2466]; Q99666 [1470-1490]		2	2471.08	170065	Shared	High	High	8.975e-05	0.0003984	2.5	58.15
FALSE	High	[K].DSLLDGHFVLATLSDTDSHSQDLGSPER.[H]	1xPhospho [S25(96.6)]	1.41349e-06	0.000130347	1	1	1	Q99638	Q99638 [253-280]	Q99638 1xPhospho [S277(96.6)]	0	3092.38		No Quan Values	High	High	8.975e-05	7.152e-07	3.46
FALSE	High	[K].DSLSDDGVDLK.[T]	1xPhospho [S4(100)]	0.000272055	0.000130347	1	1	4	P07948	P07948 [10-20]	P07948 1xPhospho [S13(100)]	0	1243.51	3.49166e+06		High	High	8.975e-05	0.0001381	2.31	70.02
FALSE	High	[K].DSMNATSTPAALSPSVLTTPSK.[I]	1xPhospho [S/T]	0.0225127	0.00246075	1	1	1	P54198	P54198 [537-558]		0	2256.05	102692		High	High	0.001395	0.01155	1.25	100.49
FALSE	High	[K].DSPDSPEPPNK.[K]	1xPhospho [S5(100)]	0.000183308	0.000130347	1	1	4	Q9NVM9	Q9NVM9 [622-632]	Q9NVM9 1xPhospho [S626(100)]	0	1262.49	2119837		High	High	8.975e-05	9.328e-05	1.96	27.22
FALSE	High	[K].DSPDSPEPPNKKPLVEMDETPQVEK.[S]	1xPhospho [S2(99.6)]	1.74376e-06	0.000130347	1	1	1	Q9NVM9	Q9NVM9 [622-646]	Q9NVM9 1xPhospho [S623(99.6)]	1	2886.31	254992		High	High	8.975e-05	8.817e-07	2.89	76.48
FALSE	High	[K].DSPDSPEPPNKKPLVEMDETPQVEK.[S]	1xDeamidated [N10]; 1xPhospho [S2(99.6)]	9.15477e-05	0.000130347	1	1	1	Q9NVM9	Q9NVM9 [622-646]	Q9NVM9 1xPhospho [S623(99.6)]	1	2887.3		No Quan Values	High	High	8.975e-05	4.644e-05	2.73
FALSE	High	[K].DSPGIPPSANAHQLFR.[G]	1xPhospho [S2(100)]	0.082921	0.008015	1	1	3	P51812	P51812 [368-383]	P51812 1xPhospho [S369(100)]	0	1786.83	308686		High	High	0.004393	0.04167	1.31	85.43
FALSE	High	[K].DSQGLLDSSLMASGTASRSEDEESLAGQK.[R]	1xPhospho [S/T]	2.14161e-06	0.000130347	1	1	1	Q96EZ8	Q96EZ8 [4-32]		1	3049.33	164048		High	High	8.975e-05	1.082e-06	3.05	98.91
FALSE	High	[K].DSSEATGWEEPSPPSIR.[R]	1xPhospho [S12(100)]	0.00436312	0.000963065	1	1	1	Q9HCJ0	Q9HCJ0 [703-719]	Q9HCJ0 1xPhospho [S714(100)]	0	1924.8	96612.7		High	High	0.0005162	0.00228	1.39	89.4
FALSE	High	[K].DSSGQEDETQSSNDDPSQSVASQDAQEIIRPR.[R]	1xPhospho [S3(99.3)]	2.24323e-07	0.000130347	1	1	5	Q8N108	Q8N108 [120-151]	Q8N108 1xPhospho [S122(99.3)]	0	3556.49	1.61783e+06		High	High	8.975e-05	1.131e-07	4.25	84.51
FALSE	High	[K].DSSGQEDETQSSNDDPSQSVASQDAQEIIRPR.[R]	1xDeamidated [Q10]; 1xPhospho [S/T]	1.15473e-08	0.000130347	1	1	2	Q8N108	Q8N108 [120-151]		0	3557.48		No Quan Values	High	High	8.975e-05	5.818e-09	3.27
FALSE	High	[K].DSSGQHVDVSPTSQR.[L]	1xPhospho [S10(100)]	0.0419385	0.00515414	1	1	1	Q99798	Q99798 [550-564]	Q99798 1xPhospho [S559(100)]	0	1679.7	205488		High	High	0.002814	0.02125	1.08	34.62
FALSE	High	[K].DSSLCVSGETLAAGTSSPK.[T]	1xCarbamidomethyl [C5]; 1xPhospho [T/S]	0.0264404	0.00264835	1	1	1	P82094	P82094 [154-172]		0	1946.84	99913.1		High	High	0.001546	0.01351	0.92	79.44
FALSE	High	[K].DSSLLESDMK.[R]	1xPhospho [S3(100)]	0.000557956	0.000130347	1	1	1	O15381	O15381 [209-218]	O15381 1xPhospho [S211(100)]	0	1204.48	113131		High	High	8.975e-05	0.0002841	1.92	67.51
FALSE	High	[K].DSSPGSSSTSLLIK.[K]	1xPhospho [S3(99.5)]	0.00202287	0.000733151	1	1	1	Q99550	Q99550 [872-885]	Q99550 1xPhospho [S874(99.5)]	0	1458.67	151524		High	High	0.0004004	0.001044	1.41	80.81
FALSE	High	[K].DSSSPGHDSPLDSK.[I]	1xPhospho [S4(99.5)]	0.00115356	0.000130347	1	1	1	Q7Z2Z1	Q7Z2Z1 [1159-1172]	Q7Z2Z1 1xPhospho [S1162(99.5)]	0	1508.59	139613		High	High	8.975e-05	0.0005908	1.73	35.78
FALSE	High	[K].DSSSSLTDPQVSYVK.[S]	1xPhospho [S/T/Y]	0.00264236	0.000733151	1	1	1	O94887	O94887 [424-438]		0	1692.74	86695.6		High	High	0.0004004	0.001372	1.13	74.37
FALSE	High	[K].DSTSQHDDDNISTTSGFSSR.[A]	1xPhospho [T3(99.1)]	1.01272e-07	0.000130347	1	1	4	P49790	P49790 [171-190]	P49790 1xPhospho [T173(99.1)]	0	2236.86	3.66703e+06		High	High	8.975e-05	5.109e-08	5.1	53.98
FALSE	High	[K].DSYVGDEAQSK.[R]	1xPhospho [S10(100)]	0.0105763	0.00133214	2	6	1	P63267; P60709	P63267 [52-62]; P60709 [51-61]	P63267 1xPhospho [S61(100)]; P60709 1xPhospho [S60(100)]	0	1278.49	323668	Shared	High	High	0.0007047	0.005538	2.09	31.91
FALSE	High	[K].DTCIQSPSK.[E]	1xCarbamidomethyl [C3]; 1xPhospho [S/T]	0.00423823	0.000963065	1	1	2	Q03188	Q03188 [68-76]		0	1115.44	197359		High	High	0.0005162	0.002217	1.66	25.1
FALSE	High	[K].DTDGGPKEEESPV.[-]	1xPhospho [S11(100)]	0.00231257	0.000733151	1	1	2	P53985	P53985 [488-500]	P53985 1xPhospho [S498(100)]	1	1439.56	1.6156e+06		High	High	0.0004004	0.001197	2.81	34.8
FALSE	High	[K].DTDSDREAGTETGGENNDK.[E]	1xPhospho [S4(100)]	2.29005e-06	0.000130347	1	1	1	Q15910	Q15910 [377-395]	Q15910 1xPhospho [S380(100)]	1	2090.78	427258		High	High	8.975e-05	1.159e-06	3.22	18.78
FALSE	High	[K].DTDSDREAGTETGGENNDKEEEEK.[K]	1xPhospho [S4(100)]	2.8228e-19	0.000130347	1	1	2	Q15910	Q15910 [377-400]	Q15910 1xPhospho [S380(100)]	2	2735.04	1.27351e+06		High	High	8.975e-05	3.912e-18	8.14	22.32
FALSE	High	[K].DTDSDREAGTETGGENNDKEEEEK.[K]	1xDeamidated [N16]; 1xPhospho [T/S]	0.0671466	0.00648438	1	1	1	Q15910	Q15910 [377-400]		2	2736.03	75673.7		High	High	0.003576	0.03383	1.34	23.03
FALSE	High	[K].DTDVEEGSEVEDERPAWNSK.[L]	1xPhospho [S8(100)]	1.05356e-12	0.000130347	1	1	3	Q9H2J7	Q9H2J7 [48-67]	Q9H2J7 1xPhospho [S55(100)]	0	2371.96	2731012		High	High	8.975e-05	5.261e-13	5.24	68.25
FALSE	High	[K].DTGSPPASEGPTDGSR.[E]	1xPhospho [T/S]	0.0072481	0.00114299	1	1	1	Q969R8	Q969R8 [217-232]		0	1610.63	123238		High	High	0.0006089	0.00381	1.41	29.94
FALSE	High	[K].DTHEDHDTSTENTDESNHDPQFEPIVSLPEQEIK.[T]	1xPhospho [S/T]	3.62595e-11	0.000130347	1	1	2	P43487	P43487 [6-39]		0	4013.68	15313158		High	High	8.975e-05	1.816e-11	4.08	102.13
FALSE	High	[K].DTHEDHDTSTENTDESNHDPQFEPIVSLPEQEIK.[T]	1xDeamidated [N/Q]; 1xPhospho [T2(98.3)]	9.32916e-07	0.000130347	1	1	4	P43487	P43487 [6-39]	P43487 1xPhospho [T7(98.3)]	0	4014.67	829827		High	High	8.975e-05	4.712e-07	2.57	102.7
FALSE	High	[K].DTHEDHDTSTENTDESNHDPQFEPIVSLPEQEIK.[T]	2xDeamidated [N17; Q21]; 1xPhospho [T/S]	8.36119e-11	0.000130347	1	1	1	P43487	P43487 [6-39]		0	4015.65	1.12369e+06		High	High	8.975e-05	4.183e-11	4.21	102.7
FALSE	High	[K].DTIIDVVGAPLTPNSR.[K]	1xPhospho [T12(99.6)]	8.26275e-05	0.000130347	1	1	1	Q9NPF5	Q9NPF5 [434-449]	Q9NPF5 1xPhospho [T445(99.6)]	0	1747.86	122826		High	High	8.975e-05	4.184e-05	2.82	110.15
FALSE	High	[K].DTLDDLFPNEDEQSPAPSPGGGDVSGQHGGYEIPAR.[L]	1xPhospho [T2(98.7)]	0.00168932	0.000457387	1	1	1	Q9H0B6	Q9H0B6 [162-197]	Q9H0B6 1xPhospho [T163(98.7)]	0	3804.63		No Quan Values	High	High	0.000259	0.0008675	1.58
FALSE	High	[K].DTLEGAGDTSEVMDTQAGSVDEENGR.[Q]	1xPhospho [S19(100)]	2.27726e-08	0.000130347	1	1	2	Q9UBL3	Q9UBL3 [83-108]	Q9UBL3 1xPhospho [S101(100)]	0	2763.09	589447		High	High	8.975e-05	1.148e-08	3.92	75.67
FALSE	High	[K].DTLEGAGDTSEVMDTQAGSVDEENGR.[Q]	1xDeamidated [N24]; 1xPhospho [S19(100)]	1.83467e-07	0.000130347	1	1	1	Q9UBL3	Q9UBL3 [83-108]	Q9UBL3 1xPhospho [S101(100)]	0	2764.08	350940		High	High	8.975e-05	9.255e-08	2.76	77.27
FALSE	High	[K].DTLEGAGDTSEVMDTQAGSVDEENGR.[Q]	1xDeamidated [N24]; 1xOxidation [M13]; 1xPhospho [T/S]	0.00569406	0.00105054	1	1	2	Q9UBL3	Q9UBL3 [83-108]		0	2780.07	125416		High	High	0.0005597	0.002988	1.37	61.75
FALSE	High	[K].DTLSNPQSPQPSPYNSPKPQHK.[V]	2xPhospho [S8(100); S/T/Y]	0.000190786	0.000130347	1	1	1	Q96PU5	Q96PU5 [472-493]	Q96PU5 2xPhospho [S479(100); S/T/Y]	0	2607.13	198660		High	High	8.975e-05	9.682e-05	2.5	46.99
FALSE	High	[K].DTLSNPQSPQPSPYNSPKPQHK.[V]	1xPhospho [T/S/Y]	0.00266378	0.000733151	1	1	1	Q96PU5	Q96PU5 [472-493]		0	2527.16	49748.5		High	High	0.0004004	0.001381	1.42	49.14
FALSE	High	[K].DTLSNPQSPQPSPYNSPKPQHK.[V]	3xPhospho [S12(99.3); Y/S/T]	0.0237074	0.00246075	1	1	1	Q96PU5	Q96PU5 [472-493]	Q96PU5 3xPhospho [S483(99.3); Y/S/T]	0	2687.09		No Quan Values	High	High	0.001395	0.01218	1.23
FALSE	High	[K].DTNQEDGVIISEHGEDEMDMESEKEEEKPK.[T]	1xPhospho [S11(98.5)]	0.0240788	0.00255336	1	1	1	Q9Y5B6	Q9Y5B6 [170-199]	Q9Y5B6 1xPhospho [S180(98.5)]	1	3557.45		No Quan Values	High	High	0.001443	0.01239	2.1
FALSE	High	[K].DTPTSHVPSGPLSSSATSPVLLPALPR.[R]	1xPhospho [S/T]	0.0232216	0.00246075	1	1	1	Q9NSC2	Q9NSC2 [1102-1128]		0	2764.39	63393.4		High	High	0.001395	0.01192	1.08	119.71
FALSE	High	[K].DTQSPSTCSEGLLGWSQK.[D]	1xCarbamidomethyl [C8]; 1xPhospho [S4(98.7)]	0.000217001	0.000130347	1	1	1	Q9C0C2	Q9C0C2 [709-726]	Q9C0C2 1xPhospho [S712(98.7)]	0	2060.86	450217		High	High	8.975e-05	0.0001101	2.68	97.99
FALSE	High	[K].DTREEDGADASEEDLTR.[A]	1xPhospho [S11(100)]	1.55332e-09	0.000130347	1	1	2	Q86X53	Q86X53 [228-244]	Q86X53 1xPhospho [S238(100)]	1	1988.77	931052		High	High	8.975e-05	7.783e-10	5.73	42.2
FALSE	High	[K].DTSATSQSVNGSPQAEQPSLESTSK.[E]	1xPhospho [S12(100)]	1.05131e-08	0.000130347	1	1	2	Q86WB0	Q86WB0 [51-75]	Q86WB0 1xPhospho [S62(100)]	0	2616.13	1.46975e+06		High	High	8.975e-05	5.282e-09	5.84	54.96
FALSE	High	[K].DTSATSQSVNGSPQAEQPSLESTSK.[E]	1xDeamidated [N/Q]; 1xPhospho [S12(100)]	1.62966e-11	0.000130347	1	1	7	Q86WB0	Q86WB0 [51-75]	Q86WB0 1xPhospho [S62(100)]	0	2617.11	3.29156e+06		High	High	8.975e-05	8.148e-12	4.53	56.41
FALSE	High	[K].DTSATSQSVNGSPQAEQPSLESTSK.[E]	1xDeamidated [Q]; 2xPhospho [T/S]	0.00289957	0.000858403	1	1	2	Q86WB0	Q86WB0 [51-75]		0	2697.08	80083.3		High	High	0.0004646	0.001506	1.85	56.91
FALSE	High	[K].DTSDVEPTAPMEEPTVVEESQGTPEEESPAK.[V]	1xPhospho [T23(100)]	9.34925e-11	0.000130347	1	1	1	Q5JVS0	Q5JVS0 [246-276]	Q5JVS0 1xPhospho [T268(100)]	0	3395.42	334657		High	High	8.975e-05	4.688e-11	3.86	91
FALSE	High	[K].DTSENADGQSDENKDDYTIPDEYR.[I]	1xPhospho [S10(100)]	9.34293e-16	0.000130347	1	1	3	P43243	P43243 [757-780]	P43243 1xPhospho [S766(100)]	1	2857.1	4.8986e+06		High	High	8.975e-05	1.623e-15	7.77	72.78
FALSE	High	[K].DTTQSKPVSSPFPTKPLEGQAEGDSGECK.[G]	1xCarbamidomethyl [C28]; 1xPhospho [S/T]	0.00581818	0.00105054	1	1	1	Q9UKX7	Q9UKX7 [306-334]		0	3157.4	96845.5		High	High	0.0005597	0.00305	1.42	73.3
FALSE	High	[K].DTTSFEDISPQGVSDDSSTGSR.[V]	1xPhospho [T/S]	7.29302e-05	0.000130347	1	1	2	Q3V6T2	Q3V6T2 [1558-1579]		0	2367.95	343558		High	High	8.975e-05	3.707e-05	1.88	81.52
FALSE	High	[K].DTVIIVSEPSEDEESQGLPTMAR.[R]	2xPhospho [S/T]	0.0636143	0.00648438	1	1	1	Q9H4L7	Q9H4L7 [118-140]		0	2663.12		No Quan Values	High	High	0.003576	0.03208	0.8
FALSE	High	[K].DVADGNVSDFDNEEEEQSVPPK.[V]	1xPhospho [S8(99.2)]	0.0312505	0.0035878	1	1	2	O43156	O43156 [821-842]	O43156 1xPhospho [S828(99.2)]	0	2500	161465		High	High	0.002023	0.01589	1.02	82.23
FALSE	High	[K].DVDVSEDSPPPLPER.[T]	1xPhospho [S8(100)]	0.00468382	0.00105054	1	1	1	Q05209	Q05209 [666-680]	Q05209 1xPhospho [S673(100)]	0	1731.75	78394.3		High	High	0.0005597	0.002457	1.44	77.84
FALSE	High	[K].DVEFQDGWPRSPGR.[A]	1xPhospho [S11(100)]	0.0399944	0.00497161	1	1	1	O60292	O60292 [148-161]	O60292 1xPhospho [S158(100)]	1	1725.74	60941.4		High	High	0.002723	0.02026	1.24	84.35
FALSE	High	[K].DVEGSTSPQIGDK.[V]	1xPhospho [S/T]	0.00159426	0.000294476	1	1	1	O75534	O75534 [476-488]		0	1412.59	105405		High	High	0.0001746	0.0008178	1.43	41.54
FALSE	High	[K].DVLGPSTVVANSDESQLLTPGK.[M]	1xPhospho [T19(100)]	0.0088937	0.00133214	1	1	1	Q9BZF1	Q9BZF1 [21-42]	Q9BZF1 1xPhospho [T39(100)]	0	2307.11	179081		High	High	0.0007047	0.004658	1.35	102.18
FALSE	High	[K].DVNSSSPVMLAFK.[S]	1xPhospho [S6(100)]	8.226e-05	0.000130347	1	1	2	Q99598	Q99598 [28-40]	Q99598 1xPhospho [S33(100)]	0	1474.66	433106		High	High	8.975e-05	4.173e-05	2.61	102.31
FALSE	High	[K].DVTLSPVK.[A]	1xPhospho [S5(100)]	0.00289957	0.000858403	1	1	2	Q8NFC6	Q8NFC6 [1527-1534]	Q8NFC6 1xPhospho [S1531(100)]	0	938.459	946150		High	High	0.0004646	0.001508	1.84	61.16
FALSE	High	[K].DVTPPPETEVVLIK.[N]	1xPhospho [T3(100)]	2.26502e-05	0.000130347	1	1	4	P27816	P27816 [519-532]	P27816 1xPhospho [T521(100)]	0	1616.82	482220		High	High	8.975e-05	1.145e-05	3.13	104.85
FALSE	High	[K].DWEDDSDEDMSNFDR.[F]	1xOxidation [M10]; 1xPhospho [S6(100)]	3.23032e-06	0.000130347	1	1	83	Q15185	Q15185 [108-122]	Q15185 1xPhospho [S113(100)]	0	1971.62	1.09365e+07		High	High	8.975e-05	1.632e-06	4.22	66.25
FALSE	High	[K].DWEDDSDEDMSNFDR.[F]	1xPhospho [S6(100)]	1.50859e-05	0.000130347	1	1	25	Q15185	Q15185 [108-122]	Q15185 1xPhospho [S113(100)]	0	1955.63	4.49962e+06		High	High	8.975e-05	7.652e-06	3.39	84.51
FALSE	High	[K].DYDVYSDNDICSQESEDNFAK.[E]	1xCarbamidomethyl [C11]; 1xPhospho [S6(100)]	4.59752e-06	0.000130347	1	1	4	Q8N5P1	Q8N5P1 [72-92]	Q8N5P1 1xPhospho [S77(100)]	0	2593.95	649647		High	High	8.975e-05	2.325e-06	2.87	88.13
FALSE	High	[K].DYEIESQNPLASPTNTLLGSAK.[E]	1xPhospho [S/T/Y]	1.23942e-05	0.000130347	1	1	2	Q7Z417	Q7Z417 [618-639]		0	2428.13	1.2402e+06		High	High	8.975e-05	6.285e-06	3.85	114.57
FALSE	High	[K].DYLLSESEDEGDNDGERK.[H]	1xPhospho [S5(100)]	5.81952e-08	0.000130347	1	1	5	Q9BVJ6	Q9BVJ6 [25-42]	Q9BVJ6 1xPhospho [S29(100)]	1	2150.84	1.45581e+06		High	High	8.975e-05	2.93e-08	3.83	66.9
FALSE	High	[K].DYLLSESEDEGDNDGERK.[H]	2xPhospho [S5(100); S7(100)]	0.00158108	0.000294476	1	1	2	Q9BVJ6	Q9BVJ6 [25-42]	Q9BVJ6 2xPhospho [S29(100); S31(100)]	1	2230.81	102239		High	High	0.0001746	0.0008131	2.37	67.94
FALSE	High	[K].DYNASASTISPPSSMEEDK.[F]	1xPhospho [S10(100)]	8.56273e-05	0.000130347	1	1	3	P46821	P46821 [1199-1217]	P46821 1xPhospho [S1208(100)]	0	2108.84	160561		High	High	8.975e-05	4.347e-05	2.99	74.14
FALSE	High	[K].EAASSSSGTQPAPPAPASPWDSK.[K]	1xPhospho [S18(100)]	0.000121207	0.000130347	1	1	3	Q9H7N4	Q9H7N4 [531-553]	Q9H7N4 1xPhospho [S548(100)]	0	2306	993359		High	High	8.975e-05	6.163e-05	2.24	71.9
FALSE	High	[K].EAASSSSGTQPAPPAPASPWDSKK.[H]	1xPhospho [S18(99.4)]	0.000354718	0.000130347	1	1	1	Q9H7N4	Q9H7N4 [531-554]	Q9H7N4 1xPhospho [S548(99.4)]	1	2434.09	164254		High	High	8.975e-05	0.0001807	2.41	63.49
FALSE	High	[K].EADDDEEVDDNIPEMPSPK.[K]	1xPhospho [S17(100)]	7.04047e-07	0.000130347	1	1	4	P26358	P26358 [698-716]	P26358 1xPhospho [S714(100)]	0	2224.85	3.14746e+06		High	High	8.975e-05	3.558e-07	5.17	86.69
FALSE	High	[K].EADDDEEVDDNIPEMPSPK.[K]	1xOxidation [M15]; 1xPhospho [S17(100)]	0.000548269	0.000130347	1	1	4	P26358	P26358 [698-716]	P26358 1xPhospho [S714(100)]	0	2240.84	275110		High	High	8.975e-05	0.0002798	2.19	64.71
FALSE	High	[K].EADDDEEVDDNIPEMPSPKK.[M]	1xPhospho [S17(100)]	4.488e-13	0.000130347	1	1	5	P26358	P26358 [698-717]	P26358 1xPhospho [S714(100)]	1	2352.94	4.34123e+06		High	High	8.975e-05	2.24e-13	5.15	77.27
FALSE	High	[K].EADDDEEVDDNIPEMPSPKK.[M]	1xOxidation [M15]; 1xPhospho [S17(100)]	0.00962514	0.00133214	1	1	2	P26358	P26358 [698-717]	P26358 1xPhospho [S714(100)]	1	2368.94	352599		High	High	0.0007047	0.005045	1.47	56.91
FALSE	High	[K].EADDDEEVDDNIPEMPSPKK.[M]	1xDeamidated [N11]; 1xOxidation [M15]; 1xPhospho [S17(100)]	0.0736195	0.00682277	1	1	1	P26358	P26358 [698-717]	P26358 1xPhospho [S714(100)]	1	2369.92		No Quan Values	High	High	0.003741	0.03708	1.53
FALSE	High	[K].EADEEGGENGPADQGFQPQEEEEREDSDTEEQVPEALER.[K]	1xPhospho [S27(99.6)]	7.90243e-12	0.000130347	1	1	3	Q9NU22	Q9NU22 [4989-5027]	Q9NU22 1xPhospho [S5015(99.6)]	1	4454.78	4710971		High	High	8.975e-05	3.946e-12	4.49	88.35
FALSE	High	[K].EADEEGGENGPADQGFQPQEEEEREDSDTEEQVPEALER.[K]	1xDeamidated [N/Q]; 1xPhospho [S/T]	0.000193345	0.000130347	1	1	2	Q9NU22	Q9NU22 [4989-5027]		1	4455.77	1568512		High	High	8.975e-05	9.819e-05	1.66	89.04
FALSE	High	[K].EAEEESSGGEEEDEDENIEVVYSK.[A]	1xPhospho [S/Y]	9.12307e-07	0.000130347	1	1	5	P55010	P55010 [384-407]		0	2782.06	466718		High	High	8.975e-05	4.618e-07	3.56	78.61
FALSE	High	[K].EAEEGEDDRDSANGEDDS.[-]	1xPhospho [S11(100)]	1.50798e-10	0.000130347	1	1	6	P07910	P07910 [289-306]	P07910 1xPhospho [S299(100)]	1	2019.66	3.27629e+07		High	High	8.975e-05	7.548e-11	4.02	19.91
FALSE	High	[K].EAEEGEDDRDSANGEDDS.[-]	1xDeamidated [N13]; 1xPhospho [S11(100)]	2.29995e-14	0.000130347	1	1	11	P07910	P07910 [289-306]	P07910 1xPhospho [S299(100)]	1	2020.64	7.84522e+06		High	High	8.975e-05	1.758e-14	5.84	21.16
FALSE	High	[K].EAEFSDPENTR.[T]	1xPhospho [S5(100)]	0.00687085	0.00114299	1	1	1	Q5T481	Q5T481 [872-882]	Q5T481 1xPhospho [S876(100)]	0	1374.52	846257		High	High	0.0006089	0.003611	2.36	47.85
FALSE	High	[K].EAENQGLDISSPGMSGHR.[Q]	1xPhospho [S11(99.4)]	0.000169216	0.000130347	1	1	1	Q15545	Q15545 [191-208]	Q15545 1xPhospho [S201(99.4)]	0	1964.82	496607		High	High	8.975e-05	8.603e-05	2.44	62.13
FALSE	High	[K].EAFEQPQTSSTPPRDLDSK.[A]	1xPhospho [S/T]	7.32562e-05	0.000130347	1	1	1	P52564	P52564 [18-36]		1	2212.98	478664		High	High	8.975e-05	3.715e-05	2.78	62.1
FALSE	High	[K].EAGLSQSHDDLSNATATPSVR.[K]	1xPhospho [S/T]	0.0109344	0.00133214	1	1	1	O14523	O14523 [656-676]		0	2235.99	104058		High	High	0.0007047	0.005724	1.01	66.37
FALSE	High	[K].EAKPGAAEPEVGVPSSLSPSSPSSSWTETDVEER.[V]	1xPhospho [S21(99.1)]	1.23741e-12	0.000130347	1	1	2	Q6L8Q7	Q6L8Q7 [200-233]	Q6L8Q7 1xPhospho [S220(99.1)]	0	3579.6	470543		High	High	8.975e-05	6.159e-13	5.74	98.52
FALSE	High	[K].EANANGSSPEPVK.[A]	1xDeamidated [N5]; 1xPhospho [S]	0.000156201	0.000130347	1	1	2	Q3KQU3	Q3KQU3 [735-747]		0	1380.57	418581		High	High	8.975e-05	7.926e-05	2	27.14
FALSE	High	[K].EANANGSSPEPVK.[A]	1xPhospho [S]	0.00215871	0.000733151	1	1	1	Q3KQU3	Q3KQU3 [735-747]		0	1379.58	103980		High	High	0.0004004	0.001114	1.64	26.02
FALSE	High	[K].EAPAEGEAAEPGSPTAAEGEAASAASSTSSPK.[A]	2xPhospho [S13(99.3); S/T]	1.67589e-09	0.000130347	1	1	1	P29966	P29966 [106-137]	P29966 2xPhospho [S118(99.3); S/T]	0	3075.24	390998		High	High	8.975e-05	8.43e-10	4.46	71.21
FALSE	High	[K].EAPAEGEAAEPGSPTAAEGEAASAASSTSSPK.[A]	1xPhospho [S13(100)]	7.17448e-13	0.000130347	1	1	2	P29966	P29966 [106-137]	P29966 1xPhospho [S118(100)]	0	2995.27	1105643		High	High	8.975e-05	3.579e-13	6.34	72.24
FALSE	High	[K].EAQSSQATPVQTSQPDSSNIVKVSPR.[E]	1xPhospho [S24(98.7)]	0.000504456	0.000130347	1	1	1	Q8IZH2	Q8IZH2 [1622-1647]	Q8IZH2 1xPhospho [S1645(98.7)]	1	2821.34	98224.2		High	High	8.975e-05	0.0002571	1.81	69.67
FALSE	High	[K].EASCDESDVGTNDYDMEHSTVK.[E]	1xCarbamidomethyl [C4]; 1xPhospho [S/T/Y]	0.00931585	0.00133214	1	1	1	Q99592	Q99592 [277-298]		0	2568.94	145178		High	High	0.0007047	0.004893	0.87	58.4
FALSE	High	[K].EASDGTGASQEPPTTDSQEAQSPGHSSAGQEGEDTLR.[R]	1xPhospho [S22(99.3)]	7.58263e-06	0.000130347	1	1	2	Q8NFQ8	Q8NFQ8 [142-178]	Q8NFQ8 1xPhospho [S163(99.3)]	0	3794.55	217092		High	High	8.975e-05	3.833e-06	2.31	53.24
FALSE	High	[K].EASENETDMEDPR.[E]	1xPhospho [S3(100)]	0.000426868	0.000130347	1	1	2	Q8WXH0	Q8WXH0 [6359-6371]	Q8WXH0 1xPhospho [S6361(100)]	0	1602.56	399653		High	High	8.975e-05	0.0002172	2.4	38.96
FALSE	High	[K].EASENETDMEDPREIQTDSWR.[K]	1xPhospho [S3(100)]	0.00162763	0.000294476	1	1	3	Q8WXH0	Q8WXH0 [6359-6379]	Q8WXH0 1xPhospho [S6361(100)]	1	2618.03	713132		High	High	0.0001746	0.000836	1.31	82.61
FALSE	High	[K].EASEVCPPPGYGLDGLQYSPVQGGDPSENK.[K]	1xCarbamidomethyl [C6]; 1xPhospho [S19(100)]	0.000348508	0.000130347	1	1	2	Q9Y6X2	Q9Y6X2 [413-442]	Q9Y6X2 1xPhospho [S431(100)]	0	3227.39		No Quan Values	High	High	8.975e-05	0.0001769	1.74
FALSE	High	[K].EASPESEDEEEALPCTDWEN.[-]	1xCarbamidomethyl [C15]; 1xPhospho [S/T]	0.0421606	0.00515414	1	1	2	Q8N9B5	Q8N9B5 [969-988]		0	2416.86	429391		High	High	0.002814	0.02133	1.84	96.29
FALSE	High	[K].EASRSSPVEFECINEK.[K]	1xCarbamidomethyl [C12]; 1xPhospho [S]	0.00513899	0.00105054	1	1	1	O75131	O75131 [238-253]		1	1961.83	163259		High	High	0.0005597	0.002695	1.75	68.09
FALSE	High	[K].EATNTTSEPSAPSQDLLDLSPSPR.[M]	1xPhospho [S22(100)]	0.00057531	0.000130347	1	1	2	O75674	O75674 [302-325]	O75674 1xPhospho [S323(100)]	0	2593.17	1.25974e+06		High	High	8.975e-05	0.0002929	2.83	101.49
FALSE	High	[K].EAYSGCSGPVDSECPPPPSSPVHK.[A]	2xCarbamidomethyl [C6; C14]; 1xPhospho [S/Y]	5.37563e-06	0.000130347	1	1	3	Q8N556	Q8N556 [246-269]		0	2621.07	495077		High	High	8.975e-05	2.725e-06	2.26	57.01
FALSE	High	[K].ECINAAPDSPSK.[Q]	1xCarbamidomethyl [C2]; 1xPhospho [S9(99.7)]	1.79916e-06	0.000130347	1	1	2	Q7Z569	Q7Z569 [109-120]	Q7Z569 1xPhospho [S117(99.7)]	0	1368.55	2813956		High	High	8.975e-05	9.074e-07	3.72	35.82
FALSE	High	[K].ECLSLDPEER.[K]	1xCarbamidomethyl [C2]; 1xPhospho [S4(100)]	0.0142096	0.00164707	1	1	2	Q8NI08	Q8NI08 [438-447]	Q8NI08 1xPhospho [S441(100)]	0	1327.52	114076		High	High	0.0009878	0.007409	1.43	70.52
FALSE	High	[K].ECPDQLGPSPK.[R]	1xCarbamidomethyl [C2]; 1xPhospho [S9(100)]	0.00315679	0.000858403	1	1	1	Q15596	Q15596 [21-31]	Q15596 1xPhospho [S29(100)]	0	1307.53	222486		High	High	0.0004646	0.001644	2.23	45.25
FALSE	High	[K].ECSEAMEVETSVISIDSPQK.[L]	1xCarbamidomethyl [C2]; 1xOxidation [M6]; 1xPhospho [S17(100)]	4.80757e-06	0.000130347	1	1	3	Q12888	Q12888 [711-730]	Q12888 1xPhospho [S727(100)]	0	2334.97	384019		High	High	8.975e-05	2.427e-06	2.85	93.62
FALSE	High	[K].EDDDVIVNKPHVSDEEEEEPPFYHHPFK.[L]	1xPhospho [S13(100)]	0.00134896	0.000130347	1	1	1	P18583	P18583 [2117-2144]	P18583 1xPhospho [S2129(100)]	0	3457.49	559970		High	High	8.975e-05	0.0006925	2.32	86.53
FALSE	High	[K].EDEGEIQPENKEDSIENVR.[E]	1xPhospho [S14(100)]	0.0307638	0.0035878	1	1	1	A0MZ66	A0MZ66 [606-624]	A0MZ66 1xPhospho [S619(100)]	1	2309.98	82008.6		High	High	0.002023	0.01567	1.35	60.47
FALSE	High	[K].EDGLLPKPLSSGGEEEEKPR.[G]	1xPhospho [S]	0.00366983	0.000963065	1	1	1	Q8N163	Q8N163 [617-636]		0	2247.05	101650		High	High	0.0005162	0.001912	1.94	78.25
FALSE	High	[K].EDIESDGKETLETISNEEQTPLLK.[K]	1xPhospho [S/T]	0.0580456	0.00607493	1	1	1	Q8NHP6	Q8NHP6 [269-292]		1	2798.29	61248.3		High	High	0.003373	0.02918	1.3	113.94
FALSE	High	[K].EDILENEDEQNSPPKK.[G]	1xPhospho [S12(100)]	2.18136e-09	0.000130347	1	1	4	Q9NTI5	Q9NTI5 [1272-1287]	Q9NTI5 1xPhospho [S1283(100)]	1	1964.85	1.13961e+06		High	High	8.975e-05	1.096e-09	5.89	50.35
FALSE	High	[K].EDKEPGEDCPSPQPAPASPR.[D]	1xCarbamidomethyl [C9]; 2xPhospho [S11(100); S18(100)]	0.00423823	0.000963065	1	1	1	Q86YN6	Q86YN6 [246-265]	Q86YN6 2xPhospho [S256(100); S263(100)]	1	2323.89	156897		High	High	0.0005162	0.002217	1.92	39.86
FALSE	High	[K].EDKPKPVRDEYEYVSDDGELK.[I]	1xPhospho [S15(100)]	0.00490542	0.00105054	1	1	1	O75151	O75151 [667-687]	O75151 1xPhospho [S681(100)]	1	2591.15	276316		High	High	0.0005597	0.002574	2.06	61.49
FALSE	High	[K].EDKPPLAPSGGTEGPEQPPPPCPSQTGSPPVGLIK.[G]	1xCarbamidomethyl [C22]; 1xPhospho [S28(100)]	3.5184e-09	0.000130347	1	1	1	Q8WWM7	Q8WWM7 [607-641]	Q8WWM7 1xPhospho [S634(100)]	0	3598.71	720573		High	High	8.975e-05	1.77e-09	4.88	96.99
FALSE	High	[K].EDKSPETGTAGGSSTASYSAGR.[G]	1xPhospho [S/T/Y]	0.00334138	0.000963065	1	1	1	Q8NFC6	Q8NFC6 [2472-2493]		1	2195.91	293002		High	High	0.0005162	0.001737	1.26	33.83
FALSE	High	[K].EDLPAENGETKTEESPASDEAGEK.[E]	1xDeamidated [N7]; 1xPhospho [T/S]	0.000548269	0.000130347	1	1	3	P05114	P05114 [72-95]		1	2614.06	230856		High	High	8.975e-05	0.0002791	2.1	48.01
FALSE	High	[K].EDLSPAFDHSPNK.[I]	1xPhospho [S10(100)]	2.24949e-06	0.000130347	1	1	2	P17706	P17706 [295-307]	P17706 1xPhospho [S304(100)]	0	1536.64	2.30519e+06		High	High	8.975e-05	1.137e-06	4.06	58.19
FALSE	High	[K].EDLTDLEQPGSPGYSTATEPGSSELGVPEQPDLQEGTHVEK.[S]	1xPhospho [T4(95)]	3.8877e-05	0.000130347	1	1	1	Q92538	Q92538 [304-344]	Q92538 1xPhospho [T307(95)]	0	4403.96		No Quan Values	High	High	8.975e-05	1.972e-05	2.47
FALSE	High	[K].EDNSSEEEEEIEPFPEER.[E]	1xPhospho [S4(99.4)]	0.000611612	0.000130347	1	1	2	Q4LE39	Q4LE39 [292-309]	Q4LE39 1xPhospho [S295(99.4)]	0	2273.86	169939		High	High	8.975e-05	0.0003121	2.2	87.8
FALSE	High	[K].EDQEAAELLSEPEEESER.[H]	1xPhospho [S10(100)]	0.0177939	0.00184829	1	1	1	Q63HN8	Q63HN8 [1249-1266]	Q63HN8 1xPhospho [S1258(100)]	0	2169.87	201416		High	High	0.001086	0.009211	1.34	80.11
FALSE	High	[K].EDQEGSGGDYMPMNNWGSGNGR.[G]	1xDeamidated [N20]; 1xPhospho [S6(99.4)]	0.00162091	0.000294476	1	1	3	O14654	O14654 [478-499]	O14654 1xPhospho [S483(99.4)]	0	2438.86	147198		High	High	0.0001746	0.0008317	1.09	89.8
FALSE	High	[K].EDQFNGSPPRPQPR.[G]	1xDeamidated [N5]; 1xPhospho [S7(100)]	0.0122119	0.00143715	1	1	2	Q69YN4	Q69YN4 [167-180]	Q69YN4 1xPhospho [S173(100)]	0	1705.73	417864		High	High	0.0008206	0.006379	1.94	48.19
FALSE	High	[K].EDTDHEEKASNEDVTK.[A]	1xPhospho [S10(100)]	1.82649e-07	0.000130347	1	1	2	O75475	O75475 [120-135]	O75475 1xPhospho [S129(100)]	1	1926.76	494315		High	High	8.975e-05	9.22e-08	4.87	19.41
FALSE	High	[K].EDVEVVGGSDGEGAIGLSSDPK.[S]	1xPhospho [S9(100)]	3.04805e-06	0.000130347	1	1	1	Q8NHZ8	Q8NHZ8 [34-55]	Q8NHZ8 1xPhospho [S42(100)]	0	2196.95	285019		High	High	8.975e-05	1.541e-06	2.66	89.66
FALSE	High	[K].EDVSASGPSPEATQLAK.[Q]	1xPhospho [S9(100)]	5.55574e-05	0.000130347	1	1	1	Q96T58	Q96T58 [2151-2167]	Q96T58 1xPhospho [S2159(100)]	0	1766.78	314966		High	High	8.975e-05	2.817e-05	2.55	60.8
FALSE	High	[K].EDVSISPGEFEHNFLGENK.[V]	1xPhospho [S]	0.00705655	0.00114299	1	1	1	Q99550	Q99550 [262-280]		0	2227.95	78501.5		High	High	0.0006089	0.003714	1.28	116.58
FALSE	High	[K].EDYPHTQGDFSFDEDSSDALSPDQPASQESQGSAASPSEPK.[V]	1xPhospho [T/S/Y]	0.000129577	0.000130347	1	1	2	Q9ULH7	Q9ULH7 [165-205]		0	4420.78	396308		High	High	8.975e-05	6.572e-05	2.37	92.73
FALSE	High	[K].EEAGETSPADESGAPK.[S]	1xPhospho [S7(99.5)]	3.41968e-08	0.000130347	1	1	1	Q9UKY1	Q9UKY1 [642-657]	Q9UKY1 1xPhospho [S648(99.5)]	0	1654.65	368668		High	High	8.975e-05	1.72e-08	3.6	29.84
FALSE	High	[K].EEAPASPLRPLYPQISPLK.[I]	2xPhospho [S6(100); S16(100)]	9.7281e-08	0.000130347	1	1	13	P85037	P85037 [208-226]	P85037 2xPhospho [S213(100); S223(100)]	0	2266.09	1.16667e+07		High	High	8.975e-05	4.896e-08	4.67	114.4
FALSE	High	[K].EEAPASPLRPLYPQISPLK.[I]	1xPhospho [S6(100)]	0.00366983	0.000963065	1	1	2	P85037	P85037 [208-226]	P85037 1xPhospho [S213(100)]	0	2186.13	472871		High	High	0.0005162	0.001912	1.65	110.65
FALSE	High	[K].EEATYGVWAERDSDDERPSFGGK.[R]	1xPhospho [S13(100)]	6.17055e-11	0.000130347	1	1	12	Q9UBB9	Q9UBB9 [47-69]	Q9UBB9 1xPhospho [S59(100)]	1	2681.12	3174025		High	High	8.975e-05	3.083e-11	5.25	83.36
FALSE	High	[K].EECPRPMSISPPDFSPK.[T]	1xCarbamidomethyl [C3]; 2xPhospho [S8(100); S10(100)]	0.000217967	0.000130347	1	1	6	P46821	P46821 [1611-1627]	P46821 2xPhospho [S1618(100); S1620(100)]	0	2133.84	302241		High	High	8.975e-05	0.0001107	2.59	99.34
FALSE	High	[K].EECSSTESTQQEHEDAPSTK.[L]	1xCarbamidomethyl [C3]; 1xPhospho [S/T]	0.00905985	0.00133214	1	1	1	Q86UU1	Q86UU1 [689-708]		0	2359.89	49341.4		High	High	0.0007047	0.004751	1.16	25.26
FALSE	High	[K].EEDAPHREDYFEPISPDR.[N]	1xPhospho [S15(100)]	1.3194e-05	0.000130347	1	1	1	Q69YN4	Q69YN4 [208-225]	Q69YN4 1xPhospho [S222(100)]	1	2281.94	175020		High	High	8.975e-05	6.666e-06	3.22	75.57
FALSE	High	[K].EEDCHSPTSKPPKPDQPLK.[V]	1xCarbamidomethyl [C4]; 1xPhospho [S6(100)]	1.91088e-10	0.000130347	1	1	8	P23588	P23588 [454-472]	P23588 1xPhospho [S459(100)]	0	2270.02	38767017		High	High	8.975e-05	9.555e-11	3.7	35.73
FALSE	High	[K].EEDCHSPTSKPPKPDQPLK.[V]	1xCarbamidomethyl [C4]; 1xDeamidated [Q16]; 1xPhospho [S6(98.7)]	4.26858e-07	0.000130347	1	1	2	P23588	P23588 [454-472]	P23588 1xPhospho [S459(98.7)]	0	2271	3.63914e+06		High	High	8.975e-05	2.15e-07	2.92	38.52
FALSE	High	[K].EEDEEPESPPEK.[K]	1xPhospho [S8(100)]	1.38584e-05	0.000130347	1	1	12	Q9H1E3	Q9H1E3 [207-218]	Q9H1E3 1xPhospho [S214(100)]	0	1494.55	23804312		High	High	8.975e-05	7.024e-06	3.24	32.93
FALSE	High	[K].EEDGSLSLDGADSTGVVAK.[L]	1xPhospho [S/T]	7.71934e-06	0.000130347	1	1	1	Q13263	Q13263 [677-695]		0	1929.83	136442		High	High	8.975e-05	3.911e-06	2.34	80.71
FALSE	High	[K].EEDGSVELESQVQK.[D]	1xPhospho [S5(100)]	0.00637478	0.00114299	1	1	1	Q96B23	Q96B23 [30-43]	Q96B23 1xPhospho [S34(100)]	0	1656.7	124142		High	High	0.0006089	0.003346	1.41	58.76
FALSE	High	[K].EEDYTYIQNFRFFAGTYNVNGQSPKECLR.[L]	1xCarbamidomethyl [C27]; 3xPhospho [S23(100); Y/T]	0.0310874	0.0035878	1	1	1	P32019	P32019 [336-364]	P32019 3xPhospho [S358(100); Y/T]	2	3786.54		No Quan Values	High	High	0.002023	0.0158	2
FALSE	High	[K].EEEDKDDEEKPKIEDVGSDEEDDSGK.[D]	1xPhospho [S18(100)]	1.22926e-08	0.000130347	1	1	6	P08238	P08238 [238-263]	P08238 1xPhospho [S255(100)]	2	3046.21	171696048		High	High	8.975e-05	6.173e-09	5.54	44.15
FALSE	High	[K].EEEDQPSTSATQSSPAPGQSK.[K]	1xPhospho [S14(99.2)]	0.0044921	0.00105054	1	1	1	Q09472	Q09472 [1025-1045]	Q09472 1xPhospho [S1038(99.2)]	0	2240.92	628950		High	High	0.0005597	0.002352	1.86	30.78
FALSE	High	[K].EEEEDDDEDEDEEDDVSEGSEVPESDRPAGAQHHQLNGER.[G]	3xDeamidated [Q32; Q35; N37]; 1xPhospho [S17(98.9)]	0.00365486	0.000963065	1	1	1	Q6SPF0	Q6SPF0 [329-368]	Q6SPF0 1xPhospho [S345(98.9)]	0	4606.7		No Quan Values	High	High	0.0005162	0.00191	2.18
FALSE	High	[K].EEEEDDDEDEDEEDDVSEGSEVPESDRPAGAQHHQLNGER.[G]	1xDeamidated [Q32]; 1xPhospho [S]	0.00962514	0.00133214	1	1	1	Q6SPF0	Q6SPF0 [329-368]		0	4604.74		No Quan Values	High	High	0.0007047	0.00505	1.36
FALSE	High	[K].EEEEDGQEGSIHNLPLVTSQRPFYDGPMPTPR.[Q]	1xPhospho [S10(100)]	7.15482e-06	0.000130347	1	1	1	O75717	O75717 [398-429]	O75717 1xPhospho [S407(100)]	0	3705.65	913562		High	High	8.975e-05	3.617e-06	3.03	109.17
FALSE	High	[K].EEEEDGQEGSIHNLPLVTSQRPFYDGPMPTPR.[Q]	1xOxidation [M28]; 1xPhospho [S10(100)]	0.000410283	0.000130347	1	1	1	O75717	O75717 [398-429]	O75717 1xPhospho [S407(100)]	0	3721.65	309496		High	High	8.975e-05	0.000209	1.75	101.88
FALSE	High	[K].EEEEDGTGSPQLNNR.[-]	1xPhospho [S9(100)]	0.0217149	0.00246075	1	1	1	P49407	P49407 [404-418]	P49407 1xPhospho [S412(100)]	0	1754.69	286411		High	High	0.001395	0.01121	1.45	33.71
FALSE	High	[K].EEEEGQEEEEEEDEGAKSDQAEEGGSEK.[E]	1xPhospho [S18(100)]	1.71942e-11	0.000130347	1	1	1	P07197	P07197 [528-555]	P07197 1xPhospho [S545(100)]	1	3192.17	1.43632e+06		High	High	8.975e-05	8.588e-12	5.05	33.15
FALSE	High	[K].EEEEGQEEEEEEDEGAKSDQAEEGGSEK.[E]	1xDeamidated [Q20]; 1xPhospho [S18(100)]	0.0671466	0.00648438	1	1	1	P07197	P07197 [528-555]	P07197 1xPhospho [S545(100)]	1	3193.15	233531		High	High	0.003576	0.03384	1.2	33.15
FALSE	High	[K].EEEELSSQMSSFNEAMTQIR.[E]	1xPhospho [S/T]	0.00016997	0.000130347	1	1	1	Q99661	Q99661 [623-642]		0	2425.99	120056		High	High	8.975e-05	8.647e-05	2.07	107.27
FALSE	High	[K].EEEESDEDFAHHSDNEQNR.[H]	1xPhospho [S5(100)]	0.00160088	0.000294476	1	1	1	Q641Q2	Q641Q2 [226-244]	Q641Q2 1xPhospho [S230(100)]	0	2396.85	104640		High	High	0.0001746	0.000821	1.6	32.34
FALSE	High	[K].EEEESDGEPEDSSTS.[-]	1xPhospho [S5(100)]	0.0764632	0.00690966	1	1	1	Q8IYB7	Q8IYB7 [871-885]	Q8IYB7 1xPhospho [S875(100)]	0	1706.54	155278		High	High	0.003787	0.03841	0.97	24.65
FALSE	High	[K].EEEESSSNGTASQSTSPSQPR.[K]	1xDeamidated [Q13]; 1xPhospho [S16(100)]	1.20664e-05	0.000130347	1	1	1	Q92793	Q92793 [1061-1081]	Q92793 1xPhospho [S1076(100)]	0	2275.88	220301		High	High	8.975e-05	6.111e-06	2.66	24.82
FALSE	High	[K].EEEGEKEEEEGQEEEEEEDEGAKSDQAEEGGSEK.[E]	1xPhospho [S24(100)]	0.00122936	0.000130347	1	1	2	P07197	P07197 [522-555]	P07197 1xPhospho [S545(100)]	2	3893.45	966590		High	High	8.975e-05	0.0006282	1.45	41.03
FALSE	High	[K].EEENKDDEEKPKIEDVGSDEEDDSGK.[D]	1xDeamidated [N4]; 1xPhospho [S18(100)]	7.78861e-06	0.000130347	1	1	3	Q58FF8	Q58FF8 [160-185]	Q58FF8 1xPhospho [S177(100)]	2	3046.21	1.7286e+08		High	High	8.975e-05	3.939e-06	4.42	44.15
FALSE	High	[K].EEENKDDEEKPKIEDVGSDEEDDSGK.[D]	1xPhospho [S18(100)]	0.0984547	0.0099192	1	1	1	Q58FF8	Q58FF8 [160-185]	Q58FF8 1xPhospho [S177(100)]	2	3045.22	293441		High	High	0.005392	0.04973	1.29	42.74
FALSE	High	[K].EEENSEEELAAATTSK.[E]	1xPhospho [S5(100)]	4.10034e-07	0.000130347	1	1	2	P10244	P10244 [237-252]	P10244 1xPhospho [S241(100)]	0	1817.73	775428		High	High	8.975e-05	2.066e-07	3.84	58.11
FALSE	High	[K].EEEPEAEEEEVAAKKSPVK.[A]	1xPhospho [S16(100)]	0.000688013	0.000130347	1	1	3	P07197	P07197 [496-514]	P07197 1xPhospho [S511(100)]	2	2208	243310		High	High	8.975e-05	0.0003516	2.84	48.34
FALSE	High	[K].EEEPTGWEEPSPESIR.[R]	1xPhospho [S11(99.3)]	0.0682453	0.00648438	1	1	1	Q8NDV7	Q8NDV7 [981-996]	Q8NDV7 1xPhospho [S991(99.3)]	0	1951.8	190392		High	High	0.003576	0.03428	1.59	86.11
FALSE	High	[K].EEETKTSNGDLSDSTVSADPVVK.[-]	1xDeamidated [N8]; 1xPhospho [T4(98.7)]	3.18016e-05	0.000130347	1	1	5	Q2M389	Q2M389 [1151-1173]	Q2M389 1xPhospho [T1154(98.7)]	1	2489.08	1.12689e+06		High	High	8.975e-05	1.609e-05	2.48	67.31
FALSE	High	[K].EEETKTSNGDLSDSTVSADPVVK.[-]	1xPhospho [T4(99.6)]	3.33294e-06	0.000130347	1	1	1	Q2M389	Q2M389 [1151-1173]	Q2M389 1xPhospho [T1154(99.6)]	1	2488.1	364558		High	High	8.975e-05	1.687e-06	2.94	65.94
FALSE	High	[K].EEETSIDVAGKPNEVTK.[A]	1xPhospho [S5(99.6)]	3.42533e-09	0.000130347	1	1	3	P53985	P53985 [463-479]	P53985 1xPhospho [S467(99.6)]	0	1925.87	6.16706e+06		High	High	8.975e-05	1.721e-09	4.09	56.85
FALSE	High	[K].EEETSIDVAGKPNEVTK.[A]	1xDeamidated [N13]; 1xPhospho [T/S]	1.14768e-07	0.000130347	1	1	3	P53985	P53985 [463-479]		0	1926.86	181760		High	High	8.975e-05	5.779e-08	2.7	55.95
FALSE	High	[K].EEGAAPSPTHVAELATMEVESAR.[L]	1xPhospho [S7(100)]	2.99914e-07	0.000130347	1	1	2	Q9NRS6	Q9NRS6 [221-243]	Q9NRS6 1xPhospho [S227(100)]	0	2462.09	146242		High	High	8.975e-05	1.516e-07	2.45	116.39
FALSE	High	[K].EEGELEDGEISDDDNNSQIR.[S]	1xPhospho [S11(100)]	3.23032e-06	0.000130347	1	1	1	O60293	O60293 [18-37]	O60293 1xPhospho [S28(100)]	0	2343.91	376935		High	High	8.975e-05	1.636e-06	3.23	65.9
FALSE	High	[K].EEGSLSDTEADAVSGQLPDPTTNPSAGK.[D]	1xPhospho [S4(100)]	7.07072e-15	0.000130347	1	1	9	Q8N1G4	Q8N1G4 [515-542]	Q8N1G4 1xPhospho [S518(100)]	0	2853.23	3.51422e+07		High	High	8.975e-05	7.3e-15	6.59	92.64
FALSE	High	[K].EEGSLSDTEADAVSGQLPDPTTNPSAGK.[D]	1xDeamidated [Q16]; 1xPhospho [S/T]	0.00182659	0.000616866	1	1	2	Q8N1G4	Q8N1G4 [515-542]		0	2854.21	316039		High	High	0.0003411	0.00094	1.65	94.91
FALSE	High	[K].EEHGGLIRSPR.[H]	1xPhospho [S9(100)]	0.0599506	0.00607493	1	1	4	P26368	P26368 [71-81]	P26368 1xPhospho [S79(100)]	1	1330.63	14366982		High	High	0.003373	0.03017	2.63	33.24
FALSE	High	[K].EEHLDVASPDK.[A]	1xPhospho [S8(100)]	0.0156926	0.00184829	1	1	1	Q969R5	Q969R5 [676-686]	Q969R5 1xPhospho [S683(100)]	0	1319.55	170570		High	High	0.001086	0.008168	1.52	42.69
FALSE	High	[K].EEISSPDMCPRPESPVFGASGQEELAK.[R]	1xCarbamidomethyl [C9]; 2xPhospho [S4(99.3); S14(100)]	4.4836e-07	0.000130347	1	1	2	Q5VT06	Q5VT06 [2826-2852]	Q5VT06 2xPhospho [S2829(99.3); S2839(100)]	0	3107.28	1.29812e+06		High	High	8.975e-05	2.265e-07	3.46	95.64
FALSE	High	[K].EEISSPDMCPRPESPVFGASGQEELAK.[R]	1xCarbamidomethyl [C9]; 1xPhospho [S5(99.3)]	0.00155503	0.000294476	1	1	1	Q5VT06	Q5VT06 [2826-2852]	Q5VT06 1xPhospho [S2830(99.3)]	0	3027.31	119856		High	High	0.0001746	0.000797	1.52	94.5
FALSE	High	[K].EEISSPDMCPRPESPVFGASGQEELAK.[R]	1xCarbamidomethyl [C9]; 1xDeamidated [Q22]; 1xPhospho [S14(100)]	0.00597127	0.00105054	1	1	1	Q5VT06	Q5VT06 [2826-2852]	Q5VT06 1xPhospho [S2839(100)]	0	3028.3		No Quan Values	High	High	0.0005597	0.003135	1.49
FALSE	High	[K].EEKEESDDEAAVEEEEEEK.[K]	1xPhospho [S6(100)]	1.00255e-09	0.000130347	1	1	2	P14625	P14625 [301-319]	P14625 1xPhospho [S306(100)]	1	2332.87	773428		High	High	8.975e-05	5.031e-10	5.05	46.25
FALSE	High	[K].EELAEAEIIKDSPDSPEPPNK.[K]	1xPhospho [S15(100)]	4.02305e-09	0.000130347	1	1	2	Q9NVM9	Q9NVM9 [612-632]	Q9NVM9 1xPhospho [S626(100)]	1	2388.09	813481		High	High	8.975e-05	2.021e-09	4.04	82.25
FALSE	High	[K].EELEQQTDGDCEEDEEEENDGETPK.[S]	1xCarbamidomethyl [C11]; 1xPhospho [T7(100)]	3.19429e-10	0.000130347	1	1	5	Q99442	Q99442 [369-393]	Q99442 1xPhospho [T375(100)]	0	3034.08	1.73986e+06		High	High	8.975e-05	1.602e-10	6.04	48.76
FALSE	High	[K].EELEQQTDGDCEEDEEEENDGETPK.[S]	1xCarbamidomethyl [C11]; 1xDeamidated [N19]; 1xPhospho [T7(100)]	0.033805	0.00408892	1	1	1	Q99442	Q99442 [369-393]	Q99442 1xPhospho [T375(100)]	0	3035.06		No Quan Values	High	High	0.002277	0.01721	1.33
FALSE	High	[K].EELMSSDLEETAGSTSIPK.[R]	1xPhospho [S5(99.6)]	4.71727e-08	0.000130347	1	1	6	O00567	O00567 [515-533]	O00567 1xPhospho [S519(99.6)]	0	2103.9	24183330		High	High	8.975e-05	2.38e-08	4.3	97.39
FALSE	High	[K].EELMSSDLEETAGSTSIPK.[R]	1xOxidation [M4]; 1xPhospho [S5(99.6)]	3.98068e-08	0.000130347	1	1	16	O00567	O00567 [515-533]	O00567 1xPhospho [S519(99.6)]	0	2119.9	2.94889e+06		High	High	8.975e-05	2.001e-08	4.18	85.44
FALSE	High	[K].EELQANGSAPAADK.[E]	1xDeamidated [N6]; 1xPhospho [S8(100)]	0.000697052	0.000130347	1	1	1	P29966	P29966 [56-69]	P29966 1xPhospho [S63(100)]	0	1481.62	239512		High	High	8.975e-05	0.0003558	2.23	38.22
FALSE	High	[K].EELQANGSAPAADKEEPAAAGSGAASPSAAEK.[G]	1xDeamidated [N6]; 1xPhospho [S22(100)]	5.69374e-11	0.000130347	1	1	5	P29966	P29966 [56-87]	P29966 1xPhospho [S77(100)]	1	3063.34	2.32549e+06		High	High	8.975e-05	2.849e-11	4.55	55.04
FALSE	High	[K].EELQANGSAPAADKEEPAAAGSGAASPSAAEK.[G]	1xPhospho [S]	5.24251e-07	0.000130347	1	1	1	P29966	P29966 [56-87]		1	3062.36	222277		High	High	8.975e-05	2.641e-07	2.6	53.74
FALSE	High	[K].EELSHSPEPCTK.[M]	1xCarbamidomethyl [C10]; 1xPhospho [S6(100)]	0.000149406	0.000130347	1	1	2	P41229	P41229 [296-307]	P41229 1xPhospho [S301(100)]	0	1493.6	652305		High	High	8.975e-05	7.595e-05	2.45	30.34
FALSE	High	[K].EELSSGDSLSPDPWKR.[D]	1xPhospho [S10(99.7)]	0.000292024	0.000130347	1	1	1	P55196	P55196 [1503-1518]	P55196 1xPhospho [S1512(99.7)]	1	1882.82	180208		High	High	8.975e-05	0.0001482	2.53	82.68
FALSE	High	[K].EELTPGAPQHQLPPVPGSPEPYPGQQAPGPEPSQPLLELTPR.[A]	1xPhospho [S18(100)]	3.31214e-13	0.000130347	1	1	3	Q9H6F5	Q9H6F5 [143-184]	Q9H6F5 1xPhospho [S160(100)]	0	4513.21	1.42993e+06		High	High	8.975e-05	1.652e-13	5.29	119.59
FALSE	High	[K].EENIKDSSGQEDETQSSNDDPSQSVASQDAQEIIRPR.[R]	1xDeamidated [Q15]; 1xPhospho [S/T]	0.000511139	0.000130347	1	1	1	Q8N108	Q8N108 [115-151]		1	4170.79	148129		High	High	8.975e-05	0.0002606	2.43	80.31
FALSE	High	[K].EENPESDGEPVVEDGTSVK.[T]	1xPhospho [S6(100)]	0.00132644	0.000130347	1	1	1	Q13439	Q13439 [261-279]	Q13439 1xPhospho [S266(100)]	0	2096.85	814981		High	High	8.975e-05	0.000679	2.22	62.99
FALSE	High	[K].EENSTEEQALEDQNAK.[R]	1xPhospho [S/T]	0.0363816	0.00449392	1	1	1	Q9NQZ2	Q9NQZ2 [393-408]		0	1914.76		No Quan Values	High	High	0.002482	0.01849	1.33
FALSE	High	[K].EEPLSEEEPCTSTAIASPEK.[K]	1xCarbamidomethyl [C10]; 1xPhospho [S17(100)]	1.14445e-08	0.000130347	1	1	3	Q9Y2X3	Q9Y2X3 [498-517]	Q9Y2X3 1xPhospho [S514(100)]	0	2283.96	888629		High	High	8.975e-05	5.759e-09	4.59	74.71
FALSE	High	[K].EEPNVDGQEVAPSSPPLAAQSPEGNHGHQEPASTSFHPPR.[I]	1xDeamidated [Q29]; 2xPhospho [S21(99.9); S/T]	2.67194e-05	0.000130347	1	1	2	Q9NWS9	Q9NWS9 [168-207]	Q9NWS9 2xPhospho [S188(99.9); S/T]	0	4345.85	209227		High	High	8.975e-05	1.351e-05	2.69	81.02
FALSE	High	[K].EEPQTVPEMPGETPPLSPIDMESQER.[I]	1xPhospho [S17(100)]	9.58262e-07	0.000130347	1	1	1	P05412	P05412 [227-252]	P05412 1xPhospho [S243(100)]	0	3003.3	449566		High	High	8.975e-05	4.849e-07	3.09	109.24
FALSE	High	[K].EEPSQNDISPK.[T]	1xPhospho [S9(100)]	0.000320448	0.000130347	1	1	2	Q9NR30	Q9NR30 [81-91]	Q9NR30 1xPhospho [S89(100)]	0	1323.55	368642		High	High	8.975e-05	0.0001628	2.25	34.21
FALSE	High	[K].EEPVSEEGEEDEEQEAEEEPMDTSPSGLHSK.[L]	1xPhospho [S5(100)]	4.05444e-11	0.000130347	1	1	4	Q9NVU0	Q9NVU0 [499-529]	Q9NVU0 1xPhospho [S503(100)]	0	3539.37	4.453e+06		High	High	8.975e-05	2.031e-11	4.5	73.03
FALSE	High	[K].EEPVSEEGEEDEEQEAEEEPMDTSPSGLHSK.[L]	1xOxidation [M21]; 1xPhospho [S5(100)]	0.000189098	0.000130347	1	1	2	Q9NVU0	Q9NVU0 [499-529]	Q9NVU0 1xPhospho [S503(100)]	0	3555.36	361876		High	High	8.975e-05	9.619e-05	1.88	63.85
FALSE	High	[K].EEPVSEEGEEDEEQEAEEEPMDTSPSGLHSK.[L]	2xPhospho [S5(100); T/S]	0.026303	0.00264835	1	1	1	Q9NVU0	Q9NVU0 [499-529]	Q9NVU0 2xPhospho [S503(100); T/S]	0	3619.34	191152		High	High	0.001546	0.01348	1.39	74.59
FALSE	High	[K].EEPVSSGPEEAVGK.[S]	1xPhospho [S]	1.99387e-06	0.000130347	1	1	7	O00567	O00567 [565-578]		0	1494.64	9.35032e+06		High	High	8.975e-05	1.006e-06	3.31	51.6
FALSE	High	[K].EEPVSSGPEEAVGK.[S]	2xPhospho [S5(100); S6(100)]	2.26336e-07	0.000130347	1	1	12	O00567	O00567 [565-578]	O00567 2xPhospho [S569(100); S570(100)]	0	1574.6	2.23848e+06		High	High	8.975e-05	1.143e-07	3.81	55.19
FALSE	High	[K].EEPVTPTSGGGPMSPQDDEAEEESDNELSSGTGDVSK.[D]	1xPhospho [S24(99.3)]	2.97416e-05	0.000130347	1	1	1	Q5R372	Q5R372 [467-503]	Q5R372 1xPhospho [S490(99.3)]	0	3844.54	127502		High	High	8.975e-05	1.51e-05	2.2	80.66
FALSE	High	[K].EEREQDNSESPNGRTSPLVSQNNEQGSTLR.[D]	1xDeamidated [Q21]; 1xPhospho [S/T]	0.0227464	0.00246075	1	1	1	Q15652	Q15652 [2038-2067]		2	3439.5	37177.9		High	High	0.001395	0.01169	1.53	53.4
FALSE	High	[K].EERSPQTLAPVGEDAMK.[T]	1xOxidation [M16]; 1xPhospho [S/T]	0.0181581	0.00205713	1	1	3	Q92797	Q92797 [1240-1256]		1	1953.86	856915		High	High	0.001145	0.009383	1.84	55.07
FALSE	High	[K].EERSPQTLAPVGEDAMK.[T]	1xPhospho [S4(99.5)]	0.0287424	0.0030707	1	1	1	Q92797	Q92797 [1240-1256]	Q92797 1xPhospho [S1243(99.5)]	1	1937.87	168420		High	High	0.001759	0.01469	1.6	70.18
FALSE	High	[K].EESAEELQAAEHPDEVEDPK.[N]	1xPhospho [S3(100)]	9.43317e-11	0.000130347	1	1	5	O00193	O00193 [145-164]	O00193 1xPhospho [S147(100)]	0	2331.95	9.40565e+06		High	High	8.975e-05	4.722e-11	5.27	66.71
FALSE	High	[K].EESDDEAAVEEEEEEK.[K]	1xPhospho [S3(100)]	1.78763e-05	0.000130347	1	1	2	P14625	P14625 [304-319]	P14625 1xPhospho [S306(100)]	0	1946.69	1.02876e+06		High	High	8.975e-05	9.07e-06	3.12	49.49
FALSE	High	[K].EESDEEEEDDEESGR.[L]	1xPhospho [S3(100)]	1.69007e-06	0.000130347	1	1	3	Q96EV2	Q96EV2 [203-217]	Q96EV2 1xPhospho [S205(100)]	0	1863.59	159566		High	High	8.975e-05	8.54e-07	2.94	23.13
FALSE	High	[K].EESDWPASGSSSPLRGESAADSDGWDSAPSDLR.[T]	1xPhospho [S]	6.88493e-07	0.000130347	1	1	1	Q9BUL5	Q9BUL5 [53-85]		1	3501.44	247310		High	High	8.975e-05	3.479e-07	3.09	98.69
FALSE	High	[K].EESSELEQPFAQDTSSVGPDR.[K]	1xPhospho [S/T]	3.27026e-08	0.000130347	1	2	5	Q15424	Q15424 [232-252]		0	2387.99	1.10887e+06		High	High	8.975e-05	1.649e-08	4.02	89.64
FALSE	High	[K].EESSELEQPFAQDTSSVGPDRK.[L]	1xPhospho [S3(100)]	1.50447e-14	0.000130347	1	2	5	Q15424	Q15424 [232-253]	Q15424 1xPhospho [S234(100)]	1	2516.08	2.00828e+06		High	High	8.975e-05	1.281e-14	5.56	77.87
FALSE	High	[K].EETNGPSNQKPVKSPDNSIK.[M]	1xDeamidated [N4]; 1xPhospho [S14(99.3)]	3.44627e-05	0.000130347	1	1	2	Q9UKL0	Q9UKL0 [447-466]	Q9UKL0 1xPhospho [S460(99.3)]	1	2250.03	561150		High	High	8.975e-05	1.747e-05	2.84	34.25
FALSE	High	[K].EETNGPSNQKPVKSPDNSIK.[M]	2xDeamidated [N4; N8]; 1xPhospho [S14(99.2)]	0.000118539	0.000130347	1	1	1	Q9UKL0	Q9UKL0 [447-466]	Q9UKL0 1xPhospho [S460(99.2)]	1	2251.01		No Quan Values	High	High	8.975e-05	6.017e-05	3.88
FALSE	High	[K].EETPPPVEPEEEEDTEDAGLDDWEAMASDEETEK.[V]	1xPhospho [S28(99.6)]	0.00120359	0.000130347	1	1	2	O60841	O60841 [484-517]	O60841 1xPhospho [S511(99.6)]	0	3928.52	266081		High	High	8.975e-05	0.0006155	1.99	108.39
FALSE	High	[K].EETPPPVEPEEEEDTEDAGLDDWEAMASDEETEK.[V]	1xOxidation [M26]; 1xPhospho [S28(100)]	0.00531682	0.00105054	1	1	1	O60841	O60841 [484-517]	O60841 1xPhospho [S511(100)]	0	3944.51	225915		High	High	0.0005597	0.002784	2.26	98.44
FALSE	High	[K].EFAPSDEELDSYR.[R]	1xPhospho [S5(100)]	0.07856	0.00756113	1	1	1	O75391	O75391 [110-122]	O75391 1xPhospho [S114(100)]	0	1637.64	107021		High	High	0.004079	0.03956	1.12	83
FALSE	High	[K].EFGDGSDENEMEEHELK.[D]	1xPhospho [S6(100)]	1.03388e-06	0.000130347	1	1	2	Q5F1R6	Q5F1R6 [278-294]	Q5F1R6 1xPhospho [S283(100)]	0	2074.76	1.27301e+06		High	High	8.975e-05	5.212e-07	3.62	68.92
FALSE	High	[K].EGAASPAPETPQPTSPETSPK.[E]	1xPhospho [S/T]	1.18746e-06	0.000130347	1	1	2	Q9Y3X0	Q9Y3X0 [372-392]		0	2158.95	936620		High	High	8.975e-05	6.011e-07	2.77	53.14
FALSE	High	[K].EGAASPAPETPQPTSPETSPK.[E]	2xPhospho [S19(99.6); S/T]	5.28344e-09	0.000130347	1	1	2	Q9Y3X0	Q9Y3X0 [372-392]	Q9Y3X0 2xPhospho [S390(99.6); S/T]	0	2238.92	183525		High	High	8.975e-05	2.66e-09	4.3	52.49
FALSE	High	[K].EGDVEEPTDDSLPTTGDAGGREPMEEK.[L]	1xPhospho [S11(100)]	0.000804369	0.000130347	1	1	1	Q9UKN8	Q9UKN8 [642-668]	Q9UKN8 1xPhospho [S652(100)]	1	2941.19	372622		High	High	8.975e-05	0.0004105	1.77	70.87
FALSE	High	[K].EGEDGDQPTTPPKPLK.[T]	1xPhospho [T10(100)]	0.00276235	0.000858403	1	1	2	P18858	P18858 [174-189]	P18858 1xPhospho [T183(100)]	0	1788.81	265057		High	High	0.0004646	0.001436	1.56	48.38
FALSE	High	[K].EGEEPTVYSDEEEPK.[D]	1xPhospho [S9(100)]	5.3997e-06	0.000130347	1	1	5	O00264	O00264 [173-187]	O00264 1xPhospho [S181(100)]	0	1817.7	3.47028e+06		High	High	8.975e-05	2.733e-06	4.35	54.31
FALSE	High	[K].EGEEPTVYSDEEEPKDESAR.[K]	1xPhospho [S9(100)]	5.0693e-11	0.000130347	1	1	7	O00264	O00264 [173-192]	O00264 1xPhospho [S181(100)]	1	2375.94	1.85675e+07		High	High	8.975e-05	2.533e-11	5.6	50.53
FALSE	High	[K].EGEEPTVYSDEEEPKDESARK.[N]	1xPhospho [S9(100)]	1.89922e-09	0.000130347	1	1	2	O00264	O00264 [173-193]	O00264 1xPhospho [S181(100)]	2	2504.03	7.55106e+06		High	High	8.975e-05	9.536e-10	5.35	44
FALSE	High	[K].EGEETEGSEEDDKENDK.[T]	1xPhospho [S8(100)]	2.28103e-09	0.000130347	1	1	1	P49321	P49321 [473-489]	P49321 1xPhospho [S480(100)]	1	2019.72	2.6478e+06		High	High	8.975e-05	1.145e-09	5.39	17.54
FALSE	High	[K].EGEETEGSEEDDKENDK.[T]	1xDeamidated [N15]; 1xPhospho [S8(99.3)]	0.0639588	0.00648438	1	1	2	P49321	P49321 [473-489]	P49321 1xPhospho [S480(99.3)]	1	2020.7	163795		High	High	0.003576	0.03229	1.79	18.33
FALSE	High	[K].EGEETEGSEEDDKENDKTEEMPNDSVLENK.[S]	2xPhospho [T5(99.5); S/T]	0.000253439	0.000130347	1	1	4	P49321	P49321 [473-502]	P49321 2xPhospho [T477(99.5); S/T]	2	3586.35	602273		High	High	8.975e-05	0.0001287	2.79	66.22
FALSE	High	[K].EGEETEGSEEDDKENDKTEEMPNDSVLENK.[S]	1xOxidation [M21]; 1xPhospho [T5(98.9)]	8.48673e-05	0.000130347	1	1	5	P49321	P49321 [473-502]	P49321 1xPhospho [T477(98.9)]	2	3522.37	1.8948e+06		High	High	8.975e-05	4.313e-05	2.65	49.84
FALSE	High	[K].EGEETEGSEEDDKENDKTEEMPNDSVLENK.[S]	1xDeamidated [N]; 1xPhospho [T/S]	2.41064e-10	0.000130347	1	1	2	P49321	P49321 [473-502]		2	3507.36	1.72461e+06		High	High	8.975e-05	1.208e-10	4.34	64.04
FALSE	High	[K].EGEETEGSEEDDKENDKTEEMPNDSVLENK.[S]	1xPhospho [T/S]	6.22897e-14	0.000130347	1	1	4	P49321	P49321 [473-502]		2	3506.38	7.98045e+06		High	High	8.975e-05	3.68e-14	6.41	62.62
FALSE	High	[K].EGEPIGTNVISIEAASPR.[G]	1xDeamidated [N8]; 1xPhospho [T7(100)]	0.057117	0.00607493	1	1	1	Q6V0I7	Q6V0I7 [1640-1657]	Q6V0I7 1xPhospho [T1646(100)]	0	1920.9	572601		High	High	0.003346	0.02876	1.14	56.73
FALSE	High	[K].EGGGDSSASSPTEEEQEQGEIGACSDEGTAQEGK.[A]	1xCarbamidomethyl [C24]; 1xDeamidated [Q16]; 1xPhospho [S/T]	0.00130427	0.000130347	1	1	1	P49006	P49006 [111-144]		0	3494.32	98503.7		High	High	8.975e-05	0.0006678	1.19	57.88
FALSE	High	[K].EGGGDSSASSPTEEEQEQGEIGACSDEGTAQEGK.[A]	1xCarbamidomethyl [C24]; 1xPhospho [S6(99.3)]	5.49919e-17	0.000130347	1	1	12	P49006	P49006 [111-144]	P49006 1xPhospho [S116(99.3)]	0	3493.33	10739557		High	High	8.975e-05	1.973e-16	8.54	54.12
FALSE	High	[K].EGGGDSSASSPTEEEQEQGEIGACSDEGTAQEGK.[A]	1xCarbamidomethyl [C24]; 2xPhospho [S/T]	0.0037457	0.000963065	1	1	1	P49006	P49006 [111-144]		0	3573.3		No Quan Values	High	High	0.0005162	0.001951	1.21
FALSE	High	[K].EGHSLEMENENLVENGADSDEDDNSFLK.[Q]	1xDeamidated [N]; 1xPhospho [S19(100)]	1.46369e-19	0.000130347	1	1	11	Q9UHB6	Q9UHB6 [668-695]	Q9UHB6 1xPhospho [S686(100)]	0	3218.26	5.94105e+06		High	High	8.975e-05	2.401e-18	8.87	97.62
FALSE	High	[K].EGHSLEMENENLVENGADSDEDDNSFLK.[Q]	2xDeamidated [N15; N24]; 1xPhospho [S19(100)]	1.62051e-13	0.000130347	1	1	2	Q9UHB6	Q9UHB6 [668-695]	Q9UHB6 1xPhospho [S686(100)]	0	3219.25	234461		High	High	8.975e-05	8.05e-14	5.49	96.68
FALSE	High	[K].EGHSLEMENENLVENGADSDEDDNSFLK.[Q]	1xOxidation [M7]; 1xPhospho [S19(100)]	1.22498e-14	0.000130347	1	1	3	Q9UHB6	Q9UHB6 [668-695]	Q9UHB6 1xPhospho [S686(100)]	0	3233.27	886982		High	High	8.975e-05	1.101e-14	6.81	90.58
FALSE	High	[K].EGHSLEMENENLVENGADSDEDDNSFLK.[Q]	1xDeamidated [N15]; 1xOxidation [M7]; 1xPhospho [S19(100)]	8.18446e-17	0.000130347	1	1	8	Q9UHB6	Q9UHB6 [668-695]	Q9UHB6 1xPhospho [S686(100)]	0	3234.26	248345		High	High	8.975e-05	2.649e-16	7.3	92.77
FALSE	High	[K].EGHSLEMENENLVENGADSDEDDNSFLK.[Q]	2xDeamidated [N11; N15]; 1xOxidation [M7]; 1xPhospho [S19(100)]	3.34024e-10	0.000130347	1	1	2	Q9UHB6	Q9UHB6 [668-695]	Q9UHB6 1xPhospho [S686(100)]	0	3235.24	963518		High	High	8.975e-05	1.673e-10	3.89	90.21
FALSE	High	[K].EGHSLEMENENLVENGADSDEDDNSFLK.[Q]	1xPhospho [S]	0.0408466	0.00515414	1	1	1	Q9UHB6	Q9UHB6 [668-695]		0	3217.28		No Quan Values	High	High	0.002814	0.02064	1.41
FALSE	High	[K].EGHSPEGSTVTYHLLGPQEEGEGVVDVK.[G]	1xPhospho [S4(100)]	1.97485e-11	0.000130347	1	1	1	O75381	O75381 [279-306]	O75381 1xPhospho [S282(100)]	0	3030.37	996142		High	High	8.975e-05	9.881e-12	4.36	94.94
FALSE	High	[K].EGICALGGTSELSSEGTQHSYSEEEK.[Y]	1xCarbamidomethyl [C4]; 1xPhospho [S13(100)]	5.92735e-11	0.000130347	1	1	1	P13797	P13797 [101-126]	P13797 1xPhospho [S113(100)]	0	2865.18	192914		High	High	8.975e-05	2.969e-11	4.95	78.66
FALSE	High	[K].EGITGPPADSSKPIGPDDAIDALSSDFTCGSPTAAGK.[K]	1xCarbamidomethyl [C29]; 1xPhospho [T/S]	0.000980737	0.000130347	1	1	1	P20810	P20810 [213-249]		0	3682.65	175848		High	High	8.975e-05	0.0005001	1.56	117.52
FALSE	High	[K].EGLDISHLQGQEELLSSQEK.[S]	1xPhospho [S]	0.0406318	0.00515414	1	1	1	P55011	P55011 [924-943]		0	2320.07	123362		High	High	0.002776	0.02058	1.72	97.42
FALSE	High	[K].EGLPVNNIFQQISPVVGDK.[Q]	1xPhospho [S13(100)]	0.000119068	0.000130347	1	1	1	Q9Y2X0	Q9Y2X0 [314-332]	Q9Y2X0 1xPhospho [S326(100)]	0	2134.06	77549.8		High	High	8.975e-05	6.055e-05	2.37	121.85
FALSE	High	[K].EGLSESVR.[S]	1xPhospho [S6(100)]	0.0178842	0.00184829	1	1	1	Q6PHR2	Q6PHR2 [459-466]	Q6PHR2 1xPhospho [S464(100)]	0	956.408	92546.3		High	High	0.001086	0.00927	1.46	39.18
FALSE	High	[K].EGMNPSYDEYADSDEDQHDAYLER.[M]	1xPhospho [S13(100)]	3.84466e-14	0.000130347	1	1	7	Q08945	Q08945 [432-455]	Q08945 1xPhospho [S444(100)]	0	2929.08	5.33315e+06		High	High	8.975e-05	2.571e-14	6.51	78.91
FALSE	High	[K].EGMNPSYDEYADSDEDQHDAYLER.[M]	1xOxidation [M3]; 1xPhospho [S13(100)]	4.304e-12	0.000130347	1	1	5	Q08945	Q08945 [432-455]	Q08945 1xPhospho [S444(100)]	0	2945.07	1.44355e+06		High	High	8.975e-05	2.148e-12	4.85	71.26
FALSE	High	[K].EGPGALGGEPSPPTHSPSR.[R]	1xPhospho [T/S]	0.000734372	0.000130347	1	1	1	A5PL33	A5PL33 [167-185]		0	1909.84	119883		High	High	8.975e-05	0.0003742	1.61	54.22
FALSE	High	[K].EGPGALGGEPSPPTHSPSR.[R]	2xPhospho [S11(100); T/S]	0.000562861	0.000130347	1	1	1	A5PL33	A5PL33 [167-185]	A5PL33 2xPhospho [S177(100); T/S]	0	1989.81	161366		High	High	8.975e-05	0.0002869	2.3	58.09
FALSE	High	[K].EGPSGSGDSQLSASSR.[S]	1xPhospho [S12(100)]	1.15393e-05	0.000130347	1	1	4	Q12789	Q12789 [743-758]	Q12789 1xPhospho [S754(100)]	0	1601.64	568476		High	High	8.975e-05	5.847e-06	3.29	35.81
FALSE	High	[K].EGSEFSFSDGEVAEK.[A]	1xPhospho [S8(99.6)]	5.6562e-07	0.000130347	1	1	2	Q9BVS4	Q9BVS4 [330-344]	Q9BVS4 1xPhospho [S337(99.6)]	0	1697.66	713223		High	High	8.975e-05	2.853e-07	2.91	86.35
FALSE	High	[K].EGSLGDELLPLGYSEPEQQEGASAGAPSPTLELASR.[S]	1xPhospho [S28(100)]	1.89481e-13	0.000130347	1	1	1	Q96CX2	Q96CX2 [149-184]	Q96CX2 1xPhospho [S176(100)]	0	3735.73	8.22109e+06		High	High	8.975e-05	9.441e-14	5.32	121.76
FALSE	High	[K].EGSSEKEEGEQEEGETEAEAEGEEAEAK.[E]	1xPhospho [S/T]	4.50286e-15	0.000130347	1	1	3	P07197	P07197 [556-583]		1	3077.18	6.11101e+06		High	High	8.975e-05	5.227e-15	7	57.18
FALSE	High	[K].EGTENQGVEPQDEVDGGDTQKK.[Q]	1xDeamidated [Q20]; 1xPhospho [T19(100)]	0.0185305	0.00205713	1	1	1	Q9Y2I7	Q9Y2I7 [1781-1802]	Q9Y2I7 1xPhospho [T1799(100)]	1	2441	271608		High	High	0.001192	0.009566	1.44	90.22
FALSE	High	[K].EGTGQQERESPRPLQLPGAEGPAISDGEEGGGEPGAGGGAAGAAGAGR.[R]	2xPhospho [S25(100); T/S]	3.35355e-07	0.000130347	1	1	1	Q6PKG0	Q6PKG0 [66-113]	Q6PKG0 2xPhospho [S90(100); T/S]	1	4573	791703		High	High	8.975e-05	1.691e-07	2.44	90.03
FALSE	High	[K].EGTHATCASEEGGTESSESGSSLQPLSADSTPDVNQSPR.[G]	1xCarbamidomethyl [C7]; 2xDeamidated [Q24; Q36]; 1xPhospho [S37(100)]	9.02572e-06	0.000130347	1	1	1	Q8WXG6	Q8WXG6 [120-158]	Q8WXG6 1xPhospho [S156(100)]	0	4044.64		No Quan Values	High	High	8.975e-05	4.576e-06	2.16
FALSE	High	[K].EGTQASEGYFSQSQEEEFAQSEELCAK.[A]	1xCarbamidomethyl [C25]; 1xPhospho [T3(99.6)]	7.30879e-08	0.000130347	1	1	2	Q16643	Q16643 [589-615]	Q16643 1xPhospho [T591(99.6)]	0	3149.26	1.99701e+06		High	High	8.975e-05	3.69e-08	4.63	100.08
FALSE	High	[K].EGTSNSTSEDGPGDGFTILSSK.[S]	1xPhospho [T3(97.8)]	0.000697052	0.000130347	1	1	1	Q9P0M6	Q9P0M6 [168-189]	Q9P0M6 1xPhospho [T170(97.8)]	0	2265.94	96689.1		High	High	8.975e-05	0.0003552	1.78	97.38
FALSE	High	[K].EGVIEAGAFQGSPAPPLPSVMSPSR.[V]	1xPhospho [S]	5.51573e-08	0.000130347	1	1	2	P53367	P53367 [58-82]		0	2561.21	177682		High	High	8.975e-05	2.78e-08	3.81	118.49
FALSE	High	[K].EHAPLASPVENK.[E]	1xPhospho [S7(100)]	0.0193006	0.00205713	1	1	1	Q9ULJ3	Q9ULJ3 [708-719]	Q9ULJ3 1xPhospho [S714(100)]	0	1371.63	91004.3		High	High	0.001192	0.009953	1.72	43.63
FALSE	High	[K].EHDKSGEEEQGAEEGPGVPAATTEDHIQVEAR.[V]	1xPhospho [S5(100)]	0.0343409	0.00408892	1	1	1	Q92508	Q92508 [1816-1847]	Q92508 1xPhospho [S1820(100)]	1	3482.5	69021.5		High	High	0.002277	0.01742	1.51	67.13
FALSE	High	[K].EHGQESLSDELQETHPK.[K]	1xPhospho [S/T]	0.0112523	0.00133214	1	1	1	Q5VV52	Q5VV52 [70-86]		0	2043.87	69581.7		High	High	0.0007047	0.005889	1.66	60.06
FALSE	High	[K].EHHPEEGSSGSEVEEIPETPCESQGEELK.[E]	1xCarbamidomethyl [C21]; 1xPhospho [S/T]	0.0031313	0.000858403	1	1	1	Q12888	Q12888 [652-680]		0	3316.35	118841		High	High	0.0004646	0.001626	1.64	71.12
FALSE	High	[K].EHPGAEDASDEQNSQSSMEHSMNSSEK.[V]	1xPhospho [S]	2.86476e-09	0.000130347	1	1	4	Q4VC05	Q4VC05 [141-167]		0	3028.12	637824		High	High	8.975e-05	1.439e-09	4.25	39.29
FALSE	High	[K].EHQEMDEGSQSLEK.[L]	1xPhospho [S11(100)]	0.0171758	0.00184829	1	1	1	Q8WYP5	Q8WYP5 [1287-1300]	Q8WYP5 1xPhospho [S1297(100)]	0	1726.66	232314		High	High	0.001086	0.008907	1.61	33.67
FALSE	High	[K].EHSLQVSPSLEK.[G]	1xPhospho [S]	0.00626418	0.00114299	1	1	1	O95235	O95235 [526-537]		0	1433.67	82257.5		High	High	0.0006089	0.003297	1.68	59.13
FALSE	High	[K].EHYPVSSPSSPSPPAQPGGVSR.[N]	2xPhospho [S10(99.4); S12(100)]	3.22671e-08	0.000130347	1	1	9	O75179	O75179 [2036-2057]	O75179 2xPhospho [S2045(99.4); S2047(100)]	0	2380	1340632		High	High	8.975e-05	1.625e-08	4.54	63.65
FALSE	High	[K].EHYPVSSPSSPSPPAQPGGVSR.[N]	1xPhospho [S10(100)]	1.35623e-08	0.000130347	1	1	7	O75179	O75179 [2036-2057]	O75179 1xPhospho [S2045(100)]	0	2300.03	709459		High	High	8.975e-05	6.829e-09	3.83	60.74
FALSE	High	[K].EIAIVHSDAEK.[E]	1xPhospho [S7(100)]	1.51399e-07	0.000130347	1	1	6	Q9H307	Q9H307 [341-351]	Q9H307 1xPhospho [S347(100)]	0	1291.59	10999241		High	High	8.975e-05	7.647e-08	3.81	47.57
FALSE	High	[K].EIAIVHSDAEKEQEEEEQK.[Q]	1xPhospho [S7(100)]	7.37439e-08	0.000130347	1	1	2	Q9H307	Q9H307 [341-359]	Q9H307 1xPhospho [S347(100)]	1	2321.02	793655		High	High	8.975e-05	3.722e-08	4.46	51.37
FALSE	High	[K].EIEESKEPGVEDTEWSNTQTEEAIQTR.[S]	1xDeamidated [N17]; 1xPhospho [T/S]	0.00187202	0.000616866	1	1	1	Q99986	Q99986 [361-387]		1	3216.37	90722.6		High	High	0.0003411	0.0009629	1.49	84.06
FALSE	High	[K].EILVGDVGQTVDDPYATFVK.[M]	1xPhospho [Y15(99.5)]	1.02283e-05	0.000130347	1	1	1	P23528	P23528 [54-73]	P23528 1xPhospho [Y68(99.5)]	0	2246.06	182123		High	High	8.975e-05	5.177e-06	2.52	112.46
FALSE	High	[K].EIPFNEDPNPNTHSSGPSTPLK.[N]	2xPhospho [T12(97.7); T19(97.7)]	0.00309347	0.000858403	1	1	1	Q86YS7	Q86YS7 [267-288]	Q86YS7 2xPhospho [T278(97.7); T285(97.7)]	0	2538.06	407230		High	High	0.0004646	0.001606	1.75	84.94
FALSE	High	[K].EIPSATQSPISK.[K]	1xPhospho [S8(100)]	0.00018994	0.000130347	1	1	5	Q9BQG0	Q9BQG0 [1156-1167]	Q9BQG0 1xPhospho [S1163(100)]	0	1337.63	4567069		High	High	8.975e-05	9.633e-05	2.77	52.63
FALSE	High	[K].EIPSATQSPISK.[K]	2xPhospho [S4(100); S8(99.3)]	0.00980721	0.00133214	1	1	1	Q9BQG0	Q9BQG0 [1156-1167]	Q9BQG0 2xPhospho [S1159(100); S1163(99.3)]	0	1417.6	633780		High	High	0.0007047	0.005141	1.8	54.93
FALSE	High	[K].EIQNGNLHESDSESVPR.[D]	1xPhospho [S10(99.6)]	6.6707e-05	0.000130347	1	1	4	Q86UP2	Q86UP2 [66-82]	Q86UP2 1xPhospho [S75(99.6)]	0	1990.85	3.07384e+06		High	High	8.975e-05	3.383e-05	3.26	51.14
FALSE	High	[K].EIQNGNLHESDSESVPR.[D]	1xDeamidated [N4]; 1xPhospho [S10(99.7)]	1.26622e-07	0.000130347	1	1	10	Q86UP2	Q86UP2 [66-82]	Q86UP2 1xPhospho [S75(99.7)]	0	1991.83	2.02006e+07		High	High	8.975e-05	6.393e-08	4.22	52.07
FALSE	High	[K].EIQNGNLHESDSESVPR.[D]	2xDeamidated [N4; N6]; 1xPhospho [S12(99)]	0.000220887	0.000130347	1	1	4	Q86UP2	Q86UP2 [66-82]	Q86UP2 1xPhospho [S77(99)]	0	1992.82	224829		High	High	8.975e-05	0.0001122	2.75	54.13
FALSE	High	[K].EISDDEAEEEK.[G]	1xPhospho [S3(100)]	7.06888e-05	0.000130347	1	2	47	P08238	P08238 [224-234]	P08238 1xPhospho [S226(100)]	0	1373.5	1.12133e+09		High	High	8.975e-05	3.584e-05	2.5	30.91
FALSE	High	[K].EISDDEAEEEKGEK.[E]	1xPhospho [S3(100)]	0.000557956	0.000130347	1	2	3	P08238	P08238 [224-237]	P08238 1xPhospho [S226(100)]	1	1687.66	4.08964e+06		High	High	8.975e-05	0.0002846	2.17	28.96
FALSE	High	[K].EISDDEAEEEKGEKEEEDK.[D]	1xPhospho [S3(100)]	1.28968e-10	0.000130347	1	2	6	P08238	P08238 [224-242]	P08238 1xPhospho [S226(100)]	2	2317.91	12316420		High	High	8.975e-05	6.464e-11	4.78	34.74
FALSE	High	[K].EISPGSGPGEIR.[K]	1xPhospho [S3(100)]	0.000428751	0.000130347	1	1	4	O43491	O43491 [713-724]	O43491 1xPhospho [S715(100)]	0	1278.57	2.129e+06		High	High	8.975e-05	0.000218	2.92	58.07
FALSE	High	[K].EISQDSLAAR.[D]	1xPhospho [S3(99.4)]	0.0285927	0.00296203	1	1	1	Q07157	Q07157 [210-219]	Q07157 1xPhospho [S212(99.4)]	0	1169.52	32116.3		High	High	0.001704	0.01463	1.22	49.23
FALSE	High	[K].EISTPTHWSK.[L]	1xPhospho [T4(99.7)]	0.00721576	0.00114299	1	1	1	Q8IX12	Q8IX12 [624-633]	Q8IX12 1xPhospho [T627(99.7)]	0	1265.56	85809.4		High	High	0.0006089	0.003796	1.56	56.17
FALSE	High	[K].EITALAPSTMK.[I]	1xPhospho [S8(99.7)]	0.00134329	0.000130347	2	6	2	P63267; P60709	P63267 [317-327]; P60709 [316-326]	P63267 1xPhospho [S324(99.7)]; P60709 1xPhospho [S323(99.7)]	0	1241.58	54894.4	Shared	High	High	8.975e-05	0.0006891	1.88	80.97
FALSE	High	[K].EKDDLSPQPLMTDFER.[S]	1xPhospho [S6(100)]	0.0125115	0.00143715	1	1	1	Q5THJ4	Q5THJ4 [1133-1148]	Q5THJ4 1xPhospho [S1138(100)]	1	2000.87	94043.3		High	High	0.0008206	0.006544	1.06	100.86
FALSE	High	[K].EKDSPHMQDPNQADEEAMTQIIR.[V]	1xPhospho [S4(100)]	5.48204e-07	0.000130347	1	1	2	P23511	P23511 [323-345]	P23511 1xPhospho [S326(100)]	1	2763.17	292256		High	High	8.975e-05	2.77e-07	4.06	89.04
FALSE	High	[K].EKEDNSSEEEEEIEPFPEER.[E]	1xPhospho [S]	0.00105931	0.000130347	1	1	3	Q4LE39	Q4LE39 [290-309]		1	2531	657206		High	High	8.975e-05	0.0005415	3.02	79.23
FALSE	High	[K].EKEEETKTSNGDLSDSTVSADPVVK.[-]	1xPhospho [T/S]	0.00146691	0.000294476	1	1	2	Q2M389	Q2M389 [1149-1173]		2	2745.23	117498		High	High	0.0001746	0.0007535	1.63	59.59
FALSE	High	[K].EKEPGEQASVPLSPK.[K]	1xPhospho [S13(100)]	0.0048848	0.00105054	1	1	1	P42858	P42858 [1187-1201]	P42858 1xPhospho [S1199(100)]	1	1675.79	326467		High	High	0.0005597	0.002554	1.67	55
FALSE	High	[K].EKEPGEQASVPLSPKK.[G]	1xPhospho [S13(100)]	0.0023408	0.000733151	1	1	1	P42858	P42858 [1187-1202]	P42858 1xPhospho [S1199(100)]	2	1803.89	265545		High	High	0.0004004	0.001208	2.26	45.12
FALSE	High	[K].EKGPTTGEGALDLSDVHSPPKSPEGK.[T]	2xPhospho [S18(100); S22(100)]	1.88544e-10	0.000130347	1	1	2	O95684	O95684 [139-164]	O95684 2xPhospho [S156(100); S160(100)]	2	2793.24	466525		High	High	8.975e-05	9.429e-11	5.48	69.74
FALSE	High	[K].EKGSETDSAQDQPVK.[M]	1xPhospho [S/T]	0.00927261	0.00133214	1	1	1	P30419	P30419 [66-80]		1	1698.72	98790		High	High	0.0007047	0.004873	1.5	22.62
FALSE	High	[K].EKGSTLDLSDLEAEK.[L]	1xPhospho [S/T]	0.0139322	0.00164707	1	1	1	O00767	O00767 [195-209]		1	1714.78	269894		High	High	0.0009878	0.007269	1.6	86.24
FALSE	High	[K].EKPEEAGHEAEERGETETDQNESQSPQEPEEGPSEDDK.[A]	1xPhospho [S25(100)]	3.19801e-08	0.000130347	1	1	4	Q9NU22	Q9NU22 [4913-4950]	Q9NU22 1xPhospho [S4937(100)]	1	4333.73	1.10523e+06		High	High	8.975e-05	1.61e-08	4.03	44.4
FALSE	High	[K].EKPELSEPSHLNGPSSDPEAAFLSR.[D]	1xPhospho [S16(99.6)]	2.34414e-12	0.000130347	1	1	1	Q9H4A3	Q9H4A3 [1997-2021]	Q9H4A3 1xPhospho [S2012(99.6)]	0	2774.27	1085317		High	High	8.975e-05	1.169e-12	5.43	92.74
FALSE	High	[K].EKPELSEPSHLNGPSSDPEAAFLSR.[D]	1xDeamidated [N12]; 1xPhospho [S]	5.92446e-08	0.000130347	1	1	1	Q9H4A3	Q9H4A3 [1997-2021]		0	2775.25	951901		High	High	8.975e-05	2.989e-08	3.49	93.73
FALSE	High	[K].EKPETSTENHGDDLEK.[L]	1xPhospho [S6(97.3)]	0.0870418	0.00864029	1	1	1	Q9ULI0	Q9ULI0 [1316-1331]	Q9ULI0 1xPhospho [S1321(97.3)]	0	1908.79	118460		High	High	0.004704	0.04398	1.99	25.89
FALSE	High	[K].EKTPATTPEAR.[V]	2xPhospho [T3(100); T]	0.0304436	0.00348781	1	1	1	Q8NI27	Q8NI27 [1283-1293]	Q8NI27 2xPhospho [T1285(100); T]	1	1360.55	57457.6		High	High	0.001972	0.01549	1.3	20.6
FALSE	High	[K].EKTPELPEPSVK.[V]	1xPhospho [T3(100)]	0.000627843	0.000130347	1	1	3	Q8IYB3	Q8IYB3 [218-229]	Q8IYB3 1xPhospho [T220(100)]	1	1433.69	1.35701e+06		High	High	8.975e-05	0.0003202	2.79	65.04
FALSE	High	[K].EKTPSPKEEDEEPESPPEK.[K]	3xPhospho [T3(100); S5(100); S15(100)]	2.68349e-10	0.000130347	1	1	11	Q9H1E3	Q9H1E3 [200-218]	Q9H1E3 3xPhospho [T202(100); S204(100); S214(100)]	2	2421.9	5.18198e+06		High	High	8.975e-05	1.343e-10	7.42	39.26
FALSE	High	[K].EKTPSPKEEDEEPESPPEK.[K]	2xPhospho [T3(100); S15(100)]	7.39124e-05	0.000130347	1	1	4	Q9H1E3	Q9H1E3 [200-218]	Q9H1E3 2xPhospho [T202(100); S214(100)]	2	2341.94	2524105		High	High	8.975e-05	3.742e-05	3.2	37.45
FALSE	High	[K].ELAGDPEAVPESDEEPPPGEQAQK.[Q]	1xPhospho [S12(100)]	0.000638896	0.000130347	1	1	2	Q8WYB5	Q8WYB5 [1491-1514]	Q8WYB5 1xPhospho [S1502(100)]	0	2599.11	279237		High	High	8.975e-05	0.0003256	1.49	67.84
FALSE	High	[K].ELAPAWEDTSPEQDNR.[Y]	1xPhospho [S10(99.5)]	0.00105029	0.000130347	1	1	1	P78559	P78559 [1666-1681]	P78559 1xPhospho [S1675(99.5)]	0	1937.79	318985		High	High	8.975e-05	0.0005377	1.49	79.53
FALSE	High	[K].ELASPVSPELR.[Q]	1xPhospho [S7(100)]	0.0110392	0.00133214	1	1	1	Q5T4S7	Q5T4S7 [175-185]	Q5T4S7 1xPhospho [S181(100)]	0	1277.61	143388		High	High	0.0007047	0.005774	1.56	82.06
FALSE	High	[K].ELDENVEYEERESEFDIEDEDK.[S]	1xPhospho [S13(100)]	1.19591e-05	0.000130347	1	1	1	Q15291	Q15291 [338-359]	Q15291 1xPhospho [S350(100)]	1	2841.11	518843		High	High	8.975e-05	6.054e-06	3.96	89.96
FALSE	High	[K].ELDQDMVTEDEDDPGSHK.[R]	1xPhospho [T8(100)]	0.000330516	0.000130347	1	1	2	Q9NRL2	Q9NRL2 [724-741]	Q9NRL2 1xPhospho [T731(100)]	0	2139.81	556394		High	High	8.975e-05	0.0001684	3.03	57.16
FALSE	High	[K].ELEDSPQENVSVTEIIKPCDDPK.[S]	1xCarbamidomethyl [C19]; 1xPhospho [S5(100)]	0.000243527	0.000130347	1	1	2	Q5F1R6	Q5F1R6 [426-448]	Q5F1R6 1xPhospho [S430(100)]	0	2722.22	311068		High	High	8.975e-05	0.0001235	2.11	97.55
FALSE	High	[K].ELEENDSENSEFEDDGSEK.[V]	1xPhospho [S7(100)]	0.000348508	0.000130347	1	1	2	O43719	O43719 [591-609]	O43719 1xPhospho [S597(100)]	0	2281.81	177169		High	High	8.975e-05	0.000177	2.16	54.31
FALSE	High	[K].ELEREESGAAESPALVTPDSEK.[S]	1xPhospho [S12(100)]	0.0606	0.00617346	1	1	1	Q96EK9	Q96EK9 [173-194]	Q96EK9 1xPhospho [S184(100)]	1	2424.08	27161.3		High	High	0.003373	0.03048	1.22	63.79
FALSE	High	[K].ELESSEEGGSAEER.[R]	1xPhospho [S4(99.7)]	7.34918e-06	0.000130347	1	1	4	Q9HAS0	Q9HAS0 [15-28]	Q9HAS0 1xPhospho [S18(99.7)]	0	1588.6	1.6108e+06		High	High	8.975e-05	3.723e-06	3.41	32.54
FALSE	High	[K].ELGSTEDIYLASR.[K]	1xPhospho [S4(99.7)]	9.11406e-05	0.000130347	1	1	1	Q86T65	Q86T65 [653-665]	Q86T65 1xPhospho [S656(99.7)]	0	1533.68	228766		High	High	8.975e-05	4.625e-05	2.95	91.17
FALSE	High	[K].ELKTQVALSSETPR.[T]	1xDeamidated [Q5]; 3xPhospho [T4(100); S9(99); S10(99)]	0.0242039	0.00255336	1	1	1	Q9H2F9	Q9H2F9 [294-307]	Q9H2F9 3xPhospho [T297(100); S302(99); S303(99)]	1	1799.73	7.72602e+06		High	High	0.001443	0.01244	1.68	41.26
FALSE	High	[K].ELLHSVHPESPNLK.[T]	1xPhospho [S10(100)]	0.00165479	0.000457387	1	1	1	Q9Y217	Q9Y217 [552-565]	Q9Y217 1xPhospho [S561(100)]	0	1679.82	65804.2		High	High	0.000259	0.000851	1.8	63.82
FALSE	High	[K].ELNFVTDSVEQELPSSPK.[Q]	1xPhospho [S16(98.9)]	0.00857186	0.00133214	1	1	1	Q8TAP6	Q8TAP6 [68-85]	Q8TAP6 1xPhospho [S83(98.9)]	0	2098.96	122705		High	High	0.0007047	0.004501	1.5	107.97
FALSE	High	[K].ELNFVTDSVEQELPSSPKQPICFDR.[Q]	1xCarbamidomethyl [C22]; 1xPhospho [S/T]	0.00016114	0.000130347	1	1	1	Q8TAP6	Q8TAP6 [68-92]		1	3015.38	57534.4		High	High	8.975e-05	8.198e-05	2.04	116.15
FALSE	High	[K].ELNTSFEEWEK.[I]	1xDeamidated [N3]; 1xPhospho [T/S]	0.0622558	0.00646124	1	1	1	Q5FWF4	Q5FWF4 [284-294]		0	1492.59		No Quan Values	High	High	0.00357	0.03143	1.1
FALSE	High	[K].ELPPSPEK.[K]	1xPhospho [S5(100)]	0.0193993	0.00205713	1	1	3	P27816	P27816 [692-699]	P27816 1xPhospho [S696(100)]	0	976.439	1.17206e+06		High	High	0.001192	0.01001	1.53	37.58
FALSE	High	[K].ELQDGAESNGGGGGGGAGSGGGPGAEPDLK.[N]	2xDeamidated [Q3; N9]; 1xPhospho [S8(99)]	0.000250091	0.000130347	1	1	1	O14497	O14497 [72-101]	O14497 1xPhospho [S79(99)]	0	2637.06		No Quan Values	High	High	8.975e-05	0.0001271	1.78
FALSE	High	[K].ELQDGAESNGGGGGGGAGSGGGPGAEPDLK.[N]	1xDeamidated [N9]; 1xPhospho [S8(100)]	2.12775e-05	0.000130347	1	1	1	O14497	O14497 [72-101]	O14497 1xPhospho [S79(100)]	0	2636.07	84627.5		High	High	8.975e-05	1.079e-05	2.15	59.05
FALSE	High	[K].ELSDLEEENR.[V]	1xPhospho [S3(100)]	0.00267455	0.000733151	1	1	1	Q5M775	Q5M775 [239-248]	Q5M775 1xPhospho [S241(100)]	0	1313.53	80701.6		High	High	0.0004004	0.001388	1.89	62.66
FALSE	High	[K].ELSDQATASPIVAR.[T]	1xPhospho [S9(100)]	0.00085455	0.000130347	1	1	3	Q5JSH3	Q5JSH3 [88-101]	Q5JSH3 1xPhospho [S96(100)]	0	1537.73	411388		High	High	8.975e-05	0.0004363	2.08	64.54
FALSE	High	[K].ELSDSCEGAFGGGR.[L]	1xCarbamidomethyl [C6]; 1xPhospho [S3(100)]	1.98102e-05	0.000130347	1	1	3	Q9Y3S1	Q9Y3S1 [1148-1161]	Q9Y3S1 1xPhospho [S1150(100)]	0	1521.57	850302		High	High	8.975e-05	1.003e-05	1.94	60.09
FALSE	High	[K].ELSESVQQQSTPVPLISPK.[R]	1xPhospho [S17(100)]	3.08918e-06	0.000130347	1	1	2	Q9ULU4	Q9ULU4 [531-549]	Q9ULU4 1xPhospho [S547(100)]	0	2147.06	274822		High	High	8.975e-05	1.561e-06	3.37	97.35
FALSE	High	[K].ELSNSPLR.[E]	1xPhospho [S5(100)]	0.00865104	0.00133214	1	1	2	Q9UQ35	Q9UQ35 [1316-1323]	Q9UQ35 1xPhospho [S1320(100)]	0	995.456	3.5299e+06		High	High	0.0007047	0.004538	2.1	42.24
FALSE	High	[K].ELSNSPLRENSFGSPLEFR.[N]	1xDeamidated [N]; 1xPhospho [S5(100)]	5.82915e-09	0.000130347	1	1	2	Q9UQ35	Q9UQ35 [1316-1334]	Q9UQ35 1xPhospho [S1320(100)]	1	2260.03		No Quan Values	High	High	8.975e-05	2.924e-09	3.7
FALSE	High	[K].ELSNSPLRENSFGSPLEFR.[N]	2xPhospho [S14(100); S]	1.49802e-06	0.000130347	1	1	26	Q9UQ35	Q9UQ35 [1316-1334]	Q9UQ35 2xPhospho [S1329(100); S]	1	2339.01	5.24009e+06		High	High	8.975e-05	7.574e-07	4.48	108.59
FALSE	High	[K].ELSNSPLRENSFGSPLEFR.[N]	1xDeamidated [N10]; 2xPhospho [S3(99.6); S14(100)]	4.03884e-06	0.000130347	1	1	1	Q9UQ35	Q9UQ35 [1316-1334]	Q9UQ35 2xPhospho [S1318(99.6); S1329(100)]	1	2339.99		No Quan Values	High	High	8.975e-05	2.044e-06	4.18
FALSE	High	[K].ELSNSPLRENSFGSPLEFR.[N]	1xPhospho [S5(100)]	1.54639e-09	0.000130347	1	1	2	Q9UQ35	Q9UQ35 [1316-1334]	Q9UQ35 1xPhospho [S1320(100)]	1	2259.04	3.86291e+06		High	High	8.975e-05	7.762e-10	5.12	106.56
FALSE	High	[K].ELSPAALEK.[R]	1xPhospho [S3(100)]	0.0176149	0.00184829	1	1	3	O75683	O75683 [136-144]	O75683 1xPhospho [S138(100)]	0	1037.49	2.08502e+06		High	High	0.001086	0.009136	2.48	68.03
FALSE	High	[K].ELSPAGSISK.[N]	1xPhospho [S3(100)]	0.00261055	0.000733151	1	1	2	O95453	O95453 [617-626]	O95453 1xPhospho [S619(100)]	0	1068.5	2.74857e+06		High	High	0.0004004	0.001353	2.31	51.06
FALSE	High	[K].ELSPHSGPSGEQLIQMETEEMEACSNGALIPGNLSK.[E]	1xCarbamidomethyl [C24]; 1xDeamidated [Q15]; 1xPhospho [S35(100)]	3.03446e-06	0.000130347	1	1	1	Q99661	Q99661 [587-622]	Q99661 1xPhospho [S621(100)]	0	3921.72		No Quan Values	High	High	8.975e-05	1.533e-06	2.97
FALSE	High	[K].ELSPPPGLPSK.[I]	1xPhospho [S3(100)]	0.00073119	0.000130347	1	1	3	Q7Z4S6	Q7Z4S6 [1210-1220]	Q7Z4S6 1xPhospho [S1212(100)]	0	1201.59	192723		High	High	8.975e-05	0.0003723	1.98	76.78
FALSE	High	[K].ELSVQDQPSLSPTSLQNSSSHTTTAK.[G]	1xPhospho [S/T]	0.000192488	0.000130347	1	1	1	O95628	O95628 [422-447]		0	2823.3	722775		High	High	8.975e-05	9.781e-05	1.82	82.63
FALSE	High	[K].ELTDEEAER.[L]	1xPhospho [T3(100)]	0.0106772	0.00133214	1	1	2	Q9Y266	Q9Y266 [106-114]	Q9Y266 1xPhospho [T108(100)]	0	1171.45	501133		High	High	0.0007047	0.005585	2.05	33.92
FALSE	High	[K].ELVGPPLAETVFTPKTSPENVQDR.[F]	2xPhospho [T13(100); T/S]	1.519e-09	0.000130347	1	1	3	P49792	P49792 [1384-1407]	P49792 2xPhospho [T1396(100); T/S]	1	2784.29	730630		High	High	8.975e-05	7.615e-10	5.27	113.89
FALSE	High	[K].ELVPDQAVISDSTFSLANSPGSESVTK.[D]	1xDeamidated [Q6]; 1xPhospho [S19(100)]	1.80721e-06	0.000130347	1	1	1	Q12802	Q12802 [772-798]	Q12802 1xPhospho [S790(100)]	0	2859.32	151082		High	High	8.975e-05	9.126e-07	3.04	115.61
FALSE	High	[K].ELVSDDEER.[G]	1xPhospho [S4(100)]	0.0144932	0.00164707	1	1	1	P38398	P38398 [1339-1347]	P38398 1xPhospho [S1342(100)]	0	1171.45	357798		High	High	0.0009878	0.007548	1.87	40.7
FALSE	High	[K].ELVSSKVSGAQEMVSSAK.[D]	1xPhospho [S]	0.000197686	0.000130347	1	1	1	O60664	O60664 [123-140]		1	1916.9	141573		High	High	8.975e-05	0.0001006	2.26	73.95
FALSE	High	[K].EMEHNTVCAAGTSPVGEIGEEK.[I]	1xCarbamidomethyl [C8]; 1xPhospho [S13(100)]	4.83181e-09	0.000130347	1	1	2	P18583	P18583 [1544-1565]	P18583 1xPhospho [S1556(100)]	0	2425	4.1437e+06		High	High	8.975e-05	2.428e-09	4.02	68.24
FALSE	High	[K].EMEHNTVCAAGTSPVGEIGEEK.[I]	1xCarbamidomethyl [C8]; 1xOxidation [M2]; 1xPhospho [S13(100)]	4.10034e-07	0.000130347	1	1	7	P18583	P18583 [1544-1565]	P18583 1xPhospho [S1556(100)]	0	2441	1.59706e+06		High	High	8.975e-05	2.071e-07	2.42	63.7
FALSE	High	[K].EMEHNTVCAAGTSPVGEIGEEK.[I]	1xCarbamidomethyl [C8]; 1xDeamidated [N5]; 1xPhospho [S13(99.1)]	0.00221185	0.000733151	1	1	2	P18583	P18583 [1544-1565]	P18583 1xPhospho [S1556(99.1)]	0	2425.99	179487		High	High	0.0004004	0.00114	1.74	70.32
FALSE	High	[K].EMEHNTVCAAGTSPVGEIGEEK.[I]	1xCarbamidomethyl [C8]; 1xDeamidated [N5]; 1xOxidation [M2]; 1xPhospho [T/S]	0.0667845	0.00648438	1	1	1	P18583	P18583 [1544-1565]		0	2441.98	66902.7		High	High	0.003576	0.03361	1	65.16
FALSE	High	[K].EMEVEESPEK.[I]	1xPhospho [S7(100)]	0.00241774	0.000733151	1	1	2	Q8N3X1	Q8N3X1 [502-511]	Q8N3X1 1xPhospho [S508(100)]	0	1286.49	508081		High	High	0.0004004	0.001253	2.16	40.01
FALSE	High	[K].EMEVEESPEK.[I]	1xOxidation [M2]; 1xPhospho [S7(100)]	0.0593084	0.00607493	1	1	1	Q8N3X1	Q8N3X1 [502-511]	Q8N3X1 1xPhospho [S508(100)]	0	1302.48	63853.3		High	High	0.003373	0.02989	0.76	25.88
FALSE	High	[K].EMGTPLADTPTRPVTR.[H]	1xOxidation [M2]; 2xPhospho [T4(100); T9(98)]	0.0764632	0.00690966	1	1	1	Q9BPU6	Q9BPU6 [506-521]	Q9BPU6 2xPhospho [T509(100); T514(98)]	0	1917.82	51374.8		High	High	0.003787	0.0386	1.16	52.68
FALSE	High	[K].EMGWQEDSENDETCAPLTEDEMR.[E]	1xCarbamidomethyl [C14]; 1xPhospho [S8(99.1)]	0.000367466	0.000130347	1	1	1	Q86WP2	Q86WP2 [391-413]	Q86WP2 1xPhospho [S398(99.1)]	0	2852.04	140942		High	High	8.975e-05	0.000187	2.38	96.96
FALSE	High	[K].EMLASDDEEDVSSK.[V]	1xOxidation [M2]; 1xPhospho [S5(100)]	0.00105479	0.000130347	1	1	1	Q0ZGT2	Q0ZGT2 [76-89]	Q0ZGT2 1xPhospho [S80(100)]	0	1650.61	115261		High	High	8.975e-05	0.0005404	1.7	42.62
FALSE	High	[K].EMLASDDEEDVSSK.[V]	1xPhospho [S5(100)]	0.00297077	0.000858403	1	1	1	Q0ZGT2	Q0ZGT2 [76-89]	Q0ZGT2 1xPhospho [S80(100)]	0	1634.61	570422		High	High	0.0004646	0.001543	1.82	55.31
FALSE	High	[K].EMPQDLRSPARTPPSEEDSAEAER.[L]	1xOxidation [M2]; 2xPhospho [S8(100); T12(100)]	1.4687e-05	0.000130347	1	1	5	O43765	O43765 [70-93]	O43765 2xPhospho [S77(100); T81(100)]	2	2874.16	1.69356e+06		High	High	8.975e-05	7.428e-06	4.51	50.69
FALSE	High	[K].EMPQDLRSPARTPPSEEDSAEAER.[L]	2xPhospho [S8(100); T12(100)]	4.23179e-05	0.000130347	1	1	4	O43765	O43765 [70-93]	O43765 2xPhospho [S77(100); T81(100)]	2	2858.17	3.20062e+06		High	High	8.975e-05	2.146e-05	3.35	61.1
FALSE	High	[K].ENALSSGTLQEEQRTPPPGQDTQQFHEK.[S]	1xPhospho [T15(97.2)]	0.0245836	0.00255336	1	1	1	Q12802	Q12802 [939-966]	Q12802 1xPhospho [T953(97.2)]	1	3232.45	130474		High	High	0.001443	0.0126	1.15	64.37
FALSE	High	[K].ENDIKPLTSFR.[Q]	1xPhospho [S9(99.5)]	0.0280016	0.00285194	1	1	1	Q14739	Q14739 [51-61]	Q14739 1xPhospho [S59(99.5)]	0	1399.66	129058		High	High	0.001647	0.01431	1.62	79.02
FALSE	High	[K].ENDKTEEMPNDSVLENK.[S]	1xPhospho [T5(100)]	0.0125115	0.00143715	1	1	2	P49321	P49321 [486-502]	P49321 1xPhospho [T490(100)]	1	2071.85	218787		High	High	0.0008206	0.00652	1.75	62.31
FALSE	High	[K].ENDSSEEVDVFQGSSPVDDIPQEETEEEEVSTVNVR.[R]	1xPhospho [S/T]	0.000403116	0.000130347	1	1	1	Q9NTI5	Q9NTI5 [1403-1438]		0	4103.72	238630		High	High	8.975e-05	0.0002047	1.48	113.38
FALSE	High	[K].ENDTVTISPK.[Q]	1xPhospho [S8(100)]	0.000114901	0.000130347	1	1	2	Q9UGU0	Q9UGU0 [1515-1524]	Q9UGU0 1xPhospho [S1522(100)]	0	1183.52	228347		High	High	8.975e-05	5.833e-05	3.21	49.81
FALSE	High	[K].ENETDEENTEVMIK.[G]	1xPhospho [T4(100)]	2.30584e-05	0.000130347	1	1	1	Q9HAU5	Q9HAU5 [1085-1098]	Q9HAU5 1xPhospho [T1088(100)]	0	1760.69	323985		High	High	8.975e-05	1.167e-05	2.65	63.64
FALSE	High	[K].ENGFSSPPQIK.[D]	1xDeamidated [N2]; 1xPhospho [S6(100)]	0.00162763	0.000294476	1	1	1	P11387	P11387 [107-117]	P11387 1xPhospho [S112(100)]	0	1284.55	263839		High	High	0.0001746	0.000836	1.85	71.79
FALSE	High	[K].ENGFSSPPQIK.[D]	1xPhospho [S]	0.0322478	0.00389551	1	1	1	P11387	P11387 [107-117]		0	1283.57	69614.7		High	High	0.00218	0.01642	1.04	69.69
FALSE	High	[K].ENGFSSPPQIKDEPEDDGYFVPPK.[E]	1xDeamidated [N2]; 1xPhospho [S/Y]	0.00267455	0.000733151	1	1	1	P11387	P11387 [107-130]		1	2773.19	228886		High	High	0.0004004	0.001388	1.82	100.49
FALSE	High	[K].ENIKPNETSPSFSK.[A]	1xPhospho [S9(99.5)]	4.46461e-05	0.000130347	1	1	2	Q99700	Q99700 [764-777]	Q99700 1xPhospho [S772(99.5)]	0	1657.75	2926580		High	High	8.975e-05	2.267e-05	3.46	47.77
FALSE	High	[K].ENLQPQSSGVQGQVPISPEPLQRPEMLK.[E]	1xPhospho [S17(100)]	2.63638e-05	0.000130347	1	1	1	Q9H467	Q9H467 [94-121]	Q9H467 1xPhospho [S110(100)]	0	3166.56	181386		High	High	8.975e-05	1.335e-05	2.81	100.11
FALSE	High	[K].ENNVSQPASSSSSSSSSNNGSASPTK.[T]	1xDeamidated [N19]; 1xPhospho [S23(99.6)]	5.71923e-11	0.000130347	1	1	1	Q02446	Q02446 [114-139]	Q02446 1xPhospho [S136(99.6)]	0	2579.04	322193		High	High	8.975e-05	2.861e-11	5.96	25.85
FALSE	High	[K].ENNVSQPASSSSSSSSSNNGSASPTK.[T]	2xDeamidated [N18; N19]; 1xPhospho [S/T]	0.000836293	0.000130347	1	1	3	Q02446	Q02446 [114-139]		0	2580.02	84717.1		High	High	8.975e-05	0.000426	1.94	27.03
FALSE	High	[K].ENNVSQPASSSSSSSSSNNGSASPTK.[T]	1xPhospho [S/T]	0.0499618	0.00546493	1	1	1	Q02446	Q02446 [114-139]		0	2578.05	39946.5		High	High	0.003023	0.02516	1.08	25.33
FALSE	High	[K].ENPIVLLSNFYYGQHK.[G]	1xDeamidated [Q14]; 2xPhospho [S/Y]	0.0842737	0.00819983	1	1	1	P59817	P59817 [270-285]		0	2082.9	27891.2		High	High	0.004437	0.04252	0.74	72.42
FALSE	High	[K].ENPVLDVVSNPEQTAGEER.[G]	1xPhospho [S9(100)]	0.00272909	0.000858403	1	1	2	Q12888	Q12888 [55-73]	Q12888 1xPhospho [S63(100)]	0	2162.96	109987		High	High	0.0004646	0.001416	1.2	91.26
FALSE	High	[K].ENQEPLRSPEVGDEEALRPLTK.[E]	1xPhospho [S8(98.4)]	0.0235849	0.00246075	1	1	1	P48681	P48681 [673-694]	P48681 1xPhospho [S680(98.4)]	1	2587.24	106708		High	High	0.001395	0.01211	1.36	84.66
FALSE	High	[K].ENQIYSADEK.[R]	1xPhospho [S6(100)]	0.00101931	0.000130347	1	2	1	Q8N5F7	Q8N5F7 [370-379]	Q8N5F7 1xPhospho [S375(100)]	0	1276.51	176057		High	High	8.975e-05	0.000522	2.32	39.94
FALSE	High	[K].ENQSEGKGSDSDSEGDNPEK.[K]	2xPhospho [S]	0.000593191	0.000130347	1	1	3	Q9UN37	Q9UN37 [87-106]		1	2268.78	258858		High	High	8.975e-05	0.0003019	3.02	17.7
FALSE	High	[K].ENSFSADHVTTAVEK.[S]	1xPhospho [S3(100)]	0.0529858	0.00572648	1	1	1	Q49MG5	Q49MG5 [287-301]	Q49MG5 1xPhospho [S289(100)]	0	1714.73	67309.5		High	High	0.003148	0.02671	1.28	64.21
FALSE	High	[K].ENSGPVENGVSDQEGEEQAR.[E]	1xDeamidated [N/Q]; 1xPhospho [S11(100)]	4.23179e-05	0.000130347	1	1	4	Q8TEQ6	Q8TEQ6 [768-787]	Q8TEQ6 1xPhospho [S778(100)]	0	2211.87	729870		High	High	8.975e-05	2.147e-05	3.62	44.04
FALSE	High	[K].ENSGPVENGVSDQEGEEQAR.[E]	1xPhospho [S11(100)]	0.000419417	0.000130347	1	1	2	Q8TEQ6	Q8TEQ6 [768-787]	Q8TEQ6 1xPhospho [S778(100)]	0	2210.88	268922		High	High	8.975e-05	0.0002134	2.5	43.36
FALSE	High	[K].ENSGPVENGVSDQEGEEQAREPELPCGLAPAVSR.[E]	1xCarbamidomethyl [C26]; 3xDeamidated [N2; N8; Q13]; 1xPhospho [S]	5.03629e-05	0.000130347	1	1	1	Q8TEQ6	Q8TEQ6 [768-801]		1	3690.57		No Quan Values	High	High	8.975e-05	2.557e-05	2.75
FALSE	High	[K].ENSGPVENGVSDQEGEEQAREPELPCGLAPAVSR.[E]	1xCarbamidomethyl [C26]; 2xDeamidated [N2; N8]; 1xPhospho [S11(99.4)]	4.68846e-07	0.000130347	1	1	2	Q8TEQ6	Q8TEQ6 [768-801]	Q8TEQ6 1xPhospho [S778(99.4)]	1	3689.59		No Quan Values	High	High	8.975e-05	2.368e-07	3.5
FALSE	High	[K].ENSGPVENGVSDQEGEEQAREPELPCGLAPAVSR.[E]	1xCarbamidomethyl [C26]; 1xDeamidated [N/Q]; 1xPhospho [S11(99.4)]	9.53357e-12	0.000130347	1	1	3	Q8TEQ6	Q8TEQ6 [768-801]	Q8TEQ6 1xPhospho [S778(99.4)]	1	3688.61	2.74979e+06		High	High	8.975e-05	4.772e-12	5.43	97.41
FALSE	High	[K].ENSGPVENGVSDQEGEEQAREPELPCGLAPAVSR.[E]	1xCarbamidomethyl [C26]; 1xPhospho [S]	4.02904e-05	0.000130347	1	1	2	Q8TEQ6	Q8TEQ6 [768-801]		1	3687.62	1.73259e+06		High	High	8.975e-05	2.046e-05	2.71	96.5
FALSE	High	[K].ENSLHSATTGSDPSLSPDSQDPSQDDAK.[D]	1xPhospho [S/T]	0.035813	0.00439338	1	1	1	P48742	P48742 [127-154]		0	2966.22	78174.6		High	High	0.002378	0.01818	1.05	55.48
FALSE	High	[K].ENSPNSFPR.[R]	1xPhospho [S3(100)]	0.0108824	0.00133214	1	1	3	Q9P260	Q9P260 [451-459]	Q9P260 1xPhospho [S453(100)]	0	1127.45	542771		High	High	0.0007047	0.005695	1.78	43.71
FALSE	High	[K].ENSREALAEAALESPRPALVR.[S]	1xPhospho [S3(100)]	3.69992e-07	0.000130347	1	1	1	O14745	O14745 [267-287]	O14745 1xPhospho [S269(100)]	1	2359.18	717920		High	High	8.975e-05	1.867e-07	3.62	94.36
FALSE	High	[K].ENSREALAEAALESPRPALVR.[S]	2xPhospho [S3(100); S14(100)]	0.000259116	0.000130347	1	1	1	O14745	O14745 [267-287]	O14745 2xPhospho [S269(100); S280(100)]	1	2439.14	411943		High	High	8.975e-05	0.0001318	2.6	93.99
FALSE	High	[K].ENSSGSSPLDQVDSSLPSEPIFEK.[S]	1xPhospho [S]	0.0414981	0.00515414	1	1	1	O43164	O43164 [74-97]		0	2629.16	73380.2		High	High	0.002814	0.02104	1.04	113.43
FALSE	High	[K].ENSSPSVTSANLDHTKPCWYWDK.[K]	1xCarbamidomethyl [C18]; 1xDeamidated [N2]; 1xPhospho [S/T/Y]	0.0284437	0.00285194	1	1	1	O75909	O75909 [6-28]		0	2803.17	112050		High	High	0.001647	0.01453	1.31	91.58
FALSE	High	[K].ENTMAENEAGKEEQEGMEESPQSVGR.[Q]	1xPhospho [S20(100)]	0.00118837	0.000130347	1	1	1	Q5T481	Q5T481 [843-868]	Q5T481 1xPhospho [S862(100)]	1	2946.18	150503		High	High	8.975e-05	0.0006081	1.98	58.04
FALSE	High	[K].ENTPPALSGTR.[V]	1xPhospho [T3(100)]	0.00425583	0.000963065	1	1	3	P31350	P31350 [31-41]	P31350 1xPhospho [T33(100)]	0	1222.55	326086		High	High	0.0005162	0.002223	2.16	48.5
FALSE	High	[K].ENTPPVVISADQMVNEDSQVQITPNQK.[T]	1xDeamidated [Q12]; 1xPhospho [T/S]	0.00552536	0.00105054	1	1	1	Q5UIP0	Q5UIP0 [1386-1412]		0	3062.4		No Quan Values	High	High	0.0005597	0.002898	1.29
FALSE	High	[K].ENVSALDMEK.[E]	1xPhospho [S4(100)]	0.0144932	0.00164707	1	1	1	Q9H307	Q9H307 [447-456]	Q9H307 1xPhospho [S450(100)]	0	1215.5	78762.4		High	High	0.0009878	0.007529	1.53	65.18
FALSE	High	[K].ENVSSNAACPDHTPTPNDDGK.[S]	1xCarbamidomethyl [C9]; 1xPhospho [S/T]	0.0527031	0.00572648	1	1	1	Q8TBA6	Q8TBA6 [200-220]		0	2305.9	43819.3		High	High	0.003148	0.02662	0.93	39.61
FALSE	High	[K].EPAITSQNSPEAR.[E]	1xPhospho [S9(100)]	8.26901e-07	0.000130347	1	1	2	P23193	P23193 [92-104]	P23193 1xPhospho [S100(100)]	0	1479.65	3.7818e+06		High	High	8.975e-05	4.178e-07	3.79	38.79
FALSE	High	[K].EPAITSQNSPEAR.[E]	1xDeamidated [Q7]; 1xPhospho [S/T]	0.00696298	0.00114299	1	1	1	P23193	P23193 [92-104]		0	1480.63	57641.3		High	High	0.0006089	0.003651	1.32	40.04
FALSE	High	[K].EPEMPGPREESEEEEDEDDEEEEEEEK.[E]	1xPhospho [S11(100)]	3.04464e-08	0.000130347	1	1	4	P35659	P35659 [22-48]	P35659 1xPhospho [S32(100)]	1	3359.19	11203563		High	High	8.975e-05	1.534e-08	6.3	59.96
FALSE	High	[K].EPEMPGPREESEEEEDEDDEEEEEEEK.[E]	1xOxidation [M4]; 1xPhospho [S11(100)]	8.02773e-08	0.000130347	1	1	5	P35659	P35659 [22-48]	P35659 1xPhospho [S32(100)]	1	3375.19	949262		High	High	8.975e-05	4.05e-08	3.69	46.45
FALSE	High	[K].EPEQDGPAAPADGSTVESLPRPLSPTK.[L]	1xPhospho [S24(99.2)]	0.000173019	0.000130347	1	1	1	Q96KQ4	Q96KQ4 [648-674]	Q96KQ4 1xPhospho [S671(99.2)]	0	2826.32	507886		High	High	8.975e-05	8.776e-05	2.11	89.06
FALSE	High	[K].EPGEQASVPLSPK.[K]	1xPhospho [S11(100)]	0.0244564	0.00255336	1	1	1	P42858	P42858 [1189-1201]	P42858 1xPhospho [S1199(100)]	0	1418.66	85319.9		High	High	0.001443	0.01256	1.55	61.85
FALSE	High	[K].EPGSGGPQNLSGPGGR.[E]	1xPhospho [S11(100)]	7.19611e-05	0.000130347	1	1	1	Q9H0W8	Q9H0W8 [22-37]	Q9H0W8 1xPhospho [S32(100)]	0	1546.66	179254		High	High	8.975e-05	3.656e-05	2.97	41.73
FALSE	High	[K].EPHSPADQPEQQAESTLTSAETR.[G]	1xPhospho [S4(100)]	8.40841e-09	0.000130347	1	1	2	Q9H2Y7	Q9H2Y7 [1325-1347]	Q9H2Y7 1xPhospho [S1328(100)]	0	2589.11	875296		High	High	8.975e-05	4.224e-09	4.06	76.26
FALSE	High	[K].EPIPEEQEMDFRPVDEGEECSDSEGSHNEEAK.[E]	1xCarbamidomethyl [C20]; 1xOxidation [M9]; 1xPhospho [S]	0.0281482	0.00285194	1	1	1	Q6Y7W6	Q6Y7W6 [315-346]		0	3801.47	121829		High	High	0.001647	0.01436	1.31	73.11
FALSE	High	[K].EPIPEEQEMDFRPVDEGEECSDSEGSHNEEAKEPDK.[T]	1xCarbamidomethyl [C20]; 1xPhospho [S21(99.3)]	0.00047857	0.000130347	1	1	1	Q6Y7W6	Q6Y7W6 [315-350]	Q6Y7W6 1xPhospho [S335(99.3)]	1	4254.69	768805		High	High	8.975e-05	0.0002433	2.62	81.57
FALSE	High	[K].EPLIPASPK.[A]	1xPhospho [S7(100)]	0.0210551	0.00246075	1	1	1	Q9Y613	Q9Y613 [517-525]	Q9Y613 1xPhospho [S523(100)]	0	1031.52	133273		High	High	0.001395	0.01083	1.5	68.51
FALSE	High	[K].EPPRASPPGGLAEPPGSAGPQAGPTVVPGSATPMETGIAETPEGR.[R]	1xPhospho [S6(100)]	3.44466e-07	0.000130347	1	1	2	O60341	O60341 [64-108]	O60341 1xPhospho [S69(100)]	1	4355.06	162908		High	High	8.975e-05	1.737e-07	2.96	103.71
FALSE	High	[K].EPPSSPLQPQK.[E]	1xPhospho [S5(100)]	0.00276235	0.000858403	1	1	2	Q92615	Q92615 [660-670]	Q92615 1xPhospho [S664(100)]	0	1287.6	556638		High	High	0.0004646	0.001435	1.92	44.01
FALSE	High	[K].EPSAAAPTGAGGVAPGSGNNSGGPSLLVPLPVNPPSSPTPSFSDAK.[A]	1xPhospho [S/T]	5.41701e-16	0.000130347	1	1	1	O75175	O75175 [471-516]		0	4291.06	2.39176e+06		High	High	8.975e-05	1.082e-15	6.19	121.66
FALSE	High	[K].EPSAYQSSTRSPSPYSR.[R]	2xPhospho [S11(98.4); S13(99.2)]	3.40042e-05	0.000130347	1	1	3	Q9NYV4	Q9NYV4 [281-297]	Q9NYV4 2xPhospho [S291(98.4); S293(99.2)]	1	2059.82	568179		High	High	8.975e-05	1.723e-05	3.69	41.05
FALSE	High	[K].EPSEVPTPK.[R]	1xPhospho [T7(100)]	0.00747926	0.00114299	1	1	1	P17096	P17096 [47-55]	P17096 1xPhospho [T53(100)]	0	1063.47	43455		High	High	0.0006089	0.003937	1.04	40.52
FALSE	High	[K].EPSYPMPVQETQAPESPGENSEQALQTLSPR.[A]	1xPhospho [S29(100)]	6.69109e-06	0.000130347	1	1	1	Q7Z434	Q7Z434 [137-167]	Q7Z434 1xPhospho [S165(100)]	0	3477.55		No Quan Values	High	High	8.975e-05	3.379e-06	3.25
FALSE	High	[K].EPTSVSENEGISTIPSPVTSPVLSR.[R]	2xPhospho [S16(100); S20(99.3)]	2.01176e-06	0.000130347	1	1	4	Q8NEL9	Q8NEL9 [708-732]	Q8NEL9 2xPhospho [S723(100); S727(99.3)]	0	2743.25	164703		High	High	8.975e-05	1.018e-06	2.89	105.45
FALSE	High	[K].EPVADEEEEDSDDDVEPITEFR.[F]	1xPhospho [S11(100)]	4.72507e-09	0.000130347	1	1	17	P54105	P54105 [92-113]	P54105 1xPhospho [S102(100)]	0	2645.03	4.06805e+06		High	High	8.975e-05	2.375e-09	4.53	97.77
FALSE	High	[K].EPVNLEGDDTSLIHGK.[I]	1xPhospho [S11(100)]	4.1858e-06	0.000130347	1	1	1	Q9H2J7	Q9H2J7 [665-680]	Q9H2J7 1xPhospho [S675(100)]	0	1803.82	1.57636e+06		High	High	8.975e-05	2.118e-06	3.65	79.99
FALSE	High	[K].EQDRVHSPCPTSGSEK.[K]	1xCarbamidomethyl [C9]; 1xPhospho [S7(100)]	0.00100199	0.000130347	1	1	1	Q96LT9	Q96LT9 [102-117]	Q96LT9 1xPhospho [S108(100)]	1	1893.78	80009.7		High	High	8.975e-05	0.0005114	2.43	21.57
FALSE	High	[K].EQDSEVSEDTKSEEK.[E]	1xPhospho [S12(99.6)]	0.000306587	0.000130347	1	1	1	Q92922	Q92922 [819-833]	Q92922 1xPhospho [S830(99.6)]	1	1819.71	134429		High	High	8.975e-05	0.0001558	2.78	22.1
FALSE	High	[K].EQESYDNR.[L]	2xDeamidated [Q2; N7]; 1xPhospho [S4(100)]	0.0772953	0.00729506	1	1	1	Q86X95	Q86X95 [49-56]	Q86X95 1xPhospho [S52(100)]	0	1122.36	37623.9		High	High	0.003936	0.03885	1.24	28.45
FALSE	High	[K].EQHLSENEPVDTNSDNNLFTDTDLK.[S]	1xPhospho [S14(100)]	5.18986e-09	0.000130347	1	1	2	O60934	O60934 [505-529]	O60934 1xPhospho [S518(100)]	0	2955.25	287613		High	High	8.975e-05	2.613e-09	4.2	95.07
FALSE	High	[K].EQISDIDDAVR.[K]	1xPhospho [S4(100)]	0.000545873	0.000130347	1	1	4	P53999	P53999 [115-125]	P53999 1xPhospho [S118(100)]	0	1340.57	736077		High	High	8.975e-05	0.0002778	2.78	76.29
FALSE	High	[K].EQLSETEGSGEDEPGNDPSETTQK.[K]	1xPhospho [T/S]	3.02776e-05	0.000130347	1	1	1	Q13107	Q13107 [672-695]		0	2644.04	232221		High	High	8.975e-05	1.535e-05	2.52	45.27
FALSE	High	[K].EQLSETEGSGEDEPGNDPSETTQK.[K]	2xPhospho [T6(99.3); S9(99.3)]	0.000131319	0.000130347	1	1	2	Q13107	Q13107 [672-695]	Q13107 2xPhospho [T677(99.3); S680(99.3)]	0	2724.01	241313		High	High	8.975e-05	6.655e-05	1.91	46.26
FALSE	High	[K].EQLSETEGSGEDEPGNDPSETTQKK.[I]	1xPhospho [S9(98.5)]	0.00130978	0.000130347	1	1	1	Q13107	Q13107 [672-696]	Q13107 1xPhospho [S680(98.5)]	1	2772.14	121468		High	High	8.975e-05	0.0006714	1.94	40.23
FALSE	High	[K].EQNSALPTSSQDEELMEVVEK.[S]	1xPhospho [S10(99.1)]	2.37338e-06	0.000130347	1	1	3	Q9UQ35	Q9UQ35 [1224-1244]	Q9UQ35 1xPhospho [S1233(99.1)]	0	2443.06	1.34199e+06		High	High	8.975e-05	1.199e-06	4.3	114.94
FALSE	High	[K].EQNSALPTSSQDEELMEVVEK.[S]	1xDeamidated [Q11]; 1xPhospho [T/S]	0.00466424	0.00105054	1	1	1	Q9UQ35	Q9UQ35 [1224-1244]		0	2444.04	81822		High	High	0.0005597	0.002439	1.48	116.1
FALSE	High	[K].EQSAEEDAEAEVDNSK.[Q]	1xPhospho [S3(100)]	0.00804049	0.00133214	1	1	1	Q8NEZ4	Q8NEZ4 [87-102]	Q8NEZ4 1xPhospho [S89(100)]	0	1830.69	134181		High	High	0.0007047	0.004227	1.46	53.57
FALSE	High	[K].EQSELDQDLDDVEEVEEEETGEETK.[L]	1xPhospho [S3(100)]	0.0720419	0.00675571	1	1	1	P55209	P55209 [8-32]	P55209 1xPhospho [S10(100)]	0	3004.18	54868.5		High	High	0.00371	0.03629	0.9	114.29
FALSE	High	[K].EQSEVSVSPR.[A]	1xDeamidated [Q2]; 1xPhospho [S8(99.6)]	0.00116341	0.000130347	1	1	1	Q7L4I2	Q7L4I2 [25-34]	Q7L4I2 1xPhospho [S32(99.6)]	0	1198.5		No Quan Values	High	High	8.975e-05	0.0005947	2.11
FALSE	High	[K].EQSEVSVSPR.[A]	1xPhospho [S8(100)]	2.64818e-05	0.000130347	1	1	2	Q7L4I2	Q7L4I2 [25-34]	Q7L4I2 1xPhospho [S32(100)]	0	1197.51	9960662		High	High	8.975e-05	1.342e-05	3.14	38.16
FALSE	High	[K].EQSEVSVSPR.[A]	2xPhospho [S6(100); S8(100)]	0.000787142	0.000130347	1	1	4	Q7L4I2	Q7L4I2 [25-34]	Q7L4I2 2xPhospho [S30(100); S32(100)]	0	1277.48	356446		High	High	8.975e-05	0.0004015	3.11	38.57
FALSE	High	[K].EQTFSGGTSQDTK.[A]	1xPhospho [T/S]	0.00232195	0.000733151	1	1	1	Q9Y2W1	Q9Y2W1 [203-215]		0	1465.58	104664		High	High	0.0004004	0.001202	1.5	31.75
FALSE	High	[K].EQYSDAPEEIR.[D]	1xPhospho [S4(100)]	0.0324171	0.00389551	1	1	1	Q8NEJ9	Q8NEJ9 [211-221]	Q8NEJ9 1xPhospho [S214(100)]	0	1416.57	123286		High	High	0.00218	0.01654	1.63	57.32
FALSE	High	[K].EQYVPPRSPK.[-]	1xPhospho [S8(100)]	0.00125564	0.000130347	1	1	3	Q71RC2	Q71RC2 [715-724]	Q71RC2 1xPhospho [S722(100)]	1	1280.6	175960		High	High	8.975e-05	0.0006421	2.22	36.07
FALSE	High	[K].ERDKEVSDDEAEEK.[E]	1xPhospho [S7(100)]	1.53578e-05	0.000130347	1	1	1	P07900	P07900 [225-238]	P07900 1xPhospho [S231(100)]	2	1758.71	774956		High	High	8.975e-05	7.792e-06	3.39	18.59
FALSE	High	[K].ERDSELSDTDSGCCLGQSESDK.[S]	2xCarbamidomethyl [C13; C14]; 1xPhospho [S7(100)]	2.61988e-09	0.000130347	1	1	3	Q96T88	Q96T88 [85-106]	Q96T88 1xPhospho [S91(100)]	1	2554.95	2.46195e+06		High	High	8.975e-05	1.317e-09	5.35	50.19
FALSE	High	[K].ERGSPLLGDHAVR.[G]	1xPhospho [S4(100)]	0.00861135	0.00133214	1	1	1	Q9C073	Q9C073 [175-187]	Q9C073 1xPhospho [S178(100)]	1	1486.72	39797.8		High	High	0.0007047	0.004518	1.5	48.37
FALSE	High	[K].ERIQQFDDGGSDEEDIWEEK.[H]	1xPhospho [S11(100)]	3.01756e-08	0.000130347	1	1	3	Q5H9R7	Q5H9R7 [607-626]	Q5H9R7 1xPhospho [S617(100)]	1	2505.01	512164		High	High	8.975e-05	1.519e-08	4.68	91.24
FALSE	High	[K].ERPISLGIFPLPAGDGLLTPDAQK.[G]	1xPhospho [T19(100)]	0.0155368	0.00184829	1	1	1	O60271	O60271 [199-222]	O60271 1xPhospho [T217(100)]	0	2585.34	624718		High	High	0.001086	0.008064	1.99	122.07
FALSE	High	[K].ERPVQSLKTSRDTSPSSGSAVSSSK.[V]	2xPhospho [T/S]	0.0219397	0.00246075	1	1	1	Q8NEY8	Q8NEY8 [192-216]		2	2738.24	1.79607e+06		High	High	0.001395	0.0113	1.86	38.94
FALSE	High	[K].ERRTPSDDEEDNLFAPPK.[L]	2xPhospho [T4(100); S6(100)]	4.37948e-09	0.000130347	1	2	7	Q641Q2	Q641Q2 [328-345]	Q641Q2 2xPhospho [T331(100); S333(100)]	2	2275.93	990239		High	High	8.975e-05	2.204e-09	6.35	77.55
FALSE	High	[K].ERTESEVPPRPASPK.[V]	1xPhospho [S13(100)]	0.00143057	0.000294476	1	2	5	Q9Y3L3	Q9Y3L3 [532-546]	Q9Y3L3 1xPhospho [S544(100)]	1	1759.84	440256		High	High	0.0001746	0.0007328	2.08	34.72
FALSE	High	[K].ERVPDSPSPAPSLEEGR.[R]	2xPhospho [S6(100); S8(100)]	1.46215e-05	0.000130347	1	1	5	Q9UI36	Q9UI36 [486-502]	Q9UI36 2xPhospho [S491(100); S493(100)]	1	1982.83	515555		High	High	8.975e-05	7.402e-06	3.11	61.84
FALSE	High	[K].ERVPDSPSPAPSLEEGR.[R]	1xPhospho [S8(99.3)]	0.00371515	0.000963065	1	1	1	Q9UI36	Q9UI36 [486-502]	Q9UI36 1xPhospho [S493(99.3)]	1	1902.86	75047.7		High	High	0.0005162	0.001937	2.14	62.03
FALSE	High	[K].ESAAPASPAPSPAPSPTPAPPQK.[E]	3xPhospho [S11(99.6); S15(99.1); S/T]	0.000399579	0.000130347	1	1	3	Q3KQU3	Q3KQU3 [538-560]	Q3KQU3 3xPhospho [S548(99.6); S552(99.1); S/T]	0	2392.99	73801.7		High	High	8.975e-05	0.000203	1.91	56.26
FALSE	High	[K].ESAAPASPAPSPAPSPTPAPPQK.[E]	1xPhospho [S/T]	0.000125044	0.000130347	1	1	1	Q3KQU3	Q3KQU3 [538-560]		0	2233.05	328997		High	High	8.975e-05	6.34e-05	1.32	59.07
FALSE	High	[K].ESAAPASPAPSPAPSPTPAPPQK.[E]	2xPhospho [S7(100); S15(100)]	6.1502e-09	0.000130347	1	1	3	Q3KQU3	Q3KQU3 [538-560]	Q3KQU3 2xPhospho [S544(100); S552(100)]	0	2313.02	1.05255e+06		High	High	8.975e-05	3.092e-09	4.62	57.16
FALSE	High	[K].ESADENGNLSSALGSMSPTTSSQILAR.[K]	2xDeamidated [N6; N8]; 1xPhospho [S17(95.3)]	0.00114867	0.000130347	1	1	1	Q9Y5J3	Q9Y5J3 [24-50]	Q9Y5J3 1xPhospho [S40(95.3)]	0	2805.21		No Quan Values	High	High	8.975e-05	0.0005878	1.85
FALSE	High	[K].ESADENGNLSSALGSMSPTTSSQILAR.[K]	1xPhospho [S17(100)]	6.66126e-06	0.000130347	1	1	1	Q9Y5J3	Q9Y5J3 [24-50]	Q9Y5J3 1xPhospho [S40(100)]	0	2803.25	189766		High	High	8.975e-05	3.366e-06	3.3	106.86
FALSE	High	[K].ESDFSDTLSPSK.[E]	1xPhospho [S/T]	0.000218936	0.000130347	1	1	2	Q14BN4	Q14BN4 [444-455]		0	1392.56	424608		High	High	8.975e-05	0.0001111	2.32	60.95
FALSE	High	[K].ESDGQLVLPSTPAHTHSDEDGVVSSPPQR.[H]	1xPhospho [S2(100)]	0.00324771	0.000858403	1	1	1	Q8TEV9	Q8TEV9 [590-618]	Q8TEV9 1xPhospho [S591(100)]	0	3122.41	190669		High	High	0.0004646	0.001689	1.86	79.46
FALSE	High	[K].ESDKEDGRESPSYDTPSQR.[V]	1xPhospho [S10(100)]	1.25495e-07	0.000130347	1	1	3	Q9Y6M7	Q9Y6M7 [75-93]	Q9Y6M7 1xPhospho [S84(100)]	2	2262.91	1.92769e+06		High	High	8.975e-05	6.336e-08	3.08	29.43
FALSE	High	[K].ESEDDLNKESEEEVGPTK.[E]	1xPhospho [S10(100)]	3.46009e-07	0.000130347	1	1	2	O43719	O43719 [520-537]	O43719 1xPhospho [S529(100)]	1	2114.86	942450		High	High	8.975e-05	1.746e-07	4.83	44.59
FALSE	High	[K].ESEDKPEIEDVGSDEEEEK.[K]	1xPhospho [S13(100)]	5.02421e-11	0.000130347	1	1	24	P07900	P07900 [251-269]	P07900 1xPhospho [S263(100)]	0	2272.89	3.34769e+08		High	High	8.975e-05	2.509e-11	6.03	53.89
FALSE	High	[K].ESEDKPEIEDVGSDEEEEKK.[D]	1xPhospho [S13(100)]	1.65054e-16	0.000130347	1	1	43	P07900	P07900 [251-270]	P07900 1xPhospho [S263(100)]	1	2400.98	5.23264e+08		High	High	8.975e-05	4.465e-16	6.98	47.49
FALSE	High	[K].ESEDKPEIEDVGSDEEEEKKDGDK.[K]	1xPhospho [S13(100)]	1.43971e-09	0.000130347	1	1	5	P07900	P07900 [251-274]	P07900 1xPhospho [S263(100)]	2	2816.15	2.49198e+06		High	High	8.975e-05	7.225e-10	5.43	44.44
FALSE	High	[K].ESEDSDEENDFTEK.[V]	1xPhospho [S2(99.6)]	0.000179281	0.000130347	1	1	1	Q8IWA0	Q8IWA0 [778-791]	Q8IWA0 1xPhospho [S779(99.6)]	0	1753.6	76398.8		High	High	8.975e-05	9.102e-05	2.1	44.59
FALSE	High	[K].ESEEGNPVRGSEEDSPKK.[E]	1xPhospho [S15(100)]	1.16838e-07	0.000130347	1	1	2	O43719	O43719 [484-501]	O43719 1xPhospho [S498(100)]	2	2053.87	3.01417e+06		High	High	8.975e-05	5.883e-08	4.37	24.74
FALSE	High	[K].ESEEGNPVRGSEEDSPKK.[E]	2xPhospho [S11(100); S15(100)]	1.90458e-08	0.000130347	1	1	2	O43719	O43719 [484-501]	O43719 2xPhospho [S494(100); S498(100)]	2	2133.84	3.11163e+06		High	High	8.975e-05	9.563e-09	5.56	26.91
FALSE	High	[K].ESEQESEEEILAQK.[K]	1xPhospho [S2(100)]	0.000993437	0.000130347	1	1	3	Q9BW71	Q9BW71 [222-235]	Q9BW71 1xPhospho [S223(100)]	0	1728.72	646722		High	High	8.975e-05	0.000507	2.74	62.31
FALSE	High	[K].ESEQESEEEILAQKK.[E]	1xPhospho [S]	3.77706e-06	0.000130347	1	1	1	Q9BW71	Q9BW71 [222-236]		1	1856.82	851572		High	High	8.975e-05	1.913e-06	3.44	52.67
FALSE	High	[K].ESESALMEDRDESEVSDEGGSPISSEGQEPR.[A]	1xOxidation [M7]; 1xPhospho [S]	8.48673e-05	0.000130347	1	1	1	O14976	O14976 [814-844]		1	3434.37	105347		High	High	8.975e-05	4.305e-05	2.15	66.58
FALSE	High	[K].ESESALMEDRDESEVSDEGGSPISSEGQEPR.[A]	1xPhospho [S4(99.3)]	0.00540837	0.00105054	1	1	4	O14976	O14976 [814-844]	O14976 1xPhospho [S817(99.3)]	1	3418.37	885001		High	High	0.0005597	0.002834	2.19	75.16
FALSE	High	[K].ESESDQEQEEEIDMTSEK.[N]	1xPhospho [S2(99.3)]	0.00144259	0.000294476	1	1	1	Q01484	Q01484 [1458-1475]	Q01484 1xPhospho [S1459(99.3)]	0	2222.82	116989		High	High	0.0001746	0.0007398	2.25	60.2
FALSE	High	[K].ESEVCPVPTNSPSPPPLPPPPPLPK.[I]	1xCarbamidomethyl [C5]; 1xPhospho [T/S]	0.000457995	0.000130347	1	1	2	Q9ULJ3	Q9ULJ3 [971-995]		0	2710.32		No Quan Values	High	High	8.975e-05	0.0002332	1.58
FALSE	High	[K].ESGGSGSSLFSR.[K]	1xPhospho [S5(98.7)]	0.0682453	0.00648438	1	1	1	Q8TF71	Q8TF71 [262-273]	Q8TF71 1xPhospho [S266(98.7)]	0	1250.5	66799.8		High	High	0.003576	0.03434	1.06	60.47
FALSE	High	[K].ESGQEGVDSMAEEGTSDSNTGSESNSATVEEPPTDPIPEDEK.[K]	1xPhospho [T/S]	0.00240799	0.000733151	1	1	2	Q969G3	Q969G3 [368-409]		0	4418.76	469470		High	High	0.0004004	0.001245	1.24	87.51
FALSE	High	[K].ESGQEGVDSMAEEGTSDSNTGSESNSATVEEPPTDPIPEDEK.[K]	1xDeamidated [N25]; 1xPhospho [S/T]	0.00191067	0.000733151	1	1	1	Q969G3	Q969G3 [368-409]		0	4419.75		No Quan Values	High	High	0.0004004	0.0009823	1.56
FALSE	High	[K].ESIAESKSPEMSMQEDCISDIAPMQTDEQTNK.[E]	1xCarbamidomethyl [C17]; 1xPhospho [S8(99.2)]	1.29395e-12	0.000130347	1	1	1	O60502	O60502 [504-535]	O60502 1xPhospho [S511(99.2)]	1	3709.53	2.23664e+06		High	High	8.975e-05	6.457e-13	5.63	97.4
FALSE	High	[K].ESIAESKSPEMSMQEDCISDIAPMQTDEQTNK.[E]	1xCarbamidomethyl [C17]; 1xOxidation [M]; 1xPhospho [S/T]	5.06683e-08	0.000130347	1	1	2	O60502	O60502 [504-535]		1	3725.52	621266		High	High	8.975e-05	2.552e-08	3.11	91.99
FALSE	High	[K].ESKEEETSIDVAGKPNEVTK.[A]	1xPhospho [S2(99.2)]	2.40666e-09	0.000130347	1	1	1	P53985	P53985 [460-479]	P53985 1xPhospho [S461(99.2)]	1	2270.04	2755867		High	High	8.975e-05	1.207e-09	5.52	50.82
FALSE	High	[K].ESLGSEEESGK.[D]	1xPhospho [S5(100)]	0.00100199	0.000130347	1	1	1	Q9Y5B9	Q9Y5B9 [978-988]	Q9Y5B9 1xPhospho [S982(100)]	0	1231.47		No Quan Values	High	High	8.975e-05	0.0005123	2.38
FALSE	High	[K].ESLKEEDESDDDNM.[-]	1xPhospho [S2(100)]	0.000152766	0.000130347	1	1	2	P25788	P25788 [242-255]	P25788 1xPhospho [S243(100)]	1	1735.59	1437188		High	High	8.975e-05	7.771e-05	3.1	42.59
FALSE	High	[K].ESLSTHTSPSQSPNSVHGSR.[R]	1xDeamidated [N14]; 2xPhospho [S/T]	0.00145471	0.000294476	1	1	1	Q9H1K0	Q9H1K0 [208-227]		0	2255.9	81453		High	High	0.0001746	0.0007463	1.56	34.59
FALSE	High	[K].ESLSTHTSPSQSPNSVHGSR.[R]	1xPhospho [S10(99.9)]	0.0486482	0.00546493	1	1	1	Q9H1K0	Q9H1K0 [208-227]	Q9H1K0 1xPhospho [S217(99.9)]	0	2174.95	114704		High	High	0.003023	0.02461	0.9	32.96
FALSE	High	[K].ESMEASPEAMVK.[A]	1xPhospho [S6(99.3)]	0.00711974	0.00114299	1	1	1	Q8IWC1	Q8IWC1 [436-447]	Q8IWC1 1xPhospho [S441(99.3)]	0	1388.55	131426		High	High	0.0006089	0.003744	1.57	69.24
FALSE	High	[K].ESPAGTPNPTPPSSPSVGGVPWR.[A]	2xPhospho [T6(98.8); S/T]	3.34786e-06	0.000130347	1	1	2	Q8IWQ3	Q8IWQ3 [454-476]	Q8IWQ3 2xPhospho [T459(98.8); S/T]	0	2434.05	290915		High	High	8.975e-05	1.694e-06	2.54	98.42
FALSE	High	[K].ESPGSSEFFQEAVSHGK.[F]	1xPhospho [S2(98.4)]	0.00768423	0.00114299	1	1	1	Q8N108	Q8N108 [487-503]	Q8N108 1xPhospho [S488(98.4)]	0	1902.79	112350		High	High	0.0006089	0.004034	1.06	88.54
FALSE	High	[K].ESRSPQQSAALPR.[R]	1xPhospho [S]	0.0643051	0.00648438	1	1	1	Q6IBW4	Q6IBW4 [281-293]		1	1506.71	1.73044e+06		High	High	0.003576	0.03245	3.1	38.36
FALSE	High	[K].ESSEEEYDSGVEEEGWPR.[Q]	1xPhospho [S9(99.4)]	0.000464075	0.000130347	1	1	2	O76031	O76031 [609-626]	O76031 1xPhospho [S617(99.4)]	0	2193.81	166042		High	High	8.975e-05	0.0002361	1.49	81.49
FALSE	High	[K].ESSEPTGSPAPVIQHSSATAPSNGLSVR.[S]	1xPhospho [S8(100)]	8.70886e-06	0.000130347	1	1	1	P17544	P17544 [416-443]	P17544 1xPhospho [S423(100)]	0	2843.32	81835.7		High	High	8.975e-05	4.407e-06	2.16	77.23
FALSE	High	[K].ESSEPTGSPAPVIQHSSATAPSNGLSVR.[S]	1xDeamidated [N23]; 1xPhospho [T/S]	0.0211636	0.00246075	1	1	1	P17544	P17544 [416-443]		0	2844.3	86903.3		High	High	0.001395	0.01089	0.84	79.14
FALSE	High	[K].ESSFEESNIEDPLIVTPDCQEK.[T]	1xCarbamidomethyl [C19]; 1xPhospho [S2(99)]	0.00484383	0.00105054	1	1	1	Q96GX5	Q96GX5 [596-617]	Q96GX5 1xPhospho [S597(99)]	0	2646.12	139036		High	High	0.0005597	0.002533	1.83	107.6
FALSE	High	[K].ESSIIAPAPAEDVDTPPRK.[K]	1xPhospho [T15(100)]	0.0356255	0.00428789	1	1	1	Q15910	Q15910 [473-491]	Q15910 1xPhospho [T487(100)]	1	2072.99	140757		High	High	0.002378	0.01805	1.09	73.97
FALSE	High	[K].ESSPIPSPTSDR.[K]	2xPhospho [S3(100); S7(100)]	0.00152937	0.000294476	1	1	2	Q01082	Q01082 [2163-2174]	Q01082 2xPhospho [S2165(100); S2169(100)]	0	1432.54	788101		High	High	0.0001746	0.0007852	2.11	47.62
FALSE	High	[K].ESSPIPSPTSDRK.[A]	2xPhospho [S7(100); S/T]	2.7504e-06	0.000130347	1	1	3	Q01082	Q01082 [2163-2175]	Q01082 2xPhospho [S2169(100); S/T]	1	1560.63	3.33384e+06		High	High	8.975e-05	1.391e-06	3.34	39.37
FALSE	High	[K].ESSPPREEAPPPPPPTEDSCAK.[K]	1xCarbamidomethyl [C20]; 1xPhospho [S/T]	5.73536e-10	0.000130347	1	1	6	Q9UPW6	Q9UPW6 [592-613]		1	2455.05	997038		High	High	8.975e-05	2.875e-10	4.59	51.19
FALSE	High	[K].ESSTESSQSAKPVSGQDTSGNTEGSPAAEK.[A]	1xPhospho [S25(100)]	4.34475e-15	0.000130347	1	1	1	Q96S66	Q96S66 [485-514]	Q96S66 1xPhospho [S509(100)]	0	3033.28	1.19372e+06		High	High	8.975e-05	5.084e-15	6.35	30.8
FALSE	High	[K].ESSTSEGADQKMSSPEDDSDTK.[R]	1xOxidation [M12]; 1xPhospho [S13(99.6)]	3.0617e-06	0.000130347	1	1	1	Q15424	Q15424 [371-392]	Q15424 1xPhospho [S383(99.6)]	1	2426.9	128622		High	High	8.975e-05	1.551e-06	2.74	21.4
FALSE	High	[K].ESSTSEGADQKMSSPEDDSDTK.[R]	2xPhospho [S13(100); S14(100)]	1.70893e-10	0.000130347	1	1	4	Q15424	Q15424 [371-392]	Q15424 2xPhospho [S383(100); S384(100)]	1	2490.87	559489		High	High	8.975e-05	8.553e-11	5.77	31.1
FALSE	High	[K].ESSTSEGADQKMSSPEDDSDTK.[R]	1xOxidation [M12]; 2xPhospho [S13(99.2); S14(99.2)]	7.65965e-05	0.000130347	1	1	2	Q15424	Q15424 [371-392]	Q15424 2xPhospho [S383(99.2); S384(99.2)]	1	2506.87	350283		High	High	8.975e-05	3.884e-05	2	21.24
FALSE	High	[K].ESTESSNTTIEDEDVK.[A]	1xPhospho [S2(97.7)]	0.000712374	0.000130347	1	1	1	Q13557	Q13557 [329-344]	Q13557 1xPhospho [S330(97.7)]	0	1863.74	79913.4		High	High	8.975e-05	0.0003636	1.64	43.22
FALSE	High	[K].ESTSTESSSQDVESTFSSPEDSLPK.[S]	1xPhospho [S/T]	0.0160898	0.00184829	1	1	1	Q96RU2	Q96RU2 [487-511]		0	2741.12		No Quan Values	High	High	0.001086	0.008371	1.82
FALSE	High	[K].ESVASMGADSGDDFASDGSSSR.[E]	1xPhospho [S2(98.9)]	0.0104269	0.00133214	1	1	1	Q92805	Q92805 [32-53]	Q92805 1xPhospho [S33(98.9)]	0	2214.81	124755		High	High	0.0007047	0.005466	1.42	67.27
FALSE	High	[K].ESVNSPVFGK.[A]	1xPhospho [S5(100)]	0.000357863	0.000130347	1	1	1	Q9UPS8	Q9UPS8 [627-636]	Q9UPS8 1xPhospho [S631(100)]	0	1143.51	284722		High	High	8.975e-05	0.0001822	2.33	59.85
FALSE	High	[K].ESVSPEDSEK.[K]	1xPhospho [S4(100)]	0.0039673	0.000963065	1	1	2	P35251	P35251 [365-374]	P35251 1xPhospho [S368(100)]	0	1186.45	258363		High	High	0.0005162	0.002072	1.53	24.34
FALSE	High	[K].ETAESFGSPPKEEMGNEHISVHPENSDCIQADVNSDDYKGDK.[V]	1xCarbamidomethyl [C28]; 1xPhospho [T2(99.9)]	0.0063192	0.00114299	1	1	1	Q5VYS8	Q5VYS8 [699-740]	Q5VYS8 1xPhospho [T700(99.9)]	2	4742.98	90153.5		High	High	0.0006089	0.003315	2.33	82.29
FALSE	High	[K].ETAPEEPGSPAK.[S]	1xPhospho [S9(100)]	8.99302e-05	0.000130347	1	1	1	P35612	P35612 [584-595]	P35612 1xPhospho [S592(100)]	0	1292.54	1.40836e+06		High	High	8.975e-05	4.558e-05	2.79	30.62
FALSE	High	[K].ETCVSGEDPTQGADLSPDEK.[V]	1xCarbamidomethyl [C3]; 1xPhospho [S16(100)]	1.6422e-05	0.000130347	1	1	1	Q02952	Q02952 [468-487]	Q02952 1xPhospho [S483(100)]	0	2214.87	267964		High	High	8.975e-05	8.321e-06	3.03	60.19
FALSE	High	[K].ETDPVKSPPLPEHQK.[I]	1xPhospho [T/S]	0.0671466	0.00648438	1	1	1	Q96JM3	Q96JM3 [102-116]		1	1781.85	170560		High	High	0.003576	0.03377	0.97	54.6
FALSE	High	[K].ETEGADSPRPEDSGIVPR.[F]	1xPhospho [S7(100)]	0.000197686	0.000130347	1	1	1	Q5T481	Q5T481 [1204-1221]	Q5T481 1xPhospho [S1210(100)]	0	1991.87		No Quan Values	High	High	8.975e-05	0.0001002	1.81
FALSE	High	[K].ETESAPGSPR.[A]	2xPhospho [S4(100); S8(100)]	0.00191849	0.000733151	1	1	2	Q6PKG0	Q6PKG0 [514-523]	Q6PKG0 2xPhospho [S517(100); S521(100)]	0	1190.41	421229		High	High	0.0004004	0.0009869	2.67	20.94
FALSE	High	[K].ETESAPGSPR.[A]	1xPhospho [S8(100)]	0.00311864	0.000858403	1	1	1	Q6PKG0	Q6PKG0 [514-523]	Q6PKG0 1xPhospho [S521(100)]	0	1110.45	433860		High	High	0.0004646	0.00162	2.07	20.47
FALSE	High	[K].ETESEAEDNLDDLEK.[H]	1xPhospho [T2(99.6)]	0.00154215	0.000294476	1	1	1	Q8IYB3	Q8IYB3 [871-885]	Q8IYB3 1xPhospho [T872(99.6)]	0	1816.7	197309		High	High	0.0001746	0.0007905	2.18	79.88
FALSE	High	[K].ETGTDGILAGSQEHDPGQGSSSPEQAGSPTEGEGVSTWESFK.[R]	1xPhospho [T/S]	9.66863e-07	0.000130347	1	1	2	Q02952	Q02952 [722-763]		0	4313.83	472099		High	High	8.975e-05	4.883e-07	3.13	101.29
FALSE	High	[K].ETINNLDTSSSDFTILQEIEEPSLEPENEK.[I]	1xPhospho [T2(100)]	0.000489194	0.000130347	1	1	1	Q15424	Q15424 [187-216]	Q15424 1xPhospho [T188(100)]	0	3501.57		No Quan Values	High	High	8.975e-05	0.0002487	2.08
FALSE	High	[K].ETIQGTGSWGPEPPGPGIPPAYSSPR.[R]	1xPhospho [S/T/Y]	0.00480326	0.00105054	1	1	3	Q9H4L4	Q9H4L4 [3-28]		0	2715.25	137651		High	High	0.0005597	0.002521	1.89	103.29
FALSE	High	[K].ETLPSNNTVAQVQSNPGPVAISDVAPSASNNSPPLTNITPTQK.[L]	2xDeamidated [Q11; Q13]; 1xPhospho [S/T]	0.000644493	0.000130347	1	1	1	Q86T24	Q86T24 [206-248]		0	4438.13		No Quan Values	High	High	8.975e-05	0.0003278	1.99
FALSE	High	[K].ETLPSSPSQGPQASITHPR.[M]	1xPhospho [T2(98.9)]	0.00758094	0.00114299	1	1	1	Q9UI36	Q9UI36 [385-403]	Q9UI36 1xPhospho [T386(98.9)]	0	2069.97	130344		High	High	0.0006089	0.003986	1.49	65.44
FALSE	High	[K].ETNNSNAQNPSEEEGEGQDEDILPLTLEEK.[E]	1xPhospho [S11(100)]	1.00023e-05	0.000130347	1	1	1	O43422	O43422 [131-160]	O43422 1xPhospho [S141(100)]	0	3409.44	340243		High	High	8.975e-05	5.056e-06	2.22	110.31
FALSE	High	[K].ETPGTLSSDTNDSGVELGEESRSSPLK.[L]	1xPhospho [S/T]	0.000202124	0.000130347	1	1	1	O75410	O75410 [293-319]		1	2872.27	207544		High	High	8.975e-05	0.0001026	2.04	79.09
FALSE	High	[K].ETPPNGNLSPAPR.[L]	1xDeamidated [N5]; 1xPhospho [S9(100)]	0.00818832	0.00133214	1	1	3	P48634	P48634 [996-1008]	P48634 1xPhospho [S1004(100)]	0	1430.63	342044		High	High	0.0007047	0.004291	1.94	49.47
FALSE	High	[K].ETPPPLVPPAAR.[E]	1xPhospho [T2(100)]	0.0556039	0.00601423	1	1	1	Q9BQA1	Q9BQA1 [4-15]	Q9BQA1 1xPhospho [T5(100)]	0	1324.67	80512.7		High	High	0.003298	0.02809	1.05	83.59
FALSE	High	[K].ETQTHENMSQLSEEEQNK.[D]	1xPhospho [S12(100)]	5.94025e-05	0.000130347	1	1	1	Q9BWU0	Q9BWU0 [701-718]	Q9BWU0 1xPhospho [S712(100)]	0	2241.9	396182		High	High	8.975e-05	3.012e-05	3.18	42.84
FALSE	High	[K].ETQTPLATHQSEEDEEDEEMVESK.[V]	1xPhospho [T8(97.4)]	0.00705655	0.00114299	1	1	1	O14576	O14576 [169-192]	O14576 1xPhospho [T176(97.4)]	0	2871.14	94114.9		High	High	0.0006089	0.003703	1.93	68.39
FALSE	High	[K].ETSSPGTDDVFTPAPSDSPSSQR.[I]	1xPhospho [S18(99.7)]	4.54635e-10	0.000130347	1	1	4	P19634	P19634 [768-790]	P19634 1xPhospho [S785(99.7)]	0	2445.01	2.32922e+06		High	High	8.975e-05	2.282e-10	4.53	73.74
FALSE	High	[K].ETSVSKEDTDHEEKASNEDVTK.[A]	2xPhospho [T2(97.8); S16(100)]	0.00971568	0.00133214	1	1	1	O75475	O75475 [114-135]	O75475 2xPhospho [T115(97.8); S129(100)]	2	2638.04	124709		High	High	0.0007047	0.005088	2	25.69
FALSE	High	[K].ETVNSPAIYK.[F]	1xPhospho [S5(100)]	0.0918451	0.0088067	1	1	1	Q9Y3A2	Q9Y3A2 [237-246]	Q9Y3A2 1xPhospho [S241(100)]	0	1201.55	64250.8		High	High	0.004786	0.04631	1.12	53.65
FALSE	High	[K].ETVQTTQSPTPVEK.[E]	1xPhospho [S8(100)]	1.8444e-05	0.000130347	1	1	2	Q9UPN6	Q9UPN6 [610-623]	Q9UPN6 1xPhospho [S617(100)]	0	1624.75	1.59393e+06		High	High	8.975e-05	9.349e-06	3.46	40.07
FALSE	High	[K].EVAENQQNQSSDPEEEK.[G]	1xPhospho [S11(100)]	4.21175e-07	0.000130347	1	1	4	O43491	O43491 [29-45]	O43491 1xPhospho [S39(100)]	0	2040.8	1.81984e+06		High	High	8.975e-05	2.123e-07	4.1	24.79
FALSE	High	[K].EVDGLLTSEPMGSPVSSK.[T]	1xOxidation [M11]; 1xPhospho [S13(100)]	0.0112523	0.00133214	1	1	1	Q8WWM7	Q8WWM7 [582-599]	Q8WWM7 1xPhospho [S594(100)]	0	1928.86	400131		High	High	0.0007047	0.005884	1.2	81.89
FALSE	High	[K].EVDGLLTSEPMGSPVSSK.[T]	1xPhospho [S13(98.3)]	0.0274232	0.00285194	1	1	1	Q8WWM7	Q8WWM7 [582-599]	Q8WWM7 1xPhospho [S594(98.3)]	0	1912.86	3020843		High	High	0.001647	0.01401	1.09	95.35
FALSE	High	[K].EVDPSTGELQSLQMPESEGPSSLDPSQEGPTGLK.[E]	1xPhospho [S/T]	9.83165e-09	0.000130347	1	1	1	Q13501	Q13501 [345-378]		0	3606.6	1.04501e+06		High	High	8.975e-05	4.95e-09	3.47	108.08
FALSE	High	[K].EVDPSTGELQSLQMPESEGPSSLDPSQEGPTGLK.[E]	1xOxidation [M14]; 1xPhospho [S/T]	1.79114e-06	0.000130347	1	1	2	Q13501	Q13501 [345-378]		0	3622.6	252311		High	High	8.975e-05	9.039e-07	2.81	99.8
FALSE	High	[K].EVEDKESEGEEEDEDEDLSK.[Y]	1xPhospho [S7(100)]	6.47069e-10	0.000130347	1	1	25	O95218	O95218 [147-166]	O95218 1xPhospho [S153(100)]	1	2419.9	7.77834e+07		High	High	8.975e-05	3.24e-10	6.04	41.01
FALSE	High	[K].EVENEDEDDDDSDKEK.[D]	1xPhospho [S12(100)]	0.00019681	0.000130347	1	1	1	Q9P287	Q9P287 [31-46]	Q9P287 1xPhospho [S42(100)]	1	1990.69	256647		High	High	8.975e-05	0.0001	3.03	18.03
FALSE	High	[K].EVHDELEDLPSPPPPLSPPPTTSPHK.[Q]	3xPhospho [S11(100); S17(100); T/S]	1.36386e-06	0.000130347	1	1	5	Q9NQX3	Q9NQX3 [178-203]	Q9NQX3 3xPhospho [S188(100); S194(100); T/S]	0	3053.3	697261		High	High	8.975e-05	6.891e-07	3.52	101.71
FALSE	High	[K].EVHDELEDLPSPPPPLSPPPTTSPHK.[Q]	2xPhospho [S17(100); T/S]	3.15543e-08	0.000130347	1	1	10	Q9NQX3	Q9NQX3 [178-203]	Q9NQX3 2xPhospho [S194(100); T/S]	0	2973.33	2.41868e+06		High	High	8.975e-05	1.587e-08	5.18	100.45
FALSE	High	[K].EVLDEDTDEEK.[E]	1xPhospho [T7(100)]	0.00149161	0.000294476	1	1	2	Q9Y3P9	Q9Y3P9 [990-1000]	Q9Y3P9 1xPhospho [T996(100)]	0	1401.53	778164		High	High	0.0001746	0.0007665	2.65	38.68
FALSE	High	[K].EVMSPTGSAR.[G]	1xPhospho [S4(100)]	0.0437496	0.00532896	1	1	1	O43347	O43347 [188-197]	O43347 1xPhospho [S191(100)]	0	1114.46	566578		High	High	0.002899	0.02218	1.16	35.69
FALSE	High	[K].EVPPPPAEESEEEDDDGLPK.[K]	1xPhospho [S10(100)]	0.00251739	0.000733151	1	1	1	Q9H6X2	Q9H6X2 [353-372]	Q9H6X2 1xPhospho [S362(100)]	0	2258.92		No Quan Values	High	High	0.0004004	0.001301	1.49
FALSE	High	[K].EVQTTPSTASNKVSPEK.[H]	1xPhospho [S/T]	0.0138639	0.00164707	1	1	1	Q7L5N7	Q7L5N7 [517-533]		1	1882.88	97347.6		High	High	0.0009878	0.007232	1.41	35.17
FALSE	High	[K].EVSDDEAEEK.[E]	1xPhospho [S3(100)]	0.0187199	0.00205713	1	1	1	P07900	P07900 [229-238]	P07900 1xPhospho [S231(100)]	0	1230.44	66390.2		High	High	0.001192	0.00967	1.22	30.48
FALSE	High	[K].EVSDDEAEEKEDK.[E]	1xPhospho [S3(100)]	0.00041574	0.000130347	1	1	1	P07900	P07900 [229-241]	P07900 1xPhospho [S231(100)]	1	1602.61	274641		High	High	8.975e-05	0.0002111	1.83	21.08
FALSE	High	[K].EVSDDEAEEKEDKEEEK.[E]	1xPhospho [S3(100)]	4.9549e-08	0.000130347	1	1	9	P07900	P07900 [229-245]	P07900 1xPhospho [S231(100)]	2	2117.83	7.92357e+06		High	High	8.975e-05	2.496e-08	4.21	23.73
FALSE	High	[K].EVSPDPSTTGAASPASSSAGGSAAR.[G]	1xPhospho [S13(100)]	1.98102e-05	0.000130347	1	1	1	P23769	P23769 [180-204]	P23769 1xPhospho [S192(100)]	0	2297.99	159977		High	High	8.975e-05	1.002e-05	3.43	46.14
FALSE	High	[K].EVSPEVVR.[S]	1xPhospho [S3(100)]	0.035439	0.00428789	1	1	1	Q5T200	Q5T200 [196-203]	Q5T200 1xPhospho [S198(100)]	0	994.461	1.7818e+06		High	High	0.002378	0.01796	2.02	46.61
FALSE	High	[K].EVSSLEGSPPPCLGQEEAVCTK.[I]	2xCarbamidomethyl [C12; C20]; 1xPhospho [S3(99.6)]	6.95827e-08	0.000130347	1	1	2	Q02952	Q02952 [1388-1409]	Q02952 1xPhospho [S1390(99.6)]	0	2454.06	474914		High	High	8.975e-05	3.513e-08	4.39	85.59
FALSE	High	[K].EVTPESGPPK.[V]	1xPhospho [T3(100)]	0.0109866	0.00133214	1	1	1	P46087	P46087 [193-202]	P46087 1xPhospho [T195(100)]	0	1120.49	741773		High	High	0.0007047	0.005753	1.64	31.71
FALSE	High	[K].EVYELLDSPGK.[V]	1xPhospho [S8(100)]	7.71934e-06	0.000130347	1	1	1	P22234	P22234 [20-30]	P22234 1xPhospho [S27(100)]	0	1329.6	1.38699e+06		High	High	8.975e-05	3.904e-06	3.55	86.42
FALSE	High	[K].EWNGVVSESDSPVK.[R]	1xPhospho [S]	0.00620971	0.00114299	1	1	1	P18858	P18858 [41-54]		0	1612.69	114514		High	High	0.0006089	0.003262	1.71	72.58
FALSE	High	[K].EYAENIGDGRSPEFRENEQK.[R]	1xPhospho [S11(100)]	0.0250997	0.00255336	1	1	1	Q8WYA6	Q8WYA6 [535-554]	Q8WYA6 1xPhospho [S545(100)]	2	2448.05	147315		High	High	0.001443	0.01285	1.61	55.93
FALSE	High	[K].EYFDDSTEER.[F]	1xPhospho [S6(99.7)]	0.00147305	0.000294476	1	1	3	Q8NEF9	Q8NEF9 [259-268]	Q8NEF9 1xPhospho [S264(99.7)]	0	1370.48	350982		High	High	0.0001746	0.0007571	2.37	52.53
FALSE	High	[K].EYIPGQPPLSQSSDSSPTR.[N]	2xPhospho [S16(99); S/T/Y]	1.19477e-07	0.000130347	1	1	9	P07814	P07814 [871-889]	P07814 2xPhospho [S886(99); S/T/Y]	0	2205.91	1.29149e+06		High	High	8.975e-05	6.01e-08	4.81	83.28
FALSE	High	[K].EYIPGQPPLSQSSDSSPTR.[N]	1xDeamidated [Q11]; 1xPhospho [S/T/Y]	9.70078e-05	0.000130347	1	1	2	P07814	P07814 [871-889]		0	2126.93	122888		High	High	8.975e-05	4.926e-05	2.01	81.7
FALSE	High	[K].EYIPGQPPLSQSSDSSPTR.[N]	1xPhospho [S16(99.3)]	6.38454e-10	0.000130347	1	1	10	P07814	P07814 [871-889]	P07814 1xPhospho [S886(99.3)]	0	2125.94	25034848		High	High	8.975e-05	3.202e-10	6.02	79.38
FALSE	High	[K].EYIPGQPPLSQSSDSSPTRNSEPAGLETPEAK.[V]	1xDeamidated [N20]; 1xPhospho [S21(97.8)]	3.86449e-09	0.000130347	1	1	1	P07814	P07814 [871-902]	P07814 1xPhospho [S891(97.8)]	1	3450.56	355062		High	High	8.975e-05	1.946e-09	4.42	91.2
FALSE	High	[K].EYIPGQPPLSQSSDSSPTRNSEPAGLETPEAK.[V]	2xPhospho [S21(98); S/T/Y]	0.00019507	0.000130347	1	1	1	P07814	P07814 [871-902]	P07814 2xPhospho [S891(98); S/T/Y]	1	3529.54	123942		High	High	8.975e-05	9.912e-05	2.28	94.01
FALSE	High	[K].EYIPGQPPLSQSSDSSPTRNSEPAGLETPEAK.[V]	1xPhospho [S/T/Y]	4.50463e-05	0.000130347	1	1	1	P07814	P07814 [871-902]		1	3449.57	389277		High	High	8.975e-05	2.284e-05	2.04	90.13
FALSE	High	[K].EYLSQSCPSVSNVEYPDMPR.[S]	1xCarbamidomethyl [C7]; 1xPhospho [Y/S]	0.0879833	0.00864029	1	1	1	Q5THJ4	Q5THJ4 [1704-1723]		0	2438	167448		High	High	0.004704	0.04428	0.97	97.13
FALSE	High	[K].EYVSNDAAQSDDEEK.[L]	1xPhospho [S10(100)]	8.97639e-08	0.000130347	1	1	6	Q5JSH3	Q5JSH3 [394-408]	Q5JSH3 1xPhospho [S403(100)]	0	1779.66	2700753		High	High	8.975e-05	4.527e-08	4.87	33.16
FALSE	High	[K].FASDDEHDEHDENGATGPVK.[R]	1xPhospho [S3(100)]	3.03255e-11	0.000130347	1	1	5	P05455	P05455 [364-383]	P05455 1xPhospho [S366(100)]	0	2249.86	53245020		High	High	8.975e-05	1.516e-11	6.57	39.15
FALSE	High	[K].FASDDEHDEHDENGATGPVK.[R]	1xDeamidated [N13]; 1xPhospho [S3(100)]	8.90523e-14	0.000130347	1	1	21	P05455	P05455 [364-383]	P05455 1xPhospho [S366(100)]	0	2250.85	1.31956e+08		High	High	8.975e-05	4.813e-14	6.22	39.85
FALSE	High	[K].FASGNTVADGYSSSDSFTSDPEQIGSNVTR.[Q]	1xPhospho [S/T/Y]	0.000104641	0.000130347	1	1	1	Q96D71	Q96D71 [503-532]		0	3176.33		No Quan Values	High	High	8.975e-05	5.32e-05	1.84
FALSE	High	[K].FASGNTVADGYSSSDSFTSDPEQIGSNVTR.[Q]	1xDeamidated [N5]; 1xPhospho [S/T/Y]	0.000244609	0.000130347	1	1	1	Q96D71	Q96D71 [503-532]		0	3177.32		No Quan Values	High	High	8.975e-05	0.0001243	1.79
FALSE	High	[K].FDALKDDDSGDHDQNEENSTQK.[D]	1xPhospho [S9(100)]	0.056204	0.00601423	1	1	2	O60573	O60573 [5-26]	O60573 1xPhospho [S13(100)]	1	2588.01	340437		High	High	0.003298	0.02839	1.57	40.12
FALSE	High	[K].FDDSDTEQIAEEGDDNLANSASPSK.[R]	1xDeamidated [Q8]; 1xPhospho [T6(99.7)]	5.80316e-09	0.000130347	1	1	1	Q9Y2I7	Q9Y2I7 [472-496]	Q9Y2I7 1xPhospho [T477(99.7)]	0	2736.07		No Quan Values	High	High	8.975e-05	2.914e-09	3.8
FALSE	High	[K].FDSDEEEEDTENVEAASSGK.[V]	1xPhospho [S3(100)]	0.000228868	0.000130347	1	1	1	Q8TF01	Q8TF01 [288-307]	Q8TF01 1xPhospho [S290(100)]	0	2267.83	114428		High	High	8.975e-05	0.000116	2.21	63.71
FALSE	High	[K].FEDEDSDDVPRK.[R]	1xPhospho [S6(100)]	5.65578e-05	0.000130347	1	1	2	P49756	P49756 [698-709]	P49756 1xPhospho [S703(100)]	1	1531.59	1.54914e+06		High	High	8.975e-05	2.862e-05	2.74	37.75
FALSE	High	[K].FEDEGAGFEESSETGDYEEK.[A]	1xPhospho [S/T/Y]	0.000232965	0.000130347	1	1	3	P46821	P46821 [926-945]		0	2334.84	1.24188e+06		High	High	8.975e-05	0.0001181	1.87	72.4
FALSE	High	[K].FEEESKEPVADEEEEDSDDDVEPITEFR.[F]	1xPhospho [S17(100)]	7.3316e-18	0.000130347	1	1	17	P54105	P54105 [86-113]	P54105 1xPhospho [S102(100)]	1	3394.35	37733425		High	High	8.975e-05	4.411e-17	6.84	95.62
FALSE	High	[K].FESPEVAER.[A]	1xPhospho [S3(100)]	0.0042735	0.000963065	1	1	1	P52272	P52272 [699-707]	P52272 1xPhospho [S701(100)]	0	1143.47	301576		High	High	0.0005162	0.002236	2.28	48.4
FALSE	High	[K].FFTTPSK.[S]	1xPhospho [T4(99.4)]	0.0184367	0.00205713	1	1	1	O76021	O76021 [462-468]	O76021 1xPhospho [T465(99.4)]	0	907.396	285121		High	High	0.001192	0.009521	1.12	57.66
FALSE	High	[K].FFVAVPGQVISPQSSSSGTDLTGDK.[A]	1xPhospho [S11(100)]	0.00198211	0.000733151	1	1	1	O60271	O60271 [1228-1252]	O60271 1xPhospho [S1238(100)]	0	2604.22	133270		High	High	0.0004004	0.001022	1.47	115.24
FALSE	High	[K].FGESEEVEMEVESDEEDDK.[Q]	1xPhospho [S13(100)]	3.92311e-10	0.000130347	1	1	29	Q15459	Q15459 [317-335]	Q15459 1xPhospho [S329(100)]	0	2311.83	3.16565e+06		High	High	8.975e-05	1.969e-10	5.59	82.14
FALSE	High	[K].FGESEEVEMEVESDEEDDK.[Q]	1xOxidation [M9]; 1xPhospho [S13(100)]	1.72343e-07	0.000130347	1	1	3	Q15459	Q15459 [317-335]	Q15459 1xPhospho [S329(100)]	0	2327.83	711546		High	High	8.975e-05	8.693e-08	3.32	75.56
FALSE	High	[K].FGESEEVEMEVESDEEDDKQEK.[A]	1xPhospho [S13(100)]	1.30316e-19	0.000130347	1	1	16	Q15459	Q15459 [317-338]	Q15459 1xPhospho [S329(100)]	1	2697.03	8.69065e+06		High	High	8.975e-05	2.203e-18	9.39	75.7
FALSE	High	[K].FGESEEVEMEVESDEEDDKQEK.[A]	1xOxidation [M9]; 1xPhospho [S13(100)]	2.17988e-14	0.000130347	1	1	6	Q15459	Q15459 [317-338]	Q15459 1xPhospho [S329(100)]	1	2713.02	3.13154e+06		High	High	8.975e-05	1.688e-14	6.5	70.98
FALSE	High	[K].FGESEEVEMEVESDEEDDKQEK.[A]	1xDeamidated [Q20]; 1xOxidation [M9]; 1xPhospho [S13(100)]	0.0437496	0.00532896	1	1	1	Q15459	Q15459 [317-338]	Q15459 1xPhospho [S329(100)]	1	2714.01		No Quan Values	High	High	0.002899	0.02215	1.93
FALSE	High	[K].FGSADNIAHLK.[DN]	1xPhospho [S3(100)]	0.0408466	0.00515414	1	2	1	O75069	O75069 [436-446]	O75069 1xPhospho [S438(100)]	0	1252.57	127910		High	High	0.002814	0.02072	0.79	70.16
FALSE	High	[K].FGSNINLEADES.[-]	1xPhospho [S3(100)]	3.73932e-08	0.000130347	1	1	2	Q9NQP4	Q9NQP4 [123-134]	Q9NQP4 1xPhospho [S125(100)]	0	1375.54	2473642		High	High	8.975e-05	1.882e-08	4.31	95.06
FALSE	High	[K].FGSTGSTPPVSPTPSER.[S]	2xPhospho [T7(98.2); S11(100)]	0.00830126	0.00133214	1	1	1	Q969V6	Q969V6 [444-460]	Q969V6 2xPhospho [T450(98.2); S454(100)]	0	1863.76	647920		High	High	0.0007047	0.004361	1.69	61.71
FALSE	High	[K].FHDTSSPLMVTPPSAEAHWAVR.[V]	1xPhospho [T4(99.2)]	8.26901e-07	0.000130347	1	1	1	Q9UBC2	Q9UBC2 [103-124]	Q9UBC2 1xPhospho [T106(99.2)]	0	2516.14	140318		High	High	8.975e-05	4.183e-07	2.78	97.77
FALSE	High	[K].FICVTPTTCSNTIDLPMSPR.[T]	2xCarbamidomethyl [C3; C9]; 1xPhospho [S18(100)]	5.91381e-05	0.000130347	1	1	1	P40763	P40763 [710-729]	P40763 1xPhospho [S727(100)]	0	2390.06	158640		High	High	8.975e-05	3.005e-05	2.43	113.77
FALSE	High	[K].FICVTPTTCSNTIDLPMSPR.[T]	2xCarbamidomethyl [C3; C9]; 1xOxidation [M17]; 1xPhospho [S18(100)]	0.0556039	0.00601423	1	1	1	P40763	P40763 [710-729]	P40763 1xPhospho [S727(100)]	0	2406.05	55670.1		High	High	0.003298	0.02803	1.21	103.75
FALSE	High	[K].FLESAAADFSDEDEDDDVDGR.[E]	1xPhospho [S10(100)]	1.25286e-06	0.000130347	1	1	7	O43815	O43815 [236-256]	O43815 1xPhospho [S245(100)]	0	2397.89	641896		High	High	8.975e-05	6.324e-07	3.3	89.36
FALSE	High	[K].FLESAAADFSDEDEDDDVDGREK.[S]	1xPhospho [S10(100)]	1.16509e-08	0.000130347	1	1	2	O43815	O43815 [236-258]	O43815 1xPhospho [S245(100)]	1	2655.03	529999		High	High	8.975e-05	5.864e-09	4.29	82.32
FALSE	High	[K].FLESPSR.[S]	1xPhospho [S4(99.6)]	0.0724331	0.00675571	1	1	1	Q9ULM3	Q9ULM3 [115-121]	Q9ULM3 1xPhospho [S118(99.6)]	0	915.397	495780		High	High	0.00371	0.03646	1.55	46.9
FALSE	High	[K].FLMECRNSPVTK.[T]	1xCarbamidomethyl [C5]; 1xPhospho [S8(100)]	0.0100878	0.00133214	1	1	1	Q13541	Q13541 [58-69]	Q13541 1xPhospho [S65(100)]	1	1561.69	1.14351e+06		High	High	0.0007047	0.005277	2.42	62.02
FALSE	High	[K].FLPAVQSSSFASSTHCQTLQNNITSPDPK.[S]	1xCarbamidomethyl [C16]; 1xPhospho [S25(100)]	0.0114702	0.00143715	1	1	1	Q2KHR3	Q2KHR3 [515-543]	Q2KHR3 1xPhospho [S539(100)]	0	3242.48	179228		High	High	0.0007648	0.005994	1.74	97.36
FALSE	High	[K].FLQEHGSDSFLAEHK.[L]	1xPhospho [S]	0.0565067	0.00601423	1	1	1	Q00688	Q00688 [28-42]		0	1824.8	139489		High	High	0.003346	0.02855	1.33	71.6
FALSE	High	[K].FLSHSTDSLNK.[I]	1xPhospho [S/T]	0.0171758	0.00184829	1	1	1	Q12802	Q12802 [1925-1935]		0	1328.59	371273		High	High	0.001086	0.0089	1.84	47.94
FALSE	High	[K].FMEQSRSPSVSPSK.[Q]	1xOxidation [M2]; 1xPhospho [S]	0.00130978	0.000130347	1	1	1	Q96JG6	Q96JG6 [488-501]		1	1662.72	122059		High	High	8.975e-05	0.0006714	1.87	34.4
FALSE	High	[K].FMEQSRSPSVSPSK.[Q]	1xPhospho [S]	0.0114153	0.00143715	1	1	1	Q96JG6	Q96JG6 [488-501]		1	1646.72	376150		High	High	0.0007648	0.005961	1.51	44.41
FALSE	High	[K].FNDSEGDDTEETEDYR.[Q]	1xDeamidated [N2]; 1xPhospho [S4(100)]	1.81986e-05	0.000130347	1	1	3	Q9NYF8	Q9NYF8 [394-409]	Q9NYF8 1xPhospho [S397(100)]	0	2002.67	351372		High	High	8.975e-05	9.222e-06	2.51	53.79
FALSE	High	[K].FNDSEGDDTEETEDYR.[Q]	1xPhospho [S4(100)]	6.18489e-07	0.000130347	1	1	20	Q9NYF8	Q9NYF8 [394-409]	Q9NYF8 1xPhospho [S397(100)]	0	2001.69	1.10063e+07		High	High	8.975e-05	3.124e-07	4.03	51.68
FALSE	High	[K].FPSPHPSPAK.[L]	2xPhospho [S3(100); S7(100)]	0.00118837	0.000130347	1	1	3	O14681	O14681 [324-333]	O14681 2xPhospho [S326(100); S330(100)]	0	1224.49	658109		High	High	8.975e-05	0.0006094	2.65	47.8
FALSE	High	[K].FPSPHPSPAK.[L]	1xPhospho [S3(100)]	0.0049679	0.00105054	1	1	1	O14681	O14681 [324-333]	O14681 1xPhospho [S326(100)]	0	1144.52	87947.2		High	High	0.0005597	0.002606	1.64	42.98
FALSE	High	[K].FPSSPLR.[I]	1xPhospho [S4(100)]	0.0142096	0.00164707	1	1	4	P06400	P06400 [792-798]	P06400 1xPhospho [S795(100)]	0	883.407	276894		High	High	0.0009878	0.007396	1.84	62.01
FALSE	High	[K].FPSSPLRIPGGNIYISPLK.[S]	2xPhospho [S4(99.4); S16(100)]	0.0012087	0.000130347	1	1	1	P06400	P06400 [792-810]	P06400 2xPhospho [S795(99.4); S807(100)]	1	2216.09	105904		High	High	8.975e-05	0.0006187	2.65	121.77
FALSE	High	[K].FQEQECPPSPEPTR.[K]	1xCarbamidomethyl [C6]; 1xPhospho [S9(100)]	0.000260267	0.000130347	1	1	2	P62070	P62070 [178-191]	P62070 1xPhospho [S186(100)]	0	1781.72	280546		High	High	8.975e-05	0.0001322	2.88	50.3
FALSE	High	[K].FQEQECPPSPEPTRK.[E]	1xCarbamidomethyl [C6]; 1xPhospho [S9(100)]	4.04775e-10	0.000130347	1	1	2	P62070	P62070 [178-192]	P62070 1xPhospho [S186(100)]	1	1909.82	3.41387e+06		High	High	8.975e-05	2.032e-10	5.71	43.86
FALSE	High	[K].FQEQECPPSPEPTRK.[E]	1xCarbamidomethyl [C6]; 1xDeamidated [Q4]; 1xPhospho [S9(99.6)]	0.082921	0.008015	1	1	1	P62070	P62070 [178-192]	P62070 1xPhospho [S186(99.6)]	1	1910.8	114982		High	High	0.004393	0.04189	1.65	46.17
FALSE	High	[K].FQSCLSPEEPAPESPQVPEAPGGSAV.[-]	1xCarbamidomethyl [C4]; 1xPhospho [S14(100)]	0.000293319	0.000130347	1	1	1	Q99576	Q99576 [109-134]	Q99576 1xPhospho [S122(100)]	0	2747.19	5.15556e+06		High	High	8.975e-05	0.0001493	2.36	101.61
FALSE	High	[K].FQSEEQQQTEDELQDK.[I]	1xPhospho [S3(100)]	0.000703142	0.000130347	1	1	1	P02666	P02666 [33-48]	P02666 1xPhospho [S35(100)]	0	2061.83	106640		High	High	8.975e-05	0.0003583	2.11	60.06
FALSE	High	[K].FQSPQIQATISPPLQPK.[T]	1xPhospho [S11(100)]	0.000228868	0.000130347	1	1	2	Q7Z478	Q7Z478 [190-206]	Q7Z478 1xPhospho [S200(100)]	0	1959.99	451398		High	High	8.975e-05	0.0001164	2.35	102.09
FALSE	High	[K].FQSQADQDQQASGLQSPPSR.[D]	1xPhospho [S16(99.4)]	1.4269e-09	0.000130347	1	1	2	Q9P2B4	Q9P2B4 [466-485]	Q9P2B4 1xPhospho [S481(99.4)]	0	2254.97	1.05559e+06		High	High	8.975e-05	7.15e-10	5.31	51.18
FALSE	High	[K].FSEQDSPPPSHPLK.[A]	1xPhospho [S]	0.0473714	0.0054005	1	1	1	Q9Y2K6	Q9Y2K6 [107-120]		0	1645.73		No Quan Values	High	High	0.002939	0.02392	0.74
FALSE	High	[K].FSFRSQEDLNEPIK.[R]	1xPhospho [S5(99.6)]	0.0933332	0.00908724	1	1	1	Q7Z460	Q7Z460 [1192-1205]	Q7Z460 1xPhospho [S1196(99.6)]	1	1789.82	501480		High	High	0.004978	0.04719	1.4	87.9
FALSE	High	[K].FSFYGNLSPR.[R]	1xPhospho [S8(100)]	0.0105763	0.00133214	1	1	1	Q9P2F8	Q9P2F8 [1471-1480]	Q9P2F8 1xPhospho [S1478(100)]	0	1267.55	114327		High	High	0.0007047	0.00555	1.88	100.55
FALSE	High	[K].FSGEEGEIEDDESGTENR.[E]	1xPhospho [S13(100)]	9.73782e-06	0.000130347	1	1	2	Q9Y2W1	Q9Y2W1 [927-944]	Q9Y2W1 1xPhospho [S939(100)]	0	2079.77	417224		High	High	8.975e-05	4.919e-06	3.55	53.06
FALSE	High	[K].FSGEEGEIEDDESGTENREEK.[D]	2xPhospho [S2(100); S13(100)]	1.59025e-07	0.000130347	1	1	2	Q9Y2W1	Q9Y2W1 [927-947]	Q9Y2W1 2xPhospho [S928(100); S939(100)]	1	2545.91	634086		High	High	8.975e-05	8.017e-08	4.6	54.06
FALSE	High	[K].FSGEEGEIEDDESGTENREEK.[D]	1xPhospho [S13(99.7)]	4.04775e-10	0.000130347	1	1	7	Q9Y2W1	Q9Y2W1 [927-947]	Q9Y2W1 1xPhospho [S939(99.7)]	1	2465.95	5.39776e+06		High	High	8.975e-05	2.026e-10	3.15	49.33
FALSE	High	[K].FSGEEGEIEDDESGTENREEK.[D]	1xDeamidated [N17]; 1xPhospho [S/T]	0.0023886	0.000733151	1	1	1	Q9Y2W1	Q9Y2W1 [927-947]		1	2466.93	107725		High	High	0.0004004	0.001234	2.11	50.9
FALSE	High	[K].FSGFSAKPNNSGEAPSSPTPK.[R]	1xPhospho [S17(98.4)]	0.000236085	0.000130347	1	1	1	P49916	P49916 [226-246]	P49916 1xPhospho [S242(98.4)]	0	2186.98	401891		High	High	8.975e-05	0.0001201	2.13	60.34
FALSE	High	[K].FSGFSAKPNNSGEAPSSPTPK.[R]	1xDeamidated [N9]; 1xPhospho [S/T]	0.00276235	0.000858403	1	1	1	P49916	P49916 [226-246]		0	2187.96	119133		High	High	0.0004646	0.001432	1.6	62.62
FALSE	High	[K].FSLSDDQR.[D]	1xPhospho [S4(100)]	0.0643051	0.00648438	1	1	1	Q6UB99	Q6UB99 [831-838]	Q6UB99 1xPhospho [S834(100)]	0	1047.41	69162.9		High	High	0.003576	0.03232	1.52	56.72
FALSE	High	[K].FSNSIPQSQTGNSETATPTNVDLPQVIPK.[S]	1xPhospho [S/T]	0.000206661	0.000130347	1	1	1	P46087	P46087 [587-615]		0	3150.5	107348		High	High	8.975e-05	0.0001048	2.13	107.74
FALSE	High	[K].FSPFLQTAEDNTQDEVAGAPADHHGPSDEEQGSPPEDK.[L]	2xPhospho [S27(100); S33(100)]	7.80242e-07	0.000130347	1	1	1	Q92766	Q92766 [1193-1230]	Q92766 2xPhospho [S1219(100); S1225(100)]	0	4209.69	321563		High	High	8.975e-05	3.941e-07	4.14	95.68
FALSE	High	[K].FSPGAPGGSGSQPNQK.[L]	1xPhospho [S2(100)]	0.00272909	0.000858403	1	1	1	Q15942	Q15942 [280-295]	Q15942 1xPhospho [S281(100)]	0	1595.68	52413.5		High	High	0.0004646	0.001417	1.51	41.63
FALSE	High	[K].FSPVTPK.[F]	1xPhospho [S2(100)]	0.0701175	0.0065753	1	1	1	Q15942	Q15942 [266-272]	Q15942 1xPhospho [S267(100)]	0	855.401	707638		High	High	0.003619	0.03524	1.5	53.71
FALSE	High	[K].FSSPTEELDYR.[N]	1xPhospho [S3(100)]	0.00869095	0.00133214	1	1	1	O95359	O95359 [2510-2520]	O95359 1xPhospho [S2512(100)]	0	1423.58	80650		High	High	0.0007047	0.004566	1.66	77.89
FALSE	High	[K].FSVCGSSQESDSLPNSAHDR.[D]	1xCarbamidomethyl [C4]; 1xPhospho [S7(97.9)]	0.00522704	0.00105054	1	1	1	Q6PIW4	Q6PIW4 [151-170]	Q6PIW4 1xPhospho [S157(97.9)]	0	2259.9	64719.1		High	High	0.0005597	0.002746	1.48	66.75
FALSE	High	[K].FSVIRPQTPPPQTPSSCLTPVSPGTSDGR.[R]	1xCarbamidomethyl [C17]; 2xPhospho [T13(95.7); S22(98.2)]	0.0461301	0.0054005	1	1	1	Q8IY92	Q8IY92 [1308-1336]	Q8IY92 2xPhospho [T1320(95.7); S1329(98.2)]	0	3226.46	79107.9		High	High	0.002939	0.02336	1.59	96.77
FALSE	High	[K].FSVIRPQTPPPQTPSSCLTPVSPGTSDGRR.[Q]	1xCarbamidomethyl [C17]; 2xPhospho [T8(100); S22(98.7)]	3.12219e-07	0.000130347	1	1	1	Q8IY92	Q8IY92 [1308-1337]	Q8IY92 2xPhospho [T1315(100); S1329(98.7)]	1	3382.57	447382		High	High	8.975e-05	1.578e-07	4.29	91.63
FALSE	High	[K].FTPPAESGSPSK.[E]	1xPhospho [S/T]	0.0417177	0.00515414	1	1	1	Q70E73	Q70E73 [1004-1015]		0	1284.55	358438		High	High	0.002814	0.02113	2.09	44.01
FALSE	High	[K].FTPVASKFSPGAPGGSGSQPNQK.[L]	1xPhospho [S/T]	0.000567809	0.000130347	1	1	4	Q15942	Q15942 [273-295]		1	2326.09	530274		High	High	8.975e-05	0.0002888	1.8	70.37
FALSE	High	[K].FTSQDASTPASSELNK.[Q]	1xPhospho [T/S]	0.0235849	0.00246075	1	1	1	Q9HAW4	Q9HAW4 [948-963]		0	1762.75	63155.8		High	High	0.001395	0.01209	1.05	56.16
FALSE	High	[K].FTSSQTQSPTPPKPPSPSFELGLSSFPPLPGAAGNLK.[T]	1xPhospho [S3(98.7)]	4.45845e-09	0.000130347	1	1	1	Q92615	Q92615 [509-545]	Q92615 1xPhospho [S511(98.7)]	0	3846.9	3.00454e+06		High	High	8.975e-05	2.239e-09	4.31	121.76
FALSE	High	[K].FTSSQTQSPTPPKPPSPSFELGLSSFPPLPGAAGNLK.[T]	2xPhospho [S3(98.6); S16(99.3)]	2.90342e-09	0.000130347	1	1	1	Q92615	Q92615 [509-545]	Q92615 2xPhospho [S511(98.6); S524(99.3)]	0	3926.87		No Quan Values	High	High	8.975e-05	1.46e-09	3.49
FALSE	High	[K].FTVHSPDASSGTNSNGITNPCIR.[S]	1xCarbamidomethyl [C21]; 1xDeamidated [N15]; 1xPhospho [T/S]	0.0010961	0.000130347	1	1	1	Q6PGQ7	Q6PGQ7 [295-317]		0	2513.08	177368		High	High	8.975e-05	0.0005599	1.29	76.35
FALSE	High	[K].FTVHSPDASSGTNSNGITNPCIR.[S]	1xCarbamidomethyl [C21]; 1xPhospho [T/S]	0.00505262	0.00105054	1	1	1	Q6PGQ7	Q6PGQ7 [295-317]		0	2512.09	43090.9		High	High	0.0005597	0.002647	0.97	75.03
FALSE	High	[K].FVESQVESESSVLNDSPFPEDDSEGLHSDSREEK.[Q]	1xPhospho [S]	0.000797435	0.000130347	1	1	1	Q99549	Q99549 [257-290]		1	3890.64	155017		High	High	8.975e-05	0.000407	2.35	97.64
FALSE	High	[K].FVPAENDSILMNPAQDGEVQLSQNDDK.[T]	1xPhospho [S22(100)]	2.06407e-08	0.000130347	1	1	2	Q12888	Q12888 [559-585]	Q12888 1xPhospho [S580(100)]	0	3054.34	401719		High	High	8.975e-05	1.038e-08	4.26	106.95
FALSE	High	[K].FVPAENDSILMNPAQDGEVQLSQNDDK.[T]	1xOxidation [M11]; 1xPhospho [S22(100)]	0.00355185	0.000963065	1	1	1	Q12888	Q12888 [559-585]	Q12888 1xPhospho [S580(100)]	0	3070.33	173273		High	High	0.0005162	0.001851	2.03	99.67
FALSE	High	[K].GAAEEAELEDSDDEEKPVK.[Q]	1xPhospho [S11(100)]	3.15543e-08	0.000130347	1	1	1	Q9UBB9	Q9UBB9 [88-106]	Q9UBB9 1xPhospho [S98(100)]	0	2140.88	255324		High	High	8.975e-05	1.587e-08	3.83	50.66
FALSE	High	[K].GAAEEAELEDSDDEEKPVKQDDFPK.[D]	1xPhospho [S11(100)]	8.68988e-10	0.000130347	1	1	2	Q9UBB9	Q9UBB9 [88-112]	Q9UBB9 1xPhospho [S98(100)]	1	2871.21	793877		High	High	8.975e-05	4.367e-10	4.55	67.43
FALSE	High	[K].GAANASGSSPDAPAK.[D]	1xPhospho [S]	0.000472304	0.000130347	1	1	1	O75962	O75962 [2421-2435]		0	1380.58	82025.3		High	High	8.975e-05	0.0002404	1.6	21.4
FALSE	High	[K].GAAPTPPGK.[T]	1xPhospho [T5(100)]	0.00869095	0.00133214	1	1	1	Q13428	Q13428 [910-918]	Q13428 1xPhospho [T914(100)]	0	875.402	54412		High	High	0.0007047	0.004557	1.37	27.7
FALSE	High	[K].GADDAADADTAIINAEGGQNNSEEK.[K]	1xPhospho [S22(100)]	5.23346e-06	0.000130347	1	1	1	Q9BY67	Q9BY67 [413-437]	Q9BY67 1xPhospho [S434(100)]	0	2556.04	227918		High	High	8.975e-05	2.652e-06	2.85	74.12
FALSE	High	[K].GADNDGSGSESGYTTPK.[K]	1xPhospho [S7(100)]	2.34572e-07	0.000130347	1	1	3	Q7Z417	Q7Z417 [206-222]	Q7Z417 1xPhospho [S212(100)]	0	1722.65	2.20913e+06		High	High	8.975e-05	1.181e-07	3.84	33.15
FALSE	High	[K].GAEASAASEEEAGPQATEPSTPSGPESGPTPASAEQNE.[-]	1xPhospho [S8(100)]	4.85582e-12	0.000130347	1	1	3	P49006	P49006 [158-195]	P49006 1xPhospho [S165(100)]	0	3705.52	7.19666e+06		High	High	8.975e-05	2.421e-12	7.11	70.58
FALSE	High	[K].GAEASAASEEEAGPQATEPSTPSGPESGPTPASAEQNE.[-]	1xDeamidated [Q15]; 1xPhospho [T/S]	0.000243527	0.000130347	1	1	1	P49006	P49006 [158-195]		0	3706.5		No Quan Values	High	High	8.975e-05	0.0001238	2.11
FALSE	High	[K].GAEASAASEEEAGPQATEPSTPSGPESGPTPASAEQNE.[-]	2xDeamidated [Q15; Q36]; 1xPhospho [S33(99)]	0.00155503	0.000294476	1	1	2	P49006	P49006 [158-195]	P49006 1xPhospho [S190(99)]	0	3707.49	178323		High	High	0.0001746	0.0007986	2.43	68.69
FALSE	High	[K].GAEQDNPNQYSWGENYAGSSGLMSASPELGPAQR.[A]	1xPhospho [S26(100)]	1.65693e-05	0.000130347	1	1	1	Q9NVE7	Q9NVE7 [368-401]	Q9NVE7 1xPhospho [S393(100)]	0	3648.53	140842		High	High	8.975e-05	8.405e-06	3.07	106.26
FALSE	High	[K].GAEQDNPNQYSWGENYAGSSGLMSASPELGPAQR.[A]	1xOxidation [M23]; 1xPhospho [S/Y]	0.0193993	0.00205713	1	1	1	Q9NVE7	Q9NVE7 [368-401]		0	3664.53		No Quan Values	High	High	0.001192	0.01005	1.25
FALSE	High	[K].GAESAESADAAIMNNDPNFTETIDESK.[K]	1xDeamidated [N15]; 1xPhospho [S4(99.7)]	8.83197e-09	0.000130347	1	1	1	Q9UHC6	Q9UHC6 [1300-1326]	Q9UHC6 1xPhospho [S1303(99.7)]	0	2908.17	178708		High	High	8.975e-05	4.446e-09	4.32	101.84
FALSE	High	[K].GAESAESADAAIMNNDPNFTETIDESK.[K]	1xPhospho [S4(100)]	1.83618e-05	0.000130347	1	1	2	Q9UHC6	Q9UHC6 [1300-1326]	Q9UHC6 1xPhospho [S1303(100)]	0	2907.19		No Quan Values	High	High	8.975e-05	9.282e-06	2.75
FALSE	High	[K].GAESAESADAAIMNNDPNFTETIDESKK.[E]	1xDeamidated [N15]; 1xPhospho [S/T]	0.042834	0.00524821	1	1	1	Q9UHC6	Q9UHC6 [1300-1327]		1	3036.27		No Quan Values	High	High	0.002814	0.02165	1.4
FALSE	High	[K].GAGDGSDEEVDGK.[A]	1xPhospho [S6(100)]	6.21123e-05	0.000130347	1	1	2	P35579	P35579 [1938-1950]	P35579 1xPhospho [S1943(100)]	0	1315.47	175498		High	High	8.975e-05	3.148e-05	2.57	21.41
FALSE	High	[K].GAGDGSDEEVDGKADGAEAKPAE.[-]	1xPhospho [S6(100)]	2.24804e-11	0.000130347	1	1	7	P35579	P35579 [1938-1960]	P35579 1xPhospho [S1943(100)]	1	2254.9	1.2702e+07		High	High	8.975e-05	1.125e-11	5.73	37.69
FALSE	High	[K].GAGGSPVGVEEGLVNVGTGQK.[L]	1xPhospho [S5(100)]	6.31357e-06	0.000130347	1	1	1	Q7Z5J4	Q7Z5J4 [1370-1390]	Q7Z5J4 1xPhospho [S1374(100)]	0	1991.94	550553		High	High	8.975e-05	3.196e-06	3.01	93.42
FALSE	High	[K].GAHAPQELPQAKGSDDELFLGGSNQDSVQGLGR.[A]	1xPhospho [S14(100)]	1.16643e-06	0.000130347	1	1	1	Q96JB3	Q96JB3 [184-216]	Q96JB3 1xPhospho [S197(100)]	1	3458.6	375932		High	High	8.975e-05	5.879e-07	3.7	95.87
FALSE	High	[K].GAHAPQELPQAKGSDDELFLGGSNQDSVQGLGR.[A]	1xDeamidated [Q25]; 1xPhospho [S14(100)]	6.18359e-05	0.000130347	1	1	1	Q96JB3	Q96JB3 [184-216]	Q96JB3 1xPhospho [S197(100)]	1	3459.58		No Quan Values	High	High	8.975e-05	3.139e-05	4.12
FALSE	High	[K].GAILSEEELAAMSPTAAAVAK.[I]	1xPhospho [S13(99.2)]	0.0238305	0.00246075	1	1	1	P12270	P12270 [367-387]	P12270 1xPhospho [S379(99.2)]	0	2110.01	106432		High	High	0.001395	0.01221	1.93	108.03
FALSE	High	[K].GASAATGIPLESDEDSNDNDNDIENENCMHTN.[-]	1xCarbamidomethyl [C28]; 1xPhospho [S16(99.4)]	2.59521e-06	0.000130347	1	1	1	Q9Y4E8	Q9Y4E8 [950-981]	Q9Y4E8 1xPhospho [S965(99.4)]	0	3529.33	1.09834e+06		High	High	8.975e-05	1.311e-06	3.5	85.78
FALSE	High	[K].GASAATGIPLESDEDSNDNDNDIENENCMHTN.[-]	1xCarbamidomethyl [C28]; 1xDeamidated [N]; 1xPhospho [S/T]	0.000153447	0.000130347	1	1	3	Q9Y4E8	Q9Y4E8 [950-981]		0	3530.31	299739		High	High	8.975e-05	7.778e-05	1.48	87.06
FALSE	High	[K].GASAATGIPLESDEDSNDNDNDIENENCMHTN.[-]	1xCarbamidomethyl [C28]; 1xDeamidated [N21]; 1xOxidation [M29]; 1xPhospho [S/T]	0.00173876	0.000457387	1	1	1	Q9Y4E8	Q9Y4E8 [950-981]		0	3546.31	118032		High	High	0.000259	0.0008934	1.81	78.78
FALSE	High	[K].GASSPYGAPGTPR.[M]	1xPhospho [S4(99.5)]	0.00105931	0.000130347	1	1	1	Q5UIP0	Q5UIP0 [399-411]	Q5UIP0 1xPhospho [S402(99.5)]	0	1297.56	68566.3		High	High	8.975e-05	0.0005415	1.76	43.31
FALSE	High	[K].GDAEKPEEELEEDDDEELDETLSER.[L]	1xPhospho [S23(100)]	0.00306852	0.000858403	1	1	1	Q9NS69	Q9NS69 [23-47]	Q9NS69 1xPhospho [S45(100)]	0	3001.18	117808		High	High	0.0004646	0.001593	2.46	86.64
FALSE	High	[K].GDAPDLVDDGEDESAEHDEYIDGDEK.[N]	1xPhospho [S14(100)]	0.000500049	0.000130347	1	1	1	Q6UX04	Q6UX04 [253-278]	Q6UX04 1xPhospho [S266(100)]	0	2915.09	236026		High	High	8.975e-05	0.0002545	1.59	78.47
FALSE	High	[K].GDAVANHVPAGWPDQSLAESDSEDPSGKPR.[L]	1xDeamidated [N6]; 1xPhospho [S]	0.0069014	0.00114299	1	1	1	Q9NYQ6	Q9NYQ6 [2852-2881]		0	3170.37	108798		High	High	0.0006089	0.003621	1.96	83.64
FALSE	High	[K].GDDDEESDEEAVK.[K]	1xPhospho [S7(100)]	3.12219e-07	0.000130347	1	1	3	O43395	O43395 [613-625]	O43395 1xPhospho [S619(100)]	0	1517.52	3.82117e+06		High	High	8.975e-05	1.578e-07	5.18	28.32
FALSE	High	[K].GDDDEESDEEAVKK.[T]	1xPhospho [S7(100)]	0.00196602	0.000733151	1	1	1	O43395	O43395 [613-626]	O43395 1xPhospho [S619(100)]	1	1645.61	731954		High	High	0.0004004	0.001014	1.64	24.17
FALSE	High	[K].GDDEGIFISRVSEEGPAAR.[A]	1xPhospho [S]	0.0736195	0.00682277	1	1	1	Q14160	Q14160 [753-771]		1	2084.93	57382.5		High	High	0.003741	0.03716	1.2	87.78
FALSE	High	[K].GDLGPASPSQELGSQPVPGGDGAPALGK.[S]	1xPhospho [S]	0.00250725	0.000733151	1	1	2	Q4KMQ1	Q4KMQ1 [356-383]		0	2639.23	301281		High	High	0.0004004	0.001297	1.29	96.82
FALSE	High	[K].GDMSDEDDENEFFDAPEIITMPENLGHK.[R]	2xOxidation [M3; M21]; 1xPhospho [S4(100)]	9.0016e-07	0.000130347	1	1	1	P22059	P22059 [348-375]	P22059 1xPhospho [S351(100)]	0	3307.3		No Quan Values	High	High	8.975e-05	4.554e-07	2.48
FALSE	High	[K].GDMSDEDDENEFFDAPEIITMPENLGHK.[R]	1xOxidation [M21]; 1xPhospho [S4(100)]	1.67753e-15	0.000130347	1	1	1	P22059	P22059 [348-375]	P22059 1xPhospho [S351(100)]	0	3291.3	1.30238e+06		High	High	8.975e-05	2.508e-15	4.93	121.81
FALSE	High	[K].GDMSDEDDENEFFDAPEIITMPENLGHK.[R]	1xPhospho [S4(100)]	2.05109e-15	0.000130347	1	1	1	P22059	P22059 [348-375]	P22059 1xPhospho [S351(100)]	0	3275.31	2695417		High	High	8.975e-05	2.913e-15	6.32	121.88
FALSE	High	[K].GDQVLNFSDAEDLIDDSK.[L]	1xPhospho [S8(100)]	0.000455986	0.000130347	1	1	1	Q96EZ8	Q96EZ8 [275-292]	Q96EZ8 1xPhospho [S282(100)]	0	2060.87	229046		High	High	8.975e-05	0.0002316	2.01	121.76
FALSE	High	[K].GDSGAAPDVDDK.[L]	1xPhospho [S3(100)]	0.00228467	0.000733151	1	1	1	Q12888	Q12888 [973-984]	Q12888 1xPhospho [S975(100)]	0	1226.46	73385.9		High	High	0.0004004	0.001181	2.17	29.93
FALSE	High	[K].GDSGVDTQNSEGNADEEDPLGPNCYYDK.[T]	1xCarbamidomethyl [C24]; 1xPhospho [S/T/Y]	0.00989973	0.00133214	1	1	1	Q8ND56	Q8ND56 [338-365]		0	3126.18	246236		High	High	0.0007047	0.005194	1.1	82.97
FALSE	High	[K].GDSIEEILADSEDEEDNEEEER.[S]	1xPhospho [S11(100)]	8.20908e-08	0.000130347	1	1	3	Q5JTH9	Q5JTH9 [1070-1091]	Q5JTH9 1xPhospho [S1080(100)]	0	2631.99	620464		High	High	8.975e-05	4.133e-08	4.22	97.27
FALSE	High	[K].GDSPELKPR.[A]	1xPhospho [S3(100)]	0.00480326	0.00105054	1	1	1	Q5VWQ8	Q5VWQ8 [976-984]	Q5VWQ8 1xPhospho [S978(100)]	0	1078.49	155694		High	High	0.0005597	0.002516	2.12	30.45
FALSE	High	[K].GDVEGSQSQDEGEGSGESER.[G]	1xPhospho [S]	0.00371515	0.000963065	1	1	1	Q9UQE7	Q9UQE7 [1060-1079]		0	2118.77	168024		High	High	0.0005162	0.001938	1.79	25.92
FALSE	High	[K].GEAAAERPGEAAVASSPSK.[A]	1xPhospho [S16(99.2)]	3.24811e-12	0.000130347	1	1	6	P29966	P29966 [12-30]	P29966 1xPhospho [S27(99.2)]	0	1864.84	1.00929e+07		High	High	8.975e-05	1.621e-12	4.79	35.8
FALSE	High	[K].GEADDEDDDEDGQDNQGTVTEGSSPAYLK.[E]	1xPhospho [S24(100)]	1.82828e-13	0.000130347	1	1	3	Q86U86	Q86U86 [155-183]	Q86U86 1xPhospho [S178(100)]	0	3137.19	1.19563e+06		High	High	8.975e-05	9.106e-14	4.16	65.89
FALSE	High	[K].GEAEQSEEEADEEDK.[A]	1xPhospho [S6(100)]	3.62418e-08	0.000130347	1	1	3	P46821	P46821 [1011-1025]	P46821 1xPhospho [S1016(100)]	0	1774.62	4.13224e+06		High	High	8.975e-05	1.822e-08	5.16	24.02
FALSE	High	[K].GEAEQSEEEADEEDKAEDAREEEYEPEK.[M]	1xPhospho [S6(100)]	3.15021e-07	0.000130347	1	1	1	P46821	P46821 [1011-1038]	P46821 1xPhospho [S1016(100)]	2	3350.29	1.66767e+06		High	High	8.975e-05	1.592e-07	3.32	53.85
FALSE	High	[K].GEASSSNPATPIK.[I]	1xPhospho [S/T]	0.00618268	0.00114299	1	1	1	Q08378	Q08378 [1387-1399]		0	1338.59	200209		High	High	0.0005597	0.003242	1.84	40.51
FALSE	High	[K].GEASSSNPATPIK.[I]	2xPhospho [T10(100); S]	0.0182505	0.00205713	1	1	1	Q08378	Q08378 [1387-1399]	Q08378 2xPhospho [T1396(100); S]	0	1418.56	79676.3		High	High	0.001192	0.00944	1.39	34.43
FALSE	High	[K].GEAVLRPGLDAEPELSPEEQR.[V]	1xPhospho [S16(100)]	4.93281e-08	0.000130347	1	1	2	Q9BRJ6	Q9BRJ6 [44-64]	Q9BRJ6 1xPhospho [S59(100)]	0	2372.11	646806		High	High	8.975e-05	2.49e-08	3.42	88.4
FALSE	High	[K].GEDSAEETEAKPAVVAPAPVVEAVSTPSAAFPSDATAEQGPILTK.[H]	1xPhospho [S4(100)]	7.72118e-25	0.000130347	1	1	1	Q12906	Q12906 [479-523]	Q12906 1xPhospho [S482(100)]	0	4515.17	3.28484e+06		High	High	8.975e-05	2.853e-22	10.65	121.2
FALSE	High	[K].GEDVNRTLEGGR.[K]	1xPhospho [T7(100)]	0.00897633	0.00133214	1	1	1	P58546	P58546 [25-36]	P58546 1xPhospho [T31(100)]	1	1382.61	60009.8		High	High	0.0007047	0.004705	1.79	31.85
FALSE	High	[K].GEEGSDDDETENGPKPK.[K]	1xPhospho [S5(100)]	4.89701e-09	0.000130347	1	1	6	Q6PD62	Q6PD62 [966-982]	Q6PD62 1xPhospho [S970(100)]	0	1883.72	2.07879e+06		High	High	8.975e-05	2.46e-09	4.7	22.06
FALSE	High	[K].GEEGSDDDETENGPKPK.[K]	1xDeamidated [N12]; 1xPhospho [S5(100)]	7.8063e-10	0.000130347	1	1	4	Q6PD62	Q6PD62 [966-982]	Q6PD62 1xPhospho [S970(100)]	0	1884.7	897161		High	High	8.975e-05	3.924e-10	3.68	22.92
FALSE	High	[K].GEEVTPISAIR.[H]	1xPhospho [T5(100)]	0.0339827	0.00408892	1	1	1	Q9Y2J2	Q9Y2J2 [488-498]	Q9Y2J2 1xPhospho [T492(100)]	0	1251.6	58192.6		High	High	0.002277	0.01731	1.24	77.93
FALSE	High	[K].GEGDIHENVDTDLPGSLGQSEEKPVPAAPVPSPVAPAPVPSR.[R]	1xPhospho [S32(100)]	4.20197e-11	0.000130347	1	1	1	Q9UK76	Q9UK76 [100-141]	Q9UK76 1xPhospho [S131(100)]	0	4293.07	542625		High	High	8.975e-05	2.099e-11	4.36	102.19
FALSE	High	[K].GEGDIHENVDTDLPGSLGQSEEKPVPAAPVPSPVAPAPVPSR.[R]	2xDeamidated [N8; Q19]; 1xPhospho [S32(100)]	0.0807123	0.00774366	1	1	1	Q9UK76	Q9UK76 [100-141]	Q9UK76 1xPhospho [S131(100)]	0	4295.04	98558.1		High	High	0.004213	0.04066	1.99	102.21
FALSE	High	[K].GEGESPPVNGTDEAAGATGDAIEPAPPSQGAEAK.[G]	1xPhospho [S5(99.4)]	3.8189e-05	0.000130347	1	1	1	P49006	P49006 [44-77]	P49006 1xPhospho [S48(99.4)]	0	3257.41	315057		High	High	8.975e-05	1.931e-05	1.85	77.18
FALSE	High	[K].GEGESPPVNGTDEAAGATGDAIEPAPPSQGAEAK.[G]	1xDeamidated [N9]; 1xPhospho [S5(99.4)]	7.72826e-05	0.000130347	1	1	3	P49006	P49006 [44-77]	P49006 1xPhospho [S48(99.4)]	0	3258.4	677669		High	High	8.975e-05	3.924e-05	2.18	78.72
FALSE	High	[K].GENPFEIQDHSQDQQIEGDEEDEEK.[I]	1xPhospho [S11(100)]	0.000951702	0.000130347	1	1	1	Q5BKZ1	Q5BKZ1 [468-492]	Q5BKZ1 1xPhospho [S478(100)]	0	3025.19	629767		High	High	8.975e-05	0.0004855	1.98	81.03
FALSE	High	[K].GEPAAAAAPEAGASPVEK.[E]	1xPhospho [S14(100)]	0.00380762	0.000963065	1	1	2	P29966	P29966 [88-105]	P29966 1xPhospho [S101(100)]	0	1702.77	110401		High	High	0.0005162	0.001989	1.93	51.25
FALSE	High	[K].GEQVSQNGLPAEQGSPR.[M]	1xPhospho [S15(100)]	6.30687e-08	0.000130347	1	1	3	Q01082	Q01082 [2124-2140]	Q01082 1xPhospho [S2138(100)]	0	1833.81	1.46054e+06		High	High	8.975e-05	3.178e-08	3.79	49.64
FALSE	High	[K].GEQVSQNGLPAEQGSPR.[M]	1xDeamidated [N/Q]; 1xPhospho [S15(100)]	2.51955e-07	0.000130347	1	1	6	Q01082	Q01082 [2124-2140]	Q01082 1xPhospho [S2138(100)]	0	1834.8	6.78782e+06		High	High	8.975e-05	1.273e-07	4.19	49.79
FALSE	High	[K].GEQVSQNGLPAEQGSPR.[M]	1xDeamidated [Q3]; 2xPhospho [S5(100); S15(100)]	0.0325874	0.00389551	1	1	1	Q01082	Q01082 [2124-2140]	Q01082 2xPhospho [S2128(100); S2138(100)]	0	1914.76	132187		High	High	0.00218	0.01656	0.97	53.1
FALSE	High	[K].GEQVSQNGLPAEQGSPR.[M]	2xPhospho [S5(100); S15(100)]	0.0379437	0.00467247	1	1	1	Q01082	Q01082 [2124-2140]	Q01082 2xPhospho [S2128(100); S2138(100)]	0	1913.78		No Quan Values	High	High	0.002573	0.01928	1.35
FALSE	High	[K].GEQVSQNGLPAEQGSPR.[M]	2xDeamidated [Q3; N7]; 1xPhospho [S15(100)]	0.0476238	0.00546493	1	1	1	Q01082	Q01082 [2124-2140]	Q01082 1xPhospho [S2138(100)]	0	1835.78		No Quan Values	High	High	0.002983	0.02406	0.98
FALSE	High	[K].GERQSPVDIDTHTAK.[Y]	1xPhospho [S5(100)]	0.0968918	0.00984072	1	1	1	P00918	P00918 [25-39]	P00918 1xPhospho [S29(100)]	1	1733.79	65937.6		High	High	0.005354	0.049	1.65	36.22
FALSE	High	[K].GESASPANEEITEEQNGTANGFSEINSK.[E]	2xDeamidated [N16; N20]; 1xPhospho [S3(100)]	1.81024e-07	0.000130347	1	1	8	Q15022	Q15022 [691-718]	Q15022 1xPhospho [S693(100)]	0	2992.22	749094		High	High	8.975e-05	9.143e-08	3.19	79.17
FALSE	High	[K].GESASPANEEITEEQNGTANGFSEINSK.[E]	1xDeamidated [N20]; 1xPhospho [S/T]	6.29491e-05	0.000130347	1	1	2	Q15022	Q15022 [691-718]		0	2991.24	289296		High	High	8.975e-05	3.187e-05	2.14	80.14
FALSE	High	[K].GESASPANEEITEEQNGTANGFSEINSK.[E]	3xDeamidated [N8; N16; N20]; 1xPhospho [S/T]	0.00179688	0.000616866	1	1	1	Q15022	Q15022 [691-718]		0	2993.21		No Quan Values	High	High	0.0003411	0.0009244	1.37
FALSE	High	[K].GEVISSGSKPLSPGPCLDIPSILSNK.[Q]	1xCarbamidomethyl [C16]; 1xPhospho [S]	0.0142096	0.00164707	1	1	1	Q8TEP8	Q8TEP8 [1744-1769]		0	2732.36	68713.3		High	High	0.0009878	0.007385	1.4	120.14
FALSE	High	[K].GEYQESLRSLEEEGQELPQSADVQR.[W]	1xPhospho [S/Y]	8.81739e-08	0.000130347	1	1	1	P48681	P48681 [926-950]		1	2957.32	294377		High	High	8.975e-05	4.453e-08	3.5	99.28
FALSE	High	[K].GFKSPPCEDFSVTGESEK.[R]	1xCarbamidomethyl [C7]; 1xPhospho [S4(100)]	5.41803e-08	0.000130347	1	1	1	P78559	P78559 [906-923]	P78559 1xPhospho [S909(100)]	1	2080.86	511096		High	High	8.975e-05	2.735e-08	4.65	77.92
FALSE	High	[K].GFPAPSQSSTSDEEPGAYWNGK.[L]	1xDeamidated [N20]; 1xPhospho [S/T/Y]	0.00104135	0.000130347	1	1	2	Q9P2M7	Q9P2M7 [104-125]		0	2392.96	200950		High	High	8.975e-05	0.0005331	1.49	93.32
FALSE	High	[K].GGAAPEGPNEAEVTSGKPEQEVPDAEEEK.[S]	1xPhospho [T/S]	0.0044921	0.00105054	1	1	1	P49321	P49321 [215-243]		0	3031.31	125192		High	High	0.0005597	0.002347	1.57	63.98
FALSE	High	[K].GGEFDEFVNDDTDDDLPISK.[K]	1xPhospho [T12(100)]	0.0148566	0.00164707	1	1	1	Q6PD62	Q6PD62 [914-933]	Q6PD62 1xPhospho [T925(100)]	0	2307.92	34315.7		High	High	0.0009878	0.00772	1.07	110.11
FALSE	High	[K].GGEFDEFVNDDTDDDLPISKK.[K]	1xPhospho [T12(100)]	0.000832687	0.000130347	1	1	1	Q6PD62	Q6PD62 [914-934]	Q6PD62 1xPhospho [T925(100)]	1	2436.01		No Quan Values	High	High	8.975e-05	0.0004247	2.14
FALSE	High	[K].GGETPGSEQWK.[F]	1xPhospho [T4(100)]	0.054133	0.00572648	1	1	1	O60271	O60271 [223-233]	O60271 1xPhospho [T226(100)]	0	1255.5	282092		High	High	0.003148	0.02725	1.23	43.42
FALSE	High	[K].GGGSAAAAAAAAASGGGVSPDNSIEHSDYR.[S]	1xPhospho [S19(100)]	1.39606e-12	0.000130347	1	1	1	P40425	P40425 [133-162]	P40425 1xPhospho [S151(100)]	0	2754.18	445356		High	High	8.975e-05	6.95e-13	5.33	77.04
FALSE	High	[K].GGHMIAVSPQK.[Q]	1xPhospho [S8(100)]	0.0157712	0.00184829	1	1	1	Q9ULM3	Q9ULM3 [620-630]	Q9ULM3 1xPhospho [S627(100)]	0	1204.55	226896		High	High	0.001086	0.008181	2.17	45.09
FALSE	High	[K].GGIDNPAITSDQELDDK.[K]	1xPhospho [S10(99.3)]	0.000176906	0.000130347	1	1	2	Q13017	Q13017 [1209-1225]	Q13017 1xPhospho [S1218(99.3)]	0	1867.8	386692		High	High	8.975e-05	9.002e-05	2.07	73.97
FALSE	High	[K].GGIDNPAITSDQELDDKK.[M]	1xPhospho [S10(100)]	4.86713e-08	0.000130347	1	1	2	Q13017	Q13017 [1209-1226]	Q13017 1xPhospho [S1218(100)]	1	1995.89	1.21005e+06		High	High	8.975e-05	2.446e-08	4.7	64.84
FALSE	High	[K].GGLICCSIESPNQEEQEVETDWGLLK.[G]	2xCarbamidomethyl [C5; C6]; 1xPhospho [T20(100)]	0.0247116	0.00255336	1	1	1	Q9Y6Q1	Q9Y6Q1 [225-250]	Q9Y6Q1 1xPhospho [T244(100)]	0	3071.34	1.87572e+06		High	High	0.001443	0.01265	1.03	106.5
FALSE	High	[K].GGLNTPLHESDFSGVTPQR.[Q]	1xDeamidated [N4]; 2xPhospho [T5(100); T16(100)]	1.09371e-05	0.000130347	1	1	1	Q99459	Q99459 [381-399]	Q99459 2xPhospho [T385(100); T396(100)]	0	2172.9	522790		High	High	8.975e-05	5.542e-06	4.48	85.53
FALSE	High	[K].GGNVFAALIQDQSEEEEEEEK.[H]	1xPhospho [S13(100)]	3.76411e-12	0.000130347	1	1	21	Q8NE71	Q8NE71 [128-148]	Q8NE71 1xPhospho [S140(100)]	0	2431.02	2916245		High	High	8.975e-05	1.875e-12	6.94	114.28
FALSE	High	[K].GGPEGVAAQAVASAASAGPADAEMEEIFDDASPGK.[Q]	1xPhospho [S32(100)]	1.38889e-17	0.000130347	1	1	1	O60264	O60264 [35-69]	O60264 1xPhospho [S66(100)]	0	3353.45		No Quan Values	High	High	8.975e-05	7.094e-17	9.84
FALSE	High	[K].GGPSPGDVEAIK.[N]	1xPhospho [S4(100)]	0.00391865	0.000963065	1	1	1	P09661	P09661 [194-205]	P09661 1xPhospho [S197(100)]	0	1206.54	133087		High	High	0.0005162	0.002047	1.5	65.85
FALSE	High	[K].GGPTSHPSPVPPPASSPSPLSGSALCGGK.[Q]	1xCarbamidomethyl [C26]; 1xPhospho [S16(99.5)]	1.05131e-08	0.000130347	1	1	2	P49848	P49848 [619-647]	P49848 1xPhospho [S634(99.5)]	0	2763.28	206793		High	High	8.975e-05	5.293e-09	3.81	85.84
FALSE	High	[K].GGPTSHPSPVPPPASSPSPLSGSALCGGK.[Q]	1xCarbamidomethyl [C26]; 2xPhospho [S18(100); T/S]	0.00114379	0.000130347	1	1	1	P49848	P49848 [619-647]	P49848 2xPhospho [S636(100); T/S]	0	2843.25	76715.5		High	High	8.975e-05	0.0005864	2.21	85.18
FALSE	High	[K].GGQVSLTVHGTQQVHSPPEQSPVQANSSSSK.[T]	1xPhospho [S/T]	0.0010369	0.000130347	1	1	3	P22670	P22670 [189-219]		0	3238.51	202603		High	High	8.975e-05	0.0005303	2.31	64.02
FALSE	High	[K].GGQVSLTVHGTQQVHSPPEQSPVQANSSSSK.[T]	1xDeamidated [N26]; 1xPhospho [S16(96.4)]	0.0903789	0.0088067	1	1	1	P22670	P22670 [189-219]	P22670 1xPhospho [S204(96.4)]	0	3239.5	40434.4		High	High	0.004786	0.04553	1.43	65.11
FALSE	High	[K].GGRSPDEVTLTSIVPTR.[D]	1xPhospho [S4(99.2)]	0.000403116	0.000130347	1	1	2	Q9UKS6	Q9UKS6 [316-332]	Q9UKS6 1xPhospho [S319(99.2)]	1	1864.92	119032		High	High	8.975e-05	0.0002052	1.61	96.41
FALSE	High	[K].GGSGSGPTIEEVD.[-]	1xPhospho [S/T]	0.00279602	0.000858403	1	1	4	P0DMV9	P0DMV9 [629-641]		0	1284.5	2955890		High	High	0.0004646	0.00145	2.73	64.89
FALSE	High	[K].GGSYVFQSDEGPEPEAEESDLDSGSVHSASGRPDGPVR.[T]	1xPhospho [S19(100)]	4.38672e-10	0.000130347	1	1	1	Q12873	Q12873 [306-343]	Q12873 1xPhospho [S324(100)]	0	3983.68	192788		High	High	8.975e-05	2.203e-10	4.43	84.85
FALSE	High	[K].GGTMTDLDEQEDESMETTGKDEDENSTGNK.[G]	1xDeamidated [N25]; 1xPhospho [S/T]	0.0290444	0.00328472	1	1	1	Q8TAQ2	Q8TAQ2 [374-403]		1	3344.25	542503		High	High	0.00187	0.01485	1.89	64.62
FALSE	High	[K].GGTMTDLDEQEDESMETTGKDEDENSTGNKGEQTK.[N]	1xPhospho [S26(99.1)]	4.40419e-07	0.000130347	1	1	1	Q8TAQ2	Q8TAQ2 [374-408]	Q8TAQ2 1xPhospho [S399(99.1)]	2	3886.53	280550		High	High	8.975e-05	2.226e-07	3.83	59.93
FALSE	High	[K].GGTMTDLDEQEDESMETTGKDEDENSTGNKGEQTK.[N]	1xDeamidated [Q10]; 1xPhospho [S26(99.1)]	3.586e-07	0.000130347	1	1	1	Q8TAQ2	Q8TAQ2 [374-408]	Q8TAQ2 1xPhospho [S399(99.1)]	2	3887.51		No Quan Values	High	High	8.975e-05	1.807e-07	3.99
FALSE	High	[K].GGTSPAKEDANQEMSSVAYSNLAVK.[D]	1xDeamidated [Q12]; 1xPhospho [T/S/Y]	0.00699401	0.00114299	1	1	1	Q99966	Q99966 [13-37]		1	2635.16	447388		High	High	0.0006089	0.003667	2.32	87.18
FALSE	High	[K].GGVEVLESCQGSSNGAQDQEASEQFGSPVAER.[G]	1xCarbamidomethyl [C9]; 1xDeamidated [N/Q]; 1xPhospho [S27(100)]	1.52503e-06	0.000130347	1	1	2	Q86W50	Q86W50 [472-503]	Q86W50 1xPhospho [S498(100)]	0	3390.41	364861		High	High	8.975e-05	7.713e-07	2.88	88.88
FALSE	High	[K].GGVTGSPEASISGSK.[G]	1xPhospho [S6(100)]	7.15482e-06	0.000130347	1	1	2	Q09666	Q09666 [5726-5740]	Q09666 1xPhospho [S5731(100)]	0	1413.63	1172259		High	High	8.975e-05	3.621e-06	2.33	49.25
FALSE	High	[K].GHHVTDSENDEPLNLNASDSESEELHR.[Q]	1xPhospho [S18(100)]	4.5667e-10	0.000130347	1	1	1	Q96ST2	Q96ST2 [63-89]	Q96ST2 1xPhospho [S80(100)]	0	3111.29	204950		High	High	8.975e-05	2.293e-10	6.2	67.45
FALSE	High	[K].GHLLLDSDERPSPEEEEGK.[H]	1xPhospho [S]	0.0072481	0.00114299	1	1	1	O15440	O15440 [547-565]		0	2216.97	46965.1		High	High	0.0006089	0.003815	1.52	64.82
FALSE	High	[K].GHYEVTGSDDETGK.[L]	1xPhospho [S8(99.6)]	1.74037e-05	0.000130347	1	1	4	Q09666	Q09666 [5834-5847]	Q09666 1xPhospho [S5841(99.6)]	0	1574.6	2.28613e+06		High	High	8.975e-05	8.813e-06	3.04	30.78
FALSE	High	[K].GIAPASPMLGNASNPNK.[A]	1xOxidation [M8]; 1xPhospho [S6(100)]	0.00401662	0.000963065	1	1	1	P27448	P27448 [464-480]	P27448 1xPhospho [S469(100)]	0	1734.79	81191.3		High	High	0.0005162	0.002096	1.34	64.54
FALSE	High	[K].GIEGHSPGNLPK.[F]	1xPhospho [S6(100)]	0.00999326	0.00133214	1	1	1	Q96GY0	Q96GY0 [287-298]	Q96GY0 1xPhospho [S292(100)]	0	1285.59	135099		High	High	0.0007047	0.005228	1.54	47.93
FALSE	High	[K].GIGTPPNTTPIK.[N]	2xPhospho [T4(99.7); T]	0.00231257	0.000733151	1	1	1	O96028	O96028 [107-118]	O96028 2xPhospho [T110(99.7); T]	0	1355.6	164209		High	High	0.0004004	0.001197	2.03	66.71
FALSE	High	[K].GILAADESTGSIAK.[R]	1xPhospho [S/T]	3.13785e-05	0.000130347	1	1	1	P04075	P04075 [29-42]		0	1412.67	116764		High	High	8.975e-05	1.59e-05	2.58	76.62
FALSE	High	[K].GIPLATGDTSPEPELLPGAPLPPPK.[E]	1xPhospho [S10(99)]	2.41064e-10	0.000130347	1	1	2	O75821	O75821 [33-57]	O75821 1xPhospho [S42(99)]	0	2544.3	3.06547e+06		High	High	8.975e-05	1.209e-10	5.14	121.61
FALSE	High	[K].GIQLYDTPYEPEGQSVDSDSESTVSPR.[L]	1xPhospho [S/Y/T]	2.06407e-08	0.000130347	1	1	1	Q15464	Q15464 [293-319]		0	3036.3	214896		High	High	8.975e-05	1.039e-08	3.69	98.53
FALSE	High	[K].GISEDSHLESLQDVGQSAAPTFMISPETVTGTGK.[K]	1xPhospho [S25(100)]	1.22378e-08	0.000130347	1	1	3	P27816	P27816 [600-633]	P27816 1xPhospho [S624(100)]	0	3569.64	147030		High	High	8.975e-05	6.152e-09	4.53	116.93
FALSE	High	[K].GISEDSHLESLQDVGQSAAPTFMISPETVTGTGKK.[C]	1xPhospho [S25(99.5)]	5.88147e-09	0.000130347	1	1	2	P27816	P27816 [600-634]	P27816 1xPhospho [S624(99.5)]	1	3697.73	227567		High	High	8.975e-05	2.958e-09	3.94	111.57
FALSE	High	[K].GISEDSHLESLQDVGQSAAPTFMISPETVTGTGKK.[C]	1xOxidation [M23]; 1xPhospho [T/S]	2.89555e-05	0.000130347	1	1	1	P27816	P27816 [600-634]		1	3713.73	95325.6		High	High	8.975e-05	1.465e-05	2.47	105.98
FALSE	High	[K].GISPVVSEHR.[K]	1xPhospho [S3(100)]	0.000577832	0.000130347	1	1	1	Q99700	Q99700 [782-791]	Q99700 1xPhospho [S784(100)]	0	1160.55	172097		High	High	8.975e-05	0.0002942	2.5	48.27
FALSE	High	[K].GISPVVSEHRK.[Q]	1xPhospho [S3(100)]	0.0105763	0.00133214	1	1	1	Q99700	Q99700 [782-792]	Q99700 1xPhospho [S784(100)]	1	1288.64	192609		High	High	0.0007047	0.005527	1.75	37.32
FALSE	High	[K].GKASPFEEDQNR.[D]	1xPhospho [S4(100)]	7.13547e-07	0.000130347	1	1	5	Q8TB72	Q8TB72 [133-144]	Q8TB72 1xPhospho [S136(100)]	1	1457.61	3.82813e+06		High	High	8.975e-05	3.6e-07	3.75	32.42
FALSE	High	[K].GKDSLSDDGVDLK.[T]	1xPhospho [S6(100)]	1.10554e-06	0.000130347	1	1	1	P07948	P07948 [8-20]	P07948 1xPhospho [S13(100)]	1	1428.63	493859		High	High	8.975e-05	5.573e-07	3.42	60.08
FALSE	High	[K].GKHSLDSDEEEDDDDGGSSK.[Y]	1xPhospho [S7(99.6)]	0.000281865	0.000130347	1	1	1	O95400	O95400 [43-62]	O95400 1xPhospho [S49(99.6)]	1	2201.8	87330.8		High	High	8.975e-05	0.000143	2.44	22.64
FALSE	High	[K].GKIEVLDSPASK.[K]	1xPhospho [S8(100)]	1.05061e-05	0.000130347	1	1	3	Q8N5I9	Q8N5I9 [171-182]	Q8N5I9 1xPhospho [S178(100)]	1	1323.66	319522		High	High	8.975e-05	5.322e-06	2.82	54.95
FALSE	High	[K].GKLSAEENPDDSEVPSSSGINSTK.[S]	1xPhospho [S4(100)]	1.00919e-13	0.000130347	1	1	7	Q9Y5Q9	Q9Y5Q9 [40-63]	Q9Y5Q9 1xPhospho [S43(100)]	1	2528.1	8.92944e+06		High	High	8.975e-05	5.273e-14	6.01	59.63
FALSE	High	[K].GKLSAEENPDDSEVPSSSGINSTK.[S]	1xDeamidated [N21]; 1xPhospho [S4(100)]	4.08335e-05	0.000130347	1	1	1	Q9Y5Q9	Q9Y5Q9 [40-63]	Q9Y5Q9 1xPhospho [S43(100)]	1	2529.09	579110		High	High	8.975e-05	2.068e-05	3.53	60.87
FALSE	High	[K].GKLSAEENPDDSEVPSSSGINSTK.[S]	2xDeamidated [N8; N21]; 1xPhospho [S4(100)]	0.00684046	0.00114299	1	1	1	Q9Y5Q9	Q9Y5Q9 [40-63]	Q9Y5Q9 1xPhospho [S43(100)]	1	2530.07		No Quan Values	High	High	0.0006089	0.003599	1.94
FALSE	High	[K].GKSEEELEASK.[S]	1xPhospho [S3(100)]	2.21501e-05	0.000130347	1	1	1	Q7RTP6	Q7RTP6 [975-985]	Q7RTP6 1xPhospho [S977(100)]	1	1286.55	181273		High	High	8.975e-05	1.122e-05	2.7	26.76
FALSE	High	[K].GKSPVPKSPVEEK.[G]	2xPhospho [S3(100); S8(100)]	2.74731e-08	0.000130347	1	1	7	P07197	P07197 [626-638]; [639-651]; [652-664]	P07197 2xPhospho [S628(100); S633(100)]; 2xPhospho [S641(100); S646(100)]; 2xPhospho [S654(100); S659(100)]	2	1541.7	18730876		High	High	8.975e-05	1.382e-08	5.19	31.97
FALSE	High	[K].GLAEVQQDGEAEEGATSDGEK.[K]	1xPhospho [S17(100)]	7.02073e-08	0.000130347	1	1	5	Q02952	Q02952 [582-602]	Q02952 1xPhospho [S598(100)]	0	2199.89	4.46249e+06		High	High	8.975e-05	3.544e-08	4.85	54.31
FALSE	High	[K].GLAGPPASPGK.[A]	1xPhospho [S8(100)]	6.02028e-05	0.000130347	1	1	2	Q9P206	Q9P206 [538-548]	Q9P206 1xPhospho [S545(100)]	0	1031.49	489701		High	High	8.975e-05	3.048e-05	2.33	41.74
FALSE	High	[K].GLFSDEEDSEDLFSSQSASK.[L]	1xPhospho [S4(100)]	2.35623e-07	0.000130347	1	1	3	Q641Q2	Q641Q2 [536-555]	Q641Q2 1xPhospho [S539(100)]	0	2257.9	662979		High	High	8.975e-05	1.189e-07	4.79	112.58
FALSE	High	[K].GLLSDSMTDVPVDTGVAAR.[T]	1xPhospho [S/T]	0.00557297	0.00105054	1	1	1	O43399	O43399 [16-34]		0	1983.91	52978.6		High	High	0.0005597	0.00293	1.44	108.1
FALSE	High	[K].GLNPDGTPALSTLGGFSPASKPSSPR.[E]	2xPhospho [S17(100); S24(99.2)]	1.0047e-13	0.000130347	1	1	5	Q9UK58	Q9UK58 [319-344]	Q9UK58 2xPhospho [S335(100); S342(99.2)]	0	2671.22	4.42258e+06		High	High	8.975e-05	5.251e-14	7.26	105.41
FALSE	High	[K].GLNPDGTPALSTLGGFSPASKPSSPR.[E]	1xPhospho [S24(99.4)]	3.47718e-05	0.000130347	1	1	1	Q9UK58	Q9UK58 [319-344]	Q9UK58 1xPhospho [S342(99.4)]	0	2591.25	259235		High	High	8.975e-05	1.761e-05	2.42	104.44
FALSE	High	[K].GLNPDGTPALSTLGGFSPASKPSSPR.[E]	3xPhospho [T7(99.9); S/T]	0.0820307	0.00793174	1	1	1	Q9UK58	Q9UK58 [319-344]	Q9UK58 3xPhospho [T325(99.9); S/T]	0	2751.18		No Quan Values	High	High	0.004353	0.04127	0.97
FALSE	High	[K].GLNVIGASDQSPLQSPSNLR.[D]	1xPhospho [S11(100)]	8.23215e-07	0.000130347	1	1	3	Q9HAU0	Q9HAU0 [923-942]	Q9HAU0 1xPhospho [S933(100)]	0	2133.03	1.15443e+06		High	High	8.975e-05	4.158e-07	4.76	97.99
FALSE	High	[K].GLNVIGASDQSPLQSPSNLR.[D]	2xPhospho [S11(100); S15(100)]	1.89295e-07	0.000130347	1	1	5	Q9HAU0	Q9HAU0 [923-942]	Q9HAU0 2xPhospho [S933(100); S937(100)]	0	2213	523745		High	High	8.975e-05	9.554e-08	4.84	99.22
FALSE	High	[K].GLPLGSAVSSPVLFSPVGR.[R]	2xPhospho [S15(100); S]	1.21747e-05	0.000130347	1	1	1	Q8WUM0	Q8WUM0 [36-54]	Q8WUM0 2xPhospho [S50(100); S]	0	1999.97	112351		High	High	8.975e-05	6.172e-06	2.87	122.01
FALSE	High	[K].GLSASLPDLDSENWIEVK.[K]	1xPhospho [S]	1.88452e-07	0.000130347	1	1	2	Q6PKG0	Q6PKG0 [544-561]		0	2052.95	1785237		High	High	8.975e-05	9.514e-08	6.14	121.79
FALSE	High	[K].GLSEDTTEETLK.[E]	1xPhospho [S3(100)]	0.00208974	0.000733151	1	1	1	P19338	P19338 [578-589]	P19338 1xPhospho [S580(100)]	0	1402.6	141685		High	High	0.0004004	0.001077	1.59	63.66
FALSE	High	[K].GLSLSPQSPPERR.[G]	2xPhospho [S5(100); S8(100)]	5.70647e-05	0.000130347	1	1	2	Q7Z2Z1	Q7Z2Z1 [1426-1438]	Q7Z2Z1 2xPhospho [S1430(100); S1433(100)]	1	1583.7	237514		High	High	8.975e-05	2.887e-05	2.91	62.5
FALSE	High	[K].GLSPAMSPALQR.[L]	1xPhospho [S3(100)]	0.0212726	0.00246075	1	1	1	Q96DF8	Q96DF8 [389-400]	Q96DF8 1xPhospho [S391(100)]	0	1307.62	140047		High	High	0.001395	0.01098	1.31	80.88
FALSE	High	[K].GLSPLPSPPEMMPTSPQSPR.[D]	1xOxidation [M12]; 1xPhospho [T/S]	0.0023886	0.000733151	1	1	1	P11532	P11532 [3535-3554]		0	2202	38999.2		High	High	0.0004004	0.001236	1.04	98.1
FALSE	High	[K].GMDSEDDLRDEVEDAVQK.[V]	1xPhospho [S4(100)]	2.33694e-05	0.000130347	1	1	3	Q5T2D3	Q5T2D3 [221-238]	Q5T2D3 1xPhospho [S224(100)]	1	2130.85	738538		High	High	8.975e-05	1.182e-05	1.9	93.18
FALSE	High	[K].GMDSEDDLRDEVEDAVQK.[V]	1xOxidation [M2]; 1xPhospho [S4(100)]	0.000743999	0.000130347	1	1	3	Q5T2D3	Q5T2D3 [221-238]	Q5T2D3 1xPhospho [S224(100)]	1	2146.85	226078		High	High	8.975e-05	0.0003802	1.87	88.6
FALSE	High	[K].GMKDDKEEEEDGTGSPQLNNR.[-]	1xPhospho [S15(100)]	0.000931465	0.000130347	1	1	2	P49407	P49407 [398-418]	P49407 1xPhospho [S412(100)]	2	2428.99	497093		High	High	8.975e-05	0.0004762	2.38	33.29
FALSE	High	[K].GNDSDGEGESDDPEK.[K]	1xDeamidated [N2]; 1xPhospho [S4(100)]	0.000239246	0.000130347	1	1	1	O75351	O75351 [99-113]	O75351 1xPhospho [S102(100)]	0	1631.52	67041.9		High	High	8.975e-05	0.0001218	1.86	21.46
FALSE	High	[K].GNDSDGEGESDDPEK.[K]	1xPhospho [S4(100)]	1.66757e-06	0.000130347	1	1	2	O75351	O75351 [99-113]	O75351 1xPhospho [S102(100)]	0	1630.54	2.4228e+06		High	High	8.975e-05	8.435e-07	3.72	20.73
FALSE	High	[K].GNGSGGSRENSTVDFSK.[V]	1xDeamidated [N2]; 1xPhospho [S/T]	0.0979312	0.0099192	1	1	1	Q9Y6M7	Q9Y6M7 [397-413]		1	1779.72	280490		High	High	0.005392	0.0495	1.84	41.15
FALSE	High	[K].GNKSPSPPDGSPAATPEIR.[V]	1xPhospho [S/T]	0.000109896	0.000130347	1	1	3	O00499	O00499 [293-311]		1	1957.9	180129		High	High	8.975e-05	5.573e-05	2.64	56.69
FALSE	High	[K].GNLEVLLFTIQSK.[ML]	2xDeamidated [N2; Q11]; 1xPhospho [T/S]	0.0632719	0.00648438	2	2	1	Q01082; O15020	Q01082 [360-372]; O15020 [363-375]		0	1543.77	366082	Shared	High	High	0.003576	0.03184	1.35	104.28
FALSE	High	[K].GNPGEQSPSPEQFINNAGAGDSSR.[S]	1xPhospho [S]	0.00138921	0.000294476	1	1	2	Q9BYV8	Q9BYV8 [113-136]		0	2496.04		No Quan Values	High	High	0.0001746	0.000711	0.89
FALSE	High	[K].GNPGEQSPSPEQFINNAGAGDSSR.[S]	1xDeamidated [N16]; 1xPhospho [S]	0.0133956	0.00164707	1	1	1	Q9BYV8	Q9BYV8 [113-136]		0	2497.03	2192171		High	High	0.0009878	0.007002	0.89	85.93
FALSE	High	[K].GNSGSEACTSSFLR.[L]	1xCarbamidomethyl [C8]; 1xPhospho [S3(100)]	8.0144e-07	0.000130347	1	1	1	Q9H2Y7	Q9H2Y7 [1300-1313]	Q9H2Y7 1xPhospho [S1302(100)]	0	1552.61	302419		High	High	8.975e-05	4.051e-07	3.43	71.05
FALSE	High	[K].GNSPNSEPPTPK.[T]	1xPhospho [S3(100)]	0.00244722	0.000733151	1	1	3	P48634	P48634 [378-389]	P48634 1xPhospho [S380(100)]	0	1304.55	736696		High	High	0.0004004	0.001266	2.39	30.79
FALSE	High	[K].GNSPPSSGEACR.[E]	1xCarbamidomethyl [C11]; 1xPhospho [S3(100)]	0.00125564	0.000130347	1	1	1	P41227	P41227 [184-195]	P41227 1xPhospho [S186(100)]	0	1298.48	307538		High	High	8.975e-05	0.0006431	2.21	22.13
FALSE	High	[K].GNSPPSSGEACREEK.[G]	1xCarbamidomethyl [C11]; 1xPhospho [S3(100)]	7.16742e-07	0.000130347	1	1	5	P41227	P41227 [184-198]	P41227 1xPhospho [S186(100)]	1	1684.66	1.79508e+06		High	High	8.975e-05	3.62e-07	3.18	22.59
FALSE	High	[K].GNSSDHEGCWNEESWTFSQSGTSGSK.[K]	1xCarbamidomethyl [C9]; 1xPhospho [S4(100)]	7.80242e-07	0.000130347	1	1	2	Q8WY36	Q8WY36 [646-671]	Q8WY36 1xPhospho [S649(100)]	0	2941.1	584422		High	High	8.975e-05	3.942e-07	3.26	88.68
FALSE	High	[K].GNSVSANLGDNTTNATSEETSPSEGRSPVGCLSETPDSSNMAEK.[K]	1xCarbamidomethyl [C31]; 1xPhospho [S/T]	0.0061024	0.00105054	1	1	1	Q12830	Q12830 [630-673]		1	4564.92	476971		High	High	0.0005597	0.003198	2.09	82.1
FALSE	High	[K].GNSVSANLGDNTTNATSEETSPSEGRSPVGCLSETPDSSNMAEK.[K]	1xCarbamidomethyl [C31]; 1xOxidation [M41]; 1xPhospho [S/T]	0.069739	0.0065753	1	1	1	Q12830	Q12830 [630-673]		1	4580.91	124961		High	High	0.003619	0.03517	0.93	76.97
FALSE	High	[K].GPAAPLTPGPQSPPTPLAPGQEK.[G]	1xPhospho [S12(100)]	3.79604e-09	0.000130347	1	1	3	O75398	O75398 [165-187]	O75398 1xPhospho [S176(100)]	0	2288.13	314798		High	High	8.975e-05	1.905e-09	3.68	92.28
FALSE	High	[K].GPAESPDEGITTTEGEGECEQTPEELEPVEK.[Q]	1xCarbamidomethyl [C19]; 1xPhospho [S5(100)]	2.43786e-06	0.000130347	1	1	1	P46821	P46821 [887-917]	P46821 1xPhospho [S891(100)]	0	3424.41		No Quan Values	High	High	8.975e-05	1.235e-06	2.82
FALSE	High	[K].GPASDSETEDASR.[H]	1xPhospho [S4(100)]	2.67464e-08	0.000130347	1	1	3	Q96ST2	Q96ST2 [310-322]	Q96ST2 1xPhospho [S313(100)]	0	1401.52	2.59155e+06		High	High	8.975e-05	1.347e-08	4.18	24.07
FALSE	High	[K].GPASDSETEDASR.[H]	2xPhospho [S4(100); S6(100)]	4.85907e-07	0.000130347	1	1	5	Q96ST2	Q96ST2 [310-322]	Q96ST2 2xPhospho [S313(100); S315(100)]	0	1481.48	742306		High	High	8.975e-05	2.447e-07	4.49	24.64
FALSE	High	[K].GPEAAGLSSPLSFPSQR.[G]	1xPhospho [S]	0.0824747	0.008015	1	1	1	Q8TEK3	Q8TEK3 [1341-1357]		0	1780.83	31268.9		High	High	0.004393	0.04164	0.49	96.95
FALSE	High	[K].GPEDYPEEGVEESSGEASK.[Y]	1xPhospho [S/Y]	0.0468706	0.0054005	1	1	1	Q2NKX8	Q2NKX8 [1122-1140]		0	2075.8	90630.8		High	High	0.002939	0.02363	1.21	53.62
FALSE	High	[K].GPGQPSSPQRLDR.[L]	1xPhospho [S7(99.6)]	0.00243735	0.000733151	1	1	4	O95400	O95400 [189-201]	O95400 1xPhospho [S195(99.6)]	1	1474.68	7.11246e+06		High	High	0.0004004	0.001263	2.71	32.47
FALSE	High	[K].GPGQVPTATSALSLELQEVEPLGLPQASPSR.[T]	1xPhospho [S28(99.5)]	2.3519e-14	0.000130347	1	1	1	Q6P2E9	Q6P2E9 [696-726]	Q6P2E9 1xPhospho [S723(99.5)]	0	3209.61		No Quan Values	High	High	8.975e-05	1.786e-14	6.3
FALSE	High	[K].GPLNSESSNQSLCSVGSLSDK.[E]	1xCarbamidomethyl [C13]; 1xPhospho [S5(98.4)]	0.000153447	0.000130347	1	1	2	Q86UE8	Q86UE8 [28-48]	Q86UE8 1xPhospho [S32(98.4)]	0	2245.96	197830		High	High	8.975e-05	7.794e-05	2.37	84.9
FALSE	High	[K].GPLSPFNSR.[A]	1xDeamidated [N7]; 1xPhospho [S4(100)]	0.00301923	0.000858403	1	1	1	A1L390	A1L390 [73-81]	A1L390 1xPhospho [S76(100)]	0	1055.46	75167.8		High	High	0.0004646	0.001567	1.96	83.05
FALSE	High	[K].GPLSPFNSR.[A]	1xPhospho [S4(100)]	0.0123907	0.00143715	1	1	1	A1L390	A1L390 [73-81]	A1L390 1xPhospho [S76(100)]	0	1054.47	720438		High	High	0.0008206	0.006468	1.77	82.43
FALSE	High	[K].GPPDFSSDEEREPTPVLGSGAAAAGR.[S]	2xPhospho [S6(100); S7(100)]	2.04771e-14	0.000130347	2	2	27	P42167; P42166	P42167 [61-86]; P42166 [61-86]	P42167 2xPhospho [S66(100); S67(100)]; P42166 2xPhospho [S66(100); S67(100)]	1	2730.14	6.84025e+06	Shared	High	High	8.975e-05	1.612e-14	5.29	86.61
FALSE	High	[K].GPPDFSSDEEREPTPVLGSGAAAAGR.[S]	1xPhospho [S7(99.5)]	1.39051e-15	0.000130347	2	2	7	P42167; P42166	P42167 [61-86]; P42166 [61-86]	P42167 1xPhospho [S67(99.5)]; P42166 1xPhospho [S67(99.5)]	1	2650.18	8.60592e+06	Shared	High	High	8.975e-05	2.179e-15	6.21	87.05
FALSE	High	[K].GPPQSPVFEGVYNNSR.[M]	1xPhospho [S5(100)]	8.26275e-05	0.000130347	1	1	2	Q8WWM7	Q8WWM7 [107-122]	Q8WWM7 1xPhospho [S111(100)]	0	1827.81	217024		High	High	8.975e-05	4.192e-05	2.42	86.08
FALSE	High	[K].GPPQSPVFEGVYNNSR.[M]	1xDeamidated [N]; 1xPhospho [S5(100)]	1.35399e-07	0.000130347	1	1	6	Q8WWM7	Q8WWM7 [107-122]	Q8WWM7 1xPhospho [S111(100)]	0	1828.79	273378		High	High	8.975e-05	6.813e-08	2.87	84.31
FALSE	High	[K].GPQGSPLLSR.[A]	1xPhospho [S5(100)]	0.000694027	0.000130347	1	1	2	Q8TEP8	Q8TEP8 [2106-2115]	Q8TEP8 1xPhospho [S2110(100)]	0	1091.52	161023		High	High	8.975e-05	0.0003547	2.19	52.18
FALSE	High	[K].GPQPPTVSPIR.[S]	1xPhospho [S8(100)]	0.000148743	0.000130347	1	1	5	P46087	P46087 [779-789]	P46087 1xPhospho [S786(100)]	0	1228.61	1293274		High	High	8.975e-05	7.556e-05	2.79	65.8
FALSE	High	[K].GPRTPSPPPPIPEDIALGK.[K]	2xPhospho [T4(100); S6(100)]	8.76788e-10	0.000130347	1	1	10	Q5T200	Q5T200 [260-278]	Q5T200 2xPhospho [T263(100); S265(100)]	1	2099	1.31825e+06		High	High	8.975e-05	4.392e-10	5.27	103.25
FALSE	High	[K].GPRTPSPPPPIPEDIALGKK.[Y]	2xPhospho [T4(100); S6(100)]	7.97868e-07	0.000130347	1	1	3	Q5T200	Q5T200 [260-279]	Q5T200 2xPhospho [T263(100); S265(100)]	2	2227.09	831655		High	High	8.975e-05	4.035e-07	3.69	93.71
FALSE	High	[K].GPSPTPEDVSMK.[E]	1xPhospho [S3(100)]	0.00039087	0.000130347	1	1	3	O95067	O95067 [90-101]	O95067 1xPhospho [S92(100)]	0	1324.55	301321		High	High	8.975e-05	0.0001985	2.22	54.96
FALSE	High	[K].GPSSEGPEEEDGEGFSFK.[Y]	1xPhospho [S]	0.00764962	0.00114299	1	1	3	P84157	P84157 [125-142]		0	1964.74	645409		High	High	0.0006089	0.004014	0.97	83.39
FALSE	High	[K].GPSSEGPEEEDGEGFSFKYSPGK.[L]	1xPhospho [S20(100)]	5.74484e-11	0.000130347	1	1	2	P84157	P84157 [125-147]	P84157 1xPhospho [S144(100)]	1	2497.01	2192171		High	High	8.975e-05	2.874e-11	4.58	85.93
FALSE	High	[K].GPSSVEDIK.[A]	1xPhospho [S4(100)]	0.000274475	0.000130347	1	1	2	P06748	P06748 [240-248]	P06748 1xPhospho [S243(100)]	0	1011.44	2.00292e+06		High	High	8.975e-05	0.0001395	2.77	43.03
FALSE	High	[K].GPTTGEGALDLSDVHSPPK.[S]	1xPhospho [S16(99.6)]	2.94103e-06	0.000130347	1	1	2	O95684	O95684 [141-159]	O95684 1xPhospho [S156(99.6)]	0	1957.89	229158		High	High	8.975e-05	1.486e-06	2.71	79.33
FALSE	High	[K].GPTTGEGALDLSDVHSPPKSPEGK.[T]	2xPhospho [S16(100); S20(100)]	6.09434e-17	0.000130347	1	1	5	O95684	O95684 [141-164]	O95684 2xPhospho [S156(100); S160(100)]	1	2536.1	7.30031e+06		High	High	8.975e-05	2.133e-16	7.82	75.35
FALSE	High	[K].GPTTGEGALDLSDVHSPPKSPEGK.[T]	1xPhospho [S20(100)]	0.000517908	0.000130347	1	1	2	O95684	O95684 [141-164]	O95684 1xPhospho [S160(100)]	1	2456.13	201050		High	High	8.975e-05	0.0002638	1.47	71.36
FALSE	High	[K].GQASSPTPEPGVGAGDLPGPTSAPVPSGSQSGGR.[G]	1xPhospho [S/T]	1.11234e-07	0.000130347	1	1	2	Q14676	Q14676 [960-993]		0	3139.43	2.36243e+06		High	High	8.975e-05	5.599e-08	3.01	89.31
FALSE	High	[K].GQASSPTPEPGVGAGDLPGPTSAPVPSGSQSGGRGSPVSPR.[R]	2xPhospho [T/S]	0.0210551	0.00246075	1	1	1	Q14676	Q14676 [960-1000]		1	3899.76	130024		High	High	0.001395	0.01084	1.81	90.27
FALSE	High	[K].GQASSPTPEPGVGAGDLPGPTSAPVPSGSQSGGRGSPVSPRR.[H]	3xPhospho [S39(98); S/T]	6.12987e-07	0.000130347	1	1	1	Q14676	Q14676 [960-1001]	Q14676 3xPhospho [S998(98); S/T]	2	4135.83	490846		High	High	8.975e-05	3.101e-07	2.92	87.9
FALSE	High	[K].GQASSPTPEPGVGAGDLPGPTSAPVPSGSQSGGRGSPVSPRR.[H]	2xPhospho [S36(95.9); S39(95.9)]	5.85525e-09	0.000130347	1	1	1	Q14676	Q14676 [960-1001]	Q14676 2xPhospho [S995(95.9); S998(95.9)]	2	4055.86	488223		High	High	8.975e-05	2.94e-09	3.3	85.86
FALSE	High	[K].GQESSSDQEQVDVESIDFSK.[E]	1xPhospho [S]	2.63023e-06	0.000130347	1	1	2	Q96JM3	Q96JM3 [648-667]		0	2293.93	487756		High	High	8.975e-05	1.33e-06	3.27	89.58
FALSE	High	[K].GQGESDPLDHEPAVSPLLPR.[K]	1xDeamidated [Q2]; 1xPhospho [S15(100)]	8.71677e-05	0.000130347	1	1	1	P00519	P00519 [555-574]	P00519 1xPhospho [S569(100)]	0	2195		No Quan Values	High	High	8.975e-05	4.419e-05	2.85
FALSE	High	[K].GQSQTSPDHRSDTSSPEVR.[Q]	3xPhospho [S/T]	0.00265305	0.000733151	1	1	3	Q9UQ35	Q9UQ35 [1059-1077]	Q9UQ35 3xPhospho [S/T]	1	2310.84	1.42293e+06		High	High	0.0004004	0.001378	2.64	26.94
FALSE	High	[K].GRAEGEWEDQEALDYFSDK.[E]	1xPhospho [S17(100)]	1.31141e-12	0.000130347	1	1	10	Q9NYF8	Q9NYF8 [369-387]	Q9NYF8 1xPhospho [S385(100)]	1	2324.93	5.64804e+06		High	High	8.975e-05	6.546e-13	6.99	96.34
FALSE	High	[K].GRDYCSEEEDIT.[-]	1xCarbamidomethyl [C5]; 1xPhospho [S6(100)]	0.00245712	0.000733151	1	1	1	Q9H246	Q9H246 [110-121]	Q9H246 1xPhospho [S115(100)]	1	1553.55	3.04297e+06		High	High	0.0004004	0.001269	3.5	53.88
FALSE	High	[K].GRGPSPEGSSSTESSPEHPPK.[S]	1xPhospho [S5(96.2)]	0.0807123	0.00774366	1	1	1	Q9UQ35	Q9UQ35 [1644-1664]	Q9UQ35 1xPhospho [S1648(96.2)]	1	2186.93	59432.5		High	High	0.004213	0.04063	1.45	29.58
FALSE	High	[K].GRGPSPEGSSSTESSPEHPPK.[S]	2xPhospho [S5(98.3); S/T]	0.0820307	0.00793174	1	1	1	Q9UQ35	Q9UQ35 [1644-1664]	Q9UQ35 2xPhospho [S1648(98.3); S/T]	1	2266.9	118768		High	High	0.004353	0.04132	1.54	32.88
FALSE	High	[K].GRLDSSEMDHSENEDYTMSSPLPGK.[K]	1xPhospho [S11(100)]	2.18751e-08	0.000130347	1	1	2	Q9NTI5	Q9NTI5 [1172-1196]	Q9NTI5 1xPhospho [S1182(100)]	1	2862.16	863290		High	High	8.975e-05	1.102e-08	3.6	76.18
FALSE	High	[K].GRLDSSEMDHSENEDYTMSSPLPGK.[K]	2xPhospho [S11(98.6); Y/T/S]	0.0596286	0.00607493	1	1	1	Q9NTI5	Q9NTI5 [1172-1196]	Q9NTI5 2xPhospho [S1182(98.6); Y/T/S]	1	2942.13	184342		High	High	0.003373	0.03001	1.48	74.1
FALSE	High	[K].GSATAESPVACSNSCSSFILMDDLSPK.[-]	2xCarbamidomethyl [C11; C15]; 1xPhospho [S/T]	0.0111452	0.00133214	1	1	1	Q7Z309	Q7Z309 [221-247]		0	2911.22	179868		High	High	0.0007047	0.005843	1.21	120.12
FALSE	High	[K].GSDDAPYSPTAR.[V]	1xPhospho [S8(99.3)]	0.0235849	0.00246075	1	1	1	O75151	O75151 [898-909]	O75151 1xPhospho [S905(99.3)]	0	1316.52	145752		High	High	0.001395	0.0121	1.74	40.54
FALSE	High	[K].GSDDELFLGGSNQDSVQGLGR.[A]	1xPhospho [S2(100)]	3.46009e-07	0.000130347	1	1	8	Q96JB3	Q96JB3 [196-216]	Q96JB3 1xPhospho [S197(100)]	0	2230.96	1.10699e+06		High	High	8.975e-05	1.748e-07	3.96	102.97
FALSE	High	[K].GSEGYLAATYPTVGQTSPR.[A]	1xPhospho [T/S/Y]	0.00155503	0.000294476	1	1	2	P21359	P21359 [2499-2517]		0	2034.92	796002		High	High	0.0001746	0.000799	1.87	88.92
FALSE	High	[K].GSESATYVPVAPPTPAWQPEIKPEPAWHDQDETSSVK.[S]	1xDeamidated [Q18]; 1xPhospho [T/S/Y]	0.00985334	0.00133214	1	1	1	Q6PKG0	Q6PKG0 [290-326]		0	4112.88		No Quan Values	High	High	0.0007047	0.005162	1.99
FALSE	High	[K].GSESPEMGPEVTPAPR.[D]	1xPhospho [S4(99.3)]	0.043061	0.00524821	1	1	1	P48382	P48382 [182-197]	P48382 1xPhospho [S185(99.3)]	0	1720.72	93922.9		High	High	0.00286	0.02179	1.26	65.79
FALSE	High	[K].GSESPNSFLDQESR.[R]	1xPhospho [S4(100)]	3.46009e-07	0.000130347	1	2	4	Q6P9H4	Q6P9H4 [380-393]	Q6P9H4 1xPhospho [S383(100)]	0	1632.65	708126		High	High	8.975e-05	1.742e-07	3.91	76.41
FALSE	High	[K].GSESPNSFLDQESR.[R]	1xDeamidated [N6]; 1xPhospho [S4(100)]	0.0023886	0.000733151	1	2	1	Q6P9H4	Q6P9H4 [380-393]	Q6P9H4 1xPhospho [S383(100)]	0	1633.64	51943.7		High	High	0.0004004	0.001236	1.71	66.9
FALSE	High	[K].GSFKDDPQLYQEIQER.[G]	1xPhospho [S2(100)]	0.000317627	0.000130347	1	1	1	Q5VV41	Q5VV41 [207-222]	Q5VV41 1xPhospho [S208(100)]	1	2032.9	293452		High	High	8.975e-05	0.0001619	3.41	86.73
FALSE	High	[K].GSFSDTGLGDGK.[M]	1xPhospho [S4(100)]	0.000225842	0.000130347	1	1	7	Q9Y2W1	Q9Y2W1 [376-387]	Q9Y2W1 1xPhospho [S379(100)]	0	1220.48	6.92927e+06		High	High	8.975e-05	0.0001148	2.95	57.27
FALSE	High	[K].GSGLGSPTSSFNSTVFGPSSLNSLR.[Q]	1xPhospho [S/T]	0.043061	0.00524821	1	1	1	O43524	O43524 [420-444]		0	2536.17		No Quan Values	High	High	0.00286	0.02176	1.29
FALSE	High	[K].GSGSEQEGEDEEGGER.[K]	2xPhospho [S2(100); S4(100)]	1.86462e-06	0.000130347	1	1	1	Q6PD62	Q6PD62 [940-955]	Q6PD62 2xPhospho [S941(100); S943(100)]	0	1811.56	279572		High	High	8.975e-05	9.439e-07	4	21.27
FALSE	High	[K].GSGSEQEGEDEEGGERK.[K]	2xPhospho [S2(100); S4(100)]	7.19611e-05	0.000130347	1	1	1	Q6PD62	Q6PD62 [940-956]	Q6PD62 2xPhospho [S941(100); S943(100)]	1	1939.66	183057		High	High	8.975e-05	3.646e-05	2.74	17.7
FALSE	High	[K].GSISTPNSPVK.[M]	2xPhospho [S4(99.4); S8(100)]	0.034703	0.00419223	1	1	1	Q96AY4	Q96AY4 [2101-2111]	Q96AY4 2xPhospho [S2104(99.4); S2108(100)]	0	1246.51	315215		High	High	0.002328	0.01762	1.78	42.63
FALSE	High	[K].GSITEYTAAEEK.[E]	1xPhospho [S2(100)]	0.00857186	0.00133214	1	1	1	Q12982	Q12982 [113-124]	Q12982 1xPhospho [S114(100)]	0	1378.58	96892.7		High	High	0.0007047	0.004494	1.59	56.61
FALSE	High	[K].GSKPSPLSVK.[N]	1xPhospho [S5(100)]	0.0274232	0.00285194	1	1	1	Q96S94	Q96S94 [344-353]	Q96S94 1xPhospho [S348(100)]	0	1079.55	409803		High	High	0.001647	0.014	1.6	38.8
FALSE	High	[K].GSLAPQDSDSEVSQNR.[S]	1xPhospho [S]	0.00133204	0.000130347	1	1	2	P26045	P26045 [418-433]		0	1769.73	98599.8		High	High	8.975e-05	0.0006834	2.38	44.76
FALSE	High	[K].GSLGISQEEQ.[-]	1xPhospho [S6(100)]	0.0256272	0.00255336	1	1	1	Q9NZD8	Q9NZD8 [299-308]	Q9NZD8 1xPhospho [S304(100)]	0	1127.46	1.24508e+06		High	High	0.001499	0.01311	1.93	57.99
FALSE	High	[K].GSLGSQGAKDEPEEELQK.[G]	1xPhospho [S5(100)]	0.000408479	0.000130347	1	1	2	Q13428	Q13428 [1406-1423]	Q13428 1xPhospho [S1410(100)]	1	1981.88	512337		High	High	8.975e-05	0.0002083	2.06	54.78
FALSE	High	[K].GSLSLSPPLNK.[L]	1xPhospho [S6(100)]	0.0072481	0.00114299	1	1	1	Q9H7X7	Q9H7X7 [132-142]	Q9H7X7 1xPhospho [S137(100)]	0	1192.6	117357		High	High	0.0006089	0.003812	1.51	87.26
FALSE	High	[K].GSLVGLVDYPDDEEEDEEEESSPR.[K]	1xPhospho [S/Y]	0.0442151	0.00532896	1	1	1	Q5MIZ7	Q5MIZ7 [819-842]		0	2775.1	88507.9		High	High	0.002899	0.02241	0.98	104.23
FALSE	High	[K].GSPGGYLGAK.[K]	1xPhospho [S2(100)]	0.000598398	0.000130347	1	1	1	O60551	O60551 [37-46]	O60551 1xPhospho [S38(100)]	0	986.434	641861		High	High	8.975e-05	0.0003047	2.69	49.2
FALSE	High	[K].GSPGQNDQELK.[C]	1xPhospho [S2(100)]	0.00441789	0.00105054	1	1	1	Q9H3H1	Q9H3H1 [454-464]	Q9H3H1 1xPhospho [S455(100)]	0	1252.52	71302.6		High	High	0.0005597	0.002308	1.32	25.63
FALSE	High	[K].GSPLNAAPYGIESMSQDTEVR.[S]	1xPhospho [S2(100)]	3.87967e-06	0.000130347	1	1	1	P18031	P18031 [351-371]	P18031 1xPhospho [S352(100)]	0	2302.01	509477		High	High	8.975e-05	1.963e-06	3.47	101.55
FALSE	High	[K].GSPSFLK.[K]	1xPhospho [S2(100)]	0.00522704	0.00105054	1	1	1	Q5T0W9	Q5T0W9 [763-769]	Q5T0W9 1xPhospho [S764(100)]	0	815.37	77840.9		High	High	0.0005597	0.002741	1.53	60.57
FALSE	High	[K].GSPSPEKPDVEK.[E]	1xPhospho [S2(100)]	0.0100404	0.00133214	1	1	1	Q93074	Q93074 [697-708]	Q93074 1xPhospho [S698(100)]	0	1349.6	114010		High	High	0.0007047	0.005267	1.35	29.05
FALSE	High	[K].GSPTSAYPER.[KR]	1xPhospho [S2(100)]	0.00242752	0.000733151	1	1	1	Q6ZRV2	Q6ZRV2 [869-878]; [902-911]	Q6ZRV2 1xPhospho [S870(100)]; 1xPhospho [S903(100)]	0	1144.47	192089		High	High	0.0004004	0.001256	2	33.92
FALSE	High	[K].GSPVFLPR.[K]	1xPhospho [S2(100)]	0.0586735	0.00607493	1	1	2	Q9NYV4	Q9NYV4 [422-429]	Q9NYV4 1xPhospho [S423(100)]	0	952.465	584276		High	High	0.003373	0.02949	1.33	83.19
FALSE	High	[K].GSQEDDPAATQRPPSNGGAK.[E]	1xDeamidated [Q11]; 1xPhospho [T10(99.2)]	0.054133	0.00572648	1	1	1	Q9UGU0	Q9UGU0 [626-645]	Q9UGU0 1xPhospho [T635(99.2)]	0	2063.87	111062		High	High	0.003148	0.02729	1.25	31.58
FALSE	High	[K].GSQPPPAAESQSSLRR.[Q]	1xPhospho [S]	0.07856	0.00756113	1	1	2	O43491	O43491 [46-61]		1	1747.81	695517		High	High	0.004079	0.03959	1.89	33.63
FALSE	High	[K].GSRPPLILQSQSLPCSSPR.[D]	1xCarbamidomethyl [C15]; 1xPhospho [S]	1.13164e-12	0.000130347	1	1	5	Q6KC79	Q6KC79 [290-308]		0	2160.06	2.05911e+06		High	High	8.975e-05	5.648e-13	6.8	90.01
FALSE	High	[K].GSSEQAESDNMDVPPEDDSK.[E]	1xPhospho [S8(100)]	2.99566e-09	0.000130347	1	1	28	Q12906	Q12906 [55-74]	Q12906 1xPhospho [S62(100)]	0	2216.82	1.85842e+06		High	High	8.975e-05	1.507e-09	3.76	49.6
FALSE	High	[K].GSSEQAESDNMDVPPEDDSK.[E]	1xOxidation [M11]; 1xPhospho [S]	0.0137282	0.00164707	1	1	3	Q12906	Q12906 [55-74]		0	2232.81	88255.1		High	High	0.0009878	0.00717	1.05	35.74
FALSE	High	[K].GSSHSPDHPGCLMEN.[-]	1xCarbamidomethyl [C11]; 1xPhospho [S5(99)]	0.0295033	0.00348781	1	1	1	O95149	O95149 [346-360]	O95149 1xPhospho [S350(99)]	0	1704.61	440740		High	High	0.001972	0.01505	2.05	46.04
FALSE	High	[K].GSSPGIQDTLEAEDGAFETDEAPEDR.[I]	1xDeamidated [Q7]; 1xPhospho [S/T]	0.000972357	0.000130347	1	1	1	Q9UNX4	Q9UNX4 [239-264]		0	2817.13		No Quan Values	High	High	8.975e-05	0.0004971	2.32
FALSE	High	[K].GSSPGIQDTLEAEDGAFETDEAPEDR.[I]	1xPhospho [S3(100)]	7.95094e-13	0.000130347	1	1	4	Q9UNX4	Q9UNX4 [239-264]	Q9UNX4 1xPhospho [S241(100)]	0	2816.14	6.2204e+06		High	High	8.975e-05	3.956e-13	5.85	101.76
FALSE	High	[K].GSSPLGPAGLGAEEPAAGPQLPSWLQPER.[C]	1xPhospho [S]	0.000104176	0.000130347	1	1	1	O43482	O43482 [46-74]		0	2949.41		No Quan Values	High	High	8.975e-05	5.276e-05	1.87
FALSE	High	[K].GSSPSIRPIQGSQGSSSPVEK.[E]	1xPhospho [S17(98.8)]	4.93281e-08	0.000130347	1	1	2	Q92560	Q92560 [581-601]	Q92560 1xPhospho [S597(98.8)]	0	2165.02	442055		High	High	8.975e-05	2.488e-08	3.36	54.14
FALSE	High	[K].GSSPSIRPIQGSQGSSSPVEK.[E]	2xPhospho [S]	0.0824747	0.008015	1	1	2	Q92560	Q92560 [581-601]		0	2244.99	667940		High	High	0.004353	0.0415	1.12	58.68
FALSE	High	[K].GSVPLSSSPPATHFPDETEITNPVPK.[K]	1xPhospho [S8(98.7)]	7.76764e-07	0.000130347	1	1	2	P11388	P11388 [1386-1411]	P11388 1xPhospho [S1393(98.7)]	0	2784.31	4.26417e+06		High	High	8.975e-05	3.921e-07	3.03	102.77
FALSE	High	[K].GSVPSPSPRPQALDATQVPSPLPLAQPSTPPVR.[R]	3xPhospho [T16(97); S/T]	0.0036251	0.000963065	1	1	1	O95402	O95402 [295-327]	O95402 3xPhospho [T310(97); S/T]	0	3584.7	104124		High	High	0.0005162	0.001892	1.42	111.98
FALSE	High	[K].GSVVNVNPTNTRAHSETPEIR.[K]	1xPhospho [S/T]	0.0752315	0.00682277	1	1	1	Q8N4C8	Q8N4C8 [992-1012]		1	2358.12	57220		High	High	0.003741	0.03783	1.41	91.74
FALSE	High	[K].GTDTQTPAVLSPSK.[T]	1xPhospho [S11(100)]	7.23175e-07	0.000130347	1	1	1	P46087	P46087 [722-735]	P46087 1xPhospho [S732(100)]	0	1481.69	775431		High	High	8.975e-05	3.652e-07	3.72	57.43
FALSE	High	[K].GTEAPAVVTEEEDDDEETAPPVIAPRPDHTK.[S]	1xPhospho [T9(100)]	2.04571e-08	0.000130347	1	1	1	Q13177	Q13177 [161-191]	Q13177 1xPhospho [T169(100)]	0	3395.52	547225		High	High	8.975e-05	1.029e-08	3.73	84.94
FALSE	High	[K].GTEASSGTEAATGLEGEEK.[D]	1xPhospho [S5(98.5)]	1.40454e-05	0.000130347	1	1	1	Q8IY81	Q8IY81 [594-612]	Q8IY81 1xPhospho [S598(98.5)]	0	1903.78	154181		High	High	8.975e-05	7.117e-06	2.5	51.45
FALSE	High	[K].GTENGVNGTLTSNVADSPR.[N]	2xDeamidated [N4; N7]; 1xPhospho [S17(100)]	0.0454019	0.00532896	1	1	1	Q15629	Q15629 [349-367]	Q15629 1xPhospho [S365(100)]	0	1970.83	196423		High	High	0.002899	0.0229	1.11	61.31
FALSE	High	[K].GTEPSPGGTPQPSRPVSPAGPPEGVPEEAQPPR.[L]	3xPhospho [T2(100); S5(98.9); S/T]	0.000638896	0.000130347	1	1	3	Q8WUZ0	Q8WUZ0 [110-142]	Q8WUZ0 3xPhospho [T111(100); S114(98.9); S/T]	0	3499.5	396714		High	High	8.975e-05	0.0003257	2.58	79.84
FALSE	High	[K].GTEPSPGGTPQPSRPVSPAGPPEGVPEEAQPPR.[L]	2xPhospho [T2(100); S5(96.9)]	0.000284371	0.000130347	1	1	6	Q8WUZ0	Q8WUZ0 [110-142]	Q8WUZ0 2xPhospho [T111(100); S114(96.9)]	0	3419.53	4.04518e+06		High	High	8.975e-05	0.0001443	2.87	79.65
FALSE	High	[K].GTEPSPGGTPQPSRPVSPAGPPEGVPEEAQPPR.[L]	1xPhospho [T2(100)]	0.00536238	0.00105054	1	1	2	Q8WUZ0	Q8WUZ0 [110-142]	Q8WUZ0 1xPhospho [T111(100)]	0	3339.56	458379		High	High	0.0005597	0.002812	1.86	76.54
FALSE	High	[K].GTEPSPGGTPQPSRPVSPAGPPEGVPEEAQPPR.[L]	1xDeamidated [Q11]; 2xPhospho [S/T]	0.00657384	0.00114299	1	1	1	Q8WUZ0	Q8WUZ0 [110-142]		0	3420.51		No Quan Values	High	High	0.0006089	0.00345	1.2
FALSE	High	[K].GTEPSTDGETSEAESNYSVSEHHDTILR.[V]	2xPhospho [T6(100); S11(98.8)]	1.91088e-10	0.000130347	1	1	2	Q5QJE6	Q5QJE6 [78-105]	Q5QJE6 2xPhospho [T83(100); S88(98.8)]	0	3208.26	356163		High	High	8.975e-05	9.575e-11	3.29	72.21
FALSE	High	[K].GTEPSTDGETSEAESNYSVSEHHDTILR.[V]	1xPhospho [T2(98)]	7.68071e-11	0.000130347	1	1	2	Q5QJE6	Q5QJE6 [78-105]	Q5QJE6 1xPhospho [T79(98)]	0	3128.3	665292		High	High	8.975e-05	3.843e-11	4.92	67.33
FALSE	High	[K].GTGSADSIATLPK.[G]	1xPhospho [S4(100)]	0.000169216	0.000130347	1	1	2	Q2NKX8	Q2NKX8 [804-816]	Q2NKX8 1xPhospho [S807(100)]	0	1297.6	145396		High	High	8.975e-05	8.585e-05	1.97	72.11
FALSE	High	[K].GTMDDISQEEGSSQGEDSVSGSQR.[I]	1xPhospho [S/T]	5.17295e-05	0.000130347	1	1	4	Q14683	Q14683 [945-968]		0	2565.99	753748		High	High	8.975e-05	2.623e-05	1.97	56.62
FALSE	High	[K].GTMDDISQEEGSSQGEDSVSGSQR.[I]	1xOxidation [M3]; 1xPhospho [T/S]	0.000103251	0.000130347	1	1	1	Q14683	Q14683 [945-968]		0	2581.98		No Quan Values	High	High	8.975e-05	5.228e-05	2.19
FALSE	High	[K].GTMDDISQEEGSSQGEDSVSGSQR.[I]	1xDeamidated [Q8]; 1xPhospho [T2(97.7)]	0.00316961	0.000858403	1	1	1	Q14683	Q14683 [945-968]	Q14683 1xPhospho [T946(97.7)]	0	2566.97		No Quan Values	High	High	0.0004646	0.001651	1.56
FALSE	High	[K].GTPSQSPVVGR.[S]	1xPhospho [S6(100)]	0.00179688	0.000616866	1	1	4	P52594	P52594 [176-186]	P52594 1xPhospho [S181(100)]	0	1164.54	3.59017e+06		High	High	0.0003411	0.0009225	2.1	34.2
FALSE	High	[K].GTPSQSPVVGR.[S]	2xPhospho [T2(100); S6(100)]	0.00294684	0.000858403	1	1	2	P52594	P52594 [176-186]	P52594 2xPhospho [T177(100); S181(100)]	0	1244.51	494245		High	High	0.0004646	0.001533	1.99	34.38
FALSE	High	[K].GTSDSSSGNVSEGESPPDSQEDSFQGR.[Q]	1xDeamidated [N9]; 1xPhospho [T/S]	0.00132086	0.000130347	1	1	1	Q8WUB8	Q8WUB8 [317-343]		0	2824.07		No Quan Values	High	High	8.975e-05	0.0006765	1.51
FALSE	High	[K].GTSDSSSGNVSEGESPPDSQEDSFQGR.[Q]	1xPhospho [T/S]	1.77174e-05	0.000130347	1	1	1	Q8WUB8	Q8WUB8 [317-343]		0	2823.09	1.26672e+06		High	High	8.975e-05	8.967e-06	2.07	54.74
FALSE	High	[K].GTTATSAQANSTPTSVASVVTSAESPASR.[Q]	1xPhospho [S25(100)]	3.94912e-14	0.000130347	1	1	2	Q86YP4	Q86YP4 [316-344]	Q86YP4 1xPhospho [S340(100)]	0	2816.29	1.21737e+06		High	High	8.975e-05	2.623e-14	7.05	88.53
FALSE	High	[K].GTTPPRSPEASPK.[H]	2xPhospho [T/S]	0.0524219	0.00572648	1	1	1	Q9HDC5	Q9HDC5 [459-471]		1	1484.62	30277		High	High	0.003148	0.02644	0.9	32.4
FALSE	High	[K].GTYVPSSPTR.[L]	1xPhospho [S6(99.6)]	0.0133956	0.00164707	1	1	1	Q9Y4P8	Q9Y4P8 [407-416]	Q9Y4P8 1xPhospho [S412(99.6)]	0	1144.5	1.33265e+06		High	High	0.0009878	0.007	1.96	44.22
FALSE	High	[K].GVEPSPSPIKPGDIK.[R]	1xPhospho [S7(100)]	0.000829095	0.000130347	1	1	2	Q92890	Q92890 [241-255]	Q92890 1xPhospho [S247(100)]	0	1600.8	279111		High	High	8.975e-05	0.0004225	1.89	69.85
FALSE	High	[K].GVESSDVHPAPTVQQMSSPKPAEER.[A]	1xPhospho [S/T]	5.45747e-05	0.000130347	1	1	2	Q5T481	Q5T481 [1031-1055]		0	2743.24	429234		High	High	8.975e-05	2.771e-05	3.56	60.3
FALSE	High	[K].GVHIHQAGGSPPASSTSSSSLTNDVAK.[Q]	2xDeamidated [Q6; N23]; 1xPhospho [S10(100)]	0.000873189	0.000130347	1	1	1	Q8N122	Q8N122 [868-894]	Q8N122 1xPhospho [S877(100)]	0	2674.2		No Quan Values	High	High	8.975e-05	0.0004466	2
FALSE	High	[K].GVHIHQAGGSPPASSTSSSSLTNDVAK.[Q]	1xDeamidated [N23]; 1xPhospho [S10(100)]	4.18812e-09	0.000130347	1	1	3	Q8N122	Q8N122 [868-894]	Q8N122 1xPhospho [S877(100)]	0	2673.22	296317		High	High	8.975e-05	2.1e-09	4.12	53.13
FALSE	High	[K].GVHIHQAGGSPPASSTSSSSLTNDVAK.[Q]	1xPhospho [S10(100)]	1.57138e-16	0.000130347	1	1	3	Q8N122	Q8N122 [868-894]	Q8N122 1xPhospho [S877(100)]	0	2672.23	1.57563e+06		High	High	8.975e-05	4.311e-16	7.5	58.02
FALSE	High	[K].GVPAGNSDTEGGQPGR.[K]	1xPhospho [S7(100)]	6.02129e-07	0.000130347	1	1	7	Q9UKV3	Q9UKV3 [832-847]	Q9UKV3 1xPhospho [S838(100)]	0	1578.65	1.62009e+06		High	High	8.975e-05	3.044e-07	3.11	31.19
FALSE	High	[K].GVPAGNSDTEGGQPGRK.[R]	1xPhospho [S7(100)]	3.57001e-07	0.000130347	1	1	3	Q9UKV3	Q9UKV3 [832-848]	Q9UKV3 1xPhospho [S838(100)]	1	1706.75	1.98834e+06		High	High	8.975e-05	1.799e-07	3.91	25.25
FALSE	High	[K].GVSASAVPFTPSSPLLSCSQEGSR.[H]	1xCarbamidomethyl [C18]; 1xPhospho [S13(99.4)]	9.45504e-07	0.000130347	1	1	1	Q9Y2X7	Q9Y2X7 [559-582]	Q9Y2X7 1xPhospho [S571(99.4)]	0	2501.14	188999		High	High	8.975e-05	4.772e-07	2.58	105.48
FALSE	High	[K].GVTIPYRPKPSSSPVIFAGGQDR.[Y]	1xPhospho [S13(100)]	1.54819e-07	0.000130347	1	1	1	Q15366	Q15366 [177-199]	Q15366 1xPhospho [S189(100)]	0	2509.26	376168		High	High	8.975e-05	7.814e-08	3.48	91.06
FALSE	High	[K].GVTQEVDGLSQTDGTLTYFDK.[V]	1xPhospho [S10(99.6)]	1.07915e-05	0.000130347	1	1	2	Q8NB49	Q8NB49 [436-456]	Q8NB49 1xPhospho [S445(99.6)]	0	2354.04	431136		High	High	8.975e-05	5.454e-06	2.14	109.01
FALSE	High	[K].GWLRDPSASPGDAGEQAIR.[Q]	1xPhospho [S7(99.5)]	0.000993437	0.000130347	1	1	1	P18206	P18206 [282-300]	P18206 1xPhospho [S288(99.5)]	1	2062.93	167999		High	High	8.975e-05	0.0005079	2.27	81.21
FALSE	High	[K].GYSSPEPDIQDSSGSEAQSVKPSTR.[R]	1xPhospho [S3(96.4)]	0.0646534	0.00648438	1	1	1	Q9BZF1	Q9BZF1 [796-820]	Q9BZF1 1xPhospho [S798(96.4)]	0	2689.16		No Quan Values	High	High	0.003576	0.03255	1.27
FALSE	High	[K].GYTSDDDTWEPEIHLEDCK.[E]	1xCarbamidomethyl [C18]; 1xPhospho [S4(99.6)]	7.71133e-08	0.000130347	1	1	5	Q99549	Q99549 [82-100]	Q99549 1xPhospho [S85(99.6)]	0	2389.92	1.16597e+06		High	High	8.975e-05	3.888e-08	3.37	99.01
FALSE	High	[K].HAEATLGSGNLR.[MQ]	1xPhospho [S8(100)]	0.0296579	0.00348781	1	2	1	Q7L9L4	Q7L9L4 [31-42]	Q7L9L4 1xPhospho [S38(100)]	0	1305.59	138476		High	High	0.001972	0.01514	1.81	43.91
FALSE	High	[K].HAPTYTIPLSPVLSPTLPAEAPTAQVPPSLPR.[N]	2xPhospho [S14(100); T/S/Y]	6.38137e-07	0.000130347	1	1	1	Q9NPI6	Q9NPI6 [306-337]	Q9NPI6 2xPhospho [S319(100); T/S/Y]	0	3478.74		No Quan Values	High	High	8.975e-05	3.223e-07	3.36
FALSE	High	[K].HASPILPITEFSDIPR.[R]	1xPhospho [S3(100)]	0.000951702	0.000130347	1	1	1	P42167	P42167 [304-319]	P42167 1xPhospho [S306(100)]	0	1872.93	245566		High	High	8.975e-05	0.0004869	2.1	121.09
FALSE	High	[K].HCGYTQLSPFSEDSAK.[E]	1xCarbamidomethyl [C2]; 1xPhospho [S8(100)]	0.0164156	0.00184829	1	1	1	Q70EL1	Q70EL1 [596-611]	Q70EL1 1xPhospho [S603(100)]	0	1906.77	69192.5		High	High	0.001086	0.008516	1.31	75.01
FALSE	High	[K].HDSIPAADTFEDLSDVEGGGSEPTQR.[D]	1xPhospho [S14(100)]	4.4628e-15	0.000130347	1	1	6	O95671	O95671 [226-251]	O95671 1xPhospho [S239(100)]	0	2810.18	4.84975e+06		High	High	8.975e-05	5.194e-15	6.56	96.9
FALSE	High	[K].HDTVTVSSDLDQFTK.[D]	1xPhospho [S/T]	0.000691013	0.000130347	1	1	1	P30414	P30414 [1070-1084]		0	1772.77	171368		High	High	8.975e-05	0.0003527	1.94	90.44
FALSE	High	[K].HDYDDSSEEQSAEDSYEASPGSETQR.[R]	1xPhospho [S/Y/T]	2.18553e-05	0.000130347	1	1	1	P98175	P98175 [55-80]		0	2999.1	164472		High	High	8.975e-05	1.106e-05	2.33	54.6
FALSE	High	[K].HEAPSSPISGQPCGDDQNASPSK.[L]	1xCarbamidomethyl [C13]; 2xPhospho [S20(100); S]	7.29302e-05	0.000130347	1	1	2	O75376	O75376 [153-175]	O75376 2xPhospho [S172(100); S]	0	2525.96	797118		High	High	8.975e-05	3.697e-05	2.14	42.12
FALSE	High	[K].HEAPSSPISGQPCGDDQNASPSK.[L]	1xCarbamidomethyl [C13]; 1xPhospho [S6(99.2)]	1.1599e-08	0.000130347	1	1	5	O75376	O75376 [153-175]	O75376 1xPhospho [S158(99.2)]	0	2446	597535		High	High	8.975e-05	5.827e-09	3.13	40.31
FALSE	High	[K].HEAPSSPISGQPCGDDQNASPSK.[L]	1xCarbamidomethyl [C13]; 1xDeamidated [N18]; 1xPhospho [S]	0.013072	0.00164707	1	1	1	O75376	O75376 [153-175]		0	2446.98	27379.9		High	High	0.0009878	0.006824	1.01	42.03
FALSE	High	[K].HEDGTQSDSEDPLAK.[A]	1xPhospho [T/S]	0.000389151	0.000130347	1	1	2	Q9Y4F5	Q9Y4F5 [354-368]		0	1708.67	489895		High	High	8.975e-05	0.0001979	1.86	39.92
FALSE	High	[K].HEEQSNEDIPIAEQSSK.[D]	1xPhospho [S5(100)]	1.828e-05	0.000130347	1	1	1	Q12888	Q12888 [218-234]	Q12888 1xPhospho [S222(100)]	0	2020.85	459649		High	High	8.975e-05	9.256e-06	3.17	53.24
FALSE	High	[K].HEPHQDSGEEAEGCPSAPEETPVDK.[K]	1xCarbamidomethyl [C14]; 1xPhospho [S7(100)]	6.73947e-13	0.000130347	1	1	3	Q96JQ2	Q96JQ2 [629-653]	Q96JQ2 1xPhospho [S635(100)]	0	2812.1	1132514		High	High	8.975e-05	3.356e-13	4.65	44.71
FALSE	High	[K].HEVSASTQSTPASSR.[A]	2xPhospho [S9(100); T10(100)]	0.00123457	0.000130347	1	1	2	Q01082	Q01082 [2311-2325]	Q01082 2xPhospho [S2319(100); T2320(100)]	0	1704.66	242736		High	High	8.975e-05	0.0006324	1.93	21.6
FALSE	High	[K].HEVSASTQSTPASSR.[A]	1xDeamidated [Q8]; 1xPhospho [S/T]	0.00472326	0.00105054	1	1	1	Q01082	Q01082 [2311-2325]		0	1625.68		No Quan Values	High	High	0.0005597	0.002477	1.56
FALSE	High	[K].HEYELNSTPDKK.[D]	1xPhospho [S/T/Y]	0.0352536	0.00428789	1	1	1	Q9UK61	Q9UK61 [812-823]		1	1540.67	75805.8		High	High	0.002378	0.01792	1.3	29.96
FALSE	High	[K].HFSEDNNEMIPMECDSFCSDQNESEVEPSVNADLK.[Q]	2xCarbamidomethyl [C14; C18]; 1xOxidation [M9]; 1xPhospho [S]	0.000361036	0.000130347	1	1	1	Q99590	Q99590 [708-742]		0	4199.61		No Quan Values	High	High	8.975e-05	0.0001834	2.19
FALSE	High	[K].HGAPSPSHPISAPQAAAAAALR.[R]	1xPhospho [S5(100)]	3.82379e-08	0.000130347	1	1	2	P35658	P35658 [1077-1098]	P35658 1xPhospho [S1081(100)]	0	2158.06	184080		High	High	8.975e-05	1.924e-08	3.35	78.35
FALSE	High	[K].HGLAHDEMKSPR.[E]	1xPhospho [S10(100)]	4.7737e-05	0.000130347	1	1	1	Q9Y2W1	Q9Y2W1 [689-700]	Q9Y2W1 1xPhospho [S698(100)]	1	1457.64	481454		High	High	8.975e-05	2.42e-05	2.59	22.35
FALSE	High	[K].HGLTSGSASPPPPALPLYPDPVR.[L]	1xPhospho [T/S/Y]	0.00153575	0.000294476	1	1	1	Q92610	Q92610 [683-705]		0	2406.19	177009		High	High	0.0001746	0.0007891	1.6	107.76
FALSE	High	[K].HGSPEFCGILGER.[V]	1xCarbamidomethyl [C7]; 1xPhospho [S3(100)]	0.00195006	0.000733151	1	1	2	Q15464	Q15464 [386-398]	Q15464 1xPhospho [S388(100)]	0	1538.65	381303		High	High	0.0004004	0.001006	1.81	89.65
FALSE	High	[K].HGSYEDAVHSGALND.[-]	1xPhospho [S3(100)]	1.50549e-09	0.000130347	1	1	6	P17987	P17987 [542-556]	P17987 1xPhospho [S544(100)]	0	1651.64	2.74262e+06		High	High	8.975e-05	7.559e-10	4.8	53.59
FALSE	High	[K].HHESITPPSRSPTK.[E]	2xPhospho [S/T]	0.00731329	0.00114299	1	1	1	Q8IY92	Q8IY92 [1671-1684]		1	1733.74	158233		High	High	0.0006089	0.003843	2.8	31.23
FALSE	High	[K].HHQEEDAGPTQPSPAKPQLK.[L]	1xPhospho [S13(100)]	7.16742e-07	0.000130347	1	1	2	Q9C086	Q9C086 [51-70]	Q9C086 1xPhospho [S63(100)]	0	2275.05	177665		High	High	8.975e-05	3.616e-07	3.46	36.96
FALSE	High	[K].HIKEEPLSEEEPCTSTAIASPEK.[K]	1xCarbamidomethyl [C13]; 2xPhospho [S8(100); S20(100)]	1.84074e-09	0.000130347	1	1	7	Q9Y2X3	Q9Y2X3 [495-517]	Q9Y2X3 2xPhospho [S502(100); S514(100)]	1	2742.16	3.58055e+07		High	High	8.975e-05	9.256e-10	6.02	71.6
FALSE	High	[K].HIKEEPLSEEEPCTSTAIASPEK.[K]	1xCarbamidomethyl [C13]; 1xPhospho [S8(100)]	3.90108e-12	0.000130347	1	1	6	Q9Y2X3	Q9Y2X3 [495-517]	Q9Y2X3 1xPhospho [S502(100)]	1	2662.2	8.46218e+06		High	High	8.975e-05	1.948e-12	6.19	70.25
FALSE	High	[K].HIKEEPLSEEEPCTSTAIASPEKK.[K]	1xCarbamidomethyl [C13]; 2xPhospho [S8(100); S20(100)]	2.45006e-09	0.000130347	1	1	3	Q9Y2X3	Q9Y2X3 [495-518]	Q9Y2X3 2xPhospho [S502(100); S514(100)]	2	2870.26	3675091		High	High	8.975e-05	1.233e-09	5.48	65.1
FALSE	High	[K].HIKEEPLSEEEPCTSTAIASPEKK.[K]	1xCarbamidomethyl [C13]; 1xPhospho [S8(100)]	0.0061024	0.00105054	1	1	1	Q9Y2X3	Q9Y2X3 [495-518]	Q9Y2X3 1xPhospho [S502(100)]	2	2790.29	78184.3		High	High	0.0005597	0.0032	2.22	63.36
FALSE	High	[K].HIPTALPVSGTLSSSNPDLLQSHHR.[I]	1xPhospho [S/T]	6.46748e-07	0.000130347	1	1	1	Q9Y4G8	Q9Y4G8 [571-595]		0	2744.35		No Quan Values	High	High	8.975e-05	3.263e-07	3.2
FALSE	High	[K].HIQSNLDFSPVNSASSEENVK.[Y]	1xPhospho [S9(100)]	2.05148e-07	0.000130347	1	1	2	O14757	O14757 [293-313]	O14757 1xPhospho [S301(100)]	0	2382.06	480581		High	High	8.975e-05	1.034e-07	3.58	84.14
FALSE	High	[K].HKSESPCESPYPNEK.[D]	1xCarbamidomethyl [C7]; 1xPhospho [S/Y]	0.00152937	0.000294476	1	1	1	Q8NI27	Q8NI27 [1512-1526]		1	1868.75	135059		High	High	0.0001746	0.0007836	2.12	29.14
FALSE	High	[K].HLAESESLLTSPPK.[A]	1xPhospho [S11(99.5)]	0.00520487	0.00105054	1	1	1	Q14669	Q14669 [932-945]	Q14669 1xPhospho [S942(99.5)]	0	1588.76	78175.1		High	High	0.0005597	0.00273	1.66	74.68
FALSE	High	[K].HLDGEEDGSSDQSQASGTTGGR.[R]	2xPhospho [S9(100); S10(100)]	1.75157e-06	0.000130347	1	1	6	Q9UNF1	Q9UNF1 [182-203]	Q9UNF1 2xPhospho [S190(100); S191(100)]	0	2350.85	579286		High	High	8.975e-05	8.87e-07	3.3	26.92
FALSE	High	[K].HLDGEEDGSSDQSQASGTTGGR.[R]	1xPhospho [S10(99.3)]	2.11769e-10	0.000130347	1	1	4	Q9UNF1	Q9UNF1 [182-203]	Q9UNF1 1xPhospho [S191(99.3)]	0	2270.88	2.39622e+06		High	High	8.975e-05	1.062e-10	5.19	26.46
FALSE	High	[K].HLDGEEDGSSDQSQASGTTGGRR.[V]	1xPhospho [S/T]	0.00935932	0.00133214	1	1	1	Q9UNF1	Q9UNF1 [182-204]		1	2426.98	269812		High	High	0.0007047	0.004915	1.43	23.9
FALSE	High	[K].HLDMVLPEVASSCGPSTSPSNTSPEAGPSSQPK.[V]	1xCarbamidomethyl [C13]; 1xPhospho [S/T]	5.47256e-06	0.000130347	1	1	1	Q92551	Q92551 [360-392]		0	3431.51	152585		High	High	8.975e-05	2.767e-06	2.84	98.76
FALSE	High	[K].HLEHAPSPSDVSNAPEVK.[A]	1xPhospho [S7(100)]	0.00236937	0.000733151	1	1	2	Q9Y4C1	Q9Y4C1 [439-456]	Q9Y4C1 1xPhospho [S445(100)]	0	1993.9	290352		High	High	0.0004004	0.001226	1.86	57.11
FALSE	High	[K].HLFSSTENLAAGSWK.[E]	1xPhospho [S5(99.1)]	1.92005e-05	0.000130347	1	1	3	Q6WKZ4	Q6WKZ4 [353-367]	Q6WKZ4 1xPhospho [S357(99.1)]	0	1727.78	957967		High	High	8.975e-05	9.722e-06	2.51	96.24
FALSE	High	[K].HLFSSTENLAAGSWKEPAEGGGLSSDR.[Q]	1xPhospho [S/T]	1.8542e-08	0.000130347	1	1	1	Q6WKZ4	Q6WKZ4 [353-379]		1	2883.29	789245		High	High	8.975e-05	9.345e-09	2.96	96.66
FALSE	High	[K].HLNSSQPSGFGPANSLEDVVR.[L]	1xDeamidated [Q6]; 1xPhospho [S15(100)]	0.00134896	0.000130347	1	1	1	Q52LW3	Q52LW3 [485-505]	Q52LW3 1xPhospho [S499(100)]	0	2292.03		No Quan Values	High	High	8.975e-05	0.0006915	1.77
FALSE	High	[K].HLNSSQPSGFGPANSLEDVVR.[L]	1xPhospho [S15(100)]	0.000451994	0.000130347	1	1	1	Q52LW3	Q52LW3 [485-505]	Q52LW3 1xPhospho [S499(100)]	0	2291.05	102824		High	High	8.975e-05	0.00023	1.97	94.1
FALSE	High	[K].HLSQEDNDLNK.[Q]	1xPhospho [S3(100)]	6.18489e-07	0.000130347	1	1	2	Q8N4S0	Q8N4S0 [129-139]; [152-162]	Q8N4S0 1xPhospho [S131(100)]; 1xPhospho [S154(100)]	0	1392.58	698725		High	High	8.975e-05	3.129e-07	3.59	29.9
FALSE	High	[K].HLSTPSSVSPEPQDSAK.[L]	1xPhospho [S9(96.9)]	0.0265785	0.00264835	1	1	1	Q9NZN5	Q9NZN5 [629-645]	Q9NZN5 1xPhospho [S637(96.9)]	0	1846.82	545789		High	High	0.001546	0.01361	1.84	47.06
FALSE	High	[K].HMDPPPAPVQDRSPSPR.[H]	2xPhospho [S13(100); S15(100)]	3.32536e-05	0.000130347	1	1	5	P46821	P46821 [2197-2213]	P46821 2xPhospho [S2209(100); S2211(100)]	1	2043.85	930272		High	High	8.975e-05	1.688e-05	3.2	50.12
FALSE	High	[K].HNDIVDSDSDAEDR.[G]	1xPhospho [S7(99.8)]	2.88093e-07	0.000130347	1	1	4	P78316	P78316 [140-153]	P78316 1xPhospho [S146(99.8)]	0	1667.62	588710		High	High	8.975e-05	1.454e-07	3.36	35.9
FALSE	High	[K].HPASDSEIEELQK.[S]	1xPhospho [S6(99.5)]	0.0535562	0.00572648	1	1	1	Q96ST2	Q96ST2 [154-166]	Q96ST2 1xPhospho [S159(99.5)]	0	1562.67	208869		High	High	0.003148	0.02698	1.68	56.13
FALSE	High	[K].HPNYSPPGSPIEK.[Y]	2xPhospho [S5(99.4); S9(100)]	0.0167488	0.00184829	1	1	1	Q9UHF7	Q9UHF7 [1077-1089]	Q9UHF7 2xPhospho [S1081(99.4); S1085(100)]	0	1582.63	347466		High	High	0.001086	0.008698	2.02	54.17
FALSE	High	[K].HPTPGSSDPLIQPSSPAVCPEPPSSPK.[Y]	1xCarbamidomethyl [C19]; 2xPhospho [S15(99.3); S/T]	0.000317627	0.000130347	1	1	1	P10636	P10636 [414-440]	P10636 2xPhospho [S428(99.3); S/T]	0	2926.27	107388		High	High	8.975e-05	0.0001612	1.69	87.07
FALSE	High	[K].HQEVQDQDPVFQGSDSSGYQSDHK.[K]	1xPhospho [S21(99.7)]	2.81402e-09	0.000130347	1	1	2	Q3B726	Q3B726 [284-307]	Q3B726 1xPhospho [S304(99.7)]	0	2798.13	1.62673e+06		High	High	8.975e-05	1.411e-09	3.44	54.55
FALSE	High	[K].HQEVQDQDPVFQGSDSSGYQSDHK.[K]	1xDeamidated [Q12]; 1xPhospho [S/Y]	0.00348017	0.000963065	1	1	1	Q3B726	Q3B726 [284-307]		0	2799.12		No Quan Values	High	High	0.0005162	0.001812	1.93
FALSE	High	[K].HQEVQDQDPVFQGSDSSGYQSDHKK.[K]	1xPhospho [S21(100)]	0.000330516	0.000130347	1	1	1	Q3B726	Q3B726 [284-308]	Q3B726 1xPhospho [S304(100)]	1	2926.23	411768		High	High	8.975e-05	0.0001681	2.02	48.21
FALSE	High	[K].HQPWQSPERPLSR.[L]	1xPhospho [S6(100)]	0.00260003	0.000733151	1	1	4	Q9BQ52	Q9BQ52 [194-206]	Q9BQ52 1xPhospho [S199(100)]	0	1697.79	1.70409e+06		High	High	0.0004004	0.001346	2.43	58.83
FALSE	High	[K].HQTLEVSLSRDSPLK.[T]	1xPhospho [S7(99.1)]	0.000436365	0.000130347	1	1	1	Q8NCF5	Q8NCF5 [358-372]	Q8NCF5 1xPhospho [S364(99.1)]	1	1789.88	731917		High	High	8.975e-05	0.0002217	2.4	71.84
FALSE	High	[K].HRGSADYSMEAK.[K]	1xPhospho [S4(100)]	1.93727e-05	0.000130347	1	1	1	Q04726	Q04726 [214-225]	Q04726 1xPhospho [S217(100)]	1	1431.57	164870		High	High	8.975e-05	9.804e-06	2.65	24.99
FALSE	High	[K].HRNDHLTSTTSSPGVIVPESSENK.[N]	1xPhospho [S/T]	5.05882e-05	0.000130347	1	1	2	O75496	O75496 [53-76]		1	2672.23	152287		High	High	8.975e-05	2.57e-05	2.36	56.1
FALSE	High	[K].HRPSEADEEELAR.[R]	1xPhospho [S4(100)]	3.28112e-05	0.000130347	1	1	1	O14617	O14617 [655-667]	O14617 1xPhospho [S658(100)]	0	1618.69	118428		High	High	8.975e-05	1.665e-05	2.75	34.3
FALSE	High	[K].HSDSGTSEASLSPPSSPPSRPR.[N]	2xPhospho [S/T]	0.000800895	0.000130347	1	1	3	Q7Z4S6	Q7Z4S6 [1260-1281]		0	2395.99	278884		High	High	8.975e-05	0.0004079	2	54.74
FALSE	High	[K].HSGPNSADSANDGFVR.[L]	1xPhospho [S2(99.6)]	0.00711974	0.00114299	1	1	1	P52597	P52597 [99-114]	P52597 1xPhospho [S100(99.6)]	0	1710.69	88093.4		High	High	0.0006089	0.003737	1.66	43.64
FALSE	High	[K].HSGSRSDEDRYQNGAER.[R]	1xDeamidated [N/Q]; 1xPhospho [S/Y]	0.0235849	0.00246075	1	1	3	Q9HCG8	Q9HCG8 [861-877]		2	2044.81	1.81952e+06		High	High	0.001395	0.01214	1.5	17.38
FALSE	High	[K].HSLDSDEEEDDDDGGSSK.[Y]	1xPhospho [S5(100)]	7.74586e-08	0.000130347	1	1	8	O95400	O95400 [45-62]	O95400 1xPhospho [S49(100)]	0	2016.68	6.05948e+06		High	High	8.975e-05	3.907e-08	4.66	28.44
FALSE	High	[K].HSLSSGGFSPVAGVGAQDGDYQRPHSAQPADR.[G]	1xPhospho [S/Y]	0.000570299	0.000130347	1	1	1	Q8N8Z6	Q8N8Z6 [632-663]		0	3331.49	100949		High	High	8.975e-05	0.0002902	1.81	73.68
FALSE	High	[K].HSPSPPPPTPTESR.[K]	2xPhospho [S2(100); S4(100)]	5.99348e-05	0.000130347	1	1	3	Q92922	Q92922 [327-340]	Q92922 2xPhospho [S328(100); S330(100)]	0	1646.66	95728.4		High	High	8.975e-05	3.042e-05	2.28	36.51
FALSE	High	[K].HSQPSPEPHSPTEPPAWGSSIVK.[V]	2xPhospho [S5(100); S10(100)]	3.01054e-12	0.000130347	1	1	2	Q5VZ89	Q5VZ89 [964-986]	Q5VZ89 2xPhospho [S968(100); S973(100)]	0	2612.12	949964		High	High	8.975e-05	1.503e-12	5.19	85.58
FALSE	High	[K].HSQPSPEPHSPTEPPAWGSSIVK.[V]	1xDeamidated [Q3]; 2xPhospho [S19(100); S20(100)]	0.00452973	0.00105054	1	1	1	Q5VZ89	Q5VZ89 [964-986]	Q5VZ89 2xPhospho [S982(100); S983(100)]	0	2613.11		No Quan Values	High	High	0.0005597	0.002368	2.21
FALSE	High	[K].HSTPSNSSNPSGPPSPNSPHR.[S]	1xPhospho [S15(100)]	3.28856e-06	0.000130347	1	1	2	Q9Y5S2	Q9Y5S2 [1676-1696]	Q9Y5S2 1xPhospho [S1690(100)]	0	2220.94	648351		High	High	8.975e-05	1.664e-06	3.76	26.42
FALSE	High	[K].HSTPSNSSNPSGPPSPNSPHR.[S]	2xPhospho [S15(100); S18(100)]	0.00192633	0.000733151	1	1	2	Q9Y5S2	Q9Y5S2 [1676-1696]	Q9Y5S2 2xPhospho [S1690(100); S1693(100)]	0	2300.91	153148		High	High	0.0004004	0.0009916	1.77	27.37
FALSE	High	[K].HSTPSNSSNPSGPPSPNSPHR.[S]	1xDeamidated [N6]; 1xPhospho [S15(99.1)]	0.0301268	0.00348781	1	1	1	Q9Y5S2	Q9Y5S2 [1676-1696]	Q9Y5S2 1xPhospho [S1690(99.1)]	0	2221.93	54756.9		High	High	0.001972	0.01534	1.31	27.87
FALSE	High	[K].HSTSGTDEGEDGDEPDDGSNDVVDLLPR.[T]	1xPhospho [T6(99.2)]	1.10976e-11	0.000130347	1	1	3	Q14008	Q14008 [827-854]	Q14008 1xPhospho [T832(99.2)]	0	3008.19	1.08627e+06		High	High	8.975e-05	5.554e-12	6.24	101.47
FALSE	High	[K].HSVTAATPPPSPTSGESGDLLSNLLQSPSSAK.[L]	1xPhospho [T/S]	0.00294684	0.000858403	1	1	3	Q96QU8	Q96QU8 [198-229]		0	3213.53	121720		High	High	0.0004646	0.00153	1.73	115.34
FALSE	High	[K].HTEDTISVASSLHSSPPASPQGSPHK.[G]	2xPhospho [S19(100); S/T]	8.76351e-07	0.000130347	1	1	2	Q8TEU7	Q8TEU7 [1223-1248]	Q8TEU7 2xPhospho [S1241(100); S/T]	0	2814.21	310726		High	High	8.975e-05	4.433e-07	3.28	64.54
FALSE	High	[K].HTGMASIDSSAPETTSDSSPTLSR.[R]	1xPhospho [S/T]	0.000773617	0.000130347	1	1	2	A7E2V4	A7E2V4 [1138-1161]		0	2515.07	227748		High	High	8.975e-05	0.0003943	2.2	65.94
FALSE	High	[K].HTGPNSPDTANDGFVR.[L]	1xDeamidated [N]; 1xPhospho [S6(99.7)]	3.48521e-06	0.000130347	1	2	6	P31943	P31943 [99-114]	P31943 1xPhospho [S104(99.7)]	0	1765.72	1.23035e+06		High	High	8.975e-05	1.76e-06	4.03	50.25
FALSE	High	[K].HTGPNSPDTANDGFVR.[L]	1xPhospho [S6(100)]	6.18489e-07	0.000130347	1	2	9	P31943	P31943 [99-114]	P31943 1xPhospho [S104(100)]	0	1764.73	3.33868e+06		High	High	8.975e-05	3.117e-07	4.98	49.43
FALSE	High	[K].HTGPNSPDTANDGFVR.[L]	2xDeamidated [N5; N11]; 1xPhospho [S/T]	0.0341613	0.00408892	1	2	1	P31943	P31943 [99-114]		0	1766.7		No Quan Values	High	High	0.002277	0.01739	1.74
FALSE	High	[K].HVIADQEVMETNRVESVEPSENEASK.[E]	1xPhospho [T/S]	1.45432e-07	0.000130347	1	1	2	Q9H307	Q9H307 [398-423]		1	3007.34	856510		High	High	8.975e-05	7.317e-08	3.2	70.62
FALSE	High	[K].HVILSGSTEVISNEGGR.[F]	1xPhospho [S/T]	0.0764632	0.00690966	1	1	1	Q9H792	Q9H792 [208-224]		0	1834.87	190438		High	High	0.003787	0.03843	0.74	73.23
FALSE	High	[K].HVTSNASDSESSYR.[G]	1xPhospho [S7(99.6)]	0.000976539	0.000130347	1	1	2	Q12959	Q12959 [681-694]	Q12959 1xPhospho [S687(99.6)]	0	1619.63	121015		High	High	8.975e-05	0.0004997	1.59	24.03
FALSE	High	[K].HVTTAEGTPGTTDQEGPPPDGPPEK.[R]	1xPhospho [T]	0.000679087	0.000130347	1	1	1	O14497	O14497 [1881-1905]		0	2595.12		No Quan Values	High	High	8.975e-05	0.0003464	1.67
FALSE	High	[K].HYGITSPISLAAPK.[E]	1xPhospho [T/S/Y]	0.00355185	0.000963065	1	1	1	P51003	P51003 [19-32]		0	1534.77		No Quan Values	High	High	0.0005162	0.001849	1.45
FALSE	High	[K].IAAESSENVDCPENPK.[I]	1xCarbamidomethyl [C11]; 1xPhospho [S]	0.0820307	0.00793174	1	1	1	Q32MZ4	Q32MZ4 [634-649]		0	1839.75	40502.5		High	High	0.004353	0.04132	0.73	46.65
FALSE	High	[K].IAAPELHKGDSDSEEDEPTK.[K]	2xPhospho [S11(100); S13(100)]	3.65246e-10	0.000130347	1	1	27	Q92733	Q92733 [147-166]	Q92733 2xPhospho [S157(100); S159(100)]	1	2327.93	4.34914e+06		High	High	8.975e-05	1.831e-10	5.76	53.4
FALSE	High	[K].IAAPELHKGDSDSEEDEPTK.[K]	1xPhospho [S11(99.4)]	6.43688e-05	0.000130347	1	1	1	Q92733	Q92733 [147-166]	Q92733 1xPhospho [S157(99.4)]	1	2247.97	370717		High	High	8.975e-05	3.271e-05	2.93	49.13
FALSE	High	[K].IAASSSFR.[S]	1xPhospho [S]	0.00413432	0.000963065	1	1	2	Q99961	Q99961 [283-290]		0	918.408	1420192		High	High	0.0005162	0.002157	1.91	41.46
FALSE	High	[K].IALESEGRPEEQMESDNCSGGDDDWTHLSSK.[E]	1xCarbamidomethyl [C18]; 1xPhospho [S19(99.5)]	4.11996e-05	0.000130347	1	1	3	Q13501	Q13501 [314-344]	Q13501 1xPhospho [S332(99.5)]	0	3559.43	2.59771e+06		High	High	8.975e-05	2.085e-05	2.24	87.25
FALSE	High	[K].IAQEIASLSK.[E]	1xPhospho [S9(100)]	1.49517e-05	0.000130347	1	1	2	Q15311	Q15311 [455-464]	Q15311 1xPhospho [S463(100)]	0	1139.57	1.67579e+06		High	High	8.975e-05	7.568e-06	3.31	62.99
FALSE	High	[K].IASPVSR.[K]	1xPhospho [S3(100)]	0.0049679	0.00105054	1	1	1	P09884	P09884 [207-213]	P09884 1xPhospho [S209(100)]	0	809.392	310936		High	High	0.0005597	0.002599	1.77	30.39
FALSE	High	[K].ICTEQSNSPPPIR.[R]	1xCarbamidomethyl [C2]; 1xPhospho [S8(100)]	0.000326163	0.000130347	1	1	2	Q15678	Q15678 [307-319]	Q15678 1xPhospho [S314(100)]	0	1578.7	275038		High	High	8.975e-05	0.0001656	2.84	51.96
FALSE	High	[K].ICTEQSNSPPPIRR.[Q]	1xCarbamidomethyl [C2]; 1xPhospho [S/T]	0.0083393	0.00133214	1	1	3	Q15678	Q15678 [307-320]		1	1734.8	167461		High	High	0.0007047	0.004383	1.93	43.16
FALSE	High	[K].IDAGTMAEPSASPSK.[R]	1xPhospho [S/T]	0.000154818	0.000130347	1	1	2	Q8IXQ3	Q8IXQ3 [58-72]		0	1541.66	372707		High	High	8.975e-05	7.853e-05	2.44	53.38
FALSE	High	[K].IDASKNEEDEGHSNSSPR.[H]	1xDeamidated [N6]; 1xPhospho [S]	3.4061e-11	0.000130347	1	1	2	Q14103	Q14103 [68-85]		1	2052.81	1.39806e+06		High	High	8.975e-05	1.706e-11	6.24	22.1
FALSE	High	[K].IDASKNEEDEGHSNSSPR.[H]	1xPhospho [S]	1.22986e-11	0.000130347	1	1	1	Q14103	Q14103 [68-85]		1	2051.83	1.44642e+06		High	High	8.975e-05	6.134e-12	5.56	19.83
FALSE	High	[K].IDDRDSDEEGASDR.[R]	1xPhospho [S6(100)]	5.83589e-07	0.000130347	1	1	3	Q8TDD1	Q8TDD1 [777-790]	Q8TDD1 1xPhospho [S782(100)]	1	1659.61	4.41681e+06		High	High	8.975e-05	2.948e-07	3.42	21.67
FALSE	High	[K].IDDRDSDEEGASDRR.[G]	1xPhospho [S6(100)]	0.0252305	0.00255336	1	1	1	Q8TDD1	Q8TDD1 [777-791]	Q8TDD1 1xPhospho [S782(100)]	2	1815.71	124391		High	High	0.001443	0.01294	1.52	20.26
FALSE	High	[K].IDENSDKEMEVEESPEK.[I]	2xPhospho [S5(100); S14(100)]	0.0115254	0.00143715	1	1	1	Q8N3X1	Q8N3X1 [495-511]	Q8N3X1 2xPhospho [S499(100); S508(100)]	1	2167.8	419715		High	High	0.0007648	0.006027	1.53	51.01
FALSE	High	[K].IDEPSTPYHSMMGDDEDACSDTEATEAMAPDILAR.[K]	1xCarbamidomethyl [C19]; 3xOxidation [M11; M12; M28]; 1xPhospho [Y/S/T]	0.000119068	0.000130347	1	1	1	P41236	P41236 [68-102]		0	3969.53	178434		High	High	8.975e-05	6.041e-05	2.82	91.98
FALSE	High	[K].IDEPSTPYHSMMGDDEDACSDTEATEAMAPDILAR.[K]	1xCarbamidomethyl [C19]; 2xOxidation [M12; M]; 1xPhospho [S/T/Y]	8.05029e-07	0.000130347	1	1	3	P41236	P41236 [68-102]		0	3953.54	1.65689e+06		High	High	8.975e-05	4.07e-07	3.69	100.99
FALSE	High	[K].IDEPSTPYHSMMGDDEDACSDTEATEAMAPDILAR.[K]	1xCarbamidomethyl [C19]; 1xOxidation [M]; 1xPhospho [S/T/Y]	1.16374e-10	0.000130347	1	1	8	P41236	P41236 [68-102]		0	3937.54	1.19598e+06		High	High	8.975e-05	5.837e-11	4.64	103.24
FALSE	High	[K].IDEPSTPYHSMMGDDEDACSDTEATEAMAPDILAR.[K]	1xCarbamidomethyl [C19]; 1xPhospho [S/T/Y]	1.55253e-06	0.000130347	1	1	3	P41236	P41236 [68-102]		0	3921.55	768368		High	High	8.975e-05	7.839e-07	3.05	111.34
FALSE	High	[K].IDGATQSSPAEPK.[S]	1xPhospho [S8(100)]	2.33134e-06	0.000130347	1	1	1	Q32MZ4	Q32MZ4 [707-719]	Q32MZ4 1xPhospho [S714(100)]	0	1380.6	1.55603e+06		High	High	8.975e-05	1.179e-06	4.14	31.15
FALSE	High	[K].IDHLSSSAPGSPPDLLESVPK.[S]	2xPhospho [S]	0.0468706	0.0054005	1	1	2	Q5TC82	Q5TC82 [525-545]		0	2306.04	43500		High	High	0.002939	0.02363	0.97	108.64
FALSE	High	[K].IDLPEVQIEHDPELEKESPGLK.[N]	1xPhospho [S18(100)]	0.034703	0.00419223	1	1	1	Q14966	Q14966 [1083-1104]	Q14966 1xPhospho [S1100(100)]	1	2595.26	61391.8		High	High	0.002328	0.01759	1.28	100.39
FALSE	High	[K].IDLSPESSDR.[S]	1xPhospho [S4(100)]	0.0176149	0.00184829	1	1	1	O15062	O15062 [368-377]	O15062 1xPhospho [S371(100)]	0	1198.5	100026		High	High	0.001086	0.00913	1.53	55.37
FALSE	High	[K].IDSNISPK.[K]	1xPhospho [S6(100)]	0.000527071	0.000130347	1	1	2	Q9H501	Q9H501 [148-155]	Q9H501 1xPhospho [S153(100)]	0	953.434	1.73503e+06		High	High	8.975e-05	0.0002688	2.48	36.96
FALSE	High	[K].IDTHPSPSHSSTVK.[D]	1xPhospho [S6(100)]	5.79358e-08	0.000130347	1	1	2	Q8NI27	Q8NI27 [1412-1425]	Q8NI27 1xPhospho [S1417(100)]	0	1572.71	708425		High	High	8.975e-05	2.924e-08	3.31	27.05
FALSE	High	[K].IEDVGSDEEDDSGK.[D]	2xPhospho [S6(100); S12(100)]	0.000502248	0.000130347	2	2	8	P08238; Q58FF8	P08238 [250-263]; Q58FF8 [172-185]	P08238 2xPhospho [S255(100); S261(100)]; Q58FF8 2xPhospho [S177(100); S183(100)]	0	1654.54	267991	Shared	High	High	8.975e-05	0.0002562	2.76	36.19
FALSE	High	[K].IEDVGSDEEDDSGK.[D]	1xPhospho [S6(100)]	1.0625e-09	0.000130347	2	2	53	P08238; Q58FF8	P08238 [250-263]; Q58FF8 [172-185]	P08238 1xPhospho [S255(100)]; Q58FF8 1xPhospho [S177(100)]	0	1574.57	1.51396e+09	Shared	High	High	8.975e-05	5.332e-10	3.85	35.19
FALSE	High	[K].IEDVGSDEEDDSGKDK.[K]	1xPhospho [S6(100)]	1.77818e-07	0.000130347	2	2	6	P08238; Q58FF8	P08238 [250-265]; Q58FF8 [172-187]	P08238 1xPhospho [S255(100)]; Q58FF8 1xPhospho [S177(100)]	1	1817.7	1.87753e+07	Shared	High	High	8.975e-05	8.985e-08	4.68	30.95
FALSE	High	[K].IEDVGSDEEDDSGKDK.[K]	2xPhospho [S6(100); S12(100)]	0.00256873	0.000733151	2	2	2	P08238; Q58FF8	P08238 [250-265]; Q58FF8 [172-187]	P08238 2xPhospho [S255(100); S261(100)]; Q58FF8 2xPhospho [S177(100); S183(100)]	1	1897.66	192304	Shared	High	High	0.0004004	0.001331	2.59	31.94
FALSE	High	[K].IEDVGSDEEDDSGKDKK.[K]	1xPhospho [S]	0.0162518	0.00184829	2	2	3	P08238; Q58FF8	P08238 [250-266]; Q58FF8 [172-188]		2	1945.79	353964	Shared	High	High	0.001086	0.008441	2.6	25.87
FALSE	High	[K].IEEAPEATPQPSQPGPSSPISLSAEEENAEGEVSR.[A]	1xPhospho [S/T]	6.89637e-08	0.000130347	1	1	2	Q9H4L7	Q9H4L7 [17-51]		0	3699.65	2.33974e+06		High	High	8.975e-05	3.474e-08	2.91	96.36
FALSE	High	[K].IEEAPEATPQPSQPGPSSPISLSAEEENAEGEVSR.[A]	1xDeamidated [Q13]; 1xPhospho [S/T]	6.19516e-08	0.000130347	1	1	1	Q9H4L7	Q9H4L7 [17-51]		0	3700.64		No Quan Values	High	High	8.975e-05	3.122e-08	3.08
FALSE	High	[K].IEEAPEATPQPSQPGPSSPISLSAEEENAEGEVSR.[A]	2xPhospho [S21(98.1); S23(98.1)]	2.40666e-09	0.000130347	1	1	2	Q9H4L7	Q9H4L7 [17-51]	Q9H4L7 2xPhospho [S37(98.1); S39(98.1)]	0	3779.62	505875		High	High	8.975e-05	1.21e-09	4.05	98.7
FALSE	High	[K].IEEDRCSNSADITGPSFIR.[S]	1xCarbamidomethyl [C6]; 1xPhospho [S/T]	2.64818e-05	0.000130347	1	1	2	Q52LW3	Q52LW3 [513-531]		1	2246.97	261705		High	High	8.975e-05	1.342e-05	2.95	86.31
FALSE	High	[K].IEENSLKEEESIEGEK.[E]	1xPhospho [S5(100)]	0.000421268	0.000130347	1	1	1	Q14839	Q14839 [1566-1581]	Q14839 1xPhospho [S1570(100)]	1	1942.85	309149		High	High	8.975e-05	0.000214	2.32	58.17
FALSE	High	[K].IEEPSVVETTHQDSPLPHPESTTSDEK.[E]	1xPhospho [T/S]	0.00177488	0.000616866	1	1	1	P15336	P15336 [123-149]		0	3069.36	92121		High	High	0.000259	0.0009114	1.62	75.43
FALSE	High	[K].IEEPVSMEMDNHMSDKDESCYDNAEAAFSDDEEDLNSK.[G]	1xCarbamidomethyl [C20]; 2xDeamidated [N11; N23]; 1xOxidation [M9]; 1xPhospho [S29(100)]	0.000346973	0.000130347	1	1	1	Q68E01	Q68E01 [509-546]	Q68E01 1xPhospho [S537(100)]	1	4494.66		No Quan Values	High	High	8.975e-05	0.0001762	2.36
FALSE	High	[K].IEEPVSMEMDNHMSDKDESCYDNAEAAFSDDEEDLNSK.[G]	1xCarbamidomethyl [C20]; 1xOxidation [M9]; 1xPhospho [S29(100)]	8.82636e-06	0.000130347	1	1	2	Q68E01	Q68E01 [509-546]	Q68E01 1xPhospho [S537(100)]	1	4492.69		No Quan Values	High	High	8.975e-05	4.462e-06	2.64
FALSE	High	[K].IEEPVSMEMDNHMSDKDESCYDNAEAAFSDDEEDLNSK.[G]	1xCarbamidomethyl [C20]; 1xPhospho [S29(100)]	1.70955e-05	0.000130347	1	1	1	Q68E01	Q68E01 [509-546]	Q68E01 1xPhospho [S537(100)]	1	4476.69	329519		High	High	8.975e-05	8.643e-06	3.3	97.27
FALSE	High	[K].IEEVLSPEGSPSK.[S]	2xPhospho [S6(100); S10(99.6)]	1.47807e-06	0.000130347	1	1	5	Q9UEY8	Q9UEY8 [668-680]	Q9UEY8 2xPhospho [S673(100); S677(99.6)]	0	1531.63	827371		High	High	8.975e-05	7.468e-07	4.65	65.28
FALSE	High	[K].IEEVLSPEGSPSKSPSK.[K]	2xPhospho [S10(99.6); S14(99.6)]	8.84216e-07	0.000130347	1	1	2	Q9UEY8	Q9UEY8 [668-684]	Q9UEY8 2xPhospho [S677(99.6); S681(99.6)]	1	1930.84	1293091		High	High	8.975e-05	4.464e-07	4.22	62.91
FALSE	High	[K].IEEVLSPEGSPSKSPSK.[K]	1xPhospho [S16(99.6)]	1.42454e-08	0.000130347	1	1	2	Q9UEY8	Q9UEY8 [668-684]	Q9UEY8 1xPhospho [S683(99.6)]	1	1850.88	536102		High	High	8.975e-05	7.16e-09	4.86	58.46
FALSE	High	[K].IEGAGTSISEPPSPISPYASESCGTLPLPLRPCGEGSEMVGK.[E]	2xCarbamidomethyl [C23; C33]; 1xPhospho [T/S/Y]	0.00648766	0.00114299	1	1	1	Q9NZJ0	Q9NZJ0 [611-652]		0	4395.02		No Quan Values	High	High	0.0006089	0.003401	1.26
FALSE	High	[K].IEGGNGNVATQQNSLEQLEPDYFK.[D]	2xDeamidated [N7; N13]; 1xPhospho [T/S/Y]	0.0012087	0.000130347	1	1	1	O00559	O00559 [73-96]		0	2733.19	111596		High	High	8.975e-05	0.0006193	2.1	105.62
FALSE	High	[K].IEIIQPLLDMAAGTSNAAPVAENVTNNEGSPPPPVK.[V]	1xPhospho [S30(100)]	2.03759e-11	0.000130347	1	1	1	O95104	O95104 [125-160]	O95104 1xPhospho [S154(100)]	0	3734.83		No Quan Values	High	High	8.975e-05	1.017e-11	5.6
FALSE	High	[K].IEIPVTPTGQSVPSSPSIPGTPTLK.[M]	1xDeamidated [Q10]; 1xPhospho [S15(99.3)]	0.000323293	0.000130347	1	1	1	Q9H4Z3	Q9H4Z3 [130-154]	Q9H4Z3 1xPhospho [S144(99.3)]	0	2584.32		No Quan Values	High	High	8.975e-05	0.0001644	2.22
FALSE	High	[K].IEIPVTPTGQSVPSSPSIPGTPTLK.[M]	1xPhospho [S15(99.3)]	0.000184944	0.000130347	1	1	2	Q9H4Z3	Q9H4Z3 [130-154]	Q9H4Z3 1xPhospho [S144(99.3)]	0	2583.33	217263		High	High	8.975e-05	9.387e-05	2.26	115.71
FALSE	High	[K].IEIPVTPTGQSVPSSPSIPGTPTLK.[M]	2xPhospho [T21(94.6); T/S]	0.0207334	0.00246075	1	1	1	Q9H4Z3	Q9H4Z3 [130-154]	Q9H4Z3 2xPhospho [T150(94.6); T/S]	0	2663.3	75800.3		High	High	0.001395	0.01071	0.88	115.15
FALSE	High	[K].IEKLSDDEEVDITDEVDELSSQTPQK.[N]	1xPhospho [S5(100)]	2.08604e-09	0.000130347	1	1	3	Q5VVJ2	Q5VVJ2 [214-239]	Q5VVJ2 1xPhospho [S218(100)]	1	3042.36	767444		High	High	8.975e-05	1.046e-09	4.32	109.86
FALSE	High	[K].IENDGCNVDEGQIENYQMNDSSWVQDGSPEMAENESEGQTK.[V]	1xCarbamidomethyl [C6]; 1xDeamidated [Q25]; 1xPhospho [S28(98.5)]	4.90511e-10	0.000130347	1	1	1	Q96DT7	Q96DT7 [516-556]	Q96DT7 1xPhospho [S543(98.5)]	0	4714.83	676289		High	High	8.975e-05	2.462e-10	4.56	97.62
FALSE	High	[K].IESDTEETQDTSVDHNETGNTGESSVEENEK.[Q]	1xPhospho [S3(99.3)]	5.99348e-05	0.000130347	1	1	1	Q6PL18	Q6PL18 [1198-1228]	Q6PL18 1xPhospho [S1200(99.3)]	0	3490.38	142333		High	High	8.975e-05	3.044e-05	2.46	49.28
FALSE	High	[K].IESDVQEPTEPEDDLDIMLGNK.[K]	1xPhospho [S3(100)]	8.67554e-09	0.000130347	1	1	2	P20042	P20042 [103-124]	P20042 1xPhospho [S105(100)]	0	2567.11	406614		High	High	8.975e-05	4.372e-09	4.3	117.28
FALSE	High	[K].IESDVQEPTEPEDDLDIMLGNK.[K]	1xDeamidated [Q6]; 1xOxidation [M18]; 1xPhospho [S3(100)]	0.00728061	0.00114299	1	1	1	P20042	P20042 [103-124]	P20042 1xPhospho [S105(100)]	0	2584.09	241320		High	High	0.0006089	0.003821	2.1	101.9
FALSE	High	[K].IESDVQEPTEPEDDLDIMLGNKK.[K]	1xDeamidated [Q6]; 1xPhospho [S3(100)]	0.000108921	0.000130347	1	1	1	P20042	P20042 [103-125]	P20042 1xPhospho [S105(100)]	1	2696.19		No Quan Values	High	High	8.975e-05	5.524e-05	2.69
FALSE	High	[K].IESDVQEPTEPEDDLDIMLGNKK.[K]	1xPhospho [S3(100)]	5.60589e-07	0.000130347	1	1	2	P20042	P20042 [103-125]	P20042 1xPhospho [S105(100)]	1	2695.21	131126		High	High	8.975e-05	2.831e-07	3.47	108.31
FALSE	High	[K].IESPKLER.[T]	1xPhospho [S3(100)]	0.026303	0.00264835	1	1	1	Q92598	Q92598 [807-814]	Q92598 1xPhospho [S809(100)]	1	1051.52	2.61283e+06		High	High	0.001546	0.01348	2.17	39.41
FALSE	High	[K].IEVDEGFCSPKPSEIK.[D]	1xCarbamidomethyl [C8]; 1xPhospho [S9(100)]	0.000172251	0.000130347	1	1	1	Q9UHV7	Q9UHV7 [882-897]	Q9UHV7 1xPhospho [S890(100)]	0	1914.86	247322		High	High	8.975e-05	8.742e-05	2.07	79.72
FALSE	High	[K].IEVKEESPQSK.[A]	1xPhospho [S7(100)]	0.00445482	0.00105054	1	1	2	P11171	P11171 [182-192]	P11171 1xPhospho [S188(100)]	1	1353.63	427982		High	High	0.0005597	0.002333	2.11	28.8
FALSE	High	[K].IEVLDSPASK.[K]	1xPhospho [S6(99.8)]	4.83804e-05	0.000130347	1	1	1	Q8N5I9	Q8N5I9 [173-182]	Q8N5I9 1xPhospho [S178(99.8)]	0	1138.54	331322		High	High	8.975e-05	2.449e-05	2.96	59.79
FALSE	High	[K].IFFDTDDDDDMPHSTSR.[W]	1xPhospho [T5(100)]	5.81275e-10	0.000130347	1	1	5	Q8NG27	Q8NG27 [273-289]	Q8NG27 1xPhospho [T277(100)]	0	2093.78	506633		High	High	8.975e-05	2.912e-10	2.85	90.18
FALSE	High	[K].IFSEMPEGESAQHSDGESDFER.[D]	1xPhospho [S14(100)]	0.0114702	0.00143715	1	1	1	Q7Z7L9	Q7Z7L9 [159-180]	Q7Z7L9 1xPhospho [S172(100)]	0	2563.99	243365		High	High	0.0007648	0.005997	1.65	80.23
FALSE	High	[K].IGEGTYGVVYK.[AG]	1xPhospho [Y6(99.7)]	2.4546e-05	0.000130347	1	3	4	P24941	P24941 [10-20]	P24941 1xPhospho [Y15(99.7)]	0	1265.58	9032301		High	High	8.975e-05	1.242e-05	3.05	62.98
FALSE	High	[K].IGEVSSPK.[A]	1xPhospho [S6(99.5)]	0.0112523	0.00133214	1	1	2	P35251	P35251 [307-314]	P35251 1xPhospho [S312(99.5)]	0	896.412	283062		High	High	0.0007047	0.005878	1.82	30.06
FALSE	High	[K].IGGDAATTVNNSTPDFGFGGQK.[R]	1xDeamidated [N]; 1xPhospho [T13(98.5)]	6.0472e-05	0.000130347	1	1	3	Q92945	Q92945 [88-109]	Q92945 1xPhospho [T100(98.5)]	0	2234.96	676895		High	High	8.975e-05	3.064e-05	2.1	94.31
FALSE	High	[K].IGGDAATTVNNSTPDFGFGGQK.[R]	1xPhospho [T13(99.4)]	0.000174563	0.000130347	1	1	3	Q92945	Q92945 [88-109]	Q92945 1xPhospho [T100(99.4)]	0	2233.98	1.51889e+06		High	High	8.975e-05	8.866e-05	2.17	90.89
FALSE	High	[K].IGNEESDLEEACILPHSPINVDK.[R]	1xCarbamidomethyl [C12]; 1xPhospho [S6(100)]	0.00114867	0.000130347	1	2	1	O95714	O95714 [1572-1594]	O95714 1xPhospho [S1577(100)]	0	2659.2	69032.8		High	High	8.975e-05	0.0005886	1.53	106.66
FALSE	High	[K].IGSLIDVNQSK.[D]	1xPhospho [S3(100)]	0.000292024	0.000130347	1	2	3	P61326	P61326 [104-114]	P61326 1xPhospho [S106(100)]	0	1253.61	218376		High	High	8.975e-05	0.0001484	2.39	82.16
FALSE	High	[K].IGSTENISNTK.[E]	1xPhospho [T4(99.5)]	0.0269974	0.00275769	1	1	1	Q7Z6E9	Q7Z6E9 [1219-1229]	Q7Z6E9 1xPhospho [T1222(99.5)]	0	1243.56	125543		High	High	0.001546	0.01381	1.38	41.47
FALSE	High	[K].IGSTENLK.[H]	1xPhospho [S3(100)]	0.0271386	0.00285194	1	1	1	P10636	P10636 [577-584]	P10636 1xPhospho [S579(100)]	0	941.434	797473		High	High	0.001601	0.01386	1.88	39.78
FALSE	High	[K].IHNVGSPLK.[S]	1xPhospho [S6(100)]	0.0280016	0.00285194	1	1	1	P52701	P52701 [825-833]	P52701 1xPhospho [S830(100)]	0	1044.52	497266		High	High	0.001647	0.01429	2.11	39.67
FALSE	High	[K].IHVSDQELQSANASVDDSR.[L]	1xPhospho [S4(100)]	0.000184944	0.000130347	1	1	3	P22314	P22314 [807-825]	P22314 1xPhospho [S810(100)]	0	2150.93	239371		High	High	8.975e-05	9.375e-05	1.53	68.2
FALSE	High	[K].IHVSDQELQSANASVDDSRLEELK.[A]	1xPhospho [S4(100)]	1.54956e-05	0.000130347	1	1	1	P22314	P22314 [807-830]	P22314 1xPhospho [S810(100)]	1	2763.28	153163		High	High	8.975e-05	7.832e-06	3.02	89.67
FALSE	High	[K].IIEQLSPQAATSR.[D]	1xPhospho [S6(100)]	2.642e-06	0.000130347	1	2	1	Q03468	Q03468 [153-165]	Q03468 1xPhospho [S158(100)]	0	1493.74	113094		High	High	8.975e-05	1.339e-06	2.55	67.62
FALSE	High	[K].IISPGSSTPSSTRSPPPGR.[D]	1xPhospho [S/T]	0.00331433	0.000963065	1	1	2	Q5VT52	Q5VT52 [756-774]		1	1960.95	143961		High	High	0.0005162	0.001724	1.74	47.65
FALSE	High	[K].IKEEVLSESEAENQQAGAAALAPEIVIK.[V]	1xDeamidated [Q15]; 1xPhospho [S]	0.000319034	0.000130347	1	1	1	Q9UJX5	Q9UJX5 [771-798]		1	3018.49		No Quan Values	High	High	8.975e-05	0.0001625	2.18
FALSE	High	[K].IKEEVLSESEAENQQAGAAALAPEIVIK.[V]	1xPhospho [S]	3.94719e-11	0.000130347	1	1	3	Q9UJX5	Q9UJX5 [771-798]		1	3017.51	1.35453e+06		High	High	8.975e-05	1.979e-11	4.77	109.51
FALSE	High	[K].IKGSSPGIQDTLEAEDGAFETDEAPEDR.[I]	1xPhospho [S/T]	8.5459e-08	0.000130347	1	1	1	Q9UNX4	Q9UNX4 [237-264]		1	3057.32	328251		High	High	8.975e-05	4.298e-08	3.9	96.9
FALSE	High	[K].IKNENTEGSPQEDGVELEGLK.[Q]	1xDeamidated [Q/N]; 1xPhospho [S9(100)]	5.82576e-06	0.000130347	1	1	4	P11388	P11388 [1239-1259]	P11388 1xPhospho [S1247(100)]	1	2367.06	350963		High	High	8.975e-05	2.949e-06	3.3	77.87
FALSE	High	[K].IKNENTEGSPQEDGVELEGLK.[Q]	1xPhospho [S9(100)]	2.17776e-08	0.000130347	1	1	10	P11388	P11388 [1239-1259]	P11388 1xPhospho [S1247(100)]	1	2366.08	4.29352e+06		High	High	8.975e-05	1.095e-08	6	76.2
FALSE	High	[K].IKNGSNPETTTSGGCHSPEDTPK.[D]	1xCarbamidomethyl [C15]; 1xDeamidated [N3]; 1xPhospho [T/S]	0.00248708	0.000733151	1	1	1	Q08379	Q08379 [50-72]		1	2495.04	85312.3		High	High	0.0004004	0.00129	1.85	32.06
FALSE	High	[K].IKNSPSEAQNLDENTTEGWENR.[I]	1xPhospho [S/T]	0.0527031	0.00572648	1	1	1	Q9C0A6	Q9C0A6 [188-209]		1	2612.13		No Quan Values	High	High	0.003148	0.02658	0.94
FALSE	High	[K].IKPDEDLPSPGAR.[G]	1xPhospho [S9(100)]	0.0105262	0.00133214	1	1	2	P10071	P10071 [437-449]	P10071 1xPhospho [S445(100)]	0	1474.69	171128		High	High	0.0007047	0.00552	1.44	56.79
FALSE	High	[K].ILDPNTGEPAPVLSSPPPADVSTFLAFPSPEK.[L]	2xPhospho [S29(100); S/T]	0.000161858	0.000130347	1	1	1	P46060	P46060 [414-445]	P46060 2xPhospho [S442(100); S/T]	0	3450.62	317255		High	High	8.975e-05	8.201e-05	2.43	122.4
FALSE	High	[K].ILEGDNGMDSDMEEEADDGSK.[M]	1xOxidation [M8]; 1xPhospho [S10(100)]	4.40523e-05	0.000130347	1	1	1	Q9H8G2	Q9H8G2 [194-214]	Q9H8G2 1xPhospho [S203(100)]	0	2352.84		No Quan Values	High	High	8.975e-05	2.234e-05	1.84
FALSE	High	[K].ILEGDNGMDSDMEEEADDGSK.[M]	1xDeamidated [N6]; 1xPhospho [S10(100)]	1.21205e-05	0.000130347	1	1	4	Q9H8G2	Q9H8G2 [194-214]	Q9H8G2 1xPhospho [S203(100)]	0	2337.83	376868		High	High	8.975e-05	6.147e-06	2.55	75.19
FALSE	High	[K].ILEGDNGMDSDMEEEADDGSK.[M]	1xPhospho [S10(100)]	4.15691e-05	0.000130347	1	1	2	Q9H8G2	Q9H8G2 [194-214]	Q9H8G2 1xPhospho [S203(100)]	0	2336.84	237744		High	High	8.975e-05	2.107e-05	2.38	74.05
FALSE	High	[K].ILEYNNENDFLAGSPDAAIDSR.[Y]	1xPhospho [S14(100)]	0.000997705	0.000130347	1	1	1	A1L020	A1L020 [295-316]	A1L020 1xPhospho [S308(100)]	0	2504.1	82922.1		High	High	8.975e-05	0.0005096	2.01	107.06
FALSE	High	[K].ILGQSSPEK.[K]	1xPhospho [S6(99.6)]	0.00778915	0.00133214	1	1	1	P29374	P29374 [859-867]	P29374 1xPhospho [S864(99.6)]	0	1038.49	821429		High	High	0.0006089	0.004085	1.94	40.44
FALSE	High	[K].ILLVDSPGMGNADDEQQEEGTSSK.[Q]	1xOxidation [M9]; 1xPhospho [S6(100)]	1.95728e-11	0.000130347	1	1	3	Q9UKN8	Q9UKN8 [606-629]	Q9UKN8 1xPhospho [S611(100)]	0	2616.1	861261		High	High	8.975e-05	9.773e-12	5.66	81.07
FALSE	High	[K].ILLVDSPGMGNADDEQQEEGTSSK.[Q]	1xDeamidated [N11]; 1xPhospho [S6(100)]	0.000448036	0.000130347	1	1	2	Q9UKN8	Q9UKN8 [606-629]	Q9UKN8 1xPhospho [S611(100)]	0	2601.09		No Quan Values	High	High	8.975e-05	0.0002277	2.53
FALSE	High	[K].ILLVDSPGMGNADDEQQEEGTSSK.[Q]	1xPhospho [S6(100)]	4.11115e-14	0.000130347	1	1	2	Q9UKN8	Q9UKN8 [606-629]	Q9UKN8 1xPhospho [S611(100)]	0	2600.11	7.08012e+06		High	High	8.975e-05	2.708e-14	7.02	91.76
FALSE	High	[K].ILLVDSPGMGNADDEQQEEGTSSK.[Q]	2xDeamidated [Q16; Q17]; 1xPhospho [S6(100)]	0.0247116	0.00255336	1	1	1	Q9UKN8	Q9UKN8 [606-629]	Q9UKN8 1xPhospho [S611(100)]	0	2602.07	114512		High	High	0.001443	0.01268	1.3	93.39
FALSE	High	[K].ILSLQASPTQK.[N]	1xPhospho [S7(99.5)]	0.00873107	0.00133214	1	1	1	Q92750	Q92750 [589-599]	Q92750 1xPhospho [S595(99.5)]	0	1265.65	108411		High	High	0.0007047	0.004585	1.64	70.76
FALSE	High	[K].IMATPEQVGK.[M]	1xPhospho [T4(100)]	0.00684046	0.00114299	1	1	1	P12956	P12956 [452-461]	P12956 1xPhospho [T455(100)]	0	1153.53	81917.4		High	High	0.0006089	0.003599	1.61	50.22
FALSE	High	[K].INPIYDALSYSSPSDSYQGK.[G]	1xPhospho [S12(98.7)]	0.0144932	0.00164707	1	1	1	Q92692	Q92692 [509-528]	Q92692 1xPhospho [S520(98.7)]	0	2285	48075.4		High	High	0.0009878	0.007538	1.47	107.87
FALSE	High	[K].INSAPSSPIK.[T]	2xPhospho [S3(100); S7(99.6)]	0.00252758	0.000733151	1	1	1	A0AVK6	A0AVK6 [411-420]	A0AVK6 2xPhospho [S413(100); S417(99.6)]	0	1173.5	190822		High	High	0.0004004	0.001307	2.48	41.08
FALSE	High	[K].INSFSPQKPPGHCSR.[C]	1xCarbamidomethyl [C13]; 1xPhospho [S5(99.3)]	0.0092296	0.00133214	1	1	2	Q9BX63	Q9BX63 [202-216]	Q9BX63 1xPhospho [S206(99.3)]	0	1791.8	150052		High	High	0.0007047	0.004833	1.87	41.05
FALSE	High	[K].IPATEQTNQVIEKASDSEEPEEK.[Q]	1xPhospho [S15(98.2)]	0.0155368	0.00184829	1	1	1	Q9C0E8	Q9C0E8 [370-392]	Q9C0E8 1xPhospho [S384(98.2)]	1	2652.19	148836		High	High	0.001086	0.008076	1.63	61.24
FALSE	High	[K].IPCDSPQSDPVDTPTSTK.[Q]	1xCarbamidomethyl [C3]; 1xPhospho [S5(100)]	0.00557297	0.00105054	1	1	3	P46013	P46013 [1249-1266]	P46013 1xPhospho [S1253(100)]	0	2024.85	101494		High	High	0.0005597	0.002927	1.2	59.4
FALSE	High	[K].IPDPDSDDVSEVDAR.[H]	1xPhospho [S]	0.0319118	0.0037969	1	1	1	P51532	P51532 [690-704]		0	1709.69		No Quan Values	High	High	0.00213	0.01623	1.19
FALSE	High	[K].IPGTPGAGGRLSPENNQVLTK.[K]	1xPhospho [S12(100)]	0.00112449	0.000130347	1	1	1	Q16514	Q16514 [40-60]	Q16514 1xPhospho [S51(100)]	1	2186.1	1.26396e+06		High	High	8.975e-05	0.0005744	2.06	75.74
FALSE	High	[K].IPMTPTSSFVSPPPPTASPHSNR.[T]	1xPhospho [T/S]	2.92792e-06	0.000130347	1	1	2	Q7Z5L9	Q7Z5L9 [389-411]		0	2485.16	623619		High	High	8.975e-05	1.481e-06	3.31	92.87
FALSE	High	[K].IPPMLSPVHVQDSTDLAPPSPEPPMLAPVAK.[S]	1xOxidation [M25]; 2xPhospho [S20(100); S/T]	0.000186595	0.000130347	1	1	1	Q5VWG9	Q5VWG9 [224-254]	Q5VWG9 2xPhospho [S243(100); S/T]	0	3407.61	432537		High	High	8.975e-05	9.49e-05	2.64	121.34
FALSE	High	[K].IPPMLSPVHVQDSTDLAPPSPEPPMLAPVAK.[S]	2xPhospho [S6(98.7); S20(100)]	3.27026e-08	0.000130347	1	1	1	Q5VWG9	Q5VWG9 [224-254]	Q5VWG9 2xPhospho [S229(98.7); S243(100)]	0	3391.61	413170		High	High	8.975e-05	1.645e-08	4.13	121.81
FALSE	High	[K].IPSEMPSPNFGK.[N]	1xOxidation [M5]; 1xPhospho [S7(100)]	0.000274475	0.000130347	1	1	4	Q9H2J7	Q9H2J7 [681-692]	Q9H2J7 1xPhospho [S687(100)]	0	1399.6	442218		High	High	8.975e-05	0.0001394	2.09	61.8
FALSE	High	[K].IPSEMPSPNFGK.[N]	1xPhospho [S7(100)]	2.78751e-06	0.000130347	1	1	3	Q9H2J7	Q9H2J7 [681-692]	Q9H2J7 1xPhospho [S687(100)]	0	1383.6	3.76779e+06		High	High	8.975e-05	1.408e-06	4.31	84.55
FALSE	High	[K].IPSTENSSQEISVEERTPTK.[A]	1xPhospho [T17(99.5)]	0.00147305	0.000294476	1	1	1	Q96T58	Q96T58 [2405-2424]	Q96T58 1xPhospho [T2421(99.5)]	1	2312.07	354087		High	High	0.0001746	0.0007559	2.45	58.37
FALSE	High	[K].IQNSDDEERAQGSDEDK.[L]	2xPhospho [S4(100); S13(100)]	1.58455e-05	0.000130347	1	1	2	Q8WVC0	Q8WVC0 [159-175]	Q8WVC0 2xPhospho [S162(100); S171(100)]	1	2095.75	1.85033e+06		High	High	8.975e-05	8.037e-06	4.5	21.84
FALSE	High	[K].IQPLEPDSPTGLSENPTPATEK.[L]	1xPhospho [S8(100)]	1.11602e-09	0.000130347	1	1	4	Q9ULJ3	Q9ULJ3 [996-1017]	Q9ULJ3 1xPhospho [S1003(100)]	0	2401.12	2.03675e+06		High	High	8.975e-05	5.599e-10	4.57	87.96
FALSE	High	[K].IQQGEEEEKESSGEIEAAPVTGTGR.[V]	1xPhospho [S/T]	0.00454868	0.00105054	1	1	1	Q6AI08	Q6AI08 [326-350]		1	2711.2	75021.5		High	High	0.0005597	0.002377	1.65	58.39
FALSE	High	[K].IQSSLSSASPSK.[A]	1xPhospho [S9(99.7)]	4.7737e-05	0.000130347	1	1	1	Q5W0B1	Q5W0B1 [711-722]	Q5W0B1 1xPhospho [S719(99.7)]	0	1271.59	1.29335e+06		High	High	8.975e-05	2.418e-05	3.22	37.05
FALSE	High	[K].IRAENGTGSSPR.[G]	1xDeamidated [N5]; 1xPhospho [S/T]	0.025362	0.00255336	1	1	1	Q9NQT4	Q9NQT4 [11-22]		1	1325.58	33854		High	High	0.001443	0.01303	1.19	19.49
FALSE	High	[K].ISDYFEFAGGSAPGTSPGR.[S]	1xPhospho [S16(99.6)]	3.89704e-06	0.000130347	1	1	1	Q86UE8	Q86UE8 [84-102]	Q86UE8 1xPhospho [S99(99.6)]	0	1995.85	283907		High	High	8.975e-05	1.973e-06	2.81	102.94
FALSE	High	[K].ISDYFEYQGGNGSSPVR.[G]	1xDeamidated [N11]; 1xPhospho [S/Y]	1.3372e-05	0.000130347	1	1	2	Q9UKI8	Q9UKI8 [146-162]		0	1956.8	510339		High	High	8.975e-05	6.759e-06	3.29	86.75
FALSE	High	[K].ISEGLPTPTK.[M]	1xPhospho [T/S]	0.022167	0.00246075	1	1	1	P06400	P06400 [815-824]		0	1122.54	71167.9		High	High	0.001395	0.01143	1.43	59.16
FALSE	High	[K].ISHLSGSGSGDER.[V]	1xPhospho [S]	0.0675108	0.00648438	1	1	2	Q96T37	Q96T37 [204-216]		0	1381.57	157449		High	High	0.003576	0.03405	1.41	23.89
FALSE	High	[K].ISNLSPEEEQGLWK.[Q]	1xPhospho [S5(100)]	3.166e-05	0.000130347	1	1	2	Q5HYJ3	Q5HYJ3 [189-202]	Q5HYJ3 1xPhospho [S193(100)]	0	1709.78	484010		High	High	8.975e-05	1.603e-05	3.59	95.35
FALSE	High	[K].ISREPEPAAGPQAEESATVSAPAPMSPTR.[R]	1xPhospho [S26(99.4)]	0.00066446	0.000130347	1	1	2	Q9BWG6	Q9BWG6 [158-186]	Q9BWG6 1xPhospho [S183(99.4)]	1	3014.39	116142		High	High	8.975e-05	0.0003393	1.95	75.16
FALSE	High	[K].ISTASQVSQGTGSPVPK.[I]	1xPhospho [T/S]	8.71677e-05	0.000130347	1	1	1	Q9ULM3	Q9ULM3 [524-540]		0	1723.83	410553		High	High	8.975e-05	4.423e-05	2.5	52.64
FALSE	High	[K].ISYIPDEEVSSPSPPQR.[A]	1xPhospho [S13(100)]	0.000122837	0.000130347	1	1	2	Q9Y6M1	Q9Y6M1 [152-168]	Q9Y6M1 1xPhospho [S164(100)]	0	1980.9	232622		High	High	8.975e-05	6.24e-05	2.15	87.35
FALSE	High	[K].ITETGAVKPTGECSGEQSPDTNYEPPGEDK.[T]	1xCarbamidomethyl [C13]; 1xDeamidated [Q17]; 1xPhospho [S18(96.6)]	0.00078374	0.000130347	1	1	1	P49454	P49454 [1709-1738]	P49454 1xPhospho [S1726(96.6)]	0	3274.36	732239		High	High	8.975e-05	0.0004002	1.63	61.06
FALSE	High	[K].ITETGAVKPTGECSGEQSPDTNYEPPGEDK.[T]	1xCarbamidomethyl [C13]; 2xPhospho [T4(94.1); T10(94.1)]	0.0191049	0.00205713	1	1	1	P49454	P49454 [1709-1738]	P49454 2xPhospho [T1712(94.1); T1718(94.1)]	0	3353.34	49894		High	High	0.001192	0.009852	1.26	64.3
FALSE	High	[K].ITETGAVKPTGECSGEQSPDTNYEPPGEDK.[T]	1xCarbamidomethyl [C13]; 1xPhospho [S/T/Y]	0.0518643	0.00565338	1	1	1	P49454	P49454 [1709-1738]		0	3273.38	364381		High	High	0.003117	0.02613	1.33	61.06
FALSE	High	[K].ITEVSCKSPQPESFK.[T]	1xCarbamidomethyl [C6]; 1xPhospho [S8(98.6)]	0.0777146	0.00748548	1	1	1	P46013	P46013 [2459-2473]	P46013 1xPhospho [S2466(98.6)]	1	1816.82	77544.6		High	High	0.003983	0.03913	1.68	55.09
FALSE	High	[K].ITKPGSIDSNNQLFAPGGRLSWGK.[G]	1xPhospho [S21(100)]	0.0108824	0.00133214	1	1	1	Q04637	Q04637 [1072-1095]	Q04637 1xPhospho [S1092(100)]	1	2623.3	290262		High	High	0.0007047	0.005707	1.95	98.61
FALSE	High	[K].ITPHTSPAPR.[R]	2xPhospho [T2(99.6); T/S]	0.00976132	0.00133214	1	1	1	Q58A45	Q58A45 [349-358]	Q58A45 2xPhospho [T350(99.6); T/S]	0	1236.52	98313.4		High	High	0.0007047	0.005111	1.55	33.23
FALSE	High	[K].ITPHTSPAPR.[R]	1xPhospho [T/S]	0.068988	0.00648438	1	1	1	Q58A45	Q58A45 [349-358]		0	1156.55	35319.7		High	High	0.003576	0.03481	0.71	26.92
FALSE	High	[K].ITVQASPNLDK.[R]	1xPhospho [S6(100)]	3.92256e-05	0.000130347	1	1	1	Q5TCX8	Q5TCX8 [523-533]	Q5TCX8 1xPhospho [S528(100)]	0	1265.61	1.64378e+06		High	High	8.975e-05	1.984e-05	3.11	61.4
FALSE	High	[K].ITYTRSPDGDGVGNSYIEDNDDDSK.[M]	1xPhospho [T/S/Y]	0.000123936	0.000130347	1	1	1	Q9UK97	Q9UK97 [131-155]		1	2813.14	75735.7		High	High	8.975e-05	6.282e-05	2.28	69.16
FALSE	High	[K].IVEPEVVGESDSEVEGDAWR.[M]	1xPhospho [S10(100)]	3.60205e-07	0.000130347	1	1	2	P55081	P55081 [107-126]	P55081 1xPhospho [S116(100)]	0	2281.99	5.7622e+06		High	High	8.975e-05	1.817e-07	4.78	98.78
FALSE	High	[K].IVPQSQVPNPESPGK.[S]	1xPhospho [S12(100)]	5.60554e-05	0.000130347	1	1	1	Q9ULM3	Q9ULM3 [436-450]	Q9ULM3 1xPhospho [S447(100)]	0	1656.8	366792		High	High	8.975e-05	2.848e-05	2.66	62.52
FALSE	High	[K].IVRGDQPAASGDSDDDEPPPLPR.[L]	1xPhospho [S13(99.6)]	1.3761e-06	0.000130347	1	1	2	O00264	O00264 [45-67]	O00264 1xPhospho [S57(99.6)]	1	2484.1	250689		High	High	8.975e-05	6.955e-07	2.61	68.7
FALSE	High	[K].IVSGSPISTPSPSPLPR.[T]	1xPhospho [S/T]	0.00199832	0.000733151	1	1	1	Q9ULM3	Q9ULM3 [461-477]		0	1771.9	68673.5		High	High	0.0004004	0.00103	1.45	88.67
FALSE	High	[K].IVVGSSVAPGNTAPSPSSPTSPTSDATTSLEMNNPHAIPR.[R]	1xPhospho [S/T]	6.40254e-09	0.000130347	1	1	1	P49757	P49757 [224-263]		0	4024.9	360639		High	High	8.975e-05	3.217e-09	3.21	97.1
FALSE	High	[K].IWDPTPSHTPAGAATPGRGDTPGHATPGHGGATSSAR.[K]	3xPhospho [T/S]	0.000250091	0.000130347	1	1	1	O75533	O75533 [253-289]		1	3786.58	81936.4		High	High	8.975e-05	0.0001271	1.96	61.07
FALSE	High	[K].IYEFPETDDEEENK.[L]	1xPhospho [T7(100)]	0.000760316	0.000130347	1	1	4	Q16181	Q16181 [222-235]	Q16181 1xPhospho [T228(100)]	0	1837.71	269230		High	High	8.975e-05	0.0003884	1.9	74.33
FALSE	High	[K].IYHLPDAESDEDEDFK.[E]	1xPhospho [S9(100)]	4.39182e-08	0.000130347	1	1	24	Q15019	Q15019 [210-225]	Q15019 1xPhospho [S218(100)]	0	2002.8	3.0645e+07		High	High	8.975e-05	2.214e-08	5.04	85.25
FALSE	High	[K].IYHPSCYEDYQNTSSFDCTPSPSK.[T]	2xCarbamidomethyl [C6; C18]; 1xPhospho [S21(99.6)]	5.6562e-07	0.000130347	1	1	1	O94913	O94913 [1473-1496]	O94913 1xPhospho [S1493(99.6)]	0	2963.15	281131		High	High	8.975e-05	2.851e-07	3.29	77.14
FALSE	High	[K].IYQNIQDGSLDLNAAESGVQHKPSAPQGGR.[L]	1xPhospho [S9(100)]	0.000515642	0.000130347	1	1	1	P61106	P61106 [172-201]	P61106 1xPhospho [S180(100)]	0	3230.52	136164		High	High	8.975e-05	0.0002623	2.08	83.78
FALSE	High	[K].KAASPSPQSVR.[R]	2xPhospho [S4(100); S6(100)]	4.37704e-06	0.000130347	1	1	5	Q8IYB3	Q8IYB3 [735-745]	Q8IYB3 2xPhospho [S738(100); S740(100)]	1	1287.55	3.20811e+06		High	High	8.975e-05	2.218e-06	4.07	24.92
FALSE	High	[K].KADTEGKSPSHSSSNRPFTPPTSTGGSK.[S]	2xPhospho [S8(98.1); S/T]	0.0847292	0.00847197	1	1	2	Q15648	Q15648 [1014-1041]	Q15648 2xPhospho [S1021(98.1); S/T]	2	3005.3	234186		High	High	0.004485	0.04266	2.5	38.99
FALSE	High	[K].KAEAAAAPTVAPGPAQPGHVSPTPATTSPGEK.[G]	1xPhospho [S/T]	0.000105108	0.000130347	1	1	1	Q9Y6R0	Q9Y6R0 [243-274]		1	3073.5	82204.7		High	High	8.975e-05	5.33e-05	2.01	62.52
FALSE	High	[K].KAEAAAAPTVAPGPAQPGHVSPTPATTSPGEK.[G]	2xPhospho [S/T]	0.00522704	0.00105054	1	1	1	Q9Y6R0	Q9Y6R0 [243-274]		1	3153.47	80625.2		High	High	0.0005597	0.002744	1.87	64.72
FALSE	High	[K].KAEAGAGSATEFQFR.[G]	1xPhospho [S8(99.4)]	0.0274232	0.00285194	1	2	1	P46783	P46783 [139-153]	P46783 1xPhospho [S146(99.4)]	1	1649.73	172373		High	High	0.001647	0.01401	1.27	68.85
FALSE	High	[K].KAEENASQEEEEAAEDEGGEEDLASELR.[V]	1xPhospho [S7(100)]	6.17774e-09	0.000130347	1	1	1	Q9H4I2	Q9H4I2 [674-701]	Q9H4I2 1xPhospho [S680(100)]	1	3144.26	185043		High	High	8.975e-05	3.109e-09	3.55	85.39
FALSE	High	[K].KAEGEPQEESPLK.[S]	1xDeamidated [Q7]; 1xPhospho [S10(100)]	0.00126096	0.000130347	1	1	1	Q9NYF8	Q9NYF8 [168-180]	Q9NYF8 1xPhospho [S177(100)]	1	1522.67	218069		High	High	8.975e-05	0.0006455	2.42	35.93
FALSE	High	[K].KAEGEPQEESPLK.[S]	1xPhospho [S10(100)]	5.28344e-09	0.000130347	1	1	5	Q9NYF8	Q9NYF8 [168-180]	Q9NYF8 1xPhospho [S177(100)]	1	1521.68	18457680		High	High	8.975e-05	2.661e-09	4.84	33.86
FALSE	High	[K].KAENAEGQTPAIGPDGEPLDETSQMSDLPVK.[V]	1xOxidation [M25]; 1xPhospho [S/T]	6.20176e-06	0.000130347	1	1	1	P51532	P51532 [588-618]		1	3320.49	208769		High	High	8.975e-05	3.131e-06	2.61	89.22
FALSE	High	[K].KAENAEGQTPAIGPDGEPLDETSQMSDLPVK.[V]	1xDeamidated [N4]; 1xPhospho [S26(99)]	9.22958e-06	0.000130347	1	1	1	P51532	P51532 [588-618]	P51532 1xPhospho [S613(99)]	1	3305.48		No Quan Values	High	High	8.975e-05	4.668e-06	2.37
FALSE	High	[K].KAENAEGQTPAIGPDGEPLDETSQMSDLPVK.[V]	1xPhospho [S26(99.6)]	1.18139e-11	0.000130347	1	1	2	P51532	P51532 [588-618]	P51532 1xPhospho [S613(99.6)]	1	3304.49	1.2154e+06		High	High	8.975e-05	5.903e-12	5.22	99.02
FALSE	High	[K].KAEPSEVDMNSPK.[S]	1xPhospho [S11(100)]	2.68964e-06	0.000130347	1	1	4	Q9NR30	Q9NR30 [61-73]	Q9NR30 1xPhospho [S71(100)]	1	1511.64	2.05895e+06		High	High	8.975e-05	1.361e-06	2.96	36.52
FALSE	High	[K].KAEPSEVDMNSPK.[S]	1xOxidation [M9]; 1xPhospho [S11(100)]	0.0933332	0.00908724	1	1	1	Q9NR30	Q9NR30 [61-73]	Q9NR30 1xPhospho [S71(100)]	1	1527.64	255467		High	High	0.004978	0.04701	1.2	23.14
FALSE	High	[K].KAEQGSEEEGEGEEEEEEGGESK.[A]	1xPhospho [S6(100)]	2.37738e-07	0.000130347	1	1	3	Q8NE71	Q8NE71 [223-245]	Q8NE71 1xPhospho [S228(100)]	1	2561.95	1.67829e+06		High	High	8.975e-05	1.199e-07	4.25	27.99
FALSE	High	[K].KAEQGSEEEGEGEEEEEEGGESK.[A]	1xDeamidated [Q4]; 1xPhospho [S6(100)]	0.008416	0.00133214	1	1	1	Q8NE71	Q8NE71 [223-245]	Q8NE71 1xPhospho [S228(100)]	1	2562.94	26837.6		High	High	0.0007047	0.004415	0.72	29.42
FALSE	High	[K].KAGSDGDIMDSSTEAPPISIK.[S]	1xPhospho [S4(100)]	2.343e-09	0.000130347	1	1	1	Q6F5E8	Q6F5E8 [1243-1263]	Q6F5E8 1xPhospho [S1246(100)]	1	2198.99	238108		High	High	8.975e-05	1.175e-09	4.05	91.77
FALSE	High	[K].KAPAGQEEPGTPPSSPLSAEQLDR.[I]	2xPhospho [T11(100); S15(100)]	1.35689e-11	0.000130347	1	1	5	P13051	P13051 [50-73]	P13051 2xPhospho [T60(100); S64(100)]	1	2622.15	3.02669e+06		High	High	8.975e-05	6.774e-12	5.91	76.07
FALSE	High	[K].KAPAGQEEPGTPPSSPLSAEQLDR.[I]	1xPhospho [T11(100)]	4.83417e-12	0.000130347	1	1	3	P13051	P13051 [50-73]	P13051 1xPhospho [T60(100)]	1	2542.18	748773		High	High	8.975e-05	2.42e-12	5.01	77.83
FALSE	High	[K].KAQEAEAQSEDDDEDTEEEQGEEK.[E]	2xPhospho [S9(100); T16(100)]	2.29005e-06	0.000130347	1	1	2	Q5C9Z4	Q5C9Z4 [272-295]	Q5C9Z4 2xPhospho [S280(100); T287(100)]	1	2899.02	138689		High	High	8.975e-05	1.155e-06	3.19	27.35
FALSE	High	[K].KAQEAEAQSEDDDEDTEEEQGEEK.[E]	1xPhospho [S9(100)]	5.45761e-07	0.000130347	1	1	1	Q5C9Z4	Q5C9Z4 [272-295]	Q5C9Z4 1xPhospho [S280(100)]	1	2819.05	108546		High	High	8.975e-05	2.754e-07	3.18	28.42
FALSE	High	[K].KASAEGPLLGPEAAPSGEGAGSK.[G]	1xPhospho [S3(100)]	0.0278558	0.00285194	1	1	1	Q9BRJ6	Q9BRJ6 [21-43]	Q9BRJ6 1xPhospho [S23(100)]	1	2161.02	67520.7		High	High	0.001647	0.01423	1.03	68.39
FALSE	High	[K].KASSEGGTAAGAGLDSLHK.[N]	1xPhospho [S/T]	2.14161e-06	0.000130347	1	1	1	O15143	O15143 [308-326]		1	1836.85	114484		High	High	8.975e-05	1.08e-06	3.13	48.24
FALSE	High	[K].KCSLPAEEDSVLEK.[L]	1xCarbamidomethyl [C2]; 1xPhospho [S3(100)]	6.29491e-05	0.000130347	1	1	2	P27816	P27816 [634-647]	P27816 1xPhospho [S636(100)]	1	1684.75	1012348		High	High	8.975e-05	3.198e-05	2.7	69.78
FALSE	High	[K].KDDENIPMETEETHLEETTESQQNGEEGTSTPEDK.[E]	2xDeamidated [Q22; N24]; 1xPhospho [T/S]	0.00118334	0.000130347	1	1	1	Q969G3	Q969G3 [333-367]		1	4059.62	312549		High	High	8.975e-05	0.0006055	1.75	76.82
FALSE	High	[K].KDDENIPMETEETHLEETTESQQNGEEGTSTPEDK.[E]	1xDeamidated [Q/N]; 1xPhospho [T31(99.4)]	1.25703e-08	0.000130347	1	1	2	Q969G3	Q969G3 [333-367]	Q969G3 1xPhospho [T363(99.4)]	1	4058.63	257081		High	High	8.975e-05	6.324e-09	4.12	76.69
FALSE	High	[K].KDDVSPVMQFSSK.[F]	1xPhospho [S5(100)]	0.0478778	0.00546493	1	1	1	Q8IZE3	Q8IZE3 [703-715]	Q8IZE3 1xPhospho [S707(100)]	1	1547.68	119449		High	High	0.002983	0.02421	1.04	72.65
FALSE	High	[K].KDNEESEQPPVPGTPTLR.[N]	1xPhospho [T14(99.4)]	0.000763621	0.000130347	1	1	1	O15439	O15439 [633-650]	O15439 1xPhospho [T646(99.4)]	1	2073.95	232499		High	High	8.975e-05	0.0003893	1.85	66.17
FALSE	High	[K].KDSNELSDSAGEEDSADLK.[R]	1xPhospho [S]	0.0012663	0.000130347	1	1	2	Q9Y6X9	Q9Y6X9 [771-789]		1	2089.84	497959		High	High	8.975e-05	0.0006474	2.79	50.37
FALSE	High	[K].KECSEAMEVETSVISIDSPQK.[L]	1xCarbamidomethyl [C3]; 1xPhospho [S18(100)]	1.0625e-09	0.000130347	1	1	1	Q12888	Q12888 [710-730]	Q12888 1xPhospho [S727(100)]	1	2447.07	242287		High	High	8.975e-05	5.336e-10	4.43	93.05
FALSE	High	[K].KEDESQMEDPSTSPSPGTR.[A]	1xPhospho [S13(98.1)]	0.00492615	0.00105054	1	1	1	Q9UI08	Q9UI08 [292-310]	Q9UI08 1xPhospho [S304(98.1)]	1	2157.86	99296.1		High	High	0.0005597	0.002585	1.63	37.98
FALSE	High	[K].KEEENADSDDEGELQDLLSQDWR.[V]	1xPhospho [S8(100)]	0.00353739	0.000963065	1	1	3	Q96NB3	Q96NB3 [344-366]	Q96NB3 1xPhospho [S351(100)]	1	2801.14	117047		High	High	0.0005162	0.001843	1.34	119.07
FALSE	High	[K].KEEENADSDDEGELQDLLSQDWR.[V]	1xDeamidated [N5]; 1xPhospho [S8(100)]	0.0207334	0.00246075	1	1	1	Q96NB3	Q96NB3 [344-366]	Q96NB3 1xPhospho [S351(100)]	1	2802.13	77932.4		High	High	0.001395	0.01067	1.18	118.63
FALSE	High	[K].KEEPSQNDISPK.[T]	1xPhospho [S10(100)]	0.00404987	0.000963065	1	1	4	Q9NR30	Q9NR30 [80-91]	Q9NR30 1xPhospho [S89(100)]	1	1451.64	488112		High	High	0.0005162	0.002116	2.92	27.33
FALSE	High	[K].KEESEESDDDMGFGLFD.[-]	1xOxidation [M11]; 1xPhospho [S7(100)]	0.00285307	0.000858403	1	2	5	P05387	P05387 [99-115]	P05387 1xPhospho [S105(100)]	1	2045.72	988021		High	High	0.0004646	0.001479	3.05	104.89
FALSE	High	[K].KEGEEEEENTEEPPQGEEEESMETQE.[-]	1xPhospho [S21(99.5)]	2.12613e-07	0.000130347	1	1	2	Q12905	Q12905 [365-390]	Q12905 1xPhospho [S385(99.5)]	1	3132.15	417195		High	High	8.975e-05	1.074e-07	3.83	51.66
FALSE	High	[K].KEGITGPPADSSKPIGPDDAIDALSSDFTCGSPTAAGK.[K]	1xCarbamidomethyl [C30]; 1xPhospho [S32(99.5)]	4.38375e-15	0.000130347	1	1	1	P20810	P20810 [212-249]	P20810 1xPhospho [S243(99.5)]	1	3810.74	484595		High	High	8.975e-05	5.127e-15	6.09	110.08
FALSE	High	[K].KEGSDGPLATSKPVPAEK.[S]	1xPhospho [S4(98.6)]	0.0609274	0.00626489	1	1	1	P08240	P08240 [174-191]	P08240 1xPhospho [S177(98.6)]	1	1890.92	73887.9		High	High	0.003471	0.03072	1.42	45.46
FALSE	High	[K].KEIQNGNLHESDSESVPR.[D]	1xDeamidated [N5]; 1xPhospho [S11(99.7)]	0.000299881	0.000130347	1	1	2	Q86UP2	Q86UP2 [65-82]	Q86UP2 1xPhospho [S75(99.7)]	1	2119.93	233003		High	High	8.975e-05	0.0001527	2.82	44.96
FALSE	High	[K].KEPAITSQNSPEAR.[E]	1xPhospho [S10(99.7)]	0.000173019	0.000130347	1	1	1	P23193	P23193 [91-104]	P23193 1xPhospho [S100(99.7)]	1	1607.74	138527		High	High	8.975e-05	8.772e-05	2.57	33.05
FALSE	High	[K].KEQESDEEEEEEEEDEPSGATTR.[S]	1xPhospho [S5(100)]	1.82951e-08	0.000130347	1	1	2	Q8NFC6	Q8NFC6 [2982-3004]	Q8NFC6 1xPhospho [S2986(100)]	1	2762.03	1.26683e+06		High	High	8.975e-05	9.213e-09	4.49	38.15
FALSE	High	[K].KEQSEVSVSPR.[A]	1xPhospho [S]	0.0798447	0.00756113	1	1	1	Q7L4I2	Q7L4I2 [24-34]		1	1325.61	205456		High	High	0.004117	0.04021	1.82	31.32
FALSE	High	[K].KESKEEETSIDVAGKPNEVTK.[A]	1xPhospho [S3(100)]	3.23739e-10	0.000130347	1	1	4	P53985	P53985 [459-479]	P53985 1xPhospho [S461(100)]	2	2398.14	2.35188e+06		High	High	8.975e-05	1.621e-10	4.57	46.52
FALSE	High	[K].KESKEEETSIDVAGKPNEVTK.[A]	2xPhospho [T8(99.6); S9(99.6)]	7.39512e-07	0.000130347	1	1	3	P53985	P53985 [459-479]	P53985 2xPhospho [T466(99.6); S467(99.6)]	2	2478.1	2.4649e+06		High	High	8.975e-05	3.727e-07	3.36	49.35
FALSE	High	[K].KESKEEETSIDVAGKPNEVTK.[A]	1xDeamidated [N17]; 2xPhospho [S3(99.7); T/S]	0.0565067	0.00601423	1	1	1	P53985	P53985 [459-479]	P53985 2xPhospho [S461(99.7); T/S]	2	2479.09		No Quan Values	High	High	0.003298	0.02844	1.25
FALSE	High	[K].KESPTSSSFGK.[F]	1xPhospho [S3(100)]	0.0141397	0.00164707	1	1	1	Q5VUA4	Q5VUA4 [1265-1275]	Q5VUA4 1xPhospho [S1267(100)]	1	1234.54	88201.2		High	High	0.0009878	0.007375	2.12	26.76
FALSE	High	[K].KETESEAEDNLDDLEK.[H]	2xPhospho [T3(100); S5(100)]	3.04967e-09	0.000130347	1	1	26	Q8IYB3	Q8IYB3 [870-885]	Q8IYB3 2xPhospho [T872(100); S874(100)]	1	2024.76	2.77155e+06		High	High	8.975e-05	1.532e-09	7.2	74.15
FALSE	High	[K].KETESEAEDNLDDLEK.[H]	1xDeamidated [N10]; 1xPhospho [S5(99.7)]	2.45974e-06	0.000130347	1	1	2	Q8IYB3	Q8IYB3 [870-885]	Q8IYB3 1xPhospho [S874(99.7)]	1	1945.78	106151		High	High	8.975e-05	1.244e-06	3.14	76.65
FALSE	High	[K].KETESEAEDNLDDLEK.[H]	1xPhospho [S5(100)]	4.32831e-10	0.000130347	1	1	11	Q8IYB3	Q8IYB3 [870-885]	Q8IYB3 1xPhospho [S874(100)]	1	1944.8	2.40639e+07		High	High	8.975e-05	2.175e-10	6.26	69.31
FALSE	High	[K].KETVETAQDDETSSQGK.[A]	1xPhospho [S/T]	0.0720419	0.00675571	1	1	1	Q5JSL3	Q5JSL3 [283-299]		1	1932.81	123267		High	High	0.00371	0.03629	1.13	22.48
FALSE	High	[K].KETWDTAEEDSGTDSEYDESGK.[S]	1xPhospho [S/T/Y]	0.00807716	0.00133214	1	1	1	Q96K76	Q96K76 [1003-1024]		1	2558.96	67310.5		High	High	0.0007047	0.004243	1.21	54.59
FALSE	High	[K].KEVSPEVVR.[S]	1xPhospho [S4(100)]	0.00758094	0.00114299	1	1	1	Q5T200	Q5T200 [195-203]	Q5T200 1xPhospho [S198(100)]	1	1122.56	789818		High	High	0.0006089	0.003985	2.64	37.25
FALSE	High	[K].KFDHESSPGTDEDK.[S]	2xPhospho [S7(100); T10(100)]	4.83741e-07	0.000130347	1	1	2	Q13427	Q13427 [739-752]	Q13427 2xPhospho [S745(100); T748(100)]	1	1751.62	1.96718e+06		High	High	8.975e-05	2.442e-07	4.72	22.58
FALSE	High	[K].KFDHESSPGTDEDK.[S]	1xPhospho [T10(100)]	4.51609e-06	0.000130347	1	1	3	Q13427	Q13427 [739-752]	Q13427 1xPhospho [T748(100)]	1	1671.65	284713		High	High	8.975e-05	2.282e-06	2.74	21.18
FALSE	High	[K].KFDHESSPGTDEDK.[S]	3xPhospho [S6(100); S7(100); T10(100)]	0.00383899	0.000963065	1	1	1	Q13427	Q13427 [739-752]	Q13427 3xPhospho [S744(100); S745(100); T748(100)]	1	1831.59	94809		High	High	0.0005162	0.002002	2.78	24.91
FALSE	High	[K].KFELLPTPPLSPSRR.[S]	2xPhospho [T7(100); S11(99.6)]	0.00486427	0.00105054	1	1	1	P01106	P01106 [52-66]	P01106 2xPhospho [T58(100); S62(99.6)]	2	1897.93	301660		High	High	0.0005597	0.002548	2.94	108.97
FALSE	High	[K].KGAAEEAELEDSDDEEKPVK.[Q]	1xPhospho [S12(100)]	9.98079e-10	0.000130347	1	1	6	Q9UBB9	Q9UBB9 [87-106]	Q9UBB9 1xPhospho [S98(100)]	1	2268.98	1792488		High	High	8.975e-05	5.005e-10	5.58	44.7
FALSE	High	[K].KGAAEEAELEDSDDEEKPVKQDDFPK.[D]	1xPhospho [S12(100)]	0.00029462	0.000130347	1	1	2	Q9UBB9	Q9UBB9 [87-112]	Q9UBB9 1xPhospho [S98(100)]	2	2999.3	606414		High	High	8.975e-05	0.0001497	2.76	61.88
FALSE	High	[K].KGDDSDEEDLCISNK.[W]	1xCarbamidomethyl [C11]; 1xPhospho [S5(100)]	0.0121529	0.00143715	1	1	1	Q9Y3M8	Q9Y3M8 [129-143]	Q9Y3M8 1xPhospho [S133(100)]	1	1804.69	156039		High	High	0.0008206	0.006349	2.45	49.36
FALSE	High	[K].KGDGGGAGGGGGGGGSGGGGSGGGGGGGSSRPPAPQENTTSEAGLPQGEAR.[T]	2xDeamidated [Q36; N38]; 1xPhospho [T/S]	0.0908652	0.0088067	1	1	1	Q9UKM9	Q9UKM9 [224-274]		1	4261.8		No Quan Values	High	High	0.004786	0.04594	0.99
FALSE	High	[K].KGDIDNVKSPEETEK.[D]	1xPhospho [S9(100)]	0.000120133	0.000130347	1	1	1	Q12830	Q12830 [564-578]	Q12830 1xPhospho [S572(100)]	2	1768.8	167386		High	High	8.975e-05	6.109e-05	3.03	30.61
FALSE	High	[K].KGDVEGSQSQDEGEGSGESER.[G]	1xPhospho [S9(100)]	1.39375e-11	0.000130347	1	1	4	Q9UQE7	Q9UQE7 [1059-1079]	Q9UQE7 1xPhospho [S1067(100)]	1	2246.87	8.54458e+06		High	High	8.975e-05	6.978e-12	7.63	22.18
FALSE	High	[K].KGDVEGSQSQDEGEGSGESER.[G]	2xPhospho [S9(99); S16(99)]	0.0103777	0.00133214	1	1	2	Q9UQE7	Q9UQE7 [1059-1079]	Q9UQE7 2xPhospho [S1067(99); S1074(99)]	1	2326.83	125398		High	High	0.0007047	0.005425	1.51	22.45
FALSE	High	[K].KGFNGCDSPEPDGEDSLEQSPLLEDK.[Y]	1xCarbamidomethyl [C6]; 2xDeamidated [N4; Q19]; 1xPhospho [S8(100)]	8.95302e-05	0.000130347	1	1	1	Q14814	Q14814 [91-116]	Q14814 1xPhospho [S98(100)]	1	2945.19	235049		High	High	8.975e-05	4.547e-05	2.48	95.81
FALSE	High	[K].KGGEFDEFVNDDTDDDLPISK.[K]	1xDeamidated [N10]; 1xPhospho [T13(100)]	1.63073e-06	0.000130347	1	1	3	Q6PD62	Q6PD62 [913-933]	Q6PD62 1xPhospho [T925(100)]	1	2437		No Quan Values	High	High	8.975e-05	8.222e-07	3.66
FALSE	High	[K].KGGEFDEFVNDDTDDDLPISK.[K]	1xPhospho [T13(100)]	9.05084e-13	0.000130347	1	1	26	Q6PD62	Q6PD62 [913-933]	Q6PD62 1xPhospho [T925(100)]	1	2436.01	8.86482e+06		High	High	8.975e-05	4.516e-13	6.06	101.74
FALSE	High	[K].KGNSPNSEPPTPK.[T]	1xPhospho [S4(99.6)]	0.00041574	0.000130347	1	1	3	P48634	P48634 [377-389]	P48634 1xPhospho [S380(99.6)]	1	1432.65	410198		High	High	8.975e-05	0.0002113	2.3	24.64
FALSE	High	[K].KGPRTPSPPPPIPEDIALGK.[K]	2xPhospho [T5(100); S7(100)]	3.04131e-05	0.000130347	1	1	2	Q5T200	Q5T200 [259-278]	Q5T200 2xPhospho [T263(100); S265(100)]	2	2227.09	339221		High	High	8.975e-05	1.543e-05	3.97	95.51
FALSE	High	[K].KGQEADLEAGGEEVPEANGSAGK.[R]	1xDeamidated [N18]; 1xPhospho [S20(100)]	0.00501006	0.00105054	1	1	1	Q9NX58	Q9NX58 [225-247]	Q9NX58 1xPhospho [S244(100)]	1	2323.99		No Quan Values	High	High	0.0005597	0.002623	1.27
FALSE	High	[K].KGSSTDISEDWEK.[D]	1xPhospho [S/T]	0.00837755	0.00133214	1	1	1	Q9NW68	Q9NW68 [385-397]		1	1561.64	134125		High	High	0.0007047	0.00439	1.71	58.28
FALSE	High	[K].KGTENGVNGTLTSNVADSPR.[N]	2xDeamidated [N8; N]; 1xPhospho [S18(100)]	0.000694027	0.000130347	1	1	3	Q15629	Q15629 [348-367]	Q15629 1xPhospho [S365(100)]	1	2098.93	393775		High	High	8.975e-05	0.0003546	2.08	69.54
FALSE	High	[K].KGTENGVNGTLTSNVADSPR.[N]	1xDeamidated [N5]; 1xPhospho [S18(100)]	7.86733e-05	0.000130347	1	1	1	Q15629	Q15629 [348-367]	Q15629 1xPhospho [S365(100)]	1	2097.94	161615		High	High	8.975e-05	3.992e-05	2.87	54.35
FALSE	High	[K].KHSQTDLVSR.[L]	1xPhospho [S3(99.7)]	0.00168932	0.000457387	1	1	1	O14683	O14683 [12-21]	O14683 1xPhospho [S14(99.7)]	1	1250.59	515385		High	High	0.000259	0.0008683	1.86	23.47
FALSE	High	[K].KHTEDTISVASSLHSSPPASPQGSPHK.[G]	2xPhospho [S20(100); S/T]	8.00516e-09	0.000130347	1	1	2	Q8TEU7	Q8TEU7 [1222-1248]	Q8TEU7 2xPhospho [S1241(100); S/T]	1	2942.31	248258		High	High	8.975e-05	4.028e-09	4.55	57.87
FALSE	High	[K].KIGSTENISNTK.[E]	1xPhospho [S4(99.6)]	0.00287622	0.000858403	1	1	3	Q7Z6E9	Q7Z6E9 [1218-1229]	Q7Z6E9 1xPhospho [S1221(99.6)]	1	1371.65	468794		High	High	0.0004646	0.001491	2.37	33.95
FALSE	High	[K].KIPDPDSDDVSEVDAR.[H]	1xPhospho [S7(100)]	0.000192488	0.000130347	1	1	3	P51532	P51532 [689-704]	P51532 1xPhospho [S695(100)]	1	1837.79	377260		High	High	8.975e-05	9.759e-05	3.01	64.91
FALSE	High	[K].KIPEPSPVTR.[R]	1xPhospho [S6(99.7)]	0.00675021	0.00114299	1	1	2	Q7Z4S6	Q7Z4S6 [1234-1243]	Q7Z4S6 1xPhospho [S1239(99.7)]	1	1203.61	138895		High	High	0.0006089	0.003547	1.83	49.12
FALSE	High	[K].KIQQGEEEEKESSGEIEAAPVTGTGR.[V]	1xPhospho [S/T]	0.000529386	0.000130347	1	1	1	Q6AI08	Q6AI08 [325-350]		2	2839.3	125604		High	High	8.975e-05	0.0002702	2.85	52.92
FALSE	High	[K].KKDELSDYAEK.[S]	1xPhospho [S6(100)]	0.00441789	0.00105054	1	1	1	P46100	P46100 [1056-1066]	P46100 1xPhospho [S1061(100)]	2	1405.62	1.55581e+06		High	High	0.0005597	0.002316	3.12	35.69
FALSE	High	[K].KKEEPSQNDISPK.[T]	1xPhospho [S11(100)]	7.44058e-08	0.000130347	1	1	4	Q9NR30	Q9NR30 [79-91]	Q9NR30 1xPhospho [S89(100)]	2	1579.74	831521		High	High	8.975e-05	3.751e-08	4.71	22.66
FALSE	High	[K].KKEEPSQNDISPK.[T]	1xDeamidated [N/Q]; 1xPhospho [S11(100)]	9.96431e-09	0.000130347	1	1	9	Q9NR30	Q9NR30 [79-91]	Q9NR30 1xPhospho [S89(100)]	2	1580.72	4.92323e+06		High	High	8.975e-05	5.015e-09	4.44	22.16
FALSE	High	[K].KKEPAITSQNSPEAR.[E]	1xPhospho [S11(100)]	2.29348e-15	0.000130347	1	1	15	P23193	P23193 [90-104]	P23193 1xPhospho [S100(100)]	2	1735.84	1.58139e+07		High	High	8.975e-05	3.161e-15	7.26	25.42
FALSE	High	[K].KKEPAITSQNSPEAR.[E]	1xDeamidated [N/Q]; 1xPhospho [S11(100)]	8.25389e-14	0.000130347	1	1	6	P23193	P23193 [90-104]	P23193 1xPhospho [S100(100)]	2	1736.82	767051		High	High	8.975e-05	4.54e-14	4.62	27.87
FALSE	High	[K].KKPCSETSQIEDTPSSKPTLLANGGHGVEGSDTTGSPTEFLEEK.[M]	1xCarbamidomethyl [C4]; 2xDeamidated [Q9; N23]; 1xPhospho [S36(100)]	1.98697e-12	0.000130347	1	1	4	P27816	P27816 [64-107]	P27816 1xPhospho [S99(100)]	1	4728.14	2.08901e+06		High	High	8.975e-05	9.902e-13	3.18	93
FALSE	High	[K].KKPCSETSQIEDTPSSKPTLLANGGHGVEGSDTTGSPTEFLEEK.[M]	1xCarbamidomethyl [C4]; 1xDeamidated [N23]; 1xPhospho [S36(100)]	4.11594e-12	0.000130347	1	1	4	P27816	P27816 [64-107]	P27816 1xPhospho [S99(100)]	1	4727.16	1.93423e+06		High	High	8.975e-05	2.056e-12	7.9	90.85
FALSE	High	[K].KKPGDASSLPDAGLSPGSQVDSK.[S]	1xPhospho [S15(100)]	1.91311e-08	0.000130347	1	1	1	Q13459	Q13459 [1391-1413]	Q13459 1xPhospho [S1405(100)]	1	2321.1	461017		High	High	8.975e-05	9.624e-09	3.47	63.86
FALSE	High	[K].KKPTSPVKPIPQNTEYR.[T]	1xPhospho [T/S/Y]	0.0463755	0.0054005	1	1	1	P25054	P25054 [1770-1786]		1	2063.07	30394		High	High	0.002939	0.02342	0.99	41.93
FALSE	High	[K].KKTEFLDLDNSPLSPPSPR.[T]	1xPhospho [S17(100)]	0.00178218	0.000616866	1	1	2	Q8NCF5	Q8NCF5 [188-206]	Q8NCF5 1xPhospho [S204(100)]	2	2221.09	174948		High	High	0.0003411	0.000918	1.87	100.48
FALSE	High	[K].KLAGMWNNTAAADK.[Q]	1xDeamidated [N8]; 1xOxidation [M5]; 1xPhospho [T9(100)]	0.0580456	0.00607493	1	1	1	P23497	P23497 [802-815]	P23497 1xPhospho [T810(100)]	1	1587.69	3.38742e+06		High	High	0.003373	0.02924	1.13	34.82
FALSE	High	[K].KLCDPDGLSDEEDQKPVR.[L]	1xCarbamidomethyl [C3]; 1xPhospho [S9(100)]	0.0772953	0.00729506	1	1	1	Q96RY5	Q96RY5 [299-316]	Q96RY5 1xPhospho [S307(100)]	1	2180.95	77950.4		High	High	0.003983	0.03899	1.28	55.15
FALSE	High	[K].KLEGNSPQGSNQGVK.[I]	1xPhospho [S10(100)]	0.00385478	0.000963065	1	1	3	P61006	P61006 [176-190]	P61006 1xPhospho [S185(100)]	1	1622.75	288869		High	High	0.0005162	0.00201	1.99	23.62
FALSE	High	[K].KLESPPPSTNPFLEDEPTPEMEELATEK.[G]	1xPhospho [S4(98.5)]	0.00298281	0.000858403	1	1	1	Q5VIR6	Q5VIR6 [374-401]	Q5VIR6 1xPhospho [S377(98.5)]	1	3235.46	63539.3		High	High	0.0004646	0.00155	1.85	113.6
FALSE	High	[K].KLGAGEGGEASVSPEK.[T]	2xPhospho [S11(100); S13(100)]	0.000364237	0.000130347	1	1	3	Q13428	Q13428 [1366-1381]	Q13428 2xPhospho [S1376(100); S1378(100)]	1	1675.7	268406		High	High	8.975e-05	0.0001851	2.64	40.56
FALSE	High	[K].KLGAGEGGEASVSPEK.[T]	1xPhospho [S13(100)]	1.64701e-12	0.000130347	1	1	10	Q13428	Q13428 [1366-1381]	Q13428 1xPhospho [S1378(100)]	1	1595.73	8.83228e+06		High	High	8.975e-05	8.199e-13	5.14	37.48
FALSE	High	[K].KLGEESGDEIDVPK.[D]	1xPhospho [S6(100)]	2.26502e-05	0.000130347	1	1	2	Q15051	Q15051 [567-580]	Q15051 1xPhospho [S572(100)]	1	1595.72	480732		High	High	8.975e-05	1.146e-05	3.62	64.44
FALSE	High	[K].KLGVSVSPSR.[A]	1xPhospho [S7(100)]	9.03318e-05	0.000130347	1	1	5	Q86VM9	Q86VM9 [528-537]	Q86VM9 1xPhospho [S534(100)]	1	1109.57	1.72419e+06		High	High	8.975e-05	4.586e-05	3.51	46.3
FALSE	High	[K].KLGVSVSPSR.[A]	2xPhospho [S5(100); S7(100)]	0.0153827	0.00184829	1	1	2	Q86VM9	Q86VM9 [528-537]	Q86VM9 2xPhospho [S532(100); S534(100)]	1	1189.54	1.21622e+06		High	High	0.001086	0.008008	2.84	53.57
FALSE	High	[K].KLNLAPAATTSNEPSGNNPPTHLSLDPTNAENTASQSPR.[T]	1xPhospho [S37(100)]	1.04196e-08	0.000130347	1	1	1	Q9UER7	Q9UER7 [142-180]	Q9UER7 1xPhospho [S178(100)]	1	4092.93	240538		High	High	8.975e-05	5.236e-09	4.1	90.35
FALSE	High	[K].KLNSPEETAFQTPK.[S]	1xPhospho [S4(100)]	0.00112449	0.000130347	1	1	1	Q9BTX1	Q9BTX1 [403-416]	Q9BTX1 1xPhospho [S406(100)]	1	1669.78	106588		High	High	8.975e-05	0.0005763	2.15	63.02
FALSE	High	[K].KLPPPPPQAPPEEENESEPEEPSGVEGAAFQSR.[L]	1xDeamidated [N15]; 1xPhospho [S17(100)]	7.86733e-05	0.000130347	1	1	1	O60341	O60341 [150-182]	O60341 1xPhospho [S166(100)]	1	3607.61	510934		High	High	8.975e-05	3.987e-05	3.47	86.91
FALSE	High	[K].KLPPPPPQAPPEEENESEPEEPSGVEGAAFQSR.[L]	1xPhospho [S17(100)]	2.74865e-11	0.000130347	1	1	9	O60341	O60341 [150-182]	O60341 1xPhospho [S166(100)]	1	3606.63	1.50816e+06		High	High	8.975e-05	1.372e-11	5.17	87.36
FALSE	High	[K].KLPSDSGDLEALEGK.[D]	1xPhospho [S]	0.000976539	0.000130347	1	1	1	O60524	O60524 [828-842]		1	1638.76	86788.8		High	High	8.975e-05	0.0004985	2.2	83.77
FALSE	High	[K].KLQVYEGGGQPPPQDLPGSPK.[S]	1xPhospho [S19(100)]	0.0116367	0.00143715	1	1	1	Q86Y91	Q86Y91 [386-406]	Q86Y91 1xPhospho [S404(100)]	1	2272.1	55300.4		High	High	0.0007648	0.006091	1.57	73.51
FALSE	High	[K].KLSCSLEDLRSESVDK.[C]	1xCarbamidomethyl [C4]; 1xPhospho [S]	0.0556039	0.00601423	1	1	1	Q8ND30	Q8ND30 [383-398]		2	1945.89	102016		High	High	0.003298	0.02805	1.54	68.34
FALSE	High	[K].KLSPIIEDSR.[E]	1xPhospho [S3(100)]	0.000476472	0.000130347	1	1	1	O60566	O60566 [668-677]	O60566 1xPhospho [S670(100)]	1	1237.62	190517		High	High	8.975e-05	0.0002429	2.79	62.1
FALSE	High	[K].KLSSERPSSDGEGVVENGITTCNGK.[E]	1xCarbamidomethyl [C22]; 1xDeamidated [N23]; 1xPhospho [S/T]	0.000107955	0.000130347	1	1	2	Q8N556	Q8N556 [275-299]		1	2702.2	173889		High	High	8.975e-05	5.471e-05	2.38	60.07
FALSE	High	[K].KLSSERPSSDGEGVVENGITTCNGK.[E]	1xCarbamidomethyl [C22]; 1xDeamidated [N]; 2xPhospho [S9(99.4); S/T]	3.91449e-06	0.000130347	1	1	2	Q8N556	Q8N556 [275-299]	Q8N556 2xPhospho [S283(99.4); S/T]	1	2782.16	245219		High	High	8.975e-05	1.983e-06	2.97	65.93
FALSE	High	[K].KLSSERPSSDGEGVVENGITTCNGK.[E]	1xCarbamidomethyl [C22]; 2xDeamidated [N17; N23]; 2xPhospho [S/T]	3.12219e-07	0.000130347	1	1	2	Q8N556	Q8N556 [275-299]		1	2783.15	372123		High	High	8.975e-05	1.573e-07	4.32	62.21
FALSE	High	[K].KLSSERPSSDGEGVVENGITTCNGK.[E]	1xCarbamidomethyl [C22]; 2xDeamidated [N17; N23]; 1xPhospho [S/T]	6.45618e-06	0.000130347	1	1	8	Q8N556	Q8N556 [275-299]		1	2703.18	571292		High	High	8.975e-05	3.266e-06	3.1	57.15
FALSE	High	[K].KLSSNCSGVEGDVTDEDEGAEMSQR.[M]	1xCarbamidomethyl [C6]; 1xPhospho [T14(100)]	1.75043e-11	0.000130347	1	1	1	Q9UPR0	Q9UPR0 [571-595]	Q9UPR0 1xPhospho [T584(100)]	1	2780.1	360652		High	High	8.975e-05	8.765e-12	5.4	59.34
FALSE	High	[K].KLSVPTSDEEDEVPAPKPR.[G]	2xPhospho [T6(100); S7(100)]	9.65765e-05	0.000130347	1	1	10	Q8NE71	Q8NE71 [103-121]	Q8NE71 2xPhospho [T108(100); S109(100)]	1	2254	361635		High	High	8.975e-05	4.897e-05	2.8	71.46
FALSE	High	[K].KLSVPTSDEEDEVPAPKPR.[G]	1xPhospho [T/S]	6.75061e-14	0.000130347	1	1	3	Q8NE71	Q8NE71 [103-121]		1	2174.04	2.05217e+06		High	High	8.975e-05	3.917e-14	6.2	69.33
FALSE	High	[K].KLTSDEEGEPSGK.[R]	1xPhospho [S4(100)]	1.76528e-08	0.000130347	1	1	2	Q8WVC0	Q8WVC0 [627-639]	Q8WVC0 1xPhospho [S630(100)]	1	1456.62	3830169		High	High	8.975e-05	8.883e-09	4.19	27.38
FALSE	High	[K].KMLGEDSDEEEEMDTSER.[K]	1xPhospho [S7(100)]	9.78762e-05	0.000130347	1	1	1	Q9BWU0	Q9BWU0 [306-323]	Q9BWU0 1xPhospho [S312(100)]	1	2209.81	46681.4		High	High	8.975e-05	4.96e-05	2.4	59.43
FALSE	High	[K].KMSDDEDDDEEEYGK.[E]	1xPhospho [S3(100)]	6.26689e-05	0.000130347	1	1	1	Q7KZ85	Q7KZ85 [123-137]	Q7KZ85 1xPhospho [S125(100)]	1	1884.64	844957		High	High	8.975e-05	3.174e-05	2.88	33.46
FALSE	High	[K].KMSDDEDDDEEEYGKEEHEK.[E]	1xOxidation [M2]; 1xPhospho [S3(100)]	1.85266e-05	0.000130347	1	1	1	Q7KZ85	Q7KZ85 [123-142]	Q7KZ85 1xPhospho [S125(100)]	2	2552.91	58102.4		High	High	8.975e-05	9.401e-06	2.68	26.64
FALSE	High	[K].KMSDDEDDDEEEYGKEEHEK.[E]	1xPhospho [S3(100)]	0.0256272	0.00255336	1	1	1	Q7KZ85	Q7KZ85 [123-142]	Q7KZ85 1xPhospho [S125(100)]	2	2536.92	100412		High	High	0.001499	0.01316	1.57	31.79
FALSE	High	[K].KMSQPGSPSPK.[T]	2xPhospho [S3(100); S7(100)]	6.99678e-06	0.000130347	1	1	1	Q14839	Q14839 [1529-1539]	Q14839 2xPhospho [S1531(100); S1535(100)]	1	1303.52	1175623		High	High	8.975e-05	3.535e-06	4.21	24.31
FALSE	High	[K].KMSQPGSPSPKTPTPSTPGDTQPNTPAPVPPAEDGIK.[I]	3xPhospho [S3(97.4); T12(95.5); T/S]	0.00768423	0.00114299	1	1	4	Q14839	Q14839 [1529-1565]	Q14839 3xPhospho [S1531(97.4); T1540(95.5); T/S]	2	3949.74	225244		High	High	0.0006089	0.00403	1.71	82.58
FALSE	High	[K].KNQKPSQVNGAPGSPTEPAGQK.[Q]	1xDeamidated [N/Q]; 1xPhospho [S14(100)]	1.12735e-07	0.000130347	1	1	6	Q9BQG0	Q9BQG0 [1254-1275]	Q9BQG0 1xPhospho [S1267(100)]	1	2301.09	1.02168e+06		High	High	8.975e-05	5.678e-08	2.9	31.22
FALSE	High	[K].KNQKPSQVNGAPGSPTEPAGQK.[Q]	2xDeamidated [N9; N/Q]; 1xPhospho [S14(100)]	4.82383e-08	0.000130347	1	1	6	Q9BQG0	Q9BQG0 [1254-1275]	Q9BQG0 1xPhospho [S1267(100)]	1	2302.07	334604		High	High	8.975e-05	2.431e-08	3.7	32.62
FALSE	High	[K].KNQKPSQVNGAPGSPTEPAGQK.[Q]	1xPhospho [S14(99.4)]	0.00269624	0.000858403	1	1	1	Q9BQG0	Q9BQG0 [1254-1275]	Q9BQG0 1xPhospho [S1267(99.4)]	1	2300.1	43420.1		High	High	0.0004646	0.001395	2.48	29.97
FALSE	High	[K].KNSSQDDLFPTSDTPR.[A]	1xPhospho [S/T]	0.0239543	0.00246075	1	1	1	Q9H6T3	Q9H6T3 [478-493]		1	1887.81		No Quan Values	High	High	0.001395	0.0123	1.83
FALSE	High	[K].KNSSQSLMVPQSGSPEPESIR.[N]	1xPhospho [S14(99.5)]	0.000182495	0.000130347	1	1	2	O75970	O75970 [1582-1602]	O75970 1xPhospho [S1595(99.5)]	1	2338.07	107631		High	High	8.975e-05	9.261e-05	2.69	75.04
FALSE	High	[K].KNSVHEQEAINSDPELSNCENFQK.[T]	1xCarbamidomethyl [C19]; 2xPhospho [S3(100); S12(100)]	5.23346e-06	0.000130347	1	1	1	Q8IX90	Q8IX90 [108-131]	Q8IX90 2xPhospho [S110(100); S119(100)]	1	2977.21	93772.5		High	High	8.975e-05	2.641e-06	2.97	67.3
FALSE	High	[K].KNSVHEQEAINSDPELSNCENFQK.[T]	1xCarbamidomethyl [C19]; 1xDeamidated [N11]; 1xPhospho [S3(100)]	1.92709e-07	0.000130347	1	1	1	Q8IX90	Q8IX90 [108-131]	Q8IX90 1xPhospho [S110(100)]	1	2898.22		No Quan Values	High	High	8.975e-05	9.706e-08	3.2
FALSE	High	[K].KNSVHEQEAINSDPELSNCENFQK.[T]	1xCarbamidomethyl [C19]; 1xPhospho [S3(100)]	3.89274e-08	0.000130347	1	1	2	Q8IX90	Q8IX90 [108-131]	Q8IX90 1xPhospho [S110(100)]	1	2897.24	243134		High	High	8.975e-05	1.956e-08	3.15	62.05
FALSE	High	[K].KNTQIELQSSPDVQNSLLEDK.[T]	1xPhospho [S/T]	0.000836293	0.000130347	1	1	1	Q9UK61	Q9UK61 [1543-1563]		1	2466.18	113334		High	High	8.975e-05	0.0004264	1.92	90.22
FALSE	High	[K].KPALPVSPAAR.[S]	1xPhospho [S7(100)]	0.00533954	0.00105054	1	1	1	Q9BWU0	Q9BWU0 [76-86]	Q9BWU0 1xPhospho [S82(100)]	0	1186.63	184265		High	High	0.0005597	0.002806	1.46	56.06
FALSE	High	[K].KPAQEETEETSSQESAEED.[-]	1xPhospho [T/S]	0.0228642	0.00246075	1	1	1	P52926	P52926 [91-109]		0	2203.84	56156.8		High	High	0.001395	0.01177	1.04	26.59
FALSE	High	[K].KPAQEETEETSSQESAEED.[-]	2xPhospho [T/S]	0.045886	0.0054005	1	1	2	P52926	P52926 [91-109]		0	2283.81	195034		High	High	0.002899	0.02319	1.37	26.67
FALSE	High	[K].KPATPAEDDEDDDIDLFGSDNEEEDK.[E]	1xDeamidated [N21]; 1xPhospho [S19(100)]	5.95735e-06	0.000130347	1	1	1	P29692	P29692 [144-169]	P29692 1xPhospho [S162(100)]	0	2990.15	459458		High	High	8.975e-05	3.016e-06	2.8	98.15
FALSE	High	[K].KPATPAEDDEDDDIDLFGSDNEEEDK.[E]	1xPhospho [S19(100)]	1.56256e-18	0.000130347	1	1	36	P29692	P29692 [144-169]	P29692 1xPhospho [S162(100)]	0	2989.16	8.75393e+07		High	High	8.975e-05	1.397e-17	7.34	90.05
FALSE	High	[K].KPDGVKESTESSNTTIEDEDVK.[A]	1xPhospho [S/T]	0.0290444	0.00328472	1	1	1	Q13557	Q13557 [323-344]		1	2488.1		No Quan Values	High	High	0.001815	0.01479	1.37
FALSE	High	[K].KPEEMPTACPGHSPR.[S]	1xCarbamidomethyl [C9]; 1xPhospho [S13(100)]	0.000236085	0.000130347	1	1	1	Q9NZC9	Q9NZC9 [100-114]	Q9NZC9 1xPhospho [S112(100)]	0	1773.74	258633		High	High	8.975e-05	0.00012	2.41	35.39
FALSE	High	[K].KPGDGEVSPSTEDAPFQHSPLGK.[A]	1xPhospho [S8(99.2)]	4.68304e-09	0.000130347	1	1	3	O60318	O60318 [520-542]	O60318 1xPhospho [S527(99.2)]	0	2460.11	481581		High	High	8.975e-05	2.353e-09	3.25	77.62
FALSE	High	[K].KPGDGEVSPSTEDAPFQHSPLGK.[A]	1xDeamidated [Q17]; 1xPhospho [S19(100)]	0.00267455	0.000733151	1	1	1	O60318	O60318 [520-542]	O60318 1xPhospho [S538(100)]	0	2461.09	159588		High	High	0.0004004	0.001385	1.62	71.04
FALSE	High	[K].KPLSNCIHPGFTGPK.[R]	1xCarbamidomethyl [C6]; 1xDeamidated [N5]; 1xPhospho [S4(100)]	0.0200031	0.00216798	1	1	1	Q8NDH2	Q8NDH2 [1954-1968]	Q8NDH2 1xPhospho [S1957(100)]	0	1733.81	87882.6		High	High	0.001249	0.01033	1.5	38.98
FALSE	High	[K].KPPAPPSPVQSQSPSTNWSPAVPVK.[K]	3xPhospho [S7(100); S13(100); S19(100)]	1.27545e-06	0.000130347	1	1	10	Q8IYB3	Q8IYB3 [763-787]	Q8IYB3 3xPhospho [S769(100); S775(100); S781(100)]	0	2823.26	6.9712e+06		High	High	8.975e-05	6.43e-07	5.67	94.49
FALSE	High	[K].KPPAPPSPVQSQSPSTNWSPAVPVK.[K]	1xDeamidated [N17]; 2xPhospho [S7(100); S13(99.5)]	7.23535e-10	0.000130347	1	1	2	Q8IYB3	Q8IYB3 [763-787]	Q8IYB3 2xPhospho [S769(100); S775(99.5)]	0	2744.27	1.01191e+06		High	High	8.975e-05	3.629e-10	5.15	94.68
FALSE	High	[K].KPPAPPSPVQSQSPSTNWSPAVPVK.[K]	2xPhospho [S7(100); S13(100)]	6.23927e-15	0.000130347	1	1	13	Q8IYB3	Q8IYB3 [763-787]	Q8IYB3 2xPhospho [S769(100); S775(100)]	0	2743.29	2.95813e+07		High	High	8.975e-05	6.661e-15	7.91	93.61
FALSE	High	[K].KPPAPPSPVQSQSPSTNWSPAVPVK.[K]	1xPhospho [S7(100)]	1.51621e-16	0.000130347	1	1	6	Q8IYB3	Q8IYB3 [763-787]	Q8IYB3 1xPhospho [S769(100)]	0	2663.32	2.68028e+06		High	High	8.975e-05	4.201e-16	7.06	90.73
FALSE	High	[K].KPPAPPSPVQSQSPSTNWSPAVPVKK.[A]	3xPhospho [S7(100); S13(99.7); S/T]	4.82909e-06	0.000130347	1	1	3	Q8IYB3	Q8IYB3 [763-788]	Q8IYB3 3xPhospho [S769(100); S775(99.7); S/T]	1	2951.35	1.92354e+06		High	High	8.975e-05	2.442e-06	4.37	86.07
FALSE	High	[K].KPPAPPSPVQSQSPSTNWSPAVPVKK.[A]	2xPhospho [S7(100); S13(100)]	8.08095e-12	0.000130347	1	1	4	Q8IYB3	Q8IYB3 [763-788]	Q8IYB3 2xPhospho [S769(100); S775(100)]	1	2871.38	7.04139e+06		High	High	8.975e-05	4.042e-12	5.85	83.76
FALSE	High	[K].KPPAPPSPVQSQSPSTNWSPAVPVKK.[A]	1xPhospho [S7(100)]	5.16378e-06	0.000130347	1	1	3	Q8IYB3	Q8IYB3 [763-788]	Q8IYB3 1xPhospho [S769(100)]	1	2791.42	302230		High	High	8.975e-05	2.61e-06	2.58	80.69
FALSE	High	[K].KPPAPPSPVQSQSPSTNWSPAVPVKK.[A]	1xDeamidated [Q/N]; 2xPhospho [S/T]	0.00269624	0.000858403	1	1	3	Q8IYB3	Q8IYB3 [763-788]		1	2872.37		No Quan Values	High	High	0.0004646	0.0014	1.52
FALSE	High	[K].KPPGTPPPSALPLGAPPPDALPPGPTPEDSPSLETGSR.[Q]	2xPhospho [S30(99.1); T/S]	0.000185768	0.000130347	1	1	1	Q9BQQ3	Q9BQQ3 [212-249]	Q9BQQ3 2xPhospho [S241(99.1); T/S]	0	3854.83	156046		High	High	8.975e-05	9.441e-05	2.14	112.86
FALSE	High	[K].KPSLVSDLPWEGAAPQSPSFSGSEDSGSPK.[H]	1xDeamidated [Q16]; 1xPhospho [S17(100)]	6.14304e-11	0.000130347	1	1	2	Q13425	Q13425 [206-235]	Q13425 1xPhospho [S222(100)]	0	3125.4		No Quan Values	High	High	8.975e-05	3.076e-11	3.5
FALSE	High	[K].KPSLVSDLPWEGAAPQSPSFSGSEDSGSPK.[H]	1xPhospho [S]	2.7532e-12	0.000130347	1	1	2	Q13425	Q13425 [206-235]		0	3124.41	1.93845e+06		High	High	8.975e-05	1.374e-12	4.13	110.27
FALSE	High	[K].KPSLVSDLPWEGAAPQSPSFSGSEDSGSPK.[H]	2xPhospho [S17(98.2); S]	0.0650036	0.00648438	1	1	1	Q13425	Q13425 [206-235]	Q13425 2xPhospho [S222(98.2); S]	0	3204.38	101903		High	High	0.003576	0.03265	0.97	113.98
FALSE	High	[K].KPSPQPSSPR.[Q]	2xPhospho [S3(100); S]	0.0324171	0.00389551	1	1	1	O75909	O75909 [322-331]	O75909 2xPhospho [S324(100); S]	0	1240.51	30015.3		High	High	0.00218	0.01653	1.15	18.79
FALSE	High	[K].KPTYDPVSEDQDPLSSDFK.[R]	1xPhospho [T/Y/S]	0.0322478	0.00389551	1	1	1	Q07912	Q07912 [515-533]		0	2247.97		No Quan Values	High	High	0.00218	0.01641	1.21
FALSE	High	[K].KQDDSPPRPIIGPALPPGFIK.[S]	1xPhospho [S5(100)]	1.18922e-15	0.000130347	1	1	5	Q8IXQ4	Q8IXQ4 [101-121]	Q8IXQ4 1xPhospho [S105(100)]	1	2323.22	1.29266e+06		High	High	8.975e-05	1.939e-15	5.1	110.17
FALSE	High	[K].KQEETAVLEEDSADWEK.[E]	1xPhospho [S12(100)]	2.4877e-05	0.000130347	1	1	2	Q96A49	Q96A49 [302-318]	Q96A49 1xPhospho [S313(100)]	1	2086.89	414129		High	High	8.975e-05	1.262e-05	3.3	74.79
FALSE	High	[K].KQETAAVCGETDEEAGESGGEGIFR.[E]	1xCarbamidomethyl [C8]; 2xPhospho [T11(100); S18(100)]	0.000737568	0.000130347	1	1	1	Q9ULL5	Q9ULL5 [1551-1575]	Q9ULL5 2xPhospho [T1561(100); S1568(100)]	1	2787.09	97795.3		High	High	8.975e-05	0.000377	2.39	79.14
FALSE	High	[K].KQETAAVCGETDEEAGESGGEGIFR.[E]	1xCarbamidomethyl [C8]; 1xPhospho [S18(100)]	0.00284157	0.000858403	1	1	1	Q9ULL5	Q9ULL5 [1551-1575]	Q9ULL5 1xPhospho [S1568(100)]	1	2707.12	72978.1		High	High	0.0004646	0.001476	2.09	75.62
FALSE	High	[K].KQGPVSPGPAPPPSFIMSYK.[L]	1xPhospho [S6(100)]	0.038345	0.00467247	1	1	1	P29375	P29375 [1661-1680]	P29375 1xPhospho [S1666(100)]	1	2165.05	29210.2		High	High	0.002573	0.01942	0.94	101.51
FALSE	High	[K].KQPASPDGRTSPINEDIR.[S]	2xPhospho [S5(100); T/S]	6.37971e-05	0.000130347	1	1	1	Q9P2R6	Q9P2R6 [590-607]	Q9P2R6 2xPhospho [S594(100); T/S]	2	2140.94	2.10135e+06		High	High	8.975e-05	3.229e-05	4.16	51.63
FALSE	High	[K].KQQIENGSGAEDNGDSSHCSNASTHSNQEAGPSNK.[R]	1xCarbamidomethyl [C19]; 1xDeamidated [N13]; 1xPhospho [S8(98.7)]	0.000685025	0.000130347	1	1	1	Q99496	Q99496 [161-195]	Q99496 1xPhospho [S168(98.7)]	1	3723.48	210024		High	High	8.975e-05	0.0003495	1.91	25.37
FALSE	High	[K].KQQQLEEEAAKPPEPEKPVSPPPVEQK.[H]	1xPhospho [S20(100)]	4.99155e-05	0.000130347	1	1	1	O75376	O75376 [205-231]	O75376 1xPhospho [S224(100)]	1	3117.55	131299		High	High	8.975e-05	2.533e-05	2.6	63.61
FALSE	High	[K].KQSATNLESEEDSEAPVDSTLNNNR.[N]	1xPhospho [S/T]	0.00191067	0.000733151	1	1	1	Q2KHR3	Q2KHR3 [979-1003]		1	2828.22	124687		High	High	0.0004004	0.0009826	1.74	67.97
FALSE	High	[K].KQSATNLESEEDSEAPVDSTLNNNR.[N]	1xDeamidated [N6]; 1xPhospho [S/T]	0.0137958	0.00164707	1	1	1	Q2KHR3	Q2KHR3 [979-1003]		1	2829.21		No Quan Values	High	High	0.0009878	0.007191	1.3
FALSE	High	[K].KRPASPSHNGSSGGGYGASK.[K]	1xDeamidated [N9]; 1xPhospho [S/Y]	0.00905985	0.00133214	1	1	2	Q6PI98	Q6PI98 [22-41]		1	1982.87	123213		High	High	0.0007047	0.004763	0.94	17.23
FALSE	High	[K].KRQLLDSDEEQEEDEGR.[N]	1xPhospho [S7(100)]	0.00136035	0.000130347	1	1	1	Q9UNS1	Q9UNS1 [1167-1183]	Q9UNS1 1xPhospho [S1173(100)]	2	2155.91	76181.3		High	High	8.975e-05	0.0006973	2.09	41.91
FALSE	High	[K].KRSEDESETEDEEEK.[S]	2xPhospho [S3(100); S7(100)]	2.17522e-10	0.000130347	1	1	1	P25205	P25205 [666-680]	P25205 2xPhospho [S668(100); S672(100)]	2	1999.71	2.15593e+06		High	High	8.975e-05	1.092e-10	7.15	17.71
FALSE	High	[K].KRSEDESETEDEEEK.[S]	1xPhospho [S7(100)]	1.33124e-05	0.000130347	1	1	2	P25205	P25205 [666-680]	P25205 1xPhospho [S672(100)]	2	1919.74	432535		High	High	8.975e-05	6.739e-06	3.29	16.03
FALSE	High	[K].KRSESPPAELPSLR.[R]	2xPhospho [S3(100); S5(100)]	2.57212e-06	0.000130347	1	1	3	Q14669	Q14669 [308-321]	Q14669 2xPhospho [S310(100); S312(100)]	2	1726.79	158347		High	High	8.975e-05	1.3e-06	3.43	74.51
FALSE	High	[K].KRSESPPAELPSLR.[R]	1xPhospho [S]	2.29557e-05	0.000130347	1	1	3	Q14669	Q14669 [308-321]		2	1646.83	123955		High	High	8.975e-05	1.164e-05	3.11	67.59
FALSE	High	[K].KSEAGHASSPDSEVTSLCQK.[E]	1xCarbamidomethyl [C18]; 1xDeamidated [Q19]; 1xPhospho [S/T]	2.36678e-07	0.000130347	1	1	3	Q6NZY4	Q6NZY4 [590-609]		1	2198.93	197383		High	High	8.975e-05	1.193e-07	3.27	55.67
FALSE	High	[K].KSEAGHASSPDSEVTSLCQK.[E]	1xCarbamidomethyl [C18]; 1xPhospho [S9(100)]	7.21852e-14	0.000130347	1	1	3	Q6NZY4	Q6NZY4 [590-609]	Q6NZY4 1xPhospho [S598(100)]	1	2197.94	1.36972e+06		High	High	8.975e-05	4.116e-14	6.91	49.36
FALSE	High	[K].KSEAPAEVTHFSPK.[S]	1xPhospho [S12(100)]	2.91445e-14	0.000130347	1	1	3	Q6PID6	Q6PID6 [186-199]	Q6PID6 1xPhospho [S197(100)]	1	1607.75	1.58483e+06		High	High	8.975e-05	2.097e-14	6.88	51.15
FALSE	High	[K].KSEDSLLRNSDEEESASESELWK.[G]	1xPhospho [S]	0.00274013	0.000858403	1	1	4	Q70Z53	Q70Z53 [269-291]		2	2748.19	1.11528e+06		High	High	0.0004646	0.00142	2.03	86.95
FALSE	High	[K].KSEDSLLRNSDEEESASESELWK.[G]	1xDeamidated [N9]; 1xPhospho [S]	0.096376	0.00965103	1	1	1	Q70Z53	Q70Z53 [269-291]		2	2749.17		No Quan Values	High	High	0.00526	0.04872	1.81
FALSE	High	[K].KSESPFRETEPLVSPHQDK.[L]	2xPhospho [S14(100); S/T]	0.0547164	0.00572648	1	1	1	Q9BYW2	Q9BYW2 [741-759]	Q9BYW2 2xPhospho [S754(100); S/T]	2	2371.04	194885		High	High	0.003148	0.02752	1.57	65.67
FALSE	High	[K].KSGVSSDNEDDDDEEDGNYLHPSLFASK.[K]	1xPhospho [S/Y]	0.00178952	0.000616866	1	1	1	Q12872	Q12872 [278-305]		1	3150.27	122530		High	High	0.0003411	0.0009223	1.53	89.81
FALSE	High	[K].KSPIINESR.[S]	1xPhospho [S2(100)]	0.0740193	0.00682277	1	1	1	Q13523	Q13523 [276-284]	Q13523 1xPhospho [S277(100)]	1	1123.55	136832		High	High	0.003741	0.0372	1.95	28.89
FALSE	High	[K].KSPLIESTANMDNNQSQK.[T]	1xOxidation [M11]; 1xPhospho [S2(100)]	0.00121384	0.000130347	1	1	1	O14974	O14974 [298-315]	O14974 1xPhospho [S299(100)]	1	2100.93	190893		High	High	8.975e-05	0.0006214	1.66	38.55
[truncated: 6,221 more rows]

## Sheet: 50 μg-2
Checked	Confidence	Annotated Sequence	Modifications	Qvality PEP	Qvality q-value	# Protein Groups	# Proteins	# PSMs	Master Protein Accessions	Positions in Master Proteins	Modifications in Master Proteins	# Missed Cleavages	Theo. MH+ [Da]	Abundances (Normalized): F2: Sample	Quan Info	Found in Sample: [S2] F2: Sample	Confidence (by Search Engine): Sequest HT	Percolator q-Value (by Search Engine): Sequest HT	Percolator PEP (by Search Engine): Sequest HT	XCorr (by Search Engine): Sequest HT	Top Apex RT [min]
[truncated: 10,285 more rows]

[truncated: 8 more sheets: 100 μg-1, 100 μg-2, 200 μg-1, 200 μg-2, 400 μg-1, 400 μg-2, 1000 μg-1, 1000 μg-2]
