# Supplementary material for: Comprehensive Evaluation of Different TiO2-Based Phosphopeptide Enrichment and Fractionation Methods for Phosphoproteomics
Source: Cells. 2022 Jun 28;11(13):2047. doi: 10.3390/cells11132047 (PMC9265536; doi:10.3390/cells11132047)
Supplement: Supplementary file 1 [file cells-11-02047-s001.zip › Supplementary Table S10 Phosphopeptides identified with the glutamic acid method from 1 mg peptides (single-shot analysis of three replicates).xlsx]

## Sheet: Glutamic acid_1mg_01
Checked	Confidence	Annotated Sequence	Modifications	Qvality PEP	Qvality q-value	# Protein Groups	# Proteins	# PSMs	Master Protein Accessions	Positions in Master Proteins	Modifications in Master Proteins	# Missed Cleavages	Theo. MH+ [Da]	Abundances (Normalized): F1: Sample	Quan Info	Found in Sample: [S1] F1: Sample	Confidence (by Search Engine): Sequest HT	Percolator q-Value (by Search Engine): Sequest HT	Percolator PEP (by Search Engine): Sequest HT	XCorr (by Search Engine): Sequest HT	Top Apex RT [min]
FALSE	High	[-].MAAAAGPGAALSPRPCDSDPATPGAQSPK.[D]	1xCarbamidomethyl [C16]; 1xPhospho [S27(100)]	0.000310862	0.000107624	1	1	2	Q8WUB8	Q8WUB8 [1-29]	Q8WUB8 1xPhospho [S27(100)]	0	2829.27	653405		High	High	7.285e-05	0.0001521	4.09	77.84
FALSE	High	[-].MAAAAGPGAALSPRPCDSDPATPGAQSPKDDNEDNSNDGTQPSK.[R]	1xCarbamidomethyl [C16]; 1xDeamidated [Q26]; 2xPhospho [S27(100); S36(98.9)]	7.79486e-05	5.13372e-05	1	1	1	Q8WUB8	Q8WUB8 [1-44]	Q8WUB8 2xPhospho [S27(100); S36(98.9)]	1	4526.84		No Quan Values	High	High	4.57e-05	3.953e-05	4.69
FALSE	High	[-].MAAAAGPGAALSPRPCDSDPATPGAQSPKDDNEDNSNDGTQPSK.[R]	1xCarbamidomethyl [C16]; 2xDeamidated [N35; N37]; 1xPhospho [T22(94.9)]	0.000790756	0.000155523	1	1	1	Q8WUB8	Q8WUB8 [1-44]	Q8WUB8 1xPhospho [T22(94.9)]	1	4447.86		No Quan Values	High	High	9.627e-05	0.0003767	3.67
FALSE	High	[-].MADLDSPPKLSGVQQPSEGVGGGR.[C]	1xPhospho [S6(100)]	2.9587e-05	5.13372e-05	1	1	1	Q9H9E3	Q9H9E3 [1-24]	Q9H9E3 1xPhospho [S6(100)]	1	2462.14	426586		High	High	4.57e-05	1.528e-05	3.97	92.92
FALSE	High	[-].MDDAHESPSDK.[G]	1xAcetyl [N-Term]; 1xPhospho [S7(100)]	3.24422e-05	5.13372e-05	1	1	2	Q15544	Q15544 [1-11]	Q15544 1xAcetyl [N-Term]; 1xPhospho [S7(100)]	0	1353.47	626985		High	High	4.57e-05	1.669e-05	2.07	32.88
FALSE	High	[-].MDHTEGSPAEEPPAHAPSPGK.[F]	1xAcetyl [N-Term]; 1xPhospho [S18(100)]	3.65482e-08	5.13372e-05	1	1	1	Q06330	Q06330 [1-21]	Q06330 1xAcetyl [N-Term]; 1xPhospho [S18(100)]	0	2263.93	1.00944e+06		High	High	4.57e-05	2.069e-08	5.53	60.71
FALSE	High	[-].MDHTEGSPAEEPPAHAPSPGK.[F]	1xAcetyl [N-Term]; 2xPhospho [S18(100); T/S]	8.08833e-05	5.13372e-05	1	1	1	Q06330	Q06330 [1-21]	Q06330 1xAcetyl [N-Term]; 2xPhospho [S18(100); T/S]	0	2343.9	538320		High	High	4.57e-05	4.104e-05	4.34	61.53
FALSE	High	[-].MDLAAAAEPGAGSQHLEVR.[D]	1xAcetyl [N-Term]; 1xPhospho [S13(100)]	2.62537e-06	5.13372e-05	1	1	1	Q14566	Q14566 [1-19]	Q14566 1xAcetyl [N-Term]; 1xPhospho [S13(100)]	0	2044.92	628370		High	High	4.57e-05	1.4e-06	5.09	109.12
FALSE	High	[-].MDNYADLSDTELTTLLR.[R]	1xAcetyl [N-Term]; 1xPhospho [S8(99.7)]	2.31237e-05	5.13372e-05	1	1	1	P50402	P50402 [1-17]	P50402 1xAcetyl [N-Term]; 1xPhospho [S8(99.7)]	0	2092.91	4501496		High	High	4.57e-05	1.199e-05	4.23	123.72
FALSE	High	[-].MDPNCSCSPVGSCACAGSCK.[C]	1xAcetyl [N-Term]; 5xCarbamidomethyl [C5; C7; C13; C15; C19]; 1xPhospho [S]	1.39932e-06	5.13372e-05	1	1	1	P80297	P80297 [1-20]	P80297 1xAcetyl [N-Term]	0	2326.77	1.0111e+06		High	High	4.57e-05	7.533e-07	3.77	65.5
FALSE	High	[-].MDRNPSPPPPGR.[D]	1xAcetyl [N-Term]; 1xPhospho [S6(100)]	0.00105545	0.000155523	1	1	2	Q96ER3	Q96ER3 [1-12]	Q96ER3 1xAcetyl [N-Term]; 1xPhospho [S6(100)]	1	1442.62	3.77283e+06		High	High	9.627e-05	0.0004991	2.73	48.76
FALSE	High	[-].MDRNPSPPPPGR.[D]	1xAcetyl [N-Term]; 1xDeamidated [N4]; 1xPhospho [S6(100)]	0.0107969	0.000826658	1	1	2	Q96ER3	Q96ER3 [1-12]	Q96ER3 1xAcetyl [N-Term]; 1xPhospho [S6(100)]	1	1443.61	950338		High	High	0.0004788	0.005025	1.91	51.15
FALSE	High	[-].MDSAGQDINLNSPNK.[G]	1xAcetyl [N-Term]; 1xPhospho [S12(100)]	0.000760268	0.000107624	1	1	1	O43399	O43399 [1-15]	O43399 1xAcetyl [N-Term]; 1xPhospho [S12(100)]	0	1725.71	1.48984e+06		High	High	7.285e-05	0.0003626	3.62	85.82
FALSE	High	[-].MDVAESPERDPHSPEDEEQPQGLSDDDILR.[D]	1xAcetyl [N-Term]; 1xPhospho [S6(100)]	1.52373e-07	5.13372e-05	1	1	1	Q86VM9	Q86VM9 [1-30]	Q86VM9 1xAcetyl [N-Term]; 1xPhospho [S6(100)]	1	3528.47	4.62925e+06		High	High	4.57e-05	8.475e-08	5.46	106.67
FALSE	High	[-].MDVAESPERDPHSPEDEEQPQGLSDDDILR.[D]	1xAcetyl [N-Term]; 2xPhospho [S6(100); S24(100)]	0.000100018	5.13372e-05	1	1	2	Q86VM9	Q86VM9 [1-30]	Q86VM9 1xAcetyl [N-Term]; 2xPhospho [S6(100); S24(100)]	1	3608.44	1.57193e+06		High	High	4.57e-05	5.05e-05	4.24	110.33
FALSE	High	[-].MEAAGSPAATETGK.[Y]	1xAcetyl [N-Term]; 1xPhospho [S6(100)]	6.46871e-06	5.13372e-05	1	1	1	Q9BRP8	Q9BRP8 [1-14]	Q9BRP8 1xAcetyl [N-Term]; 1xPhospho [S6(100)]	0	1442.59	805148		High	High	4.57e-05	3.416e-06	4.42	55.26
FALSE	High	[-].MEDLDQSPLVSSSDSPPRPQPAFK.[Y]	1xAcetyl [N-Term]; 1xPhospho [S15(100)]	6.95959e-09	5.13372e-05	1	1	8	Q9NQC3	Q9NQC3 [1-24]	Q9NQC3 1xAcetyl [N-Term]; 1xPhospho [S15(100)]	0	2750.24	3.00847e+08		High	High	4.57e-05	4.042e-09	6.35	119.84
FALSE	High	[-].MEDLDQSPLVSSSDSPPRPQPAFK.[Y]	1xAcetyl [N-Term]; 1xDeamidated [Q6]; 1xPhospho [S15(100)]	7.58502e-09	5.13372e-05	1	1	1	Q9NQC3	Q9NQC3 [1-24]	Q9NQC3 1xAcetyl [N-Term]; 1xPhospho [S15(100)]	0	2751.22	41028284		High	High	4.57e-05	4.396e-09	6.5	121.29
FALSE	High	[-].MEDLDQSPLVSSSDSPPRPQPAFK.[Y]	1xAcetyl [N-Term]; 2xPhospho [S7(100); S15(100)]	6.16376e-05	5.13372e-05	1	1	2	Q9NQC3	Q9NQC3 [1-24]	Q9NQC3 1xAcetyl [N-Term]; 2xPhospho [S7(100); S15(100)]	0	2830.2	6.6559e+06		High	High	4.57e-05	3.144e-05	4.34	116.1
FALSE	High	[-].MEDLDQSPLVSSSDSPPRPQPAFK.[Y]	2xPhospho [S15(100); S]	0.037794	0.00219955	1	1	1	Q9NQC3	Q9NQC3 [1-24]	Q9NQC3 2xPhospho [S15(100); S]	0	2788.19	1.79985e+06		High	High	0.001281	0.01649	1.76	119.81
FALSE	High	[-].MEDLDQSPLVSSSDSPPRPQPAFK.[Y]	1xDeamidated [Q6]; 1xOxidation [M1]; 2xPhospho [S15(100); S]	0.0573357	0.0028853	1	1	1	Q9NQC3	Q9NQC3 [1-24]	Q9NQC3 2xPhospho [S15(100); S]	0	2805.17		No Quan Values	High	High	0.001678	0.02494	2.14
FALSE	High	[-].MEDSMDMDMSPLRPQNYLFGCELK.[A]	1xAcetyl [N-Term]; 1xCarbamidomethyl [C21]; 1xPhospho [S4(100)]	2.70433e-08	5.13372e-05	1	1	1	P06748	P06748 [1-24]	P06748 1xAcetyl [N-Term]; 1xPhospho [S4(100)]	0	3029.23	64858588		High	High	4.57e-05	1.539e-08	5.25	123.01
FALSE	High	[-].MEDSMDMDMSPLRPQNYLFGCELK.[A]	1xAcetyl [N-Term]; 1xCarbamidomethyl [C21]; 1xOxidation [M9]; 1xPhospho [S10(100)]	1.45943e-10	5.13372e-05	1	1	1	P06748	P06748 [1-24]	P06748 1xAcetyl [N-Term]; 1xPhospho [S10(100)]	0	3045.22	49606400		High	High	4.57e-05	8.923e-11	6.34	122.68
FALSE	High	[-].MEDSMDMDMSPLRPQNYLFGCELK.[A]	1xAcetyl [N-Term]; 1xCarbamidomethyl [C21]; 2xOxidation [M5; M7]; 1xPhospho [S4(100)]	1.55382e-07	5.13372e-05	1	1	1	P06748	P06748 [1-24]	P06748 1xAcetyl [N-Term]; 1xPhospho [S4(100)]	0	3061.22	40509512		High	High	4.57e-05	8.644e-08	4.59	122.43
FALSE	High	[-].MEEPQSDPSVEPPLSQETFSDLWK.[L]	1xAcetyl [N-Term]; 1xPhospho [S15(100)]	0.00143502	0.000155523	1	1	1	P04637	P04637 [1-24]	P04637 1xAcetyl [N-Term]; 1xPhospho [S15(100)]	0	2898.24	14403580		High	High	9.627e-05	0.0006769	2.54	123.41
FALSE	High	[-].MEEQPQMQDADEPADSGGEGR.[A]	1xAcetyl [N-Term]; 1xDeamidated [Q6]; 1xPhospho [S16(100)]	4.24571e-07	5.13372e-05	1	1	1	Q9H3R5	Q9H3R5 [1-21]	Q9H3R5 1xAcetyl [N-Term]; 1xPhospho [S16(100)]	0	2399.86		No Quan Values	High	High	4.57e-05	2.323e-07	4.98
FALSE	High	[-].MEGDGSDPEPPDAGEDSK.[S]	1xAcetyl [N-Term]; 1xPhospho [S6(100)]	0.000139817	5.13372e-05	1	1	1	Q9P0U4	Q9P0U4 [1-18]	Q9P0U4 1xAcetyl [N-Term]; 1xPhospho [S6(100)]	0	1954.69	1.48532e+06		High	High	4.57e-05	7.016e-05	2.81	60.32
FALSE	High	[-].MEGGLADGEPDRTSLLGDSK.[D]	1xAcetyl [N-Term]; 1xPhospho [T/S]	8.67544e-08	5.13372e-05	1	1	1	Q9BZF1	Q9BZF1 [1-20]	Q9BZF1 1xAcetyl [N-Term]	1	2169.94	3.47961e+06		High	High	4.57e-05	4.866e-08	7.1	102.05
FALSE	High	[-].MENGAVYSPTTEEDPGPAR.[G]	1xAcetyl [N-Term]; 1xPhospho [S8(97.7)]	0.00137274	0.000155523	1	1	1	Q9NX76	Q9NX76 [1-19]	Q9NX76 1xAcetyl [N-Term]; 1xPhospho [S8(97.7)]	0	2142.87	224194		High	High	9.627e-05	0.0006466	1.74	86.06
FALSE	High	[-].MEPAPARSPRPQQDPARPQEPTMPPPETPSEGR.[Q]	1xAcetyl [N-Term]; 1xPhospho [S8(100)]	3.43754e-06	5.13372e-05	1	1	2	P29590	P29590 [1-33]	P29590 1xAcetyl [N-Term]; 1xPhospho [S8(100)]	1	3756.73	2.82138e+06		High	High	4.57e-05	1.827e-06	3.44	82.05
FALSE	High	[-].MEPAPARSPRPQQDPARPQEPTMPPPETPSEGR.[Q]	1xAcetyl [N-Term]; 1xDeamidated [Q13]; 1xPhospho [S8(100)]	2.49535e-06	5.13372e-05	1	1	1	P29590	P29590 [1-33]	P29590 1xAcetyl [N-Term]; 1xPhospho [S8(100)]	1	3757.71		No Quan Values	High	High	4.57e-05	1.332e-06	3.32
FALSE	High	[-].MEPETALWGPDLQGPEQSPNDAHR.[G]	1xAcetyl [N-Term]; 1xPhospho [S18(100)]	0.000700421	0.000107624	1	1	1	Q9UEG4	Q9UEG4 [1-24]	Q9UEG4 1xAcetyl [N-Term]; 1xPhospho [S18(100)]	0	2797.19	3.81688e+06		High	High	7.285e-05	0.0003347	2.41	122.04
FALSE	High	[-].MEPSSWSGSESPAENMER.[M]	1xAcetyl [N-Term]; 1xPhospho [S11(100)]	0.000314157	0.000107624	1	1	2	P28347	P28347 [1-18]	P28347 1xAcetyl [N-Term]; 1xPhospho [S11(100)]	0	2132.79	592017		High	High	7.285e-05	0.0001539	3.92	99.39
FALSE	High	[-].MEQLSDEEIDHGAEEDSDKEDQDLDK.[M]	1xAcetyl [N-Term]; 1xDeamidated [Q3]; 2xPhospho [S5(100); S17(100)]	2.53359e-07	5.13372e-05	1	1	1	Q70E73	Q70E73 [1-26]	Q70E73 1xAcetyl [N-Term]; 2xPhospho [S5(100); S17(100)]	1	3223.17	3.36629e+06		High	High	4.57e-05	1.397e-07	5.8	89.57
FALSE	High	[-].MEQSPPPAPEPTQGPTPAR.[S]	1xAcetyl [N-Term]; 1xPhospho [S4(100)]	2.66685e-05	5.13372e-05	1	1	2	Q96AY4	Q96AY4 [1-19]	Q96AY4 1xAcetyl [N-Term]; 1xPhospho [S4(100)]	0	2109.93	597082		High	High	4.57e-05	1.376e-05	3.09	79.26
FALSE	High	[-].MERPEEGKQSPPPQPWGR.[L]	1xAcetyl [N-Term]; 1xPhospho [S10(100)]	0.0747464	0.00371706	1	1	1	Q96EP1	Q96EP1 [1-18]	Q96EP1 1xAcetyl [N-Term]; 1xPhospho [S10(100)]	1	2228	196255		High	High	0.002074	0.03289	2.2	77.65
FALSE	High	[-].MESGDEAAIER.[H]	1xAcetyl [N-Term]; 1xPhospho [S3(100)]	0.000198495	0.000107624	1	1	2	Q8TDP1	Q8TDP1 [1-11]	Q8TDP1 1xAcetyl [N-Term]; 1xPhospho [S3(100)]	0	1329.5	1.91688e+06		High	High	7.285e-05	9.875e-05	3.01	70.97
FALSE	High	[-].METDAPQPGLASPDSPHDPCK.[M]	1xAcetyl [N-Term]; 1xCarbamidomethyl [C20]; 1xPhospho [S12(100)]	6.83389e-08	5.13372e-05	1	1	3	O43347	O43347 [1-21]	O43347 1xAcetyl [N-Term]; 1xPhospho [S12(100)]	0	2371.96	2.91187e+06		High	High	4.57e-05	3.847e-08	5.59	82.31
FALSE	High	[-].METDAPQPGLASPDSPHDPCK.[M]	1xAcetyl [N-Term]; 1xCarbamidomethyl [C20]; 1xDeamidated [Q7]; 1xPhospho [S/T]	1.48964e-06	5.13372e-05	1	1	2	O43347	O43347 [1-21]	O43347 1xAcetyl [N-Term]	0	2372.94	857256		High	High	4.57e-05	8.027e-07	4.65	88.34
FALSE	High	[-].METDESPSPLPCGPAGEAVMESR.[A]	1xAcetyl [N-Term]; 1xCarbamidomethyl [C12]; 1xPhospho [S8(100)]	4.73134e-08	5.13372e-05	1	1	1	Q8WYQ5	Q8WYQ5 [1-23]	Q8WYQ5 1xAcetyl [N-Term]; 1xPhospho [S8(100)]	0	2569.03	2495186		High	High	4.57e-05	2.671e-08	3.76	109.34
FALSE	High	[-].METMASPGK.[D]	1xAcetyl [N-Term]; 1xPhospho [S6(100)]	0.000343335	0.000107624	1	1	1	O60684	O60684 [1-9]	O60684 1xAcetyl [N-Term]; 1xPhospho [S6(100)]	0	1073.4	3.31229e+06		High	High	7.285e-05	0.0001677	3.15	63.2
FALSE	High	[-].METMASPGK.[D]	1xAcetyl [N-Term]; 1xOxidation [M4]; 1xPhospho [S6(100)]	0.168241	0.00722203	1	1	1	O60684	O60684 [1-9]	O60684 1xAcetyl [N-Term]; 1xPhospho [S6(100)]	0	1089.4	255905		High	High	0.00413	0.07655	1.27	38.64
FALSE	High	[-].METMASPGKDNYR.[M]	1xAcetyl [N-Term]; 1xPhospho [S6(100)]	3.9874e-06	5.13372e-05	1	1	2	O60684	O60684 [1-13]	O60684 1xAcetyl [N-Term]; 1xPhospho [S6(100)]	1	1621.64	2.06569e+06		High	High	4.57e-05	2.117e-06	4.37	72.34
FALSE	High	[-].METMASPGKDNYR.[M]	1xAcetyl [N-Term]; 1xDeamidated [N11]; 1xPhospho [S6(100)]	0.000763586	0.000155523	1	1	1	O60684	O60684 [1-13]	O60684 1xAcetyl [N-Term]; 1xPhospho [S6(100)]	1	1622.62	324098		High	High	7.285e-05	0.0003634	2.7	74.83
FALSE	High	[-].METMASPGKDNYR.[M]	1xAcetyl [N-Term]; 1xOxidation [M4]; 1xPhospho [S6(100)]	0.0100083	0.000727807	1	1	2	O60684	O60684 [1-13]	O60684 1xAcetyl [N-Term]; 1xPhospho [S6(100)]	1	1637.63	761454		High	High	0.0003986	0.004666	2	52.49
FALSE	High	[-].METQLSNGPTCNNTANGPTTINNNCSSPVDSGNTEDSK.[T]	1xAcetyl [N-Term]; 2xCarbamidomethyl [C11; C25]; 1xPhospho [S27(100)]	6.53737e-09	5.13372e-05	1	1	2	Q12926	Q12926 [1-38]	Q12926 1xAcetyl [N-Term]; 1xPhospho [S27(100)]	0	4148.68	2.45654e+06		High	High	4.57e-05	3.802e-09	5.88	90
FALSE	High	[-].MEVAEPSSPTEEEEEEEEHSAEPRPR.[T]	1xAcetyl [N-Term]; 1xPhospho [S8(99.5)]	6.34441e-08	5.13372e-05	1	1	2	Q9NWV8	Q9NWV8 [1-26]	Q9NWV8 1xAcetyl [N-Term]; 1xPhospho [S8(99.5)]	0	3132.26	16436264		High	High	4.57e-05	3.572e-08	4.19	80.85
FALSE	High	[-].MEVAEPSSPTEEEEEEEEHSAEPRPR.[T]	1xAcetyl [N-Term]; 2xPhospho [T/S]	0.0851225	0.00426136	1	1	1	Q9NWV8	Q9NWV8 [1-26]	Q9NWV8 1xAcetyl [N-Term]	0	3212.23	1.00976e+06		High	High	0.002399	0.03785	2.3	81.84
FALSE	High	[-].MEVKPPPGRPQPDSGR.[R]	1xAcetyl [N-Term]; 1xPhospho [S14(100)]	0.00692632	0.000581214	1	1	6	P51991	P51991 [1-16]	P51991 1xAcetyl [N-Term]; 1xPhospho [S14(100)]	0	1869.87	13460336		High	High	0.0003227	0.003251	3.18	62.87
FALSE	High	[-].MEVKPPPGRPQPDSGR.[R]	1xAcetyl [N-Term]; 1xDeamidated [Q11]; 1xPhospho [S14(100)]	0.159729	0.00677373	1	1	2	P51991	P51991 [1-16]	P51991 1xAcetyl [N-Term]; 1xPhospho [S14(100)]	0	1870.85	1.96971e+06		High	High	0.003902	0.07263	1.75	65.15
FALSE	High	[-].MEVKPPPGRPQPDSGRR.[R]	1xAcetyl [N-Term]; 1xPhospho [S14(100)]	0.0131372	0.00102457	1	1	4	P51991	P51991 [1-17]	P51991 1xAcetyl [N-Term]; 1xPhospho [S14(100)]	1	2025.97	17760347		High	High	0.0005814	0.006065	3.42	55.29
FALSE	High	[-].MEVKPPPGRPQPDSGRR.[R]	1xAcetyl [N-Term]; 1xDeamidated [Q11]; 1xPhospho [S14(100)]	0.13053	0.00550887	1	1	2	P51991	P51991 [1-17]	P51991 1xAcetyl [N-Term]; 1xPhospho [S14(100)]	1	2026.95	1.73396e+06		High	High	0.003217	0.05917	2.78	57.75
FALSE	High	[-].MEVKPPPGRPQPDSGRRR.[R]	1xAcetyl [N-Term]; 1xPhospho [S14(100)]	0.0148132	0.00112385	1	1	1	P51991	P51991 [1-18]	P51991 1xAcetyl [N-Term]; 1xPhospho [S14(100)]	2	2182.07	1.31151e+06		High	High	0.0006329	0.006807	2.7	49.06
FALSE	High	[-].MEVSPLQPVNENMQVNK.[I]	1xAcetyl [N-Term]; 1xDeamidated [N]; 1xPhospho [S4(100)]	0.000528545	0.000107624	1	1	2	P11388	P11388 [1-17]	P11388 1xAcetyl [N-Term]; 1xPhospho [S4(100)]	0	2079.91	298552		High	High	7.285e-05	0.0002543	3.07	113.83
FALSE	High	[-].MEVSPLQPVNENMQVNK.[I]	1xAcetyl [N-Term]; 1xOxidation [M13]; 1xPhospho [S4(100)]	0.0120831	0.000980076	1	1	2	P11388	P11388 [1-17]	P11388 1xAcetyl [N-Term]; 1xPhospho [S4(100)]	0	2094.92	240768		High	High	0.0005325	0.005592	2.63	101.23
FALSE	High	[-].MFPAAPSPR.[T]	1xAcetyl [N-Term]; 1xPhospho [S7(100)]	0.000953881	0.000155523	1	1	1	Q8WUM0	Q8WUM0 [1-9]	Q8WUM0 1xAcetyl [N-Term]; 1xPhospho [S7(100)]	0	1095.47	1.09778e+06		High	High	9.627e-05	0.0004525	2.23	101.43
FALSE	High	[-].MKETIQGTGSWGPEPPGPGIPPAYSSPR.[R]	1xPhospho [S/T/Y]	9.62486e-06	5.13372e-05	1	1	3	Q9H4L4	Q9H4L4 [1-28]		1	2974.38	2.79334e+06		High	High	4.57e-05	5.042e-06	3.33	104.06
FALSE	High	[-].MKPPAACAGDMADAASPCSVVNDLR.[W]	2xCarbamidomethyl [C7; C18]; 1xPhospho [S16(100)]	1.14189e-06	5.13372e-05	1	1	3	P52888	P52888 [1-25]	P52888 1xPhospho [S16(100)]	0	2684.13	2.97494e+06		High	High	4.57e-05	6.164e-07	6.22	107.39
FALSE	High	[-].MLEVHIPSVGPEAEGPRQSPEK.[S]	1xAcetyl [N-Term]; 1xPhospho [S19(100)]	0.0152285	0.00117092	1	1	1	Q96L94	Q96L94 [1-22]	Q96L94 1xAcetyl [N-Term]; 1xPhospho [S19(100)]	1	2509.18	408469		High	High	0.000657	0.00697	2.31	120.97
FALSE	High	[-].MLPAVGSADEEEDPAEEDCPELVPIETTQSEEEEK.[S]	1xCarbamidomethyl [C19]; 1xPhospho [S7(100)]	4.80909e-06	5.13372e-05	1	1	1	Q9BRT8	Q9BRT8 [1-35]	Q9BRT8 1xPhospho [S7(100)]	0	3982.65	563532		High	High	4.57e-05	2.543e-06	2.66	120.75
FALSE	High	[-].MLQQDSNDDTEDVSLFDAEEETTNRPR.[K]	1xAcetyl [N-Term]; 1xPhospho [S6(100)]	9.62486e-06	5.13372e-05	1	2	2	Q96ET8	Q96ET8 [1-27]	Q96ET8 1xAcetyl [N-Term]; 1xPhospho [S6(100)]	0	3277.35	1.15569e+06		High	High	4.57e-05	5.053e-06	2.76	119.12
FALSE	High	[-].MMATPNQTACNAESPVALEEAK.[T]	1xAcetyl [N-Term]; 1xCarbamidomethyl [C10]; 1xPhospho [S14(100)]	1.80411e-06	5.13372e-05	1	1	1	Q96MH2	Q96MH2 [1-22]	Q96MH2 1xAcetyl [N-Term]; 1xPhospho [S14(100)]	0	2485.04	688762		High	High	4.57e-05	9.687e-07	5.04	106.17
FALSE	High	[-].MNISGSSCGSPNSADTSSDFK.[D]	1xAcetyl [N-Term]; 1xCarbamidomethyl [C8]; 1xPhospho [S10(100)]	3.20711e-05	5.13372e-05	1	1	1	Q99708	Q99708 [1-21]	Q99708 1xAcetyl [N-Term]; 1xPhospho [S10(100)]	0	2270.86	338785		High	High	4.57e-05	1.655e-05	4.17	89.02
FALSE	High	[-].MNNTAASPMSTATSSSGR.[S]	1xAcetyl [N-Term]; 1xPhospho [S/T]	0.00111638	0.000155523	1	1	1	O75486	O75486 [1-18]	O75486 1xAcetyl [N-Term]	0	1892.75	184448		High	High	9.627e-05	0.0005284	1.81	69.83
FALSE	High	[-].MNPVYSPGSSGVPYANAK.[G]	1xAcetyl [N-Term]; 1xPhospho [S6(100)]	5.26066e-06	5.13372e-05	1	1	1	A1KXE4	A1KXE4 [1-18]	A1KXE4 1xAcetyl [N-Term]; 1xPhospho [S6(100)]	0	1960.85	2.29755e+06		High	High	4.57e-05	2.78e-06	4.99	104.42
FALSE	High	[-].MNPVYSPVQPGAPYGNPK.[N]	1xAcetyl [N-Term]; 1xDeamidated [Q9]; 1xPhospho [S6(100)]	0.000219462	0.000107624	1	1	1	Q92567	Q92567 [1-18]	Q92567 1xAcetyl [N-Term]; 1xPhospho [S6(100)]	0	2038.9		No Quan Values	High	High	7.285e-05	0.000109	3.12
FALSE	High	[-].MNPVYSPVQPGAPYGNPK.[N]	1xAcetyl [N-Term]; 1xPhospho [S6(99.1)]	0.000587308	0.000107624	1	1	1	Q92567	Q92567 [1-18]	Q92567 1xAcetyl [N-Term]; 1xPhospho [S6(99.1)]	0	2037.91	886909		High	High	7.285e-05	0.0002822	2.42	102.97
FALSE	High	[-].MNTAPSRPSPTR.[R]	1xAcetyl [N-Term]; 1xPhospho [S9(99.5)]	0.000659958	0.000107624	1	1	3	Q9HCD5	Q9HCD5 [1-12]	Q9HCD5 1xAcetyl [N-Term]; 1xPhospho [S9(99.5)]	0	1436.64	8598464		High	High	7.285e-05	0.0003163	2.97	50.6
FALSE	High	[-].MNTAPSRPSPTRR.[D]	1xAcetyl [N-Term]; 1xPhospho [S9(99)]	0.0138868	0.001076	1	1	2	Q9HCD5	Q9HCD5 [1-13]	Q9HCD5 1xAcetyl [N-Term]; 1xPhospho [S9(99)]	1	1592.74	48328780		High	High	0.0006082	0.006389	3.04	44.57
FALSE	High	[-].MNTAPSRPSPTRR.[D]	1xAcetyl [N-Term]; 1xDeamidated [N2]; 1xPhospho [S9(98.4)]	0.0142767	0.00112385	1	1	2	Q9HCD5	Q9HCD5 [1-13]	Q9HCD5 1xAcetyl [N-Term]; 1xPhospho [S9(98.4)]	1	1593.72	2.98348e+06		High	High	0.0006329	0.00656	2.12	46.76
FALSE	High	[-].MNVTPEVK.[S]	1xAcetyl [N-Term]; 1xPhospho [T4(100)]	0.00967969	0.000675286	1	1	1	Q5T3I0	Q5T3I0 [1-8]	Q5T3I0 1xAcetyl [N-Term]; 1xPhospho [T4(100)]	0	1039.45	637757		High	High	0.0003707	0.004511	2.07	76.33
FALSE	High	[-].MQSPAVLVTSR.[R]	1xAcetyl [N-Term]; 1xPhospho [S3(100)]	0.000106748	5.13372e-05	1	1	1	Q53T59	Q53T59 [1-11]	Q53T59 1xAcetyl [N-Term]; 1xPhospho [S3(100)]	0	1310.62	1057308		High	High	4.57e-05	5.388e-05	3.09	101.52
FALSE	High	[-].MRKETPPPLVPPAAR.[E]	1xOxidation [M1]; 1xPhospho [T5(100)]	1.133e-06	5.13372e-05	1	1	4	Q9BQA1	Q9BQA1 [1-15]	Q9BQA1 1xPhospho [T5(100)]	2	1755.9	3.82412e+06		High	High	4.57e-05	6.121e-07	4.54	64.65
FALSE	High	[-].MRKETPPPLVPPAAR.[E]	1xPhospho [T5(100)]	8.98628e-08	5.13372e-05	1	1	7	Q9BQA1	Q9BQA1 [1-15]	Q9BQA1 1xPhospho [T5(100)]	2	1739.9	12168577		High	High	4.57e-05	5.022e-08	4.76	69.28
FALSE	High	[-].MRNSEEQPSGGTTVLQR.[L]	1xAcetyl [N-Term]; 1xPhospho [S4(100)]	6.23348e-05	5.13372e-05	1	1	1	Q4VCS5	Q4VCS5 [1-17]	Q4VCS5 1xAcetyl [N-Term]; 1xPhospho [S4(100)]	1	2011.89	810370		High	High	4.57e-05	3.178e-05	3.4	71.03
FALSE	High	[-].MRPAVLGSPDRAPPEDEGPVMVK.[L]	1xPhospho [S8(100)]	0.00892107	0.000675286	1	1	1	P28698	P28698 [1-23]	P28698 1xPhospho [S8(100)]	1	2528.2	166729		High	High	0.0003707	0.004165	2.55	90.24
FALSE	High	[-].MTTESGSDSESKPDQEAEPQEAAGAQGR.[A]	1xAcetyl [N-Term]; 1xPhospho [S7(99.6)]	1.58438e-10	5.13372e-05	1	1	1	Q9Y2J2	Q9Y2J2 [1-28]	Q9Y2J2 1xAcetyl [N-Term]; 1xPhospho [S7(99.6)]	0	3015.22		No Quan Values	High	High	4.57e-05	9.706e-11	5.18
FALSE	High	[-].MYPESTTGSPAR.[L]	1xPhospho [S9(100)]	0.00627517	0.000581214	1	1	1	Q13303	Q13303 [1-12]	Q13303 1xPhospho [S9(100)]	0	1376.56	977816		High	High	0.0003227	0.002944	1.71	43.74
FALSE	High	[EK].HLSPNDNENDTSYVIESDEDLEMEMLK.[HS]	1xPhospho [S17(100)]	9.36778e-12	5.13372e-05	1	1	1	Q14191	Q14191 [424-450]; [451-477]	Q14191 1xPhospho [S440(100)]; 1xPhospho [S467(100)]	0	3247.33	1.68223e+06		High	High	4.57e-05	5.948e-12	6.47	118.13
FALSE	High	[GR].QSPSYGRHGSGSGR.[S]	1xDeamidated [Q1]; 2xPhospho [S/Y]	0.125121	0.00523625	1	1	1	Q86YZ3	Q86YZ3 [902-915]; [1137-1150]; [1607-1620]; [2077-2090]; [2547-2560]		1	1593.58	17086864		High	High	0.003057	0.05636	1.26	26.75
FALSE	High	[K].AAAAALSGSPPQTEKPTHYR.[Y]	1xPhospho [S9(100)]	5.01725e-08	5.13372e-05	1	1	7	Q9H9P5	Q9H9P5 [7-26]	Q9H9P5 1xPhospho [S15(100)]	0	2133.01	1.05874e+06		High	High	4.57e-05	2.826e-08	5.08	51.47
FALSE	High	[K].AAAAALSGSPPQTEKPTHYR.[Y]	1xDeamidated [Q12]; 1xPhospho [S9(100)]	8.98628e-08	5.13372e-05	1	1	6	Q9H9P5	Q9H9P5 [7-26]	Q9H9P5 1xPhospho [S15(100)]	0	2134	1.416e+06		High	High	4.57e-05	5.038e-08	5.51	54.07
FALSE	High	[K].AAAAAPASEDEDDEDDEDDEDDDDDEEDDSEEEAMETTPAK.[G]	1xPhospho [S30(100)]	3.17475e-08	5.13372e-05	1	1	5	P19338	P19338 [177-217]	P19338 1xPhospho [S206(100)]	0	4526.53	1.13084e+07		High	High	4.57e-05	1.806e-08	7.35	67.54
FALSE	High	[K].AAAAAPASEDEDDEDDEDDEDDDDDEEDDSEEEAMETTPAK.[G]	1xOxidation [M35]; 1xPhospho [S30(100)]	1.34464e-05	5.13372e-05	1	1	1	P19338	P19338 [177-217]	P19338 1xPhospho [S206(100)]	0	4542.52	752761		High	High	4.57e-05	7.009e-06	3.31	54.71
FALSE	High	[K].AAAAAPASEDEDDEDDEDDEDDDDDEEDDSEEEAMETTPAK.[G]	2xPhospho [S8(100); S30(100)]	6.16483e-09	5.13372e-05	1	1	7	P19338	P19338 [177-217]	P19338 2xPhospho [S184(100); S206(100)]	0	4606.49	74486017		High	High	4.57e-05	3.583e-09	8.25	68.58
FALSE	High	[K].AAAAAPASEDEDDEDDEDDEDDDDDEEDDSEEEAMETTPAK.[G]	1xOxidation [M35]; 2xPhospho [S8(100); S30(100)]	5.11634e-08	5.13372e-05	1	1	2	P19338	P19338 [177-217]	P19338 2xPhospho [S184(100); S206(100)]	0	4622.49	5.17147e+06		High	High	4.57e-05	2.882e-08	5.1	55.21
FALSE	High	[K].AAAAAWEEPSSGNGTAR.[A]	1xDeamidated [N13]; 1xPhospho [S11(98.6)]	9.13109e-05	5.13372e-05	1	1	1	Q9P258	Q9P258 [6-22]	Q9P258 1xPhospho [S16(98.6)]	0	1726.71	1.15817e+06		High	High	4.57e-05	4.633e-05	3.42	59.44
FALSE	High	[K].AAAMAAAAAETSQR.[I]	1xPhospho [T/S]	0.010104	0.000779827	1	1	1	Q9NV92	Q9NV92 [194-207]		0	1399.6	548864		High	High	0.0003986	0.004711	2.46	42.53
FALSE	High	[K].AAATPESQEPQAK.[G]	1xPhospho [T4(100)]	0.000186252	0.000107624	1	1	3	P49006	P49006 [145-157]	P49006 1xPhospho [T148(100)]	0	1407.62	3.73414e+06		High	High	7.285e-05	9.278e-05	3.31	24.99
FALSE	High	[K].AAAYDISEDEED.[-]	1xPhospho [S7(100)]	0.0306791	0.00192191	1	1	2	P49585	P49585 [356-367]	P49585 1xPhospho [S362(100)]	0	1407.48	15330315		High	High	0.001143	0.01344	3.11	64.03
FALSE	High	[K].AADPPAENSSAPEAEQGGAE.[-]	1xPhospho [S10(100)]	1.78467e-05	5.13372e-05	1	1	4	P67809	P67809 [305-324]	P67809 1xPhospho [S314(100)]	0	1977.77	24328872		High	High	4.57e-05	9.273e-06	3.61	42.12
FALSE	High	[K].AADPPAENSSAPEAEQGGAE.[-]	1xDeamidated [N/Q]; 1xPhospho [S10(99.3)]	0.000584901	0.000107624	1	1	6	P67809	P67809 [305-324]	P67809 1xPhospho [S314(99.3)]	0	1978.75	2.36877e+06		High	High	7.285e-05	0.0002805	3.04	44.55
FALSE	High	[K].AADRLPNLSSPSAEGPPGPPSGPAPR.[K]	1xPhospho [S10(100)]	8.89248e-10	5.13372e-05	1	1	2	O60784	O60784 [453-478]	O60784 1xPhospho [S462(100)]	1	2575.23	3.24237e+06		High	High	4.57e-05	5.305e-10	5.22	90.83
FALSE	High	[K].AADRLPNLSSPSAEGPPGPPSGPAPR.[K]	1xDeamidated [N7]; 1xPhospho [S]	5.96009e-06	5.13372e-05	1	1	1	O60784	O60784 [453-478]		1	2576.21		No Quan Values	High	High	4.57e-05	3.15e-06	3.77
FALSE	High	[K].AAEAGGAEEQYGFLTTPTK.[Q]	1xPhospho [T16(99.6)]	7.34058e-07	5.13372e-05	1	1	1	P46821	P46821 [1052-1070]	P46821 1xPhospho [T1067(99.6)]	0	2020.89	4271293		High	High	4.57e-05	3.987e-07	4.99	91.57
FALSE	High	[K].AAEHDLEVASEEEQER.[E]	1xPhospho [S10(100)]	0.000534938	0.000107624	1	1	1	Q9UPS8	Q9UPS8 [521-536]	Q9UPS8 1xPhospho [S530(100)]	0	1921.78	1.03221e+06		High	High	7.285e-05	0.0002578	4.65	50.92
FALSE	High	[K].AAEHDLEVASEEEQEREGSENNQPQVEEER.[K]	1xPhospho [S10(100)]	9.17341e-07	5.13372e-05	1	1	2	Q9UPS8	Q9UPS8 [521-550]	Q9UPS8 1xPhospho [S530(100)]	1	3547.47	2.8662e+06		High	High	4.57e-05	4.968e-07	4.13	62.89
FALSE	High	[K].AAEMVPDLPSPPMEAPAPASNPSGR.[K]	1xPhospho [S10(100)]	2.33929e-05	5.13372e-05	1	1	1	Q6ZVM7	Q6ZVM7 [470-494]	Q6ZVM7 1xPhospho [S479(100)]	0	2569.15	316442		High	High	4.57e-05	1.213e-05	3.35	114.9
FALSE	High	[K].AAESETPGKSPEK.[K]	1xPhospho [S10(100)]	0.0352167	0.00215729	1	1	2	O76021	O76021 [418-430]	O76021 1xPhospho [S427(100)]	1	1410.61	1.64458e+06		High	High	0.001262	0.01534	1.81	17.35
FALSE	High	[K].AAESPDQKDTDGGPKEEESPV.[-]	1xPhospho [S4(100)]	0.00230239	0.000155523	1	1	2	P53985	P53985 [480-500]	P53985 1xPhospho [S483(100)]	2	2265.94	3.65203e+06		High	High	9.627e-05	0.001083	3.79	43.83
FALSE	High	[K].AAGALLTEGEACHMSLSSPELGPLTK.[G]	1xCarbamidomethyl [C12]; 1xPhospho [T7(96.8)]	0.00100774	0.000155523	1	1	2	Q12802	Q12802 [1265-1290]	Q12802 1xPhospho [T1271(96.8)]	0	2720.27	172307		High	High	9.627e-05	0.0004778	2.61	118.79
FALSE	High	[K].AAGARPLTSPESLSR.[D]	1xPhospho [S9(99.4)]	0.00131365	0.000155523	1	1	3	P46379	P46379 [1073-1087]	P46379 1xPhospho [S1081(99.4)]	0	1592.78	6.08326e+06		High	High	9.627e-05	0.0006193	2.59	62.99
FALSE	High	[K].AAGDTTVIENSDVSPETESSEK.[E]	1xPhospho [S14(100)]	4.42696e-08	5.13372e-05	1	1	2	Q86UP2	Q86UP2 [1300-1321]	Q86UP2 1xPhospho [S1313(100)]	0	2345.99	3.70034e+06		High	High	4.57e-05	2.5e-08	7.35	65.01
FALSE	High	[K].AAGGIILTASHCPGGPGGEFGVK.[F]	1xCarbamidomethyl [C12]; 1xPhospho [S10(99.5)]	4.71615e-06	5.13372e-05	1	1	3	Q15124	Q15124 [113-135]	Q15124 1xPhospho [S122(99.5)]	0	2233.05	682870		High	High	4.57e-05	2.495e-06	3.93	101.64
FALSE	High	[K].AAGGNSREPSPLPELALR.[K]	1xPhospho [S10(100)]	4.69736e-05	5.13372e-05	1	1	1	Q13207	Q13207 [648-665]	Q13207 1xPhospho [S657(100)]	1	1914.94	386331		High	High	4.57e-05	2.41e-05	3.67	98.48
FALSE	High	[K].AAGGNSREPSPLPELALR.[K]	2xPhospho [S6(100); S10(100)]	6.07194e-05	5.13372e-05	1	1	2	Q13207	Q13207 [648-665]	Q13207 2xPhospho [S653(100); S657(100)]	1	1994.91	2.56871e+06		High	High	4.57e-05	3.102e-05	4.98	105.46
FALSE	High	[K].AAGISLIVPGKSPTR.[K]	1xPhospho [S/T]	6.46871e-06	5.13372e-05	1	1	1	P47736	P47736 [473-487]		1	1546.84	2470219		High	High	4.57e-05	3.413e-06	3.98	94.33
FALSE	High	[K].AAGPASPPEEDPER.[T]	1xPhospho [S6(100)]	0.000697432	0.000107624	1	1	1	Q96KM6	Q96KM6 [404-417]	Q96KM6 1xPhospho [S409(100)]	0	1502.62	687348		High	High	7.285e-05	0.0003333	2.6	44.43
FALSE	High	[K].AAGSPSSSDQDEKLPGQDESTAGTSEQNDILK.[V]	1xPhospho [S4(100)]	7.91651e-15	5.13372e-05	1	1	1	Q9Y520	Q9Y520 [184-215]	Q9Y520 1xPhospho [S187(100)]	1	3342.45	9480099		High	High	4.57e-05	5.565e-15	8.57	80.12
FALSE	High	[K].AAGSPSSSDQDEKLPGQDESTAGTSEQNDILK.[V]	1xDeamidated [Q/N]; 1xPhospho [S4(100)]	1.53163e-09	5.13372e-05	1	1	2	Q9Y520	Q9Y520 [184-215]	Q9Y520 1xPhospho [S187(100)]	1	3343.43	1.88372e+06		High	High	4.57e-05	9.059e-10	4.89	81.48
FALSE	High	[K].AAGSPSSSDQDEKLPGQDESTAGTSEQNDILK.[V]	2xDeamidated [Q17; Q27]; 1xPhospho [S4(100)]	3.04489e-07	5.13372e-05	1	1	1	Q9Y520	Q9Y520 [184-215]	Q9Y520 1xPhospho [S187(100)]	1	3344.42		No Quan Values	High	High	4.57e-05	1.678e-07	4.16
FALSE	High	[K].AAGSPSSSDQDEKLPGQDESTAGTSEQNDILK.[V]	2xPhospho [S4(100); S/T]	3.62148e-09	5.13372e-05	1	1	1	Q9Y520	Q9Y520 [184-215]	Q9Y520 2xPhospho [S187(100); S/T]	1	3422.42	4.41574e+06		High	High	4.57e-05	2.117e-09	6.15	84.75
FALSE	High	[K].AAGYKVSPGRPPGSIK.[A]	1xPhospho [S7(100)]	0.000216541	0.000107624	1	1	1	Q7Z6I8	Q7Z6I8 [131-146]	Q7Z6I8 1xPhospho [S137(100)]	1	1664.85	805199		High	High	7.285e-05	0.0001074	3.52	53.91
FALSE	High	[K].AAIPPPVYEEQDRPRSPTGPSNSFLANMGGTVAHK.[I]	1xPhospho [S/Y/T]	1.71473e-06	5.13372e-05	1	1	4	Q96I25	Q96I25 [207-241]		1	3771.79	44899764		High	High	4.57e-05	9.232e-07	4.42	105.05
FALSE	High	[K].AAIPPPVYEEQDRPRSPTGPSNSFLANMGGTVAHK.[I]	1xDeamidated [N/Q]; 1xPhospho [S21(98.8)]	1.78467e-05	5.13372e-05	1	1	4	Q96I25	Q96I25 [207-241]	Q96I25 1xPhospho [S227(98.8)]	1	3772.78	1.00422e+07		High	High	4.57e-05	9.28e-06	3.63	105.96
FALSE	High	[K].AAIPPPVYEEQDRPRSPTGPSNSFLANMGGTVAHK.[I]	1xOxidation [M28]; 1xPhospho [S16(97.6)]	1.66066e-07	5.13372e-05	1	1	3	Q96I25	Q96I25 [207-241]	Q96I25 1xPhospho [S222(97.6)]	1	3787.79	4560648		High	High	4.57e-05	9.234e-08	5.12	92.51
FALSE	High	[K].AALHSPVSEGAPVIPPSSGLPLPTPDAR.[V]	1xPhospho [S5(100)]	1.4146e-07	5.13372e-05	1	1	1	Q9NRA0	Q9NRA0 [480-507]	Q9NRA0 1xPhospho [S484(100)]	0	2813.42		No Quan Values	High	High	4.57e-05	7.882e-08	4.11
FALSE	High	[K].AALLAQYADVTDEEDEADEK.[D]	1xPhospho [T11(100)]	2.95891e-08	5.13372e-05	1	1	6	Q96MW1	Q96MW1 [129-148]	Q96MW1 1xPhospho [T139(100)]	0	2275.95	7.93168e+07		High	High	4.57e-05	1.683e-08	3.91	100.79
FALSE	High	[K].AALLKASPK.[K]	1xPhospho [S7(100)]	0.000176496	0.000107624	1	1	3	P50914	P50914 [133-141]	P50914 1xPhospho [S139(100)]	1	978.538	7.2535e+06		High	High	7.285e-05	8.822e-05	3.38	41.79
FALSE	High	[K].AALPSLTNPPSLSPIR.[R]	1xPhospho [S13(100)]	1.37633e-05	5.13372e-05	1	1	2	P42858	P42858 [1167-1182]	P42858 1xPhospho [S1179(100)]	0	1713.89	1.19709e+06		High	High	4.57e-05	7.182e-06	4.18	121.09
FALSE	High	[K].AALPSLTNPPSLSPIRR.[K]	1xPhospho [S/T]	0.00767582	0.000627332	1	1	2	P42858	P42858 [1167-1183]		1	1869.99	449115		High	High	0.000346	0.003601	2.64	109.96
FALSE	High	[K].AALQTAPESADDSPSQLSK.[W]	1xPhospho [S13(100)]	1.88337e-06	5.13372e-05	1	1	4	O43524	O43524 [272-290]	O43524 1xPhospho [S284(100)]	0	1995.89	4.94685e+06		High	High	4.57e-05	1.012e-06	4.85	67.3
FALSE	High	[K].AALQTAPESADDSPSQLSK.[W]	1xDeamidated [Q16]; 1xPhospho [S13(100)]	1.90182e-08	5.13372e-05	1	1	1	O43524	O43524 [272-290]	O43524 1xPhospho [S284(100)]	0	1996.87	614133		High	High	4.57e-05	1.087e-08	5.51	69.31
FALSE	High	[K].AALQTAPESADDSPSQLSK.[W]	2xPhospho [S9(100); S13(100)]	3.74592e-06	5.13372e-05	1	1	1	O43524	O43524 [272-290]	O43524 2xPhospho [S280(100); S284(100)]	0	2075.86	662665		High	High	4.57e-05	1.989e-06	4.8	68.73
FALSE	High	[K].AALSEEELEK.[K]	1xPhospho [S4(100)]	0.00140001	0.000155523	1	1	2	Q04637	Q04637 [1235-1244]	Q04637 1xPhospho [S1238(100)]	0	1198.52	5129091		High	High	9.627e-05	0.0006592	2.71	60.76
FALSE	High	[K].AAMYDIISSPSK.[D]	1xOxidation [M3]; 1xPhospho [S9(99.6)]	0.000121006	5.13372e-05	1	1	2	Q6KC79	Q6KC79 [342-353]	Q6KC79 1xPhospho [S350(99.6)]	0	1378.6	1.21476e+06		High	High	4.57e-05	6.091e-05	2.47	73.12
FALSE	High	[K].AAMYDIISSPSK.[D]	1xPhospho [S9(99.7)]	0.000229245	0.000107624	1	1	1	Q6KC79	Q6KC79 [342-353]	Q6KC79 1xPhospho [S350(99.7)]	0	1362.6	18497946		High	High	7.285e-05	0.0001135	3.53	92.31
FALSE	High	[K].AAMYDIISSPSKDSTK.[L]	1xPhospho [S9(97)]	0.0498478	0.00260892	1	1	1	Q6KC79	Q6KC79 [342-357]	Q6KC79 1xPhospho [S350(97)]	1	1793.8		No Quan Values	High	High	0.001513	0.02172	1.79
FALSE	High	[K].AANQVEETLHTHLPQTPETNFR.[D]	1xDeamidated [N20]; 1xPhospho [T16(100)]	0.000172375	0.000107624	1	1	1	Q5VZL5	Q5VZL5 [202-223]	Q5VZL5 1xPhospho [T217(100)]	0	2614.19	292204		High	High	7.285e-05	8.622e-05	3.17	96.79
FALSE	High	[K].AANQVEETLHTHLPQTPETNFR.[D]	1xPhospho [T16(100)]	0.00321748	0.000209312	1	1	2	Q5VZL5	Q5VZL5 [202-223]	Q5VZL5 1xPhospho [T217(100)]	0	2613.21	1.24634e+06		High	High	0.0001247	0.001511	3.29	94.95
FALSE	High	[K].AAPAQVRPPSPGNIRPVK.[R]	1xPhospho [S10(100)]	2.20768e-05	5.13372e-05	1	1	4	Q14244	Q14244 [356-373]	Q14244 1xPhospho [S365(100)]	0	1935.03	6.53871e+06		High	High	4.57e-05	1.145e-05	3.92	73.63
FALSE	High	[K].AAPAQVRPPSPGNIRPVKR.[E]	1xPhospho [S10(100)]	0.0219798	0.00150033	1	1	1	Q14244	Q14244 [356-374]	Q14244 1xPhospho [S365(100)]	1	2091.13	904064		High	High	0.0008776	0.009835	1.63	64.05
FALSE	High	[K].AAPEASSPPASPLQHLLPGK.[A]	1xDeamidated [Q14]; 2xPhospho [S7(99); S11(100)]	2.71868e-05	5.13372e-05	1	1	1	Q96TA1	Q96TA1 [686-705]	Q96TA1 2xPhospho [S692(99); S696(100)]	0	2128.97	1.07341e+06		High	High	4.57e-05	1.406e-05	2.41	117.82
FALSE	High	[K].AAPEASSPPASPLQHLLPGK.[A]	1xPhospho [S7(100)]	8.26666e-09	5.13372e-05	1	1	6	Q96TA1	Q96TA1 [686-705]	Q96TA1 1xPhospho [S692(100)]	0	2048.02	14202892		High	High	4.57e-05	4.78e-09	4.34	111.32
FALSE	High	[K].AAPEASSPPASPLQHLLPGK.[A]	2xPhospho [S7(99.3); S11(100)]	2.88345e-06	5.13372e-05	1	1	4	Q96TA1	Q96TA1 [686-705]	Q96TA1 2xPhospho [S692(99.3); S696(100)]	0	2127.99	14838933		High	High	4.57e-05	1.536e-06	4.39	112.62
FALSE	High	[K].AAPEASSPPASPLQHLLPGK.[A]	1xDeamidated [Q14]; 1xPhospho [S]	0.000263336	0.000107624	1	1	3	Q96TA1	Q96TA1 [686-705]		0	2049.01	766787		High	High	7.285e-05	0.0001297	2.24	115.43
FALSE	High	[K].AAPPPPALTPDSQTVDSSCK.[T]	1xCarbamidomethyl [C19]; 1xPhospho [T9(100)]	2.44069e-05	5.13372e-05	1	1	1	Q9H7N4	Q9H7N4 [981-1000]	Q9H7N4 1xPhospho [T989(100)]	0	2118.94	461315		High	High	4.57e-05	1.261e-05	3.64	69.95
FALSE	High	[K].AAPPPPALTPDSQTVDSSCK.[T]	1xCarbamidomethyl [C19]; 1xDeamidated [Q13]; 1xPhospho [T9(100)]	0.000407839	0.000107624	1	1	1	Q9H7N4	Q9H7N4 [981-1000]	Q9H7N4 1xPhospho [T989(100)]	0	2119.93	1.56536e+06		High	High	7.285e-05	0.0001977	3.58	72.89
FALSE	High	[K].AAPPPPALTPDSQTVDSSCKTPEVSFLPEEATEEAGVR.[G]	1xCarbamidomethyl [C19]; 2xPhospho [T/S]	9.03141e-05	5.13372e-05	1	1	1	Q9H7N4	Q9H7N4 [981-1018]		1	4140.84	2.21865e+06		High	High	4.57e-05	4.582e-05	3.66	121.22
FALSE	High	[K].AAPPPPPPPPPLESSPR.[V]	1xPhospho [S15(100)]	1.66276e-09	5.13372e-05	1	1	7	Q5T4S7	Q5T4S7 [606-622]	Q5T4S7 1xPhospho [S620(100)]	0	1783.88	6.84198e+06		High	High	4.57e-05	9.833e-10	4.63	83.12
FALSE	High	[K].AAPQSPSVPK.[K]	1xDeamidated [Q4]; 1xPhospho [S]	0.0071683	0.000581214	1	1	2	O75694	O75694 [988-997]		0	1062.49	1.67165e+06		High	High	0.0003227	0.003365	1.65	41.03
FALSE	High	[K].AAPQSPSVPK.[K]	1xPhospho [S5(99.5)]	0.0247456	0.00168742	1	1	1	O75694	O75694 [988-997]	O75694 1xPhospho [S992(99.5)]	0	1061.5	7495157		High	High	0.001002	0.01099	1.79	37.58
FALSE	High	[K].AAPWGSNPSPSAESTQAMDR.[S]	1xPhospho [S9(100)]	4.09637e-05	5.13372e-05	1	1	2	Q96N67	Q96N67 [938-957]	Q96N67 1xPhospho [S946(100)]	0	2139.88	813190		High	High	4.57e-05	2.106e-05	3.8	82.1
FALSE	High	[K].AAQQLQQEGGLGPPPPPPPSPR.[R]	1xPhospho [S20(100)]	2.58033e-08	5.13372e-05	1	1	2	Q9H2Z4	Q9H2Z4 [252-273]	Q9H2Z4 1xPhospho [S271(100)]	0	2299.12	2488027		High	High	4.57e-05	1.472e-08	6.05	83.23
FALSE	High	[K].AAQQLQQEGGLGPPPPPPPSPR.[R]	1xDeamidated [Q4]; 1xPhospho [S20(100)]	0.00409686	0.000375786	1	1	1	Q9H2Z4	Q9H2Z4 [252-273]	Q9H2Z4 1xPhospho [S271(100)]	0	2300.11	2.50237e+06		High	High	0.0002142	0.001924	2.48	85.1
FALSE	High	[K].AASEELLEK.[S]	1xPhospho [S3(100)]	0.00108034	0.000155523	1	1	2	Q6ZV73	Q6ZV73 [513-521]	Q6ZV73 1xPhospho [S515(100)]	0	1069.48	779571		High	High	9.627e-05	0.0005103	1.78	56.5
FALSE	High	[K].AASEQQADTSGGDSPKDESKPPFSYAQLIVQAISSAQDR.[Q]	1xPhospho [T/S/Y]	2.07807e-09	5.13372e-05	1	1	1	P85037	P85037 [286-324]		1	4159.91	1.80665e+06		High	High	4.57e-05	1.226e-09	5.89	122.76
FALSE	High	[K].AASLTEDRDR.[G]	1xPhospho [S3(100)]	0.0146773	0.00112385	1	1	4	Q04637	Q04637 [1207-1216]	Q04637 1xPhospho [S1209(100)]	1	1213.52	2.79358e+06		High	High	0.0006329	0.00675	1.72	24.39
FALSE	High	[K].AASPSPQSVR.[R]	2xPhospho [S3(100); S5(100)]	0.00241475	0.000155523	1	1	3	Q8IYB3	Q8IYB3 [736-745]	Q8IYB3 2xPhospho [S738(100); S740(100)]	0	1159.45	10448563		High	High	9.627e-05	0.001135	3.01	27.16
FALSE	High	[K].AASPSPQSVR.[R]	1xDeamidated [Q7]; 1xPhospho [S3(100)]	0.00416106	0.000375786	1	1	3	Q8IYB3	Q8IYB3 [736-745]	Q8IYB3 1xPhospho [S738(100)]	0	1080.47	7019849		High	High	0.0002142	0.001953	2.36	31.96
FALSE	High	[K].AASPSPQSVR.[R]	1xPhospho [S3(100)]	0.00640083	0.000581214	1	1	4	Q8IYB3	Q8IYB3 [736-745]	Q8IYB3 1xPhospho [S738(100)]	0	1079.49	7.74141e+06		High	High	0.0003227	0.002998	1.9	28.27
FALSE	High	[K].AASPSPQSVR.[R]	1xDeamidated [Q7]; 2xPhospho [S3(100); S5(100)]	0.0641145	0.00315875	1	1	3	Q8IYB3	Q8IYB3 [736-745]	Q8IYB3 2xPhospho [S738(100); S740(100)]	0	1160.44	1.30199e+06		High	High	0.001816	0.02806	1.41	30.66
FALSE	High	[K].AASPVLQEDIDIEGVQSEGQDNGAEDSGDTEDELRR.[V]	1xPhospho [S3(100)]	1.20164e-12	5.13372e-05	1	1	3	P18887	P18887 [459-494]	P18887 1xPhospho [S461(100)]	1	3924.69	9.42603e+06		High	High	4.57e-05	7.864e-13	7.67	103.21
FALSE	High	[K].AASPVLQEDIDIEGVQSEGQDNGAEDSGDTEDELRR.[V]	1xDeamidated [Q/N]; 1xPhospho [S3(100)]	2.00618e-09	5.13372e-05	1	1	2	P18887	P18887 [459-494]	P18887 1xPhospho [S461(100)]	1	3925.67		No Quan Values	High	High	4.57e-05	1.185e-09	6.28
FALSE	High	[K].AASPVLQEDIDIEGVQSEGQDNGAEDSGDTEDELRR.[V]	2xPhospho [S3(100); S27(100)]	1.35325e-08	5.13372e-05	1	1	2	P18887	P18887 [459-494]	P18887 2xPhospho [S461(100); S485(100)]	1	4004.66	4.77073e+06		High	High	4.57e-05	7.773e-09	6.88	106.44
FALSE	High	[K].AASTDLGAGETVVGK.[V]	1xPhospho [S3(100)]	3.91313e-05	5.13372e-05	1	1	1	Q15032	Q15032 [971-985]	Q15032 1xPhospho [S973(100)]	0	1455.67	718754		High	High	4.57e-05	2.007e-05	3.65	69.22
FALSE	High	[K].AASWLFK.[N]	1xPhospho [S3(100)]	0.0903286	0.00430133	1	1	1	Q5THJ4	Q5THJ4 [2669-2675]	Q5THJ4 1xPhospho [S2671(100)]	0	902.417	106783		High	High	0.002417	0.04014	1.24	110.75
FALSE	High	[K].AASYTEEDENHTAK.[D]	1xPhospho [S3(100)]	0.00022771	0.000107624	1	1	1	Q14126	Q14126 [780-793]	Q14126 1xPhospho [S782(100)]	0	1645.64	484055		High	High	7.285e-05	0.0001129	2.17	24.61
FALSE	High	[K].AATEALGEKSPDSATVSGYDIMK.[S]	1xPhospho [S10(99.4)]	4.53563e-06	5.13372e-05	1	1	1	Q6WCQ1	Q6WCQ1 [968-990]	Q6WCQ1 1xPhospho [S977(99.4)]	1	2421.09	527181		High	High	4.57e-05	2.404e-06	3.67	93.54
FALSE	High	[K].AATSGVPSIYAPSTYAHLSPAK.[T]	1xPhospho [S19(100)]	2.15944e-06	5.13372e-05	1	1	1	Q86X29	Q86X29 [314-335]	Q86X29 1xPhospho [S332(100)]	0	2269.09	824593		High	High	4.57e-05	1.155e-06	4.85	103.61
FALSE	High	[K].AATTATPAATTSPK.[E]	1xPhospho [T/S]	6.69972e-06	5.13372e-05	1	1	1	Q92766	Q92766 [1111-1124]		0	1368.64	3197596		High	High	4.57e-05	3.527e-06	3.4	31.41
FALSE	High	[K].AAVLSDSEDEEK.[A]	1xPhospho [S7(100)]	0.00010752	5.13372e-05	1	1	2	Q96ST2	Q96ST2 [394-405]	Q96ST2 1xPhospho [S400(100)]	0	1372.55	12512891		High	High	4.57e-05	5.436e-05	3.07	43.72
FALSE	High	[K].AAVLSDSEDEEK.[A]	2xPhospho [S5(100); S7(100)]	2.89125e-05	5.13372e-05	1	1	12	Q96ST2	Q96ST2 [394-405]	Q96ST2 2xPhospho [S398(100); S400(100)]	0	1452.52	1.43997e+07		High	High	4.57e-05	1.495e-05	4.5	43.53
FALSE	High	[K].AAYGDLSSEEEEENEPESLGVVYK.[S]	2xPhospho [S7(100); S8(100)]	9.57658e-07	5.13372e-05	1	1	6	O15541	O15541 [78-101]	O15541 2xPhospho [S84(100); S85(100)]	0	2804.11	7.79578e+06		High	High	4.57e-05	5.18e-07	4.92	107.72
FALSE	High	[K].ACDASPESTPLTGQLPGK.[Q]	1xCarbamidomethyl [C2]; 1xPhospho [S5(99.2)]	0.00374944	0.000265881	1	1	1	Q96JA1	Q96JA1 [1065-1082]	Q96JA1 1xPhospho [S1069(99.2)]	0	1908.84	651776		High	High	0.0001554	0.001761	1.61	85.25
FALSE	High	[K].ACSLAASEGLSSAQPNGPPEAEPRPPQSPASTASFIFSK.[G]	1xCarbamidomethyl [C2]; 1xPhospho [S28(96.8)]	3.34455e-07	5.13372e-05	1	1	1	Q9P206	Q9P206 [879-917]	Q9P206 1xPhospho [S906(96.8)]	0	4021.86	560036		High	High	4.57e-05	1.841e-07	5.21	120.14
FALSE	High	[K].ACSPCSSQSSSSGICTDFWDLLVK.[L]	3xCarbamidomethyl [C2; C5; C15]; 1xPhospho [S3(100)]	0.000208712	0.000107624	1	1	1	Q7Z6Z7	Q7Z6Z7 [3371-3394]	Q7Z6Z7 1xPhospho [S3373(100)]	0	2772.14		No Quan Values	High	High	7.285e-05	0.0001036	2.46
FALSE	High	[K].ACSVEELYAIPPDADVAK.[S]	1xCarbamidomethyl [C2]; 1xPhospho [S3(100)]	0.000367761	0.000107624	1	1	1	Q9H792	Q9H792 [790-807]	Q9H792 1xPhospho [S792(100)]	0	2027.9	824681		High	High	7.285e-05	0.0001789	2.23	109.96
FALSE	High	[K].ADAASSLTVDVTPPTAK.[A]	1xPhospho [T12(99.7)]	2.27198e-06	5.13372e-05	1	1	4	Q9H8Y8	Q9H8Y8 [404-420]	Q9H8Y8 1xPhospho [T415(99.7)]	0	1723.81	4.88733e+06		High	High	4.57e-05	1.216e-06	4.61	91.47
FALSE	High	[K].ADEASELACPTPK.[E]	1xCarbamidomethyl [C9]; 1xPhospho [T11(100)]	0.000507915	0.000107624	1	1	1	P49327	P49327 [2194-2206]	P49327 1xPhospho [T2204(100)]	0	1468.6	463573		High	High	7.285e-05	0.0002443	2.63	54.8
FALSE	High	[K].ADEEEEVSDEVDGAEVPNPDSVTDDLK.[V]	1xPhospho [S8(100)]	1.49422e-07	5.13372e-05	1	1	1	Q9H3R0	Q9H3R0 [385-411]	Q9H3R0 1xPhospho [S392(100)]	0	2983.21	4.24591e+06		High	High	4.57e-05	8.317e-08	3.58	108.36
FALSE	High	[K].ADEESDSQMSPSHSSTDDHSNWFIIGSK.[T]	1xPhospho [S10(100)]	8.35194e-13	5.13372e-05	1	1	2	Q8NEM7	Q8NEM7 [372-399]	Q8NEM7 1xPhospho [S381(100)]	0	3174.26	10814459		High	High	4.57e-05	5.499e-13	8.2	100.11
FALSE	High	[K].ADEESDSQMSPSHSSTDDHSNWFIIGSK.[T]	1xDeamidated [Q8]; 1xPhospho [S10(100)]	2.36121e-10	5.13372e-05	1	1	2	Q8NEM7	Q8NEM7 [372-399]	Q8NEM7 1xPhospho [S381(100)]	0	3175.25	2.66532e+06		High	High	4.57e-05	1.434e-10	6.23	101.21
FALSE	High	[K].ADEESDSQMSPSHSSTDDHSNWFIIGSK.[T]	1xOxidation [M9]; 1xPhospho [S10(99.6)]	7.05983e-10	5.13372e-05	1	1	2	Q8NEM7	Q8NEM7 [372-399]	Q8NEM7 1xPhospho [S381(99.6)]	0	3190.26	2.62336e+06		High	High	4.57e-05	4.223e-10	6.08	96.8
FALSE	High	[K].ADEESDSQMSPSHSSTDDHSNWFIIGSK.[T]	1xDeamidated [Q8]; 1xOxidation [M9]; 1xPhospho [S/T]	0.000478831	0.000107624	1	1	1	Q8NEM7	Q8NEM7 [372-399]		0	3191.24	338649		High	High	7.285e-05	0.0002312	2.62	97.49
FALSE	High	[K].ADEESDSQMSPSHSSTDDHSNWFIIGSK.[T]	1xDeamidated [Q8]; 2xPhospho [S7(97.6); S10(97.6)]	0.054076	0.002793	1	1	1	Q8NEM7	Q8NEM7 [372-399]	Q8NEM7 2xPhospho [S378(97.6); S381(97.6)]	0	3255.21	262075		High	High	0.001608	0.02349	1.63	105.46
FALSE	High	[K].ADEPSSEESDLEIDK.[E]	1xPhospho [S9(100)]	4.55537e-07	5.13372e-05	1	2	6	P50502	P50502 [71-85]	P50502 1xPhospho [S79(100)]	0	1743.68	1.57543e+07		High	High	4.57e-05	2.496e-07	4.69	66.63
FALSE	High	[K].ADEPSSEESDLEIDK.[E]	2xPhospho [S6(100); S9(100)]	4.6818e-07	5.13372e-05	1	2	12	P50502	P50502 [71-85]	P50502 2xPhospho [S76(100); S79(100)]	0	1823.65	7.3972e+07		High	High	4.57e-05	2.563e-07	5.11	69.32
FALSE	High	[K].ADEPSSEESDLEIDK.[E]	3xPhospho [S5(100); S6(100); S9(100)]	7.99922e-05	5.13372e-05	1	2	9	P50502	P50502 [71-85]	P50502 3xPhospho [S75(100); S76(100); S79(100)]	0	1903.62	2.70045e+06		High	High	4.57e-05	4.069e-05	4.49	74.39
FALSE	High	[K].ADFTVVAGDEGSSTTGGSSEENKGPSGSAVSR.[K]	1xPhospho [S18(99.6)]	1.33909e-10	5.13372e-05	1	1	1	P49916	P49916 [836-867]	P49916 1xPhospho [S853(99.6)]	1	3123.34	1.694e+06		High	High	4.57e-05	8.219e-11	5.3	75.26
FALSE	High	[K].ADGATSDDLDLHDDR.[L]	1xPhospho [S6(100)]	6.6569e-07	5.13372e-05	1	1	1	Q07157	Q07157 [805-819]	Q07157 1xPhospho [S810(100)]	0	1695.65	2.07112e+06		High	High	4.57e-05	3.629e-07	4.37	52.98
FALSE	High	[K].ADGEDAGAESNEEAPGEPSAGSSEEAPGEPSAGSSEEAPGER.[S]	1xPhospho [S10(100)]	1.56188e-09	5.13372e-05	1	1	2	Q8N8A6	Q8N8A6 [94-135]	Q8N8A6 1xPhospho [S103(100)]	0	4080.59	11378454		High	High	4.57e-05	9.242e-10	5.69	64.81
FALSE	High	[K].ADLIPYQDSPEGPDHSSASSGVPNPPK.[A]	1xPhospho [S9(100)]	1.56118e-06	5.13372e-05	1	1	3	Q8WUA4	Q8WUA4 [757-783]	Q8WUA4 1xPhospho [S765(100)]	0	2842.26	1.76645e+06		High	High	4.57e-05	8.405e-07	4.4	93.04
FALSE	High	[K].ADMEENEEISSDEEETNVTAQAMQSNNGR.[G]	2xPhospho [S/T]	3.64492e-06	5.13372e-05	1	1	2	O15397	O15397 [893-921]		0	3388.25	723696		High	High	4.57e-05	1.941e-06	4.01	85.32
FALSE	High	[K].ADPGEDDLGGTVDIVESEPENDHGVELLDQNSSIR.[V]	1xPhospho [S17(97.9)]	0.0424748	0.00233276	1	2	1	P17010	P17010 [258-292]	P17010 1xPhospho [S274(97.9)]	0	3801.66	126420		High	High	0.001373	0.01842	1.66	116.44
FALSE	High	[K].ADRDQSPFSK.[I]	1xPhospho [S6(100)]	0.000841129	0.000155523	1	1	2	Q13427	Q13427 [682-691]	Q13427 1xPhospho [S687(100)]	1	1230.52	1.79102e+06		High	High	9.627e-05	0.0003997	2.56	25.95
FALSE	High	[K].ADREVQAEQPSSSSPR.[R]	1xPhospho [S]	1.63251e-05	5.13372e-05	1	1	1	Q9Y388	Q9Y388 [175-190]		1	1823.79	1.49148e+06		High	High	4.57e-05	8.503e-06	4.09	27.29
FALSE	High	[K].ADREVQAEQPSSSSPR.[R]	1xDeamidated [Q]; 1xPhospho [S]	0.00284731	0.000209312	1	1	2	Q9Y388	Q9Y388 [175-190]		1	1824.78	345706		High	High	0.0001247	0.001334	2.85	28.95
FALSE	High	[K].ADSDGAKPEPVAMAR.[S]	1xPhospho [S3(100)]	1.34567e-06	5.13372e-05	1	1	12	Q7Z4V5	Q7Z4V5 [238-252]	Q7Z4V5 1xPhospho [S240(100)]	0	1594.69	1.85277e+08		High	High	4.57e-05	7.258e-07	4.09	49.48
FALSE	High	[K].ADSDGAKPEPVAMAR.[S]	1xOxidation [M13]; 1xPhospho [S3(100)]	7.984e-06	5.13372e-05	1	1	29	Q7Z4V5	Q7Z4V5 [238-252]	Q7Z4V5 1xPhospho [S240(100)]	0	1610.69	2.57891e+07		High	High	4.57e-05	4.193e-06	3.74	32.77
FALSE	High	[K].ADSLLAVVK.[R]	1xPhospho [S3(100)]	0.000284954	0.000107624	2	2	1	Q15424; Q14151	Q15424 [286-294]; Q14151 [285-293]	Q15424 1xPhospho [S288(100)]; Q14151 1xPhospho [S287(100)]	0	995.517	2.01194e+06	Shared	High	High	7.285e-05	0.00014	3.15	99.44
FALSE	High	[K].ADSPPPSYPTQQAEQAPNTCECHVCK.[Q]	3xCarbamidomethyl [C20; C22; C25]; 1xDeamidated [N18]; 1xPhospho [S3(100)]	9.25741e-06	5.13372e-05	1	1	3	P78312	P78312 [391-416]	P78312 1xPhospho [S393(100)]	0	3053.21	1.97002e+06		High	High	4.57e-05	4.855e-06	3.6	64.56
FALSE	High	[K].ADSPPPSYPTQQAEQAPNTCECHVCK.[Q]	3xCarbamidomethyl [C20; C22; C25]; 1xPhospho [S3(100)]	4.73134e-08	5.13372e-05	1	1	2	P78312	P78312 [391-416]	P78312 1xPhospho [S393(100)]	0	3052.23	1.24324e+06		High	High	4.57e-05	2.677e-08	3.86	61.38
FALSE	High	[K].ADSPVNGLPK.[G]	1xPhospho [S3(100)]	0.00029093	0.000107624	1	1	1	Q96S94	Q96S94 [367-376]	Q96S94 1xPhospho [S369(100)]	0	1077.5	14452711		High	High	7.285e-05	0.0001431	3.19	55.17
FALSE	High	[K].ADSPVNGLPK.[G]	1xDeamidated [N6]; 1xPhospho [S3(100)]	0.0207393	0.00145302	1	1	1	Q96S94	Q96S94 [367-376]	Q96S94 1xPhospho [S369(100)]	0	1078.48	1.54445e+06		High	High	0.0008267	0.009318	2.3	60.06
FALSE	High	[K].ADTEGKSPSHSSSNRPFTPPTSTGGSK.[S]	1xPhospho [T3(99.1)]	2.49535e-06	5.13372e-05	1	1	2	Q15648	Q15648 [1015-1041]	Q15648 1xPhospho [T1017(99.1)]	1	2797.24	1.01809e+06		High	High	4.57e-05	1.332e-06	4.24	41.65
FALSE	High	[K].ADTEGKSPSHSSSNRPFTPPTSTGGSK.[S]	2xPhospho [S7(100); T18(100)]	2.93605e-05	5.13372e-05	1	1	2	Q15648	Q15648 [1015-1041]	Q15648 2xPhospho [S1021(100); T1032(100)]	1	2877.21	2.02999e+06		High	High	4.57e-05	1.517e-05	3.89	46.09
FALSE	High	[K].ADTEGKSPSHSSSNRPFTPPTSTGGSK.[S]	1xDeamidated [N14]; 1xPhospho [S7(99.2)]	0.00076692	0.000155523	1	1	1	Q15648	Q15648 [1015-1041]	Q15648 1xPhospho [S1021(99.2)]	1	2798.23		No Quan Values	High	High	9.627e-05	0.0003652	2.86
FALSE	High	[K].ADTPGPEDGGVK.[A]	1xPhospho [T3(100)]	0.00100774	0.000155523	1	1	3	O14686	O14686 [1841-1852]	O14686 1xPhospho [T1843(100)]	0	1222.5	2635622		High	High	9.627e-05	0.000477	2.49	32.62
FALSE	High	[K].ADTPGPEDGGVKASPVPSDPEKPGTPGEGMLSSDLDR.[I]	2xPhospho [T3(100); S18(98.7)]	0.000438186	0.000107624	1	1	1	O14686	O14686 [1841-1877]	O14686 2xPhospho [T1843(100); S1858(98.7)]	1	3822.65		No Quan Values	High	High	7.285e-05	0.0002122	4.1
FALSE	High	[K].ADTPGPEDGGVKASPVPSDPEKPGTPGEGMLSSDLDR.[I]	1xPhospho [T3(100)]	0.00211629	0.000155523	1	1	1	O14686	O14686 [1841-1877]	O14686 1xPhospho [T1843(100)]	1	3742.68		No Quan Values	High	High	9.627e-05	0.0009917	1.76
FALSE	High	[K].ADTSQEICSPR.[L]	1xCarbamidomethyl [C8]; 1xPhospho [S9(100)]	5.54782e-05	5.13372e-05	1	1	1	P52948	P52948 [1020-1030]	P52948 1xPhospho [S1028(100)]	0	1343.53	2.92852e+06		High	High	4.57e-05	2.831e-05	3.75	32.8
FALSE	High	[K].ADTSQEICSPR.[L]	1xCarbamidomethyl [C8]; 1xDeamidated [Q5]; 1xPhospho [S9(100)]	0.0159469	0.00127178	1	1	2	P52948	P52948 [1020-1030]	P52948 1xPhospho [S1028(100)]	0	1344.51	1.15604e+06		High	High	0.0007101	0.0073	1.88	38.22
FALSE	High	[K].ADTTTPTPTAILAPGSPASPPGSLEPK.[A]	1xPhospho [S16(100)]	5.84343e-11	5.13372e-05	1	1	6	P25440	P25440 [283-309]	P25440 1xPhospho [S298(100)]	0	2654.3	35132298		High	High	4.57e-05	3.619e-11	5.99	114.34
FALSE	High	[K].ADTTTPTPTAILAPGSPASPPGSLEPK.[A]	2xPhospho [S16(100); S19(99.4)]	1.35855e-08	5.13372e-05	1	1	3	P25440	P25440 [283-309]	P25440 2xPhospho [S298(100); S301(99.4)]	0	2734.26	20625206		High	High	4.57e-05	7.799e-09	6.4	115.8
FALSE	High	[K].ADVGRLSPEVK.[A]	1xPhospho [S7(100)]	0.000568395	0.000107624	1	1	3	P49815	P49815 [1405-1415]	P49815 1xPhospho [S1411(100)]	1	1250.61	2.06915e+07		High	High	7.285e-05	0.0002731	3.24	54.23
FALSE	High	[K].ADVLEAHEAEAEEPEAGKSEAEDDEDEVDDLPSSR.[R]	1xPhospho [S19(100)]	1.19228e-12	5.13372e-05	1	1	2	Q8IVT5	Q8IVT5 [551-585]	Q8IVT5 1xPhospho [S569(100)]	1	3863.58	6.49167e+06		High	High	4.57e-05	7.802e-13	6.04	86.62
FALSE	High	[K].ADVTPPPDGSTTHNLEVSPK.[E]	1xPhospho [S18(100)]	1.90606e-05	5.13372e-05	1	1	3	O75362	O75362 [645-664]	O75362 1xPhospho [S662(100)]	0	2141.98	1.21368e+06		High	High	4.57e-05	9.896e-06	3.46	68.12
FALSE	High	[K].ADVTPPPDGSTTHNLEVSPK.[E]	2xPhospho [T4(100); S18(100)]	0.000860039	0.000155523	1	1	2	O75362	O75362 [645-664]	O75362 2xPhospho [T648(100); S662(100)]	0	2221.94	3.59559e+06		High	High	9.627e-05	0.0004078	3.22	69.74
FALSE	High	[K].AEAAAAPTVAPGPAQPGHVSPTPATTSPGEK.[G]	1xPhospho [S20(99.4)]	5.41828e-09	5.13372e-05	1	1	3	Q9Y6R0	Q9Y6R0 [244-274]	Q9Y6R0 1xPhospho [S263(99.4)]	0	2945.4	6.05964e+06		High	High	4.57e-05	3.158e-09	6.7	74.65
FALSE	High	[K].AEAAAAPTVAPGPAQPGHVSPTPATTSPGEK.[G]	1xDeamidated [Q15]; 1xPhospho [S20(99.5)]	1.06182e-08	5.13372e-05	1	1	3	Q9Y6R0	Q9Y6R0 [244-274]	Q9Y6R0 1xPhospho [S263(99.5)]	0	2946.39		No Quan Values	High	High	4.57e-05	6.12e-09	7.21
FALSE	High	[K].AEAAAAPTVAPGPAQPGHVSPTPATTSPGEK.[G]	2xPhospho [S20(99.2); T/S]	1.26407e-06	5.13372e-05	1	1	1	Q9Y6R0	Q9Y6R0 [244-274]	Q9Y6R0 2xPhospho [S263(99.2); T/S]	0	3025.37		No Quan Values	High	High	4.57e-05	6.832e-07	4.39
FALSE	High	[K].AEAGAGSATEFQFR.[G]	1xPhospho [S7(100)]	3.9431e-05	5.13372e-05	1	2	2	P46783	P46783 [140-153]	P46783 1xPhospho [S146(100)]	0	1521.64	2.544e+06		High	High	4.57e-05	2.029e-05	3.77	83.4
FALSE	High	[K].AEAPAGPALGLPSPEAESGVDR.[G]	1xPhospho [S13(100)]	1.68154e-06	5.13372e-05	1	1	3	Q53F19	Q53F19 [13-34]	Q53F19 1xPhospho [S25(100)]	0	2171	13409920		High	High	4.57e-05	9.051e-07	4.25	101.55
FALSE	High	[K].AEAPSSPDVAPAGK.[E]	1xPhospho [S6(100)]	4.76917e-05	5.13372e-05	1	1	1	Q9P1Y6	Q9P1Y6 [1355-1368]	Q9P1Y6 1xPhospho [S1360(100)]	0	1376.61	16129564		High	High	4.57e-05	2.446e-05	3.13	42.13
FALSE	High	[K].AEAPSSPDVAPAGKEDSPSASGR.[V]	1xPhospho [S17(99.5)]	2.57025e-08	5.13372e-05	1	1	2	Q9P1Y6	Q9P1Y6 [1355-1377]	Q9P1Y6 1xPhospho [S1371(99.5)]	1	2262.99	2.64794e+06		High	High	4.57e-05	1.465e-08	4.37	47.77
FALSE	High	[K].AEAPSSPDVAPAGKEDSPSASGR.[V]	2xPhospho [S6(99.4); S17(100)]	3.41969e-08	5.13372e-05	1	1	1	Q9P1Y6	Q9P1Y6 [1355-1377]	Q9P1Y6 2xPhospho [S1360(99.4); S1371(100)]	1	2342.95	5309650		High	High	4.57e-05	1.94e-08	5.03	47.72
FALSE	High	[K].AEASSPVPYLSPETNPASSTSAVNHNVNLTNVR.[L]	1xPhospho [S/Y/T]	1.5195e-12	5.13372e-05	1	1	1	Q07157	Q07157 [923-955]		0	3503.64	1.6812e+06		High	High	4.57e-05	9.913e-13	5.17	105.57
FALSE	High	[K].AEDEALLSEEDDPIDR.[R]	1xPhospho [S8(100)]	0.000174131	0.000107624	1	1	3	Q04721	Q04721 [1771-1786]	Q04721 1xPhospho [S1778(100)]	0	1896.77	3.5028e+06		High	High	7.285e-05	8.712e-05	3.65	93.17
FALSE	High	[K].AEDGATPSPSNETPK.[K]	1xPhospho [S10(100)]	6.528e-07	5.13372e-05	1	1	8	P29966	P29966 [138-152]	P29966 1xPhospho [S147(100)]	0	1580.65	2.85605e+08		High	High	4.57e-05	3.559e-07	4.8	30.28
FALSE	High	[K].AEDGATPSPSNETPK.[K]	1xDeamidated [N11]; 1xPhospho [S8(99.7)]	7.66323e-07	5.13372e-05	1	1	3	P29966	P29966 [138-152]	P29966 1xPhospho [S145(99.7)]	0	1581.63	9003756		High	High	4.57e-05	4.159e-07	4.9	32.48
FALSE	High	[K].AEDGATPSPSNETPK.[K]	2xPhospho [T6(100); S8(100)]	0.000190038	0.000107624	1	1	3	P29966	P29966 [138-152]	P29966 2xPhospho [T143(100); S145(100)]	0	1660.61	5.05638e+06		High	High	7.285e-05	9.465e-05	3.65	33.29
FALSE	High	[K].AEDGATPSPSNETPKK.[K]	1xPhospho [T13(99.6)]	1.15989e-06	5.13372e-05	1	1	4	P29966	P29966 [138-153]	P29966 1xPhospho [T150(99.6)]	1	1708.74	7.47111e+06		High	High	4.57e-05	6.258e-07	4.81	24.6
FALSE	High	[K].AEDGATPSPSNETPKKK.[K]	1xPhospho [S/T]	3.34525e-05	5.13372e-05	1	1	2	P29966	P29966 [138-154]		2	1836.84	627584		High	High	4.57e-05	1.722e-05	4.49	19.83
FALSE	High	[K].AEDGATPSPSNETPKKK.[K]	2xPhospho [S8(99.6); S/T]	0.178096	0.00771491	1	1	1	P29966	P29966 [138-154]	P29966 2xPhospho [S145(99.6); S/T]	2	1916.8	181531		High	High	0.004377	0.081	2.07	20.71
FALSE	High	[K].AEDKPSTDLSAPVNGEATSQK.[G]	1xPhospho [T/S]	1.61363e-05	5.13372e-05	1	1	1	Q7Z4V5	Q7Z4V5 [590-610]		0	2225	592965		High	High	4.57e-05	8.397e-06	3.75	56.87
FALSE	High	[K].AEDKPSTDLSAPVNGEATSQKGESAEDK.[E]	1xPhospho [S24(100)]	2.7537e-12	5.13372e-05	1	1	1	Q7Z4V5	Q7Z4V5 [590-617]	Q7Z4V5 1xPhospho [S613(100)]	1	2941.29	1.77868e+06		High	High	4.57e-05	1.781e-12	6.51	54.91
FALSE	High	[K].AEDKPSTDLSAPVNGEATSQKGESAEDK.[E]	1xDeamidated [N/Q]; 1xPhospho [S24(100)]	4.38014e-13	5.13372e-05	1	1	4	Q7Z4V5	Q7Z4V5 [590-617]	Q7Z4V5 1xPhospho [S613(100)]	1	2942.28	3.26143e+06		High	High	4.57e-05	2.909e-13	6.87	59.25
FALSE	High	[K].AEDMLSEDTDADRGSDPGTSPPHLSTCGLGTGEESR.[Q]	1xCarbamidomethyl [C27]; 1xPhospho [T/S]	6.36928e-08	5.13372e-05	1	1	2	Q9Y3S1	Q9Y3S1 [1257-1292]		1	3827.56	3.00092e+06		High	High	4.57e-05	3.581e-08	5.71	91.93
FALSE	High	[K].AEDSDSEPEPEDNVR.[L]	1xPhospho [S4(100)]	9.29352e-06	5.13372e-05	1	1	1	Q9H0D6	Q9H0D6 [496-510]	Q9H0D6 1xPhospho [S499(100)]	0	1768.65	2.5267e+06		High	High	4.57e-05	4.874e-06	3.83	40.65
FALSE	High	[K].AEDSDSEPEPEDNVR.[L]	2xPhospho [S4(100); S6(100)]	0.00503042	0.000425977	1	1	2	Q9H0D6	Q9H0D6 [496-510]	Q9H0D6 2xPhospho [S499(100); S501(100)]	0	1848.62	542317		High	High	0.0002405	0.002364	1.75	41.73
FALSE	High	[K].AEEAKDEPPSEGEAEEEEK.[D]	1xPhospho [S10(100)]	9.80391e-07	5.13372e-05	1	1	3	P07196	P07196 [463-481]	P07196 1xPhospho [S472(100)]	1	2182.85	4.50858e+06		High	High	4.57e-05	5.304e-07	5.71	37.38
FALSE	High	[K].AEEAQKTESVDNEGE.[-]	1xPhospho [S9(100)]	0.000173544	0.000107624	1	1	1	Q15651	Q15651 [85-99]	Q15651 1xPhospho [S93(100)]	1	1715.66	395832		High	High	7.285e-05	8.672e-05	2.88	25.79
FALSE	High	[K].AEEDEILNRSPR.[N]	1xPhospho [S10(100)]	0.000103708	5.13372e-05	1	1	17	P27824	P27824 [574-585]	P27824 1xPhospho [S583(100)]	1	1508.67	8.9429e+08		High	High	4.57e-05	5.234e-05	3.28	53.23
FALSE	High	[K].AEEDEILNRSPR.[N]	1xDeamidated [N8]; 1xPhospho [S10(100)]	7.79486e-05	5.13372e-05	1	1	8	P27824	P27824 [574-585]	P27824 1xPhospho [S583(100)]	1	1509.66	2.37934e+08		High	High	4.57e-05	3.956e-05	3.46	56.5
FALSE	High	[K].AEEDEILNRSPRNR.[K]	1xDeamidated [N13]; 1xPhospho [S10(100)]	0.00240199	0.000155523	1	1	1	P27824	P27824 [574-587]	P27824 1xPhospho [S583(100)]	2	1779.8	326856		High	High	9.627e-05	0.001126	2.4	47.02
FALSE	High	[K].AEEKSPISINVK.[T]	1xDeamidated [N10]; 1xPhospho [S5(100)]	5.77699e-06	5.13372e-05	1	1	1	Q9UK58	Q9UK58 [348-359]	Q9UK58 1xPhospho [S352(100)]	1	1395.68	3.49793e+06		High	High	4.57e-05	3.051e-06	5.13	64.73
FALSE	High	[K].AEEKSPISINVK.[T]	1xPhospho [S5(100)]	8.61707e-07	5.13372e-05	1	1	4	Q9UK58	Q9UK58 [348-359]	Q9UK58 1xPhospho [S352(100)]	1	1394.69	1.80827e+07		High	High	4.57e-05	4.683e-07	4.55	62.36
FALSE	High	[K].AEENTDQASPQEDYAGFER.[L]	1xDeamidated [Q/N]; 1xPhospho [S9(100)]	4.94227e-06	5.13372e-05	1	1	5	Q9NU22	Q9NU22 [4530-4548]	Q9NU22 1xPhospho [S4538(100)]	0	2237.85	2.5061e+06		High	High	4.57e-05	2.617e-06	3.76	73.43
FALSE	High	[K].AEENTDQASPQEDYAGFER.[L]	1xPhospho [S9(100)]	3.74592e-06	5.13372e-05	1	1	3	Q9NU22	Q9NU22 [4530-4548]	Q9NU22 1xPhospho [S4538(100)]	0	2236.87	9177495		High	High	4.57e-05	1.988e-06	5.3	72.03
FALSE	High	[K].AEEPPSQLDQDTQVQDMDEGSDDEEEGQK.[V]	1xPhospho [S21(100)]	2.27618e-14	5.13372e-05	1	1	6	Q15459	Q15459 [339-367]	Q15459 1xPhospho [S359(100)]	0	3329.28	3.02846e+07		High	High	4.57e-05	1.575e-14	8.53	77.15
FALSE	High	[K].AEEPPSQLDQDTQVQDMDEGSDDEEEGQK.[V]	1xDeamidated [Q]; 1xPhospho [S21(100)]	4.84966e-10	5.13372e-05	1	1	4	Q15459	Q15459 [339-367]	Q15459 1xPhospho [S359(100)]	0	3330.26	3.16225e+06		High	High	4.57e-05	2.919e-10	6.92	79.4
FALSE	High	[K].AEEPPSQLDQDTQVQDMDEGSDDEEEGQK.[V]	2xDeamidated [Q15; Q]; 1xPhospho [S21(100)]	1.14525e-07	5.13372e-05	1	1	2	Q15459	Q15459 [339-367]	Q15459 1xPhospho [S359(100)]	0	3331.25	3.79712e+06		High	High	4.57e-05	6.378e-08	4.17	78.06
FALSE	High	[K].AEEPPSQLDQDTQVQDMDEGSDDEEEGQK.[V]	3xDeamidated [Q13; Q15; Q]; 1xPhospho [S21(100)]	1.15273e-08	5.13372e-05	1	1	3	Q15459	Q15459 [339-367]	Q15459 1xPhospho [S359(100)]	0	3332.23	1.06115e+06		High	High	4.57e-05	6.635e-09	6.04	80.3
FALSE	High	[K].AEEPPSQLDQDTQVQDMDEGSDDEEEGQK.[V]	1xOxidation [M17]; 1xPhospho [S21(100)]	2.4049e-08	5.13372e-05	1	1	2	Q15459	Q15459 [339-367]	Q15459 1xPhospho [S359(100)]	0	3345.27	3.81934e+06		High	High	4.57e-05	1.372e-08	5.56	65.02
FALSE	High	[K].AEEPPSQLDQDTQVQDMDEGSDDEEEGQK.[V]	1xDeamidated [Q]; 1xOxidation [M17]; 1xPhospho [S21(100)]	2.66685e-05	5.13372e-05	1	1	3	Q15459	Q15459 [339-367]	Q15459 1xPhospho [S359(100)]	0	3346.26	435309		High	High	4.57e-05	1.378e-05	4.27	66.39
FALSE	High	[K].AEEQQLPPPLSPPSPSTPNHR.[R]	1xPhospho [S/T]	6.20442e-07	5.13372e-05	1	1	8	Q6WCQ1	Q6WCQ1 [279-299]		0	2359.11	3.85008e+06		High	High	4.57e-05	3.375e-07	5.55	89.5
FALSE	High	[K].AEEQQLPPPLSPPSPSTPNHR.[R]	2xPhospho [S11(100); S16(99)]	9.03141e-05	5.13372e-05	1	1	4	Q6WCQ1	Q6WCQ1 [279-299]	Q6WCQ1 2xPhospho [S289(100); S294(99)]	0	2439.07	2.38123e+06		High	High	4.57e-05	4.568e-05	3.95	89.39
FALSE	High	[K].AEFPSSGSNSVLNTPPTTPESPSSVTVTEGSR.[Q]	1xPhospho [S/T]	9.39117e-07	5.13372e-05	1	1	1	Q4LE39	Q4LE39 [1009-1040]		0	3299.5		No Quan Values	High	High	4.57e-05	5.091e-07	5.14
FALSE	High	[K].AEFPSSGSNSVLNTPPTTPESPSSVTVTEGSR.[Q]	1xDeamidated [N9]; 1xPhospho [S21(97.8)]	0.00029093	0.000107624	1	1	1	Q4LE39	Q4LE39 [1009-1040]	Q4LE39 1xPhospho [S1029(97.8)]	0	3300.48		No Quan Values	High	High	7.285e-05	0.0001427	3.38
FALSE	High	[K].AEFTSPPSLFK.[T]	1xPhospho [S5(100)]	0.000580125	0.000107624	1	1	6	Q6UN15	Q6UN15 [255-265]	Q6UN15 1xPhospho [S259(100)]	0	1303.6	12367592		High	High	7.285e-05	0.0002787	2.63	114.31
FALSE	High	[K].AEGDEEGPSGASEEEDT.[-]	1xPhospho [S12(100)]	0.000119721	5.13372e-05	1	1	1	Q96DX7	Q96DX7 [328-344]	Q96DX7 1xPhospho [S339(100)]	0	1788.6	674399		High	High	4.57e-05	6.04e-05	3.19	35.39
FALSE	High	[K].AEGEEEMDTGADDQDGDAAQHPEEHSEEQQQSVEEK.[D]	1xDeamidated [Q14]; 1xPhospho [S32(99.5)]	1.36922e-08	5.13372e-05	1	1	1	Q9NU22	Q9NU22 [4951-4986]	Q9NU22 1xPhospho [S4982(99.5)]	0	4065.52	757374		High	High	4.57e-05	7.882e-09	6.75	47.1
FALSE	High	[K].AEGEPQEESPLK.[S]	1xDeamidated [Q6]; 1xPhospho [S9(100)]	0.00074394	0.000107624	1	1	1	Q9NYF8	Q9NYF8 [169-180]	Q9NYF8 1xPhospho [S177(100)]	0	1394.57	15746414		High	High	7.285e-05	0.0003542	2.73	44.31
FALSE	High	[K].AEGEPQEESPLK.[S]	1xPhospho [S9(100)]	0.00081548	0.000155523	1	1	3	Q9NYF8	Q9NYF8 [169-180]	Q9NYF8 1xPhospho [S177(100)]	0	1393.59	1.15581e+08		High	High	9.627e-05	0.0003881	2.87	42.07
FALSE	High	[K].AEGGPFKDGETLEGSDAEESLDK.[T]	1xPhospho [S15(100)]	1.46528e-07	5.13372e-05	1	1	2	Q9P2D1	Q9P2D1 [2942-2964]	Q9P2D1 1xPhospho [S2956(100)]	1	2461.03	2.03816e+06		High	High	4.57e-05	8.156e-08	5.4	84.15
FALSE	High	[K].AEKPPLSASSPQQRPPEPETGESAGTSR.[A]	1xPhospho [S/T]	0.000170636	0.000107624	1	1	1	Q9Y3Q8	Q9Y3Q8 [181-208]		0	2971.38	841526		High	High	7.285e-05	8.528e-05	2.18	58.47
FALSE	High	[K].AELASPLNEADGHR.[G]	1xPhospho [S5(100)]	0.000257135	0.000107624	1	1	1	Q9BXC9	Q9BXC9 [361-374]	Q9BXC9 1xPhospho [S365(100)]	0	1559.68	333605		High	High	7.285e-05	0.000127	2.98	66.17
FALSE	High	[K].AELEEMEEVHPSDEEEEDATK.[A]	1xPhospho [S12(100)]	1.54971e-09	5.13372e-05	1	1	3	P78559	P78559 [656-676]	P78559 1xPhospho [S667(100)]	0	2525.97	18710468		High	High	4.57e-05	9.165e-10	5.98	78.23
FALSE	High	[K].AELEEMEEVHPSDEEEEDATK.[A]	1xOxidation [M6]; 1xPhospho [S12(100)]	3.5009e-08	5.13372e-05	1	1	1	P78559	P78559 [656-676]	P78559 1xPhospho [S667(100)]	0	2541.97	2193070		High	High	4.57e-05	1.988e-08	5.68	59.24
FALSE	High	[K].AELLQSDENGIPSSPQK.[V]	1xPhospho [S14(99.1)]	0.0807095	0.00403788	1	1	1	Q14542	Q14542 [239-255]	Q14542 1xPhospho [S252(99.1)]	0	1892.86		No Quan Values	High	High	0.002287	0.03581	2.05
FALSE	High	[K].AENAEGQTPAIGPDGEPLDETSQMSDLPVK.[V]	1xPhospho [S25(100)]	2.00103e-08	5.13372e-05	1	1	1	P51532	P51532 [589-618]	P51532 1xPhospho [S613(100)]	0	3176.4	4.14544e+06		High	High	4.57e-05	1.144e-08	5.39	111.28
FALSE	High	[K].AENAEGQTPAIGPDGEPLDETSQMSDLPVK.[V]	2xPhospho [S25(99.3); T/S]	0.000139329	5.13372e-05	1	1	1	P51532	P51532 [589-618]	P51532 2xPhospho [S613(99.3); T/S]	0	3256.36	992567		High	High	4.57e-05	7.002e-05	3.26	112.8
FALSE	High	[K].AENAEGQTPAIGPDGEPLDETSQMSDLPVK.[V]	1xDeamidated [Q23]; 2xPhospho [T/S]	9.78621e-05	5.13372e-05	1	1	1	P51532	P51532 [589-618]		0	3257.35		No Quan Values	High	High	4.57e-05	4.944e-05	3.02
FALSE	High	[K].AEPASPDSPKGSSETETEPPVALAPGPAPTR.[C]	2xPhospho [S5(100); S8(100)]	7.62358e-05	5.13372e-05	1	1	1	P11474	P11474 [15-45]	P11474 2xPhospho [S19(100); S22(100)]	1	3203.42	927277		High	High	4.57e-05	3.876e-05	3.02	93.18
FALSE	High	[K].AEPGDEALSPASR.[D]	1xPhospho [S9(99.7)]	9.85761e-05	5.13372e-05	1	1	1	Q9BYK8	Q9BYK8 [998-1010]	Q9BYK8 1xPhospho [S1006(99.7)]	0	1379.58	511327		High	High	4.57e-05	4.991e-05	2.45	46.69
FALSE	High	[K].AEPSEVDMNSPK.[S]	1xPhospho [S10(100)]	1.71686e-05	5.13372e-05	1	1	4	Q9NR30	Q9NR30 [62-73]	Q9NR30 1xPhospho [S71(100)]	0	1383.55	1.59618e+07		High	High	4.57e-05	8.945e-06	3.94	45.1
FALSE	High	[K].AEPSEVDMNSPK.[S]	1xOxidation [M8]; 1xPhospho [S10(100)]	0.000199828	0.000107624	1	1	2	Q9NR30	Q9NR30 [62-73]	Q9NR30 1xPhospho [S71(100)]	0	1399.54	724818		High	High	7.285e-05	9.946e-05	2.57	28.09
FALSE	High	[K].AEPYVASEYK.[T]	1xPhospho [S7(100)]	0.00390953	0.000375786	1	1	1	Q9BZ29	Q9BZ29 [921-930]	Q9BZ29 1xPhospho [S927(100)]	0	1236.52		No Quan Values	High	High	0.0001861	0.001834	2.32
FALSE	High	[K].AEQDASIPPGTHEALLQTALSPPPPPTRPVSPPQK.[A]	1xPhospho [T/S]	4.44972e-07	5.13372e-05	1	1	2	Q9UGP5	Q9UGP5 [147-181]		0	3704.87	1972620		High	High	4.57e-05	2.438e-07	5.46	108.93
FALSE	High	[K].AEQDASIPPGTHEALLQTALSPPPPPTRPVSPPQK.[A]	1xDeamidated [Q34]; 1xPhospho [T/S]	0.00209421	0.000155523	1	1	2	Q9UGP5	Q9UGP5 [147-181]		0	3705.85		No Quan Values	High	High	9.627e-05	0.0009837	3.69
FALSE	High	[K].AEQDASIPPGTHEALLQTALSPPPPPTRPVSPPQK.[A]	2xDeamidated [Q17; Q34]; 1xPhospho [T/S]	0.0230838	0.00154758	1	1	1	Q9UGP5	Q9UGP5 [147-181]		0	3706.84	1.28899e+06		High	High	0.0009022	0.01029	3.3	109.92
FALSE	High	[K].AEQGSEEEGEGEEEEEEGGESK.[A]	1xDeamidated [Q3]; 1xPhospho [S5(100)]	2.32469e-07	5.13372e-05	1	1	2	Q8NE71	Q8NE71 [224-245]	Q8NE71 1xPhospho [S228(100)]	0	2434.84	1.47729e+06		High	High	4.57e-05	1.287e-07	5.04	34.14
FALSE	High	[K].AEQGSEEEGEGEEEEEEGGESK.[A]	1xPhospho [S5(100)]	3.44193e-09	5.13372e-05	1	1	4	Q8NE71	Q8NE71 [224-245]	Q8NE71 1xPhospho [S228(100)]	0	2433.86	43139116		High	High	4.57e-05	2.016e-09	6.1	32.15
FALSE	High	[K].AEQGSEEEGEGEEEEEEGGESKADDPYAHLSK.[K]	1xPhospho [S5(100)]	6.55334e-13	5.13372e-05	1	1	1	Q8NE71	Q8NE71 [224-255]	Q8NE71 1xPhospho [S228(100)]	1	3531.37	1.91538e+06		High	High	4.57e-05	4.32e-13	8.06	60.7
FALSE	High	[K].AEQSPVSSDVEVSSPKR.[Q]	2xPhospho [S4(100); S]	0.00435908	0.000375786	1	1	1	Q2M1K9	Q2M1K9 [601-617]	Q2M1K9 2xPhospho [S604(100); S]	1	1961.83	488524		High	High	0.0002142	0.002053	1.95	49.88
FALSE	High	[K].AERLSPPAPSGSER.[R]	1xPhospho [S5(100)]	0.194773	0.00838296	1	1	1	Q9NP71	Q9NP71 [598-611]	Q9NP71 1xPhospho [S602(100)]	1	1533.71	374998		High	High	0.004807	0.08857	1.72	48.87
FALSE	High	[K].AERTSPSSPAPLPHQEATPR.[A]	2xPhospho [T/S]	1.25384e-05	5.13372e-05	1	1	2	P04920	P04920 [166-185]		1	2289.01	404302		High	High	4.57e-05	6.559e-06	3.41	52.78
FALSE	High	[K].AERTSPSSPAPLPHQEATPR.[A]	1xDeamidated [Q15]; 2xPhospho [T/S]	0.0155834	0.00117092	1	1	1	P04920	P04920 [166-185]		1	2289.99		No Quan Values	High	High	0.000657	0.007122	2.44
FALSE	High	[K].AESCGSFDETESEESSK.[L]	1xCarbamidomethyl [C4]; 1xPhospho [S6(100)]	0.000548017	0.000107624	1	1	1	Q9Y343	Q9Y343 [111-127]	Q9Y343 1xPhospho [S116(100)]	0	1958.68	434789		High	High	7.285e-05	0.0002633	3.46	41.14
FALSE	High	[K].AESEEMETSQAGSK.[D]	1xPhospho [S3(100)]	3.46449e-06	5.13372e-05	1	1	3	P34932	P34932 [544-557]	P34932 1xPhospho [S546(100)]	0	1563.59	1.75202e+06		High	High	4.57e-05	1.846e-06	3.81	28.24
FALSE	High	[K].AESEEMETSQAGSK.[D]	1xDeamidated [Q10]; 1xPhospho [S3(100)]	1.28341e-05	5.13372e-05	1	1	2	P34932	P34932 [544-557]	P34932 1xPhospho [S546(100)]	0	1564.57	366182		High	High	4.57e-05	6.701e-06	3.58	31.18
FALSE	High	[K].AESPAEKVPEESVLPLVQK.[S]	1xPhospho [S3(100)]	2.32768e-09	5.13372e-05	1	1	4	Q9UKV3	Q9UKV3 [488-506]	Q9UKV3 1xPhospho [S490(100)]	1	2130.07	43116211		High	High	4.57e-05	1.373e-09	7.61	105.07
FALSE	High	[K].AESPAEKVPEESVLPLVQK.[S]	1xDeamidated [Q18]; 1xPhospho [S3(100)]	2.54681e-09	5.13372e-05	1	1	3	Q9UKV3	Q9UKV3 [488-506]	Q9UKV3 1xPhospho [S490(100)]	1	2131.06	5.9209e+06		High	High	4.57e-05	1.498e-09	6.2	107.71
FALSE	High	[K].AESTESIGSSEK.[T]	1xPhospho [S/T]	0.000464175	0.000107624	1	1	1	Q9BZI7	Q9BZI7 [407-418]		0	1304.53	496950		High	High	7.285e-05	0.0002244	2.94	27.6
FALSE	High	[K].AETEEAAHSVSQEMSVNSPTAQESQR.[N]	1xPhospho [S18(100)]	2.75e-13	5.13372e-05	1	1	1	Q9NUA8	Q9NUA8 [173-198]	Q9NUA8 1xPhospho [S190(100)]	0	2883.21	2.78355e+06		High	High	4.57e-05	1.835e-13	8.07	64.85
FALSE	High	[K].AETEEAAHSVSQEMSVNSPTAQESQR.[N]	1xDeamidated [N/Q]; 1xPhospho [S18(100)]	3.05745e-06	5.13372e-05	1	1	2	Q9NUA8	Q9NUA8 [173-198]	Q9NUA8 1xPhospho [S190(100)]	0	2884.19	465832		High	High	4.57e-05	1.63e-06	2.95	66.26
FALSE	High	[K].AETEEAEEPEEDGEEHVCVSASK.[H]	1xCarbamidomethyl [C18]; 1xPhospho [T3(100)]	6.14897e-06	5.13372e-05	1	1	2	P46821	P46821 [946-968]	P46821 1xPhospho [T948(100)]	0	2641.01	3.08918e+06		High	High	4.57e-05	3.251e-06	3.48	58.86
FALSE	High	[K].AETEEAEEPEEDGEEHVCVSASKHSPTEDEESAK.[A]	1xCarbamidomethyl [C18]; 1xPhospho [S20(98.2)]	1.98025e-07	5.13372e-05	1	1	1	P46821	P46821 [946-979]	P46821 1xPhospho [S965(98.2)]	1	3851.52	1.19272e+06		High	High	4.57e-05	1.096e-07	6.38	53.73
FALSE	High	[K].AETPTAAEDDNEGDK.[K]	1xPhospho [T3(100)]	1.58265e-05	5.13372e-05	1	1	2	O60841	O60841 [299-313]	O60841 1xPhospho [T301(100)]	0	1642.61	1.04463e+06		High	High	4.57e-05	8.234e-06	3.61	27.23
FALSE	High	[K].AETPTAAEDDNEGDKK.[K]	1xPhospho [T3(100)]	2.78383e-06	5.13372e-05	1	1	1	O60841	O60841 [299-314]	O60841 1xPhospho [T301(100)]	1	1770.71	156996		High	High	4.57e-05	1.487e-06	3.64	22.67
FALSE	High	[K].AETPTESVSEPEVATK.[Q]	1xPhospho [S9(100)]	6.07194e-05	5.13372e-05	1	1	3	P18858	P18858 [193-208]	P18858 1xPhospho [S201(100)]	0	1754.77	7.67363e+06		High	High	4.57e-05	3.101e-05	4.31	61.5
FALSE	High	[K].AETPTESVSEPEVATK.[Q]	2xPhospho [T3(100); S9(100)]	0.00119295	0.000155523	1	1	2	P18858	P18858 [193-208]	P18858 2xPhospho [T195(100); S201(100)]	0	1834.74	558770		High	High	9.627e-05	0.0005634	3.72	60.96
FALSE	High	[K].AETSEGSGSAPAVPEASASPK.[Q]	1xPhospho [S19(99.5)]	3.10502e-07	5.13372e-05	1	1	1	P51608	P51608 [62-82]	P51608 1xPhospho [S80(99.5)]	0	2009.87	6853276		High	High	4.57e-05	1.709e-07	4.25	54.14
FALSE	High	[K].AEVPGATGGDSPHLQPAEPPGEPR.[R]	1xPhospho [S11(100)]	2.5039e-10	5.13372e-05	1	1	7	Q9P2K5	Q9P2K5 [7-30]	Q9P2K5 1xPhospho [S17(100)]	0	2446.1	2.02969e+07		High	High	4.57e-05	1.519e-10	4.55	78.08
FALSE	High	[K].AEVPGATGGDSPHLQPAEPPGEPR.[R]	1xDeamidated [Q15]; 1xPhospho [S11(100)]	6.79815e-09	5.13372e-05	1	1	4	Q9P2K5	Q9P2K5 [7-30]	Q9P2K5 1xPhospho [S17(100)]	0	2447.09	1.13088e+07		High	High	4.57e-05	3.941e-09	4.04	80.93
FALSE	High	[K].AEVYGSENESER.[N]	1xPhospho [S6(100)]	0.00013501	5.13372e-05	1	1	2	Q9BVS4	Q9BVS4 [345-356]	Q9BVS4 1xPhospho [S350(100)]	0	1449.55	8581126		High	High	4.57e-05	6.786e-05	3.05	32.93
FALSE	High	[K].AFEEDIETPPTR.[N]	1xPhospho [T8(100)]	0.00805862	0.000627332	1	1	1	Q9P2D1	Q9P2D1 [2544-2555]	Q9P2D1 1xPhospho [T2551(100)]	0	1484.63	286143		High	High	0.000346	0.003776	2.02	74.83
FALSE	High	[K].AFGGEEVILKGSPEEK.[V]	1xPhospho [S12(100)]	1.98153e-06	5.13372e-05	1	1	1	Q5VUA4	Q5VUA4 [1409-1424]	Q5VUA4 1xPhospho [S1420(100)]	1	1769.84	2.47578e+06		High	High	4.57e-05	1.063e-06	3.54	83.41
FALSE	High	[K].AFGPGLQGGSAGSPAR.[F]	1xPhospho [S13(100)]	5.98338e-06	5.13372e-05	1	1	3	P21333	P21333 [1072-1087]	P21333 1xPhospho [S1084(100)]	0	1509.68	5.42283e+06		High	High	4.57e-05	3.163e-06	3.68	67.44
FALSE	High	[K].AFGPGLQGGSAGSPAR.[F]	1xDeamidated [Q7]; 1xPhospho [S13(99.6)]	1.29845e-05	5.13372e-05	1	1	1	P21333	P21333 [1072-1087]	P21333 1xPhospho [S1084(99.6)]	0	1510.67	656112		High	High	4.57e-05	6.779e-06	4.02	71.36
FALSE	High	[K].AFGSGIDIKPGTPPIAGR.[S]	1xPhospho [T12(100)]	6.07745e-06	5.13372e-05	1	1	2	Q9Y520	Q9Y520 [2662-2679]	Q9Y520 1xPhospho [T2673(100)]	0	1833.93	1.3204e+06		High	High	4.57e-05	3.213e-06	3.32	99.58
FALSE	High	[K].AFLAELEQNSPK.[I]	1xPhospho [S10(100)]	0.000263336	0.000107624	1	1	1	Q9UPN3	Q9UPN3 [4512-4523]	Q9UPN3 1xPhospho [S4521(100)]	0	1426.66	704974		High	High	7.285e-05	0.0001297	2.98	97.94
FALSE	High	[K].AFMESPK.[Q]	1xPhospho [S5(100)]	0.0439404	0.00237905	1	1	1	P46013	P46013 [1675-1681]	P46013 1xPhospho [S1679(100)]	0	889.353	950712		High	High	0.001373	0.01905	1.56	48.03
FALSE	High	[K].AFQLLDTGQNLTVSKSELR.[R]	2xDeamidated [Q3; N10]; 2xPhospho [T/S]	0.227317	0.00979425	1	1	1	Q5THR3	Q5THR3 [78-96]		1	2282.04		No Quan Values	High	High	0.005608	0.1045	2.38
FALSE	High	[K].AFQYVETHGEVCPANWTPDSPTIKPSPAASK.[E]	1xCarbamidomethyl [C12]; 1xPhospho [S20(100)]	3.54664e-07	5.13372e-05	1	1	2	P30048	P30048 [218-248]	P30048 1xPhospho [S237(100)]	0	3465.58	423380		High	High	4.57e-05	1.949e-07	4.75	100.65
FALSE	High	[K].AFWMAIGGDRDEIEGLSSDEEH.[-]	1xOxidation [M4]; 2xPhospho [S17(100); S18(100)]	5.66541e-06	5.13372e-05	1	1	5	Q6PD74	Q6PD74 [294-315]	Q6PD74 2xPhospho [S310(100); S311(100)]	1	2640	3.00343e+06		High	High	4.57e-05	2.998e-06	5.71	117.9
FALSE	High	[K].AFYGSEEDEAK.[G]	1xPhospho [S5(100)]	0.00609075	0.000581214	1	1	1	Q13367	Q13367 [268-278]	Q13367 1xPhospho [S272(100)]	0	1325.49	1.07558e+06		High	High	0.0003227	0.002864	1.78	51
FALSE	High	[K].AGDNIPEEQPVASTPTTVSDGENK.[K]	1xPhospho [S19(100)]	7.19845e-07	5.13372e-05	1	1	1	Q9Y320	Q9Y320 [270-293]	Q9Y320 1xPhospho [S288(100)]	0	2536.11	2.11573e+06		High	High	4.57e-05	3.914e-07	4.04	74.45
FALSE	High	[K].AGDNIPEEQPVASTPTTVSDGENKK.[D]	1xPhospho [S19(100)]	4.27905e-07	5.13372e-05	1	1	1	Q9Y320	Q9Y320 [270-294]	Q9Y320 1xPhospho [S288(100)]	1	2664.2	12071072		High	High	4.57e-05	2.342e-07	5.54	68.27
FALSE	High	[K].AGDNIPEEQPVASTPTTVSDGENKK.[D]	1xDeamidated [N/Q]; 1xPhospho [S19(100)]	1.84563e-07	5.13372e-05	1	1	2	Q9Y320	Q9Y320 [270-294]	Q9Y320 1xPhospho [S288(100)]	1	2665.19	2.23974e+06		High	High	4.57e-05	1.022e-07	5.67	69.2
FALSE	High	[K].AGEAPTENPAPPTQQSSAE.[-]	1xPhospho [S17(97.7)]	0.00500492	0.000425977	1	1	2	P16989	P16989 [354-372]	P16989 1xPhospho [S370(97.7)]	0	1961.81	1.01885e+06		High	High	0.0002405	0.002346	2.5	50.29
FALSE	High	[K].AGELKVVNGAAASQPPSK.[R]	1xDeamidated [N8]; 1xPhospho [S13(100)]	0.136969	0.00568766	1	1	3	O75533	O75533 [178-195]	O75533 1xPhospho [S190(100)]	1	1804.88	1.06067e+06		High	High	0.003308	0.06184	2.24	36.64
FALSE	High	[K].AGEQQLSEPEDMEMEAGDTDDPPR.[I]	1xPhospho [S7(100)]	3.3666e-08	5.13372e-05	1	1	4	Q93009	Q93009 [12-35]	Q93009 1xPhospho [S18(100)]	0	2727.04	33838372		High	High	4.57e-05	1.911e-08	5.59	88.77
FALSE	High	[K].AGEQQLSEPEDMEMEAGDTDDPPR.[I]	1xDeamidated [Q]; 1xPhospho [S7(100)]	1.41274e-08	5.13372e-05	1	1	4	Q93009	Q93009 [12-35]	Q93009 1xPhospho [S18(100)]	0	2728.03	6006124		High	High	4.57e-05	8.126e-09	5.72	90.6
FALSE	High	[K].AGEQQLSEPEDMEMEAGDTDDPPR.[I]	1xOxidation [M]; 1xPhospho [S7(100)]	6.31964e-08	5.13372e-05	1	1	9	Q93009	Q93009 [12-35]	Q93009 1xPhospho [S18(100)]	0	2743.04	7.0679e+06		High	High	4.57e-05	3.555e-08	4.17	82.36
FALSE	High	[K].AGEQQLSEPEDMEMEAGDTDDPPR.[I]	2xOxidation [M12; M14]; 1xPhospho [S7(100)]	7.15873e-06	5.13372e-05	1	1	2	Q93009	Q93009 [12-35]	Q93009 1xPhospho [S18(100)]	0	2759.03	1.37709e+06		High	High	4.57e-05	3.765e-06	4.03	60.9
FALSE	High	[K].AGEQQLSEPEDMEMEAGDTDDPPR.[I]	1xDeamidated [Q]; 1xOxidation [M]; 1xPhospho [S7(100)]	0.00017889	0.000107624	1	1	3	Q93009	Q93009 [12-35]	Q93009 1xPhospho [S18(100)]	0	2744.02		No Quan Values	High	High	7.285e-05	8.935e-05	4.36
FALSE	High	[K].AGFNYESPSK.[G]	1xPhospho [S7(99.8)]	0.000130346	5.13372e-05	1	1	2	Q9UHF7	Q9UHF7 [84-93]	Q9UHF7 1xPhospho [S90(99.8)]	0	1179.47	607503		High	High	4.57e-05	6.551e-05	2.64	52.52
FALSE	High	[K].AGGSVESLR.[S]	1xPhospho [S4(100)]	0.000363764	0.000107624	1	1	2	O94885	O94885 [504-512]	O94885 1xPhospho [S507(100)]	0	955.424	1.77692e+06		High	High	7.285e-05	0.000177	2.62	39.14
FALSE	High	[K].AGHSDSDSGAELGPHPGGGAVYK.[A]	1xPhospho [S6(99.6)]	1.224e-07	5.13372e-05	1	1	1	P57073	P57073 [181-203]	P57073 1xPhospho [S186(99.6)]	0	2245.95	369978		High	High	4.57e-05	6.819e-08	4.38	53.35
FALSE	High	[K].AGIPQHHPPMAQNLQYPDDSDDEK.[K]	1xPhospho [S20(100)]	1.70453e-08	5.13372e-05	1	1	3	Q15223	Q15223 [403-426]	Q15223 1xPhospho [S422(100)]	0	2783.18	3.47958e+06		High	High	4.57e-05	9.764e-09	6.99	74.29
FALSE	High	[K].AGIPQHHPPMAQNLQYPDDSDDEKK.[A]	1xPhospho [S20(100)]	8.10938e-06	5.13372e-05	1	1	1	Q15223	Q15223 [403-427]	Q15223 1xPhospho [S422(100)]	1	2911.27	867838		High	High	4.57e-05	4.27e-06	3.45	68.05
FALSE	High	[K].AGLASPEEEDAVGK.[E]	1xPhospho [S5(100)]	3.09824e-05	5.13372e-05	1	1	1	Q9UNS1	Q9UNS1 [1145-1158]	Q9UNS1 1xPhospho [S1149(100)]	0	1452.63	569844		High	High	4.57e-05	1.598e-05	3.36	61.26
FALSE	High	[K].AGLASPEEEDAVGKEPLK.[A]	1xPhospho [S5(100)]	9.45505e-08	5.13372e-05	1	1	2	Q9UNS1	Q9UNS1 [1145-1162]	Q9UNS1 1xPhospho [S1149(100)]	1	1919.9	14184195		High	High	4.57e-05	5.281e-08	5.24	77.85
FALSE	High	[K].AGLESGAEPGDGDSDTTK.[K]	1xPhospho [S14(100)]	1.75185e-08	5.13372e-05	1	1	8	O60832	O60832 [481-498]	O60832 1xPhospho [S494(100)]	0	1786.7	1.12395e+08		High	High	4.57e-05	1.002e-08	5.13	41.75
FALSE	High	[K].AGLESGAEPGDGDSDTTK.[K]	2xPhospho [S5(100); S14(99.4)]	7.35672e-06	5.13372e-05	1	1	1	O60832	O60832 [481-498]	O60832 2xPhospho [S485(100); S494(99.4)]	0	1866.67	1.1686e+06		High	High	4.57e-05	3.875e-06	4.36	45.95
FALSE	High	[K].AGLESGAEPGDGDSDTTKK.[K]	1xPhospho [S14(99.1)]	1.36033e-07	5.13372e-05	1	1	5	O60832	O60832 [481-499]	O60832 1xPhospho [S494(99.1)]	1	1914.8	1.78805e+07		High	High	4.57e-05	7.582e-08	5.38	35.41
FALSE	High	[K].AGLQMKSPEK.[K]	1xPhospho [S7(100)]	0.000264235	0.000107624	1	1	1	Q9BRQ0	Q9BRQ0 [34-43]	Q9BRQ0 1xPhospho [S40(100)]	1	1168.54	878973		High	High	7.285e-05	0.0001303	3.41	36.7
FALSE	High	[K].AGLSPAEPLLSR.[A]	1xPhospho [S4(100)]	0.000366423	0.000107624	1	1	1	O95402	O95402 [358-369]	O95402 1xPhospho [S361(100)]	0	1290.65	2.05806e+06		High	High	7.285e-05	0.0001786	2.97	98.47
FALSE	High	[K].AGLSPANCQSDR.[V]	1xCarbamidomethyl [C8]; 1xDeamidated [Q9]; 1xPhospho [S4(100)]	0.000721783	0.000107624	1	1	2	Q14692	Q14692 [549-560]	Q14692 1xPhospho [S552(100)]	0	1356.52	2.85814e+06		High	High	7.285e-05	0.0003444	2.55	39.86
FALSE	High	[K].AGLSPANCQSDR.[V]	1xCarbamidomethyl [C8]; 1xPhospho [S4(100)]	0.00151578	0.000155523	1	1	1	Q14692	Q14692 [549-560]	Q14692 1xPhospho [S552(100)]	0	1355.54	6226686		High	High	9.627e-05	0.0007135	2.72	35.07
FALSE	High	[K].AGLSPANCQSDR.[V]	1xCarbamidomethyl [C8]; 2xDeamidated [N7; Q9]; 1xPhospho [S4(100)]	0.00689237	0.000581214	1	1	1	Q14692	Q14692 [549-560]	Q14692 1xPhospho [S552(100)]	0	1357.51	1.02375e+06		High	High	0.0003227	0.003229	2.26	44.12
FALSE	High	[K].AGMSSNQSISSPVLDAVPR.[T]	1xPhospho [S11(100)]	4.22313e-05	5.13372e-05	1	1	2	Q9UQ35	Q9UQ35 [1394-1412]	Q9UQ35 1xPhospho [S1404(100)]	0	1995.92	82307536		High	High	4.57e-05	2.166e-05	3.71	105.2
FALSE	High	[K].AGMSSNQSISSPVLDAVPR.[T]	1xDeamidated [N6]; 1xPhospho [S11(100)]	1.99663e-05	5.13372e-05	1	1	2	Q9UQ35	Q9UQ35 [1394-1412]	Q9UQ35 1xPhospho [S1404(100)]	0	1996.9	17078992		High	High	4.57e-05	1.038e-05	3.5	107.39
FALSE	High	[K].AGMSSNQSISSPVLDAVPR.[T]	2xDeamidated [N6; Q7]; 1xPhospho [S11(100)]	2.36653e-05	5.13372e-05	1	1	1	Q9UQ35	Q9UQ35 [1394-1412]	Q9UQ35 1xPhospho [S1404(100)]	0	1997.89	1.08724e+06		High	High	4.57e-05	1.225e-05	3.56	109.54
FALSE	High	[K].AGMSSNQSISSPVLDAVPR.[T]	1xDeamidated [Q7]; 1xOxidation [M3]; 1xPhospho [S11(99.4)]	3.54302e-05	5.13372e-05	1	1	1	Q9UQ35	Q9UQ35 [1394-1412]	Q9UQ35 1xPhospho [S1404(99.4)]	0	2012.9	3.10644e+06		High	High	4.57e-05	1.826e-05	4.3	101.73
FALSE	High	[K].AGMSSNQSISSPVLDAVPR.[T]	2xPhospho [S10(97.9); S11(100)]	0.000407839	0.000107624	1	1	2	Q9UQ35	Q9UQ35 [1394-1412]	Q9UQ35 2xPhospho [S1403(97.9); S1404(100)]	0	2075.89	2.49011e+06		High	High	7.285e-05	0.0001976	3.14	108.23
FALSE	High	[K].AGMSSNQSISSPVLDAVPR.[T]	1xOxidation [M3]; 1xPhospho [S]	0.00913847	0.000675286	1	1	1	Q9UQ35	Q9UQ35 [1394-1412]		0	2011.92	32145488		High	High	0.0003707	0.004259	2.33	99.31
FALSE	High	[K].AGMSSNQSISSPVLDAVPRTPSR.[E]	1xPhospho [T20(99.7)]	5.52529e-09	5.13372e-05	1	1	1	Q9UQ35	Q9UQ35 [1394-1416]	Q9UQ35 1xPhospho [T1413(99.7)]	1	2437.15	3.16993e+06		High	High	4.57e-05	3.219e-09	6.06	95.32
FALSE	High	[K].AGMSSNQSISSPVLDAVPRTPSR.[E]	1xDeamidated [Q7]; 1xPhospho [T20(99.5)]	4.55685e-05	5.13372e-05	1	1	1	Q9UQ35	Q9UQ35 [1394-1416]	Q9UQ35 1xPhospho [T1413(99.5)]	1	2438.14	242581		High	High	4.57e-05	2.337e-05	3.97	97.29
FALSE	High	[K].AGMSSNQSISSPVLDAVPRTPSR.[E]	1xOxidation [M3]; 1xPhospho [T20(99.6)]	8.23439e-09	5.13372e-05	1	1	1	Q9UQ35	Q9UQ35 [1394-1416]	Q9UQ35 1xPhospho [T1413(99.6)]	1	2453.15	689476		High	High	4.57e-05	4.771e-09	6.27	90.11
FALSE	High	[K].AGMSSNQSISSPVLDAVPRTPSR.[E]	2xPhospho [S11(99.4); T20(99.4)]	1.29625e-08	5.13372e-05	1	1	1	Q9UQ35	Q9UQ35 [1394-1416]	Q9UQ35 2xPhospho [S1404(99.4); T1413(99.4)]	1	2517.12	8.08703e+06		High	High	4.57e-05	7.446e-09	8.3	97.8
FALSE	High	[K].AGMSSNQSISSPVLDAVPRTPSRER.[S]	2xPhospho [T20(100); S22(100)]	7.73483e-09	5.13372e-05	1	1	3	Q9UQ35	Q9UQ35 [1394-1418]	Q9UQ35 2xPhospho [T1413(100); S1415(100)]	2	2802.26	8.28503e+06		High	High	4.57e-05	4.473e-09	9.17	92.56
FALSE	High	[K].AGMSSNQSISSPVLDAVPRTPSRER.[S]	3xPhospho [T20(100); S22(100); S]	3.14579e-09	5.13372e-05	1	1	1	Q9UQ35	Q9UQ35 [1394-1418]	Q9UQ35 3xPhospho [T1413(100); S1415(100); S]	2	2882.23	3.21158e+06		High	High	4.57e-05	1.844e-09	8.33	94.55
FALSE	High	[K].AGMSSNQSISSPVLDAVPRTPSRER.[S]	1xOxidation [M3]; 3xPhospho [T20(100); S22(100); S]	0.000366423	0.000107624	1	1	1	Q9UQ35	Q9UQ35 [1394-1418]	Q9UQ35 3xPhospho [T1413(100); S1415(100); S]	2	2898.23		No Quan Values	High	High	7.285e-05	0.0001783	4.92
FALSE	High	[K].AGNSDSEEDDANGRVELILEPK.[D]	1xDeamidated [N12]; 2xPhospho [S4(100); S6(100)]	0.000116769	5.13372e-05	2	2	1	Q9Y4E1; Q641Q2	Q9Y4E1 [155-176]; Q641Q2 [155-176]	Q9Y4E1 2xPhospho [S158(100); S160(100)]; Q641Q2 2xPhospho [S158(100); S160(100)]	1	2519.02	726709	Shared	High	High	4.57e-05	5.885e-05	3.79	110.86
FALSE	High	[K].AGNSDSEEDDANGRVELILEPK.[D]	2xPhospho [S4(100); S6(100)]	4.26102e-06	5.13372e-05	2	2	12	Q9Y4E1; Q641Q2	Q9Y4E1 [155-176]; Q641Q2 [155-176]	Q9Y4E1 2xPhospho [S158(100); S160(100)]; Q641Q2 2xPhospho [S158(100); S160(100)]	1	2518.04	8.92525e+06	Shared	High	High	4.57e-05	2.258e-06	5.39	105.04
FALSE	High	[K].AGNSDSEEDDANGRVELILEPK.[D]	1xDeamidated [N12]; 1xPhospho [S4(100)]	8.39205e-05	5.13372e-05	2	2	1	Q9Y4E1; Q641Q2	Q9Y4E1 [155-176]; Q641Q2 [155-176]	Q9Y4E1 1xPhospho [S158(100)]; Q641Q2 1xPhospho [S158(100)]	1	2439.06	329530	Shared	High	High	4.57e-05	4.263e-05	2.53	100.22
FALSE	High	[K].AGPDLPSLPSHALEDEGWAAAAPSPGSAR.[S]	1xPhospho [S24(99.7)]	1.48988e-15	5.13372e-05	1	1	4	Q9H3Q1	Q9H3Q1 [269-297]	Q9H3Q1 1xPhospho [S292(99.7)]	0	2907.33	21973201		High	High	4.57e-05	1.072e-15	7.55	119.68
FALSE	High	[K].AGPDLPSLPSHALEDEGWAAAAPSPGSAR.[S]	2xPhospho [S24(100); S27(100)]	2.45554e-07	5.13372e-05	1	1	1	Q9H3Q1	Q9H3Q1 [269-297]	Q9H3Q1 2xPhospho [S292(100); S295(100)]	0	2987.3	2.87921e+06		High	High	4.57e-05	1.358e-07	5.63	121.61
FALSE	High	[K].AGPEEPGDSPPLR.[H]	1xPhospho [S9(100)]	0.000819087	0.000155523	1	1	4	Q12770	Q12770 [843-855]	Q12770 1xPhospho [S851(100)]	0	1401.6	4019253		High	High	9.627e-05	0.0003888	2.07	59.8
FALSE	High	[K].AGPSAQEPGSQTPLK.[S]	1xPhospho [S/T]	0.148884	0.00627702	1	1	1	O60271	O60271 [1253-1267]		0	1547.71	234032		High	High	0.003604	0.06762	1.32	45.19
FALSE	High	[K].AGPTLTDENGDDLGLPPSPGDTSYYQDQVDDFHEAR.[S]	1xPhospho [S18(100)]	9.72836e-13	5.13372e-05	1	1	6	Q9NQZ2	Q9NQZ2 [20-55]	Q9NQZ2 1xPhospho [S37(100)]	0	3972.67	15176104		High	High	4.57e-05	6.392e-13	6.35	115.25
FALSE	High	[K].AGPTLTDENGDDLGLPPSPGDTSYYQDQVDDFHEAR.[S]	1xDeamidated [N/Q]; 1xPhospho [S18(100)]	8.29802e-12	5.13372e-05	1	1	4	Q9NQZ2	Q9NQZ2 [20-55]	Q9NQZ2 1xPhospho [S37(100)]	0	3973.66	1.8833e+06		High	High	4.57e-05	5.283e-12	5.54	115.6
FALSE	High	[K].AGPTLTDENGDDLGLPPSPGDTSYYQDQVDDFHEAR.[S]	2xDeamidated [N9; Q26]; 1xPhospho [S18(98.4)]	9.80391e-07	5.13372e-05	1	1	2	Q9NQZ2	Q9NQZ2 [20-55]	Q9NQZ2 1xPhospho [S37(98.4)]	0	3974.64	3.01812e+06		High	High	4.57e-05	5.317e-07	2.96	117.52
FALSE	High	[K].AGPTLTDENGDDLGLPPSPGDTSYYQDQVDDFHEAR.[S]	3xDeamidated [N9; Q26; Q28]; 1xPhospho [S/T/Y]	2.72916e-05	5.13372e-05	1	1	1	Q9NQZ2	Q9NQZ2 [20-55]		0	3975.62		No Quan Values	High	High	4.57e-05	1.408e-05	2.94
FALSE	High	[K].AGQTQPNPGILPIQPALTPR.[K]	1xPhospho [T18(100)]	9.13761e-07	5.13372e-05	1	1	1	Q2M2I8	Q2M2I8 [372-391]	Q2M2I8 1xPhospho [T389(100)]	0	2149.12	1265928		High	High	4.57e-05	4.947e-07	4.85	117.49
FALSE	High	[K].AGRPVMPPPQVPLPTSSISPAK.[M]	1xPhospho [S19(99.2)]	3.10111e-08	5.13372e-05	1	1	2	P42684	P42684 [1036-1057]	P42684 1xPhospho [S1054(99.2)]	0	2307.19	2765663		High	High	4.57e-05	1.764e-08	4.36	106.32
FALSE	High	[K].AGRPVMPPPQVPLPTSSISPAK.[M]	1xOxidation [M6]; 1xPhospho [T/S]	7.99922e-05	5.13372e-05	1	1	1	P42684	P42684 [1036-1057]		0	2323.19	339638		High	High	4.57e-05	4.06e-05	3.48	97.19
FALSE	High	[K].AGSDGDIMDSSTEAPPISIK.[S]	1xPhospho [S3(100)]	0.0237788	0.00168742	1	1	1	Q6F5E8	Q6F5E8 [1244-1263]	Q6F5E8 1xPhospho [S1246(100)]	0	2070.89	687284		High	High	0.001002	0.01058	2.27	104.25
FALSE	High	[K].AGSLDLNFTSPSR.[Q]	1xPhospho [S3(100)]	0.0010265	0.000155523	1	1	1	Q8TEJ3	Q8TEJ3 [795-807]	Q8TEJ3 1xPhospho [S797(100)]	0	1444.65	1548269		High	High	9.627e-05	0.0004869	2.9	100.34
FALSE	High	[K].AGSPINLSQHSLVIK.[W]	1xPhospho [S3(100)]	5.64858e-07	5.13372e-05	1	1	1	P48552	P48552 [562-576]	P48552 1xPhospho [S564(100)]	0	1643.85	635990		High	High	4.57e-05	3.077e-07	3.7	95.75
FALSE	High	[K].AGSSAAGASGWTSAGSLNSVPTNSAQQGHNSPDSPVTSAAK.[G]	1xPhospho [S31(100)]	8.78762e-13	5.13372e-05	1	1	2	Q86XP3	Q86XP3 [721-761]	Q86XP3 1xPhospho [S751(100)]	0	3892.74	5.56941e+06		High	High	4.57e-05	5.776e-13	7.61	88.03
FALSE	High	[K].AGSSPAQGAQNEPPR.[L]	1xPhospho [S4(99.5)]	7.07777e-05	5.13372e-05	1	1	11	Q9UGU0	Q9UGU0 [556-570]	Q9UGU0 1xPhospho [S559(99.5)]	0	1546.66	2.57801e+06		High	High	4.57e-05	3.605e-05	3.02	27.71
FALSE	High	[K].AGSSPAQGAQNEPPR.[L]	1xDeamidated [Q7]; 1xPhospho [S4(99.6)]	0.000119296	5.13372e-05	1	1	4	Q9UGU0	Q9UGU0 [556-570]	Q9UGU0 1xPhospho [S559(99.6)]	0	1547.65	572779		High	High	4.57e-05	6.014e-05	2.65	29.52
FALSE	High	[K].AGSSPCLGSSSAASSPPPPASR.[L]	1xCarbamidomethyl [C6]; 1xPhospho [S15(100)]	1.54298e-06	5.13372e-05	1	1	3	Q6ZRS2	Q6ZRS2 [260-281]	Q6ZRS2 1xPhospho [S274(100)]	0	2107.91	3.47601e+06		High	High	4.57e-05	8.319e-07	4.28	53.43
FALSE	High	[K].AGTDSPVSCASVTEER.[V]	1xCarbamidomethyl [C9]; 1xPhospho [T/S]	0.000945247	0.000155523	1	1	1	Q69YH5	Q69YH5 [706-721]		0	1745.7	763793		High	High	9.627e-05	0.0004489	3.29	55.18
FALSE	High	[K].AGTPVSELTK.[Q]	1xPhospho [T3(100)]	0.00463622	0.000425977	1	1	4	O75113	O75113 [240-249]	O75113 1xPhospho [T242(100)]	0	1082.51	7.67574e+06		High	High	0.0002405	0.002175	2.05	60.92
FALSE	High	[K].AGTVSPGKEDPVSSR.[R]	1xPhospho [S5(100)]	4.24442e-06	5.13372e-05	1	1	3	Q7Z2K8	Q7Z2K8 [448-462]	Q7Z2K8 1xPhospho [S452(100)]	1	1566.72	4.16851e+06		High	High	4.57e-05	2.253e-06	3.84	42.9
FALSE	High	[K].AGVQSVGEKESLEAAK.[E]	1xPhospho [S11(100)]	0.000174719	0.000107624	1	1	1	Q86VM9	Q86VM9 [169-184]	Q86VM9 1xPhospho [S179(100)]	1	1682.8	300535		High	High	7.285e-05	8.733e-05	3.64	50.31
FALSE	High	[K].AGVVNGTGAPGQSPGAGR.[A]	1xDeamidated [N5]; 1xPhospho [S13(100)]	1.96598e-05	5.13372e-05	1	1	1	Q13330	Q13330 [374-391]	Q13330 1xPhospho [S386(100)]	0	1633.73	703551		High	High	4.57e-05	1.022e-05	3.42	46.35
FALSE	High	[K].AGYSTDESSSSSLHATR.[T]	1xPhospho [T5(100)]	2.33081e-08	5.13372e-05	1	1	1	P51116	P51116 [407-423]	P51116 1xPhospho [T411(100)]	0	1835.74	2.91681e+06		High	High	4.57e-05	1.327e-08	3.87	38.47
FALSE	High	[K].AGYSTDESSSSSLHATR.[T]	2xPhospho [S4(100); T5(100)]	2.45958e-05	5.13372e-05	1	1	2	P51116	P51116 [407-423]	P51116 2xPhospho [S410(100); T411(100)]	0	1915.71	835609		High	High	4.57e-05	1.273e-05	2.19	43.58
FALSE	High	[K].AHASLMSPGR.[R]	1xPhospho [S7(100)]	0.00178285	0.000155523	1	1	2	Q14207	Q14207 [201-210]	Q14207 1xPhospho [S207(100)]	0	1106.48	1.43196e+06		High	High	9.627e-05	0.0008388	2.98	41.2
FALSE	High	[K].AHEEQDEESQDNLFSSDR.[A]	1xPhospho [S9(100)]	0.00131365	0.000155523	1	1	1	Q15058	Q15058 [1284-1301]	Q15058 1xPhospho [S1292(100)]	0	2215.84	573938		High	High	9.627e-05	0.000618	3.41	62.04
FALSE	High	[K].AHETLHQSLSLASSPK.[G]	1xPhospho [S/T]	3.37106e-06	5.13372e-05	1	1	2	P30304	P30304 [308-323]		0	1785.85	792676		High	High	4.57e-05	1.797e-06	3.37	59.34
FALSE	High	[K].AHLGSSDNVATMSNEER.[S]	1xPhospho [S/T]	1.0567e-05	5.13372e-05	1	1	1	Q9Y6X4	Q9Y6X4 [522-538]		0	1897.77	5066115		High	High	4.57e-05	5.528e-06	5.06	55.52
FALSE	High	[K].AHLGSSDNVATMSNEER.[S]	1xDeamidated [N14]; 1xPhospho [S/T]	0.000867745	0.000155523	1	1	1	Q9Y6X4	Q9Y6X4 [522-538]		0	1898.76	216545		High	High	9.627e-05	0.0004113	2.75	58.16
FALSE	High	[K].AHLPLGQSNSCGSVLPPSLAAMAK.[D]	1xCarbamidomethyl [C11]; 1xPhospho [S]	0.0976264	0.00434261	1	1	1	Q86SQ0	Q86SQ0 [925-948]		0	2486.19	356829		High	High	0.002437	0.04373	1.12	121.54
FALSE	High	[K].AHPLTQPSSPPNQCANVMAGDDQIR.[F]	1xCarbamidomethyl [C14]; 1xPhospho [S/T]	4.84953e-07	5.13372e-05	1	1	1	Q8NFU7	Q8NFU7 [1296-1320]		0	2784.22		No Quan Values	High	High	4.57e-05	2.654e-07	5.04
FALSE	High	[K].AHPPVTSAPLSPPQPNDLYK.[N]	1xPhospho [S11(100)]	5.00365e-07	5.13372e-05	1	1	9	Q4VCS5	Q4VCS5 [190-209]	Q4VCS5 1xPhospho [S200(100)]	0	2209.07	2.16223e+08		High	High	4.57e-05	2.737e-07	2.92	97.57
FALSE	High	[K].AHPPVTSAPLSPPQPNDLYK.[N]	1xDeamidated [N/Q]; 1xPhospho [S11(100)]	8.31908e-07	5.13372e-05	1	1	20	Q4VCS5	Q4VCS5 [190-209]	Q4VCS5 1xPhospho [S200(100)]	0	2210.05	8.10077e+07		High	High	4.57e-05	4.524e-07	5.56	98.81
FALSE	High	[K].AHPPVTSAPLSPPQPNDLYK.[N]	2xDeamidated [Q14; N16]; 1xPhospho [S11(100)]	5.64335e-06	5.13372e-05	1	1	3	Q4VCS5	Q4VCS5 [190-209]	Q4VCS5 1xPhospho [S200(100)]	0	2211.04	8.82375e+06		High	High	4.57e-05	2.987e-06	4.29	101.42
FALSE	High	[K].AHPPVTSAPLSPPQPNDLYKNPTSSSEFYK.[A]	1xDeamidated [N16]; 1xPhospho [S11(100)]	0.0159469	0.00127178	1	1	1	Q4VCS5	Q4VCS5 [190-219]	Q4VCS5 1xPhospho [S200(100)]	1	3350.56		No Quan Values	High	High	0.0006838	0.007278	2.8
FALSE	High	[K].AHPPVTSAPLSPPQPNDLYKNPTSSSEFYK.[A]	1xPhospho [S11(98.1)]	0.017658	0.00141103	1	1	1	Q4VCS5	Q4VCS5 [190-219]	Q4VCS5 1xPhospho [S200(98.1)]	1	3349.58	230424		High	High	0.0008071	0.008011	1.73	103.49
FALSE	High	[K].AHQGTGAGISPVILNSGEGK.[E]	1xPhospho [S10(100)]	2.77297e-06	5.13372e-05	1	1	3	Q8IZD4	Q8IZD4 [138-157]	Q8IZD4 1xPhospho [S147(100)]	0	1972.95	1.87771e+06		High	High	4.57e-05	1.482e-06	4.18	82.26
FALSE	High	[K].AHSEEDVPILIPETTSK.[N]	1xPhospho [S3(100)]	0.0170133	0.00137076	1	1	1	O15090	O15090 [1139-1155]	O15090 1xPhospho [S1141(100)]	0	1945.92	243595		High	High	0.0007887	0.00774	2.38	101.96
FALSE	High	[K].AHSEVFTKPSGQQTLSPDR.[Q]	1xPhospho [S16(100)]	1.95083e-05	5.13372e-05	1	1	2	P15822	P15822 [2667-2685]	P15822 1xPhospho [S2682(100)]	0	2165	1.55389e+06		High	High	4.57e-05	1.014e-05	4.44	55.23
FALSE	High	[K].AHSLMELSPSAPPGGSPHLDSSR.[S]	1xPhospho [S16(100)]	2.10542e-08	5.13372e-05	1	1	4	Q13586	Q13586 [593-615]	Q13586 1xPhospho [S608(100)]	0	2410.09	3.28729e+06		High	High	4.57e-05	1.205e-08	6.82	89.53
FALSE	High	[K].AHSSPDLDSGSEEDGK.[E]	2xPhospho [S9(100); S11(100)]	0.00233921	0.000155523	1	1	1	Q6UXM1	Q6UXM1 [1071-1086]	Q6UXM1 2xPhospho [S1079(100); S1081(100)]	0	1790.62	207358		High	High	9.627e-05	0.001098	2.52	30.85
FALSE	High	[K].AHSSPDLDSGSEEDGKER.[T]	1xPhospho [S9(100)]	0.000721783	0.000107624	1	1	1	Q6UXM1	Q6UXM1 [1071-1088]	Q6UXM1 1xPhospho [S1079(100)]	1	1995.79		No Quan Values	High	High	7.285e-05	0.000345	2.93
FALSE	High	[K].AHVEHMQSLPEDPLETSK.[E]	1xPhospho [T/S]	0.000204564	0.000107624	1	1	2	Q13029	Q13029 [1240-1257]		0	2127.94	3.62374e+06		High	High	7.285e-05	0.0001016	3.61	82.9
FALSE	High	[K].AIEDEGGNPDEIEITSEGNKK.[T]	1xPhospho [T/S]	2.27198e-06	5.13372e-05	1	1	1	Q15424	Q15424 [64-84]		1	2325.01	549011		High	High	4.57e-05	1.214e-06	4.17	70.47
FALSE	High	[K].AIEPQKEEADENYNSVNTR.[M]	1xPhospho [S15(100)]	2.71933e-06	5.13372e-05	1	1	1	Q12846	Q12846 [103-121]	Q12846 1xPhospho [S117(100)]	1	2286.99	668138		High	High	4.57e-05	1.454e-06	4.54	49.73
FALSE	High	[K].AIEQADLLQEEDESPR.[S]	1xPhospho [S14(100)]	0.000103708	5.13372e-05	1	1	1	P61966	P61966 [134-149]	P61966 1xPhospho [S147(100)]	0	1922.84	523937		High	High	4.57e-05	5.242e-05	3.75	86.74
FALSE	High	[K].AIGGIILTASHNPGGPNGDFGIK.[F]	1xDeamidated [N]; 1xPhospho [S10(100)]	1.26603e-11	5.13372e-05	1	1	16	P36871	P36871 [108-130]	P36871 1xPhospho [S117(100)]	0	2287.11	1.40143e+08		High	High	4.57e-05	8.009e-12	6.31	116.01
FALSE	High	[K].AIGGIILTASHNPGGPNGDFGIK.[F]	1xPhospho [S10(100)]	2.09977e-10	5.13372e-05	1	1	12	P36871	P36871 [108-130]	P36871 1xPhospho [S117(100)]	0	2286.13	2.64187e+08		High	High	4.57e-05	1.277e-10	6.62	114.48
FALSE	High	[K].AIGGIILTASHNPGGPNGDFGIK.[F]	2xDeamidated [N12; N17]; 1xPhospho [S10(100)]	8.09565e-10	5.13372e-05	1	1	7	P36871	P36871 [108-130]	P36871 1xPhospho [S117(100)]	0	2288.1	12633066		High	High	4.57e-05	4.847e-10	6.34	118.11
FALSE	High	[K].AIGSGESETPPSTPTAQEPSSSGGFEFFR.[N]	1xPhospho [S/T]	0.000104084	5.13372e-05	1	1	1	Q4ADV7	Q4ADV7 [984-1012]		0	3037.31	199936		High	High	4.57e-05	5.255e-05	2.68	118.01
FALSE	High	[K].AIGSGESETPPSTPTAQEPSSSGGFEFFR.[N]	1xDeamidated [Q17]; 1xPhospho [T9(99.5)]	6.70153e-08	5.13372e-05	1	1	1	Q4ADV7	Q4ADV7 [984-1012]	Q4ADV7 1xPhospho [T992(99.5)]	0	3038.29	1.93994e+06		High	High	4.57e-05	3.762e-08	4.42	118.07
FALSE	High	[K].AIGSSPLGSGEGLLGLSPGPNGHSHLLK.[V]	1xPhospho [S]	1.2396e-06	5.13372e-05	1	1	1	Q8IY67	Q8IY67 [508-535]		0	2732.38	958242		High	High	4.57e-05	6.679e-07	3.13	116.08
FALSE	High	[K].AIGSSPLGSGEGLLGLSPGPNGHSHLLK.[V]	1xDeamidated [N21]; 1xPhospho [S4(99.2)]	8.91626e-08	5.13372e-05	1	1	1	Q8IY67	Q8IY67 [508-535]	Q8IY67 1xPhospho [S511(99.2)]	0	2733.36	639915		High	High	4.57e-05	4.985e-08	5.01	120.59
FALSE	High	[K].AIGSSPLGSGEGLLGLSPGPNGHSHLLK.[V]	2xPhospho [S17(100); S]	1.17357e-06	5.13372e-05	1	1	1	Q8IY67	Q8IY67 [508-535]	Q8IY67 2xPhospho [S524(100); S]	0	2812.34	1.08039e+06		High	High	4.57e-05	6.336e-07	4.41	120.23
FALSE	High	[K].AIKSPPGFSAK.[G]	1xPhospho [S4(100)]	0.00342855	0.000209312	1	1	1	O95785	O95785 [965-975]	O95785 1xPhospho [S968(100)]	1	1182.59	821800		High	High	0.0001247	0.001608	2.35	55.48
FALSE	High	[K].AILDAEPGPRPALQPSPSIR.[L]	1xPhospho [S16(99.1)]	7.34592e-05	5.13372e-05	1	1	1	Q9BXI6	Q9BXI6 [392-411]	Q9BXI6 1xPhospho [S407(99.1)]	0	2165.11	2364597		High	High	4.57e-05	3.742e-05	3.76	97.65
FALSE	High	[K].AIPVSPSAVEEDEDEDGHTVVATAR.[G]	1xPhospho [S5(100)]	4.14724e-10	5.13372e-05	1	1	5	Q07157	Q07157 [1613-1637]	Q07157 1xPhospho [S1617(100)]	0	2674.19	1.42783e+07		High	High	4.57e-05	2.498e-10	3.84	95.8
FALSE	High	[K].AISPTSATSSGR.[T]	1xPhospho [S3(100)]	0.0118044	0.000928723	1	1	1	Q9Y4I1	Q9Y4I1 [598-609]	Q9Y4I1 1xPhospho [S600(100)]	0	1214.54	568164		High	High	0.0005325	0.005464	1.87	37.07
FALSE	High	[K].AISSANLLVR.[S]	1xPhospho [S3(100)]	0.000328934	0.000107624	1	1	1	Q32P44	Q32P44 [174-183]	Q32P44 1xPhospho [S176(100)]	0	1123.59	546880		High	High	7.285e-05	0.0001609	2.84	93.82
FALSE	High	[K].AISSDMFFGR.[E]	1xPhospho [S3(100)]	0.000296024	0.000107624	1	1	1	Q8N6H7	Q8N6H7 [430-439]	Q8N6H7 1xPhospho [S432(100)]	0	1210.5	1.03683e+06		High	High	7.285e-05	0.000145	3.26	109.56
FALSE	High	[K].AITPPLPESTVPFSNGVLK.[G]	1xPhospho [T3(100)]	1.48166e-05	5.13372e-05	1	1	1	Q92667	Q92667 [531-549]	Q92667 1xPhospho [T533(100)]	0	2047.05	29192608		High	High	4.57e-05	7.731e-06	3.96	122.18
FALSE	High	[K].AITPPQQPYK.[K]	1xPhospho [T3(100)]	0.00188692	0.000155523	1	1	6	Q9NYV4	Q9NYV4 [690-699]	Q9NYV4 1xPhospho [T692(100)]	0	1222.59	6493450		High	High	9.627e-05	0.0008866	2.91	61.61
FALSE	High	[K].AITPPQQPYK.[K]	1xDeamidated [Q6]; 1xPhospho [T3(100)]	0.010104	0.000779827	1	1	2	Q9NYV4	Q9NYV4 [690-699]	Q9NYV4 1xPhospho [T692(100)]	0	1223.57	4.22034e+06		High	High	0.0003986	0.004699	2.37	64.61
FALSE	High	[K].AITSPLAAGSKPSK.[K]	1xPhospho [T/S]	0.000100382	5.13372e-05	1	1	1	Q9UGU5	Q9UGU5 [115-128]		0	1407.72	705964		High	High	4.57e-05	5.078e-05	3.03	53.51
FALSE	High	[K].AKADSPVNGLPK.[G]	1xDeamidated [N8]; 1xPhospho [S5(100)]	0.00014277	5.13372e-05	1	1	4	Q96S94	Q96S94 [365-376]	Q96S94 1xPhospho [S369(100)]	1	1277.61	2.16048e+06		High	High	4.57e-05	7.16e-05	3.82	43.8
FALSE	High	[K].AKADSPVNGLPK.[G]	1xPhospho [S5(100)]	1.08955e-06	5.13372e-05	1	1	1	Q96S94	Q96S94 [365-376]	Q96S94 1xPhospho [S369(100)]	1	1276.63	2.58039e+06		High	High	4.57e-05	5.89e-07	4.65	46.91
FALSE	High	[K].AKDPPRSPPDSESEQLLLETER.[L]	1xPhospho [S/T]	0.000883407	0.000155523	1	1	1	Q53GL0	Q53GL0 [336-357]		2	2574.21		No Quan Values	High	High	9.627e-05	0.0004186	3.16
FALSE	High	[K].AKEQEAEPEEQEEDSSSDPR.[L]	1xPhospho [S15(100)]	2.66685e-05	5.13372e-05	1	1	1	P55081	P55081 [66-85]	P55081 1xPhospho [S80(100)]	1	2369.93	306726		High	High	4.57e-05	1.379e-05	3.38	28.64
FALSE	High	[K].AKLEAQEMPSQLFTLGASEHSPLK.[T]	1xPhospho [S21(100)]	1.70891e-09	5.13372e-05	1	1	1	Q92692	Q92692 [413-436]	Q92692 1xPhospho [S433(100)]	1	2692.31	1.51146e+06		High	High	4.57e-05	1.009e-09	5.85	115.15
FALSE	High	[K].AKPAMPQDSVPSPR.[S]	1xPhospho [S12(100)]	6.173e-06	5.13372e-05	1	1	2	P53396	P53396 [470-483]	P53396 1xPhospho [S481(100)]	0	1560.72	3417518		High	High	4.57e-05	3.258e-06	3.66	54.48
FALSE	High	[K].AKPAMPQDSVPSPR.[S]	1xOxidation [M5]; 1xPhospho [S12(100)]	0.000354646	0.000107624	1	1	1	P53396	P53396 [470-483]	P53396 1xPhospho [S481(100)]	0	1576.72	1.07815e+06		High	High	7.285e-05	0.0001732	2.74	40.11
FALSE	High	[K].AKPAMPQDSVPSPR.[S]	1xDeamidated [Q7]; 1xPhospho [S12(100)]	0.000462383	0.000107624	1	1	1	P53396	P53396 [470-483]	P53396 1xPhospho [S481(100)]	0	1561.71	2337516		High	High	7.285e-05	0.0002233	3.49	57.32
FALSE	High	[K].AKPESVSTCSVTSPDDMSTK.[S]	1xCarbamidomethyl [C9]; 1xPhospho [S13(98.8)]	0.000371812	0.000107624	1	1	2	Q7Z5J4	Q7Z5J4 [548-567]	Q7Z5J4 1xPhospho [S560(98.8)]	0	2206.92	277629		High	High	7.285e-05	0.0001809	2.88	55.4
FALSE	High	[K].AKPPADPAAAASPCR.[A]	1xCarbamidomethyl [C14]; 1xPhospho [S12(100)]	1.84323e-08	5.13372e-05	1	1	2	Q9GZT9	Q9GZT9 [114-128]	Q9GZT9 1xPhospho [S125(100)]	0	1559.7	1.94461e+06		High	High	4.57e-05	1.054e-08	5.15	38.97
FALSE	High	[K].AKPVGSPLFK.[F]	1xPhospho [S6(100)]	0.00202947	0.000155523	1	1	7	Q92576	Q92576 [278-287]	Q92576 1xPhospho [S283(100)]	0	1123.59	3055856		High	High	9.627e-05	0.0009513	2.6	70.54
FALSE	High	[K].AKPVVSDFDSDEEQDER.[E]	1xPhospho [S10(100)]	0.00114845	0.000155523	1	1	1	P51531	P51531 [1563-1579]	P51531 1xPhospho [S1572(100)]	0	2045.83		No Quan Values	High	High	9.627e-05	0.0005419	2.94
FALSE	High	[K].AKPVVSDFDSDEEQDER.[E]	2xPhospho [S6(100); S10(100)]	0.178096	0.00771491	1	1	1	P51531	P51531 [1563-1579]	P51531 2xPhospho [S1568(100); S1572(100)]	0	2125.8	282432		High	High	0.004377	0.08093	2.58	67.88
FALSE	High	[K].AKSEDSDVELSD.[-]	2xPhospho [S6(100); S11(100)]	0.0099608	0.000727807	1	1	1	Q5VZL5	Q5VZL5 [1537-1548]	Q5VZL5 2xPhospho [S1542(100); S1547(100)]	1	1454.5	1.00896e+06		High	High	0.0003707	0.004634	3.58	40.59
FALSE	High	[K].AKSESLELPQAAPPQIYHEK.[Q]	1xPhospho [S5(99.5)]	2.14138e-07	5.13372e-05	1	1	1	Q15040	Q15040 [11-30]	Q15040 1xPhospho [S15(99.5)]	1	2316.13	1.62378e+06		High	High	4.57e-05	1.182e-07	6.12	92.02
FALSE	High	[K].AKSPAPGLASGDRPPSVSSVHSEGDCNR.[R]	1xCarbamidomethyl [C26]; 1xPhospho [S3(100)]	1.65849e-08	5.13372e-05	1	1	1	Q9Y618	Q9Y618 [2411-2438]	Q9Y618 1xPhospho [S2413(100)]	1	2915.31	1729762		High	High	4.57e-05	9.499e-09	3.32	57.79
FALSE	High	[K].AKSPAPGLASGDRPPSVSSVHSEGDCNR.[R]	1xCarbamidomethyl [C26]; 1xDeamidated [N27]; 1xPhospho [S3(100)]	1.36687e-06	5.13372e-05	1	1	2	Q9Y618	Q9Y618 [2411-2438]	Q9Y618 1xPhospho [S2413(100)]	1	2916.29	933154		High	High	4.57e-05	7.36e-07	3.37	60.09
FALSE	High	[K].AKSPAPGLASGDRPPSVSSVHSEGDCNRR.[T]	1xCarbamidomethyl [C26]; 1xPhospho [S3(100)]	3.34897e-09	5.13372e-05	1	1	1	Q9Y618	Q9Y618 [2411-2439]	Q9Y618 1xPhospho [S2413(100)]	2	3071.41	4947027		High	High	4.57e-05	1.959e-09	4.8	52.68
FALSE	High	[K].AKSPAPGLASGDRPPSVSSVHSEGDCNRR.[T]	1xCarbamidomethyl [C26]; 1xDeamidated [N27]; 1xPhospho [S3(100)]	1.887e-08	5.13372e-05	1	1	2	Q9Y618	Q9Y618 [2411-2439]	Q9Y618 1xPhospho [S2413(100)]	2	3072.4	1.33241e+06		High	High	4.57e-05	1.081e-08	4.59	55.2
FALSE	High	[K].AKSPISSGSGGSHMSGTSSSSGMK.[S]	1xPhospho [S3(100)]	4.25145e-09	5.13372e-05	1	1	1	Q15648	Q15648 [1221-1244]	Q15648 1xPhospho [S1223(100)]	1	2291.96	4.11536e+06		High	High	4.57e-05	2.488e-09	4.95	32.17
FALSE	High	[K].AKSPISSGSGGSHMSGTSSSSGMK.[S]	1xOxidation [M23]; 1xPhospho [S3(100)]	5.73209e-06	5.13372e-05	1	1	4	Q15648	Q15648 [1221-1244]	Q15648 1xPhospho [S1223(100)]	1	2307.96	702325		High	High	4.57e-05	3.028e-06	4.06	24.25
FALSE	High	[K].AKSPTPSPSPPRNSDQEGGGK.[K]	3xPhospho [S3(100); S14(100); S/T]	0.000709481	0.000107624	1	1	2	Q8IYB3	Q8IYB3 [789-809]	Q8IYB3 3xPhospho [S791(100); S802(100); S/T]	2	2333.92	621364		High	High	7.285e-05	0.0003383	2.86	31.73
FALSE	High	[K].AKSPVPKSPVEEAK.[S]	2xPhospho [S3(100); S8(100)]	7.82375e-05	5.13372e-05	1	1	5	P07197	P07197 [678-691]	P07197 2xPhospho [S680(100); S685(100)]	2	1626.75	21689128		High	High	4.57e-05	3.968e-05	4.24	38.25
FALSE	High	[K].AKSPVPKSPVEEAK.[S]	1xPhospho [S8(100)]	7.10315e-06	5.13372e-05	1	1	2	P07197	P07197 [678-691]	P07197 1xPhospho [S685(100)]	2	1546.79	1.06321e+06		High	High	4.57e-05	3.744e-06	3.94	37.36
FALSE	High	[K].AKSPVPKSPVEEK.[G]	2xPhospho [S3(100); S8(100)]	1.27843e-05	5.13372e-05	1	1	3	P07197	P07197 [613-625]	P07197 2xPhospho [S615(100); S620(100)]	2	1555.72	17053538		High	High	4.57e-05	6.679e-06	5.22	32.71
FALSE	High	[K].AKSTQDLSEGISR.[K]	1xPhospho [S3(100)]	0.000306533	0.000107624	1	1	2	P24588	P24588 [176-188]	P24588 1xPhospho [S178(100)]	1	1471.68	1.51844e+06		High	High	7.285e-05	0.0001505	3.11	43.45
FALSE	High	[K].AKTDHGAEIVYKSPVVSGDTSPR.[H]	2xPhospho [S13(100); T20(99.5)]	3.71706e-07	5.13372e-05	1	1	1	P10636	P10636 [701-723]	P10636 2xPhospho [S713(100); T720(99.5)]	2	2574.16	3.70748e+06		High	High	4.57e-05	2.044e-07	6.14	61.71
FALSE	High	[K].AKTDHGAEIVYKSPVVSGDTSPR.[H]	3xPhospho [S13(100); S17(99.7); T/S/Y]	7.87699e-10	5.13372e-05	1	1	6	P10636	P10636 [701-723]	P10636 3xPhospho [S713(100); S717(99.7); T/S/Y]	2	2654.13	10698811		High	High	4.57e-05	4.717e-10	10.13	64.2
FALSE	High	[K].AKTPTPEPFDSETR.[K]	1xPhospho [T5(99.5)]	0.000773642	0.000155523	1	1	1	Q9NSY0	Q9NSY0 [407-420]	Q9NSY0 1xPhospho [T411(99.5)]	1	1655.73	314618		High	High	9.627e-05	0.0003684	2.5	57.06
FALSE	High	[K].ALAPADLMEHHSGSQGPLLTTGDLGK.[E]	1xPhospho [S/T]	0.000342105	0.000107624	1	1	2	Q15648	Q15648 [940-965]		0	2696.27	475753		High	High	7.285e-05	0.0001671	2.44	110.05
FALSE	High	[K].ALCHTTSSPLPGDVK.[V]	1xCarbamidomethyl [C3]; 1xPhospho [T/S]	0.0241358	0.00168742	1	1	1	Q9H6S1	Q9H6S1 [294-308]		0	1662.76	222484		High	High	0.001002	0.01074	1.57	66.61
FALSE	High	[K].ALDISLSSGEEDEGDEEDSTAGTTK.[Q]	2xPhospho [S5(99.4); S8(99.4)]	2.00103e-08	5.13372e-05	1	1	7	Q8IY81	Q8IY81 [329-353]	Q8IY81 2xPhospho [S333(99.4); S336(99.4)]	0	2716.03	2.16312e+07		High	High	4.57e-05	1.145e-08	6.68	92.27
FALSE	High	[K].ALDSNSLENDDLSAPGREPGHFNPESR.[E]	1xPhospho [S6(100)]	5.36161e-11	5.13372e-05	1	1	4	Q32MZ4	Q32MZ4 [763-789]	Q32MZ4 1xPhospho [S768(100)]	1	3004.31	1.59926e+07		High	High	4.57e-05	3.333e-11	5.84	85.32
FALSE	High	[K].ALDSNSLENDDLSAPGREPGHFNPESR.[E]	1xDeamidated [N23]; 1xPhospho [S]	0.00727436	0.000627332	1	1	1	Q32MZ4	Q32MZ4 [763-789]		1	3005.29	235279		High	High	0.0003227	0.003404	1.67	86.67
FALSE	High	[K].ALDVSASDDEIAR.[L]	1xPhospho [S7(100)]	2.63623e-05	5.13372e-05	1	1	2	P13798	P13798 [181-193]	P13798 1xPhospho [S187(100)]	0	1441.62	3.83928e+06		High	High	4.57e-05	1.365e-05	3.79	75.1
FALSE	High	[K].ALEESESSQLISPPLAQAIR.[D]	1xDeamidated [Q]; 1xPhospho [S12(100)]	0.000254529	0.000107624	1	1	3	P42166	P42166 [359-378]	P42166 1xPhospho [S370(100)]	0	2220.08	463095		High	High	7.285e-05	0.0001258	2.8	118.17
FALSE	High	[K].ALEESESSQLISPPLAQAIR.[D]	1xPhospho [S12(100)]	0.000305462	0.000107624	1	1	1	P42166	P42166 [359-378]	P42166 1xPhospho [S370(100)]	0	2219.1	236738		High	High	7.285e-05	0.0001499	2.7	118.08
FALSE	High	[K].ALEISPR.[S]	1xPhospho [S5(100)]	0.00918252	0.000675286	1	1	1	Q8IY92	Q8IY92 [1181-1187]	Q8IY92 1xPhospho [S1185(100)]	0	865.418	4.75296e+06		High	High	0.0003707	0.004288	1.95	57.11
FALSE	High	[K].ALELPLAASSIPRPRTPSPESHR.[S]	2xPhospho [T16(99.3); S18(100)]	0.000126717	5.13372e-05	1	1	1	Q66K74	Q66K74 [623-645]	Q66K74 2xPhospho [T638(99.3); S640(100)]	1	2642.29	5.72219e+06		High	High	4.57e-05	6.378e-05	3.53	107.45
FALSE	High	[K].ALEQQEAESDSSDTEEK.[D]	2xPhospho [S9(97.9); T14(100)]	0.00936062	0.000675286	1	1	1	Q9BXY0	Q9BXY0 [189-205]	Q9BXY0 2xPhospho [S197(97.9); T202(100)]	0	2055.73	2096547		High	High	0.0003707	0.004359	2.26	31.31
FALSE	High	[K].ALESPERPFLAILGGAK.[V]	1xPhospho [S4(100)]	5.28226e-05	5.13372e-05	1	1	1	P00558	P00558 [200-216]	P00558 1xPhospho [S203(100)]	0	1848.96		No Quan Values	High	High	4.57e-05	2.702e-05	3.18
FALSE	High	[K].ALEYSNGIFDCQSPTSPFMGSLR.[A]	1xCarbamidomethyl [C11]; 1xPhospho [S13(100)]	1.73021e-05	5.13372e-05	1	1	1	Q86W92	Q86W92 [25-47]	Q86W92 1xPhospho [S37(100)]	0	2657.14		No Quan Values	High	High	4.57e-05	9.013e-06	3.89
FALSE	High	[K].ALFKPPEDSQDDESDSDAEEEQTTK.[R]	1xPhospho [S14(100)]	1.85046e-08	5.13372e-05	1	1	2	Q13769	Q13769 [299-323]	Q13769 1xPhospho [S312(100)]	0	2891.16	3335922		High	High	4.57e-05	1.058e-08	5.14	72.07
FALSE	High	[K].ALFKPPEDSQDDESDSDAEEEQTTK.[R]	2xPhospho [S14(100); S16(100)]	3.62148e-09	5.13372e-05	1	1	10	Q13769	Q13769 [299-323]	Q13769 2xPhospho [S312(100); S314(100)]	0	2971.13	5.29865e+06		High	High	4.57e-05	2.119e-09	6.56	77.54
FALSE	High	[K].ALGLAVPPSPPSAATAASK.[K]	1xPhospho [S9(100)]	0.0163948	0.00132114	1	1	2	Q9H4Z2	Q9H4Z2 [999-1017]	Q9H4Z2 1xPhospho [S1007(100)]	0	1785.91	127570		High	High	0.0007632	0.007478	2.25	102.96
FALSE	High	[K].ALGPAATMAVELHYEEGSPR.[N]	1xPhospho [S18(100)]	1.63251e-05	5.13372e-05	1	1	1	O14523	O14523 [394-413]	O14523 1xPhospho [S411(100)]	0	2178.99	390515		High	High	4.57e-05	8.499e-06	4.81	107.85
FALSE	High	[K].ALGSHHTASPWNLSPFSK.[T]	1xPhospho [S14(100)]	1.22971e-05	5.13372e-05	1	1	1	P23771	P23771 [102-119]	P23771 1xPhospho [S115(100)]	0	2016.93	317900		High	High	4.57e-05	6.427e-06	4.13	99.99
FALSE	High	[K].ALHSNQANAELTDDEHENESK.[H]	1xPhospho [T12(100)]	1.87964e-08	5.13372e-05	1	1	2	Q5TB80	Q5TB80 [165-185]	Q5TB80 1xPhospho [T176(100)]	0	2432	992457		High	High	4.57e-05	1.077e-08	5.16	37.36
FALSE	High	[K].ALIQTCLNSPDSPPR.[S]	1xCarbamidomethyl [C6]; 1xPhospho [S12(100)]	2.01213e-05	5.13372e-05	1	1	2	P11831	P11831 [213-227]	P11831 1xPhospho [S224(100)]	0	1748.8	2.09052e+06		High	High	4.57e-05	1.043e-05	3.36	90.58
FALSE	High	[K].ALIQTCLNSPDSPPR.[S]	1xCarbamidomethyl [C6]; 1xDeamidated [Q4]; 1xPhospho [S12(100)]	0.00235163	0.000155523	1	1	1	P11831	P11831 [213-227]	P11831 1xPhospho [S224(100)]	0	1749.79	549699		High	High	9.627e-05	0.001106	2.43	94.32
FALSE	High	[K].ALIQTCLNSPDSPPRSDPTTDQR.[M]	1xCarbamidomethyl [C6]; 1xPhospho [S12(100)]	4.75562e-07	5.13372e-05	1	1	3	P11831	P11831 [213-235]	P11831 1xPhospho [S224(100)]	1	2649.2	7.49105e+06		High	High	4.57e-05	2.598e-07	4.88	84.18
FALSE	High	[K].ALIQTCLNSPDSPPRSDPTTDQR.[M]	1xCarbamidomethyl [C6]; 1xDeamidated [Q4]; 1xPhospho [S12(99.1)]	0.0958855	0.00434261	1	1	1	P11831	P11831 [213-235]	P11831 1xPhospho [S224(99.1)]	1	2650.18	2.18562e+06		High	High	0.002437	0.0429	1.83	87.91
FALSE	High	[K].ALLSPFSTPVR.[S]	1xPhospho [S4(100)]	0.000484477	0.000107624	1	1	1	Q13322	Q13322 [415-425]	Q13322 1xPhospho [S418(100)]	0	1267.64	992360		High	High	7.285e-05	0.0002341	2.97	117.23
FALSE	High	[K].ALLSSPEGEEK.[V]	1xPhospho [S5(100)]	0.00621316	0.000581214	1	1	1	O75592	O75592 [3928-3938]	O75592 1xPhospho [S3932(100)]	0	1239.55	963059		High	High	0.0003227	0.002921	2.45	57.3
FALSE	High	[K].ALNGAEPNYHSLPSAR.[T]	1xPhospho [S11(99.3)]	0.0152988	0.00117092	1	1	1	Q6IAA8	Q6IAA8 [32-47]	Q6IAA8 1xPhospho [S42(99.3)]	0	1776.81	229060		High	High	0.000657	0.007013	2.4	70.23
FALSE	High	[K].ALNTLSSPGQSSFSHGTR.[N]	1xPhospho [S/T]	4.50036e-06	5.13372e-05	1	1	2	Q8WWQ0	Q8WWQ0 [1554-1571]		0	1926.87	530064		High	High	4.57e-05	2.388e-06	2.94	66.41
FALSE	High	[K].ALPASETPK.[A]	1xPhospho [T7(99.5)]	0.0586978	0.00292914	1	1	2	O76021	O76021 [409-417]	O76021 1xPhospho [T415(99.5)]	0	993.465	4513509		High	High	0.0017	0.02558	1.85	34.8
FALSE	High	[K].ALPLSPR.[K]	1xPhospho [S5(100)]	0.125881	0.00542131	1	1	2	Q99741	Q99741 [50-56]	Q99741 1xPhospho [S54(100)]	0	833.428	5.48091e+06		High	High	0.003081	0.05674	1.13	68.53
FALSE	High	[K].ALPLSSAEK.[R]	1xPhospho [S6(99.7)]	0.0318273	0.00197077	1	1	1	Q9UPY3	Q9UPY3 [1011-1019]	Q9UPY3 1xPhospho [S1016(99.7)]	0	995.481	1888841		High	High	0.001168	0.01392	1.62	60.43
FALSE	High	[K].ALPQTPRPR.[S]	1xPhospho [T5(100)]	0.00344671	0.000209312	1	1	3	Q9UQ35	Q9UQ35 [1488-1496]	Q9UQ35 1xPhospho [T1492(100)]	0	1115.57	12814856		High	High	0.0001247	0.001619	1.55	36.68
FALSE	High	[K].ALQEGEGDLSISADRLSEK.[R]	1xPhospho [S12(99.4)]	0.000349563	0.000107624	1	1	1	P49589	P49589 [296-314]	P49589 1xPhospho [S307(99.4)]	1	2097.97	1.87966e+06		High	High	7.285e-05	0.0001707	3.3	88.12
FALSE	High	[K].ALRPPTSPGVFGALQNFK.[E]	1xPhospho [S7(99.4)]	2.14263e-06	5.13372e-05	1	1	1	O75151	O75151 [649-666]	O75151 1xPhospho [S655(99.4)]	0	1980.01	2.7525e+06		High	High	4.57e-05	1.149e-06	4.42	121.77
FALSE	High	[K].ALSAAVADSLTNSPR.[D]	1xPhospho [S13(100)]	3.8799e-06	5.13372e-05	1	1	1	Q14687	Q14687 [897-911]	Q14687 1xPhospho [S909(100)]	0	1552.74	1.01241e+06		High	High	4.57e-05	2.064e-06	4.31	84.5
FALSE	High	[K].ALSFDNR.[G]	1xPhospho [S3(100)]	0.0291234	0.00182908	1	1	1	Q02156	Q02156 [366-372]	Q02156 1xPhospho [S368(100)]	0	902.377	268356		High	High	0.001096	0.01281	1.34	57.78
FALSE	High	[K].ALSFSDGGSK.[L]	1xPhospho [S5(100)]	0.0285278	0.00177988	1	1	1	Q9Y250	Q9Y250 [229-238]	Q9Y250 1xPhospho [S233(100)]	0	1048.43	227152		High	High	0.00107	0.01254	1.84	54.18
FALSE	High	[K].ALSGTSPDDVQPGPSVGPPSK.[D]	1xPhospho [S6(99.6)]	4.60355e-08	5.13372e-05	1	1	2	Q9Y314	Q9Y314 [133-153]	Q9Y314 1xPhospho [S138(99.6)]	0	2072.95	4620660		High	High	4.57e-05	2.599e-08	3.87	75.39
FALSE	High	[K].ALSGVLEQDRVQSLK.[D]	1xPhospho [S13(100)]	0.00981935	0.000675286	1	1	1	Q9Y450	Q9Y450 [115-129]	Q9Y450 1xPhospho [S127(100)]	1	1722.88	1.16722e+06		High	High	0.0003707	0.004586	2.64	87.91
FALSE	High	[K].ALSIESLSPTDSSNGVNWR.[T]	1xDeamidated [N14]; 1xPhospho [S3(100)]	0.000971438	0.000155523	1	1	3	Q9Y3M8	Q9Y3M8 [409-427]	Q9Y3M8 1xPhospho [S411(100)]	0	2113.94	181752		High	High	9.627e-05	0.0004606	1.97	117.77
FALSE	High	[K].ALSPVTSR.[T]	1xPhospho [S3(100)]	0.0208394	0.00145302	1	1	3	Q96L91	Q96L91 [734-741]	Q96L91 1xPhospho [S736(100)]	0	910.439	5.9535e+06		High	High	0.0008267	0.009354	1.98	42.95
FALSE	High	[K].ALSQTVPSSGTNGVSLPADCTGAVPAASPDTAAWR.[S]	1xCarbamidomethyl [C20]; 1xPhospho [S28(99.1)]	3.39729e-07	5.13372e-05	1	1	2	Q9H6Z4	Q9H6Z4 [184-218]	Q9H6Z4 1xPhospho [S211(99.1)]	0	3492.61	9304356		High	High	4.57e-05	1.865e-07	4.13	112.52
FALSE	High	[K].ALSQTVPSSGTNGVSLPADCTGAVPAASPDTAAWR.[S]	1xCarbamidomethyl [C20]; 1xDeamidated [N12]; 1xPhospho [S28(99.1)]	2.19917e-05	5.13372e-05	1	1	2	Q9H6Z4	Q9H6Z4 [184-218]	Q9H6Z4 1xPhospho [S211(99.1)]	0	3493.59	5.54137e+06		High	High	4.57e-05	1.141e-05	3.52	115.2
FALSE	High	[K].ALSQTVPSSGTNGVSLPADCTGAVPAASPDTAAWR.[S]	1xCarbamidomethyl [C20]; 2xDeamidated [Q4; N12]; 1xPhospho [S28(99.2)]	2.44069e-05	5.13372e-05	1	1	3	Q9H6Z4	Q9H6Z4 [184-218]	Q9H6Z4 1xPhospho [S211(99.2)]	0	3494.58	7.361e+06		High	High	4.57e-05	1.261e-05	3.79	113.93
FALSE	High	[K].ALSSAVQASPTSPGGSPSSPSSGQR.[S]	1xPhospho [S12(99.5)]	7.04174e-09	5.13372e-05	1	1	2	Q03164	Q03164 [3500-3524]	Q03164 1xPhospho [S3511(99.5)]	0	2380.08	1.71527e+06		High	High	4.57e-05	4.087e-09	4.23	60.68
FALSE	High	[K].ALSSAVQASPTSPGGSPSSPSSGQR.[S]	2xPhospho [S12(100); S19(100)]	7.51485e-07	5.13372e-05	1	1	3	Q03164	Q03164 [3500-3524]	Q03164 2xPhospho [S3511(100); S3518(100)]	0	2460.04	4.37537e+06		High	High	4.57e-05	4.078e-07	4.64	60.07
FALSE	High	[K].ALSSAVQASPTSPGGSPSSPSSGQR.[S]	1xDeamidated [Q24]; 2xPhospho [S12(97); S19(98)]	0.000773642	0.000155523	1	1	1	Q03164	Q03164 [3500-3524]	Q03164 2xPhospho [S3511(97); S3518(98)]	0	2461.03	294015		High	High	9.627e-05	0.0003688	1.92	61.8
FALSE	High	[K].ALSSLHGDDQDSEDEVLTIPEVK.[V]	1xPhospho [S12(100)]	1.44253e-07	5.13372e-05	1	1	6	P11717	P11717 [2398-2420]	P11717 1xPhospho [S2409(100)]	0	2577.16	142133888		High	High	4.57e-05	8.033e-08	5.67	108.49
FALSE	High	[K].ALSSLHGDDQDSEDEVLTIPEVK.[V]	2xPhospho [S3(99.5); S12(100)]	4.46537e-06	5.13372e-05	1	1	1	P11717	P11717 [2398-2420]	P11717 2xPhospho [S2400(99.5); S2409(100)]	0	2657.13	2742359		High	High	4.57e-05	2.367e-06	4.5	114.7
FALSE	High	[K].ALSSLHGDDQDSEDEVLTIPEVK.[V]	1xDeamidated [Q10]; 1xPhospho [S12(100)]	0.000208015	0.000107624	1	1	3	P11717	P11717 [2398-2420]	P11717 1xPhospho [S2409(100)]	0	2578.14	469805		High	High	7.285e-05	0.0001034	2.86	109.21
FALSE	High	[K].ALSSPAELQAAIDGNR.[R]	1xPhospho [S]	0.0118044	0.000928723	1	1	1	Q8IVW6	Q8IVW6 [308-323]		0	1692.8	245866		High	High	0.0005325	0.005479	1.15	103.97
FALSE	High	[K].ALSVGNIDDALQCYSEAIK.[L]	1xCarbamidomethyl [C13]; 1xPhospho [S3(100)]	1.92087e-05	5.13372e-05	1	1	1	P31948	P31948 [14-32]	P31948 1xPhospho [S16(100)]	0	2146.97	629498		High	High	4.57e-05	9.993e-06	4.65	122.52
FALSE	High	[K].ALSYASLDK.[E]	1xPhospho [S6(100)]	0.00376913	0.000265881	1	1	1	Q6R327	Q6R327 [1383-1391]	Q6R327 1xPhospho [S1388(100)]	0	1047.48		No Quan Values	High	High	0.0001554	0.001773	2.43
FALSE	High	[K].ALTDDSDENEEEDAFTDQK.[I]	1xPhospho [T3(99.4)]	0.000366423	0.000107624	1	1	1	Q8NI35	Q8NI35 [1207-1225]	Q8NI35 1xPhospho [T1209(99.4)]	0	2251.84	3384378		High	High	7.285e-05	0.0001782	3.43	75.09
FALSE	High	[K].ALVATPGK.[K]	1xPhospho [T5(100)]	0.0123104	0.000980076	1	1	2	P19338	P19338 [117-124]	P19338 1xPhospho [T121(100)]	0	836.428	2.24916e+06		High	High	0.0005593	0.005709	2.38	42.36
FALSE	High	[K].ALVVPEPEPDSDSNQER.[K]	1xDeamidated [N/Q]; 1xPhospho [S13(100)]	3.30587e-06	5.13372e-05	1	1	2	Q5VTR2	Q5VTR2 [126-142]	Q5VTR2 1xPhospho [S138(100)]	0	1962.83	1.1209e+06		High	High	4.57e-05	1.76e-06	4.62	83.69
FALSE	High	[K].ALVVPEPEPDSDSNQER.[K]	1xPhospho [S13(100)]	1.13773e-05	5.13372e-05	1	1	5	Q5VTR2	Q5VTR2 [126-142]	Q5VTR2 1xPhospho [S138(100)]	0	1961.85	27954932		High	High	4.57e-05	5.959e-06	4.69	82.6
FALSE	High	[K].ALVVPEPEPDSDSNQER.[K]	2xPhospho [S11(100); S13(100)]	1.95083e-05	5.13372e-05	1	1	2	Q5VTR2	Q5VTR2 [126-142]	Q5VTR2 2xPhospho [S136(100); S138(100)]	0	2041.82	668611		High	High	4.57e-05	1.014e-05	4.3	85.19
FALSE	High	[K].ALVVPEPEPDSDSNQERK.[D]	1xPhospho [S13(99.6)]	5.54782e-05	5.13372e-05	1	1	4	Q5VTR2	Q5VTR2 [126-143]	Q5VTR2 1xPhospho [S138(99.6)]	1	2089.94	5895681		High	High	4.57e-05	2.835e-05	3.92	72.59
FALSE	High	[K].AMHQAQTMEGCSSPMVVK.[F]	1xCarbamidomethyl [C11]; 1xPhospho [S/T]	0.000359821	0.000107624	1	1	1	Q92879	Q92879 [167-184]		0	2071.85		No Quan Values	High	High	7.285e-05	0.0001754	3.58
FALSE	High	[K].AMIVPSSPSK.[T]	1xPhospho [S]	0.00238929	0.000155523	1	1	1	Q01484	Q01484 [3787-3796]		0	1096.51	3091183		High	High	9.627e-05	0.00112	2.55	58.92
FALSE	High	[K].AMIVPSSPSK.[T]	1xOxidation [M2]; 1xPhospho [S]	0.0264209	0.00168742	1	1	2	Q01484	Q01484 [3787-3796]		0	1112.51	467205		High	High	0.001025	0.01167	2.13	43.9
FALSE	High	[K].AMIVPSSPSKTPEEVSTPAEEEK.[L]	1xPhospho [S7(99.6)]	4.13662e-09	5.13372e-05	1	1	1	Q01484	Q01484 [3787-3809]	Q01484 1xPhospho [S3793(99.6)]	1	2523.16	4.84308e+06		High	High	4.57e-05	2.414e-09	4.7	84.84
FALSE	High	[K].AMIVPSSPSKTPEEVSTPAEEEK.[L]	1xOxidation [M2]; 1xPhospho [S7(99.5)]	4.88174e-08	5.13372e-05	1	1	1	Q01484	Q01484 [3787-3809]	Q01484 1xPhospho [S3793(99.5)]	1	2539.15	926441		High	High	4.57e-05	2.752e-08	4.29	75.8
FALSE	High	[K].ANESSPKPVGPPPER.[D]	1xPhospho [S]	0.000157796	5.13372e-05	1	1	2	Q9BQI0	Q9BQI0 [130-144]		0	1641.76	2122484		High	High	4.57e-05	7.909e-05	2.35	39.16
FALSE	High	[K].ANESSPKPVGPPPER.[D]	1xDeamidated [N2]; 1xPhospho [S5(99.6)]	5.959e-05	5.13372e-05	1	1	1	Q9BQI0	Q9BQI0 [130-144]	Q9BQI0 1xPhospho [S134(99.6)]	0	1642.75	350658		High	High	4.57e-05	3.043e-05	2.92	40.4
FALSE	High	[K].ANGQENGHVKSNGDLSPK.[G]	1xDeamidated [N]; 1xPhospho [S11(99.6)]	4.38692e-05	5.13372e-05	1	1	2	P49006	P49006 [26-43]	P49006 1xPhospho [S36(99.6)]	1	1932.84	647653		High	High	4.57e-05	2.246e-05	2.95	27.07
FALSE	High	[K].ANGQENGHVKSNGDLSPK.[G]	1xPhospho [S11(100)]	0.000737527	0.000107624	1	1	1	P49006	P49006 [26-43]	P49006 1xPhospho [S36(100)]	1	1931.86	384542		High	High	7.285e-05	0.0003513	2.47	25.07
FALSE	High	[K].ANGQENGHVKSNGDLSPK.[G]	2xDeamidated [N/Q]; 1xPhospho [S11(100)]	0.000589726	0.000107624	1	1	5	P49006	P49006 [26-43]	P49006 1xPhospho [S36(100)]	1	1933.83	1.19985e+06		High	High	7.285e-05	0.000283	3.14	29.29
FALSE	High	[K].ANGQENGHVKVNGDASPAAAESGAK.[E]	2xDeamidated [N12; N/Q]; 1xPhospho [S16(100)]	2.11367e-08	5.13372e-05	1	1	2	P29966	P29966 [31-55]	P29966 1xPhospho [S46(100)]	1	2461.06	1.50053e+06		High	High	4.57e-05	1.207e-08	4.86	41.03
FALSE	High	[K].ANGQENGHVKVNGDASPAAAESGAK.[E]	3xDeamidated [Q4; N6; N12]; 1xPhospho [S16(100)]	9.02056e-11	5.13372e-05	1	1	2	P29966	P29966 [31-55]	P29966 1xPhospho [S46(100)]	1	2462.05	1.07633e+06		High	High	4.57e-05	5.554e-11	7.3	43.14
FALSE	High	[K].ANGQENGHVKVNGDASPAAAESGAK.[E]	1xDeamidated [N12]; 1xPhospho [S16(98.2)]	0.0128362	0.00102457	1	1	1	P29966	P29966 [31-55]	P29966 1xPhospho [S46(98.2)]	1	2460.08		No Quan Values	High	High	0.0005814	0.005941	1.95
FALSE	High	[K].ANGSQPNSGSPQPAP.[-]	1xPhospho [S10(100)]	0.00612115	0.000581214	1	1	1	P49848	P49848 [663-677]	P49848 1xPhospho [S672(100)]	0	1488.61	1.11472e+06		High	High	0.0003227	0.002874	2.37	30.88
FALSE	High	[K].ANGSQPNSGSPQPAP.[-]	1xDeamidated [N2]; 1xPhospho [S]	0.0235443	0.00168742	1	1	2	P49848	P49848 [663-677]		0	1489.6	1724149		High	High	0.001002	0.01048	2.47	32.58
FALSE	High	[K].ANIVDQSHLHDSSQK.[G]	1xPhospho [S12(99.6)]	0.0025736	0.000155523	1	1	1	Q99570	Q99570 [802-816]	Q99570 1xPhospho [S813(99.6)]	0	1758.78		No Quan Values	High	High	9.627e-05	0.001209	2.87
FALSE	High	[K].ANKTPLRPLDPTR.[L]	1xPhospho [T4(100)]	0.0102005	0.000779827	1	1	1	Q04637	Q04637 [644-656]	Q04637 1xPhospho [T647(100)]	1	1558.81	1.17223e+06		High	High	0.0004264	0.004741	2.08	51.87
FALSE	High	[K].ANMGVSREDVTFEDHPLNPNPDSR.[W]	1xPhospho [S6(99.5)]	0.0020189	0.000155523	1	1	1	Q9NVG8	Q9NVG8 [86-109]	Q9NVG8 1xPhospho [S91(99.5)]	1	2777.2	284303		High	High	9.627e-05	0.0009498	2.81	88.92
FALSE	High	[K].ANNSQEPSPQLASSVASTR.[S]	1xPhospho [S8(100)]	0.000297055	0.000107624	1	1	1	Q96HC4	Q96HC4 [306-324]	Q96HC4 1xPhospho [S313(100)]	0	2023.91	491234		High	High	7.285e-05	0.0001458	2.53	69.2
FALSE	High	[K].ANQISPSNSSLK.[N]	1xPhospho [S5(100)]	0.00106038	0.000155523	1	1	2	Q86UU0	Q86UU0 [84-95]	Q86UU0 1xPhospho [S88(100)]	0	1325.61	1.66652e+06		High	High	9.627e-05	0.0005019	2.3	45.2
FALSE	High	[K].ANSDDERPVASDNDDEK.[Q]	2xPhospho [S3(100); S11(100)]	4.29057e-08	5.13372e-05	1	1	2	Q8WVC0	Q8WVC0 [210-226]	Q8WVC0 2xPhospho [S212(100); S220(100)]	0	2036.71	2.32752e+06		High	High	4.57e-05	2.427e-08	6	25.68
FALSE	High	[K].ANSPEKPPEAGAAHKPR.[A]	1xDeamidated [N2]; 1xPhospho [S3(100)]	8.06286e-07	5.13372e-05	1	1	2	Q9UFC0	Q9UFC0 [210-226]	Q9UFC0 1xPhospho [S212(100)]	0	1837.86	1.30486e+06		High	High	4.57e-05	4.385e-07	3.77	24.94
FALSE	High	[K].ANSPEKPPEAGAAHKPR.[A]	1xPhospho [S3(100)]	6.7973e-12	5.13372e-05	1	1	4	Q9UFC0	Q9UFC0 [210-226]	Q9UFC0 1xPhospho [S212(100)]	0	1836.88	2.99036e+07		High	High	4.57e-05	4.335e-12	5.51	23.66
FALSE	High	[K].ANSWQLVETPEK.[R]	1xPhospho [T9(100)]	4.47111e-05	5.13372e-05	1	1	1	Q9Y2H0	Q9Y2H0 [907-918]	Q9Y2H0 1xPhospho [T915(100)]	0	1481.67	8460115		High	High	4.57e-05	2.29e-05	4.57	87.63
FALSE	High	[K].ANSWQLVETPEKR.[K]	1xPhospho [T9(100)]	1.71473e-06	5.13372e-05	1	1	1	Q9Y2H0	Q9Y2H0 [907-919]	Q9Y2H0 1xPhospho [T915(100)]	1	1637.77	2.3205e+06		High	High	4.57e-05	9.206e-07	4.73	77.2
FALSE	High	[K].ANVSPEQPPLFTHTVK.[D]	1xPhospho [S4(100)]	0.000354646	0.000107624	1	2	1	A6QL64	A6QL64 [475-490]	A6QL64 1xPhospho [S478(100)]	0	1844.89	582085		High	High	7.285e-05	0.0001731	2.81	90.86
FALSE	High	[K].ANVSSPHREFPPATAR.[E]	1xPhospho [S5(99.5)]	6.12504e-06	5.13372e-05	1	1	31	Q92530	Q92530 [149-164]	Q92530 1xPhospho [S153(99.5)]	1	1816.85	1.61105e+07		High	High	4.57e-05	3.237e-06	4	49.14
FALSE	High	[K].APAASKAPAAPK.[V]	1xPhospho [S5(100)]	0.0856283	0.00426136	1	1	1	Q9P2P1	Q9P2P1 [656-667]	Q9P2P1 1xPhospho [S660(100)]	1	1159.59	542287		High	High	0.002399	0.03809	1.63	40.85
FALSE	High	[K].APAGPSLEETSVSSPK.[G]	1xPhospho [S14(99.3)]	7.68028e-05	5.13372e-05	1	1	1	Q6AI08	Q6AI08 [630-645]	Q6AI08 1xPhospho [S643(99.3)]	0	1636.75	1.02025e+06		High	High	4.57e-05	3.907e-05	3.58	66.13
FALSE	High	[K].APAGQEEPGTPPSSPLSAEQLDR.[I]	1xPhospho [T10(100)]	2.43641e-07	5.13372e-05	1	1	1	P13051	P13051 [51-73]	P13051 1xPhospho [T60(100)]	0	2414.09	4.46905e+06		High	High	4.57e-05	1.347e-07	4.79	90.48
FALSE	High	[K].APAGQEEPGTPPSSPLSAEQLDR.[I]	2xPhospho [T10(100); S14(100)]	7.56727e-05	5.13372e-05	1	1	1	P13051	P13051 [51-73]	P13051 2xPhospho [T60(100); S64(100)]	0	2494.05	693376		High	High	4.57e-05	3.842e-05	3.47	86.88
FALSE	High	[K].APAPPPKPETPEK.[T]	1xPhospho [T10(100)]	0.000134066	5.13372e-05	1	1	2	Q9ULL5	Q9ULL5 [1696-1708]	Q9ULL5 1xPhospho [T1705(100)]	0	1438.7	4.76323e+06		High	High	4.57e-05	6.744e-05	4.63	35.48
FALSE	High	[K].APAPPVLSPK.[T]	1xPhospho [S8(100)]	0.000417128	0.000107624	1	1	1	Q8NDI1	Q8NDI1 [401-410]	Q8NDI1 1xPhospho [S408(100)]	0	1056.55	932825		High	High	7.285e-05	0.0002023	3.4	68.75
FALSE	High	[K].APAPVVLGSPVVLGPPVGQAR.[V]	1xPhospho [S9(100)]	5.27898e-08	5.13372e-05	1	1	1	Q6ZN55	Q6ZN55 [156-176]	Q6ZN55 1xPhospho [S164(100)]	0	2061.13	2.48685e+06		High	High	4.57e-05	2.98e-08	4.81	121.71
FALSE	High	[K].APASPGAGNPPGTPK.[G]	1xPhospho [S4(100)]	6.57926e-07	5.13372e-05	1	1	2	Q9ULD9	Q9ULD9 [624-638]	Q9ULD9 1xPhospho [S627(100)]	0	1398.64	2.80653e+06		High	High	4.57e-05	3.583e-07	4.57	37.48
FALSE	High	[K].APASPGAGSDAQGPQFGWDHSLHK.[R]	1xPhospho [S4(100)]	3.40593e-11	5.13372e-05	1	1	1	Q5T6F0	Q5T6F0 [12-35]	Q5T6F0 1xPhospho [S15(100)]	0	2498.09	1.66847e+06		High	High	4.57e-05	2.131e-11	6.41	82.41
FALSE	High	[K].APDTNKEDDSKDNDSESDYMFMAPGAGAIPK.[N]	1xPhospho [S/T/Y]	7.29405e-09	5.13372e-05	1	1	3	O14654	O14654 [761-791]		2	3396.39	6.70235e+06		High	High	4.57e-05	4.23e-09	4.63	103.61
FALSE	High	[K].APEAAVSEDGKSDDELLSSK.[A]	1xPhospho [S12(100)]	2.87127e-10	5.13372e-05	1	1	3	Q8NEY1	Q8NEY1 [188-207]	Q8NEY1 1xPhospho [S199(100)]	1	2127.93	1.08132e+07		High	High	4.57e-05	1.744e-10	7.44	68.85
FALSE	High	[K].APFHTPPEEPNECDFK.[N]	1xCarbamidomethyl [C13]; 1xPhospho [T5(100)]	3.82452e-05	5.13372e-05	1	1	2	Q9UBU7	Q9UBU7 [549-564]	Q9UBU7 1xPhospho [T553(100)]	0	1994.8	585361		High	High	4.57e-05	1.968e-05	3.15	79.56
FALSE	High	[K].APIDTSDVEEK.[A]	1xPhospho [S6(100)]	6.173e-06	5.13372e-05	1	1	4	Q06265	Q06265 [301-311]	Q06265 1xPhospho [S306(100)]	0	1283.54	84780240		High	High	4.57e-05	3.257e-06	3.25	56.14
FALSE	High	[K].APKPDGPGGGPGGSHMGGNYGDDR.[R]	1xPhospho [S14(100)]	8.42299e-05	5.13372e-05	1	1	1	P35637	P35637 [449-472]	P35637 1xPhospho [S462(100)]	0	2332.94	294801		High	High	4.57e-05	4.27e-05	2.69	42.37
FALSE	High	[K].APLKDEQEMRASPK.[I]	1xPhospho [S12(100)]	0.0498478	0.00260892	1	1	1	O75592	O75592 [2974-2987]	O75592 1xPhospho [S2985(100)]	2	1679.78	222656		High	High	0.001513	0.02171	1.59	36.2
FALSE	High	[K].APLKPYPVSPSDK.[V]	1xPhospho [S9(100)]	1.15425e-07	5.13372e-05	1	1	3	P41252	P41252 [1039-1051]	P41252 1xPhospho [S1047(100)]	0	1478.73	9477555		High	High	4.57e-05	6.451e-08	4.55	62.51
FALSE	High	[K].APPPPISPTQLSDVSSPR.[S]	1xPhospho [S/T]	0.014409	0.00112385	1	1	1	Q9P0K7	Q9P0K7 [275-292]		0	1925.94		No Quan Values	High	High	0.0006329	0.006621	0.98
FALSE	High	[K].APPSPGSLAAPGR.[L]	1xPhospho [S4(100)]	0.000154054	5.13372e-05	1	1	1	Q9Y4B5	Q9Y4B5 [84-96]	Q9Y4B5 1xPhospho [S87(100)]	0	1257.6	683844		High	High	4.57e-05	7.729e-05	2.18	67.95
FALSE	High	[K].APPTLQAETATKPQATSAPSPAPK.[Q]	1xPhospho [S20(100)]	0.000107908	5.13372e-05	2	2	1	A8CG34; Q96HA1	A8CG34 [655-678]; Q96HA1 [678-701]	A8CG34 1xPhospho [S674(100)]; Q96HA1 1xPhospho [S697(100)]	0	2440.21	335982	Shared	High	High	4.57e-05	5.45e-05	4.7	67.42
FALSE	High	[K].APQESQVVVEGGSGEGQGSPSQLLSDDETK.[D]	2xPhospho [S19(100); S25(100)]	6.49561e-05	5.13372e-05	1	1	2	Q66K14	Q66K14 [1120-1149]	Q66K14 2xPhospho [S1138(100); S1144(100)]	0	3175.34		No Quan Values	High	High	4.57e-05	3.306e-05	2.43
FALSE	High	[K].APQESQVVVEGGSGEGQGSPSQLLSDDETK.[D]	1xPhospho [S19(99.6)]	9.18562e-06	5.13372e-05	1	1	1	Q66K14	Q66K14 [1120-1149]	Q66K14 1xPhospho [S1138(99.6)]	0	3095.37	211632		High	High	4.57e-05	4.816e-06	3.67	93.74
FALSE	High	[K].APRPFGSVSSPK.[V]	1xPhospho [S10(99.5)]	0.00012852	5.13372e-05	1	1	1	Q96HC4	Q96HC4 [128-139]	Q96HC4 1xPhospho [S137(99.5)]	0	1309.63	1.02865e+06		High	High	4.57e-05	6.477e-05	3.07	53.75
FALSE	High	[K].APSATSPSGQLPHHSSTQPLDLAPGR.[M]	1xPhospho [T/S]	1.62977e-06	5.13372e-05	1	1	2	P0C7T5	P0C7T5 [201-226]		0	2689.27	236851		High	High	4.57e-05	8.773e-07	4.05	80.92
FALSE	High	[K].APSEEDSLSSVPISPYKDEPWK.[Y]	1xPhospho [S14(100)]	2.13836e-11	5.13372e-05	1	1	3	Q9Y676	Q9Y676 [36-57]	Q9Y676 1xPhospho [S49(100)]	1	2541.14	3.34099e+06		High	High	4.57e-05	1.345e-11	5.39	109.82
FALSE	High	[K].APSEEELHGDQTDFGQGSQSPQKQEEQR.[Q]	1xPhospho [S20(99.5)]	2.37989e-07	5.13372e-05	1	1	1	Q8TE77	Q8TE77 [68-95]	Q8TE77 1xPhospho [S87(99.5)]	1	3222.36	543588		High	High	4.57e-05	1.314e-07	4.16	56.61
FALSE	High	[K].APSIDGKEELDLAEK.[M]	1xPhospho [S3(100)]	3.09349e-06	5.13372e-05	1	1	6	Q9H0E9	Q9H0E9 [385-399]	Q9H0E9 1xPhospho [S387(100)]	1	1694.79	4609970		High	High	4.57e-05	1.646e-06	3.17	84.05
FALSE	High	[K].APSLEDGSDAFMSPQDVR.[G]	1xPhospho [S]	0.00156996	0.000155523	1	1	1	O75387	O75387 [265-282]		0	2001.83	177449		High	High	9.627e-05	0.0007402	2.5	101.67
FALSE	High	[K].APSLTDLVK.[S]	1xPhospho [S3(100)]	0.000438186	0.000107624	1	1	3	O15014	O15014 [1053-1061]	O15014 1xPhospho [S1055(100)]	0	1023.51	9237329		High	High	7.285e-05	0.0002123	2.59	100.49
FALSE	High	[K].APSPEKAEEESER.[L]	1xPhospho [S3(100)]	0.000205249	0.000107624	1	1	2	P08243	P08243 [380-392]	P08243 1xPhospho [S382(100)]	1	1538.64	897356		High	High	7.285e-05	0.000102	2.05	31.36
FALSE	High	[K].APSPTGPALISGASPVHCAADGTVELK.[A]	1xCarbamidomethyl [C18]; 2xPhospho [S3(100); S14(100)]	3.7366e-09	5.13372e-05	1	1	2	Q76L83	Q76L83 [832-858]	Q76L83 2xPhospho [S834(100); S845(100)]	0	2763.25	2.21165e+06		High	High	4.57e-05	2.183e-09	7.02	108.56
FALSE	High	[K].APSPTGPALISGASPVHCAADGTVELK.[A]	1xCarbamidomethyl [C18]; 1xPhospho [T/S]	0.0513141	0.0026533	1	1	1	Q76L83	Q76L83 [832-858]		0	2683.28		No Quan Values	High	High	0.001535	0.02229	2.14
FALSE	High	[K].APSTSHSGFPPVANGPRSPPSLR.[C]	1xPhospho [S18(100)]	0.00144932	0.000155523	1	1	1	Q66K74	Q66K74 [565-587]	Q66K74 1xPhospho [S582(100)]	1	2396.15	575995		High	High	9.627e-05	0.0006815	3.22	83.67
FALSE	High	[K].APVHFVEPLSPTGVAGHR.[K]	1xPhospho [S10(100)]	1.45956e-07	5.13372e-05	1	1	3	Q5T5Y3	Q5T5Y3 [1071-1088]	Q5T5Y3 1xPhospho [S1080(100)]	0	1950.96	9.83145e+06		High	High	4.57e-05	8.102e-08	6.77	93.82
FALSE	High	[K].APVHFVEPLSPTGVAGHRK.[A]	1xPhospho [S10(100)]	3.68115e-05	5.13372e-05	1	1	1	Q5T5Y3	Q5T5Y3 [1071-1089]	Q5T5Y3 1xPhospho [S1080(100)]	1	2079.05	1.28353e+06		High	High	4.57e-05	1.893e-05	4.2	84.08
FALSE	High	[K].APVPGTPDSLSSGSSR.[D]	1xPhospho [T6(100)]	3.6735e-06	5.13372e-05	1	1	7	Q9UJZ1	Q9UJZ1 [322-337]	Q9UJZ1 1xPhospho [T327(100)]	0	1594.71	6.22867e+06		High	High	4.57e-05	1.951e-06	2.47	60.57
FALSE	High	[K].APVPQQAPSPQAAPQPQQVAQPLPAQPPALAQPQYQSPQQPPQTR.[W]	2xDeamidated [Q26; Q32]; 1xPhospho [S9(100)]	0.0157278	0.00117092	1	1	1	Q9BYJ9	Q9BYJ9 [283-327]	Q9BYJ9 1xPhospho [S291(100)]	0	4839.39		No Quan Values	High	High	0.000657	0.007206	2.93
FALSE	High	[K].APVPSTCSSTFPEELSPPSHQAK.[R]	1xCarbamidomethyl [C7]; 1xPhospho [S16(100)]	4.00918e-09	5.13372e-05	1	1	4	Q14980	Q14980 [154-176]	Q14980 1xPhospho [S169(100)]	0	2534.13	15754570		High	High	4.57e-05	2.344e-09	6.8	89.3
FALSE	High	[K].APVPSTCSSTFPEELSPPSHQAK.[R]	1xCarbamidomethyl [C7]; 1xDeamidated [Q21]; 1xPhospho [S16(100)]	0.000141287	5.13372e-05	1	1	2	Q14980	Q14980 [154-176]	Q14980 1xPhospho [S169(100)]	0	2535.11	1.09829e+07		High	High	4.57e-05	7.105e-05	3.33	92.24
FALSE	High	[K].APVQPQQSPAAAPGGTDEKPSGK.[E]	1xPhospho [S8(100)]	1.13622e-10	5.13372e-05	1	1	1	Q13200	Q13200 [9-31]	Q13200 1xPhospho [S16(100)]	0	2298.08	33237620		High	High	4.57e-05	6.969e-11	5.69	40.36
FALSE	High	[K].APVQPQQSPAAAPGGTDEKPSGK.[E]	1xDeamidated [Q]; 1xPhospho [S8(100)]	1.51561e-11	5.13372e-05	1	1	4	Q13200	Q13200 [9-31]	Q13200 1xPhospho [S16(100)]	0	2299.06	5759912		High	High	4.57e-05	9.579e-12	7.02	42.62
FALSE	High	[K].APVQPQQSPAAAPGGTDEKPSGK.[E]	2xDeamidated [Q4; Q6]; 1xPhospho [S8(100)]	9.90842e-11	5.13372e-05	1	1	3	Q13200	Q13200 [9-31]	Q13200 1xPhospho [S16(100)]	0	2300.04	3.83631e+06		High	High	4.57e-05	6.099e-11	5.9	40.6
FALSE	High	[K].APVSSTESVIQSNTPTPPPSQPLNETAEEESR.[I]	2xPhospho [T14(99.2); T16(100)]	4.16349e-07	5.13372e-05	1	1	3	Q9HC35	Q9HC35 [884-915]	Q9HC35 2xPhospho [T897(99.2); T899(100)]	0	3539.55	1.75058e+07		High	High	4.57e-05	2.285e-07	5.54	91.26
FALSE	High	[K].APVSSTESVIQSNTPTPPPSQPLNETAEEESR.[I]	1xDeamidated [Q21]; 2xPhospho [T16(100); S/T]	6.78063e-08	5.13372e-05	1	1	1	Q9HC35	Q9HC35 [884-915]	Q9HC35 2xPhospho [T899(100); S/T]	0	3540.53		No Quan Values	High	High	4.57e-05	3.804e-08	5.92
FALSE	High	[K].APVYMPHPETPSKPSPCLVGEASKPPAPSEGSPK.[A]	1xCarbamidomethyl [C17]; 1xPhospho [S32(99.5)]	4.42696e-08	5.13372e-05	1	1	3	Q9P1Y5	Q9P1Y5 [516-549]	Q9P1Y5 1xPhospho [S547(99.5)]	0	3606.7	1.13196e+06		High	High	4.57e-05	2.504e-08	5.28	88.42
FALSE	High	[K].APYSPTTSK.[E]	1xPhospho [T6(99.2)]	0.00505604	0.000425977	1	1	1	Q96JH7	Q96JH7 [765-773]	Q96JH7 1xPhospho [T770(99.2)]	0	1031.44	321223		High	High	0.0002405	0.002378	1.83	30.4
FALSE	High	[K].AQAVSEEEEEEEGK.[S]	1xPhospho [S5(100)]	1.42527e-05	5.13372e-05	1	1	4	Q9GZR7	Q9GZR7 [78-91]	Q9GZR7 1xPhospho [S82(100)]	0	1643.63	51070283		High	High	4.57e-05	7.42e-06	3.28	35.65
FALSE	High	[K].AQAVSEEEEEEEGK.[S]	1xDeamidated [Q2]; 1xPhospho [S5(100)]	1.69702e-05	5.13372e-05	1	1	3	Q9GZR7	Q9GZR7 [78-91]	Q9GZR7 1xPhospho [S82(100)]	0	1644.62	7.5988e+06		High	High	4.57e-05	8.816e-06	4.22	38.07
FALSE	High	[K].AQAVSEEEEEEEGKSSSPK.[K]	1xPhospho [S17(99.6)]	6.31913e-06	5.13372e-05	1	1	1	Q9GZR7	Q9GZR7 [78-96]	Q9GZR7 1xPhospho [S94(99.6)]	1	2129.88	1.41917e+06		High	High	4.57e-05	3.338e-06	3.46	31.67
FALSE	High	[K].AQDGENEKNSEKEQDSEVSEDTK.[S]	1xPhospho [S10(100)]	2.59478e-06	5.13372e-05	1	1	2	Q92922	Q92922 [807-829]	Q92922 1xPhospho [S816(100)]	2	2676.08	1.69331e+06		High	High	4.57e-05	1.389e-06	3.42	23.13
FALSE	High	[K].AQDPAAATASSPSTPDPASAPSTTPASPATPAQPSTSGSASSDAGSGSR.[R]	1xPhospho [S/T]	1.09861e-05	5.13372e-05	1	1	1	Q9NRR5	Q9NRR5 [88-136]		0	4490.97		No Quan Values	High	High	4.57e-05	5.753e-06	2.79
FALSE	High	[K].AQEAEAQSEDDDEDTEEEQGEEK.[E]	1xPhospho [S8(100)]	2.08086e-08	5.13372e-05	1	1	1	Q5C9Z4	Q5C9Z4 [273-295]	Q5C9Z4 1xPhospho [S280(100)]	0	2690.96	1.23578e+06		High	High	4.57e-05	1.191e-08	5.95	31.9
FALSE	High	[K].AQEAEAQSEDDDEDTEEEQGEEK.[E]	2xPhospho [S8(100); T15(100)]	2.79384e-07	5.13372e-05	1	1	1	Q5C9Z4	Q5C9Z4 [273-295]	Q5C9Z4 2xPhospho [S280(100); T287(100)]	0	2770.92	2.45603e+06		High	High	4.57e-05	1.541e-07	7.29	29.68
FALSE	High	[K].AQESGQGSTAGPLRPPPPGAGGPATPSK.[A]	1xPhospho [T25(100)]	2.24716e-09	5.13372e-05	1	1	2	Q96RK0	Q96RK0 [559-586]	Q96RK0 1xPhospho [T583(100)]	0	2650.26	819833		High	High	4.57e-05	1.322e-09	6.63	63.08
FALSE	High	[K].AQGPLPNQHSLK.[G]	1xPhospho [S10(100)]	0.000756969	0.000107624	1	1	1	Q4VCS5	Q4VCS5 [220-231]	Q4VCS5 1xPhospho [S229(100)]	0	1369.66	953778		High	High	7.285e-05	0.0003602	3.39	48.62
FALSE	High	[K].AQLEPVASPAK.[K]	1xDeamidated [Q2]; 1xPhospho [S8(100)]	0.000215817	0.000107624	1	1	1	Q15149	Q15149 [1428-1438]	Q15149 1xPhospho [S1435(100)]	0	1191.57		No Quan Values	High	High	7.285e-05	0.000107	2.69
FALSE	High	[K].AQLEPVASPAK.[K]	1xPhospho [S8(100)]	0.000210818	0.000107624	1	1	1	Q15149	Q15149 [1428-1438]	Q15149 1xPhospho [S1435(100)]	0	1190.58	2.49691e+06		High	High	7.285e-05	0.0001048	3.4	52.04
FALSE	High	[K].AQLSPGIYDDTSAR.[R]	1xPhospho [S4(100)]	0.000381484	0.000107624	1	1	1	O75376	O75376 [1469-1482]	O75376 1xPhospho [S1472(100)]	0	1573.69	1.12864e+06		High	High	7.285e-05	0.0001857	2.46	78
FALSE	High	[K].AQLSPGIYDDTSAR.[R]	1xDeamidated [Q2]; 1xPhospho [S4(100)]	0.00600034	0.000581214	1	1	1	O75376	O75376 [1469-1482]	O75376 1xPhospho [S1472(100)]	0	1574.67	256707		High	High	0.0003227	0.002822	2.44	81.3
FALSE	High	[K].AQMELQDYVQK.[T]	3xDeamidated [Q2; Q6; Q10]; 1xPhospho [Y8(100)]	0.172132	0.00749071	1	1	1	P49116	P49116 [521-531]	P49116 1xPhospho [Y528(100)]	0	1435.57	152583		High	High	0.004267	0.07843	1.49	19.81
FALSE	High	[K].AQNPAYFEGKPASLDEGAMAGAR.[S]	1xPhospho [S13(100)]	0.00250614	0.000155523	1	1	1	Q5JU85	Q5JU85 [400-422]	Q5JU85 1xPhospho [S412(100)]	0	2431.07		No Quan Values	High	High	9.627e-05	0.001175	2.72
FALSE	High	[K].AQPQDSATFAHTPPPAQATPAPGFK.[S]	1xPhospho [S/T]	0.000105218	5.13372e-05	1	1	1	Q9UPS6	Q9UPS6 [370-394]		0	2613.21	828816		High	High	4.57e-05	5.321e-05	3.1	84.31
FALSE	High	[K].AQPSSSEDELDNVFFK.[K]	1xPhospho [S]	0.00300284	0.000209312	1	1	4	Q5T5U3	Q5T5U3 [1428-1443]		0	1892.79	221774		High	High	0.0001247	0.001411	1.59	117.04
FALSE	High	[K].AQQGLYQVPGPSPQFQSPPAK.[Q]	1xPhospho [S17(100)]	2.33929e-05	5.13372e-05	1	1	1	P56945	P56945 [123-143]	P56945 1xPhospho [S139(100)]	0	2305.1	1.1455e+06		High	High	4.57e-05	1.213e-05	4.28	98.23
FALSE	High	[K].AQQGLYQVPGPSPQFQSPPAK.[Q]	1xDeamidated [Q14]; 1xPhospho [S17(100)]	0.000570717	0.000107624	1	1	1	P56945	P56945 [123-143]	P56945 1xPhospho [S139(100)]	0	2306.09	263332		High	High	7.285e-05	0.0002739	3.61	100.16
FALSE	High	[K].AQQQEEQGSVNDVK.[E]	1xPhospho [S9(100)]	0.000475113	0.000107624	1	1	1	Q9Y4W2	Q9Y4W2 [552-565]	Q9Y4W2 1xPhospho [S560(100)]	0	1639.7	916498		High	High	7.285e-05	0.0002294	2.59	26.35
FALSE	High	[K].AQQQEEQGSVNDVKEEEK.[E]	1xPhospho [S9(100)]	9.70007e-06	5.13372e-05	1	1	1	Q9Y4W2	Q9Y4W2 [552-569]	Q9Y4W2 1xPhospho [S560(100)]	1	2154.92	1441603		High	High	4.57e-05	5.082e-06	5.42	31.53
FALSE	High	[K].AQSLVISPPAPSPR.[K]	1xPhospho [S12(100)]	5.03964e-06	5.13372e-05	1	1	1	P46013	P46013 [573-586]	P46013 1xPhospho [S584(100)]	0	1499.76	1.78255e+06		High	High	4.57e-05	2.672e-06	4.3	91.9
FALSE	High	[K].AQSNGSGNGSDSEMDTSSLER.[G]	1xPhospho [S/T]	6.49561e-05	5.13372e-05	1	1	2	Q9NRY4	Q9NRY4 [1125-1145]		0	2208.83	1.70505e+06		High	High	4.57e-05	3.31e-05	4.83	51.78
FALSE	High	[K].AQSNGSGNGSDSEMDTSSLER.[G]	1xDeamidated [N]; 1xPhospho [S/T]	1.38706e-05	5.13372e-05	1	1	2	Q9NRY4	Q9NRY4 [1125-1145]		0	2209.82	2.02862e+06		High	High	4.57e-05	7.241e-06	4.91	53.1
FALSE	High	[K].AQSNGSGNGSDSEMDTSSLER.[G]	1xOxidation [M14]; 1xPhospho [S/T]	0.000332464	0.000107624	1	1	1	Q9NRY4	Q9NRY4 [1125-1145]		0	2224.83	223231		High	High	7.285e-05	0.0001625	3.09	35.14
FALSE	High	[K].AQSNGSGNGSDSEMDTSSLER.[G]	1xDeamidated [N8]; 1xOxidation [M14]; 1xPhospho [S/T]	0.00879288	0.000675286	1	1	1	Q9NRY4	Q9NRY4 [1125-1145]		0	2225.81	754668		High	High	0.0003707	0.004108	1.73	36.38
FALSE	High	[K].AQSVSPVQAPPPGGSAQLLPGK.[V]	1xPhospho [S3(100)]	2.67716e-06	5.13372e-05	1	1	2	Q96RK0	Q96RK0 [900-921]	Q96RK0 1xPhospho [S902(100)]	0	2166.1	2.37507e+06		High	High	4.57e-05	1.432e-06	3.99	92.78
FALSE	High	[K].AQSVSPVQAPPPGGSAQLLPGK.[V]	1xDeamidated [Q2]; 1xPhospho [S3(98.9)]	0.0052653	0.000425977	1	1	1	Q96RK0	Q96RK0 [900-921]	Q96RK0 1xPhospho [S902(98.9)]	0	2167.08		No Quan Values	High	High	0.0002405	0.002479	2.96
FALSE	High	[K].AQTPPGPSLSGSK.[S]	1xPhospho [T3(100)]	4.01949e-07	5.13372e-05	1	1	9	Q9UQ35	Q9UQ35 [1001-1013]	Q9UQ35 1xPhospho [T1003(100)]	0	1306.6	105949333		High	High	4.57e-05	2.206e-07	5.27	47.93
FALSE	High	[K].AQTPPGPSLSGSK.[S]	1xDeamidated [Q2]; 1xPhospho [T3(100)]	0.00147842	0.000155523	1	1	7	Q9UQ35	Q9UQ35 [1001-1013]	Q9UQ35 1xPhospho [T1003(100)]	0	1307.59	11027873		High	High	9.627e-05	0.0006976	2.07	51.87
FALSE	High	[K].AQTPPGPSLSGSKSPCPQEK.[S]	1xCarbamidomethyl [C16]; 2xPhospho [T3(100); S14(100)]	6.74518e-09	5.13372e-05	1	1	6	Q9UQ35	Q9UQ35 [1001-1020]	Q9UQ35 2xPhospho [T1003(100); S1014(100)]	1	2212.93	3.92012e+07		High	High	4.57e-05	3.922e-09	5.88	53.92
FALSE	High	[K].AQTPPGPSLSGSKSPCPQEK.[S]	1xCarbamidomethyl [C16]; 1xDeamidated [Q]; 2xPhospho [T3(100); S14(100)]	6.54482e-06	5.13372e-05	1	1	8	Q9UQ35	Q9UQ35 [1001-1020]	Q9UQ35 2xPhospho [T1003(100); S1014(100)]	1	2213.92	1.35504e+07		High	High	4.57e-05	3.457e-06	5.45	58.45
FALSE	High	[K].AQTPPGPSLSGSKSPCPQEK.[S]	1xCarbamidomethyl [C16]; 1xPhospho [S14(100)]	0.00101707	0.000155523	1	1	1	Q9UQ35	Q9UQ35 [1001-1020]	Q9UQ35 1xPhospho [S1014(100)]	1	2132.97	2.03118e+06		High	High	9.627e-05	0.0004815	2.88	51.31
FALSE	High	[K].AQTPPGPSLSGSKSPCPQEK.[S]	1xCarbamidomethyl [C16]; 2xDeamidated [Q2; Q18]; 2xPhospho [T3(100); S14(100)]	0.00114845	0.000155523	1	1	1	Q9UQ35	Q9UQ35 [1001-1020]	Q9UQ35 2xPhospho [T1003(100); S1014(100)]	1	2214.9	1.5e+06		High	High	9.627e-05	0.0005418	3.29	61.34
FALSE	High	[K].AQTPPGPSLSGSKSPCPQEK.[S]	1xCarbamidomethyl [C16]; 3xPhospho [T3(100); S14(100); S]	0.00972605	0.000675286	1	1	1	Q9UQ35	Q9UQ35 [1001-1020]	Q9UQ35 3xPhospho [T1003(100); S1014(100); S]	1	2292.9	750103		High	High	0.0003707	0.004538	2.87	55.15
FALSE	High	[K].AQTPPGPSLSGSKSPCPQEK.[S]	1xCarbamidomethyl [C16]; 1xDeamidated [Q2]; 1xPhospho [S14(95.9)]	0.217495	0.00925855	1	1	1	Q9UQ35	Q9UQ35 [1001-1020]	Q9UQ35 1xPhospho [S1014(95.9)]	1	2133.95	185084		High	High	0.005315	0.09938	1.6	53.48
FALSE	High	[K].AQTVGLPVTMHSPNMR.[L]	1xPhospho [S12(100)]	0.00405456	0.000375786	1	1	1	Q9H0K1	Q9H0K1 [368-383]	Q9H0K1 1xPhospho [S379(100)]	0	1818.84	315758		High	High	0.0002142	0.001909	2.81	92.14
FALSE	High	[K].AQVPGPLTPEMEAR.[Q]	1xPhospho [T8(100)]	0.00028202	0.000107624	1	1	1	Q9H8Y5	Q9H8Y5 [600-613]	Q9H8Y5 1xPhospho [T607(100)]	0	1575.72	700988		High	High	7.285e-05	0.0001387	2.93	87.66
FALSE	High	[K].AREAAAGIQWSEEETEDEEEEK.[E]	1xPhospho [S11(100)]	6.70153e-08	5.13372e-05	1	1	1	P46087	P46087 [171-192]	P46087 1xPhospho [S181(100)]	1	2616.06	624350		High	High	4.57e-05	3.76e-08	4.96	75.53
FALSE	High	[K].AREESWGPPR.[E]	1xPhospho [S5(100)]	0.173116	0.00749071	1	1	1	Q14152	Q14152 [1184-1193]	Q14152 1xPhospho [S1188(100)]	1	1264.55	973193		High	High	0.004288	0.0786	1.42	49.48
FALSE	High	[K].ARGSPPTSSNIVQGQIK.[Q]	1xPhospho [S4(100)]	7.58968e-06	5.13372e-05	1	1	2	Q9Y4E6	Q9Y4E6 [932-948]	Q9Y4E6 1xPhospho [S935(100)]	1	1819.91	743896		High	High	4.57e-05	4.002e-06	4.09	63.25
FALSE	High	[K].ARLSYSDK.[N]	1xPhospho [S4(100)]	0.0355986	0.00215729	1	1	1	Q05655	Q05655 [642-649]	Q05655 1xPhospho [S645(100)]	1	1019.46	473693		High	High	0.001262	0.01555	2.22	28.66
FALSE	High	[K].ARPSSPSTSWHRPASPCPSPGPGHTLPPKPPSPR.[G]	1xCarbamidomethyl [C17]; 2xPhospho [S32(100); S/T]	4.16349e-07	5.13372e-05	1	1	5	Q3KQU3	Q3KQU3 [465-498]	Q3KQU3 2xPhospho [S496(100); S/T]	0	3740.73	6.26482e+06		High	High	4.57e-05	2.284e-07	7.29	69.48
FALSE	High	[K].ARPSSPSTSWHRPASPCPSPGPGHTLPPKPPSPR.[G]	1xCarbamidomethyl [C17]; 3xPhospho [S5(97.7); S32(100); S/T]	0.000182536	0.000107624	1	1	3	Q3KQU3	Q3KQU3 [465-498]	Q3KQU3 3xPhospho [S469(97.7); S496(100); S/T]	0	3820.7	2.84164e+06		High	High	7.285e-05	9.097e-05	4.33	72.93
FALSE	High	[K].ARSDPLFSAQR.[L]	1xPhospho [S3(100)]	0.101215	0.00452679	1	1	1	Q9UBL3	Q9UBL3 [314-324]	Q9UBL3 1xPhospho [S316(100)]	1	1327.62	224228		High	High	0.00253	0.04536	1.82	61.48
FALSE	High	[K].ARSVSPPPKR.[A]	2xPhospho [S3(100); S5(100)]	0.0936184	0.00430133	1	1	2	Q13247	Q13247 [312-321]	Q13247 2xPhospho [S314(100); S316(100)]	2	1254.58	192562		High	High	0.002417	0.04173	1.83	17.92
FALSE	High	[K].ARVGGSDEEASGIPSR.[T]	1xPhospho [S6(100)]	0.000172375	0.000107624	1	1	1	Q9NQ55	Q9NQ55 [354-369]	Q9NQ55 1xPhospho [S359(100)]	1	1667.74	506103		High	High	7.285e-05	8.611e-05	3.34	44.16
FALSE	High	[K].ASALLFSSDEEDQWNIPASQTHLASDSR.[S]	1xPhospho [S2(99.1)]	1.00524e-08	5.13372e-05	2	2	1	Q9Y4E1; Q641Q2	Q9Y4E1 [613-640]; Q641Q2 [613-640]	Q9Y4E1 1xPhospho [S614(99.1)]; Q641Q2 1xPhospho [S614(99.1)]	0	3155.4	2.36126e+06	Shared	High	High	4.57e-05	5.804e-09	4.85	121.43
FALSE	High	[K].ASALLFSSDEEDQWNIPASQTHLASDSR.[S]	2xPhospho [S7(100); S8(100)]	2.70433e-08	5.13372e-05	2	2	1	Q9Y4E1; Q641Q2	Q9Y4E1 [613-640]; Q641Q2 [613-640]	Q9Y4E1 2xPhospho [S619(100); S620(100)]; Q641Q2 2xPhospho [S619(100); S620(100)]	0	3235.36	1.34742e+06	Shared	High	High	4.57e-05	1.539e-08	4.97	121.85
FALSE	High	[K].ASAPERTPSPAPK.[R]	2xPhospho [T7(100); S9(100)]	0.0102005	0.000779827	1	1	2	Q63ZY6	Q63ZY6 [252-264]	Q63ZY6 2xPhospho [T258(100); S260(100)]	1	1468.62	4.68333e+06		High	High	0.0004264	0.004758	2.82	27.21
FALSE	High	[K].ASASPGENDSGTGGEEPQR.[D]	1xPhospho [S/T]	0.00386895	0.000322641	1	1	1	Q15911	Q15911 [2622-2640]		0	1925.75	142516		High	High	0.0001861	0.00182	1.96	26.81
FALSE	High	[K].ASATCSSATAAASSGLEEWTSRSPR.[Q]	1xCarbamidomethyl [C5]; 1xPhospho [T/S]	2.75139e-06	5.13372e-05	1	1	1	Q96G74	Q96G74 [430-454]		1	2621.13	862534		High	High	4.57e-05	1.47e-06	5.45	92.21
FALSE	High	[K].ASCLVQTPPGQYSGNSFK.[K]	1xCarbamidomethyl [C3]; 1xPhospho [T7(100)]	3.44935e-05	5.13372e-05	1	1	2	O00311	O00311 [497-514]	O00311 1xPhospho [T503(100)]	0	2020.88	308645		High	High	4.57e-05	1.774e-05	3.35	85.77
FALSE	High	[K].ASDTCLDVIGGRDTPGAK.[V]	1xCarbamidomethyl [C5]; 1xPhospho [T14(100)]	0.000403292	0.000107624	1	1	1	Q68DQ2	Q68DQ2 [2889-2906]	Q68DQ2 1xPhospho [T2902(100)]	1	1912.85		No Quan Values	High	High	7.285e-05	0.0001956	3.04
FALSE	High	[K].ASEAASPLPDSPGDK.[L]	1xPhospho [S11(100)]	0.000217996	0.000107624	1	1	1	Q68CZ2	Q68CZ2 [1144-1158]	Q68CZ2 1xPhospho [S1154(100)]	0	1521.65	296595		High	High	7.285e-05	0.0001083	2.92	54.64
FALSE	High	[K].ASEENLLSSSSVPSADRDSSPTTNSK.[L]	1xPhospho [S/T]	2.55023e-08	5.13372e-05	1	1	1	Q9NRA8	Q9NRA8 [733-758]		1	2746.21	16585566		High	High	4.57e-05	1.454e-08	6.35	75.39
FALSE	High	[K].ASETPPPVAQPKPEAPHPGLETTLQER.[L]	1xPhospho [S/T]	9.0215e-08	5.13372e-05	1	1	4	Q6P1N0	Q6P1N0 [117-143]		0	2957.44	1.24374e+07		High	High	4.57e-05	5.054e-08	5.32	84.97
FALSE	High	[K].ASETPPPVAQPKPEAPHPGLETTLQER.[L]	1xDeamidated [Q10]; 1xPhospho [S/T]	0.00723885	0.000581214	1	1	1	Q6P1N0	Q6P1N0 [117-143]		0	2958.42	914955		High	High	0.0003227	0.003398	1.82	87.07
FALSE	High	[K].ASETSPFPPAK.[S]	1xPhospho [S5(100)]	0.00170256	0.000155523	1	1	1	Q96C57	Q96C57 [244-254]	Q96C57 1xPhospho [S248(100)]	0	1211.53	666190		High	High	9.627e-05	0.0008021	2.45	55.3
FALSE	High	[K].ASEVAIEEEK.[E]	1xPhospho [S2(100)]	0.0115314	0.000878903	1	1	1	Q5QJE6	Q5QJE6 [511-520]	Q5QJE6 1xPhospho [S512(100)]	0	1184.51	681731		High	High	0.0005066	0.005354	2.07	44.59
FALSE	High	[K].ASFDHSPDSLPLR.[S]	1xPhospho [S6(100)]	2.60594e-05	5.13372e-05	1	1	2	Q8NB78	Q8NB78 [12-24]	Q8NB78 1xPhospho [S17(100)]	0	1521.67		No Quan Values	High	High	4.57e-05	1.347e-05	3.09
FALSE	High	[K].ASGDPGASGMSPR.[A]	1xPhospho [S11(100)]	9.55023e-06	5.13372e-05	1	1	3	Q8NDT2	Q8NDT2 [99-111]	Q8NDT2 1xPhospho [S109(100)]	0	1269.49	8550154		High	High	4.57e-05	5.011e-06	3.84	30.81
FALSE	High	[K].ASGPPVSELITK.[A]	1xPhospho [S2(100)]	0.0556802	0.0028853	1	3	2	P16402	P16402 [36-47]	P16402 1xPhospho [S37(100)]	0	1278.63	8873463		High	High	0.001656	0.02425	1.21	94.21
FALSE	High	[K].ASGSENEGDYNPGR.[K]	1xPhospho [S4(100)]	4.2554e-05	5.13372e-05	1	1	2	Q02880	Q02880 [1549-1562]	Q02880 1xPhospho [S1552(100)]	0	1532.56	2.13811e+06		High	High	4.57e-05	2.185e-05	4.04	29.82
FALSE	High	[K].ASGSENEGDYNPGRK.[T]	1xPhospho [S4(99.6)]	0.00313323	0.000209312	1	1	2	Q02880	Q02880 [1549-1563]	Q02880 1xPhospho [S1552(99.6)]	1	1660.66	1309895		High	High	0.0001247	0.001471	2.06	24.47
FALSE	High	[K].ASGSGGGSAALGPSGFGPSGGSGTK.[L]	1xPhospho [S22(99.6)]	3.99352e-09	5.13372e-05	1	1	1	P25440	P25440 [590-614]	P25440 1xPhospho [S611(99.6)]	0	2087.9	906994		High	High	4.57e-05	2.337e-09	6.12	73.3
FALSE	High	[K].ASHWSRSPPRPPR.[E]	2xPhospho [S5(100); S7(100)]	0.0392796	0.00224462	1	2	1	P21127	P21127 [228-240]	P21127 2xPhospho [S232(100); S234(100)]	1	1690.74	795000		High	High	0.001304	0.01708	3.01	45.22
FALSE	High	[K].ASLELELPSSPDSTGGTPK.[A]	1xPhospho [S10(100)]	6.27004e-06	5.13372e-05	1	1	1	Q63HK5	Q63HK5 [324-342]	Q63HK5 1xPhospho [S333(100)]	0	1965.91	1.2679e+06		High	High	4.57e-05	3.312e-06	3.64	103.93
FALSE	High	[K].ASLGSLEGEAEAEASSPK.[G]	2xPhospho [S2(99.5); S16(100)]	0.000144768	5.13372e-05	1	1	1	Q09666	Q09666 [5748-5765]	Q09666 2xPhospho [S5749(99.5); S5763(100)]	0	1892.76	801809		High	High	4.57e-05	7.257e-05	3.01	102.61
FALSE	High	[K].ASLGSLEGEAEAEASSPK.[G]	1xPhospho [S5(99.5)]	5.59798e-08	5.13372e-05	1	1	3	Q09666	Q09666 [5748-5765]	Q09666 1xPhospho [S5752(99.5)]	0	1812.79	5718585		High	High	4.57e-05	3.159e-08	5.34	103.92
FALSE	High	[K].ASLLHSMPTHSSPR.[S]	1xPhospho [S12(99.6)]	1.81118e-06	5.13372e-05	1	1	2	O75122	O75122 [1002-1015]	O75122 1xPhospho [S1013(99.6)]	0	1600.73	1400391		High	High	4.57e-05	9.737e-07	4.33	56.81
FALSE	High	[K].ASLQSGQEGAGDSPGSQFSK.[W]	1xPhospho [S13(100)]	2.35213e-07	5.13372e-05	1	1	1	Q12778	Q12778 [275-294]	Q12778 1xPhospho [S287(100)]	0	2017.85	1.17896e+06		High	High	4.57e-05	1.301e-07	6.39	57.13
FALSE	High	[K].ASLQSGQEGAGDSPGSQFSK.[W]	1xDeamidated [Q17]; 1xPhospho [S13(100)]	0.000550236	0.000107624	1	1	1	Q12778	Q12778 [275-294]	Q12778 1xPhospho [S287(100)]	0	2018.83	282682		High	High	7.285e-05	0.0002647	2.83	61.22
FALSE	High	[K].ASLSLETSESSQEAKSPK.[V]	1xPhospho [S16(100)]	7.77547e-08	5.13372e-05	1	1	1	Q92551	Q92551 [136-153]	Q92551 1xPhospho [S151(100)]	1	1958.9	922670		High	High	4.57e-05	4.36e-08	5.94	55.58
FALSE	High	[K].ASLVALPEQTASEEETPPPLLTK.[E]	1xPhospho [T16(100)]	4.0038e-07	5.13372e-05	1	1	1	Q9UKV3	Q9UKV3 [399-421]	Q9UKV3 1xPhospho [T414(100)]	0	2501.24	4.8812e+06		High	High	4.57e-05	2.197e-07	6.57	121.52
FALSE	High	[K].ASLVSEEEEDEEEDKATPR.[R]	1xPhospho [S5(100)]	1.84795e-05	5.13372e-05	1	1	1	Q96GN5	Q96GN5 [113-131]	Q96GN5 1xPhospho [S117(100)]	1	2242.92	518597		High	High	4.57e-05	9.593e-06	3.25	70.38
FALSE	High	[K].ASMSEFLESEDGEVEQQR.[T]	1xPhospho [S9(100)]	3.38425e-06	5.13372e-05	1	1	1	Q15022	Q15022 [538-555]	Q15022 1xPhospho [S546(100)]	0	2150.86	17204046		High	High	4.57e-05	1.8e-06	5.57	98.37
FALSE	High	[K].ASMSEFLESEDGEVEQQR.[T]	1xDeamidated [Q17]; 1xPhospho [S9(100)]	0.000120148	5.13372e-05	1	1	1	Q15022	Q15022 [538-555]	Q15022 1xPhospho [S546(100)]	0	2151.84	3.83286e+06		High	High	4.57e-05	6.044e-05	4.36	99.75
FALSE	High	[K].ASMSEFLESEDGEVEQQR.[T]	1xOxidation [M3]; 1xPhospho [S9(100)]	1.76405e-05	5.13372e-05	1	1	1	Q15022	Q15022 [538-555]	Q15022 1xPhospho [S546(100)]	0	2166.85	1222163		High	High	4.57e-05	9.166e-06	4.87	77.83
FALSE	High	[K].ASNGDTPTHEDLTK.[N]	1xPhospho [T6(100)]	8.54994e-07	5.13372e-05	1	1	2	P11171	P11171 [55-68]	P11171 1xPhospho [T60(100)]	0	1565.65	2174539		High	High	4.57e-05	4.643e-07	3.67	31.49
FALSE	High	[K].ASNGDTPTHEDLTK.[N]	1xDeamidated [N3]; 1xPhospho [T6(100)]	3.7236e-05	5.13372e-05	1	1	3	P11171	P11171 [55-68]	P11171 1xPhospho [T60(100)]	0	1566.63	1.58513e+06		High	High	4.57e-05	1.917e-05	3.62	33.29
FALSE	High	[K].ASPAGTAGGPGAGAAAGGTGPLAAR.[A]	1xPhospho [S2(100)]	5.23784e-08	5.13372e-05	1	1	1	Q12962	Q12962 [43-67]	Q12962 1xPhospho [S44(100)]	0	2043.96	517288		High	High	4.57e-05	2.952e-08	5.16	70.11
FALSE	High	[K].ASPALVAK.[D]	1xPhospho [S2(100)]	0.00709838	0.000581214	1	1	1	Q92783	Q92783 [155-162]	Q92783 1xPhospho [S156(100)]	0	836.428	487458		High	High	0.0003227	0.003327	1.81	39.69
FALSE	High	[K].ASPAPPRHTPDQSPGMESR.[H]	2xPhospho [T9(100); S13(100)]	0.0118597	0.000928723	1	1	1	Q7Z2K8	Q7Z2K8 [52-70]	Q7Z2K8 2xPhospho [T60(100); S64(100)]	1	2177.88	366097		High	High	0.0005325	0.005488	2.82	37.8
FALSE	High	[K].ASPDQNASTHTPQSSVK.[T]	1xPhospho [T11(98.2)]	0.00176463	0.000155523	1	1	1	Q14677	Q14677 [298-314]	Q14677 1xPhospho [T308(98.2)]	0	1834.8	379840		High	High	9.627e-05	0.0008274	2.29	25.75
FALSE	High	[K].ASPEARPQIPTKPR.[V]	1xPhospho [S2(100)]	0.000119721	5.13372e-05	1	1	3	Q8N3F8	Q8N3F8 [272-285]	Q8N3F8 1xPhospho [S273(100)]	0	1627.83	2.94829e+06		High	High	4.57e-05	6.023e-05	2.35	47.62
FALSE	High	[K].ASPEPEGEAAGK.[M]	1xPhospho [S2(100)]	0.0022306	0.000155523	1	1	1	Q8IU81	Q8IU81 [383-394]	Q8IU81 1xPhospho [S384(100)]	0	1222.5	222208		High	High	9.627e-05	0.001049	1.08	23.05
FALSE	High	[K].ASPEPPDSAEGALK.[L]	1xPhospho [S2(100)]	0.00624409	0.000581214	1	1	1	Q9H1B7	Q9H1B7 [546-559]	Q9H1B7 1xPhospho [S547(100)]	0	1448.63	1.31264e+06		High	High	0.0003227	0.002933	2.11	59.18
FALSE	High	[K].ASPFEEDQNR.[D]	1xPhospho [S2(100)]	0.00679142	0.000581214	1	1	1	Q8TB72	Q8TB72 [135-144]	Q8TB72 1xPhospho [S136(100)]	0	1272.49	1.14993e+06		High	High	0.0003227	0.003184	1.91	38.05
FALSE	High	[K].ASPITNDGEDEFVPSDGLDK.[D]	1xPhospho [S15(100)]	1.86954e-05	5.13372e-05	1	1	3	Q02880	Q02880 [1399-1418]	Q02880 1xPhospho [S1413(100)]	0	2185.92	6.47077e+06		High	High	4.57e-05	9.703e-06	3.99	98.89
FALSE	High	[K].ASPITNDGEDEFVPSDGLDK.[D]	2xPhospho [S2(99.3); S15(100)]	0.0013527	0.000155523	1	1	2	Q02880	Q02880 [1399-1418]	Q02880 2xPhospho [S1400(99.3); S1413(100)]	0	2265.88	413462		High	High	9.627e-05	0.000639	2.6	99.97
FALSE	High	[K].ASPPGDLQNPK.[R]	1xDeamidated [N/Q]; 1xPhospho [S2(100)]	0.00200839	0.000155523	1	1	10	O00273	O00273 [314-324]	O00273 1xPhospho [S315(100)]	0	1204.52	1.54269e+07		High	High	9.627e-05	0.0009453	2.57	47.96
FALSE	High	[K].ASPPGDLQNPK.[R]	1xPhospho [S2(100)]	0.00388919	0.000322641	1	1	3	O00273	O00273 [314-324]	O00273 1xPhospho [S315(100)]	0	1203.54	34967040		High	High	0.0001861	0.00183	1.96	43.51
FALSE	High	[K].ASPPGDLQNPK.[R]	2xDeamidated [Q8; N9]; 1xPhospho [S2(100)]	0.00649654	0.000581214	1	1	2	O00273	O00273 [314-324]	O00273 1xPhospho [S315(100)]	0	1205.51	2.19568e+06		High	High	0.0003227	0.003048	1.57	51.14
FALSE	High	[K].ASPPITHHSIVNGQSSVLSAR.[R]	1xPhospho [S2(100)]	3.08143e-06	5.13372e-05	1	1	4	O15409	O15409 [307-327]	O15409 1xPhospho [S308(100)]	0	2238.1	2.04331e+06		High	High	4.57e-05	1.643e-06	4.86	78.92
FALSE	High	[K].ASPPITHHSIVNGQSSVLSAR.[R]	1xDeamidated [N12]; 1xPhospho [S2(100)]	3.42414e-06	5.13372e-05	1	1	1	O15409	O15409 [307-327]	O15409 1xPhospho [S308(100)]	0	2239.09	696355		High	High	4.57e-05	1.821e-06	4.51	82.01
FALSE	High	[K].ASPQPALTVK.[A]	1xPhospho [S2(100)]	0.0352167	0.00215729	1	1	1	Q8N9M1	Q8N9M1 [305-314]	Q8N9M1 1xPhospho [S306(100)]	0	1091.55	499678		High	High	0.001262	0.01537	1.72	56.04
FALSE	High	[K].ASPSENNAGGGSPSSGSGGNPTNTSGTTR.[R]	1xPhospho [S12(100)]	1.27442e-09	5.13372e-05	1	1	2	Q9NRH2	Q9NRH2 [596-624]	Q9NRH2 1xPhospho [S607(100)]	0	2686.1	2.29135e+06		High	High	4.57e-05	7.571e-10	5.18	29.96
FALSE	High	[K].ASPSENNAGGGSPSSGSGGNPTNTSGTTR.[R]	1xDeamidated [N6]; 1xPhospho [S/T]	0.0138868	0.001076	1	1	1	Q9NRH2	Q9NRH2 [596-624]		0	2687.08	232510		High	High	0.0006082	0.006403	1.94	31.57
FALSE	High	[K].ASPSGQNISYIHSSSESVTPR.[T]	1xPhospho [S2(100)]	1.04851e-05	5.13372e-05	1	1	1	Q9NZC9	Q9NZC9 [197-217]	Q9NZC9 1xPhospho [S198(100)]	0	2284.02	390461		High	High	4.57e-05	5.489e-06	4.36	72.03
FALSE	High	[K].ASPSVSTAGQPNWNLDEQLK.[Q]	1xPhospho [S4(98.7)]	0.000646204	0.000107624	1	1	3	Q8IVW6	Q8IVW6 [164-183]	Q8IVW6 1xPhospho [S167(98.7)]	0	2222.01	1.01189e+06		High	High	7.285e-05	0.0003092	2.27	103.61
FALSE	High	[K].ASPTLDFTER.[-]	1xPhospho [S2(100)]	0.00600034	0.000581214	1	1	2	O43426	O43426 [1564-1573]	O43426 1xPhospho [S1565(100)]	0	1216.52	3.45784e+06		High	High	0.0003227	0.002811	2.24	80.77
FALSE	High	[K].ASPTSTEEEQVMLR.[N]	1xPhospho [S2(100)]	0.00600034	0.000581214	1	1	1	Q96PE3	Q96PE3 [486-499]	Q96PE3 1xPhospho [S487(100)]	0	1657.71	258972		High	High	0.0003227	0.002821	1.97	79.59
FALSE	High	[K].ASPVAVGSSGAGADPSFQPVLSAR.[Q]	1xPhospho [S2(100)]	1.04263e-07	5.13372e-05	1	1	2	Q5TGY3	Q5TGY3 [895-918]	Q5TGY3 1xPhospho [S896(100)]	0	2308.1	1.48409e+06		High	High	4.57e-05	5.815e-08	4.33	105.25
FALSE	High	[K].ASPVGDGNFR.[N]	1xPhospho [S2(100)]	0.0127176	0.00102457	1	1	1	Q86YS7	Q86YS7 [851-860]	Q86YS7 1xPhospho [S852(100)]	0	1099.46	3.03361e+06		High	High	0.0005814	0.00589	1.9	45.34
FALSE	High	[K].ASPVPSDPEKPGTPGEGMLSSDLDR.[I]	1xPhospho [S6(98.3)]	0.0124255	0.00102457	1	1	1	O14686	O14686 [1853-1877]	O14686 1xPhospho [S1858(98.3)]	0	2619.16	1.37557e+06		High	High	0.0005593	0.005746	2	97.35
FALSE	High	[K].ASPVTSPAAAFPTASPANK.[D]	1xDeamidated [N18]; 1xPhospho [S15(100)]	0.000381484	0.000107624	1	1	1	Q9UIF9	Q9UIF9 [495-513]	Q9UIF9 1xPhospho [S509(100)]	0	1865.87	450687		High	High	7.285e-05	0.0001858	3.36	90.49
FALSE	High	[K].ASPVTSPAAAFPTASPANK.[D]	1xPhospho [T/S]	0.000971438	0.000155523	1	1	1	Q9UIF9	Q9UIF9 [495-513]		0	1864.88	651731		High	High	9.627e-05	0.0004606	3.25	88.68
FALSE	High	[K].ASPVTTSPTAATTQNPVLSK.[L]	1xPhospho [S/T]	0.00010752	5.13372e-05	1	1	2	Q96JN0	Q96JN0 [36-55]		0	2051.01	3.96389e+06		High	High	4.57e-05	5.427e-05	3.18	82.77
FALSE	High	[K].ASPVTTSPTAATTQNPVLSK.[L]	2xPhospho [S2(99); T/S]	0.00150822	0.000155523	1	1	1	Q96JN0	Q96JN0 [36-55]	Q96JN0 2xPhospho [S37(99); T/S]	0	2130.97	294314		High	High	9.627e-05	0.0007097	2.63	82.3
FALSE	High	[K].ASQEPSPKPGTEVIPAAPR.[K]	1xPhospho [S6(100)]	1.83971e-06	5.13372e-05	1	1	3	Q96CP2	Q96CP2 [16-34]	Q96CP2 1xPhospho [S21(100)]	0	2011.98	3228634		High	High	4.57e-05	9.867e-07	4.81	74.1
FALSE	High	[K].ASQGSDLEQNEASR.[K]	1xPhospho [S5(100)]	1.18744e-05	5.13372e-05	1	1	1	Q96T21	Q96T21 [366-379]	Q96T21 1xPhospho [S370(100)]	0	1571.63	472545		High	High	4.57e-05	6.207e-06	3.35	31.53
FALSE	High	[K].ASQSRPNSSALETLGGEK.[L]	1xPhospho [S8(100)]	7.8568e-09	5.13372e-05	1	1	3	O94804	O94804 [447-464]	O94804 1xPhospho [S454(100)]	0	1911.88	2.65675e+06		High	High	4.57e-05	4.545e-09	5.12	65.4
FALSE	High	[K].ASQSRPNSSALETLGGEK.[L]	2xPhospho [S4(100); S8(100)]	3.58392e-05	5.13372e-05	1	1	1	O94804	O94804 [447-464]	O94804 2xPhospho [S450(100); S454(100)]	0	1991.85	1.05665e+06		High	High	4.57e-05	1.841e-05	4.04	72.7
FALSE	High	[K].ASQTPVPPGAPSPDKDPAKESPKPEEQK.[N]	2xPhospho [S12(100); S21(100)]	0.000841129	0.000155523	1	1	1	Q15911	Q15911 [3398-3425]	Q15911 2xPhospho [S3409(100); S3418(100)]	2	3072.4	911711		High	High	9.627e-05	0.0003998	2.19	57.01
FALSE	High	[K].ASSFSGISILTR.[G]	1xPhospho [S3(100)]	0.00109561	0.000155523	1	1	1	Q9Y2K5	Q9Y2K5 [347-358]	Q9Y2K5 1xPhospho [S349(100)]	0	1318.64	2.03618e+06		High	High	9.627e-05	0.0005182	2.11	114.79
FALSE	High	[K].ASSGDQGSPPCFLR.[F]	1xCarbamidomethyl [C11]; 1xPhospho [S8(100)]	1.10718e-05	5.13372e-05	1	1	2	O75147	O75147 [3-16]	O75147 1xPhospho [S10(100)]	0	1558.64	1.84102e+06		High	High	4.57e-05	5.791e-06	4.65	82.75
FALSE	High	[K].ASSGDQGSPPCFLR.[F]	1xCarbamidomethyl [C11]; 1xDeamidated [Q6]; 1xPhospho [S8(100)]	0.0178235	0.00141103	1	1	1	O75147	O75147 [3-16]	O75147 1xPhospho [S10(100)]	0	1559.62	1.17515e+06		High	High	0.0008071	0.008085	2.18	87.86
FALSE	High	[K].ASSLDSAVPIAPPPR.[Q]	1xPhospho [S2(99.4)]	0.00132007	0.000155523	1	1	1	Q7Z6J0	Q7Z6J0 [799-813]	Q7Z6J0 1xPhospho [S800(99.4)]	0	1557.77	907302		High	High	9.627e-05	0.0006229	2.62	95.27
FALSE	High	[K].ASSLPGSLQR.[S]	1xPhospho [S3(100)]	0.00335679	0.000209312	1	1	2	O75122	O75122 [358-367]	O75122 1xPhospho [S360(100)]	0	1095.52	3.68014e+06		High	High	0.0001247	0.001573	1.93	57.96
FALSE	High	[K].ASSLPGSLQR.[S]	1xDeamidated [Q9]; 1xPhospho [S3(100)]	0.0399386	0.00224462	1	1	2	O75122	O75122 [358-367]	O75122 1xPhospho [S360(100)]	0	1096.5	411159		High	High	0.001304	0.01733	1.46	64.26
FALSE	High	[K].ASSPAESSPEDSGYMR.[M]	1xPhospho [S/Y]	0.00174664	0.000155523	1	1	1	Q9Y4H2	Q9Y4H2 [729-744]		0	1750.66		No Quan Values	High	High	9.627e-05	0.0008219	2.43
FALSE	High	[K].ASSPELPVSVENIK.[Q]	1xPhospho [S]	4.55685e-05	5.13372e-05	1	1	1	Q969R5	Q969R5 [687-700]		0	1549.75	1.98108e+06		High	High	4.57e-05	2.336e-05	3.28	102.93
FALSE	High	[K].ASSPSDIISSK.[D]	1xPhospho [S3(100)]	0.000159968	5.13372e-05	1	1	1	Q9ULD9	Q9ULD9 [962-972]	Q9ULD9 1xPhospho [S964(100)]	0	1171.52	3.19306e+06		High	High	4.57e-05	7.995e-05	2.86	57.27
FALSE	High	[K].ASSPSPLTIGTPESQR.[K]	1xPhospho [T11(100)]	9.19811e-05	5.13372e-05	1	1	4	Q9NPI6	Q9NPI6 [521-536]	Q9NPI6 1xPhospho [T531(100)]	0	1707.79	9.337e+06		High	High	4.57e-05	4.652e-05	3.33	77.31
FALSE	High	[K].ASSPSPLTIGTPESQR.[K]	2xPhospho [S5(98.6); T11(100)]	0.0386341	0.00224462	1	1	1	Q9NPI6	Q9NPI6 [521-536]	Q9NPI6 2xPhospho [S525(98.6); T531(100)]	0	1787.76	275357		High	High	0.001304	0.01683	1.89	77.59
FALSE	High	[K].ASSRLENLGIPEEELLR.[Q]	1xPhospho [S]	0.0278037	0.00177988	1	1	1	Q01658	Q01658 [104-120]		1	2006	252206		High	High	0.00107	0.01226	1.99	116.21
FALSE	High	[K].ASSTPSSETQEEFVDDFR.[V]	1xPhospho [S/T]	0.00167673	0.000155523	1	1	2	P30622	P30622 [42-59]		0	2111.84	591879		High	High	9.627e-05	0.0007904	2.35	101.53
FALSE	High	[K].ASSVGVLSPQKK.[S]	1xDeamidated [Q10]; 1xPhospho [S8(100)]	3.26919e-05	5.13372e-05	1	1	1	Q9UGU5	Q9UGU5 [490-501]	Q9UGU5 1xPhospho [S497(100)]	1	1281.65	787209		High	High	4.57e-05	1.685e-05	4.01	46.76
FALSE	High	[K].ASSVGVLSPQKK.[S]	1xPhospho [S8(100)]	0.000357222	0.000107624	1	1	1	Q9UGU5	Q9UGU5 [490-501]	Q9UGU5 1xPhospho [S497(100)]	1	1280.66	1.32967e+06		High	High	7.285e-05	0.0001744	3.2	43.19
FALSE	High	[K].ASTNNESSNHSFGSLGSLSDK.[E]	1xPhospho [S19(100)]	2.06733e-05	5.13372e-05	1	1	2	Q9UKI8	Q9UKI8 [87-107]	Q9UKI8 1xPhospho [S105(100)]	0	2218.92	531141		High	High	4.57e-05	1.074e-05	4.61	73.97
FALSE	High	[K].ASTNNESSNHSFGSLGSLSDKESETPEK.[K]	1xPhospho [S19(100)]	0.000287924	0.000107624	1	1	1	Q9UKI8	Q9UKI8 [87-114]	Q9UKI8 1xPhospho [S105(100)]	1	3019.28	704284		High	High	7.285e-05	0.0001414	3.07	71.56
FALSE	High	[K].ASTTSLSGSDSETEGK.[Q]	1xPhospho [S9(99.6)]	1.47679e-07	5.13372e-05	1	1	1	Q8N1G2	Q8N1G2 [45-60]	Q8N1G2 1xPhospho [S53(99.6)]	0	1636.66	2.15828e+06		High	High	4.57e-05	8.2e-08	4.98	32.66
FALSE	High	[K].ASTTSLSGSDSETEGK.[Q]	2xPhospho [S7(100); S9(99.6)]	2.58594e-05	5.13372e-05	1	1	1	Q8N1G2	Q8N1G2 [45-60]	Q8N1G2 2xPhospho [S51(100); S53(99.6)]	0	1716.62	1.07743e+06		High	High	4.57e-05	1.335e-05	3.67	32.26
FALSE	High	[K].ASVDAPPQVNVEVFCNTSMEASPK.[A]	1xCarbamidomethyl [C15]; 1xPhospho [T/S]	0.0204427	0.00145302	1	1	1	Q8IWC1	Q8IWC1 [301-324]		0	2657.16	2742359		High	High	0.0008267	0.009172	3.22	114.7
FALSE	High	[K].ASVPAALASPSAR.[V]	1xPhospho [S9(100)]	0.000462383	0.000107624	1	1	1	P35711	P35711 [431-443]	P35711 1xPhospho [S439(100)]	0	1277.62	604949		High	High	7.285e-05	0.0002232	2.63	68.27
FALSE	High	[K].ASVSGPNSPSESR.[R]	1xPhospho [S8(98.8)]	0.000804773	0.000155523	1	1	1	Q9UJV3	Q9UJV3 [109-121]	Q9UJV3 1xPhospho [S116(98.8)]	0	1354.56	339855		High	High	9.627e-05	0.0003829	2.31	24.91
FALSE	High	[K].ASVSGPNSPSESRR.[E]	1xPhospho [S]	0.0415304	0.00233276	1	1	1	Q9UJV3	Q9UJV3 [109-122]		1	1510.66	186903		High	High	0.001373	0.01806	1.64	22.45
FALSE	High	[K].ASVSGPNSPSETR.[R]	1xPhospho [S8(100)]	2.20768e-05	5.13372e-05	1	1	2	O15344	O15344 [89-101]	O15344 1xPhospho [S96(100)]	0	1368.58	6.55638e+06		High	High	4.57e-05	1.145e-05	3.51	27.78
FALSE	High	[K].ASVSGPNSPSETR.[R]	2xPhospho [S4(100); S8(99.6)]	0.000219462	0.000107624	1	1	3	O15344	O15344 [89-101]	O15344 2xPhospho [S92(100); S96(99.6)]	0	1448.55	1.43858e+06		High	High	7.285e-05	0.0001088	2.93	28.18
FALSE	High	[K].ASVSGPNSPSETRR.[E]	2xPhospho [S4(100); S8(100)]	9.85761e-05	5.13372e-05	1	1	1	O15344	O15344 [89-102]	O15344 2xPhospho [S92(100); S96(100)]	1	1604.65	6931882		High	High	4.57e-05	4.984e-05	3.49	26.53
FALSE	High	[K].ASVSGPNSPSETRR.[E]	1xPhospho [S8(100)]	0.000294996	0.000107624	1	1	2	O15344	O15344 [89-102]	O15344 1xPhospho [S96(100)]	1	1524.68	1.09718e+07		High	High	7.285e-05	0.0001449	2.96	24.77
FALSE	High	[K].ASVSGPNSPSETRR.[E]	1xDeamidated [N7]; 2xPhospho [S4(100); S8(99.4)]	0.00119295	0.000155523	1	1	1	O15344	O15344 [89-102]	O15344 2xPhospho [S92(100); S96(99.4)]	1	1605.63	262652		High	High	9.627e-05	0.0005622	2.85	28.87
FALSE	High	[K].ASVSGPNSPSETRR.[E]	1xDeamidated [N7]; 1xPhospho [S/T]	0.00401264	0.000375786	1	1	1	O15344	O15344 [89-102]		1	1525.66	391932		High	High	0.0002142	0.001884	2.35	27.02
FALSE	High	[K].ASVSQTSPQSASSPR.[M]	1xPhospho [S7(100)]	2.84985e-06	5.13372e-05	1	1	3	Q8TDY2	Q8TDY2 [641-655]	Q8TDY2 1xPhospho [S647(100)]	0	1569.69	1.60428e+06		High	High	4.57e-05	1.523e-06	4.03	29.16
FALSE	High	[K].ASVVDPSTESSPAPQEGSEQPASPASPLSSR.[Q]	1xPhospho [S23(100)]	4.5974e-09	5.13372e-05	1	1	3	Q66K14	Q66K14 [410-440]	Q66K14 1xPhospho [S432(100)]	0	3132.4	17105138		High	High	4.57e-05	2.68e-09	5.71	82.78
FALSE	High	[K].ASVVDPSTESSPAPQEGSEQPASPASPLSSR.[Q]	2xPhospho [S23(100); S26(100)]	0.000266045	0.000107624	1	1	1	Q66K14	Q66K14 [410-440]	Q66K14 2xPhospho [S432(100); S435(100)]	0	3212.37	1.39347e+06		High	High	7.285e-05	0.000131	2.68	82.07
FALSE	High	[K].ASVVDPSTESSPAPQEGSEQPASPASPLSSR.[Q]	2xDeamidated [Q15; Q20]; 2xPhospho [S23(100); S26(100)]	0.000780434	0.000155523	1	1	1	Q66K14	Q66K14 [410-440]	Q66K14 2xPhospho [S432(100); S435(100)]	0	3214.33	3.90456e+06		High	High	9.627e-05	0.0003714	2.72	82.24
FALSE	High	[K].ASYHFSPEELDENTSPLLGDAR.[F]	1xPhospho [S/Y/T]	0.00353884	0.000209312	1	1	1	O75410	O75410 [262-283]		0	2528.1	210140		High	High	0.0001247	0.001658	2.31	116.91
FALSE	High	[K].ATAPEAPSPPSADVNSPPPLPPPTSPGGPK.[E]	1xDeamidated [N15]; 1xPhospho [T/S]	2.00437e-05	5.13372e-05	1	1	1	Q8IX07	Q8IX07 [37-66]		0	2911.38		No Quan Values	High	High	4.57e-05	1.042e-05	4.02
FALSE	High	[K].ATAPEAPSPPSADVNSPPPLPPPTSPGGPK.[E]	3xPhospho [S/T]	0.000770272	0.000155523	1	1	2	Q8IX07	Q8IX07 [37-66]		0	3070.32		No Quan Values	High	High	9.627e-05	0.0003668	2.37
FALSE	High	[K].ATASGIMGSPKPAIK.[S]	1xPhospho [S9(100)]	1.30858e-05	5.13372e-05	1	1	1	Q7L590	Q7L590 [540-554]	Q7L590 1xPhospho [S548(100)]	0	1508.75	1.01286e+06		High	High	4.57e-05	6.831e-06	4.51	66.72
FALSE	High	[K].ATEDGEEDEVSAGEK.[E]	1xPhospho [S11(100)]	1.2433e-07	5.13372e-05	1	1	3	Q9BXW9	Q9BXW9 [1425-1439]	Q9BXW9 1xPhospho [S1435(100)]	0	1645.61	1.44735e+07		High	High	4.57e-05	6.932e-08	4.94	30.98
FALSE	High	[K].ATEETGQAQSGQANCQGLSPVSVASK.[N]	1xCarbamidomethyl [C15]; 1xPhospho [S19(100)]	6.2049e-10	5.13372e-05	1	1	3	Q9UHF7	Q9UHF7 [160-185]	Q9UHF7 1xPhospho [S178(100)]	0	2685.18	3.05403e+06		High	High	4.57e-05	3.725e-10	6.59	68.26
FALSE	High	[K].ATEPPSPDAGELSLASR.[L]	1xPhospho [T2(99.5)]	1.12892e-05	5.13372e-05	1	1	4	Q8IYB8	Q8IYB8 [720-736]	Q8IYB8 1xPhospho [T721(99.5)]	0	1777.8	808912		High	High	4.57e-05	5.898e-06	3.41	86.11
FALSE	High	[K].ATGGLCLLGAYADSDDDDNDVSEK.[L]	1xCarbamidomethyl [C6]; 1xPhospho [S14(100)]	8.85776e-10	5.13372e-05	1	1	9	Q8N3X1	Q8N3X1 [103-126]	Q8N3X1 1xPhospho [S116(100)]	0	2581.03	1.57536e+07		High	High	4.57e-05	5.295e-10	6.87	110.44
FALSE	High	[K].ATGGLCLLGAYADSDDDDNDVSEK.[L]	1xCarbamidomethyl [C6]; 1xDeamidated [N19]; 1xPhospho [S14(100)]	0.0704612	0.00353318	1	1	1	Q8N3X1	Q8N3X1 [103-126]	Q8N3X1 1xPhospho [S116(100)]	0	2582.01	468795		High	High	0.002007	0.0309	1.54	114.06
FALSE	High	[K].ATGPPSQNSNIGTGRGSEGDCSPEDK.[N]	1xCarbamidomethyl [C21]; 2xPhospho [S17(98.5); S22(100)]	9.53921e-07	5.13372e-05	1	1	1	Q9UKJ3	Q9UKJ3 [1060-1085]	Q9UKJ3 2xPhospho [S1076(98.5); S1081(100)]	1	2778.07	1.98558e+06		High	High	4.57e-05	5.176e-07	4.1	42.78
FALSE	High	[K].ATISDEEIER.[Q]	1xPhospho [S4(100)]	0.00335679	0.000209312	1	1	3	Q9UQN3	Q9UQN3 [196-205]	Q9UQN3 1xPhospho [S199(100)]	0	1242.52	149005968		High	High	0.0001247	0.001578	2.51	55.23
FALSE	High	[K].ATKPMAESPKNGGDVVPQYYK.[D]	1xDeamidated [N11]; 1xPhospho [S8(100)]	0.0158735	0.00122168	1	1	1	Q9Y6X8	Q9Y6X8 [712-732]	Q9Y6X8 1xPhospho [S719(100)]	1	2361.08	307610		High	High	0.0006838	0.007256	1.54	71.31
FALSE	High	[K].ATLPSPDKLPGFK.[M]	1xPhospho [S5(100)]	2.45011e-05	5.13372e-05	1	1	3	P22314	P22314 [831-843]	P22314 1xPhospho [S835(100)]	1	1450.73	1.04178e+07		High	High	4.57e-05	1.269e-05	3	101.6
FALSE	High	[K].ATLSSTSGLDLMSESGEGEISPQR.[E]	1xPhospho [S21(100)]	1.81698e-07	5.13372e-05	1	1	2	Q8WWI1	Q8WWI1 [1006-1029]	Q8WWI1 1xPhospho [S1026(100)]	0	2532.12	4044410		High	High	4.57e-05	1.008e-07	5.95	107.1
FALSE	High	[K].ATLTASPLGAS.[-]	1xPhospho [S6(99.4)]	0.00254639	0.000155523	1	1	1	Q13111	Q13111 [946-956]	Q13111 1xPhospho [S951(99.4)]	0	1068.5	5.66377e+06		High	High	9.627e-05	0.001198	3.56	77.02
FALSE	High	[K].ATNESEDEIPQLVPIGK.[K]	1xPhospho [S5(100)]	6.52053e-08	5.13372e-05	1	1	5	O76021	O76021 [357-373]	O76021 1xPhospho [S361(100)]	0	1919.9	54824018		High	High	4.57e-05	3.663e-08	3.97	114.86
FALSE	High	[K].ATNESEDEIPQLVPIGK.[K]	2xDeamidated [N3; Q11]; 1xPhospho [T/S]	0.000848633	0.000155523	1	1	1	O76021	O76021 [357-373]		0	1921.87	1.022e+06		High	High	9.627e-05	0.0004028	3.54	118.62
FALSE	High	[K].ATNESEDEIPQLVPIGK.[K]	1xDeamidated [Q/N]; 1xPhospho [T2(99.7)]	0.00113764	0.000155523	1	1	6	O76021	O76021 [357-373]	O76021 1xPhospho [T358(99.7)]	0	1920.88	1.78257e+07		High	High	9.627e-05	0.0005384	2.69	117.64
FALSE	High	[K].ATNESEDEIPQLVPIGKK.[T]	1xPhospho [S5(100)]	0.00875053	0.000627332	1	1	1	O76021	O76021 [357-374]	O76021 1xPhospho [S361(100)]	1	2047.99	691035		High	High	0.000346	0.004097	2.38	103.49
FALSE	High	[K].ATPELGSSENSASSPPR.[F]	1xPhospho [S14(98.7)]	0.0230838	0.00154758	1	1	2	Q9BX63	Q9BX63 [1019-1035]	Q9BX63 1xPhospho [S1032(98.7)]	0	1766.76		No Quan Values	High	High	0.0009022	0.01029	2.46
FALSE	High	[K].ATPGAPALTSMTPTAVER.[L]	1xPhospho [T12(100)]	0.000215095	0.000107624	1	1	1	P54198	P54198 [575-592]	P54198 1xPhospho [T586(100)]	0	1850.87	509691		High	High	7.285e-05	0.0001069	3.91	97.01
FALSE	High	[K].ATSDTLESPPK.[I]	1xPhospho [S8(100)]	0.000132195	5.13372e-05	1	1	4	O94782	O94782 [306-316]	O94782 1xPhospho [S313(100)]	0	1225.53	4.93079e+06		High	High	4.57e-05	6.651e-05	3.81	44.43
FALSE	High	[K].ATSDTLESPPKIIPK.[Y]	1xPhospho [S8(100)]	9.58747e-06	5.13372e-05	1	1	2	O94782	O94782 [306-320]	O94782 1xPhospho [S313(100)]	1	1676.85	4.5367e+06		High	High	4.57e-05	5.02e-06	4.57	89.01
FALSE	High	[K].ATSEEDVSIK.[S]	1xPhospho [S3(100)]	0.00119295	0.000155523	1	1	3	Q5UIP0	Q5UIP0 [1606-1615]	Q5UIP0 1xPhospho [S1608(100)]	0	1158.49	747426		High	High	9.627e-05	0.0005625	1.73	42.72
FALSE	High	[K].ATSEEDVSIKSPICEK.[Q]	1xCarbamidomethyl [C14]; 2xPhospho [S11(100); S/T]	0.176091	0.00758093	1	1	1	Q5UIP0	Q5UIP0 [1606-1621]	Q5UIP0 2xPhospho [S1616(100); S/T]	1	1952.8	148953		High	High	0.004309	0.08027	1.46	68.14
FALSE	High	[K].ATSPGPTDLETR.[S]	1xPhospho [S3(100)]	0.00054581	0.000107624	1	1	1	Q5VT06	Q5VT06 [1816-1827]	Q5VT06 1xPhospho [S1818(100)]	0	1324.58	1.06571e+06		High	High	7.285e-05	0.0002626	1.92	50.87
FALSE	High	[K].ATSSHFSASEESMDFLDK.[S]	1xPhospho [S7(100)]	1.23931e-05	5.13372e-05	1	1	1	Q9ULU4	Q9ULU4 [454-471]	Q9ULU4 1xPhospho [S460(100)]	0	2068.82	857275		High	High	4.57e-05	6.481e-06	4.3	100.55
FALSE	High	[K].ATSSHFSASEESMDFLDK.[S]	2xPhospho [S7(100); S9(100)]	0.00306736	0.000209312	1	1	1	Q9ULU4	Q9ULU4 [454-471]	Q9ULU4 2xPhospho [S460(100); S462(100)]	0	2148.79	169817		High	High	0.0001247	0.001439	2.71	104.35
FALSE	High	[K].ATSSSNPSSPAPDWYK.[D]	2xPhospho [S8(96.9); S9(99.9)]	0.209268	0.00918317	1	1	1	P46100	P46100 [1988-2003]	P46100 2xPhospho [S1995(96.9); S1996(99.9)]	0	1854.7	232133		High	High	0.005261	0.09539	1.76	76.78
FALSE	High	[K].ATSTSDMLLK.[L]	1xPhospho [S3(98.8)]	0.0704612	0.00353318	1	1	1	Q9NW64	Q9NW64 [140-149]	Q9NW64 1xPhospho [S142(98.8)]	0	1146.51	181718		High	High	0.002031	0.03102	1.41	74.52
FALSE	High	[K].ATSVALPGWSPSETRSSFMSR.[T]	1xPhospho [S/T]	0.0064645	0.000581214	1	1	1	Q16513	Q16513 [351-371]		1	2334.06	337529		High	High	0.0003227	0.003028	2.32	109.78
FALSE	High	[K].ATTPASTANSDVATIPTDTPLK.[E]	1xPhospho [T3(99.4)]	7.30376e-08	5.13372e-05	1	1	1	O60271	O60271 [274-295]	O60271 1xPhospho [T276(99.4)]	0	2252.07	5.75934e+06		High	High	4.57e-05	4.107e-08	4.93	97.5
FALSE	High	[K].ATTPASTANSDVATIPTDTPLK.[E]	1xDeamidated [N9]; 1xPhospho [T/S]	0.00115938	0.000155523	1	1	1	O60271	O60271 [274-295]		0	2253.05		No Quan Values	High	High	9.627e-05	0.0005482	2.04
FALSE	High	[K].ATTPASTANSDVATIPTDTPLKEENEGFVK.[V]	1xPhospho [T19(100)]	4.64541e-10	5.13372e-05	1	1	1	O60271	O60271 [274-303]	O60271 1xPhospho [T292(100)]	1	3184.49		No Quan Values	High	High	4.57e-05	2.794e-10	4.96
FALSE	High	[K].ATVPVAAATAAEGEGSPPAVAAVAGPPAAAEVGGGVGGSSR.[A]	1xPhospho [T2(100)]	3.94097e-06	5.13372e-05	1	1	2	O75179	O75179 [4-44]	O75179 1xPhospho [T5(100)]	0	3564.73	2.36928e+06		High	High	4.57e-05	2.09e-06	3.6	113.59
FALSE	High	[K].ATVSPGPHAGEAEPPSR.[V]	1xPhospho [S4(100)]	0.00112695	0.000155523	1	1	1	O15055	O15055 [624-640]	O15055 1xPhospho [S627(100)]	0	1739.77	340428		High	High	9.627e-05	0.0005336	2.66	42.83
FALSE	High	[K].ATVTPSPVK.[G]	1xPhospho [T4(100)]	0.000446641	0.000107624	1	1	10	Q9H1E3	Q9H1E3 [176-184]	Q9H1E3 1xPhospho [T179(100)]	0	979.486	5.8101e+08		High	High	7.285e-05	0.0002161	3.2	40.07
FALSE	High	[K].ATVTPSPVK.[G]	2xPhospho [T4(100); S6(100)]	0.0144756	0.00112385	1	1	3	Q9H1E3	Q9H1E3 [176-184]	Q9H1E3 2xPhospho [T179(100); S181(100)]	0	1059.45	82827008		High	High	0.0006329	0.006645	2.25	38.74
FALSE	High	[K].AVADNNEDVDGDGVHEITSRDSPVYPK.[C]	1xPhospho [T/S/Y]	9.66239e-06	5.13372e-05	1	1	1	Q8N157	Q8N157 [310-336]		1	2979.3	304130		High	High	4.57e-05	5.077e-06	3.37	76.75
FALSE	High	[K].AVAEEDNGSIGEETDSSPGRK.[K]	1xPhospho [S9(100)]	2.39973e-06	5.13372e-05	1	1	1	Q13586	Q13586 [652-672]	Q13586 1xPhospho [S660(100)]	1	2227.94	321890		High	High	4.57e-05	1.284e-06	2.57	42.54
FALSE	High	[K].AVAEEDNGSIGEETDSSPGRK.[K]	1xDeamidated [N7]; 1xPhospho [S/T]	6.66782e-05	5.13372e-05	1	1	2	Q13586	Q13586 [652-672]		1	2228.92	1.27219e+06		High	High	4.57e-05	3.393e-05	3.68	42.5
FALSE	High	[K].AVAGVMITASHNR.[K]	1xPhospho [S10(100)]	4.79036e-06	5.13372e-05	1	1	1	Q6PCE3	Q6PCE3 [166-178]	Q6PCE3 1xPhospho [S175(100)]	0	1406.66	1.0674e+06		High	High	4.57e-05	2.541e-06	4.37	60.81
FALSE	High	[K].AVAITQSPSSVR.[L]	1xPhospho [S7(99.3)]	0.000915761	0.000155523	1	1	1	P15822	P15822 [2321-2332]	P15822 1xPhospho [S2327(99.3)]	0	1295.64	482895		High	High	9.627e-05	0.0004341	2.27	56.36
FALSE	High	[K].AVASPEATVSQTDENK.[A]	1xPhospho [S4(100)]	2.03561e-05	5.13372e-05	2	2	1	Q9Y4E1; Q641Q2	Q9Y4E1 [495-510]; Q641Q2 [495-510]	Q9Y4E1 1xPhospho [S498(100)]; Q641Q2 1xPhospho [S498(100)]	0	1726.75	1.28682e+06	Shared	High	High	4.57e-05	1.054e-05	3.74	51.09
FALSE	High	[K].AVDITTPK.[A]	1xPhospho [T6(100)]	0.00166823	0.000155523	1	1	1	O75475	O75475 [136-143]	O75475 1xPhospho [T141(100)]	0	924.444	644930		High	High	9.627e-05	0.0007857	2.29	46.21
FALSE	High	[K].AVDLGPPKPSDQETGEQVSSPSSHPALHTTTEDSAGVQTEF.[-]	1xPhospho [S/T]	3.53279e-07	5.13372e-05	1	1	1	Q96TA1	Q96TA1 [706-746]		0	4313.94	6.19609e+06		High	High	4.57e-05	1.939e-07	6.21	97.07
FALSE	High	[K].AVDLGPPKPSDQETGEQVSSPSSHPALHTTTEDSAGVQTEF.[-]	1xDeamidated [Q17]; 1xPhospho [T14(96.2)]	3.2318e-05	5.13372e-05	1	1	1	Q96TA1	Q96TA1 [706-746]	Q96TA1 1xPhospho [T719(96.2)]	0	4314.92		No Quan Values	High	High	4.57e-05	1.663e-05	3.74
FALSE	High	[K].AVDSSSEEIEVEVPVVDR.[R]	1xPhospho [S]	0.000609529	0.000107624	1	1	1	Q9Y6X4	Q9Y6X4 [632-649]		0	2038.92	471399		High	High	7.285e-05	0.0002927	2.69	109.04
FALSE	High	[K].AVDSSSEEIEVEVPVVDRR.[N]	1xPhospho [S4(99.6)]	7.66323e-07	5.13372e-05	1	1	1	Q9Y6X4	Q9Y6X4 [632-650]	Q9Y6X4 1xPhospho [S635(99.6)]	1	2195.02	3.25291e+06		High	High	4.57e-05	4.159e-07	4.14	100.82
FALSE	High	[K].AVDSSSEEIEVEVPVVDRR.[N]	2xPhospho [S4(99.3); S5(99.3)]	6.14068e-05	5.13372e-05	1	1	2	Q9Y6X4	Q9Y6X4 [632-650]	Q9Y6X4 2xPhospho [S635(99.3); S636(99.3)]	1	2274.99		No Quan Values	High	High	4.57e-05	3.136e-05	3.25
FALSE	High	[K].AVDTEEDSPEEEMEDSQDEQHK.[V]	1xPhospho [S8(99.5)]	7.39822e-07	5.13372e-05	1	1	1	Q8IYY4	Q8IYY4 [419-440]	Q8IYY4 1xPhospho [S426(99.5)]	0	2656.97	512081		High	High	4.57e-05	4.027e-07	3.85	54.73
FALSE	High	[K].AVEFSSGAKSPSK.[S]	1xPhospho [S10(99.6)]	7.51136e-05	5.13372e-05	1	1	1	P25054	P25054 [1351-1363]	P25054 1xPhospho [S1360(99.6)]	1	1374.63	1.27345e+06		High	High	4.57e-05	3.824e-05	3.11	36.12
FALSE	High	[K].AVEQEDELSDVSQGGSK.[A]	1xPhospho [S9(100)]	9.03104e-07	5.13372e-05	1	1	1	O60271	O60271 [257-273]	O60271 1xPhospho [S265(100)]	0	1857.77	529290		High	High	4.57e-05	4.901e-07	3.99	56.81
FALSE	High	[K].AVEQEDELSDVSQGGSK.[A]	2xPhospho [S9(100); S12(100)]	0.129745	0.00546537	1	1	1	O60271	O60271 [257-273]	O60271 2xPhospho [S265(100); S268(100)]	0	1937.74		No Quan Values	High	High	0.003196	0.05869	1.58
FALSE	High	[K].AVGMPSPVSPK.[L]	1xOxidation [M4]; 1xPhospho [S9(100)]	0.00216123	0.000155523	1	1	1	Q9UHB7	Q9UHB7 [1050-1060]	Q9UHB7 1xPhospho [S1058(100)]	0	1165.53	496786		High	High	9.627e-05	0.001013	2.38	43.37
FALSE	High	[K].AVGMPSPVSPK.[L]	1xPhospho [S9(100)]	0.000919904	0.000155523	1	1	3	Q9UHB7	Q9UHB7 [1050-1060]	Q9UHB7 1xPhospho [S1058(100)]	0	1149.54	7990171		High	High	9.627e-05	0.0004357	2.19	71.73
FALSE	High	[K].AVGMPSPVSPK.[L]	2xPhospho [S6(100); S9(100)]	0.00478064	0.000425977	1	1	4	Q9UHB7	Q9UHB7 [1050-1060]	Q9UHB7 2xPhospho [S1055(100); S1058(100)]	0	1229.5	1.00183e+06		High	High	0.0002405	0.002243	2.44	70.19
FALSE	High	[K].AVGNGAAEISLKSPR.[E]	1xDeamidated [N4]; 1xPhospho [S13(99.5)]	0.00249286	0.000155523	1	1	2	Q5T481	Q5T481 [968-982]	Q5T481 1xPhospho [S980(99.5)]	1	1550.76	908477		High	High	9.627e-05	0.001168	2.92	68.94
FALSE	High	[K].AVGSLAPGELAR.[G]	1xPhospho [S4(100)]	0.0158004	0.00122168	1	1	3	Q96JG9	Q96JG9 [3674-3685]	Q96JG9 1xPhospho [S3677(100)]	0	1220.6	1.16201e+06		High	High	0.000657	0.007218	1.55	53.69
FALSE	High	[K].AVGTPGGGGGGAVPGISAMSR.[G]	1xPhospho [T4(100)]	0.000632801	0.000107624	1	1	1	P48634	P48634 [1350-1370]	P48634 1xPhospho [T1353(100)]	0	1835.85	488012		High	High	7.285e-05	0.000303	3.07	91.41
FALSE	High	[K].AVIVSSPK.[A]	1xPhospho [S6(99.8)]	0.00521226	0.000425977	1	1	3	Q14966	Q14966 [1396-1403]	Q14966 1xPhospho [S1401(99.8)]	0	880.454	9239941		High	High	0.0002405	0.002445	2.26	42.04
FALSE	High	[K].AVLFCLSEDKK.[N]	1xCarbamidomethyl [C5]; 1xPhospho [S7(100)]	0.00175561	0.000155523	1	1	1	P23528	P23528 [35-45]	P23528 1xPhospho [S41(100)]	1	1389.65	458702		High	High	9.627e-05	0.000827	2.42	91.05
FALSE	High	[K].AVLPVTCHRDSFSR.[M]	1xCarbamidomethyl [C7]; 1xPhospho [S11(100)]	0.0133827	0.00102457	1	1	2	Q96N67	Q96N67 [2119-2132]	Q96N67 1xPhospho [S2129(100)]	1	1724.79	2.42196e+06		High	High	0.0005814	0.006166	2.52	64.42
FALSE	High	[K].AVLWQDSFSPHLK.[H]	1xPhospho [S]	0.0236612	0.00168742	1	1	1	Q14671	Q14671 [11-23]		0	1607.76	236719		High	High	0.001002	0.01051	1.63	111.48
FALSE	High	[K].AVPALGKSPPHHSGFQQYQQADASK.[Q]	1xPhospho [S8(99.5)]	1.39787e-05	5.13372e-05	1	1	5	Q92540	Q92540 [774-798]	Q92540 1xPhospho [S781(99.5)]	1	2729.28	8.72949e+06		High	High	4.57e-05	7.307e-06	4.41	64.35
FALSE	High	[K].AVPALGKSPPHHSGFQQYQQADASK.[Q]	1xDeamidated [Q]; 1xPhospho [S8(99.4)]	4.14346e-05	5.13372e-05	1	1	3	Q92540	Q92540 [774-798]	Q92540 1xPhospho [S781(99.4)]	1	2730.27	1.35209e+07		High	High	4.57e-05	2.127e-05	3.3	66.81
FALSE	High	[K].AVPALGKSPPHHSGFQQYQQADASK.[Q]	2xDeamidated [Q19; Q]; 1xPhospho [S8(99.3)]	0.000260658	0.000107624	1	1	3	Q92540	Q92540 [774-798]	Q92540 1xPhospho [S781(99.3)]	1	2731.25	362573		High	High	7.285e-05	0.0001285	2.3	69.98
FALSE	High	[K].AVPETEDVQASVSDTAQQPSEEQSK.[S]	1xDeamidated [Q9]; 1xPhospho [S13(100)]	0.000457059	0.000107624	1	1	1	Q6FIF0	Q6FIF0 [113-137]	Q6FIF0 1xPhospho [S125(100)]	0	2741.17	766842		High	High	7.285e-05	0.0002206	2.72	68
FALSE	High	[K].AVPIAVADEGESESEDDDLKPR.[G]	1xPhospho [S12(100)]	2.0435e-05	5.13372e-05	1	1	1	Q9Y2K6	Q9Y2K6 [121-142]	Q9Y2K6 1xPhospho [S132(100)]	0	2422.07	870011		High	High	4.57e-05	1.061e-05	3.05	87.25
FALSE	High	[K].AVPIAVADEGESESEDDDLKPR.[G]	2xPhospho [S12(100); S14(100)]	0.000718684	0.000107624	1	1	1	Q9Y2K6	Q9Y2K6 [121-142]	Q9Y2K6 2xPhospho [S132(100); S134(100)]	0	2502.03	3.1686e+06		High	High	7.285e-05	0.0003431	2.65	92
FALSE	High	[K].AVPMAPAPASPGSSNDSSAR.[S]	1xPhospho [S10(100)]	1.31447e-06	5.13372e-05	1	1	2	Q66K74	Q66K74 [750-769]	Q66K74 1xPhospho [S759(100)]	0	1949.84	3129933		High	High	4.57e-05	7.086e-07	5.19	63.29
FALSE	High	[K].AVPPGNDPVSPAMVR.[S]	1xPhospho [S10(100)]	0.00500492	0.000425977	1	1	3	O94966	O94966 [235-249]	O94966 1xPhospho [S244(100)]	0	1586.74	1.10413e+06		High	High	0.0002405	0.002356	2.17	82.91
FALSE	High	[K].AVPPVSPELR.[K]	1xPhospho [S6(100)]	0.00372984	0.000265881	1	1	11	Q96JM3	Q96JM3 [411-420]	Q96JM3 1xPhospho [S416(100)]	0	1144.58	20045356		High	High	0.0001554	0.001749	1.79	77.89
FALSE	High	[K].AVPVESPVQK.[V]	1xPhospho [S6(100)]	0.00870836	0.000627332	1	1	1	Q8TB61	Q8TB61 [422-431]	Q8TB61 1xPhospho [S427(100)]	0	1133.56	706329		High	High	0.000346	0.004063	2	45.81
FALSE	High	[K].AVQQHQHGYDSDEEVDSELGTWEHQLR.[R]	1xPhospho [S11(100)]	7.94754e-15	5.13372e-05	1	1	2	Q8IWZ8	Q8IWZ8 [475-501]	Q8IWZ8 1xPhospho [S485(100)]	0	3273.39	42152580		High	High	4.57e-05	5.583e-15	7.43	100.29
FALSE	High	[K].AVQQHQHGYDSDEEVDSELGTWEHQLR.[R]	1xDeamidated [Q]; 1xPhospho [S11(100)]	9.58902e-15	5.13372e-05	1	1	2	Q8IWZ8	Q8IWZ8 [475-501]	Q8IWZ8 1xPhospho [S485(100)]	0	3274.37	2.32244e+06		High	High	4.57e-05	6.711e-15	8.52	100.91
FALSE	High	[K].AVRPEVNTVASSDEVCDGDR.[E]	1xCarbamidomethyl [C16]; 1xPhospho [S/T]	0.00037592	0.000107624	1	1	1	O75151	O75151 [448-467]		0	2255.96	153796		High	High	7.285e-05	0.0001829	2.48	60.81
FALSE	High	[K].AVRPEVNTVASSDEVCDGDREK.[E]	1xCarbamidomethyl [C16]; 1xPhospho [S11(99.6)]	1.59072e-07	5.13372e-05	1	1	1	O75151	O75151 [448-469]	O75151 1xPhospho [S458(99.6)]	1	2513.1		No Quan Values	High	High	4.57e-05	8.831e-08	4.39
FALSE	High	[K].AVSAECLGPPLDISTK.[N]	1xCarbamidomethyl [C6]; 1xPhospho [S3(100)]	0.000303334	0.000107624	1	1	1	O75037	O75037 [1147-1162]	O75037 1xPhospho [S1149(100)]	0	1737.81	294084		High	High	7.285e-05	0.0001488	2.74	106.74
FALSE	High	[K].AVSEEQQPALK.[G]	1xPhospho [S3(100)]	0.0023146	0.000155523	1	1	1	Q8NE71	Q8NE71 [164-174]	Q8NE71 1xPhospho [S166(100)]	0	1279.59		No Quan Values	High	High	9.627e-05	0.001085	2.18
FALSE	High	[K].AVSETPAVPPVSEDEDDDDDDATPPPVIAPRPEHTK.[S]	1xPhospho [T5(98.7)]	1.44435e-09	5.13372e-05	1	1	2	Q13153	Q13153 [163-198]	Q13153 1xPhospho [T167(98.7)]	0	3888.73	29253788		High	High	4.57e-05	8.576e-10	4.15	95.12
FALSE	High	[K].AVSFHLVHR.[S]	1xPhospho [S3(100)]	0.00475629	0.000425977	1	1	1	Q96GA3	Q96GA3 [15-23]	Q96GA3 1xPhospho [S17(100)]	0	1145.56	889420		High	High	0.0002405	0.002232	1.82	72.12
FALSE	High	[K].AVSGYQSHDDSSDNSECSFPFK.[Y]	1xCarbamidomethyl [C17]; 1xPhospho [S11(100)]	5.50615e-05	5.13372e-05	1	1	4	Q9UBW7	Q9UBW7 [1050-1071]	Q9UBW7 1xPhospho [S1060(100)]	0	2543.97	545482		High	High	4.57e-05	2.815e-05	3.33	87.24
FALSE	High	[K].AVSGYQSHDDSSDNSECSFPFK.[Y]	1xCarbamidomethyl [C17]; 1xDeamidated [N14]; 1xPhospho [S3(96.6)]	0.0276615	0.00177988	1	1	1	Q9UBW7	Q9UBW7 [1050-1071]	Q9UBW7 1xPhospho [S1052(96.6)]	0	2544.95	381101		High	High	0.00107	0.01216	2.06	91.71
FALSE	High	[K].AVSPPHLDGPPSPR.[S]	1xPhospho [S12(100)]	1.05259e-05	5.13372e-05	1	1	4	P29590	P29590 [516-529]	P29590 1xPhospho [S527(100)]	0	1506.71	1.49115e+07		High	High	4.57e-05	5.507e-06	3.65	69.62
FALSE	High	[K].AVSPPHLDGPPSPR.[S]	2xPhospho [S3(100); S12(100)]	1.16007e-05	5.13372e-05	1	1	5	P29590	P29590 [516-529]	P29590 2xPhospho [S518(100); S527(100)]	0	1586.68	7.33162e+06		High	High	4.57e-05	6.057e-06	4.1	78.97
FALSE	High	[K].AVSPPHLDGPPSPRSPVIGSEVFLPNSNHVASGAGEAEER.[V]	2xPhospho [S12(100); S15(100)]	3.83046e-08	5.13372e-05	1	1	1	P29590	P29590 [516-555]	P29590 2xPhospho [S527(100); S530(100)]	1	4220.94	4.01539e+06		High	High	4.57e-05	2.174e-08	5.25	112.07
FALSE	High	[K].AVSPPHLDGPPSPRSPVIGSEVFLPNSNHVASGAGEAEER.[V]	3xPhospho [S3(100); S12(100); S15(100)]	8.17022e-09	5.13372e-05	1	1	3	P29590	P29590 [516-555]	P29590 3xPhospho [S518(100); S527(100); S530(100)]	1	4300.91	8017937		High	High	4.57e-05	4.72e-09	6.49	117.82
FALSE	High	[K].AVSPVRPSGR.[K]	1xPhospho [S3(100)]	0.0170133	0.00137076	1	1	1	P47928	P47928 [3-12]	P47928 1xPhospho [S5(100)]	0	1105.55	532181		High	High	0.0007887	0.007749	1.63	27.5
FALSE	High	[K].AVSTVVVTTAPSPK.[Q]	1xPhospho [S12(100)]	8.73833e-05	5.13372e-05	1	1	1	Q6P4R8	Q6P4R8 [1280-1293]	Q6P4R8 1xPhospho [S1291(100)]	0	1436.74	1.70922e+06		High	High	4.57e-05	4.436e-05	3.69	72.5
FALSE	High	[K].AVTDFVIPECQKKSPISK.[S]	1xCarbamidomethyl [C10]; 1xPhospho [S14(100)]	2.23341e-05	5.13372e-05	1	1	2	Q6P0N0	Q6P0N0 [677-694]	Q6P0N0 1xPhospho [S690(100)]	2	2127.06	319747		High	High	4.57e-05	1.158e-05	3.04	86.98
FALSE	High	[K].AVTFSPDLGPVPHEGLGEYNR.[A]	1xPhospho [S5(100)]	1.72144e-06	5.13372e-05	1	1	1	Q9P1Y5	Q9P1Y5 [681-701]	Q9P1Y5 1xPhospho [S685(100)]	0	2335.08	789051		High	High	4.57e-05	9.254e-07	2.75	111.55
FALSE	High	[K].AVTFSPDLGPVPHEGLGEYNR.[A]	1xDeamidated [N20]; 1xPhospho [S5(100)]	0.0339189	0.00215729	1	1	1	Q9P1Y5	Q9P1Y5 [681-701]	Q9P1Y5 1xPhospho [S685(100)]	0	2336.06	167369		High	High	0.001262	0.01484	1.28	113.36
FALSE	High	[K].AVTGQTTQVSPPVIAGR.[V]	1xPhospho [S10(100)]	0.000260658	0.000107624	1	1	1	Q6MZP7	Q6MZP7 [255-271]	Q6MZP7 1xPhospho [S264(100)]	0	1761.89	304469		High	High	7.285e-05	0.0001284	3.26	81.6
FALSE	High	[K].AVTIANSPSKPSEK.[D]	1xDeamidated [N6]; 1xPhospho [S/T]	4.003e-06	5.13372e-05	1	1	3	Q8NEF9	Q8NEF9 [197-210]		0	1509.72	2.21738e+06		High	High	4.57e-05	2.127e-06	4.53	40.18
FALSE	High	[K].AVTIANSPSKPSEK.[D]	1xPhospho [S/T]	1.01948e-06	5.13372e-05	1	1	2	Q8NEF9	Q8NEF9 [197-210]		0	1508.74	31381302		High	High	4.57e-05	5.522e-07	5.29	36.26
FALSE	High	[K].AVTSGLPGDTALLLPPSPRPSPR.[V]	1xPhospho [S17(100)]	1.90558e-06	5.13372e-05	1	1	1	Q6W2J9	Q6W2J9 [320-342]	Q6W2J9 1xPhospho [S336(100)]	0	2379.24	2.09224e+06		High	High	4.57e-05	1.022e-06	2.94	115.66
FALSE	High	[K].AVVLPGGTATSPK.[M]	1xPhospho [T/S]	0.00313323	0.000209312	1	1	1	Q8N1G0	Q8N1G0 [423-435]		0	1277.65	3.54114e+06		High	High	0.0001247	0.001473	2	70.9
FALSE	High	[K].AVVSPPK.[F]	1xPhospho [S4(100)]	0.00513361	0.000425977	2	7	5	P49792; Q99666	P49792 [2507-2513]; Q99666 [1531-1537]	P49792 1xPhospho [S2510(100)]; Q99666 1xPhospho [S1534(100)]	0	777.391	1.87498e+06	Shared	High	High	0.0002405	0.002412	2.32	44.56
FALSE	High	[K].AVVSPPKFVFGSESVK.[RS]	1xPhospho [S4(100)]	4.70015e-07	5.13372e-05	1	5	3	P49792	P49792 [2507-2522]	P49792 1xPhospho [S2510(100)]	1	1757.89	6127846		High	High	4.57e-05	2.576e-07	4.04	113.02
FALSE	High	[K].AVVSPPKFVFVSESVK.[R]	1xPhospho [S4(100)]	0.0361812	0.00219955	1	2	2	Q99666	Q99666 [1531-1546]	Q99666 1xPhospho [S1534(100)]	1	1799.93	80207.1		High	High	0.001281	0.01574	1.69	120.32
FALSE	High	[K].AYSFCGTVEYMAPEVVNR.[RQ]	1xCarbamidomethyl [C5]; 1xOxidation [M11]; 1xPhospho [T7(98)]	0.0319956	0.00201908	2	3	1	P51812; Q15418	P51812 [225-242]; Q15418 [219-236]	P51812 1xPhospho [T231(98)]; Q15418 1xPhospho [T225(98)]	0	2188.91	156724	Shared	High	High	0.001168	0.01399	1.41	106.26
FALSE	High	[K].AYSFDR.[N]	1xPhospho [S3(100)]	0.173116	0.00749071	1	1	1	Q58EX7	Q58EX7 [675-680]	Q58EX7 1xPhospho [S677(100)]	0	838.313	788454		High	High	0.004288	0.07859	1.49	48.97
FALSE	High	[K].AYSSPSTTPEAR.[R]	1xPhospho [S4(100)]	0.000962611	0.000155523	1	1	1	Q9UPU9	Q9UPU9 [417-428]	Q9UPU9 1xPhospho [S420(100)]	0	1346.56	3.44592e+06		High	High	9.627e-05	0.0004571	2.39	33.86
FALSE	High	[K].CAAPRPPSSSPEQR.[T]	1xCarbamidomethyl [C1]; 1xPhospho [S]	1.371e-05	5.13372e-05	1	1	2	Q5H9R7	Q5H9R7 [844-857]		0	1619.7	6383004		High	High	4.57e-05	7.164e-06	3.91	33.44
FALSE	High	[K].CAAPRPPSSSPEQR.[T]	1xCarbamidomethyl [C1]; 1xDeamidated [Q13]; 1xPhospho [S]	0.000747171	0.000107624	1	1	1	Q5H9R7	Q5H9R7 [844-857]		0	1620.68		No Quan Values	High	High	7.285e-05	0.0003555	3.17
FALSE	High	[K].CAARDPEDRIPSPLGYAAIPIK.[F]	1xCarbamidomethyl [C1]; 1xPhospho [S12(100)]	0.00386895	0.000322641	1	1	1	Q9Y3A4	Q9Y3A4 [8-29]	Q9Y3A4 1xPhospho [S19(100)]	2	2490.22		No Quan Values	High	High	0.0001861	0.001815	2.27
FALSE	High	[K].CAHLCMDSVKTSDDEVGSPK.[E]	2xCarbamidomethyl [C1; C5]; 2xPhospho [S12(100); S18(100)]	2.97009e-05	5.13372e-05	1	1	1	Q6ULP2	Q6ULP2 [365-384]	Q6ULP2 2xPhospho [S376(100); S382(100)]	1	2395.9	715598		High	High	4.57e-05	1.532e-05	3.72	66.24
FALSE	High	[K].CASSSSYTTSSASDDDRQR.[T]	1xCarbamidomethyl [C1]; 1xPhospho [S13(98.4)]	0.0330277	0.00215729	1	1	1	O15534	O15534 [651-669]	O15534 1xPhospho [S663(98.4)]	1	2160.81	104778		High	High	0.001262	0.01444	1.95	25.81
FALSE	High	[K].CCSSDTKGSPLASISK.[S]	2xCarbamidomethyl [C1; C2]; 1xPhospho [S9(100)]	0.00490409	0.000425977	1	1	1	Q96L73	Q96L73 [814-829]	Q96L73 1xPhospho [S822(100)]	1	1777.75	413756		High	High	0.0002405	0.002299	1.78	54
FALSE	High	[K].CDILVQEELLASPK.[K]	1xCarbamidomethyl [C1]; 1xPhospho [S12(100)]	7.13089e-06	5.13372e-05	1	1	1	Q96JM3	Q96JM3 [592-605]	Q96JM3 1xPhospho [S603(100)]	0	1694.81	1.15044e+06		High	High	4.57e-05	3.754e-06	3.8	113.32
FALSE	High	[K].CDILVQEELLASPKK.[L]	1xCarbamidomethyl [C1]; 1xDeamidated [Q6]; 1xPhospho [S12(100)]	9.36763e-05	5.13372e-05	1	1	3	Q96JM3	Q96JM3 [592-606]	Q96JM3 1xPhospho [S603(100)]	1	1823.89	4.64926e+06		High	High	4.57e-05	4.75e-05	3.94	107.34
FALSE	High	[K].CDILVQEELLASPKK.[L]	1xCarbamidomethyl [C1]; 1xPhospho [S12(100)]	6.58871e-09	5.13372e-05	1	1	2	Q96JM3	Q96JM3 [592-606]	Q96JM3 1xPhospho [S603(100)]	1	1822.9	12169156		High	High	4.57e-05	3.828e-09	6.52	102.4
FALSE	High	[K].CDSSPDSAEDVR.[K]	1xCarbamidomethyl [C1]; 1xPhospho [S7(100)]	8.48521e-05	5.13372e-05	2	2	1	P12763; P02765	P12763 [132-143]; P02765 [132-143]	P12763 1xPhospho [S138(100)]; P02765 1xPhospho [S138(100)]	0	1417.49	8130697	Shared	High	High	4.57e-05	4.298e-05	4.13	30.54
FALSE	High	[K].CDSSPDSAEDVRK.[LV]	1xCarbamidomethyl [C1]; 1xPhospho [S7(100)]	7.82375e-05	5.13372e-05	2	2	3	P12763; P02765	P12763 [132-144]; P02765 [132-144]	P12763 1xPhospho [S138(100)]; P02765 1xPhospho [S138(100)]	1	1545.59	6536408	Shared	High	High	4.57e-05	3.977e-05	3.1	24.12
FALSE	High	[K].CETSPPSSPR.[AT]	1xCarbamidomethyl [C1]; 1xPhospho [S4(100)]	0.00495428	0.000425977	1	2	1	Q13136	Q13136 [738-747]	Q13136 1xPhospho [S741(100)]	0	1197.46		No Quan Values	High	High	0.0002405	0.002324	2.08
FALSE	High	[K].CFSGQLSEKNSPK.[N]	1xCarbamidomethyl [C1]; 1xPhospho [S11(100)]	0.0475991	0.00256553	1	1	2	Q9UPP5	Q9UPP5 [688-700]	Q9UPP5 1xPhospho [S698(100)]	1	1561.67		No Quan Values	High	High	0.001491	0.02064	1.74
FALSE	High	[K].CGGVEQASSSPR.[S]	1xCarbamidomethyl [C1]; 1xPhospho [S10(99.8)]	8.89089e-07	5.13372e-05	1	1	1	Q5VZL5	Q5VZL5 [1232-1243]	Q5VZL5 1xPhospho [S1241(99.8)]	0	1314.51	506120		High	High	4.57e-05	4.815e-07	4.37	21.84
FALSE	High	[K].CGGVEQASSSPR.[S]	1xCarbamidomethyl [C1]; 1xDeamidated [Q6]; 1xPhospho [S]	0.162529	0.00686133	1	1	2	Q5VZL5	Q5VZL5 [1232-1243]		0	1315.5	2.92773e+06		High	High	0.003946	0.07368	1.69	24.9
FALSE	High	[K].CGSEVTTPENSSSPGMMDMHDDNSNQSSIADASPIK.[Q]	1xCarbamidomethyl [C1]; 1xDeamidated [N23]; 1xPhospho [S33(100)]	0.00226619	0.000155523	1	1	1	Q4VC05	Q4VC05 [71-106]	Q4VC05 1xPhospho [S103(100)]	0	3877.52		No Quan Values	High	High	9.627e-05	0.001062	3.38
FALSE	High	[K].CGSGPVHISGQHLVAVEEDAESEDEEEEDVK.[L]	1xCarbamidomethyl [C1]; 1xPhospho [S22(100)]	1.41049e-15	5.13372e-05	1	1	104	P06748	P06748 [104-134]	P06748 1xPhospho [S125(100)]	0	3460.44	2.72865e+08		High	High	4.57e-05	1.012e-15	8.82	88.59
FALSE	High	[K].CGSGPVHISGQHLVAVEEDAESEDEEEEDVK.[L]	1xCarbamidomethyl [C1]; 1xDeamidated [Q11]; 1xPhospho [S22(100)]	1.59877e-12	5.13372e-05	1	1	23	P06748	P06748 [104-134]	P06748 1xPhospho [S125(100)]	0	3461.42	1.11485e+08		High	High	4.57e-05	1.042e-12	6.87	92.73
FALSE	High	[K].CHAEHTPEEEIDHTGAK.[T]	1xCarbamidomethyl [C1]; 1xPhospho [T6(100)]	1.75044e-05	5.13372e-05	1	1	2	O95757	O95757 [540-556]	O95757 1xPhospho [T545(100)]	0	2040.81	520441		High	High	4.57e-05	9.118e-06	3.03	31.05
FALSE	High	[K].CHSLGYNFIHK.[M]	1xCarbamidomethyl [C1]; 1xDeamidated [N7]; 1xPhospho [S3(99.5)]	0.0273798	0.00173453	1	1	2	Q86X27	Q86X27 [341-351]	Q86X27 1xPhospho [S343(99.5)]	0	1456.61	1.51262e+06		High	High	0.001048	0.01208	1.65	80.09
FALSE	High	[K].CIFMSETQSSPTK.[G]	1xCarbamidomethyl [C1]; 1xPhospho [S/T]	0.108173	0.00478946	1	1	1	O75928	O75928 [490-502]		0	1595.65	226490		High	High	0.002739	0.04855	1.35	77.01
FALSE	High	[K].CKAGFNSYAELLTHR.[K]	1xCarbamidomethyl [C1]; 2xPhospho [S7(100); T13(100)]	0.0641145	0.00315875	1	1	2	O60281	O60281 [757-771]	O60281 2xPhospho [S763(100); T769(100)]	1	1926.8	2.77598e+06		High	High	0.001816	0.02801	2.67	37.41
FALSE	High	[K].CLIATGGTPR.[S]	1xCarbamidomethyl [C1]; 1xPhospho [T8(99.6)]	0.00300284	0.000209312	1	1	1	O95831	O95831 [256-265]	O95831 1xPhospho [T263(99.6)]	0	1125.51	207307		High	High	0.0001247	0.001406	2.79	59.58
FALSE	High	[K].CLNNVIESPGLNVMR.[V]	1xCarbamidomethyl [C1]; 1xPhospho [S8(100)]	0.00190658	0.000155523	1	1	1	Q9HCM4	Q9HCM4 [543-557]	Q9HCM4 1xPhospho [S550(100)]	0	1795.82	292802		High	High	9.627e-05	0.0008953	2.58	110.96
FALSE	High	[K].CNPSNSSPSSAACAPSCAGDLPLPSNTPTFSIK.[T]	3xCarbamidomethyl [C1; C13; C17]; 1xPhospho [S/T]	1.0691e-05	5.13372e-05	1	1	1	Q9NZJ0	Q9NZJ0 [438-470]		0	3472.49	1607381		High	High	4.57e-05	5.594e-06	3.69	121.17
FALSE	High	[K].CPFTGNVSIR.[G]	1xCarbamidomethyl [C1]; 1xPhospho [S8(99.5)]	0.0244995	0.00168742	1	1	1	P62280	P62280 [60-69]	P62280 1xPhospho [S67(99.5)]	0	1230.53	721708		High	High	0.001002	0.01089	2.08	83.18
FALSE	High	[K].CPFTVRNLAMFPDTIPR.[V]	1xCarbamidomethyl [C1]; 1xDeamidated [N7]; 1xOxidation [M10]; 1xPhospho [T4(100)]	0.0452079	0.00242547	1	1	1	Q9UF33	Q9UF33 [207-223]	Q9UF33 1xPhospho [T210(100)]	1	2131.97		No Quan Values	High	High	0.00142	0.01964	2.04
FALSE	High	[K].CPSPINEHNGLIK.[G]	1xCarbamidomethyl [C1]; 1xDeamidated [N9]; 1xPhospho [S3(100)]	2.32131e-05	5.13372e-05	1	1	2	Q9Y2H6	Q9Y2H6 [211-223]	Q9Y2H6 1xPhospho [S213(100)]	0	1559.69	510135		High	High	4.57e-05	1.201e-05	3.35	71.22
FALSE	High	[K].CPSPINEHNGLIK.[G]	1xCarbamidomethyl [C1]; 1xPhospho [S3(100)]	0.000622325	0.000107624	1	1	3	Q9Y2H6	Q9Y2H6 [211-223]	Q9Y2H6 1xPhospho [S213(100)]	0	1558.71	1.04217e+06		High	High	7.285e-05	0.0002983	2.35	67.58
FALSE	High	[K].CPSPINEHNGLIK.[G]	1xCarbamidomethyl [C1]; 2xDeamidated [N6; N9]; 1xPhospho [S3(100)]	0.0163948	0.00132114	1	1	2	Q9Y2H6	Q9Y2H6 [211-223]	Q9Y2H6 1xPhospho [S213(100)]	0	1560.68	401228		High	High	0.0007632	0.007488	2.01	77.08
FALSE	High	[K].CQSVSSAGELETENYER.[D]	1xCarbamidomethyl [C1]; 1xPhospho [S3(98.6)]	0.0035952	0.000209312	1	1	1	Q96RS0	Q96RS0 [573-589]	Q96RS0 1xPhospho [S575(98.6)]	0	2038.81	1.27899e+06		High	High	0.0001247	0.001692	3.67	69.55
FALSE	High	[K].CQSVSSAGELETENYER.[D]	1xCarbamidomethyl [C1]; 1xDeamidated [Q2]; 1xPhospho [S3(100)]	0.0054548	0.000425977	1	1	1	Q96RS0	Q96RS0 [573-589]	Q96RS0 1xPhospho [S575(100)]	0	2039.79	529280		High	High	0.0002405	0.002564	2.76	72.64
FALSE	High	[K].CSASPPLRR.[Q]	1xCarbamidomethyl [C1]; 1xPhospho [S4(100)]	0.0199598	0.00145302	1	1	1	P46013	P46013 [824-832]	P46013 1xPhospho [S827(100)]	1	1123.51	613265		High	High	0.0008267	0.008975	1.83	32.93
FALSE	High	[K].CSDVSELSSSPPGPYHQEPYVCKPEER.[F]	2xCarbamidomethyl [C1; C22]; 1xPhospho [S10(98.8)]	2.16096e-09	5.13372e-05	1	1	2	Q9Y478	Q9Y478 [173-199]	Q9Y478 1xPhospho [S182(98.8)]	0	3214.35	7.06214e+06		High	High	4.57e-05	1.273e-09	6.66	82.27
FALSE	High	[K].CSDVSELSSSPPGPYHQEPYVCKPEER.[F]	2xCarbamidomethyl [C1; C22]; 1xDeamidated [Q17]; 1xPhospho [S10(99.5)]	4.50836e-09	5.13372e-05	1	1	2	Q9Y478	Q9Y478 [173-199]	Q9Y478 1xPhospho [S182(99.5)]	0	3215.33	6756475		High	High	4.57e-05	2.631e-09	4.9	85.14
FALSE	High	[K].CSGPGLSPGMVR.[A]	1xCarbamidomethyl [C1]; 1xPhospho [S7(100)]	6.21016e-05	5.13372e-05	1	1	4	P21333	P21333 [1453-1464]	P21333 1xPhospho [S1459(100)]	0	1297.54	8.51624e+06		High	High	4.57e-05	3.167e-05	4.01	78.01
FALSE	High	[K].CSGPGLSPGMVR.[A]	1xCarbamidomethyl [C1]; 1xOxidation [M10]; 1xPhospho [S7(100)]	0.000945247	0.000155523	1	1	1	P21333	P21333 [1453-1464]	P21333 1xPhospho [S1459(100)]	0	1313.54	732084		High	High	9.627e-05	0.0004472	2.72	61.01
FALSE	High	[K].CSISGHGSLNSISR.[H]	1xCarbamidomethyl [C1]; 1xPhospho [S8(100)]	0.00010752	5.13372e-05	1	1	1	O75044	O75044 [893-906]	O75044 1xPhospho [S900(100)]	0	1554.67	397472		High	High	4.57e-05	5.426e-05	3.82	54.66
FALSE	High	[K].CSPSESPLMEK.[K]	1xCarbamidomethyl [C1]; 2xPhospho [S2(100); S6(100)]	0.00220721	0.000155523	1	1	1	Q8WUM9	Q8WUM9 [264-274]	Q8WUM9 2xPhospho [S265(100); S269(100)]	0	1424.49	854135		High	High	9.627e-05	0.001038	3.49	54.98
FALSE	High	[K].CSTAGSSPNSVSELSLASLTEK.[I]	1xCarbamidomethyl [C1]; 1xPhospho [T/S]	2.91744e-06	5.13372e-05	1	1	1	Q5M775	Q5M775 [355-376]		0	2305.03	710046		High	High	4.57e-05	1.558e-06	2.33	114.4
FALSE	High	[K].CSTAGSSPNSVSELSLASLTEK.[I]	1xCarbamidomethyl [C1]; 1xDeamidated [N9]; 1xPhospho [S/T]	0.00401264	0.000375786	1	1	1	Q5M775	Q5M775 [355-376]		0	2306.01	536419		High	High	0.0002142	0.001889	1.98	116.94
FALSE	High	[K].CTGDFSPSPEK.[L]	1xCarbamidomethyl [C1]; 1xPhospho [S8(100)]	9.9656e-05	5.13372e-05	1	1	1	Q5VWN6	Q5VWN6 [1534-1544]	Q5VWN6 1xPhospho [S1541(100)]	0	1304.49	1.66836e+06		High	High	4.57e-05	5.045e-05	3.34	44.46
FALSE	High	[K].CTNINSDSPVGK.[K]	1xCarbamidomethyl [C1]; 1xPhospho [S8(100)]	0.0219798	0.00150033	1	1	1	Q6PGQ7	Q6PGQ7 [130-141]	Q6PGQ7 1xPhospho [S137(100)]	0	1371.56	304850		High	High	0.0008776	0.009824	1.71	33.35
FALSE	High	[K].CTSPRSSDTEENVK.[R]	1xCarbamidomethyl [C1]; 2xPhospho [S3(100); S/T]	0.110158	0.00478946	1	1	1	P01106	P01106 [342-355]	P01106 2xPhospho [S344(100); S/T]	1	1769.64	127861		High	High	0.002759	0.04955	1.49	24.51
FALSE	High	[K].CVGAELEYDSEHSDWHGFD.[-]	1xCarbamidomethyl [C1]; 1xPhospho [S10(100)]	1.81252e-05	5.13372e-05	1	1	3	Q9GZN8	Q9GZN8 [156-174]	Q9GZN8 1xPhospho [S165(100)]	0	2332.85	865044		High	High	4.57e-05	9.438e-06	3.44	101.69
FALSE	High	[K].DAAAHLQTSHKPSAEDAEGQSPLSQK.[Y]	1xPhospho [S21(100)]	1.59059e-10	5.13372e-05	1	1	2	Q96F24	Q96F24 [93-118]	Q96F24 1xPhospho [S113(100)]	0	2783.26	5.20653e+06		High	High	4.57e-05	9.742e-11	7.92	48.62
FALSE	High	[K].DAAAHLQTSHKPSAEDAEGQSPLSQK.[Y]	1xDeamidated [Q]; 1xPhospho [S21(100)]	9.84445e-10	5.13372e-05	1	1	4	Q96F24	Q96F24 [93-118]	Q96F24 1xPhospho [S113(100)]	0	2784.25	2.84681e+06		High	High	4.57e-05	5.863e-10	6.76	50.06
FALSE	High	[K].DAAAHLQTSHKPSAEDAEGQSPLSQK.[Y]	2xDeamidated [Q7; Q20]; 1xPhospho [S21(100)]	1.28341e-05	5.13372e-05	1	1	1	Q96F24	Q96F24 [93-118]	Q96F24 1xPhospho [S113(100)]	0	2785.23		No Quan Values	High	High	4.57e-05	6.711e-06	4.94
FALSE	High	[K].DAAAHLQTSHKPSAEDAEGQSPLSQKYSPSTEK.[C]	1xPhospho [S/T/Y]	1.23681e-08	5.13372e-05	1	1	1	Q96F24	Q96F24 [93-125]		1	3575.63	1226400		High	High	4.57e-05	7.13e-09	4.77	61.07
FALSE	High	[K].DAACQRPHEDCENSAGEEEDEEEETMDSETAK.[M]	2xCarbamidomethyl [C4; C11]; 1xPhospho [S14(100)]	3.44193e-09	5.13372e-05	1	1	1	Q9BYV9	Q9BYV9 [146-177]	Q9BYV9 1xPhospho [S159(100)]	0	3778.36	726830		High	High	4.57e-05	2.013e-09	6.67	55.19
FALSE	High	[K].DAASKPSGEGSFSKPGDGGSPSKPSDHEPPK.[N]	2xPhospho [S20(99.3); S]	6.44719e-05	5.13372e-05	1	1	1	O14654	O14654 [853-883]	O14654 2xPhospho [S872(99.3); S]	0	3197.35	593795		High	High	4.57e-05	3.282e-05	2.89	40.92
FALSE	High	[K].DAASKPSGEGSFSKPGDGGSPSKPSDHEPPK.[N]	1xPhospho [S20(99.2)]	7.33239e-08	5.13372e-05	1	1	6	O14654	O14654 [853-883]	O14654 1xPhospho [S872(99.2)]	0	3117.38	204361648		High	High	4.57e-05	4.118e-08	6.48	39.03
FALSE	High	[K].DADLSPVNASIIK.[E]	1xPhospho [S5(100)]	0.000101113	5.13372e-05	1	1	2	O75970	O75970 [479-491]	O75970 1xPhospho [S483(100)]	0	1422.69	17637748		High	High	4.57e-05	5.108e-05	4.16	97.98
FALSE	High	[K].DAENHEAQLKNGSLDSPGK.[Q]	1xDeamidated [N11]; 1xPhospho [S16(100)]	6.51935e-06	5.13372e-05	1	1	2	Q9Y266	Q9Y266 [124-142]	Q9Y266 1xPhospho [S139(100)]	1	2090.9	2.62355e+06		High	High	4.57e-05	3.443e-06	3.81	45.08
FALSE	High	[K].DAENHEAQLKNGSLDSPGKQDTEEDEEEDEK.[D]	1xDeamidated [N11]; 1xPhospho [T22(100)]	1.04113e-11	5.13372e-05	1	1	4	Q9Y266	Q9Y266 [124-154]	Q9Y266 1xPhospho [T145(100)]	2	3567.44	1.8003e+07		High	High	4.57e-05	6.62e-12	7.57	51.26
FALSE	High	[K].DAENHEAQLKNGSLDSPGKQDTEEDEEEDEK.[D]	2xDeamidated [Q8; N11]; 1xPhospho [T22(100)]	5.9276e-12	5.13372e-05	1	1	3	Q9Y266	Q9Y266 [124-154]	Q9Y266 1xPhospho [T145(100)]	2	3568.42	1.32875e+06		High	High	4.57e-05	3.786e-12	7.45	52.76
FALSE	High	[K].DAENHEAQLKNGSLDSPGKQDTEEDEEEDEK.[D]	3xDeamidated [Q8; N11; Q/N]; 1xPhospho [T22(100)]	7.55541e-09	5.13372e-05	1	1	2	Q9Y266	Q9Y266 [124-154]	Q9Y266 1xPhospho [T145(100)]	2	3569.41		No Quan Values	High	High	4.57e-05	4.386e-09	4.85
FALSE	High	[K].DAENHEAQLKNGSLDSPGKQDTEEDEEEDEK.[D]	1xDeamidated [N11]; 2xPhospho [S16(100); T22(100)]	1.02109e-08	5.13372e-05	1	1	1	Q9Y266	Q9Y266 [124-154]	Q9Y266 2xPhospho [S139(100); T145(100)]	2	3647.41	983529		High	High	4.57e-05	5.901e-09	5.07	52.04
FALSE	High	[K].DAENHEAQLKNGSLDSPGKQDTEEDEEEDEK.[D]	2xDeamidated [Q8; Q20]; 2xPhospho [S16(100); T22(100)]	1.35325e-08	5.13372e-05	1	1	1	Q9Y266	Q9Y266 [124-154]	Q9Y266 2xPhospho [S139(100); T145(100)]	2	3648.39	944023		High	High	4.57e-05	7.771e-09	5.54	52.02
FALSE	High	[K].DAESVECPDADSLNIPDVDEEGYSIKPETNQNDTK.[E]	1xCarbamidomethyl [C7]; 1xPhospho [S12(100)]	2.60594e-05	5.13372e-05	1	1	1	Q0JRZ9	Q0JRZ9 [301-335]	Q0JRZ9 1xPhospho [S312(100)]	0	3974.66		No Quan Values	High	High	4.57e-05	1.349e-05	2.74
FALSE	High	[K].DAETGSSQCQTPGSTASSEPVSPLQEK.[L]	1xCarbamidomethyl [C9]; 1xPhospho [S22(100)]	4.15839e-08	5.13372e-05	1	1	1	A7KAX9	A7KAX9 [835-861]	A7KAX9 1xPhospho [S856(100)]	0	2858.2	1.21587e+06		High	High	4.57e-05	2.356e-08	5.43	66.36
FALSE	High	[K].DAEYIYPSLESDDDDPALK.[S]	1xPhospho [S11(100)]	5.05935e-06	5.13372e-05	1	1	5	Q9UPP1	Q9UPP1 [847-865]	Q9UPP1 1xPhospho [S857(100)]	0	2235.92	7.33145e+06		High	High	4.57e-05	2.677e-06	4.39	109.16
FALSE	High	[K].DAEYIYPSLESDDDDPALK.[S]	2xPhospho [S8(100); S11(100)]	0.017413	0.00141103	1	1	1	Q9UPP1	Q9UPP1 [847-865]	Q9UPP1 2xPhospho [S854(100); S857(100)]	0	2315.89	151560		High	High	0.0008071	0.007909	1.84	108.79
FALSE	High	[K].DAGKGTPLTNTEDVLK.[K]	1xPhospho [T6(100)]	0.000476968	0.000107624	1	1	1	O15318	O15318 [128-143]	O15318 1xPhospho [T133(100)]	1	1738.83	316586		High	High	7.285e-05	0.0002301	2.31	83.03
FALSE	High	[K].DANIMSPGSSLPSLHVR.[K]	1xPhospho [S6(100)]	2.41742e-07	5.13372e-05	1	1	2	P25054	P25054 [739-755]	P25054 1xPhospho [S744(100)]	0	1860.87	991510		High	High	4.57e-05	1.334e-07	4.18	107.84
FALSE	High	[K].DANIMSPGSSLPSLHVR.[K]	1xOxidation [M5]; 1xPhospho [S6(100)]	0.000164948	0.000107624	1	1	1	P25054	P25054 [739-755]	P25054 1xPhospho [S744(100)]	0	1876.86	317320		High	High	4.57e-05	8.252e-05	2.47	94.4
FALSE	High	[K].DAPGEDEEEDGVSEAASLEEPK.[E]	2xPhospho [S13(100); S17(100)]	5.959e-05	5.13372e-05	1	1	2	Q9H0E9	Q9H0E9 [625-646]	Q9H0E9 2xPhospho [S637(100); S641(100)]	0	2462.9	1.14143e+06		High	High	4.57e-05	3.046e-05	3.5	79.32
FALSE	High	[K].DAPISPASIASSSSTPSSK.[S]	1xPhospho [S/T]	0.000193248	0.000107624	1	1	2	Q04727	Q04727 [288-306]		0	1869.85	1.05831e+06		High	High	7.285e-05	9.638e-05	3.02	84.11
FALSE	High	[K].DAPLELPREPEETEEPLATVSGSPVPPAGNSLPTEAPK.[K]	1xPhospho [T19(98.7)]	0.000110263	5.13372e-05	1	1	1	P52746	P52746 [940-977]	P52746 1xPhospho [T958(98.7)]	1	4001.93	625044		High	High	4.57e-05	5.567e-05	3	120.31
FALSE	High	[K].DAPTSPASVASSSSTPSSK.[T]	1xPhospho [T/S]	4.22313e-05	5.13372e-05	1	1	2	Q04726	Q04726 [282-300]		0	1843.8	2872799		High	High	4.57e-05	2.168e-05	3.86	50.71
FALSE	High	[K].DAQRLSPIPEEVPK.[S]	1xPhospho [S6(100)]	0.00025025	0.000107624	1	1	3	Q96T23	Q96T23 [599-612]	Q96T23 1xPhospho [S604(100)]	1	1658.81	4.18743e+07		High	High	7.285e-05	0.0001234	2.38	83.28
FALSE	High	[K].DAQRLSPIPEEVPK.[S]	1xDeamidated [Q3]; 1xPhospho [S6(100)]	0.000503912	0.000107624	1	1	3	Q96T23	Q96T23 [599-612]	Q96T23 1xPhospho [S604(100)]	1	1659.8	1.26863e+07		High	High	7.285e-05	0.0002426	2.88	86.15
FALSE	High	[K].DASAQQDSYEFVSPSPPADVSER.[A]	1xPhospho [S15(100)]	1.88945e-07	5.13372e-05	1	1	3	Q99728	Q99728 [172-194]	Q99728 1xPhospho [S186(100)]	0	2562.07	375825		High	High	4.57e-05	1.048e-07	4.59	96.24
FALSE	High	[K].DASPINRWSPTR.[R]	1xDeamidated [N6]; 2xPhospho [S3(100); S9(99.4)]	0.0118597	0.000928723	1	1	3	Q13523	Q13523 [429-440]	Q13523 2xPhospho [S431(100); S437(99.4)]	1	1560.62	1336058		High	High	0.0005325	0.005489	3.28	73.56
FALSE	High	[K].DASPINRWSPTR.[R]	2xPhospho [S3(100); S9(99.7)]	0.0242563	0.00168742	1	1	6	Q13523	Q13523 [429-440]	Q13523 2xPhospho [S431(100); S437(99.7)]	1	1559.64	3.76615e+07		High	High	0.001002	0.01077	3.32	67.78
FALSE	High	[K].DASPINRWSPTR.[R]	1xPhospho [S9(99.4)]	0.0507219	0.0026533	1	1	1	Q13523	Q13523 [429-440]	Q13523 1xPhospho [S437(99.4)]	1	1479.67	448766		High	High	0.001535	0.02205	2.59	67.5
FALSE	High	[K].DASSSPASTASSASSTSLK.[S]	1xPhospho [S/T]	0.000659958	0.000107624	1	1	2	Q04724	Q04724 [282-300]		0	1821.77	4249372		High	High	7.285e-05	0.0003158	2.38	49.68
FALSE	High	[K].DASTSPMPTGSLK.[D]	1xPhospho [S5(100)]	0.000471432	0.000107624	1	1	1	Q86T90	Q86T90 [480-492]	Q86T90 1xPhospho [S484(100)]	0	1371.59	1.34742e+06		High	High	7.285e-05	0.0002273	2.11	60.73
FALSE	High	[K].DCEYQQISPGAAPLPASPGAR.[R]	1xCarbamidomethyl [C2]; 1xPhospho [S17(100)]	2.54352e-07	5.13372e-05	1	1	1	Q9NUE0	Q9NUE0 [3-23]	Q9NUE0 1xPhospho [S19(100)]	0	2265	995998		High	High	4.57e-05	1.406e-07	4.77	91.94
FALSE	High	[K].DCEYQQISPGAAPLPASPGAR.[R]	1xCarbamidomethyl [C2]; 2xDeamidated [Q5; Q6]; 1xPhospho [S17(100)]	0.000712532	0.000107624	1	1	1	Q9NUE0	Q9NUE0 [3-23]	Q9NUE0 1xPhospho [S19(100)]	0	2266.97		No Quan Values	High	High	7.285e-05	0.0003402	3.63
FALSE	High	[K].DCEYQQISPGAAPLPASPGAR.[R]	1xCarbamidomethyl [C2]; 1xDeamidated [Q6]; 1xPhospho [S17(100)]	0.00127596	0.000155523	1	1	1	Q9NUE0	Q9NUE0 [3-23]	Q9NUE0 1xPhospho [S19(100)]	0	2265.98	309128		High	High	9.627e-05	0.0006013	1.65	94.52
FALSE	High	[K].DCSPSSPLK.[L]	1xCarbamidomethyl [C2]; 1xPhospho [S6(99.5)]	0.0252469	0.00168742	1	1	1	Q9Y485	Q9Y485 [1903-1911]	Q9Y485 1xPhospho [S1908(99.5)]	0	1070.42	1193338		High	High	0.001025	0.0112	2.13	34.63
FALSE	High	[K].DCSYGAVTSPTSTLESR.[D]	1xCarbamidomethyl [C2]; 1xPhospho [S9(100)]	3.21943e-05	5.13372e-05	1	1	2	Q9HCD6	Q9HCD6 [161-177]	Q9HCD6 1xPhospho [S169(100)]	0	1910.78	1.77291e+06		High	High	4.57e-05	1.662e-05	3.49	82.12
FALSE	High	[K].DDASGRSSPCLSTASQMSSVSMASGSVK.[M]	1xCarbamidomethyl [C10]; 1xPhospho [S/T]	0.00200839	0.000155523	1	1	1	Q5T5Y3	Q5T5Y3 [786-813]		1	2870.2	896191		High	High	9.627e-05	0.0009425	2.08	88.96
FALSE	High	[K].DDDAYKTEDSDDIHFEPVVQMPEK.[V]	1xDeamidated [Q20]; 1xPhospho [T/S/Y]	1.58265e-05	5.13372e-05	2	5	1	P49792; Q99666	P49792 [1999-2022]; Q99666 [1023-1046]		1	2904.18	2426237	Shared	High	High	4.57e-05	8.256e-06	4.73	104.62
FALSE	High	[K].DDDAYKTEDSDDIHFEPVVQMPEK.[V]	1xDeamidated [Q20]; 2xPhospho [T7(100); S10(100)]	0.00023629	0.000107624	2	5	1	P49792; Q99666	P49792 [1999-2022]; Q99666 [1023-1046]	P49792 2xPhospho [T2005(100); S2008(100)]; Q99666 2xPhospho [T1029(100); S1032(100)]	1	2984.15		No Quan Values	High	High	7.285e-05	0.0001169	4.34
FALSE	High	[K].DDDAYKTEDSDDIHFEPVVQMPEK.[V]	2xPhospho [T7(98.8); S10(98.8)]	0.0200552	0.00145302	2	5	1	P49792; Q99666	P49792 [1999-2022]; Q99666 [1023-1046]	P49792 2xPhospho [T2005(98.8); S2008(98.8)]; Q99666 2xPhospho [T1029(98.8); S1032(98.8)]	1	2983.16	1097894	Shared	High	High	0.0008267	0.009024	1.97	107.44
FALSE	High	[K].DDDDIDLFGSDDEEESEEAK.[R]	1xPhospho [S10(100)]	9.62903e-09	5.13372e-05	1	1	53	P24534	P24534 [97-116]	P24534 1xPhospho [S106(100)]	0	2352.84	1.2666e+08		High	High	4.57e-05	5.563e-09	4.31	101.7
FALSE	High	[K].DDDDIDLFGSDDEEESEEAKR.[L]	1xPhospho [S10(100)]	7.90787e-10	5.13372e-05	1	1	2	P24534	P24534 [97-117]	P24534 1xPhospho [S106(100)]	1	2508.94	3.98369e+06		High	High	4.57e-05	4.736e-10	5.69	94.62
FALSE	High	[K].DDDDSIADFLNSDEEEDR.[V]	1xPhospho [S12(100)]	4.77425e-07	5.13372e-05	1	1	2	Q15649	Q15649 [69-86]	Q15649 1xPhospho [S80(100)]	0	2179.78	1.62992e+06		High	High	4.57e-05	2.61e-07	4.51	109.9
FALSE	High	[K].DDDDSIADFLNSDEEEDRVSLQNLK.[N]	1xPhospho [S12(100)]	2.18619e-12	5.13372e-05	1	1	1	Q15649	Q15649 [69-93]	Q15649 1xPhospho [S80(100)]	1	2962.25	15061218		High	High	4.57e-05	1.418e-12	6.46	121.8
FALSE	High	[K].DDDETEEDNNQDEYDPMEAEEAEDEEDDRDEEEMTK.[R]	1xPhospho [T5(100)]	1.14525e-07	5.13372e-05	1	1	1	Q8IX12	Q8IX12 [857-892]	Q8IX12 1xPhospho [T861(100)]	1	4433.51	1.01215e+06		High	High	4.57e-05	6.402e-08	3.53	87.68
FALSE	High	[K].DDDLVEFSDLESEDDERPR.[S]	1xPhospho [S8(100)]	3.49166e-06	5.13372e-05	1	1	1	Q9HCK8	Q9HCK8 [1413-1431]	Q9HCK8 1xPhospho [S1420(100)]	0	2360.94	1.48709e+06		High	High	4.57e-05	1.861e-06	4.16	106.24
FALSE	High	[K].DDDSDTETSNDLPK.[F]	1xPhospho [S4(100)]	1.18284e-05	5.13372e-05	1	1	2	Q9UID6	Q9UID6 [57-70]	Q9UID6 1xPhospho [S60(100)]	0	1631.6	1.4422e+06		High	High	4.57e-05	6.176e-06	4.44	45.06
FALSE	High	[K].DDDSLPAETGQNHPFFR.[R]	1xPhospho [S4(100)]	5.64858e-07	5.13372e-05	1	1	2	O95071	O95071 [2008-2024]	O95071 1xPhospho [S2011(100)]	0	2025.83	2.01061e+06		High	High	4.57e-05	3.084e-07	4.19	91.05
FALSE	High	[K].DDDSLPAETGQNHPFFR.[R]	1xDeamidated [N12]; 1xPhospho [S4(100)]	0.000646204	0.000107624	1	1	1	O95071	O95071 [2008-2024]	O95071 1xPhospho [S2011(100)]	0	2026.82	468187		High	High	7.285e-05	0.000309	2.85	93.11
FALSE	High	[K].DDEEKPKIEDVGSDEEDDSGK.[D]	1xPhospho [S13(100)]	2.49077e-11	5.13372e-05	2	2	14	P08238; Q58FF8	P08238 [243-263]; Q58FF8 [165-185]	P08238 1xPhospho [S255(100)]; Q58FF8 1xPhospho [S177(100)]	1	2415.96	1.90661e+08	Shared	High	High	4.57e-05	1.563e-11	6.62	48.83
FALSE	High	[K].DDEEKPKIEDVGSDEEDDSGKDK.[K]	1xPhospho [S13(100)]	6.27814e-10	5.13372e-05	2	2	7	P08238; Q58FF8	P08238 [243-265]; Q58FF8 [165-187]	P08238 1xPhospho [S255(100)]; Q58FF8 1xPhospho [S177(100)]	2	2659.08	1.08362e+08	Shared	High	High	4.57e-05	3.767e-10	7.74	44.14
FALSE	High	[K].DDFESEEEDVK.[S]	1xPhospho [S5(100)]	7.13065e-05	5.13372e-05	1	1	4	Q7Z6E9	Q7Z6E9 [1324-1334]	Q7Z6E9 1xPhospho [S1328(100)]	0	1421.5	55753132		High	High	4.57e-05	3.635e-05	3.8	62.44
FALSE	High	[K].DDKEEEEDGTGSPQLNNR.[-]	1xPhospho [S12(100)]	1.71022e-05	5.13372e-05	1	1	2	P49407	P49407 [401-418]	P49407 1xPhospho [S412(100)]	1	2112.84	2.39131e+06		High	High	4.57e-05	8.89e-06	4.95	33.84
FALSE	High	[K].DDKEEEEDGTGSPQLNNR.[-]	1xDeamidated [N17]; 1xPhospho [S12(100)]	0.000209412	0.000107624	1	1	1	P49407	P49407 [401-418]	P49407 1xPhospho [S412(100)]	1	2113.82	255728		High	High	7.285e-05	0.0001041	2.86	36.6
FALSE	High	[K].DDKHGSYEDAVHSGALND.[-]	1xDeamidated [N17]; 1xPhospho [S6(100)]	1.31878e-05	5.13372e-05	1	1	1	P17987	P17987 [539-556]	P17987 1xPhospho [S544(100)]	1	2010.77		No Quan Values	High	High	4.57e-05	6.893e-06	5.87
FALSE	High	[K].DDKHGSYEDAVHSGALND.[-]	1xPhospho [S6(100)]	3.0929e-07	5.13372e-05	1	1	2	P17987	P17987 [539-556]	P17987 1xPhospho [S544(100)]	1	2009.79	5.97463e+06		High	High	4.57e-05	1.704e-07	6.07	53.79
FALSE	High	[K].DDLDKIPSETTTCNCESPGRKPAVPTEK.[M]	2xCarbamidomethyl [C13; C15]; 1xPhospho [S17(100)]	1.09434e-05	5.13372e-05	1	1	1	Q86T90	Q86T90 [257-284]	Q86T90 1xPhospho [S273(100)]	2	3225.44	280685		High	High	4.57e-05	5.73e-06	4.2	69.96
FALSE	High	[K].DDLSDPPVASSCISEKSPR.[S]	1xCarbamidomethyl [C12]; 1xPhospho [S17(100)]	4.92302e-06	5.13372e-05	1	1	1	Q8IX90	Q8IX90 [136-154]	Q8IX90 1xPhospho [S152(100)]	1	2139.93	904613		High	High	4.57e-05	2.604e-06	4.29	72.45
FALSE	High	[K].DDLSDPPVASSCISEKSPRSPQLSDFGLER.[Y]	1xCarbamidomethyl [C12]; 1xDeamidated [Q22]; 2xPhospho [S10(96.2); S]	0.0534484	0.00274708	1	1	1	Q8IX90	Q8IX90 [136-165]	Q8IX90 2xPhospho [S145(96.2); S]	2	3450.48		No Quan Values	High	High	0.001583	0.02331	3.09
FALSE	High	[K].DDNHSLTFFPESTEQK.[Q]	1xPhospho [S/T]	0.0481502	0.00256553	1	1	2	Q8IW35	Q8IW35 [496-511]		0	1974.81	190448		High	High	0.001491	0.02088	1.45	96.69
FALSE	High	[K].DDPDGKQEAKPQQAAGMLSPK.[T]	1xPhospho [S19(100)]	3.78095e-05	5.13372e-05	1	1	4	Q13428	Q13428 [1239-1259]	Q13428 1xPhospho [S1257(100)]	1	2291.04	7.39027e+06		High	High	4.57e-05	1.943e-05	3.9	56.75
FALSE	High	[K].DDPDGKQEAKPQQAAGMLSPK.[T]	1xOxidation [M17]; 1xPhospho [S19(100)]	0.000700421	0.000107624	1	1	2	Q13428	Q13428 [1239-1259]	Q13428 1xPhospho [S1257(100)]	1	2307.03	1.47227e+06		High	High	7.285e-05	0.000334	3.08	41
FALSE	High	[K].DDPDGKQEAKPQQAAGMLSPK.[T]	1xDeamidated [Q]; 1xPhospho [S19(100)]	0.00582305	0.000535549	1	1	3	Q13428	Q13428 [1239-1259]	Q13428 1xPhospho [S1257(100)]	1	2292.02	1.25985e+06		High	High	0.0002696	0.002737	2.8	59.88
FALSE	High	[K].DDSDDDGGGWITPSNIK.[Q]	1xPhospho [S3(100)]	0.000945247	0.000155523	1	1	2	Q9ULX3	Q9ULX3 [199-215]	Q9ULX3 1xPhospho [S201(100)]	0	1871.73	1.36076e+06		High	High	9.627e-05	0.0004472	3.47	97.71
FALSE	High	[K].DDSDKENVCLLPDESIQK.[G]	1xCarbamidomethyl [C9]; 1xPhospho [S3(100)]	9.68e-05	5.13372e-05	1	1	1	Q9BY12	Q9BY12 [296-313]	Q9BY12 1xPhospho [S298(100)]	1	2184.94	453283		High	High	4.57e-05	4.894e-05	3.45	92.12
FALSE	High	[K].DDSNEEENKDSLVDDEEEK.[E]	1xPhospho [S11(100)]	1.55991e-07	5.13372e-05	1	1	3	Q9H1E5	Q9H1E5 [249-267]	Q9H1E5 1xPhospho [S259(100)]	1	2318.87	3596022		High	High	4.57e-05	8.672e-08	5.63	46.6
FALSE	High	[K].DDSNEEENKDSLVDDEEEK.[E]	1xDeamidated [N8]; 1xPhospho [S11(100)]	6.27004e-06	5.13372e-05	1	1	1	Q9H1E5	Q9H1E5 [249-267]	Q9H1E5 1xPhospho [S259(100)]	1	2319.85		No Quan Values	High	High	4.57e-05	3.312e-06	5.5
FALSE	High	[K].DDSNEEENKDSLVDDEEEK.[E]	2xPhospho [S3(100); S11(100)]	2.5237e-07	5.13372e-05	1	1	4	Q9H1E5	Q9H1E5 [249-267]	Q9H1E5 2xPhospho [S251(100); S259(100)]	1	2398.83	5.39902e+06		High	High	4.57e-05	1.395e-07	5.42	50.07
FALSE	High	[K].DDSPDEVPSTFTVQQPPPSR.[R]	1xPhospho [S3(100)]	0.0016939	0.000155523	1	2	2	P0DP91	P0DP91 [552-571]	P0DP91 1xPhospho [S554(100)]	0	2278.99	473897		High	High	9.627e-05	0.0007965	2.63	93.32
FALSE	High	[K].DDSQNAIDHKIESDTEETQDTSVDHNETGNTGESSVEENEK.[Q]	2xDeamidated [N26; N30]; 1xPhospho [S13(100)]	1.7133e-10	5.13372e-05	1	1	1	Q6PL18	Q6PL18 [1188-1228]	Q6PL18 1xPhospho [S1200(100)]	1	4615.83		No Quan Values	High	High	4.57e-05	1.046e-10	6.42
FALSE	High	[K].DDSSEDISVPSSPHTEAIQHSSVSTSNGVSSTSK.[A]	1xDeamidated [N27]; 1xPhospho [S/T]	4.34122e-08	5.13372e-05	1	1	1	P15336	P15336 [435-468]		0	3540.51	699460		High	High	4.57e-05	2.46e-08	4.15	77.34
FALSE	High	[K].DDSTHESLSQESESEEDGIHVDSQK.[A]	2xPhospho [S9(100); S12(100)]	1.39386e-06	5.13372e-05	1	1	4	Q9H6T3	Q9H6T3 [108-132]	Q9H6T3 2xPhospho [S116(100); S119(100)]	0	2948.1	4.35456e+06		High	High	4.57e-05	7.524e-07	4.89	61.18
FALSE	High	[K].DDSTHESLSQESESEEDGIHVDSQK.[A]	3xPhospho [S9(100); S12(100); S14(100)]	9.91959e-07	5.13372e-05	1	1	2	Q9H6T3	Q9H6T3 [108-132]	Q9H6T3 3xPhospho [S116(100); S119(100); S121(100)]	0	3028.07	900721		High	High	4.57e-05	5.373e-07	4.02	61.98
FALSE	High	[K].DDSTHESLSQESESEEDGIHVDSQK.[A]	1xDeamidated [Q10]; 3xPhospho [S9(100); S12(100); S14(100)]	0.000124493	5.13372e-05	1	1	2	Q9H6T3	Q9H6T3 [108-132]	Q9H6T3 3xPhospho [S116(100); S119(100); S121(100)]	0	3029.05	902148		High	High	4.57e-05	6.262e-05	3.15	62.05
FALSE	High	[K].DDSTHESLSQESESEEDGIHVDSQK.[A]	1xPhospho [S12(98.9)]	0.000787297	0.000155523	1	1	1	Q9H6T3	Q9H6T3 [108-132]	Q9H6T3 1xPhospho [S119(98.9)]	0	2868.13	864276		High	High	9.627e-05	0.0003755	2.01	58.19
FALSE	High	[K].DDYPSSPPK.[C]	1xPhospho [S6(99.7)]	0.0208394	0.00145302	1	1	1	P63279	P63279 [66-74]	P63279 1xPhospho [S71(99.7)]	0	1085.42	676052		High	High	0.0008267	0.009348	1.86	40.92
FALSE	High	[K].DEALSDGDDLR.[D]	1xPhospho [S5(100)]	0.0419994	0.00233276	1	1	1	Q01831	Q01831 [90-100]	Q01831 1xPhospho [S94(100)]	0	1285.49	650976		High	High	0.001373	0.01829	1.74	55.75
FALSE	High	[K].DEALSDGDDLRDFPSDLK.[K]	1xPhospho [S5(100)]	4.39619e-06	5.13372e-05	1	1	3	Q01831	Q01831 [90-107]	Q01831 1xPhospho [S94(100)]	1	2087.88	3.3913e+06		High	High	4.57e-05	2.331e-06	4.34	105.87
FALSE	High	[K].DEALSDGDDLRDFPSDLKK.[A]	1xPhospho [S5(100)]	5.80424e-05	5.13372e-05	1	1	4	Q01831	Q01831 [90-108]	Q01831 1xPhospho [S94(100)]	2	2215.98	4.59886e+06		High	High	4.57e-05	2.968e-05	2.77	95.93
FALSE	High	[K].DEAQNEGPATESEAPLKEDGLLPKPLSSGGEEEEKPR.[G]	1xPhospho [S/T]	0.000486377	0.000107624	1	1	1	Q8N163	Q8N163 [600-636]		1	4013.85		No Quan Values	High	High	7.285e-05	0.0002352	2.83
FALSE	High	[K].DEDDVDQELANIDPTWIESPK.[T]	1xPhospho [S19(100)]	6.95959e-09	5.13372e-05	1	1	1	P78362	P78362 [362-382]	P78362 1xPhospho [S380(100)]	0	2509.07	2.24257e+06		High	High	4.57e-05	4.034e-09	5.3	122.22
FALSE	High	[K].DEDVEEEDEDAEGKDEENGEDRDTASEK.[E]	2xPhospho [T24(100); S26(100)]	0.0055939	0.000480646	1	1	1	Q15061	Q15061 [633-660]	Q15061 2xPhospho [T656(100); S658(100)]	2	3344.16	1.90875e+06		High	High	0.0002696	0.002631	4.46	38.8
FALSE	High	[K].DEEDGKDSDEAEDAELYDDLYCPACDK.[S]	2xCarbamidomethyl [C22; C25]; 1xPhospho [S8(100)]	5.48893e-11	5.13372e-05	1	1	1	Q5F1R6	Q5F1R6 [295-321]	Q5F1R6 1xPhospho [S302(100)]	1	3247.18	2.06982e+06		High	High	4.57e-05	3.406e-11	5.54	103.78
FALSE	High	[K].DEEGESGAEEGPDLEEPGAGYK.[K]	1xPhospho [S6(100)]	0.000268787	0.000107624	1	1	1	Q9UQL6	Q9UQL6 [606-627]	Q9UQL6 1xPhospho [S611(100)]	0	2344.9	1.02256e+06		High	High	7.285e-05	0.0001323	2.05	75.57
FALSE	High	[K].DEEGESGAEEGPDLEEPGAGYKK.[L]	1xPhospho [S6(100)]	6.75341e-11	5.13372e-05	1	1	1	Q9UQL6	Q9UQL6 [606-628]	Q9UQL6 1xPhospho [S611(100)]	1	2472.99	1.522e+06		High	High	4.57e-05	4.181e-11	6.27	64.84
FALSE	High	[K].DEETEESEYDSEHENSEPVTNIR.[N]	1xDeamidated [N21]; 1xPhospho [S11(100)]	1.98893e-05	5.13372e-05	1	1	1	Q15154	Q15154 [527-549]	Q15154 1xPhospho [S537(100)]	0	2819.07	526263		High	High	4.57e-05	1.034e-05	5.02	68.18
FALSE	High	[K].DEETEESEYDSEHENSEPVTNIR.[N]	1xPhospho [S11(100)]	5.85918e-09	5.13372e-05	1	1	2	Q15154	Q15154 [527-549]	Q15154 1xPhospho [S537(100)]	0	2818.08	6.8069e+06		High	High	4.57e-05	3.414e-09	6.5	65.12
FALSE	High	[K].DEETEESEYDSEHENSEPVTNIR.[N]	2xPhospho [S11(100); S16(100)]	0.000258011	0.000107624	1	1	1	Q15154	Q15154 [527-549]	Q15154 2xPhospho [S537(100); S542(100)]	0	2898.05	400508		High	High	7.285e-05	0.0001273	4.64	68.15
FALSE	High	[K].DEIDEFANSPSEDK.[E]	1xPhospho [S9(100)]	4.362e-06	5.13372e-05	1	1	2	Q9P2D1	Q9P2D1 [1866-1879]	Q9P2D1 1xPhospho [S1874(100)]	0	1675.64	2.99221e+06		High	High	4.57e-05	2.311e-06	4.13	69.57
FALSE	High	[K].DEILPTTPISEQK.[G]	1xPhospho [T7(100)]	0.00177371	0.000155523	1	1	2	P23396	P23396 [215-227]	P23396 1xPhospho [T221(100)]	0	1550.73	18058954		High	High	9.627e-05	0.0008336	2.35	90.45
FALSE	High	[K].DEILPTTPISEQK.[G]	1xDeamidated [Q12]; 1xPhospho [T7(100)]	0.00940562	0.000675286	1	1	1	P23396	P23396 [215-227]	P23396 1xPhospho [T221(100)]	0	1551.72	1.21563e+06		High	High	0.0003707	0.004395	2.52	92.82
FALSE	High	[K].DEKPPLCEKPPPSPDITGR.[A]	1xCarbamidomethyl [C7]; 1xPhospho [T17(99.5)]	3.85383e-05	5.13372e-05	1	1	3	Q96ST8	Q96ST8 [209-227]	Q96ST8 1xPhospho [T225(99.5)]	0	2213.03	1.76911e+06		High	High	4.57e-05	1.984e-05	4.03	71.85
FALSE	High	[K].DELAELSEAESEGDEKPK.[L]	2xPhospho [S7(100); S11(100)]	1.54027e-05	5.13372e-05	1	1	1	Q3L8U1	Q3L8U1 [1462-1479]	Q3L8U1 2xPhospho [S1468(100); S1472(100)]	0	2135.83	1.23225e+06		High	High	4.57e-05	8.016e-06	4.85	77.02
FALSE	High	[K].DELHIVEAEAMNYEGSPIK.[V]	1xPhospho [S16(100)]	1.03986e-09	5.13372e-05	1	1	54	P06748	P06748 [55-73]	P06748 1xPhospho [S70(100)]	0	2224.98	5.76477e+08		High	High	4.57e-05	6.2e-10	5.08	115.19
FALSE	High	[K].DELHIVEAEAMNYEGSPIK.[V]	1xDeamidated [N12]; 1xPhospho [S16(100)]	1.05494e-07	5.13372e-05	1	1	7	P06748	P06748 [55-73]	P06748 1xPhospho [S70(100)]	0	2225.97	3.65116e+06		High	High	4.57e-05	5.888e-08	5.17	108.72
FALSE	High	[K].DELHIVEAEAMNYEGSPIK.[V]	1xOxidation [M11]; 1xPhospho [S16(100)]	5.7457e-09	5.13372e-05	1	1	26	P06748	P06748 [55-73]	P06748 1xPhospho [S70(100)]	0	2240.98	532396254		High	High	4.57e-05	3.342e-09	5.25	115.37
FALSE	High	[K].DELHIVEAEAMNYEGSPIK.[V]	1xDeamidated [N12]; 1xOxidation [M11]; 1xPhospho [S16(100)]	1.0913e-08	5.13372e-05	1	1	7	P06748	P06748 [55-73]	P06748 1xPhospho [S70(100)]	0	2241.96	19763455		High	High	4.57e-05	6.295e-09	5.35	108.01
FALSE	High	[K].DELSDYAEK.[S]	1xPhospho [S4(100)]	0.0110024	0.000826658	1	1	1	P46100	P46100 [1058-1066]	P46100 1xPhospho [S1061(100)]	0	1149.43	4356857		High	High	0.0004788	0.005108	2.27	56.73
FALSE	High	[K].DELTESPK.[Y]	1xPhospho [S6(100)]	0.00723885	0.000581214	1	1	1	Q8NC51	Q8NC51 [229-236]	Q8NC51 1xPhospho [S234(100)]	0	998.408	3.81801e+06		High	High	0.0003227	0.003394	2.5	29.38
FALSE	High	[K].DELTESPKYIQK.[Q]	1xPhospho [S6(100)]	0.00225426	0.000155523	1	1	1	Q8NC51	Q8NC51 [229-240]	Q8NC51 1xPhospho [S234(100)]	1	1530.71	739247		High	High	9.627e-05	0.00106	3.03	59.32
FALSE	High	[K].DENIHTSHITQDEFQR.[N]	1xPhospho [T/S]	9.47072e-05	5.13372e-05	1	1	1	Q03188	Q03188 [441-456]		0	2049.87	348936		High	High	4.57e-05	4.788e-05	3.26	70.17
FALSE	High	[K].DENYRSLPR.[D]	1xPhospho [S6(100)]	0.072145	0.0036227	1	1	1	Q8TEW0	Q8TEW0 [196-204]	Q8TEW0 1xPhospho [S201(100)]	1	1229.53	502652		High	High	0.002074	0.03179	2.02	48.53
FALSE	High	[K].DEPAELKPDSEDLSSQSSASKASQEDANEIK.[S]	1xPhospho [S23(97.9)]	0.000251099	0.000107624	1	1	1	Q5VTR2	Q5VTR2 [531-561]	Q5VTR2 1xPhospho [S553(97.9)]	1	3385.48	703822		High	High	7.285e-05	0.0001241	3.75	71.28
FALSE	High	[K].DEPPPLSPAPLTPATPSSLDPFFSR.[E]	1xPhospho [S7(100)]	1.42571e-07	5.13372e-05	1	1	1	Q7Z6Z7	Q7Z6Z7 [3913-3937]	Q7Z6Z7 1xPhospho [S3919(100)]	0	2716.29	19541850		High	High	4.57e-05	7.938e-08	3.46	122.82
FALSE	High	[K].DEPPPLSPAPLTPATPSSLDPFFSR.[E]	2xPhospho [S7(100); T12(100)]	0.00480511	0.000425977	1	1	1	Q7Z6Z7	Q7Z6Z7 [3913-3937]	Q7Z6Z7 2xPhospho [S3919(100); T3924(100)]	0	2796.26	2.59578e+06		High	High	0.0002405	0.002253	3.11	123.06
FALSE	High	[K].DEPPSEGEAEEEEK.[D]	1xPhospho [S5(100)]	7.62358e-05	5.13372e-05	1	1	9	P07196	P07196 [468-481]	P07196 1xPhospho [S472(100)]	0	1654.6	6.09671e+06		High	High	4.57e-05	3.878e-05	3.05	35.91
FALSE	High	[K].DESCYDNAEAAFSDDEEDLNSK.[G]	1xCarbamidomethyl [C4]; 1xDeamidated [N]; 1xPhospho [S13(100)]	2.55023e-08	5.13372e-05	1	1	2	Q68E01	Q68E01 [525-546]	Q68E01 1xPhospho [S537(100)]	0	2604.91	2.04355e+06		High	High	4.57e-05	1.45e-08	5.47	93.9
FALSE	High	[K].DESCYDNAEAAFSDDEEDLNSK.[G]	1xCarbamidomethyl [C4]; 1xPhospho [S13(100)]	3.54222e-08	5.13372e-05	1	1	1	Q68E01	Q68E01 [525-546]	Q68E01 1xPhospho [S537(100)]	0	2603.92	12802638		High	High	4.57e-05	2.01e-08	5.99	90.59
FALSE	High	[K].DESEVISQNETCSPAEVESNEK.[D]	1xCarbamidomethyl [C12]; 1xPhospho [S13(100)]	1.72016e-07	5.13372e-05	1	1	3	Q6VMQ6	Q6VMQ6 [506-527]	Q6VMQ6 1xPhospho [S518(100)]	0	2561.02	1.41457e+06		High	High	4.57e-05	9.527e-08	4.22	67.59
FALSE	High	[K].DESEVISQNETCSPAEVESNEK.[D]	1xCarbamidomethyl [C12]; 1xDeamidated [Q8]; 1xPhospho [S13(100)]	8.58344e-07	5.13372e-05	1	1	2	Q6VMQ6	Q6VMQ6 [506-527]	Q6VMQ6 1xPhospho [S518(100)]	0	2562.01	427550		High	High	4.57e-05	4.656e-07	3.85	72.51
FALSE	High	[K].DESKEPIVEVR.[T]	1xPhospho [S3(100)]	7.65188e-05	5.13372e-05	1	1	1	P13591	P13591 [782-792]	P13591 1xPhospho [S784(100)]	1	1380.64	1.96471e+06		High	High	4.57e-05	3.893e-05	3.84	60.44
FALSE	High	[K].DETDESSKEETEPQVLK.[F]	2xPhospho [T3(100); S/T]	5.67464e-05	5.13372e-05	1	1	1	Q9BV44	Q9BV44 [210-226]	Q9BV44 2xPhospho [T212(100); S/T]	1	2123.83	822045		High	High	4.57e-05	2.902e-05	3.25	59.91
FALSE	High	[K].DEVEVSDDDEKEPEVDYR.[T]	1xPhospho [S6(100)]	1.03961e-06	5.13372e-05	1	1	1	Q15746	Q15746 [1433-1450]	Q15746 1xPhospho [S1438(100)]	1	2247.88	706108		High	High	4.57e-05	5.621e-07	3.82	67.98
FALSE	High	[K].DEYTFSPGK.[S]	1xPhospho [S6(100)]	0.00386895	0.000322641	1	1	3	Q02880	Q02880 [1419-1427]	Q02880 1xPhospho [S1424(100)]	0	1123.43	20417130		High	High	0.0001861	0.001815	2.55	61.4
FALSE	High	[K].DFDHHDSPALEVFTEQPPSPLPK.[S]	1xPhospho [S19(100)]	1.31493e-09	5.13372e-05	1	1	2	Q92545	Q92545 [1357-1379]	Q92545 1xPhospho [S1375(100)]	0	2683.21	1.09767e+07		High	High	4.57e-05	7.8e-10	5.47	116.58
FALSE	High	[K].DFDHHDSPALEVFTEQPPSPLPK.[S]	1xDeamidated [Q16]; 1xPhospho [S19(100)]	9.71751e-08	5.13372e-05	1	1	1	Q92545	Q92545 [1357-1379]	Q92545 1xPhospho [S1375(100)]	0	2684.19	1.25548e+06		High	High	4.57e-05	5.432e-08	4.92	117.99
FALSE	High	[K].DFDIAEQNESSDEESLRK.[E]	2xPhospho [S10(99.5); S11(99.5)]	1.11583e-05	5.13372e-05	1	1	5	Q96KC8	Q96KC8 [470-487]	Q96KC8 2xPhospho [S479(99.5); S480(99.5)]	1	2271.87	4.92972e+06		High	High	4.57e-05	5.84e-06	5.69	82.65
FALSE	High	[K].DFFDPVESDEDITNVHDDELDSNK.[E]	1xPhospho [S8(100)]	1.38169e-05	5.13372e-05	1	1	1	O00566	O00566 [268-291]	O00566 1xPhospho [S275(100)]	0	2875.15	3.6811e+06		High	High	4.57e-05	7.21e-06	2.86	115.2
FALSE	High	[K].DFFDPVESDEDITNVHDDELDSNK.[E]	2xPhospho [S8(100); S22(100)]	0.00153103	0.000155523	1	1	3	O00566	O00566 [268-291]	O00566 2xPhospho [S275(100); S289(100)]	0	2955.11	3.64958e+06		High	High	9.627e-05	0.0007205	3.2	118.56
FALSE	High	[K].DFLGSSEESEK.[N]	1xPhospho [S5(98.9)]	0.0013795	0.000155523	1	1	1	Q15334	Q15334 [1036-1046]	Q15334 1xPhospho [S1040(98.9)]	0	1307.5	662853		High	High	9.627e-05	0.0006492	1.86	61.57
FALSE	High	[K].DFPLLNQSISPLSSSVLK.[F]	1xPhospho [S10(100)]	0.00675807	0.000581214	1	1	1	Q86UP3	Q86UP3 [499-516]	Q86UP3 1xPhospho [S508(100)]	0	2025.03	1.0323e+06		High	High	0.0003227	0.003163	1.72	122.97
FALSE	High	[K].DFQDYMEPEEGCQGSPQR.[R]	1xCarbamidomethyl [C12]; 1xPhospho [S15(100)]	2.33028e-05	5.13372e-05	1	1	1	O43237	O43237 [180-197]	O43237 1xPhospho [S194(100)]	0	2252.83	5.65152e+06		High	High	4.57e-05	1.206e-05	4.51	87.66
FALSE	High	[K].DFQDYMEPEEGCQGSPQR.[R]	1xCarbamidomethyl [C12]; 1xDeamidated [Q13]; 1xPhospho [S15(100)]	6.00393e-05	5.13372e-05	1	1	1	O43237	O43237 [180-197]	O43237 1xPhospho [S194(100)]	0	2253.81	1.02714e+06		High	High	4.57e-05	3.065e-05	3.93	89.9
FALSE	High	[K].DFQDYMEPEEGCQGSPQR.[R]	1xCarbamidomethyl [C12]; 1xOxidation [M6]; 1xPhospho [S15(100)]	1.59072e-07	5.13372e-05	1	1	2	O43237	O43237 [180-197]	O43237 1xPhospho [S194(100)]	0	2268.82	709409		High	High	4.57e-05	8.821e-08	4.68	64.65
FALSE	High	[K].DFQDYMEPEEGCQGSPQRR.[G]	1xCarbamidomethyl [C12]; 1xDeamidated [Q]; 1xPhospho [S15(100)]	0.000410906	0.000107624	1	1	3	O43237	O43237 [180-198]	O43237 1xPhospho [S194(100)]	1	2409.91	3.64428e+06		High	High	7.285e-05	0.0001992	2.99	83.4
FALSE	High	[K].DFQDYMEPEEGCQGSPQRR.[G]	1xCarbamidomethyl [C12]; 1xPhospho [S15(100)]	0.00140001	0.000155523	1	1	3	O43237	O43237 [180-198]	O43237 1xPhospho [S194(100)]	1	2408.93	7.24297e+06		High	High	9.627e-05	0.0006608	3.31	80.85
FALSE	High	[K].DFQDYMEPEEGCQGSPQRR.[G]	1xCarbamidomethyl [C12]; 2xDeamidated [Q13; Q]; 1xPhospho [S15(100)]	0.000993937	0.000155523	1	1	2	O43237	O43237 [180-198]	O43237 1xPhospho [S194(100)]	1	2410.9	1.00364e+06		High	High	9.627e-05	0.0004703	2.76	86.31
FALSE	High	[K].DFQDYMEPEEGCQGSPQRR.[G]	1xCarbamidomethyl [C12]; 1xOxidation [M6]; 1xPhospho [S15(100)]	0.00103126	0.000155523	1	1	1	O43237	O43237 [180-198]	O43237 1xPhospho [S194(100)]	1	2424.92	349228		High	High	9.627e-05	0.0004879	3.22	58.78
FALSE	High	[K].DFQHLISSPLKK.[S]	1xDeamidated [Q3]; 1xPhospho [S8(100)]	0.000154584	5.13372e-05	1	1	1	Q15361	Q15361 [58-69]	Q15361 1xPhospho [S65(100)]	1	1493.74	1.86132e+06		High	High	4.57e-05	7.754e-05	3.68	98.4
FALSE	High	[K].DFQHLISSPLKK.[S]	1xPhospho [S8(99.6)]	0.000453553	0.000107624	1	1	1	Q15361	Q15361 [58-69]	Q15361 1xPhospho [S65(99.6)]	1	1492.76	11159422		High	High	7.285e-05	0.0002192	3.55	94.24
FALSE	High	[K].DFSPEALKK.[A]	1xPhospho [S3(100)]	0.0010703	0.000155523	1	1	1	O15372	O15372 [181-189]	O15372 1xPhospho [S183(100)]	1	1114.52	821556		High	High	9.627e-05	0.0005067	2.06	62.55
FALSE	High	[K].DFYLATSPPDSFLDDHHLTRPHPER.[V]	1xPhospho [T/S/Y]	5.38293e-05	5.13372e-05	1	1	1	Q13131	Q13131 [350-374]		0	3043.37	2154868		High	High	4.57e-05	2.751e-05	3.38	107.34
FALSE	High	[K].DGASPSESGPGSQQVSDFEDNTCEMKPGTWSDESSQSEDAR.[S]	1xCarbamidomethyl [C23]; 2xDeamidated [Q13; N21]; 1xPhospho [S4(100)]	1.24151e-11	5.13372e-05	1	1	1	Q9H2P0	Q9H2P0 [967-1007]	Q9H2P0 1xPhospho [S970(100)]	0	4473.7	2.18712e+06		High	High	4.57e-05	7.865e-12	6.72	97.59
FALSE	High	[K].DGASPSESGPGSQQVSDFEDNTCEMKPGTWSDESSQSEDAR.[S]	1xCarbamidomethyl [C23]; 2xPhospho [S4(100); T/S]	3.49166e-06	5.13372e-05	1	1	1	Q9H2P0	Q9H2P0 [967-1007]	Q9H2P0 2xPhospho [S970(100); T/S]	0	4551.7		No Quan Values	High	High	4.57e-05	1.859e-06	4.29
FALSE	High	[K].DGAVNGPSVVGDQTPIEPQTSIER.[L]	1xPhospho [T/S]	6.76185e-07	5.13372e-05	1	1	3	P49321	P49321 [377-400]		0	2546.18	4.70041e+06		High	High	4.57e-05	3.684e-07	4.95	96.2
FALSE	High	[K].DGAVNGPSVVGDQTPIEPQTSIER.[L]	1xDeamidated [Q19]; 1xPhospho [T14(100)]	0.000194547	0.000107624	1	1	1	P49321	P49321 [377-400]	P49321 1xPhospho [T390(100)]	0	2547.16	320991		High	High	7.285e-05	9.687e-05	3.47	95.93
FALSE	High	[K].DGDEKTDEEAEGPYSDNEMLTHK.[G]	1xPhospho [T6(100)]	1.06442e-12	5.13372e-05	1	1	1	Q6NUK4	Q6NUK4 [196-218]	Q6NUK4 1xPhospho [T201(100)]	1	2690.04	2.06883e+06		High	High	4.57e-05	6.964e-13	7.88	65.3
FALSE	High	[K].DGDEKTDEEAEGPYSDNEMLTHK.[G]	2xPhospho [T6(100); S15(100)]	1.66716e-07	5.13372e-05	1	1	3	Q6NUK4	Q6NUK4 [196-218]	Q6NUK4 2xPhospho [T201(100); S210(100)]	1	2770.01	1.29035e+06		High	High	4.57e-05	9.237e-08	6.01	66.44
FALSE	High	[K].DGDKSPMSSLQISNEK.[N]	1xPhospho [S5(100)]	2.0049e-06	5.13372e-05	1	1	1	Q9UER7	Q9UER7 [491-506]	Q9UER7 1xPhospho [S495(100)]	1	1815.78	7.0434e+06		High	High	4.57e-05	1.074e-06	4.13	74.09
FALSE	High	[K].DGDKSPMSSLQISNEK.[N]	1xDeamidated [Q11]; 1xPhospho [S5(100)]	3.86858e-05	5.13372e-05	1	1	3	Q9UER7	Q9UER7 [491-506]	Q9UER7 1xPhospho [S495(100)]	1	1816.77	3634192		High	High	4.57e-05	1.988e-05	4.22	77.39
FALSE	High	[K].DGDKSPMSSLQISNEK.[N]	1xOxidation [M7]; 1xPhospho [S5(100)]	0.0531376	0.00274708	1	1	1	Q9UER7	Q9UER7 [491-506]	Q9UER7 1xPhospho [S495(100)]	1	1831.78	285261		High	High	0.001583	0.0232	1.78	50.9
FALSE	High	[K].DGDSYDPYDFSDTEEEMPQVHTPK.[T]	2xPhospho [T13(99.3); T22(100)]	2.29459e-05	5.13372e-05	1	1	4	P25205	P25205 [701-724]	P25205 2xPhospho [T713(99.3); T722(100)]	0	2962.07	1.5657e+07		High	High	4.57e-05	1.19e-05	5.06	107.07
FALSE	High	[K].DGDSYDPYDFSDTEEEMPQVHTPK.[T]	1xOxidation [M17]; 1xPhospho [S11(99.6)]	8.32039e-10	5.13372e-05	1	1	2	P25205	P25205 [701-724]	P25205 1xPhospho [S711(99.6)]	0	2898.1	13732798		High	High	4.57e-05	4.979e-10	5.94	93.34
FALSE	High	[K].DGDSYDPYDFSDTEEEMPQVHTPK.[T]	1xPhospho [S11(100)]	8.61852e-10	5.13372e-05	1	1	8	P25205	P25205 [701-724]	P25205 1xPhospho [S711(100)]	0	2882.1	4.59904e+07		High	High	4.57e-05	5.154e-10	6.07	106.13
FALSE	High	[K].DGDSYDPYDFSDTEEEMPQVHTPK.[T]	1xDeamidated [Q19]; 1xPhospho [S11(99.1)]	6.04919e-05	5.13372e-05	1	1	1	P25205	P25205 [701-724]	P25205 1xPhospho [S711(99.1)]	0	2883.09	1.40468e+06		High	High	4.57e-05	3.084e-05	3.16	107
FALSE	High	[K].DGDSYDPYDFSDTEEEMPQVHTPK.[T]	1xDeamidated [Q19]; 1xOxidation [M17]; 2xPhospho [T13(99.3); T22(100)]	0.00119866	0.000155523	1	1	1	P25205	P25205 [701-724]	P25205 2xPhospho [T713(99.3); T722(100)]	0	2979.05		No Quan Values	High	High	9.627e-05	0.0005652	3.58
FALSE	High	[K].DGEQPQILLEDSSAGEDSVHDR.[F]	1xPhospho [S13(100)]	6.85828e-06	5.13372e-05	1	1	1	Q96K76	Q96K76 [131-152]	Q96K76 1xPhospho [S143(100)]	0	2477.05	966801		High	High	4.57e-05	3.618e-06	3.73	89.93
FALSE	High	[K].DGETLEGSDAEESLDK.[T]	1xPhospho [S8(100)]	3.26736e-06	5.13372e-05	1	1	2	Q9P2D1	Q9P2D1 [2949-2964]	Q9P2D1 1xPhospho [S2956(100)]	0	1774.69	1.28565e+07		High	High	4.57e-05	1.738e-06	4.53	65.28
FALSE	High	[K].DGHRISLPSDFQHK.[I]	1xPhospho [S6(100)]	0.00171127	0.000155523	1	1	1	Q5TCX8	Q5TCX8 [509-522]	Q5TCX8 1xPhospho [S514(100)]	1	1716.79	589030		High	High	9.627e-05	0.0008061	2.28	71.52
FALSE	High	[K].DGLNQTTIPVSPPSTTKPSR.[A]	1xPhospho [S11(100)]	3.82023e-07	5.13372e-05	1	1	8	Q71RC2	Q71RC2 [573-592]	Q71RC2 1xPhospho [S583(100)]	0	2176.06	6.83914e+07		High	High	4.57e-05	2.097e-07	4.74	85.39
FALSE	High	[K].DGLNQTTIPVSPPSTTKPSR.[A]	1xDeamidated [Q/N]; 1xPhospho [S11(100)]	5.62653e-07	5.13372e-05	1	1	8	Q71RC2	Q71RC2 [573-592]	Q71RC2 1xPhospho [S583(100)]	0	2177.05	10367849		High	High	4.57e-05	3.072e-07	4.32	87.77
FALSE	High	[K].DGLNQTTIPVSPPSTTKPSR.[A]	2xDeamidated [N4; Q5]; 1xPhospho [S11(100)]	0.000175902	0.000107624	1	1	2	Q71RC2	Q71RC2 [573-592]	Q71RC2 1xPhospho [S583(100)]	0	2178.03	520643		High	High	7.285e-05	8.78e-05	3.75	89.88
FALSE	High	[K].DGLPRTPSR.[R]	1xPhospho [T6(100)]	0.00723885	0.000581214	1	1	3	Q9UQ35	Q9UQ35 [1429-1437]	Q9UQ35 1xPhospho [T1434(100)]	1	1078.5	6.65285e+06		High	High	0.0003227	0.003385	2.14	33.61
FALSE	High	[K].DGLPRTPSRR.[S]	1xPhospho [T6(100)]	0.0102491	0.000779827	1	1	2	Q9UQ35	Q9UQ35 [1429-1438]	Q9UQ35 1xPhospho [T1434(100)]	2	1234.61	12012291		High	High	0.0004264	0.004781	2.64	28.11
FALSE	High	[K].DGNGYISAAELR.[H]	1xPhospho [Y5(100)]	0.000135484	5.13372e-05	1	1	1	P0DP25	P0DP25 [96-107]	P0DP25 1xPhospho [Y100(100)]	0	1345.58	406913		High	High	4.57e-05	6.818e-05	2.94	72.46
FALSE	High	[K].DGQDAIAQSPEK.[E]	1xPhospho [S9(100)]	3.83915e-05	5.13372e-05	1	1	6	Q9NWH9	Q9NWH9 [281-292]	Q9NWH9 1xPhospho [S289(100)]	0	1338.56	4.10224e+07		High	High	4.57e-05	1.972e-05	3.56	32.2
FALSE	High	[K].DGQDAIAQSPEK.[E]	1xDeamidated [Q8]; 1xPhospho [S9(100)]	4.93463e-05	5.13372e-05	1	1	1	Q9NWH9	Q9NWH9 [281-292]	Q9NWH9 1xPhospho [S289(100)]	0	1339.54	4016236		High	High	4.57e-05	2.524e-05	4.07	35.81
FALSE	High	[K].DGQTDSAAEESSSQETSK.[G]	1xPhospho [S6(100)]	2.16546e-05	5.13372e-05	1	1	1	P55201	P55201 [855-872]	P55201 1xPhospho [S860(100)]	0	1936.73	243335		High	High	4.57e-05	1.125e-05	2.91	21.55
FALSE	High	[K].DGSFGEGLTMK.[K]	1xPhospho [S3(100)]	0.00367159	0.000209312	1	1	1	Q9ULT0	Q9ULT0 [645-655]	Q9ULT0 1xPhospho [S647(100)]	0	1221.49	1.91278e+06		High	High	0.0001247	0.001721	2.91	84.36
FALSE	High	[K].DGSGGASGTLQPSSGGGSSNSR.[E]	1xPhospho [S3(98.6)]	0.0504286	0.00260892	1	1	1	Q9NYV4	Q9NYV4 [12-33]	Q9NYV4 1xPhospho [S14(98.6)]	0	2002.81		No Quan Values	High	High	0.001513	0.02193	1.31
FALSE	High	[K].DGSGGASGTLQPSSGGGSSNSRER.[H]	1xPhospho [S/T]	7.59538e-05	5.13372e-05	1	1	1	Q9NYV4	Q9NYV4 [12-35]		1	2287.95		No Quan Values	High	High	4.57e-05	3.86e-05	4.19
FALSE	High	[K].DGSGPEGGIVEPR.[V]	1xPhospho [S3(100)]	0.000256263	0.000107624	1	1	1	Q9C0B9	Q9C0B9 [234-246]	Q9C0B9 1xPhospho [S236(100)]	0	1349.57	755452		High	High	7.285e-05	0.0001264	2.91	59.47
FALSE	High	[K].DGSPLAEPVENGK.[E]	1xDeamidated [N11]; 1xPhospho [S3(100)]	0.000299131	0.000107624	1	1	3	Q63HK5	Q63HK5 [680-692]	Q63HK5 1xPhospho [S682(100)]	0	1393.59		No Quan Values	High	High	7.285e-05	0.0001465	2.82
FALSE	High	[K].DGSPLAEPVENGK.[E]	1xPhospho [S3(100)]	0.000273428	0.000107624	1	1	4	Q63HK5	Q63HK5 [680-692]	Q63HK5 1xPhospho [S682(100)]	0	1392.6	2.58907e+06		High	High	7.285e-05	0.0001347	3.46	54.06
FALSE	High	[K].DGSSPPLLEK.[Q]	1xPhospho [S4(100)]	0.000448356	0.000107624	1	1	7	Q6W2J9	Q6W2J9 [420-429]	Q6W2J9 1xPhospho [S423(100)]	0	1122.51	1.3748e+07		High	High	7.285e-05	0.0002171	2.67	63.87
FALSE	High	[K].DGTSPEEEIEIER.[Q]	1xPhospho [S4(100)]	0.000163274	5.13372e-05	1	1	1	Q9H501	Q9H501 [691-703]	Q9H501 1xPhospho [S694(100)]	0	1583.65	6.5466e+06		High	High	4.57e-05	8.174e-05	3.2	78.58
FALSE	High	[K].DGVLTLANNVTPAK.[D]	1xPhospho [T11(100)]	3.9431e-05	5.13372e-05	1	1	1	P27816	P27816 [561-574]	P27816 1xPhospho [T571(100)]	0	1492.74	989566		High	High	4.57e-05	2.023e-05	3.7	93.32
FALSE	High	[K].DGVLTLANNVTPAK.[D]	1xDeamidated [N8]; 1xPhospho [T11(100)]	0.0487086	0.00260892	1	1	1	P27816	P27816 [561-574]	P27816 1xPhospho [T571(100)]	0	1493.72	185408		High	High	0.001491	0.02115	2.05	97.17
FALSE	High	[K].DGWNQNHFITPVSTLER.[D]	1xPhospho [T14(100)]	4.86268e-08	5.13372e-05	1	1	1	Q99569	Q99569 [1004-1020]	Q99569 1xPhospho [T1017(100)]	0	2093.94	1.89029e+06		High	High	4.57e-05	2.744e-08	4.68	105.89
FALSE	High	[K].DHASQLSPVLSR.[S]	1xPhospho [S7(100)]	0.00745436	0.000627332	1	1	1	Q8IXZ2	Q8IXZ2 [402-413]	Q8IXZ2 1xPhospho [S408(100)]	0	1389.65	428438		High	High	0.000346	0.00349	2.56	65.75
FALSE	High	[K].DHFGLEGDEESTMLEDSVSPK.[K]	1xPhospho [S19(100)]	1.74714e-10	5.13372e-05	1	1	1	Q9Y490	Q9Y490 [407-427]	Q9Y490 1xPhospho [S425(100)]	0	2401.97	5223820		High	High	4.57e-05	1.066e-10	7.18	103.62
FALSE	High	[K].DHFGLEGDEESTMLEDSVSPK.[K]	1xOxidation [M13]; 1xPhospho [S19(100)]	1.68813e-06	5.13372e-05	1	1	1	Q9Y490	Q9Y490 [407-427]	Q9Y490 1xPhospho [S425(100)]	0	2417.97	608069		High	High	4.57e-05	9.073e-07	3.01	92.79
FALSE	High	[K].DHFGLEGDEESTMLEDSVSPKK.[S]	1xPhospho [S19(100)]	1.25141e-08	5.13372e-05	1	1	3	Q9Y490	Q9Y490 [407-428]	Q9Y490 1xPhospho [S425(100)]	1	2530.07	1.33426e+07		High	High	4.57e-05	7.189e-09	7.91	96.41
FALSE	High	[K].DHFGLEGDEESTMLEDSVSPKK.[S]	1xOxidation [M13]; 1xPhospho [S19(100)]	1.31447e-06	5.13372e-05	1	1	3	Q9Y490	Q9Y490 [407-428]	Q9Y490 1xPhospho [S425(100)]	1	2546.06	1.65921e+06		High	High	4.57e-05	7.102e-07	6.33	85.95
FALSE	High	[K].DHFLGPQESFPEENASSPFTQAR.[A]	1xPhospho [S17(99.5)]	1.28615e-08	5.13372e-05	1	1	1	O14795	O14795 [351-373]	O14795 1xPhospho [S367(99.5)]	0	2671.15		No Quan Values	High	High	4.57e-05	7.387e-09	5.42
FALSE	High	[K].DHFYSDDDAIEADSEGDAEPCDK.[E]	1xCarbamidomethyl [C21]; 1xPhospho [S5(100)]	1.59695e-07	5.13372e-05	1	1	2	Q9Y3B9	Q9Y3B9 [54-76]	Q9Y3B9 1xPhospho [S58(100)]	0	2680.95	9.91186e+06		High	High	4.57e-05	8.875e-08	6.14	83.07
FALSE	High	[K].DHFYSDDDAIEADSEGDAEPCDK.[E]	1xCarbamidomethyl [C21]; 2xPhospho [S5(100); S14(100)]	5.5827e-07	5.13372e-05	1	1	2	Q9Y3B9	Q9Y3B9 [54-76]	Q9Y3B9 2xPhospho [S58(100); S67(100)]	0	2760.92	4205951		High	High	4.57e-05	3.049e-07	5.09	81.31
FALSE	High	[K].DHMVSPTAVAFLER.[N]	1xPhospho [S/T]	0.0130765	0.00102457	1	1	1	O60499	O60499 [104-117]		0	1652.75	191402		High	High	0.0005814	0.00603	2.19	113.6
FALSE	High	[K].DHNSEDEDEDKYADDIDMPGQNFDSK.[R]	1xPhospho [S4(100)]	1.81661e-13	5.13372e-05	1	1	2	O95391	O95391 [232-257]	O95391 1xPhospho [S235(100)]	1	3109.15	4.85974e+06		High	High	4.57e-05	1.221e-13	8.04	89.14
FALSE	High	[K].DHNSEDEDEDKYADDIDMPGQNFDSK.[R]	1xDeamidated [Q21]; 1xPhospho [S4(100)]	0.00603034	0.000581214	1	1	1	O95391	O95391 [232-257]	O95391 1xPhospho [S235(100)]	1	3110.14		No Quan Values	High	High	0.0003227	0.002825	2.35
FALSE	High	[K].DHNVGSPPKSPTHASPQHTQTEK.[D]	1xPhospho [S10(99.4)]	4.37531e-08	5.13372e-05	1	1	4	A0JNW5	A0JNW5 [409-431]	A0JNW5 1xPhospho [S418(99.4)]	1	2560.16	1501767		High	High	4.57e-05	2.47e-08	5.39	25.72
FALSE	High	[K].DHNVGSPPKSPTHASPQHTQTEK.[D]	2xPhospho [S6(100); S/T]	0.000575397	0.000107624	1	1	3	A0JNW5	A0JNW5 [409-431]	A0JNW5 2xPhospho [S414(100); S/T]	1	2640.12	953212		High	High	7.285e-05	0.0002758	3.07	29.54
FALSE	High	[K].DHQNGSMAAVNGHTNSFSPLENNVKPR.[K]	1xPhospho [T/S]	1.05213e-09	5.13372e-05	1	1	1	Q9NYP7	Q9NYP7 [268-294]		0	3001.34	1.54249e+06		High	High	4.57e-05	6.276e-10	6.07	81.69
FALSE	High	[K].DHQNGSMAAVNGHTNSFSPLENNVKPR.[K]	1xDeamidated [N11]; 1xPhospho [T/S]	5.41099e-10	5.13372e-05	1	1	2	Q9NYP7	Q9NYP7 [268-294]		0	3002.32	1.74437e+06		High	High	4.57e-05	3.251e-10	7.47	83.13
FALSE	High	[K].DHQNGSMAAVNGHTNSFSPLENNVKPR.[K]	2xDeamidated [N11; N]; 1xPhospho [S18(99.2)]	1.03047e-07	5.13372e-05	1	1	2	Q9NYP7	Q9NYP7 [268-294]	Q9NYP7 1xPhospho [S285(99.2)]	0	3003.31	937057		High	High	4.57e-05	5.757e-08	5.43	85.08
FALSE	High	[K].DHQNGSMAAVNGHTNSFSPLENNVKPR.[K]	2xDeamidated [N11; N15]; 1xOxidation [M7]; 1xPhospho [T/S]	0.00798065	0.000627332	1	1	1	Q9NYP7	Q9NYP7 [268-294]		0	3019.3		No Quan Values	High	High	0.000346	0.003725	1.96
FALSE	High	[K].DHSSSRPSSPRPQKASPNGSISSAGNSSR.[N]	1xDeamidated [Q13]; 2xPhospho [S16(97.6); S]	0.000300175	0.000107624	1	1	1	Q9BSF8	Q9BSF8 [104-132]	Q9BSF8 2xPhospho [S119(97.6); S]	1	3099.33	164623		High	High	7.285e-05	0.000147	2.58	31.98
FALSE	High	[K].DHTPSQELALTQSVGGDSSADR.[L]	1xPhospho [S5(99)]	9.47072e-05	5.13372e-05	1	1	1	Q86U44	Q86U44 [346-367]	Q86U44 1xPhospho [S350(99)]	0	2351.01		No Quan Values	High	High	4.57e-05	4.79e-05	2.97
FALSE	High	[K].DHTTPSENGDVPSPK.[S]	1xDeamidated [N8]; 1xPhospho [S13(100)]	0.228579	0.00983649	1	1	1	Q9HCM3	Q9HCM3 [1383-1397]	Q9HCM3 1xPhospho [S1395(100)]	0	1661.67	243715		High	High	0.005629	0.1049	1.12	39.69
FALSE	High	[K].DHTVSGDEDYCPR.[S]	1xCarbamidomethyl [C11]; 1xPhospho [S5(100)]	4.75112e-05	5.13372e-05	1	1	2	Q9UIG0	Q9UIG0 [943-955]	Q9UIG0 1xPhospho [S947(100)]	0	1630.58	2776397		High	High	4.57e-05	2.434e-05	3.79	41.12
FALSE	High	[K].DHYPCVSSLEQLTELGR.[E]	1xCarbamidomethyl [C5]; 1xPhospho [S/Y/T]	0.00208326	0.000155523	1	1	1	Q8WWK9	Q8WWK9 [644-660]		0	2083.92	284799		High	High	9.627e-05	0.0009761	2.09	120.53
FALSE	High	[K].DHYQDPVPGITPSSSSR.[T]	1xPhospho [S/Y/T]	4.23924e-05	5.13372e-05	1	1	3	Q7KZ85	Q7KZ85 [1513-1529]		0	1922.83	275061		High	High	4.57e-05	2.173e-05	3.34	76.76
FALSE	High	[K].DHYQDPVPGITPSSSSR.[T]	2xPhospho [T11(100); S/Y]	0.000919904	0.000155523	1	1	2	Q7KZ85	Q7KZ85 [1513-1529]	Q7KZ85 2xPhospho [T1523(100); S/Y]	0	2002.79	181112		High	High	9.627e-05	0.0004358	3.55	79.91
FALSE	High	[K].DIDHETVVEEQIIGENSPPDYSEYMTGK.[K]	1xDeamidated [Q11]; 1xOxidation [M25]; 1xPhospho [S17(100)]	3.18681e-11	5.13372e-05	1	1	1	P25490	P25490 [231-258]	P25490 1xPhospho [S247(100)]	0	3292.38		No Quan Values	High	High	4.57e-05	1.991e-11	6.59
FALSE	High	[K].DIDHETVVEEQIIGENSPPDYSEYMTGK.[K]	2xDeamidated [Q11; N16]; 1xOxidation [M25]; 1xPhospho [S17(100)]	5.77699e-06	5.13372e-05	1	1	1	P25490	P25490 [231-258]	P25490 1xPhospho [S247(100)]	0	3293.36		No Quan Values	High	High	4.57e-05	3.047e-06	3.9
FALSE	High	[K].DIDHETVVEEQIIGENSPPDYSEYMTGK.[K]	1xOxidation [M25]; 1xPhospho [S17(100)]	5.42489e-11	5.13372e-05	1	1	2	P25490	P25490 [231-258]	P25490 1xPhospho [S247(100)]	0	3291.39	2.28402e+06		High	High	4.57e-05	3.367e-11	7.57	106.01
FALSE	High	[K].DIDHETVVEEQIIGENSPPDYSEYMTGK.[K]	1xPhospho [S17(100)]	6.81476e-13	5.13372e-05	1	1	8	P25490	P25490 [231-258]	P25490 1xPhospho [S247(100)]	0	3275.4	1.33971e+07		High	High	4.57e-05	4.5e-13	8.3	116.87
FALSE	High	[K].DIDISSPEFK.[I]	1xPhospho [S6(100)]	0.033559	0.00215729	1	1	1	Q09666	Q09666 [172-181]	Q09666 1xPhospho [S177(100)]	0	1230.53	7.59891e+06		High	High	0.001262	0.01469	2.38	90.5
FALSE	High	[K].DIEVLSEDTDYEEDEVTK.[K]	1xPhospho [S/T/Y]	0.00636921	0.000581214	1	1	3	Q4LE39	Q4LE39 [785-802]		0	2208.9	1.21092e+06		High	High	0.0003227	0.002989	1.77	99.63
FALSE	High	[K].DIEVLSEDTDYEEDEVTKK.[R]	2xPhospho [S6(100); T9(100)]	2.01275e-06	5.13372e-05	1	1	1	Q4LE39	Q4LE39 [785-803]	Q4LE39 2xPhospho [S790(100); T793(100)]	1	2416.96	1.2196e+06		High	High	4.57e-05	1.079e-06	4.5	91.47
FALSE	High	[K].DIGSESTEDQAMEDIK.[Q]	2xPhospho [S4(100); T7(99.6)]	0.00014679	5.13372e-05	1	1	3	P02662	P02662 [43-58]	P02662 2xPhospho [S46(100); T49(99.6)]	0	1927.69	903561		High	High	4.57e-05	7.373e-05	3.65	88.66
FALSE	High	[K].DIIRQPSEEEIIK.[L]	1xPhospho [S7(100)]	0.0171719	0.00141103	1	1	1	Q15121	Q15121 [110-122]	Q15121 1xPhospho [S116(100)]	1	1649.81	733199		High	High	0.0008071	0.007816	1.81	88.32
FALSE	High	[K].DIKEESDEEEEDDEESGR.[L]	1xPhospho [S6(100)]	7.76514e-09	5.13372e-05	1	1	3	Q96EV2	Q96EV2 [200-217]	Q96EV2 1xPhospho [S205(100)]	1	2219.8	3.72391e+07		High	High	4.57e-05	4.49e-09	5	32.72
FALSE	High	[K].DIKEESDEEEEDDEESGRLR.[F]	1xPhospho [S6(100)]	2.77297e-06	5.13372e-05	1	1	2	Q96EV2	Q96EV2 [200-219]	Q96EV2 1xPhospho [S205(100)]	2	2488.98	2736257		High	High	4.57e-05	1.48e-06	2.93	46.32
FALSE	High	[K].DIKFDDSDTEQIAEEGDDNLANSASPSK.[R]	1xPhospho [S7(100)]	4.54931e-11	5.13372e-05	1	1	1	Q9Y2I7	Q9Y2I7 [469-496]	Q9Y2I7 1xPhospho [S475(100)]	1	3091.29	2.95914e+06		High	High	4.57e-05	2.83e-11	6.03	100.07
FALSE	High	[K].DILKPSPGK.[S]	1xPhospho [S6(100)]	0.0007156	0.000107624	1	1	1	P31641	P31641 [16-24]	P31641 1xPhospho [S21(100)]	0	1034.53	297012		High	High	7.285e-05	0.0003412	2.16	46
FALSE	High	[K].DILKPSPGKSPGTRPEDEAEGKPPQR.[E]	1xPhospho [S10(98.7)]	0.000406316	0.000107624	1	1	1	P31641	P31641 [16-41]	P31641 1xPhospho [S25(98.7)]	1	2866.41	517979		High	High	7.285e-05	0.0001974	1.69	50.53
FALSE	High	[K].DINTFVGTPVEK.[L]	1xPhospho [T8(100)]	0.00054581	0.000107624	1	1	1	P46013	P46013 [1916-1927]	P46013 1xPhospho [T1923(100)]	0	1399.65	1268567		High	High	7.285e-05	0.000262	2.7	86.87
FALSE	High	[K].DIQRPDSEHGLSPDSENFDWK.[A]	1xPhospho [S12(100)]	1.64128e-07	5.13372e-05	1	1	1	P25054	P25054 [2082-2102]	P25054 1xPhospho [S2093(100)]	0	2552.07	2.80647e+06		High	High	4.57e-05	9.124e-08	3.91	92.57
FALSE	High	[K].DIQRPDSEHGLSPDSENFDWK.[A]	1xDeamidated [Q3]; 1xPhospho [S12(100)]	1.14189e-06	5.13372e-05	1	1	2	P25054	P25054 [2082-2102]	P25054 1xPhospho [S2093(100)]	0	2553.06	509397		High	High	4.57e-05	6.17e-07	3.84	94.03
FALSE	High	[K].DIQRPDSEHGLSPDSENFDWK.[A]	2xPhospho [S7(100); S12(100)]	0.000174719	0.000107624	1	1	2	P25054	P25054 [2082-2102]	P25054 2xPhospho [S2088(100); S2093(100)]	0	2632.04	1.72517e+06		High	High	7.285e-05	8.722e-05	4.38	96.26
FALSE	High	[K].DISGPSPSK.[K]	1xPhospho [S6(99.6)]	0.00350172	0.000209312	1	1	1	Q96GX9	Q96GX9 [82-90]	Q96GX9 1xPhospho [S87(99.6)]	0	967.413	516028		High	High	0.0001247	0.001644	2.01	26.6
FALSE	High	[K].DITDPLSLNTCTDEGHVVLASPLK.[T]	1xCarbamidomethyl [C11]; 1xPhospho [S21(98.2)]	0.00211629	0.000155523	1	1	1	Q7L2J0	Q7L2J0 [234-257]	Q7L2J0 1xPhospho [S254(98.2)]	0	2675.26		No Quan Values	High	High	9.627e-05	0.0009938	2.88
FALSE	High	[K].DITTSADQIAEVK.[T]	1xPhospho [S5(99.7)]	0.000190038	0.000107624	1	1	1	Q76I76	Q76I76 [483-495]	Q76I76 1xPhospho [S487(99.7)]	0	1470.67	1.56124e+06		High	High	7.285e-05	9.468e-05	3.19	81.27
FALSE	High	[K].DKDDQEWESPSPPKPTVFISGVIAR.[G]	1xPhospho [S11(100)]	1.65202e-08	5.13372e-05	1	1	1	P51397	P51397 [41-65]	P51397 1xPhospho [S51(100)]	1	2878.37	16413207		High	High	4.57e-05	9.473e-09	6.14	121.69
FALSE	High	[K].DKDQPPSPSPPPQSEALSSTSR.[L]	1xPhospho [S7(100)]	4.19618e-07	5.13372e-05	1	1	4	Q7L1V2	Q7L1V2 [53-74]	Q7L1V2 1xPhospho [S59(100)]	1	2388.07	3.95001e+06		High	High	4.57e-05	2.3e-07	3.78	64.45
FALSE	High	[K].DKDQPPSPSPPPQSEALSSTSR.[L]	2xPhospho [S7(100); S9(100)]	1.31447e-06	5.13372e-05	1	1	1	Q7L1V2	Q7L1V2 [53-74]	Q7L1V2 2xPhospho [S59(100); S61(100)]	1	2468.04	1360642		High	High	4.57e-05	7.084e-07	4.56	63.59
FALSE	High	[K].DKDVTLSPVK.[A]	1xPhospho [S7(100)]	0.000331282	0.000107624	1	1	1	Q8NFC6	Q8NFC6 [1525-1534]	Q8NFC6 1xPhospho [S1531(100)]	1	1181.58	11468515		High	High	7.285e-05	0.0001621	3.73	51.26
FALSE	High	[K].DKEADEEGGENGPADQGFQPQEEEEREDSDTEEQVPEALER.[K]	2xDeamidated [Q19; Q21]; 1xPhospho [S29(99.5)]	4.76734e-14	5.13372e-05	1	1	1	Q9NU22	Q9NU22 [4987-5027]	Q9NU22 1xPhospho [S5015(99.5)]	2	4699.87		No Quan Values	High	High	4.57e-05	3.267e-14	8.05
FALSE	High	[K].DKEADEEGGENGPADQGFQPQEEEEREDSDTEEQVPEALER.[K]	1xDeamidated [Q/N]; 1xPhospho [S29(100)]	8.66285e-12	5.13372e-05	1	1	4	Q9NU22	Q9NU22 [4987-5027]	Q9NU22 1xPhospho [S5015(100)]	2	4698.89	1.78959e+07		High	High	4.57e-05	5.519e-12	8.1	90.51
FALSE	High	[K].DKEADEEGGENGPADQGFQPQEEEEREDSDTEEQVPEALER.[K]	1xPhospho [S29(100)]	4.48415e-13	5.13372e-05	1	1	1	Q9NU22	Q9NU22 [4987-5027]	Q9NU22 1xPhospho [S5015(100)]	2	4697.9	50851392		High	High	4.57e-05	2.97e-13	7.87	90.51
FALSE	High	[K].DKEDSDELEEGRGGVSEGEPDPADPK.[R]	1xPhospho [S16(100)]	0.000156183	5.13372e-05	1	1	2	Q8IZ40	Q8IZ40 [198-223]	Q8IZ40 1xPhospho [S213(100)]	2	2837.16	1.99924e+06		High	High	4.57e-05	7.821e-05	3.25	59.85
FALSE	High	[K].DKEEAEEEEAAEEEEAAKEESEEAK.[E]	1xPhospho [S21(100)]	0.0010703	0.000155523	1	1	1	P07196	P07196 [482-506]	P07196 1xPhospho [S502(100)]	2	2918.15	443684		High	High	9.627e-05	0.0005068	2.61	65.03
FALSE	High	[K].DKEGTPPLTK.[E]	1xPhospho [T5(100)]	0.00119295	0.000155523	1	1	1	Q03164	Q03164 [333-342]	Q03164 1xPhospho [T337(100)]	1	1165.55	603647		High	High	9.627e-05	0.0005623	2.81	29.15
FALSE	High	[K].DKEISPSVTK.[K]	1xPhospho [S5(100)]	0.000516044	0.000107624	1	1	1	Q8N488	Q8N488 [95-104]	Q8N488 1xPhospho [S99(100)]	1	1183.56	6553846		High	High	7.285e-05	0.000249	2.77	34.94
FALSE	High	[K].DKEPFTFSSPASGR.[S]	1xPhospho [S9(100)]	8.6744e-05	5.13372e-05	1	1	1	Q6P1X5	Q6P1X5 [1177-1190]	Q6P1X5 1xPhospho [S1185(100)]	1	1605.69	3.55272e+06		High	High	4.57e-05	4.392e-05	3.9	79.12
FALSE	High	[K].DKESGGSGSSLFSR.[K]	1xPhospho [S7(97.6)]	0.00665891	0.000581214	1	1	2	Q8TF71	Q8TF71 [260-273]	Q8TF71 1xPhospho [S266(97.6)]	1	1493.63	1.01105e+06		High	High	0.0003227	0.003118	1.75	54.27
FALSE	High	[K].DKETGTDGILAGSQEHDPGQGSSSPEQAGSPTEGEGVSTWESFK.[R]	1xDeamidated [Q27]; 1xPhospho [S/T]	1.35143e-09	5.13372e-05	1	1	1	Q02952	Q02952 [720-763]		1	4557.93	2666477		High	High	4.57e-05	8.011e-10	6.51	103.8
FALSE	High	[K].DKETGTDGILAGSQEHDPGQGSSSPEQAGSPTEGEGVSTWESFK.[R]	2xDeamidated [Q20; Q27]; 1xPhospho [S13(100)]	9.41716e-11	5.13372e-05	1	1	2	Q02952	Q02952 [720-763]	Q02952 1xPhospho [S732(100)]	1	4558.92		No Quan Values	High	High	4.57e-05	5.799e-11	6.79
FALSE	High	[K].DKETGTDGILAGSQEHDPGQGSSSPEQAGSPTEGEGVSTWESFK.[R]	2xPhospho [S30(100); S/T]	4.51439e-08	5.13372e-05	1	1	1	Q02952	Q02952 [720-763]	Q02952 2xPhospho [S749(100); S/T]	1	4636.91		No Quan Values	High	High	4.57e-05	2.547e-08	4.79
FALSE	High	[K].DKETGTDGILAGSQEHDPGQGSSSPEQAGSPTEGEGVSTWESFK.[R]	2xDeamidated [Q20; Q27]; 2xPhospho [S23(99.1); S24(99.1)]	4.35241e-09	5.13372e-05	1	1	1	Q02952	Q02952 [720-763]	Q02952 2xPhospho [S742(99.1); S743(99.1)]	1	4638.88		No Quan Values	High	High	4.57e-05	2.542e-09	4.93
FALSE	High	[K].DKFSPFPVQDRPESSLVFK.[D]	1xPhospho [S4(100)]	2.79384e-07	5.13372e-05	1	1	4	Q9UQ35	Q9UQ35 [1185-1203]	Q9UQ35 1xPhospho [S1188(100)]	1	2303.11	35256000		High	High	4.57e-05	1.541e-07	4.44	111.32
FALSE	High	[K].DKFSPFPVQDRPESSLVFK.[D]	1xDeamidated [Q9]; 1xPhospho [S4(100)]	0.0071683	0.000581214	1	1	1	Q9UQ35	Q9UQ35 [1185-1203]	Q9UQ35 1xPhospho [S1188(100)]	1	2304.09	4.34943e+06		High	High	0.0003227	0.003357	2.24	113.38
FALSE	High	[K].DKIELDSSSPASKENEEK.[V]	1xPhospho [S]	0.116339	0.00491785	1	1	1	Q9BW66	Q9BW66 [62-79]		2	2085.92	308486		High	High	0.002848	0.05253	1.76	42.62
FALSE	High	[K].DKLCSPLSEPGDPSK.[C]	1xCarbamidomethyl [C4]; 1xPhospho [S5(100)]	0.00118727	0.000155523	1	1	1	Q5VUA4	Q5VUA4 [2185-2199]	Q5VUA4 1xPhospho [S2189(100)]	1	1709.75	2.13562e+06		High	High	9.627e-05	0.0005616	3.49	61.15
FALSE	High	[K].DKLCSPLSEPGDPSK.[C]	1xCarbamidomethyl [C4]; 2xPhospho [S5(100); S8(100)]	0.0124834	0.00102457	1	1	2	Q5VUA4	Q5VUA4 [2185-2199]	Q5VUA4 2xPhospho [S2189(100); S2192(100)]	1	1789.71	314165		High	High	0.0005814	0.005776	1.87	66.44
FALSE	High	[K].DKLDFAPPTPPHYPPHER.[R]	1xPhospho [T9(100)]	1.04851e-05	5.13372e-05	1	1	2	Q86Y56	Q86Y56 [326-343]	Q86Y56 1xPhospho [T334(100)]	1	2194.01	1.64561e+06		High	High	4.57e-05	5.492e-06	4.55	87.36
FALSE	High	[K].DKMEGSDFESSGGR.[G]	1xPhospho [S6(100)]	2.12595e-06	5.13372e-05	1	1	5	Q8WYH8	Q8WYH8 [113-126]	Q8WYH8 1xPhospho [S118(100)]	1	1581.59	5.46938e+06		High	High	4.57e-05	1.137e-06	4.22	39.88
FALSE	High	[K].DKMEGSDFESSGGR.[G]	1xOxidation [M3]; 1xPhospho [S6(100)]	1.16459e-05	5.13372e-05	1	1	2	Q8WYH8	Q8WYH8 [113-126]	Q8WYH8 1xPhospho [S118(100)]	1	1597.58	1.46708e+06		High	High	4.57e-05	6.102e-06	3.29	27.96
FALSE	High	[K].DKPEIEDVGSDEEEEK.[K]	1xPhospho [S10(100)]	3.39691e-05	5.13372e-05	1	1	1	Q14568	Q14568 [254-269]	Q14568 1xPhospho [S263(100)]	0	1927.77	865198		High	High	4.57e-05	1.751e-05	3.66	53.73
FALSE	High	[K].DKPEIEDVGSDEEEEKK.[D]	1xPhospho [S10(100)]	2.27674e-08	5.13372e-05	1	1	3	Q14568	Q14568 [254-270]	Q14568 1xPhospho [S263(100)]	1	2055.86	777039		High	High	4.57e-05	1.3e-08	5.83	49.38
FALSE	High	[K].DKPTYDEIFYTLSPVNGK.[I]	1xDeamidated [N16]; 1xPhospho [S13(100)]	0.0127768	0.00102457	1	1	1	Q9H4M9	Q9H4M9 [444-461]	Q9H4M9 1xPhospho [S456(100)]	0	2167.98		No Quan Values	High	High	0.0005814	0.005917	2.86
FALSE	High	[K].DKSPVREPIDNLTPEER.[D]	1xPhospho [S3(100)]	3.45964e-11	5.13372e-05	1	1	13	Q14498	Q14498 [134-150]	Q14498 1xPhospho [S136(100)]	2	2074.98	8.62294e+08		High	High	4.57e-05	2.157e-11	6.7	73.46
FALSE	High	[K].DKSPVREPIDNLTPEER.[D]	1xDeamidated [N11]; 1xPhospho [S3(100)]	6.52858e-10	5.13372e-05	1	1	8	Q14498	Q14498 [134-150]	Q14498 1xPhospho [S136(100)]	2	2075.96	5.39893e+07		High	High	4.57e-05	3.911e-10	6.86	77.54
FALSE	High	[K].DKTESVTSGPMSPEGSPSKSPSK.[K]	1xPhospho [S20(99.6)]	8.27675e-11	5.13372e-05	1	1	1	P35612	P35612 [682-704]	P35612 1xPhospho [S701(99.6)]	2	2400.06	5.15134e+06		High	High	4.57e-05	5.112e-11	7.74	46.6
FALSE	High	[K].DKTESVTSGPMSPEGSPSKSPSK.[K]	2xPhospho [S16(100); S20(100)]	9.53921e-07	5.13372e-05	1	1	1	P35612	P35612 [682-704]	P35612 2xPhospho [S697(100); S701(100)]	2	2480.03	1.20093e+06		High	High	4.57e-05	5.174e-07	6.12	49.1
FALSE	High	[K].DKTESVTSGPMSPEGSPSKSPSK.[K]	3xPhospho [S12(100); S16(99.4); S20(100)]	0.000117606	5.13372e-05	1	1	1	P35612	P35612 [682-704]	P35612 3xPhospho [S693(100); S697(99.4); S701(100)]	2	2560	535013		High	High	4.57e-05	5.928e-05	5.01	47.93
FALSE	High	[K].DKVSPLQNLASINNK.[K]	1xPhospho [S4(100)]	0.0071683	0.000581214	1	1	1	Q03112	Q03112 [621-635]	Q03112 1xPhospho [S624(100)]	1	1720.86	1.744e+06		High	High	0.0003227	0.00335	2.35	92.31
FALSE	High	[K].DKWATDQEDCSDQDLAGTPDLGPQKSPLWEK.[N]	1xCarbamidomethyl [C10]; 1xDeamidated [Q13]; 1xPhospho [S26(99.5)]	0.211586	0.00922662	1	1	1	O75128	O75128 [430-460]	O75128 1xPhospho [S455(99.5)]	2	3611.55		No Quan Values	High	High	0.005281	0.09643	1.81
FALSE	High	[K].DLCPSEGESDAEAESK.[E]	1xCarbamidomethyl [C3]; 1xPhospho [S9(100)]	0.000118026	5.13372e-05	1	1	1	O15119	O15119 [367-382]	O15119 1xPhospho [S375(100)]	0	1803.66	831956		High	High	4.57e-05	5.957e-05	3.12	48.78
FALSE	High	[K].DLDDALDKLSDSLGQR.[Q]	1xPhospho [S10(100)]	3.27978e-07	5.13372e-05	1	1	2	P20810	P20810 [566-581]	P20810 1xPhospho [S575(100)]	1	1840.83	1.64559e+06		High	High	4.57e-05	1.805e-07	4.78	104.61
FALSE	High	[K].DLDDALDKLSDSLGQR.[Q]	1xDeamidated [Q15]; 1xPhospho [S10(99.7)]	0.00422616	0.000375786	1	1	1	P20810	P20810 [566-581]	P20810 1xPhospho [S575(99.7)]	1	1841.82	207925		High	High	0.0002142	0.001982	2.8	105.91
FALSE	High	[K].DLDEEGSEKELHENVLDK.[E]	1xPhospho [S7(100)]	0.000638121	0.000107624	1	1	1	O43719	O43719 [573-590]	O43719 1xPhospho [S579(100)]	1	2178.94	871549		High	High	7.285e-05	0.0003053	2.44	70.22
FALSE	High	[K].DLDENEVERPEEENASANPPSGIEDETAENGVPKPK.[V]	1xDeamidated [N30]; 1xPhospho [S21(100)]	5.40434e-08	5.13372e-05	1	1	1	Q6UN15	Q6UN15 [42-77]	Q6UN15 1xPhospho [S62(100)]	0	3986.73	1.46414e+06		High	High	4.57e-05	3.041e-08	4.91	86.12
FALSE	High	[K].DLDLEPLSDLEEGLEETR.[D]	1xPhospho [S8(100)]	0.0522171	0.0026533	1	1	1	P29375	P29375 [1104-1121]	P29375 1xPhospho [S1111(100)]	0	2152.95		No Quan Values	High	High	0.001535	0.02269	1.25
FALSE	High	[K].DLDLLASVPSPSSSGSR.[K]	1xPhospho [S10(100)]	4.15928e-05	5.13372e-05	1	1	2	Q8WU79	Q8WU79 [210-226]	Q8WU79 1xPhospho [S219(100)]	0	1767.82	1.62396e+06		High	High	4.57e-05	2.138e-05	3.26	113.5
FALSE	High	[K].DLDRPESQSPK.[R]	1xDeamidated [Q8]; 1xPhospho [S9(100)]	0.00176463	0.000155523	1	1	3	Q8WUA4	Q8WUA4 [159-169]	Q8WUA4 1xPhospho [S167(100)]	0	1352.57	1.70051e+06		High	High	9.627e-05	0.0008306	2.12	30.54
FALSE	High	[K].DLDRPESQSPK.[R]	1xPhospho [S9(100)]	0.00335679	0.000209312	1	1	3	Q8WUA4	Q8WUA4 [159-169]	Q8WUA4 1xPhospho [S167(100)]	0	1351.59	27106118		High	High	0.0001247	0.001573	1.97	27.86
FALSE	High	[K].DLDRPESQSPK.[R]	2xPhospho [S7(100); S9(100)]	0.0357915	0.00219955	1	1	1	Q8WUA4	Q8WUA4 [159-169]	Q8WUA4 2xPhospho [S165(100); S167(100)]	0	1431.56	750751		High	High	0.001262	0.01561	2.68	29.61
FALSE	High	[K].DLDTSDRKEDVLSTSK.[D]	1xPhospho [S5(99.3)]	0.00786503	0.000627332	1	1	1	P54132	P54132 [324-339]	P54132 1xPhospho [S328(99.3)]	2	1888.85	862152		High	High	0.000346	0.003677	2.11	52.32
FALSE	High	[K].DLEASHQHSSPNEQLK.[K]	1xPhospho [S]	3.89567e-07	5.13372e-05	1	1	1	Q9P2B4	Q9P2B4 [276-291]		0	1899.82	1.20681e+06		High	High	4.57e-05	2.133e-07	4.93	35.74
FALSE	High	[K].DLELAGSNDDTWDPGSPVR.[K]	1xPhospho [S16(100)]	0.0487086	0.00260892	1	1	1	A5PLL1	A5PLL1 [213-231]	A5PLL1 1xPhospho [S228(100)]	0	2123.89	194519		High	High	0.001491	0.02115	2.01	106.28
FALSE	High	[K].DLELALSPIHNSSALPTTGR.[S]	1xPhospho [S7(100)]	1.14217e-05	5.13372e-05	1	1	1	Q96GX5	Q96GX5 [364-383]	Q96GX5 1xPhospho [S370(100)]	0	2172.07	2.43173e+06		High	High	4.57e-05	5.977e-06	3.41	114.35
FALSE	High	[K].DLELALSPIHNSSALPTTGR.[S]	1xDeamidated [N11]; 1xPhospho [S7(100)]	0.0318273	0.00197077	1	1	1	Q96GX5	Q96GX5 [364-383]	Q96GX5 1xPhospho [S370(100)]	0	2173.05		No Quan Values	High	High	0.001168	0.0139	1.74
FALSE	High	[K].DLESCSDDDNQGSK.[S]	1xCarbamidomethyl [C5]; 1xPhospho [S6(100)]	2.20768e-05	5.13372e-05	1	1	1	Q5T3I0	Q5T3I0 [125-138]	Q5T3I0 1xPhospho [S130(100)]	0	1649.56	1.11506e+06		High	High	4.57e-05	1.145e-05	3	22.98
FALSE	High	[K].DLESCSDDDNQGSK.[S]	1xCarbamidomethyl [C5]; 1xDeamidated [N10]; 1xPhospho [S6(100)]	0.000129431	5.13372e-05	1	1	2	Q5T3I0	Q5T3I0 [125-138]	Q5T3I0 1xPhospho [S130(100)]	0	1650.55	430174		High	High	4.57e-05	6.503e-05	2.65	27.02
FALSE	High	[K].DLESCSDDDNQGSK.[S]	1xCarbamidomethyl [C5]; 2xPhospho [S4(100); S6(100)]	0.00121598	0.000155523	1	1	2	Q5T3I0	Q5T3I0 [125-138]	Q5T3I0 2xPhospho [S128(100); S130(100)]	0	1729.53	212409		High	High	9.627e-05	0.0005732	1.63	25.36
FALSE	High	[K].DLESCSDDDNQGSKSPK.[I]	1xCarbamidomethyl [C5]; 1xPhospho [S15(100)]	1.21086e-06	5.13372e-05	1	1	1	Q5T3I0	Q5T3I0 [125-141]	Q5T3I0 1xPhospho [S139(100)]	1	1961.74	438156		High	High	4.57e-05	6.545e-07	4.51	25
FALSE	High	[K].DLESCSDDDNQGSKSPK.[I]	1xCarbamidomethyl [C5]; 2xPhospho [S6(100); S15(100)]	0.000556959	0.000107624	1	1	1	Q5T3I0	Q5T3I0 [125-141]	Q5T3I0 2xPhospho [S130(100); S139(100)]	1	2041.71	514534		High	High	7.285e-05	0.0002674	2.81	25.39
FALSE	High	[K].DLFDLNSSEEDDTEGFSER.[G]	1xPhospho [S7(100)]	1.75723e-05	5.13372e-05	1	1	3	Q9Y3T9	Q9Y3T9 [666-684]	Q9Y3T9 1xPhospho [S672(100)]	0	2284.88	8777559		High	High	4.57e-05	9.133e-06	4.2	118.67
FALSE	High	[K].DLFDLNSSEEDDTEGFSER.[G]	2xPhospho [S7(100); S8(100)]	0.000478831	0.000107624	1	1	1	Q9Y3T9	Q9Y3T9 [666-684]	Q9Y3T9 2xPhospho [S672(100); S673(100)]	0	2364.84	4.0016e+06		High	High	7.285e-05	0.0002315	2.92	121.98
FALSE	High	[K].DLFDLNSSEEDDTEGFSER.[G]	1xDeamidated [N6]; 2xPhospho [S7(100); S8(100)]	0.00217263	0.000155523	1	1	1	Q9Y3T9	Q9Y3T9 [666-684]	Q9Y3T9 2xPhospho [S672(100); S673(100)]	0	2365.83		No Quan Values	High	High	9.627e-05	0.001022	2.31
FALSE	High	[K].DLFDYSPPLHK.[N]	1xPhospho [S6(100)]	0.000134537	5.13372e-05	1	1	8	Q9NYF8	Q9NYF8 [507-517]	Q9NYF8 1xPhospho [S512(100)]	0	1411.63	7.79331e+06		High	High	4.57e-05	6.772e-05	3.21	105.74
FALSE	High	[K].DLFDYSPPLHKNLDAR.[E]	1xDeamidated [N12]; 1xPhospho [S6(100)]	6.19712e-06	5.13372e-05	1	1	1	Q9NYF8	Q9NYF8 [507-522]	Q9NYF8 1xPhospho [S512(100)]	1	1981.91	1.25084e+06		High	High	4.57e-05	3.27e-06	3.34	108.12
FALSE	High	[K].DLFETGLEDENNSPLEDEESLESIR.[A]	1xPhospho [S13(100)]	1.95462e-08	5.13372e-05	1	1	1	Q9HAW4	Q9HAW4 [213-237]	Q9HAW4 1xPhospho [S225(100)]	0	2960.26	12784882		High	High	4.57e-05	1.117e-08	5.94	122.22
FALSE	High	[K].DLGHPVEEEDELESGDQEDEDDESEDPGK.[D]	1xPhospho [S14(100)]	2.14124e-10	5.13372e-05	1	1	6	O60763	O60763 [929-957]	O60763 1xPhospho [S942(100)]	0	3323.24	114200677		High	High	4.57e-05	1.304e-10	7.04	72.86
FALSE	High	[K].DLGHPVEEEDELESGDQEDEDDESEDPGK.[D]	1xDeamidated [Q17]; 1xPhospho [S14(100)]	4.67615e-08	5.13372e-05	1	1	1	O60763	O60763 [929-957]	O60763 1xPhospho [S942(100)]	0	3324.22		No Quan Values	High	High	4.57e-05	2.643e-08	4.82
FALSE	High	[K].DLGHPVEEEDELESGDQEDEDDESEDPGK.[D]	2xPhospho [S14(100); S24(100)]	7.8568e-09	5.13372e-05	1	1	1	O60763	O60763 [929-957]	O60763 2xPhospho [S942(100); S952(100)]	0	3403.21	1.73188e+06		High	High	4.57e-05	4.558e-09	6.85	74.44
FALSE	High	[K].DLGHPVEEEDELESGDQEDEDDESEDPGKDLDHI.[-]	1xPhospho [S14(100)]	3.9619e-12	5.13372e-05	1	1	2	O60763	O60763 [929-962]	O60763 1xPhospho [S942(100)]	1	3916.52	5.01588e+06		High	High	4.57e-05	2.55e-12	7.61	97.72
FALSE	High	[K].DLGSTEDGDGTDDFLTDK.[E]	1xPhospho [T16(100)]	0.000166637	0.000107624	1	1	5	Q15527	Q15527 [180-197]	Q15527 1xPhospho [T195(100)]	0	1980.76	1188427		High	High	7.285e-05	8.344e-05	2.32	90.83
FALSE	High	[K].DLGSTEDGDGTDDFLTDKEDEK.[A]	1xPhospho [T16(100)]	3.37939e-11	5.13372e-05	1	1	5	Q15527	Q15527 [180-201]	Q15527 1xPhospho [T195(100)]	1	2481.97	12961546		High	High	4.57e-05	2.112e-11	7.41	81.7
FALSE	High	[K].DLGTQNHTSELILSSPPGQK.[V]	1xPhospho [S15(99.2)]	0.000279122	0.000107624	1	1	1	Q9ULD2	Q9ULD2 [385-404]	Q9ULD2 1xPhospho [S399(99.2)]	0	2202.04	937132		High	High	7.285e-05	0.0001372	3.22	90.21
FALSE	High	[K].DLHQPSLSPASPHSQGFER.[G]	2xPhospho [S8(99.4); S11(100)]	1.91345e-05	5.13372e-05	1	1	2	Q9BZF1	Q9BZF1 [58-76]	Q9BZF1 2xPhospho [S65(99.4); S68(100)]	0	2249.94	2.24916e+06		High	High	4.57e-05	9.921e-06	4.58	77.54
FALSE	High	[K].DLHQPSLSPASPHSQGFER.[G]	1xPhospho [S11(100)]	3.17041e-05	5.13372e-05	1	1	4	Q9BZF1	Q9BZF1 [58-76]	Q9BZF1 1xPhospho [S68(100)]	0	2169.97	2.53518e+06		High	High	4.57e-05	1.632e-05	4.05	74.12
FALSE	High	[K].DLHQPSLSPASPHSQGFER.[G]	1xDeamidated [Q15]; 1xPhospho [S11(100)]	2.2455e-06	5.13372e-05	1	1	2	Q9BZF1	Q9BZF1 [58-76]	Q9BZF1 1xPhospho [S68(100)]	0	2170.96	1.16626e+06		High	High	4.57e-05	1.204e-06	4.61	76.99
FALSE	High	[K].DLHSDDNEEESDEVEDNDNDSEMERPVNR.[G]	2xPhospho [S4(100); S11(100)]	1.35623e-06	5.13372e-05	1	1	1	P42568	P42568 [409-437]	P42568 2xPhospho [S412(100); S419(100)]	0	3593.28	621337		High	High	4.57e-05	7.301e-07	3.86	59.64
FALSE	High	[K].DLHSDDNEEESDEVEDNDNDSEMERPVNR.[G]	1xDeamidated [N19]; 1xPhospho [S4(100)]	2.22802e-06	5.13372e-05	1	1	1	P42568	P42568 [409-437]	P42568 1xPhospho [S412(100)]	0	3514.3		No Quan Values	High	High	4.57e-05	1.194e-06	2.86
FALSE	High	[K].DLHSDDNEEESDEVEDNDNDSEMERPVNR.[G]	1xPhospho [S11(100)]	0.000191958	0.000107624	1	1	2	P42568	P42568 [409-437]	P42568 1xPhospho [S419(100)]	0	3513.31		No Quan Values	High	High	7.285e-05	9.566e-05	2.03
FALSE	High	[K].DLILPNGGTPAGTSSPASSSSLLNR.[L]	1xPhospho [S15(100)]	2.13302e-07	5.13372e-05	1	1	1	Q5VWJ9	Q5VWJ9 [53-77]	Q5VWJ9 1xPhospho [S67(100)]	0	2492.2	2324081		High	High	4.57e-05	1.178e-07	5.75	113.09
FALSE	High	[K].DLILPNGGTPAGTSSPASSSSLLNR.[L]	1xDeamidated [N6]; 1xPhospho [S/T]	0.00073118	0.000107624	1	1	1	Q5VWJ9	Q5VWJ9 [53-77]		0	2493.19	1.11079e+06		High	High	7.285e-05	0.0003484	2.67	115.83
FALSE	High	[K].DLISLDSSPAK.[E]	1xPhospho [S8(100)]	0.000464175	0.000107624	1	1	2	Q9UN79	Q9UN79 [379-389]	Q9UN79 1xPhospho [S386(100)]	0	1225.57	5462755		High	High	7.285e-05	0.000224	3.11	90.83
FALSE	High	[K].DLLHPSPEEEK.[R]	1xPhospho [S6(100)]	2.33929e-05	5.13372e-05	1	1	2	P42677	P42677 [6-16]	P42677 1xPhospho [S11(100)]	0	1373.6	20548060		High	High	4.57e-05	1.211e-05	3.06	64.48
FALSE	High	[K].DLLHPSPEEEKR.[K]	1xPhospho [S6(100)]	6.76185e-07	5.13372e-05	1	1	2	P42677	P42677 [6-17]	P42677 1xPhospho [S11(100)]	1	1529.7	1.55572e+06		High	High	4.57e-05	3.676e-07	3.85	55.54
FALSE	High	[K].DLLPSPAGPVPSKDPK.[T]	1xPhospho [S5(100)]	0.000496022	0.000107624	1	1	2	Q9UHB7	Q9UHB7 [810-825]	Q9UHB7 1xPhospho [S814(100)]	1	1697.85	2.86347e+06		High	High	7.285e-05	0.0002393	2.53	87.83
FALSE	High	[K].DLLVSSGSNNSLPCGSPK.[K]	1xCarbamidomethyl [C14]; 1xPhospho [S16(100)]	0.00020117	0.000107624	1	1	2	Q5THK1	Q5THK1 [1014-1031]	Q5THK1 1xPhospho [S1029(100)]	0	1911.85	1.80702e+06		High	High	7.285e-05	9.99e-05	3.39	88.24
FALSE	High	[K].DLLVSSGSNNSLPCGSPKK.[C]	1xCarbamidomethyl [C14]; 1xPhospho [S16(100)]	9.43936e-06	5.13372e-05	1	1	1	Q5THK1	Q5THK1 [1014-1032]	Q5THK1 1xPhospho [S1029(100)]	1	2039.95	2.42787e+06		High	High	4.57e-05	4.952e-06	4.59	77.86
FALSE	High	[K].DLLVSSGSNNSLPCGSPKK.[C]	1xCarbamidomethyl [C14]; 1xDeamidated [N10]; 1xPhospho [S16(100)]	0.0573357	0.0028853	1	1	1	Q5THK1	Q5THK1 [1014-1032]	Q5THK1 1xPhospho [S1029(100)]	1	2040.93	903122		High	High	0.001678	0.02502	2	83.12
FALSE	High	[K].DLPSPDSR.[N]	1xPhospho [S4(100)]	0.031329	0.00192191	1	1	3	Q9UGU0	Q9UGU0 [1319-1326]	Q9UGU0 1xPhospho [S1322(100)]	0	966.393	4.31525e+06		High	High	0.001143	0.01373	0.79	38.37
FALSE	High	[K].DLRSPLTATPTFVTDSESTR.[S]	1xPhospho [S4(100)]	2.91356e-05	5.13372e-05	1	1	1	P13056	P13056 [212-231]	P13056 1xPhospho [S215(100)]	1	2274.06	458050		High	High	4.57e-05	1.504e-05	4.15	106.38
FALSE	High	[K].DLSEVSETTESTDVK.[D]	1xPhospho [S3(100)]	0.00490409	0.000425977	1	1	1	P41227	P41227 [211-225]	P41227 1xPhospho [S213(100)]	0	1719.72	297689		High	High	0.0002405	0.002299	2.29	74.22
FALSE	High	[K].DLSLEEIQK.[K]	1xPhospho [S3(100)]	0.000366423	0.000107624	1	2	1	P16949	P16949 [44-52]	P16949 1xPhospho [S46(100)]	0	1154.53	1.3899e+06		High	High	7.285e-05	0.0001782	2.91	84.83
FALSE	High	[K].DLSLEEIQK.[K]	1xDeamidated [Q8]; 1xPhospho [S3(100)]	0.000932472	0.000155523	1	2	1	P16949	P16949 [44-52]	P16949 1xPhospho [S46(100)]	0	1155.52	762577		High	High	9.627e-05	0.0004428	2.68	92.47
FALSE	High	[K].DLSTSPKPSPIPSPVLGR.[K]	1xPhospho [S5(99.4)]	5.08633e-05	5.13372e-05	1	1	1	Q8NDI1	Q8NDI1 [424-441]	Q8NDI1 1xPhospho [S428(99.4)]	0	1927.99	1.66616e+06		High	High	4.57e-05	2.6e-05	3.22	100.51
FALSE	High	[K].DLSTSPKPSPIPSPVLGR.[K]	2xPhospho [S13(100); S/T]	0.000146282	5.13372e-05	1	1	2	Q8NDI1	Q8NDI1 [424-441]	Q8NDI1 2xPhospho [S436(100); S/T]	0	2007.96	1.79038e+06		High	High	4.57e-05	7.327e-05	3.36	103.46
FALSE	High	[K].DLSTSPKPSPIPSPVLGR.[K]	3xPhospho [S9(99.8); S13(100); S/T]	7.13065e-05	5.13372e-05	1	1	6	Q8NDI1	Q8NDI1 [424-441]	Q8NDI1 3xPhospho [S432(99.8); S436(100); S/T]	0	2087.92	2.89207e+06		High	High	4.57e-05	3.633e-05	3.87	100.49
FALSE	High	[K].DLTSLETTSEMEAGSPENKK.[Q]	1xPhospho [S15(100)]	2.81578e-07	5.13372e-05	1	1	1	Q5VYS8	Q5VYS8 [158-177]	Q5VYS8 1xPhospho [S172(100)]	1	2246.97	2642628		High	High	4.57e-05	1.553e-07	5.51	83.7
FALSE	High	[K].DLVASVPDMQGDGEDNHMDGDK.[G]	1xDeamidated [Q10]; 1xPhospho [S5(100)]	2.97498e-06	5.13372e-05	1	1	1	Q14919	Q14919 [85-106]	Q14919 1xPhospho [S89(100)]	0	2425.92		No Quan Values	High	High	4.57e-05	1.589e-06	3.98
FALSE	High	[K].DLVLPTQALPASPALK.[N]	1xPhospho [S12(100)]	0.00092826	0.000155523	1	1	1	Q15554	Q15554 [354-369]	Q15554 1xPhospho [S365(100)]	0	1713.92		No Quan Values	High	High	9.627e-05	0.0004408	2.77
FALSE	High	[K].DMDEPSPVPNVEEVTLPK.[T]	1xPhospho [S6(100)]	7.35672e-06	5.13372e-05	1	1	2	Q8TAQ2	Q8TAQ2 [342-359]	Q8TAQ2 1xPhospho [S347(100)]	0	2075.92	13213152		High	High	4.57e-05	3.869e-06	4	112.08
FALSE	High	[K].DMDEPSPVPNVEEVTLPK.[T]	1xOxidation [M2]; 1xPhospho [S6(100)]	0.000358519	0.000107624	1	1	3	Q8TAQ2	Q8TAQ2 [342-359]	Q8TAQ2 1xPhospho [S347(100)]	0	2091.92	4.47889e+06		High	High	7.285e-05	0.0001749	2.41	107.33
FALSE	High	[K].DMDEPSPVPNVEEVTLPK.[T]	1xDeamidated [N10]; 1xPhospho [S6(100)]	0.000592158	0.000107624	1	1	1	Q8TAQ2	Q8TAQ2 [342-359]	Q8TAQ2 1xPhospho [S347(100)]	0	2076.91	233502		High	High	7.285e-05	0.0002845	2.12	113.94
FALSE	High	[K].DMESPTKLDVTLAK.[D]	1xPhospho [S4(100)]	1.42137e-06	5.13372e-05	1	1	4	P27816	P27816 [277-290]	P27816 1xPhospho [S280(100)]	1	1627.76	1.41392e+08		High	High	4.57e-05	7.656e-07	4.85	92.38
FALSE	High	[K].DMESPTKLDVTLAK.[D]	1xOxidation [M2]; 1xPhospho [S4(100)]	1.91925e-07	5.13372e-05	1	1	5	P27816	P27816 [277-290]	P27816 1xPhospho [S280(100)]	1	1643.76	11858264		High	High	4.57e-05	1.065e-07	4.63	81.4
FALSE	High	[K].DMHCLEASSPTFSK.[E]	1xCarbamidomethyl [C4]; 1xPhospho [S9(100)]	0.020541	0.00145302	1	1	1	Q7Z333	Q7Z333 [634-647]	Q7Z333 1xPhospho [S642(100)]	0	1689.66	238753		High	High	0.0008267	0.009229	2.11	70.85
FALSE	High	[K].DMNQPSSSFFSISPTSNSSATIAR.[E]	1xPhospho [S13(100)]	8.15801e-07	5.13372e-05	1	1	1	Q9NUL3	Q9NUL3 [443-466]	Q9NUL3 1xPhospho [S455(100)]	0	2612.13	1.36441e+06		High	High	4.57e-05	4.43e-07	4.62	115.83
FALSE	High	[K].DMNQPSSSFFSISPTSNSSATIAR.[E]	1xOxidation [M2]; 1xPhospho [S13(100)]	3.53281e-06	5.13372e-05	1	1	1	Q9NUL3	Q9NUL3 [443-466]	Q9NUL3 1xPhospho [S455(100)]	0	2628.13	459159		High	High	4.57e-05	1.88e-06	3.33	111.33
FALSE	High	[K].DMNQPSSSFFSISPTSNSSATIAR.[E]	2xDeamidated [Q4; N17]; 1xPhospho [S13(97.8)]	0.0408388	0.00229064	1	1	1	Q9NUL3	Q9NUL3 [443-466]	Q9NUL3 1xPhospho [S455(97.8)]	0	2614.1		No Quan Values	High	High	0.001353	0.01777	1.36
FALSE	High	[K].DMSLKDSGSDLSHRPK.[R]	1xOxidation [M2]; 1xPhospho [S]	7.48354e-05	5.13372e-05	1	1	2	O95251	O95251 [156-171]		1	1868.82	721925		High	High	4.57e-05	3.809e-05	3.53	32.63
FALSE	High	[K].DMSLKDSGSDLSHRPK.[R]	1xPhospho [S7(99.4)]	5.71524e-07	5.13372e-05	1	1	2	O95251	O95251 [156-171]	O95251 1xPhospho [S162(99.4)]	1	1852.83	3565674		High	High	4.57e-05	3.119e-07	4.97	45.71
FALSE	High	[K].DMSLKDSGSDLSHRPK.[R]	2xPhospho [S7(100); S9(100)]	0.000266045	0.000107624	1	1	3	O95251	O95251 [156-171]	O95251 2xPhospho [S162(100); S164(100)]	1	1932.79	1.28694e+06		High	High	7.285e-05	0.000131	2.63	49.89
FALSE	High	[K].DMSPLSETEMALGK.[D]	1xOxidation [M]; 1xPhospho [S3(100)]	7.79486e-05	5.13372e-05	1	1	5	P27816	P27816 [505-518]	P27816 1xPhospho [S507(100)]	0	1604.66	5.35465e+06		High	High	4.57e-05	3.954e-05	3.68	103.7
FALSE	High	[K].DMSPLSETEMALGK.[D]	2xPhospho [S3(100); S6(100)]	5.4237e-05	5.13372e-05	1	1	2	P27816	P27816 [505-518]	P27816 2xPhospho [S507(100); S510(100)]	0	1668.63	2.22124e+06		High	High	4.57e-05	2.77e-05	3.6	118.8
FALSE	High	[K].DMSPLSETEMALGK.[D]	1xPhospho [S6(100)]	5.50615e-05	5.13372e-05	1	1	4	P27816	P27816 [505-518]	P27816 1xPhospho [S510(100)]	0	1588.66	2.63902e+07		High	High	4.57e-05	2.817e-05	4.12	115.64
FALSE	High	[K].DNDDDQSDKGTYTIELENPNSEEVEAR.[K]	1xPhospho [T11(99.7)]	1.29277e-10	5.13372e-05	1	1	1	Q5SW79	Q5SW79 [491-517]	Q5SW79 1xPhospho [T501(99.7)]	1	3163.29	28337332		High	High	4.57e-05	7.933e-11	7.29	91.51
FALSE	High	[K].DNDDDQSDKGTYTIELENPNSEEVEAR.[K]	1xDeamidated [N]; 1xPhospho [S/T/Y]	1.0604e-09	5.13372e-05	1	1	2	Q5SW79	Q5SW79 [491-517]		1	3164.27	1444155		High	High	4.57e-05	6.325e-10	7.53	93.7
FALSE	High	[K].DNDSESDYMFMAPGAGAIPK.[N]	1xPhospho [S4(99.5)]	2.69783e-05	5.13372e-05	1	1	2	O14654	O14654 [772-791]	O14654 1xPhospho [S775(99.5)]	0	2195.87	10103692		High	High	4.57e-05	1.394e-05	3.54	120.39
FALSE	High	[K].DNDSESDYMFMAPGAGAIPK.[N]	1xOxidation [M]; 1xPhospho [S4(99.6)]	1.91345e-05	5.13372e-05	1	1	2	O14654	O14654 [772-791]	O14654 1xPhospho [S775(99.6)]	0	2211.86	1.34564e+06		High	High	4.57e-05	9.947e-06	3.31	107.97
FALSE	High	[K].DNEEREQSSDLTPSGDVSPVKPLSR.[S]	1xPhospho [S18(100)]	1.36033e-07	5.13372e-05	1	1	1	Q8WYQ5	Q8WYQ5 [360-384]	Q8WYQ5 1xPhospho [S377(100)]	1	2822.28	1.68868e+06		High	High	4.57e-05	7.561e-08	4.97	77.55
FALSE	High	[K].DNLVSSIHTDDSLEVER.[R]	1xPhospho [S12(100)]	1.9738e-06	5.13372e-05	1	1	2	Q5VZL5	Q5VZL5 [99-115]	Q5VZL5 1xPhospho [S110(100)]	0	2008.89	629331		High	High	4.57e-05	1.058e-06	4.43	91.91
FALSE	High	[K].DNLVSSIHTDDSLEVER.[R]	2xPhospho [T9(100); S12(100)]	8.46439e-06	5.13372e-05	1	1	3	Q5VZL5	Q5VZL5 [99-115]	Q5VZL5 2xPhospho [T107(100); S110(100)]	0	2088.85	838355		High	High	4.57e-05	4.452e-06	4.35	90.17
FALSE	High	[K].DNPSPEPQLDDIKR.[E]	1xPhospho [S4(100)]	3.26698e-07	5.13372e-05	1	1	3	Q96JC9	Q96JC9 [162-175]	Q96JC9 1xPhospho [S165(100)]	1	1703.76	20133934		High	High	4.57e-05	1.794e-07	3.5	66.57
FALSE	High	[K].DNPSPEPQLDDIKR.[E]	1xDeamidated [N/Q]; 1xPhospho [S4(100)]	3.0929e-07	5.13372e-05	1	1	4	Q96JC9	Q96JC9 [162-175]	Q96JC9 1xPhospho [S165(100)]	1	1704.75	4.04688e+06		High	High	4.57e-05	1.701e-07	3.58	70.52
FALSE	High	[K].DNPSPEPQLDDIKR.[E]	2xDeamidated [N2; Q8]; 1xPhospho [S4(100)]	0.00548237	0.000425977	1	1	1	Q96JC9	Q96JC9 [162-175]	Q96JC9 1xPhospho [S165(100)]	1	1705.73	249280		High	High	0.0002405	0.002576	1.53	71.92
FALSE	High	[K].DNQESSDAELSSSEYIK.[T]	1xPhospho [S/Y]	0.000232347	0.000107624	1	1	2	Q96JM3	Q96JM3 [622-638]		0	1981.79	3.21735e+06		High	High	7.285e-05	0.000115	4.6	74.57
FALSE	High	[K].DNTPSGKSDDDFADFHSSK.[F]	1xPhospho [T/S]	0.0012044	0.000155523	1	1	1	Q9UMZ2	Q9UMZ2 [765-783]		1	2149.83	194923		High	High	9.627e-05	0.0005672	1.9	59.43
FALSE	High	[K].DNVEDRTPEHFALVPLTESQGPPHSGSGSR.[T]	1xPhospho [T7(100)]	2.52478e-06	5.13372e-05	1	1	1	P51825	P51825 [691-720]	P51825 1xPhospho [T697(100)]	1	3296.5	227435		High	High	4.57e-05	1.348e-06	2.26	97.57
FALSE	High	[K].DNVEDRTPEHFALVPLTESQGPPHSGSGSR.[T]	1xDeamidated [N2]; 1xPhospho [T7(100)]	5.9276e-12	5.13372e-05	1	1	1	P51825	P51825 [691-720]	P51825 1xPhospho [T697(100)]	1	3297.48		No Quan Values	High	High	4.57e-05	3.788e-12	6.3
FALSE	High	[K].DPAEPETVPDGETPEDENPTEEGADNSSAK.[M]	1xPhospho [S28(99.5)]	9.98725e-08	5.13372e-05	1	1	1	Q9Y4C8	Q9Y4C8 [683-712]	Q9Y4C8 1xPhospho [S710(99.5)]	0	3207.26	2.92495e+06		High	High	4.57e-05	5.58e-08	5.12	71.8
FALSE	High	[K].DPDSNPYSLLDNTESDQTADTDASESHHSTNR.[R]	1xPhospho [T/S/Y]	4.40323e-12	5.13372e-05	1	1	2	P51114	P51114 [471-502]		0	3599.43	5.78841e+06		High	High	4.57e-05	2.835e-12	7.62	86.84
FALSE	High	[K].DPDSNPYSLLDNTESDQTADTDASESHHSTNR.[R]	2xPhospho [T13(100); S15(100)]	5.85918e-09	5.13372e-05	1	1	1	P51114	P51114 [471-502]	P51114 2xPhospho [T483(100); S485(100)]	0	3679.4	1.43748e+06		High	High	4.57e-05	3.408e-09	7.29	87.18
FALSE	High	[K].DPDSNPYSLLDNTESDQTADTDASESHHSTNRR.[R]	1xDeamidated [N12]; 1xPhospho [S15(100)]	1.23681e-08	5.13372e-05	1	1	1	P51114	P51114 [471-503]	P51114 1xPhospho [S485(100)]	1	3756.52	784410		High	High	4.57e-05	7.131e-09	6.91	80.74
FALSE	High	[K].DPFSPDKK.[K]	1xPhospho [S4(100)]	0.00212743	0.000155523	1	1	1	Q5PSV4	Q5PSV4 [194-201]	Q5PSV4 1xPhospho [S197(100)]	1	1013.43	1.52578e+06		High	High	9.627e-05	0.001001	2.39	36.32
FALSE	High	[K].DPGPPRPPAGATQDEELQGSPLSR.[K]	1xPhospho [S20(100)]	8.91532e-11	5.13372e-05	1	1	1	Q58EX7	Q58EX7 [45-68]	Q58EX7 1xPhospho [S64(100)]	0	2552.18	1.3453e+06		High	High	4.57e-05	5.488e-11	6.44	80.47
FALSE	High	[K].DPLTHTSNSLPR.[S]	1xPhospho [S9(100)]	0.000143267	5.13372e-05	1	1	2	Q9UBP0	Q9UBP0 [237-248]	Q9UBP0 1xPhospho [S245(100)]	0	1417.65	944030		High	High	4.57e-05	7.182e-05	3.58	58.67
FALSE	High	[K].DPNSATATAPPSPLK.[R]	1xPhospho [S12(100)]	0.000398808	0.000107624	1	1	2	Q92766	Q92766 [150-164]	Q92766 1xPhospho [S161(100)]	0	1546.71	765906		High	High	7.285e-05	0.0001937	3.42	63.53
FALSE	High	[K].DPSIKPVTPSPSK.[L]	1xPhospho [S10(100)]	0.000105599	5.13372e-05	1	1	1	Q9H792	Q9H792 [845-857]	Q9H792 1xPhospho [S854(100)]	0	1432.71	1.96022e+06		High	High	4.57e-05	5.328e-05	3.08	54.5
FALSE	High	[K].DPSSGQEVATPPVPQLQVCEPK.[E]	1xCarbamidomethyl [C19]; 1xPhospho [T10(100)]	1.73366e-07	5.13372e-05	1	1	2	Q9UKV3	Q9UKV3 [673-694]	Q9UKV3 1xPhospho [T682(100)]	0	2443.12	2.73981e+06		High	High	4.57e-05	9.62e-08	4.36	102.5
FALSE	High	[K].DPSSGQEVATPPVPQLQVCEPK.[E]	1xCarbamidomethyl [C19]; 1xDeamidated [Q17]; 1xPhospho [T10(100)]	9.22145e-06	5.13372e-05	1	1	1	Q9UKV3	Q9UKV3 [673-694]	Q9UKV3 1xPhospho [T682(100)]	0	2444.11	935993		High	High	4.57e-05	4.835e-06	4.42	106.03
FALSE	High	[K].DPSSGQEVATPPVPQLQVCEPK.[E]	1xCarbamidomethyl [C19]; 2xDeamidated [Q15; Q17]; 1xPhospho [T10(99.2)]	0.00473206	0.000425977	1	1	2	Q9UKV3	Q9UKV3 [673-694]	Q9UKV3 1xPhospho [T682(99.2)]	0	2445.09		No Quan Values	High	High	0.0002405	0.00222	1.84
FALSE	High	[K].DPSVDITQDLVDESEEER.[F]	1xPhospho [S14(100)]	9.75069e-05	5.13372e-05	1	1	1	Q6IN85	Q6IN85 [104-121]	Q6IN85 1xPhospho [S117(100)]	0	2155.89	198068		High	High	4.57e-05	4.936e-05	3.33	102.45
FALSE	High	[K].DPSVDITQDLVDESEEERFDDMSSPGLELPSCELSR.[L]	1xCarbamidomethyl [C32]; 1xPhospho [S/T]	0.000773642	0.000155523	1	1	1	Q6IN85	Q6IN85 [104-139]		1	4176.78		No Quan Values	High	High	9.627e-05	0.0003678	2.58
FALSE	High	[K].DPTQKPSPHPVKPLSAAPVEGSPDRK.[Q]	1xPhospho [S22(100)]	4.8306e-07	5.13372e-05	1	1	1	Q9BXF6	Q9BXF6 [517-542]	Q9BXF6 1xPhospho [S538(100)]	1	2815.41	4.36704e+06		High	High	4.57e-05	2.643e-07	6.95	54.82
FALSE	High	[K].DQEPKPSPEPAAVSR.[G]	1xDeamidated [Q2]; 1xPhospho [S7(100)]	5.00993e-05	5.13372e-05	1	1	2	Q9H7S9	Q9H7S9 [246-260]	Q9H7S9 1xPhospho [S252(100)]	0	1688.75	2.47716e+06		High	High	4.57e-05	2.56e-05	3.64	45.73
FALSE	High	[K].DQEPKPSPEPAAVSR.[G]	1xPhospho [S7(100)]	5.4442e-05	5.13372e-05	1	1	3	Q9H7S9	Q9H7S9 [246-260]	Q9H7S9 1xPhospho [S252(100)]	0	1687.77	15289189		High	High	4.57e-05	2.783e-05	3.56	43.84
FALSE	High	[K].DQNESLDEEMFYK.[L]	1xPhospho [S5(100)]	7.70878e-05	5.13372e-05	1	1	1	Q96AC1	Q96AC1 [662-674]	Q96AC1 1xPhospho [S666(100)]	0	1727.65	1714614		High	High	4.57e-05	3.911e-05	4.18	97.08
FALSE	High	[K].DQPDGSSLSPAQSPSQSQPPAASSLR.[E]	1xPhospho [S]	8.01516e-06	5.13372e-05	1	1	1	Q6WCQ1	Q6WCQ1 [212-237]		0	2675.19		No Quan Values	High	High	4.57e-05	4.222e-06	4.3
FALSE	High	[K].DQPDGSSLSPAQSPSQSQPPAASSLR.[E]	2xPhospho [S9(98); S13(100)]	5.19944e-06	5.13372e-05	1	1	1	Q6WCQ1	Q6WCQ1 [212-237]	Q6WCQ1 2xPhospho [S220(98); S224(100)]	0	2755.16	2.57468e+06		High	High	4.57e-05	2.753e-06	4.75	74.43
FALSE	High	[K].DQPDGSSLSPAQSPSQSQPPAASSLREPGLESK.[E]	2xPhospho [S13(100); S]	1.00068e-05	5.13372e-05	1	1	1	Q6WCQ1	Q6WCQ1 [212-244]	Q6WCQ1 2xPhospho [S224(100); S]	1	3495.53	1.16187e+06		High	High	4.57e-05	5.255e-06	4.61	87.05
FALSE	High	[K].DQPDGSSLSPAQSPSQSQPPAASSLREPGLESK.[E]	1xPhospho [S]	0.00967969	0.000675286	1	1	1	Q6WCQ1	Q6WCQ1 [212-244]		1	3415.56	784537		High	High	0.0003707	0.004503	3.09	84.99
FALSE	High	[K].DQPPFGDSDDSVEADK.[S]	1xPhospho [S8(100)]	0.000190038	0.000107624	1	1	1	Q14676	Q14676 [488-503]	Q14676 1xPhospho [S495(100)]	0	1801.68	888212		High	High	7.285e-05	9.454e-05	2.56	67.88
FALSE	High	[K].DQPPFGDSDDSVEADKSSPGIHLER.[S]	1xPhospho [S18(100)]	4.44977e-10	5.13372e-05	1	1	5	Q14676	Q14676 [488-512]	Q14676 1xPhospho [S505(100)]	1	2778.19	22652050		High	High	4.57e-05	2.681e-10	6.22	89.58
FALSE	High	[K].DQPPFGDSDDSVEADKSSPGIHLER.[S]	2xPhospho [S]	1.08586e-05	5.13372e-05	1	1	3	Q14676	Q14676 [488-512]		1	2858.16		No Quan Values	High	High	4.57e-05	5.678e-06	3.96
FALSE	High	[K].DQPPFGDSDDSVEADKSSPGIHLER.[S]	1xDeamidated [Q2]; 1xPhospho [S18(98.6)]	0.000566084	0.000107624	1	1	3	Q14676	Q14676 [488-512]	Q14676 1xPhospho [S505(98.6)]	1	2779.17	601839		High	High	7.285e-05	0.0002717	4.16	91.28
FALSE	High	[K].DQPPFGDSDDSVEADKSSPGIHLER.[S]	3xPhospho [S8(100); S11(100); S]	0.00172004	0.000155523	1	1	3	Q14676	Q14676 [488-512]	Q14676 3xPhospho [S495(100); S498(100); S]	1	2938.12	676868		High	High	9.627e-05	0.0008095	2.32	95.22
FALSE	High	[K].DQPPSPSPPPQSEALSSTSR.[L]	1xPhospho [S7(100)]	1.64256e-06	5.13372e-05	1	1	1	Q7L1V2	Q7L1V2 [55-74]	Q7L1V2 1xPhospho [S61(100)]	0	2144.95	399714		High	High	4.57e-05	8.828e-07	4.35	68.48
FALSE	High	[K].DQQPSGSEGEDDDAEAALK.[K]	1xPhospho [S]	0.000212945	0.000107624	1	1	1	Q9NXG2	Q9NXG2 [82-100]		0	2041.79	322319		High	High	7.285e-05	0.0001056	2.65	55.78
FALSE	High	[K].DQQPSGSEGEDDDAEAALKK.[E]	1xPhospho [S]	1.41582e-06	5.13372e-05	1	1	3	Q9NXG2	Q9NXG2 [82-101]		1	2169.88	3982955		High	High	4.57e-05	7.627e-07	3.63	49.19
FALSE	High	[K].DQQPSGSEGEDDDAEAALKK.[E]	1xDeamidated [Q2]; 1xPhospho [S]	4.90384e-06	5.13372e-05	1	1	1	Q9NXG2	Q9NXG2 [82-101]		1	2170.87	306171		High	High	4.57e-05	2.595e-06	2.73	50.54
FALSE	High	[K].DQQPSGSEGEDDDAEAALKK.[E]	2xPhospho [S5(100); S7(100)]	1.96482e-07	5.13372e-05	1	1	7	Q9NXG2	Q9NXG2 [82-101]	Q9NXG2 2xPhospho [S86(100); S88(100)]	1	2249.85	9865277		High	High	4.57e-05	1.088e-07	4.66	52.05
FALSE	High	[K].DQQPSGSEGEDDDAEAALKK.[E]	1xDeamidated [Q3]; 2xPhospho [S5(100); S7(100)]	5.17919e-06	5.13372e-05	1	1	1	Q9NXG2	Q9NXG2 [82-101]	Q9NXG2 2xPhospho [S86(100); S88(100)]	1	2250.83		No Quan Values	High	High	4.57e-05	2.742e-06	3.75
FALSE	High	[K].DQSLALSPK.[L]	1xPhospho [S7(100)]	0.00342855	0.000209312	1	1	1	P51957	P51957 [455-463]	P51957 1xPhospho [S461(100)]	0	1038.49	1.59243e+06		High	High	0.0001247	0.001608	2.88	59.92
FALSE	High	[K].DQSPPPSPPPSYHPPPPPTK.[K]	2xPhospho [S3(100); S7(100)]	2.19223e-07	5.13372e-05	1	1	11	Q9P206	Q9P206 [667-686]	Q9P206 2xPhospho [S669(100); S673(100)]	0	2279.98	6.62195e+06		High	High	4.57e-05	1.211e-07	4.9	66.45
FALSE	High	[K].DQSPPPSPPPSYHPPPPPTK.[K]	1xPhospho [S3(100)]	0.010495	0.000826658	1	1	1	Q9P206	Q9P206 [667-686]	Q9P206 1xPhospho [S669(100)]	0	2200.01	959211		High	High	0.0004788	0.004877	1.6	65.49
FALSE	High	[K].DQSPSRAPGLR.[Q]	1xPhospho [S3(100)]	0.00159388	0.000155523	1	1	3	P09601	P09601 [227-237]	P09601 1xPhospho [S229(100)]	1	1263.58	28072683		High	High	9.627e-05	0.0007515	2.5	33.59
FALSE	High	[K].DQSPSRAPGLR.[Q]	1xDeamidated [Q2]; 1xPhospho [S3(100)]	0.00206156	0.000155523	1	1	1	P09601	P09601 [227-237]	P09601 1xPhospho [S229(100)]	1	1264.57	683583		High	High	9.627e-05	0.00097	2.41	36.56
FALSE	High	[K].DQVNLSPK.[L]	1xPhospho [S6(100)]	0.0127768	0.00102457	1	1	1	Q5FBB7	Q5FBB7 [251-258]	Q5FBB7 1xPhospho [S256(100)]	0	980.445	1.48442e+06		High	High	0.0005814	0.005906	2.34	42.97
FALSE	High	[K].DRASPESLDLTR.[D]	1xPhospho [S4(100)]	0.000139329	5.13372e-05	1	1	2	Q92786	Q92786 [508-519]	Q92786 1xPhospho [S511(100)]	1	1439.65	3.7549e+06		High	High	4.57e-05	7.008e-05	3.14	64.49
FALSE	High	[K].DREDSPERCSDSDEEK.[K]	1xCarbamidomethyl [C9]; 2xPhospho [S5(100); S10(99.2)]	0.0141456	0.00112385	1	1	1	Q14677	Q14677 [223-238]	Q14677 2xPhospho [S227(100); S232(99.2)]	2	2113.71	1.28026e+06		High	High	0.0006329	0.006507	3.25	17.79
FALSE	High	[K].DREGPTDHLESACPLNLPLQNNHTAADMYLSPVRSPK.[K]	1xCarbamidomethyl [C13]; 1xPhospho [S35(99.4)]	2.05106e-10	5.13372e-05	1	1	1	P06400	P06400 [578-614]	P06400 1xPhospho [S612(99.4)]	2	4223.96	5310025		High	High	4.57e-05	1.248e-10	6.51	111.91
FALSE	High	[K].DREGPTDHLESACPLNLPLQNNHTAADMYLSPVRSPK.[K]	1xCarbamidomethyl [C13]; 1xDeamidated [N22]; 1xPhospho [S35(99.2)]	0.000141287	5.13372e-05	1	1	1	P06400	P06400 [578-614]	P06400 1xPhospho [S612(99.2)]	2	4224.95		No Quan Values	High	High	4.57e-05	7.084e-05	4.17
FALSE	High	[K].DREGPTDHLESACPLNLPLQNNHTAADMYLSPVRSPK.[K]	1xCarbamidomethyl [C13]; 1xOxidation [M28]; 1xPhospho [Y/S/T]	3.74161e-08	5.13372e-05	1	1	2	P06400	P06400 [578-614]		2	4239.96		No Quan Values	High	High	4.57e-05	2.118e-08	5.85
FALSE	High	[K].DREGPTDHLESACPLNLPLQNNHTAADMYLSPVRSPK.[K]	1xCarbamidomethyl [C13]; 2xDeamidated [N16; N21]; 2xPhospho [T/S/Y]	0.000251099	0.000107624	1	1	1	P06400	P06400 [578-614]		2	4305.9		No Quan Values	High	High	7.285e-05	0.0001239	6.85
FALSE	High	[K].DRFSNSMESLSSR.[R]	1xPhospho [S6(99.3)]	0.0174942	0.00141103	1	1	2	Q9H792	Q9H792 [1245-1257]	Q9H792 1xPhospho [S1250(99.3)]	1	1595.65	398148		High	High	0.0008071	0.007957	2.57	62.27
FALSE	High	[K].DRGLDSGAETEEEK.[D]	1xPhospho [S6(100)]	4.05105e-07	5.13372e-05	1	1	2	P78559	P78559 [607-620]	P78559 1xPhospho [S612(100)]	1	1615.65	7.61325e+06		High	High	4.57e-05	2.219e-07	4.6	31.88
FALSE	High	[K].DRGLDSGAETEEEK.[D]	2xPhospho [S6(100); T10(100)]	0.000580125	0.000107624	1	1	2	P78559	P78559 [607-620]	P78559 2xPhospho [S612(100); T616(100)]	1	1695.61	913245		High	High	7.285e-05	0.0002789	3.9	31.19
FALSE	High	[K].DRHDTPDPSPR.[R]	1xPhospho [S9(100)]	0.195855	0.00842328	1	1	1	Q9BRD0	Q9BRD0 [143-153]	Q9BRD0 1xPhospho [S151(100)]	1	1372.56		No Quan Values	High	High	0.004807	0.0894	1.06
FALSE	High	[K].DRLGSPLAVDEALR.[R]	1xPhospho [S5(100)]	0.000635454	0.000107624	1	1	2	Q7RTP6	Q7RTP6 [1306-1319]	Q7RTP6 1xPhospho [S1310(100)]	1	1591.78	1.66562e+06		High	High	7.285e-05	0.0003043	3.27	99.97
FALSE	High	[K].DRPHASGTDGDESEEDPPEHKPSK.[L]	1xPhospho [S13(100)]	4.6699e-09	5.13372e-05	1	1	5	Q96RS0	Q96RS0 [400-423]	Q96RS0 1xPhospho [S412(100)]	0	2697.11	2.1775e+06		High	High	4.57e-05	2.722e-09	5.58	22.99
FALSE	High	[K].DRPHASGTDGDESEEDPPEHKPSK.[L]	2xPhospho [T8(100); S13(100)]	1.01948e-06	5.13372e-05	1	1	5	Q96RS0	Q96RS0 [400-423]	Q96RS0 2xPhospho [T407(100); S412(100)]	0	2777.07	3.0534e+06		High	High	4.57e-05	5.511e-07	3.86	23.68
FALSE	High	[K].DRPVSQPSLVGSK.[E]	1xPhospho [S8(99.6)]	7.79486e-05	5.13372e-05	1	1	1	Q9H4A3	Q9H4A3 [163-175]	Q9H4A3 1xPhospho [S170(99.6)]	0	1449.71	2386108		High	High	4.57e-05	3.958e-05	4	53.51
FALSE	High	[K].DRQSPLHGNHITISHTQATGSR.[S]	1xPhospho [S4(100)]	9.65378e-10	5.13372e-05	1	1	3	Q86VQ1	Q86VQ1 [255-276]	Q86VQ1 1xPhospho [S258(100)]	1	2493.17	4.99107e+06		High	High	4.57e-05	5.766e-10	5.6	47.5
FALSE	High	[K].DRQSPLHGNHITISHTQATGSR.[S]	1xDeamidated [Q3]; 1xPhospho [S4(100)]	7.99045e-11	5.13372e-05	1	1	1	Q86VQ1	Q86VQ1 [255-276]	Q86VQ1 1xPhospho [S258(100)]	1	2494.16	993297		High	High	4.57e-05	4.94e-11	6.19	50.17
FALSE	High	[K].DRVLDDVSIRSPETK.[C]	1xPhospho [S11(100)]	0.000296024	0.000107624	1	1	2	Q12830	Q12830 [1290-1304]	Q12830 1xPhospho [S1300(100)]	2	1809.87	3.91436e+06		High	High	7.285e-05	0.0001452	3.43	70.61
FALSE	High	[K].DSAPELNVSSSETEEDK.[E]	1xPhospho [S9(99.1)]	0.00672487	0.000581214	1	1	1	Q86UV5	Q86UV5 [878-894]	Q86UV5 1xPhospho [S886(99.1)]	0	1916.76	334309		High	High	0.0003227	0.003146	2.26	63.86
FALSE	High	[K].DSDQVAQSDGEESPAAEEQLLGEHIK.[E]	1xPhospho [S]	0.000373175	0.000107624	1	1	1	O94979	O94979 [520-545]		0	2862.23		No Quan Values	High	High	7.285e-05	0.0001814	2.17
FALSE	High	[K].DSDRDDFLDDFGSENEGELR.[A]	1xPhospho [S13(100)]	0.000388586	0.000107624	1	1	1	Q76G19	Q76G19 [224-243]	Q76G19 1xPhospho [S236(100)]	1	2410.93	207470		High	High	7.285e-05	0.0001888	2.76	108.82
FALSE	High	[K].DSDTESSDLFTNLNLGR.[T]	1xPhospho [S/T]	0.0408388	0.00229064	1	1	1	Q9Y3S2	Q9Y3S2 [290-306]		0	1963.83	83816.5		High	High	0.001353	0.01776	1.34	121.19
FALSE	High	[K].DSDYVYPSLESDEDNPIFK.[S]	1xPhospho [S11(100)]	1.0981e-06	5.13372e-05	1	1	1	O75151	O75151 [872-890]	O75151 1xPhospho [S882(100)]	0	2312.95	1701904		High	High	4.57e-05	5.946e-07	5.36	121.67
FALSE	High	[K].DSEAWVPDSEER.[L]	1xPhospho [S9(100)]	0.000326607	0.000107624	1	1	1	Q96F63	Q96F63 [267-278]	Q96F63 1xPhospho [S275(100)]	0	1499.57	804984		High	High	7.285e-05	0.0001599	3	69.13
FALSE	High	[K].DSEDSGQHPDVNSSDK.[G]	2xPhospho [S2(100); S5(100)]	0.177091	0.00767145	1	1	1	Q9P260	Q9P260 [415-430]	Q9P260 2xPhospho [S416(100); S419(100)]	0	1876.63		No Quan Values	High	High	0.004355	0.08071	1.9
FALSE	High	[K].DSENTPVKGGTVADLDEQDEETVTAGGK.[E]	1xPhospho [S2(99.7)]	4.62669e-13	5.13372e-05	1	1	3	Q92922	Q92922 [394-421]	Q92922 1xPhospho [S395(99.7)]	1	2942.28	5110493		High	High	4.57e-05	3.072e-13	7.82	79.83
FALSE	High	[K].DSENTPVKGGTVADLDEQDEETVTAGGK.[E]	1xDeamidated [Q18]; 1xPhospho [S/T]	1.02432e-05	5.13372e-05	1	1	1	Q92922	Q92922 [394-421]		1	2943.26		No Quan Values	High	High	4.57e-05	5.372e-06	3.02
FALSE	High	[K].DSENTPVKGGTVADLDEQDEETVTAGGKEDEDPAK.[G]	1xPhospho [S2(99.5)]	1.96708e-12	5.13372e-05	1	1	1	Q92922	Q92922 [394-428]	Q92922 1xPhospho [S395(99.5)]	2	3726.6	3.28791e+06		High	High	4.57e-05	1.279e-12	7.95	78.46
FALSE	High	[K].DSEPAADGPAASEDPSATESDLPNPHVGEVSVLSSGSPR.[L]	1xPhospho [S37(100)]	1.03301e-11	5.13372e-05	1	1	1	O14686	O14686 [12-50]	O14686 1xPhospho [S48(100)]	0	3911.71	7581006		High	High	4.57e-05	6.556e-12	7.71	105.78
FALSE	High	[K].DSFIENSSSNCTSGSSKPNSPSISPSILSNTEHK.[R]	1xCarbamidomethyl [C11]; 1xPhospho [S20(100)]	1.56569e-13	5.13372e-05	1	1	2	Q99700	Q99700 [842-875]	Q99700 1xPhospho [S861(100)]	0	3675.61	11301372		High	High	4.57e-05	1.053e-13	7.74	96.13
FALSE	High	[K].DSFIENSSSNCTSGSSKPNSPSISPSILSNTEHK.[R]	1xCarbamidomethyl [C11]; 1xDeamidated [N19]; 1xPhospho [S20(99.4)]	1.51778e-07	5.13372e-05	1	1	1	Q99700	Q99700 [842-875]	Q99700 1xPhospho [S861(99.4)]	0	3676.6		No Quan Values	High	High	4.57e-05	8.446e-08	4.59
FALSE	High	[K].DSFIENSSSNCTSGSSKPNSPSISPSILSNTEHK.[R]	1xCarbamidomethyl [C11]; 2xPhospho [S20(100); S24(100)]	6.72779e-08	5.13372e-05	1	1	1	Q99700	Q99700 [842-875]	Q99700 2xPhospho [S861(100); S865(100)]	0	3755.58	7117071		High	High	4.57e-05	3.779e-08	5.69	99.42
FALSE	High	[K].DSFIENSSSNCTSGSSKPNSPSISPSILSNTEHK.[R]	1xCarbamidomethyl [C11]; 1xDeamidated [N10]; 2xPhospho [S20(98.1); S22(99.3)]	4.22916e-10	5.13372e-05	1	1	1	Q99700	Q99700 [842-875]	Q99700 2xPhospho [S861(98.1); S863(99.3)]	0	3756.56	5.21421e+06		High	High	4.57e-05	2.55e-10	6.74	100.76
FALSE	High	[K].DSFIENSSSNCTSGSSKPNSPSISPSILSNTEHK.[R]	1xCarbamidomethyl [C11]; 3xPhospho [S20(100); S24(100); S/T]	8.23439e-09	5.13372e-05	1	1	1	Q99700	Q99700 [842-875]	Q99700 3xPhospho [S861(100); S865(100); S/T]	0	3835.54	6.99191e+06		High	High	4.57e-05	4.758e-09	7.01	103.28
FALSE	High	[K].DSGRGDSEAGDSDYDLGRDSPIDR.[L]	1xPhospho [S20(100)]	3.20711e-05	5.13372e-05	1	1	1	Q9HCL0	Q9HCL0 [872-895]	Q9HCL0 1xPhospho [S891(100)]	2	2635.05	288384		High	High	4.57e-05	1.651e-05	3.48	61.18
FALSE	High	[K].DSGSDEDFLMEDDDDSDYGSSK.[K]	1xPhospho [S4(99.6)]	2.36251e-06	5.13372e-05	1	1	1	Q9H1E3	Q9H1E3 [129-150]	Q9H1E3 1xPhospho [S132(99.6)]	0	2508.84	1.0829e+06		High	High	4.57e-05	1.264e-06	4.13	93.5
FALSE	High	[K].DSGSDTASAIIPSTTPSVDSDDESVVK.[D]	1xPhospho [S24(99.6)]	7.69428e-10	5.13372e-05	1	1	4	Q6WKZ4	Q6WKZ4 [183-209]	Q6WKZ4 1xPhospho [S206(99.6)]	0	2760.2	5.5926e+07		High	High	4.57e-05	4.602e-10	6.9	102.66
FALSE	High	[K].DSGSQEVLSELR.[V]	1xPhospho [S4(100)]	0.00114303	0.000155523	1	1	1	Q9BVJ6	Q9BVJ6 [450-461]	Q9BVJ6 1xPhospho [S453(100)]	0	1399.61	1.65862e+06		High	High	9.627e-05	0.0005388	2.96	91.97
FALSE	High	[K].DSGSSSPLPK.[Y]	1xPhospho [S6(99.5)]	0.00854154	0.000627332	1	1	1	Q86VQ1	Q86VQ1 [393-402]	Q86VQ1 1xPhospho [S398(99.5)]	0	1054.45	587001		High	High	0.000346	0.003995	2.23	32.17
FALSE	High	[K].DSGSSSVFAESPGGK.[T]	1xPhospho [S11(100)]	0.000867745	0.000155523	1	1	1	Q9C0H9	Q9C0H9 [512-526]	Q9C0H9 1xPhospho [S522(100)]	0	1491.6	1.36575e+06		High	High	9.627e-05	0.0004116	2.59	54.72
FALSE	High	[K].DSHEQLNNTSSSSPQHLSAQK.[L]	1xPhospho [S13(98.5)]	0.00013596	5.13372e-05	1	1	1	Q92953	Q92953 [519-539]	Q92953 1xPhospho [S531(98.5)]	0	2375.03	237141		High	High	4.57e-05	6.827e-05	3.02	37.94
FALSE	High	[K].DSISAVSSEKVSPSK.[S]	1xPhospho [S12(99.5)]	3.43754e-06	5.13372e-05	1	1	4	P46821	P46821 [1241-1255]	P46821 1xPhospho [S1252(99.5)]	1	1600.75	9711332		High	High	4.57e-05	1.827e-06	4.24	50.88
FALSE	High	[K].DSISAVSSEKVSPSKSPSLSPSPPSPLEK.[T]	2xPhospho [S4(99); S]	9.68e-05	5.13372e-05	1	1	1	P46821	P46821 [1241-1269]	P46821 2xPhospho [S1244(99); S]	2	3084.44	371366		High	High	4.57e-05	4.904e-05	2.79	93.78
FALSE	High	[K].DSLGAHSITSPGGNNVQLIDK.[V]	1xPhospho [T9(98.6)]	8.54784e-05	5.13372e-05	1	1	1	Q92503	Q92503 [577-597]	Q92503 1xPhospho [T585(98.6)]	0	2203.04		No Quan Values	High	High	4.57e-05	4.34e-05	3.58
FALSE	High	[K].DSLITPHVSR.[S]	1xPhospho [S9(100)]	0.000123613	5.13372e-05	2	7	4	P49792; Q99666	P49792 [2446-2455]; Q99666 [1470-1479]	P49792 1xPhospho [S2454(100)]; Q99666 1xPhospho [S1478(100)]	0	1204.57	7.93383e+06	Shared	High	High	4.57e-05	6.221e-05	2.81	66.5
FALSE	High	[K].DSLITPHVSR.[S]	2xPhospho [T5(100); S9(100)]	0.031002	0.00192191	2	7	1	P49792; Q99666	P49792 [2446-2455]; Q99666 [1470-1479]	P49792 2xPhospho [T2450(100); S2454(100)]; Q99666 2xPhospho [T1474(100); S1478(100)]	0	1284.54	1.98633e+06	Shared	High	High	0.001143	0.01359	2.99	71.98
FALSE	High	[K].DSLITPHVSRSSTPRESPCGK.[I]	1xCarbamidomethyl [C19]; 3xPhospho [S9(99.7); T13(99.7); S/T]	0.00378891	0.000265881	2	7	1	P49792; Q99666	P49792 [2446-2466]; Q99666 [1470-1490]	P49792 3xPhospho [S2454(99.7); T2458(99.7); S/T]; Q99666 3xPhospho [S1478(99.7); T1482(99.7); S/T]	2	2551.04	557851	Shared	High	High	0.0001554	0.001775	2.52	66.95
FALSE	High	[K].DSLNEMFPSAILNGTGSPTK.[F]	1xOxidation [M6]; 1xPhospho [S17(98.5)]	2.05936e-05	5.13372e-05	1	1	1	Q8IWC1	Q8IWC1 [754-773]	Q8IWC1 1xPhospho [S770(98.5)]	0	2174.97		No Quan Values	High	High	4.57e-05	1.068e-05	3.47
FALSE	High	[K].DSLSDDGVDLK.[T]	1xPhospho [S4(100)]	0.000552465	0.000107624	1	1	1	P07948	P07948 [10-20]	P07948 1xPhospho [S13(100)]	0	1243.51	10019874		High	High	7.285e-05	0.0002657	3.19	72.8
FALSE	High	[K].DSMNATSTPAALSPSVLTTPSK.[I]	1xPhospho [S13(100)]	2.59375e-07	5.13372e-05	1	1	5	P54198	P54198 [537-558]	P54198 1xPhospho [S549(100)]	0	2256.05	4.00135e+06		High	High	4.57e-05	1.433e-07	3.81	106.1
FALSE	High	[K].DSNTLHLPTERFSPVRR.[F]	1xPhospho [T/S]	0.0434452	0.00233276	1	1	1	Q9Y2K2	Q9Y2K2 [608-624]		2	2105.03	438665		High	High	0.001373	0.01885	2.58	87.45
FALSE	High	[K].DSPDSPEPPNK.[K]	1xPhospho [S5(100)]	0.000624924	0.000107624	1	1	2	Q9NVM9	Q9NVM9 [622-632]	Q9NVM9 1xPhospho [S626(100)]	0	1262.49	1.07541e+06		High	High	7.285e-05	0.0002998	2.51	26.64
FALSE	High	[K].DSPDSPEPPNKKPLVEMDETPQVEK.[S]	1xPhospho [S2(99.6)]	1.35855e-08	5.13372e-05	1	1	2	Q9NVM9	Q9NVM9 [622-646]	Q9NVM9 1xPhospho [S623(99.6)]	1	2886.31	1.88158e+07		High	High	4.57e-05	7.796e-09	6.36	81.63
FALSE	High	[K].DSPDSPEPPNKKPLVEMDETPQVEK.[S]	1xDeamidated [N/Q]; 1xPhospho [S5(100)]	8.76621e-09	5.13372e-05	1	1	2	Q9NVM9	Q9NVM9 [622-646]	Q9NVM9 1xPhospho [S626(100)]	1	2887.3	3.58029e+06		High	High	4.57e-05	5.064e-09	5.36	83.1
FALSE	High	[K].DSPDSPEPPNKKPLVEMDETPQVEK.[S]	1xOxidation [M17]; 1xPhospho [S2(99.5)]	5.73909e-05	5.13372e-05	1	1	3	Q9NVM9	Q9NVM9 [622-646]	Q9NVM9 1xPhospho [S623(99.5)]	1	2902.31	3.7934e+06		High	High	4.57e-05	2.933e-05	3.13	66.36
FALSE	High	[K].DSPDSPEPPNKKPLVEMDETPQVEK.[S]	2xDeamidated [N10; Q22]; 1xPhospho [S2(99.4)]	0.0316602	0.00197077	1	1	1	Q9NVM9	Q9NVM9 [622-646]	Q9NVM9 1xPhospho [S623(99.4)]	1	2888.28		No Quan Values	High	High	0.001168	0.01388	1.92
FALSE	High	[K].DSPGIPPSANAHQLFR.[G]	1xPhospho [S2(100)]	0.00165136	0.000155523	1	1	2	P51812	P51812 [368-383]	P51812 1xPhospho [S369(100)]	0	1786.83	805099		High	High	9.627e-05	0.0007755	1.99	90.23
FALSE	High	[K].DSPVRDLLPTVNSLTR.[S]	1xPhospho [S2(100)]	0.00954178	0.000675286	1	1	1	Q6PGN9	Q6PGN9 [121-136]	Q6PGN9 1xPhospho [S122(100)]	1	1862.94	262839		High	High	0.0003707	0.004461	2.56	121.22
FALSE	High	[K].DSQGLLDSSLMASGTASRSEDEESLAGQK.[R]	1xPhospho [S/T]	8.2879e-10	5.13372e-05	1	1	1	Q96EZ8	Q96EZ8 [4-32]		1	3049.33	1.63779e+06		High	High	4.57e-05	4.944e-10	6.72	104.32
FALSE	High	[K].DSQGLLDSSLMASGTASRSEDEESLAGQK.[R]	2xPhospho [S17(99.2); S19(99.2)]	0.000134537	5.13372e-05	1	1	1	Q96EZ8	Q96EZ8 [4-32]	Q96EZ8 2xPhospho [S20(99.2); S22(99.2)]	1	3129.3	1.03457e+06		High	High	4.57e-05	6.773e-05	4.72	107.58
FALSE	High	[K].DSSEATGWEEPSPPSIR.[R]	1xPhospho [S12(100)]	3.9431e-05	5.13372e-05	1	1	5	Q9HCJ0	Q9HCJ0 [703-719]	Q9HCJ0 1xPhospho [S714(100)]	0	1924.8	1.78327e+06		High	High	4.57e-05	2.027e-05	3.26	93.98
FALSE	High	[K].DSSGQEDETQSSNDDPSQSVASQDAQEIIRPR.[R]	1xPhospho [S/T]	8.21314e-08	5.13372e-05	1	1	3	Q8N108	Q8N108 [120-151]		0	3556.49	6.66326e+06		High	High	4.57e-05	4.61e-08	4.58	89.48
FALSE	High	[K].DSSGQHVDVSPTSQR.[L]	1xPhospho [S10(100)]	0.00397111	0.000375786	1	1	3	Q99798	Q99798 [550-564]	Q99798 1xPhospho [S559(100)]	0	1679.7	358145		High	High	0.0002142	0.001861	2.04	35.24
FALSE	High	[K].DSSLCVSGETLAAGTSSPK.[T]	1xCarbamidomethyl [C5]; 1xPhospho [S17(99.2)]	7.90675e-07	5.13372e-05	1	1	1	P82094	P82094 [154-172]	P82094 1xPhospho [S170(99.2)]	0	1946.84	898930		High	High	4.57e-05	4.3e-07	4.79	84.01
FALSE	High	[K].DSSLLESDMK.[R]	1xPhospho [S3(100)]	0.000241931	0.000107624	1	1	1	O15381	O15381 [209-218]	O15381 1xPhospho [S211(100)]	0	1204.48	1052580		High	High	7.285e-05	0.0001195	2.97	69.91
FALSE	High	[K].DSSPGSSSTSLLIK.[K]	1xPhospho [S3(99.6)]	0.000229245	0.000107624	1	1	1	Q99550	Q99550 [872-885]	Q99550 1xPhospho [S874(99.6)]	0	1458.67	4237242		High	High	7.285e-05	0.0001135	2.92	84.51
FALSE	High	[K].DSSQEEDDIRDER.[R]	1xPhospho [S3(99.3)]	0.100607	0.00452679	1	1	1	Q9Y462	Q9Y462 [297-309]	Q9Y462 1xPhospho [S299(99.3)]	1	1673.63	320938		High	High	0.00253	0.04498	1.39	37.3
FALSE	High	[K].DSSQPSCVEQSTSSDENEMSDK.[S]	1xCarbamidomethyl [C7]; 1xPhospho [S13(99.7)]	7.11449e-07	5.13372e-05	1	1	1	Q12923	Q12923 [1617-1638]	Q12923 1xPhospho [S1629(99.7)]	0	2526.91	445883		High	High	4.57e-05	3.863e-07	4.88	49.22
FALSE	High	[K].DSSSPGHDSPLDSK.[I]	1xPhospho [S4(99.4)]	0.00325179	0.000209312	1	1	1	Q7Z2Z1	Q7Z2Z1 [1159-1172]	Q7Z2Z1 1xPhospho [S1162(99.4)]	0	1508.59	876332		High	High	0.0001247	0.001526	2.31	35.89
FALSE	High	[K].DSSSQENMVEDCLYETVK.[E]	1xCarbamidomethyl [C12]; 1xPhospho [S/Y/T]	0.000541428	0.000107624	1	1	2	Q9NWQ8	Q9NWQ8 [168-185]		0	2213.86	157754		High	High	7.285e-05	0.0002605	2.27	111.07
FALSE	High	[K].DSSSSLTDPQVSYVK.[S]	1xPhospho [S/T/Y]	0.0386341	0.00224462	1	1	1	O94887	O94887 [424-438]		0	1692.74	313861		High	High	0.001304	0.01683	1.45	78.29
FALSE	High	[K].DSSSTDSANEKPALIPR.[E]	1xPhospho [S7(98.3)]	0.046786	0.00252035	1	1	1	Q9NUQ6	Q9NUQ6 [114-130]	Q9NUQ6 1xPhospho [S120(98.3)]	0	1867.84	184944		High	High	0.001469	0.02033	2.19	66.41
FALSE	High	[K].DSTDSPGSENRAPSPHVVQENLHSEVVEVCTSSTLK.[T]	1xCarbamidomethyl [C30]; 1xPhospho [S/T]	0.000343335	0.000107624	1	1	1	O75592	O75592 [2907-2942]		1	3972.79	412019		High	High	7.285e-05	0.0001674	2.08	100.96
FALSE	High	[K].DSTSQHDDDNISTTSGFSSR.[A]	1xPhospho [S15(99.2)]	1.84081e-05	5.13372e-05	1	1	1	P49790	P49790 [171-190]	P49790 1xPhospho [S185(99.2)]	0	2236.86	754529		High	High	4.57e-05	9.562e-06	4.27	53.37
FALSE	High	[K].DSYSSRDYPSSR.[D]	1xPhospho [S/Y]	0.13132	0.00550887	2	2	1	P38159; Q96E39	P38159 [218-229]; Q96E39 [218-229]		1	1499.58	128040	Shared	High	High	0.003217	0.05931	1.58	33.5
FALSE	High	[K].DSYVGDEAQSK.[R]	1xPhospho [S10(100)]	0.000240305	0.000107624	2	6	1	P63267; P60709	P63267 [52-62]; P60709 [51-61]	P63267 1xPhospho [S61(100)]; P60709 1xPhospho [S60(100)]	0	1278.49	586693	Shared	High	High	7.285e-05	0.0001187	2.59	31.17
FALSE	High	[K].DTAQLHKSEEAVSVGQK.[R]	1xPhospho [S8(100)]	0.00682492	0.000581214	1	1	1	Q9NQ11	Q9NQ11 [144-160]	Q9NQ11 1xPhospho [S151(100)]	1	1906.89	182005		High	High	0.0003227	0.003191	2.24	43.22
FALSE	High	[K].DTDGGPKEEESPV.[-]	1xPhospho [S11(100)]	0.000891365	0.000155523	1	1	1	P53985	P53985 [488-500]	P53985 1xPhospho [S498(100)]	1	1439.56	12908474		High	High	9.627e-05	0.0004231	4.07	34.4
FALSE	High	[K].DTDSDREAGTETGGENNDK.[E]	1xDeamidated [N17]; 1xPhospho [S4(99.4)]	0.021143	0.00145302	1	1	1	Q15910	Q15910 [377-395]	Q15910 1xPhospho [S380(99.4)]	1	2091.76	158469		High	High	0.0008267	0.009472	2.29	18.75
FALSE	High	[K].DTDSDREAGTETGGENNDKEEEEK.[K]	1xPhospho [S4(99.5)]	2.94736e-08	5.13372e-05	1	1	2	Q15910	Q15910 [377-400]	Q15910 1xPhospho [S380(99.5)]	2	2735.04	3.77308e+06		High	High	4.57e-05	1.675e-08	4.66	21.78
FALSE	High	[K].DTDVEEGSEVEDERPAWNSK.[L]	1xPhospho [S8(100)]	2.26786e-08	5.13372e-05	1	1	2	Q9H2J7	Q9H2J7 [48-67]	Q9H2J7 1xPhospho [S55(100)]	0	2371.96	19458308		High	High	4.57e-05	1.293e-08	5.93	72.27
FALSE	High	[K].DTGDLKDSSLLK.[T]	1xPhospho [S9(99.7)]	0.00073118	0.000107624	1	1	1	Q4G0J3	Q4G0J3 [343-354]	Q4G0J3 1xPhospho [S351(99.7)]	1	1371.64	1.70699e+06		High	High	7.285e-05	0.0003488	3.58	71.11
FALSE	High	[K].DTGSPPASEGPTDGSR.[E]	1xPhospho [S4(100)]	0.000501924	0.000107624	1	1	1	Q969R8	Q969R8 [217-232]	Q969R8 1xPhospho [S220(100)]	0	1610.63	672348		High	High	7.285e-05	0.0002421	3.26	29.55
FALSE	High	[K].DTHEDHDTSTENTDESNHDPQFEPIVSLPEQEIK.[T]	2xPhospho [T8(97.4); T/S]	4.32955e-07	5.13372e-05	1	1	2	P43487	P43487 [6-39]	P43487 2xPhospho [T13(97.4); T/S]	0	4093.65	2.20902e+07		High	High	4.57e-05	2.374e-07	4.23	112.41
FALSE	High	[K].DTHEDHDTSTENTDESNHDPQFEPIVSLPEQEIK.[T]	1xDeamidated [Q21]; 2xPhospho [T/S]	9.7379e-06	5.13372e-05	1	1	2	P43487	P43487 [6-39]		0	4094.63		No Quan Values	High	High	4.57e-05	5.108e-06	4.29
FALSE	High	[K].DTHEDHDTSTENTDESNHDPQFEPIVSLPEQEIK.[T]	2xDeamidated [N/Q]; 1xPhospho [T/S]	4.95872e-08	5.13372e-05	1	1	2	P43487	P43487 [6-39]		0	4015.65	1.05702e+06		High	High	4.57e-05	2.798e-08	3.83	112.31
FALSE	High	[K].DTHEDHDTSTENTDESNHDPQFEPIVSLPEQEIK.[T]	1xDeamidated [N]; 1xPhospho [T/S]	2.95457e-12	5.13372e-05	1	1	6	P43487	P43487 [6-39]		0	4014.67	2.54542e+07		High	High	4.57e-05	1.913e-12	6.45	107.96
FALSE	High	[K].DTHEDHDTSTENTDESNHDPQFEPIVSLPEQEIK.[T]	1xPhospho [T/S]	3.76088e-10	5.13372e-05	1	1	1	P43487	P43487 [6-39]		0	4013.68	173950400		High	High	4.57e-05	2.276e-10	5.18	107.96
FALSE	High	[K].DTIIDVVGAPLTPNSR.[K]	1xPhospho [T12(99.6)]	8.46439e-06	5.13372e-05	1	1	1	Q9NPF5	Q9NPF5 [434-449]	Q9NPF5 1xPhospho [T445(99.6)]	0	1747.86	2479209		High	High	4.57e-05	4.455e-06	4.65	116.5
FALSE	High	[K].DTLEGAGDTSEVMDTQAGSVDEENGR.[Q]	1xPhospho [S19(100)]	1.24166e-08	5.13372e-05	1	1	1	Q9UBL3	Q9UBL3 [83-108]	Q9UBL3 1xPhospho [S101(100)]	0	2763.09	2.96711e+06		High	High	4.57e-05	7.147e-09	6.53	80.17
FALSE	High	[K].DTLEGAGDTSEVMDTQAGSVDEENGR.[Q]	1xDeamidated [N24]; 1xPhospho [S19(100)]	4.90087e-08	5.13372e-05	1	1	1	Q9UBL3	Q9UBL3 [83-108]	Q9UBL3 1xPhospho [S101(100)]	0	2764.08		No Quan Values	High	High	4.57e-05	2.764e-08	5.76
FALSE	High	[K].DTLQTVSSSPVTEISR.[E]	1xPhospho [S9(99.4)]	0.00106532	0.000155523	1	1	1	Q5T3J3	Q5T3J3 [394-409]	Q5T3J3 1xPhospho [S402(99.4)]	0	1799.84	171198		High	High	9.627e-05	0.0005037	2.31	89.08
FALSE	High	[K].DTLSNPQSPQPSPYNSPKPQHK.[V]	1xPhospho [S16(100)]	9.7379e-06	5.13372e-05	1	1	1	Q96PU5	Q96PU5 [472-493]	Q96PU5 1xPhospho [S487(100)]	0	2527.16		No Quan Values	High	High	4.57e-05	5.099e-06	3.71
FALSE	High	[K].DTLSNPQSPQPSPYNSPKPQHK.[V]	2xPhospho [S8(99.3); S16(100)]	0.000826357	0.000155523	1	1	1	Q96PU5	Q96PU5 [472-493]	Q96PU5 2xPhospho [S479(99.3); S487(100)]	0	2607.13	1.00867e+06		High	High	9.627e-05	0.0003928	1.67	49.38
FALSE	High	[K].DTLSNPQSPQPSPYNSPKPQHK.[V]	3xPhospho [S8(100); S12(100); Y/S/T]	0.00332144	0.000209312	1	1	1	Q96PU5	Q96PU5 [472-493]	Q96PU5 3xPhospho [S479(100); S483(100); Y/S/T]	0	2687.09		No Quan Values	High	High	0.0001247	0.001558	1.66
FALSE	High	[K].DTPTSHVPSGPLSSSATSPVLLPALPR.[R]	1xPhospho [S18(98.9)]	6.81885e-05	5.13372e-05	1	1	1	Q9NSC2	Q9NSC2 [1102-1128]	Q9NSC2 1xPhospho [S1119(98.9)]	0	2764.39	3.02725e+06		High	High	4.57e-05	3.467e-05	4.33	122.13
FALSE	High	[K].DTQSPSTCSEGLLGWSQK.[D]	1xCarbamidomethyl [C8]; 1xPhospho [T2(99.5)]	4.27769e-06	5.13372e-05	1	1	1	Q9C0C2	Q9C0C2 [709-726]	Q9C0C2 1xPhospho [T710(99.5)]	0	2060.86	2426913		High	High	4.57e-05	2.268e-06	5.18	102.67
FALSE	High	[K].DTQSPSTCSEGLLGWSQK.[D]	1xCarbamidomethyl [C8]; 1xDeamidated [Q3]; 1xPhospho [S/T]	0.000380083	0.000107624	1	1	2	Q9C0C2	Q9C0C2 [709-726]		0	2061.85	660647		High	High	7.285e-05	0.0001846	2.8	106.08
FALSE	High	[K].DTSATSQSVNGSPQAEQPSLESTSK.[E]	2xPhospho [S3(99.3); S12(100)]	7.75366e-07	5.13372e-05	1	1	1	Q86WB0	Q86WB0 [51-75]	Q86WB0 2xPhospho [S53(99.3); S62(100)]	0	2696.1	922075		High	High	4.57e-05	4.205e-07	4.97	59.64
FALSE	High	[K].DTSATSQSVNGSPQAEQPSLESTSK.[E]	1xPhospho [S12(100)]	2.37989e-07	5.13372e-05	1	1	1	Q86WB0	Q86WB0 [51-75]	Q86WB0 1xPhospho [S62(100)]	0	2616.13	11500273		High	High	4.57e-05	1.315e-07	6.73	57.84
FALSE	High	[K].DTSATSQSVNGSPQAEQPSLESTSK.[E]	1xDeamidated [Q/N]; 1xPhospho [S12(100)]	2.4524e-08	5.13372e-05	1	1	10	Q86WB0	Q86WB0 [51-75]	Q86WB0 1xPhospho [S62(100)]	0	2617.11	8.19379e+06		High	High	4.57e-05	1.398e-08	5.86	59.21
FALSE	High	[K].DTSATSQSVNGSPQAEQPSLESTSK.[E]	2xDeamidated [Q7; Q14]; 1xPhospho [S3(99.5)]	0.00130728	0.000155523	1	1	1	Q86WB0	Q86WB0 [51-75]	Q86WB0 1xPhospho [S53(99.5)]	0	2618.1		No Quan Values	High	High	9.627e-05	0.0006165	2.91
FALSE	High	[K].DTSLLASATDPEPCSSPHRPQMVSPVSK.[D]	1xCarbamidomethyl [C14]; 1xDeamidated [Q21]; 1xPhospho [S/T]	0.000182536	0.000107624	1	1	1	Q6PL24	Q6PL24 [48-75]		0	3075.38	372611		High	High	7.285e-05	9.098e-05	3.45	96.73
FALSE	High	[K].DTTKLEPASPPEDTSAEVSR.[A]	1xPhospho [S9(99.3)]	9.54001e-05	5.13372e-05	1	1	1	Q9UHL9	Q9UHL9 [440-459]	Q9UHL9 1xPhospho [S448(99.3)]	1	2209.99	340697		High	High	4.57e-05	4.837e-05	2.6	66.74
FALSE	High	[K].DTTQSKPVSSPFPTKPLEGQAEGDSGECK.[G]	1xCarbamidomethyl [C28]; 1xPhospho [S25(100)]	1.71121e-08	5.13372e-05	1	1	1	Q9UKX7	Q9UKX7 [306-334]	Q9UKX7 1xPhospho [S330(100)]	0	3157.4	1.14524e+06		High	High	4.57e-05	9.798e-09	4.43	81.03
FALSE	High	[K].DTTQSKPVSSPFPTKPLEGQAEGDSGECKGGDEEENDEPPK.[V]	1xCarbamidomethyl [C28]; 1xPhospho [S25(100)]	4.27905e-07	5.13372e-05	1	1	1	Q9UKX7	Q9UKX7 [306-346]	Q9UKX7 1xPhospho [S330(100)]	1	4453.91	595517		High	High	4.57e-05	2.343e-07	3.92	78.99
FALSE	High	[K].DTTSFEDISPQGVSDDSSTGSR.[V]	1xPhospho [T3(98.5)]	1.57343e-06	5.13372e-05	1	1	2	Q3V6T2	Q3V6T2 [1558-1579]	Q3V6T2 1xPhospho [T1560(98.5)]	0	2367.95	1.73748e+06		High	High	4.57e-05	8.452e-07	4.14	86.18
FALSE	High	[K].DTVIIVSEPSEDEESQGLPTMAR.[R]	2xPhospho [S7(100); S10(100)]	6.29454e-06	5.13372e-05	1	1	4	Q9H4L7	Q9H4L7 [118-140]	Q9H4L7 2xPhospho [S124(100); S127(100)]	0	2663.12	7258552		High	High	4.57e-05	3.325e-06	4.16	113.35
FALSE	High	[K].DVDVSEDSPPPLPER.[T]	1xPhospho [S8(100)]	7.18391e-05	5.13372e-05	1	1	2	Q05209	Q05209 [666-680]	Q05209 1xPhospho [S673(100)]	0	1731.75	995365		High	High	4.57e-05	3.649e-05	3.61	82.28
FALSE	High	[K].DVEGSTSPQIGDK.[V]	1xPhospho [S7(100)]	0.000128975	5.13372e-05	1	1	1	O75534	O75534 [476-488]	O75534 1xPhospho [S482(100)]	0	1412.59		No Quan Values	High	High	4.57e-05	6.499e-05	3.19
FALSE	High	[K].DVESPSWR.[S]	1xPhospho [S4(100)]	0.0236612	0.00168742	1	1	1	O00159	O00159 [405-412]	O00159 1xPhospho [S408(100)]	0	1055.42	1.82011e+06		High	High	0.001002	0.01055	1.63	55.21
FALSE	High	[K].DVETLEAPEGRPDSGVPSLR.[A]	1xPhospho [S14(99.7)]	5.18341e-05	5.13372e-05	1	1	1	Q8WZA9	Q8WZA9 [31-50]	Q8WZA9 1xPhospho [S44(99.7)]	0	2204.02		No Quan Values	High	High	4.57e-05	2.649e-05	4.38
FALSE	High	[K].DVLGPSTVVANSDESQLLTPGK.[M]	1xPhospho [T19(100)]	4.60355e-08	5.13372e-05	1	1	1	Q9BZF1	Q9BZF1 [21-42]	Q9BZF1 1xPhospho [T39(100)]	0	2307.11	1.15293e+06		High	High	4.57e-05	2.599e-08	5.89	107.88
FALSE	High	[K].DVLSPLRPSR.[R]	1xPhospho [S4(100)]	0.0130765	0.00102457	1	1	1	Q12756	Q12756 [1091-1100]	Q12756 1xPhospho [S1094(100)]	0	1219.62	1.97883e+06		High	High	0.0005814	0.006045	1.54	82.16
FALSE	High	[K].DVNSSSPVMLAFK.[S]	1xPhospho [S6(100)]	2.67714e-05	5.13372e-05	1	1	2	Q99598	Q99598 [28-40]	Q99598 1xPhospho [S33(100)]	0	1474.66	5980660		High	High	4.57e-05	1.383e-05	4.36	107.3
FALSE	High	[K].DVNSSSPVMLAFK.[S]	1xDeamidated [N3]; 1xPhospho [S6(100)]	0.00110076	0.000155523	1	1	1	Q99598	Q99598 [28-40]	Q99598 1xPhospho [S33(100)]	0	1475.65	749240		High	High	9.627e-05	0.0005211	1.64	109.43
FALSE	High	[K].DVPGGGPSSSAPAGAEADGPKASPEARPQIPTKPR.[V]	1xDeamidated [Q29]; 1xPhospho [S23(100)]	2.05936e-05	5.13372e-05	1	1	1	Q8N3F8	Q8N3F8 [251-285]	Q8N3F8 1xPhospho [S273(100)]	1	3433.64	467930		High	High	4.57e-05	1.067e-05	3.34	70.44
FALSE	High	[K].DVPGGGPSSSAPAGAEADGPKASPEARPQIPTKPR.[V]	1xPhospho [S23(99.8)]	0.0126587	0.00102457	1	1	2	Q8N3F8	Q8N3F8 [251-285]	Q8N3F8 1xPhospho [S273(99.8)]	1	3432.65	8047564		High	High	0.0005814	0.005851	1.6	69.3
FALSE	High	[K].DVRQSLSPMSQRPVLK.[V]	2xPhospho [S5(100); S7(100)]	0.000446641	0.000107624	1	1	1	Q9NSV4	Q9NSV4 [1087-1102]	Q9NSV4 2xPhospho [S1091(100); S1093(100)]	1	2000.94	613096		High	High	7.285e-05	0.0002163	2.94	79.16
FALSE	High	[K].DVTLSPVK.[A]	1xPhospho [S5(100)]	0.00833715	0.000627332	1	1	3	Q8NFC6	Q8NFC6 [1527-1534]	Q8NFC6 1xPhospho [S1531(100)]	0	938.459	25656116		High	High	0.000346	0.003903	2.14	62.96
FALSE	High	[K].DVTPPPETEVVLIK.[N]	1xPhospho [T3(100)]	8.59728e-06	5.13372e-05	1	1	6	P27816	P27816 [519-532]	P27816 1xPhospho [T521(100)]	0	1616.82	34237720		High	High	4.57e-05	4.525e-06	3.04	110.6
FALSE	High	[K].DWEDDSDEDMSNFDR.[F]	1xPhospho [S6(100)]	1.11721e-08	5.13372e-05	1	1	10	Q15185	Q15185 [108-122]	Q15185 1xPhospho [S113(100)]	0	1955.63	3.2392e+07		High	High	4.57e-05	6.448e-09	5.57	88.44
FALSE	High	[K].DWEDDSDEDMSNFDR.[F]	1xDeamidated [N12]; 1xPhospho [S6(100)]	7.44323e-06	5.13372e-05	1	1	7	Q15185	Q15185 [108-122]	Q15185 1xPhospho [S113(100)]	0	1956.61	6753997		High	High	4.57e-05	3.925e-06	3.18	91.04
FALSE	High	[K].DWEDDSDEDMSNFDR.[F]	1xOxidation [M10]; 1xPhospho [S6(100)]	4.37906e-06	5.13372e-05	1	1	66	Q15185	Q15185 [108-122]	Q15185 1xPhospho [S113(100)]	0	1971.62	6.60324e+07		High	High	4.57e-05	2.326e-06	4.76	68.83
FALSE	High	[K].DYDVYSDNDICSQESEDNFAK.[E]	1xCarbamidomethyl [C11]; 1xPhospho [S6(100)]	4.32808e-06	5.13372e-05	1	1	1	Q8N5P1	Q8N5P1 [72-92]	Q8N5P1 1xPhospho [S77(100)]	0	2593.95	4833040		High	High	4.57e-05	2.298e-06	4.5	92.78
FALSE	High	[K].DYDVYSDNDICSQESEDNFAK.[E]	1xCarbamidomethyl [C11]; 1xDeamidated [Q/N]; 1xPhospho [S6(100)]	8.05852e-05	5.13372e-05	1	1	3	Q8N5P1	Q8N5P1 [72-92]	Q8N5P1 1xPhospho [S77(100)]	0	2594.94	313118		High	High	4.57e-05	4.085e-05	2.74	94.35
FALSE	High	[K].DYEEVGVDSVEGEGEEEGEEY.[-]	1xPhospho [S9(100)]	0.205837	0.0090535	1	2	1	Q71U36	Q71U36 [431-451]	Q71U36 1xPhospho [S439(100)]	0	2428.87	1213300		High	High	0.005217	0.09414	1.73	92.57
FALSE	High	[K].DYEIESQNPLASPTNTLLGSAK.[E]	1xPhospho [S12(100)]	2.81221e-08	5.13372e-05	1	1	2	Q7Z417	Q7Z417 [618-639]	Q7Z417 1xPhospho [S629(100)]	0	2428.13	1.06883e+07		High	High	4.57e-05	1.6e-08	5.89	121.4
FALSE	High	[K].DYEIESQNPLASPTNTLLGSAK.[E]	1xDeamidated [N15]; 1xPhospho [S12(100)]	8.28661e-07	5.13372e-05	1	1	1	Q7Z417	Q7Z417 [618-639]	Q7Z417 1xPhospho [S629(100)]	0	2429.11	203573		High	High	4.57e-05	4.495e-07	4.02	113.92
FALSE	High	[K].DYGNSPLHR.[F]	1xPhospho [S5(100)]	0.0155834	0.00117092	1	1	1	P26599	P26599 [429-437]	P26599 1xPhospho [S433(100)]	0	1138.47	797824		High	High	0.000657	0.007135	1.81	33.43
FALSE	High	[K].DYLLSESEDEGDNDGER.[K]	1xPhospho [S/Y]	0.000314157	0.000107624	1	1	1	Q9BVJ6	Q9BVJ6 [25-41]		0	2022.74	697049		High	High	7.285e-05	0.0001536	3.42	79.53
FALSE	High	[K].DYLLSESEDEGDNDGERK.[H]	1xPhospho [S7(100)]	1.33224e-08	5.13372e-05	1	1	1	Q9BVJ6	Q9BVJ6 [25-42]	Q9BVJ6 1xPhospho [S31(100)]	1	2150.84	6.90304e+06		High	High	4.57e-05	7.653e-09	5.78	65.74
FALSE	High	[K].DYLLSESEDEGDNDGERK.[H]	2xPhospho [S5(100); S7(100)]	1.00657e-07	5.13372e-05	1	1	9	Q9BVJ6	Q9BVJ6 [25-42]	Q9BVJ6 2xPhospho [S29(100); S31(100)]	1	2230.81	7.03669e+06		High	High	4.57e-05	5.635e-08	5.06	69.59
FALSE	High	[K].DYNASASTISPPSSMEEDK.[F]	1xPhospho [S10(100)]	2.12403e-05	5.13372e-05	1	1	4	P46821	P46821 [1199-1217]	P46821 1xPhospho [S1208(100)]	0	2108.84	672318		High	High	4.57e-05	1.1e-05	4.52	78.34
FALSE	High	[K].DYNASASTISPPSSMEEDK.[F]	1xOxidation [M15]; 1xPhospho [S10(100)]	0.0778997	0.00389997	1	1	1	P46821	P46821 [1199-1217]	P46821 1xPhospho [S1208(100)]	0	2124.83		No Quan Values	High	High	0.002217	0.03439	1.99
FALSE	High	[K].EAAGEGPALYEDPPDQKTSPSGKPATLK.[I]	1xPhospho [S21(98.1)]	1.92922e-09	5.13372e-05	1	1	1	P27695	P27695 [36-63]	P27695 1xPhospho [S56(98.1)]	1	2934.38	1.24588e+06		High	High	4.57e-05	1.14e-09	5.06	72.46
FALSE	High	[K].EAAGPAPSPMR.[A]	1xOxidation [M10]; 1xPhospho [S8(100)]	0.000476968	0.000107624	1	1	1	Q12834	Q12834 [34-44]	Q12834 1xPhospho [S41(100)]	0	1179.49	2.49811e+06		High	High	7.285e-05	0.0002302	2.39	27.74
FALSE	High	[K].EAAGPAPSPMR.[A]	1xPhospho [S8(100)]	0.000895376	0.000155523	1	1	1	Q12834	Q12834 [34-44]	Q12834 1xPhospho [S41(100)]	0	1163.49	8946729		High	High	9.627e-05	0.0004253	3.08	42.97
FALSE	High	[K].EAASSSSGTQPAPPAPASPWDSK.[K]	1xPhospho [S18(100)]	9.99746e-07	5.13372e-05	1	1	2	Q9H7N4	Q9H7N4 [531-553]	Q9H7N4 1xPhospho [S548(100)]	0	2306	4930898		High	High	4.57e-05	5.407e-07	5.29	76.24
FALSE	High	[K].EAASSSSGTQPAPPAPASPWDSKK.[H]	1xPhospho [S18(100)]	2.21067e-06	5.13372e-05	1	1	2	Q9H7N4	Q9H7N4 [531-554]	Q9H7N4 1xPhospho [S548(100)]	1	2434.09	10872370		High	High	4.57e-05	1.183e-06	5.38	67.39
FALSE	High	[K].EAASSSSGTQPAPPAPASPWDSKK.[H]	1xDeamidated [Q10]; 1xPhospho [S18(100)]	3.54663e-06	5.13372e-05	1	1	1	Q9H7N4	Q9H7N4 [531-554]	Q9H7N4 1xPhospho [S548(100)]	1	2435.08	543485		High	High	4.57e-05	1.885e-06	4.45	70.5
FALSE	High	[K].EAATQEDPEQLPELEAHGVSESEGEERPVAEEEILLR.[E]	1xPhospho [S/T]	1.77483e-07	5.13372e-05	1	1	2	Q9BVJ6	Q9BVJ6 [386-422]		0	4195.92	5.55272e+06		High	High	4.57e-05	9.831e-08	4.43	117.4
FALSE	High	[K].EADDDEEVDDNIPEMPSPK.[K]	1xPhospho [S17(100)]	1.48644e-08	5.13372e-05	1	1	6	P26358	P26358 [698-716]	P26358 1xPhospho [S714(100)]	0	2224.85	7.18548e+07		High	High	4.57e-05	8.516e-09	5.41	91.2
FALSE	High	[K].EADDDEEVDDNIPEMPSPK.[K]	1xOxidation [M15]; 1xPhospho [S17(100)]	7.21475e-06	5.13372e-05	1	1	3	P26358	P26358 [698-716]	P26358 1xPhospho [S714(100)]	0	2240.84	6.91289e+06		High	High	4.57e-05	3.806e-06	3.19	68.29
FALSE	High	[K].EADDDEEVDDNIPEMPSPKK.[M]	1xPhospho [S17(100)]	8.86968e-09	5.13372e-05	1	1	3	P26358	P26358 [698-717]	P26358 1xPhospho [S714(100)]	1	2352.94	29038986		High	High	4.57e-05	5.129e-09	4.6	81.84
FALSE	High	[K].EADDDEEVDDNIPEMPSPKK.[M]	1xOxidation [M15]; 1xPhospho [S17(100)]	6.04543e-09	5.13372e-05	1	1	3	P26358	P26358 [698-717]	P26358 1xPhospho [S714(100)]	1	2368.94	1.78044e+06		High	High	4.57e-05	3.513e-09	5.4	59.99
FALSE	High	[K].EADDDEEVDDNIPEMPSPKK.[M]	1xDeamidated [N11]; 1xPhospho [S17(100)]	0.0028322	0.000209312	1	1	2	P26358	P26358 [698-717]	P26358 1xPhospho [S714(100)]	1	2353.93		No Quan Values	High	High	0.0001247	0.001331	2.63
FALSE	High	[K].EADEEGGENGPADQGFQPQEEEEREDSDTEEQVPEALER.[K]	1xPhospho [S/T]	7.40908e-09	5.13372e-05	1	1	2	Q9NU22	Q9NU22 [4989-5027]		1	4454.78	13484176		High	High	4.57e-05	4.296e-09	4.73	93.51
FALSE	High	[K].EADLPMTAASHSSAFTPVTAAASPVSLPR.[T]	1xPhospho [S23(100)]	6.76251e-10	5.13372e-05	1	1	2	Q9Y4B6	Q9Y4B6 [873-901]	Q9Y4B6 1xPhospho [S895(100)]	0	2962.4	2.10998e+06		High	High	4.57e-05	4.048e-10	6.39	117.81
FALSE	High	[K].EAEEESSGGEEEDEDENIEVVYSK.[A]	1xPhospho [S/Y]	1.64521e-05	5.13372e-05	1	1	2	P55010	P55010 [384-407]		0	2782.06	2.16143e+06		High	High	4.57e-05	8.552e-06	3.14	83.2
FALSE	High	[K].EAEEESSGGEEEDEDENIEVVYSK.[A]	1xDeamidated [N17]; 1xPhospho [S/Y]	1.81252e-05	5.13372e-05	1	1	3	P55010	P55010 [384-407]		0	2783.05		No Quan Values	High	High	4.57e-05	9.416e-06	3.45
FALSE	High	[K].EAEEESSGGEEEDEDENIEVVYSK.[A]	2xPhospho [S6(100); S7(100)]	4.15839e-08	5.13372e-05	1	1	18	P55010	P55010 [384-407]	P55010 2xPhospho [S389(100); S390(100)]	0	2862.03	1.41681e+07		High	High	4.57e-05	2.356e-08	5.32	87.59
FALSE	High	[K].EAEEGCPEKESEEGCPK.[R]	2xCarbamidomethyl [C6; C15]; 1xPhospho [S11(100)]	0.00179203	0.000155523	1	1	1	O43719	O43719 [457-473]	O43719 1xPhospho [S467(100)]	1	2044.75	250392		High	High	9.627e-05	0.0008404	2.69	25.89
FALSE	High	[K].EAEEGEDDRDSANGEDDS.[-]	1xPhospho [S11(100)]	3.98326e-08	5.13372e-05	1	1	6	P07910	P07910 [289-306]	P07910 1xPhospho [S299(100)]	1	2019.66	5.1188e+07		High	High	4.57e-05	2.251e-08	5.8	18.55
FALSE	High	[K].EAEEGEDDRDSANGEDDS.[-]	1xDeamidated [N13]; 1xPhospho [S11(100)]	9.84445e-10	5.13372e-05	1	1	4	P07910	P07910 [289-306]	P07910 1xPhospho [S299(100)]	1	2020.64	9843274		High	High	4.57e-05	5.863e-10	6.07	19.68
FALSE	High	[K].EAEEGPTGASESQDSPRK.[L]	1xPhospho [S15(100)]	1.83125e-07	5.13372e-05	1	1	3	Q5TCZ1	Q5TCZ1 [533-550]	Q5TCZ1 1xPhospho [S547(100)]	1	1954.8	1.58771e+06		High	High	4.57e-05	1.017e-07	6.11	24.14
FALSE	High	[K].EAEFSDPENTR.[T]	1xPhospho [S5(100)]	0.000392926	0.000107624	1	1	3	Q5T481	Q5T481 [872-882]	Q5T481 1xPhospho [S876(100)]	0	1374.52	1.31059e+07		High	High	7.285e-05	0.0001909	2.98	49.02
FALSE	High	[K].EAENQGLDISSPGMSGHR.[Q]	1xPhospho [S11(100)]	7.84624e-10	5.13372e-05	1	1	1	Q15545	Q15545 [191-208]	Q15545 1xPhospho [S201(100)]	0	1964.82	3.91622e+06		High	High	4.57e-05	4.686e-10	4.71	65.21
FALSE	High	[K].EAENQGLDISSPGMSGHR.[Q]	1xDeamidated [Q5]; 1xPhospho [S11(100)]	1.27347e-05	5.13372e-05	1	1	1	Q15545	Q15545 [191-208]	Q15545 1xPhospho [S201(100)]	0	1965.8	1.28386e+06		High	High	4.57e-05	6.645e-06	1.82	68.45
FALSE	High	[K].EAENQGLDISSPGMSGHR.[Q]	1xOxidation [M14]; 1xPhospho [S]	0.0249947	0.00168742	1	1	1	Q15545	Q15545 [191-208]		0	1980.81	533538		High	High	0.001002	0.01107	1.4	52.86
FALSE	High	[K].EAETKSPLVSPSK.[S]	1xPhospho [S6(100)]	0.00131365	0.000155523	1	1	2	P35612	P35612 [608-620]	P35612 1xPhospho [S613(100)]	1	1452.7	425035		High	High	9.627e-05	0.00062	1.81	37.43
FALSE	High	[K].EAFEQPQTSSTPPRDLDSK.[A]	1xDeamidated [Q]; 1xPhospho [T11(100)]	7.10315e-06	5.13372e-05	1	1	2	P52564	P52564 [18-36]	P52564 1xPhospho [T28(100)]	1	2213.96	1.47229e+06		High	High	4.57e-05	3.742e-06	4.62	67.75
FALSE	High	[K].EAFEQPQTSSTPPRDLDSK.[A]	1xPhospho [T11(100)]	1.22036e-06	5.13372e-05	1	1	2	P52564	P52564 [18-36]	P52564 1xPhospho [T28(100)]	1	2212.98	3.33934e+06		High	High	4.57e-05	6.579e-07	5.05	65.49
FALSE	High	[K].EAFLVLSDEEDISGEK.[D]	1xPhospho [S7(100)]	0.000528545	0.000107624	1	1	1	Q6VMQ6	Q6VMQ6 [490-505]	Q6VMQ6 1xPhospho [S496(100)]	0	1860.82	1.23741e+06		High	High	7.285e-05	0.0002542	3.06	114.82
FALSE	High	[K].EAGLSQSHDDLSNATATPSVR.[K]	1xPhospho [S/T]	0.000895376	0.000155523	1	1	2	O14523	O14523 [656-676]		0	2235.99	205440		High	High	9.627e-05	0.0004259	2.34	70.35
FALSE	High	[K].EAKPGAAEPEVGVPSSLSPSSPSSSWTETDVEER.[V]	1xPhospho [S18(99.6)]	1.16776e-10	5.13372e-05	1	1	2	Q6L8Q7	Q6L8Q7 [200-233]	Q6L8Q7 1xPhospho [S217(99.6)]	0	3579.6	1.11483e+07		High	High	4.57e-05	7.183e-11	7.26	104.37
FALSE	High	[K].EALNIIGDISTSTVSTPVPPPVDDTWLQSASSHSPTPQR.[R]	1xPhospho [T36(98.6)]	4.58558e-08	5.13372e-05	1	1	1	P50570	P50570 [731-769]	P50570 1xPhospho [T766(98.6)]	0	4181.01		No Quan Values	High	High	4.57e-05	2.592e-08	6.04
FALSE	High	[K].EALSGGEASLVEK.[V]	1xPhospho [S4(100)]	4.14346e-05	5.13372e-05	1	1	1	Q96T17	Q96T17 [243-255]	Q96T17 1xPhospho [S246(100)]	0	1369.62	966066		High	High	4.57e-05	2.126e-05	3.47	75.99
FALSE	High	[K].EANANGSSPEPVK.[A]	1xPhospho [S8(100)]	1.96598e-05	5.13372e-05	1	1	1	Q3KQU3	Q3KQU3 [735-747]	Q3KQU3 1xPhospho [S742(100)]	0	1379.58	1.15621e+06		High	High	4.57e-05	1.02e-05	3.92	25.27
FALSE	High	[K].EANANGSSPEPVK.[A]	1xDeamidated [N5]; 1xPhospho [S8(100)]	3.24422e-05	5.13372e-05	1	1	2	Q3KQU3	Q3KQU3 [735-747]	Q3KQU3 1xPhospho [S742(100)]	0	1380.57	1.11207e+06		High	High	4.57e-05	1.669e-05	3.65	26.37
FALSE	High	[K].EANLQQNEEKNHSDSSTSESEVSSVSPLK.[N]	1xDeamidated [N11]; 1xPhospho [S26(100)]	2.28231e-12	5.13372e-05	1	1	1	Q9NY27	Q9NY27 [201-229]	Q9NY27 1xPhospho [S226(100)]	1	3241.4	1.68324e+06		High	High	4.57e-05	1.483e-12	7.96	62.76
FALSE	High	[K].EAPAEGEAAEPGSPTAAEGEAASAASSTSSPK.[A]	2xPhospho [S26(99); S27(99)]	1.61785e-09	5.13372e-05	1	1	4	P29966	P29966 [106-137]	P29966 2xPhospho [S131(99); S132(99)]	0	3075.24	5.30524e+06		High	High	4.57e-05	9.568e-10	6.53	65.22
FALSE	High	[K].EAPAEGEAAEPGSPTAAEGEAASAASSTSSPK.[A]	1xPhospho [S13(100)]	1.08558e-09	5.13372e-05	1	1	3	P29966	P29966 [106-137]	P29966 1xPhospho [S118(100)]	0	2995.27	5144437		High	High	4.57e-05	6.457e-10	6.49	77.02
FALSE	High	[K].EAPPPVLLTPK.[A]	1xPhospho [T9(100)]	0.000971438	0.000155523	1	1	1	P48634	P48634 [1339-1349]	P48634 1xPhospho [T1347(100)]	0	1241.65		No Quan Values	High	High	9.627e-05	0.0004597	2.4
FALSE	High	[K].EAPSPTLR.[R]	1xPhospho [S4(100)]	0.00954178	0.000675286	1	1	2	P25054	P25054 [2446-2453]	P25054 1xPhospho [S2449(100)]	0	950.434	3.65972e+06		High	High	0.0003707	0.00444	1.47	40.19
FALSE	High	[K].EAQQKVPDEEENEESDNEK.[E]	1xPhospho [S15(100)]	0.0792919	0.00399398	1	1	1	P11388	P11388 [1092-1110]	P11388 1xPhospho [S1106(100)]	1	2326.92	215420		High	High	0.002241	0.03495	2.07	30.85
FALSE	High	[K].EAQQKVPDEEENEESDNEKETEK.[S]	1xPhospho [S15(100)]	0.00696042	0.000581214	1	1	1	P11388	P11388 [1092-1114]	P11388 1xPhospho [S1106(100)]	2	2814.15	399899		High	High	0.0003227	0.003265	2.74	32.18
FALSE	High	[K].EASCDESDVGTNDYDMEHSTVK.[E]	1xCarbamidomethyl [C4]; 1xPhospho [S3(100)]	1.77708e-09	5.13372e-05	1	1	1	Q99592	Q99592 [277-298]	Q99592 1xPhospho [S279(100)]	0	2568.94	1.0175e+06		High	High	4.57e-05	1.049e-09	4.53	61.53
FALSE	High	[K].EASDGTGASQEPPTTDSQEAQSPGHSSAGQEGEDTLR.[R]	1xDeamidated [Q21]; 1xPhospho [S22(99)]	2.13302e-07	5.13372e-05	1	1	1	Q8NFQ8	Q8NFQ8 [142-178]	Q8NFQ8 1xPhospho [S163(99)]	0	3795.54		No Quan Values	High	High	4.57e-05	1.179e-07	4.88
FALSE	High	[K].EASDGTGASQEPPTTDSQEAQSPGHSSAGQEGEDTLR.[R]	2xDeamidated [Q10; Q18]; 1xPhospho [S22(99.4)]	1.69474e-06	5.13372e-05	1	1	1	Q8NFQ8	Q8NFQ8 [142-178]	Q8NFQ8 1xPhospho [S163(99.4)]	0	3796.52		No Quan Values	High	High	4.57e-05	9.125e-07	4.46
FALSE	High	[K].EASENETDMEDPR.[E]	1xPhospho [S3(100)]	0.00033604	0.000107624	1	1	2	Q8WXH0	Q8WXH0 [6359-6371]	Q8WXH0 1xPhospho [S6361(100)]	0	1602.56	9124847		High	High	7.285e-05	0.0001644	3.7	39.46
FALSE	High	[K].EASENETDMEDPREIQTDSWR.[K]	1xPhospho [S3(100)]	3.89822e-05	5.13372e-05	1	1	1	Q8WXH0	Q8WXH0 [6359-6379]	Q8WXH0 1xPhospho [S6361(100)]	1	2618.03	1.09589e+06		High	High	4.57e-05	2e-05	3.29	87.3
FALSE	High	[K].EASPESEDEEEALPCTDWEN.[-]	1xCarbamidomethyl [C15]; 1xPhospho [S6(99.6)]	0.000122739	5.13372e-05	1	1	2	Q8N9B5	Q8N9B5 [969-988]	Q8N9B5 1xPhospho [S974(99.6)]	0	2416.86	2.75645e+06		High	High	4.57e-05	6.178e-05	3.56	100.8
FALSE	High	[K].EASPESEDEEEALPCTDWEN.[-]	1xCarbamidomethyl [C15]; 1xDeamidated [N20]; 1xPhospho [S6(99.3)]	0.0475991	0.00256553	1	1	2	Q8N9B5	Q8N9B5 [969-988]	Q8N9B5 1xPhospho [S974(99.3)]	0	2417.85	513748		High	High	0.001491	0.02072	2.82	106.47
FALSE	High	[K].EASPLPAESASAGATLRPLLLSGHGAR.[E]	1xPhospho [S3(100)]	1.91925e-07	5.13372e-05	1	1	1	P35548	P35548 [61-87]	P35548 1xPhospho [S63(100)]	0	2709.37	1.62801e+06		High	High	4.57e-05	1.062e-07	3.86	110
FALSE	High	[K].EASRSSPVEFECINEK.[K]	1xCarbamidomethyl [C12]; 1xPhospho [S3(98.7)]	0.000475113	0.000107624	1	1	2	O75131	O75131 [238-253]	O75131 1xPhospho [S240(98.7)]	1	1961.83	709154		High	High	7.285e-05	0.0002293	3.18	71.78
FALSE	High	[K].EASTTAAAPGEETSPVQVPAR.[A]	1xPhospho [S14(100)]	1.7709e-05	5.13372e-05	1	1	1	Q5SXM2	Q5SXM2 [613-633]	Q5SXM2 1xPhospho [S626(100)]	0	2148.98	1.85887e+06		High	High	4.57e-05	9.214e-06	4.1	67.94
FALSE	High	[K].EASTTAAAPGEETSPVQVPAR.[A]	1xDeamidated [Q17]; 1xPhospho [S/T]	0.0054548	0.000425977	1	1	1	Q5SXM2	Q5SXM2 [613-633]		0	2149.96	345149		High	High	0.0002405	0.002568	1.84	69.11
FALSE	High	[K].EATAQKPTGSVGSTVTTPPPLVR.[G]	1xPhospho [T17(100)]	0.00103126	0.000155523	1	1	3	Q86YP4	Q86YP4 [173-195]	Q86YP4 1xPhospho [T189(100)]	0	2374.2	1.71507e+06		High	High	9.627e-05	0.000489	2.73	84.42
FALSE	High	[K].EATAQKPTGSVGSTVTTPPPLVR.[G]	1xDeamidated [Q5]; 1xPhospho [T3(99)]	0.00618235	0.000581214	1	1	3	Q86YP4	Q86YP4 [173-195]	Q86YP4 1xPhospho [T175(99)]	0	2375.19	2.85107e+06		High	High	0.0003227	0.002898	2.45	84.23
FALSE	High	[K].EATNTTSEPSAPSQDLLDLSPSPR.[M]	1xPhospho [S22(100)]	2.04319e-07	5.13372e-05	1	1	4	O75674	O75674 [302-325]	O75674 1xPhospho [S323(100)]	0	2593.17	1.06308e+07		High	High	4.57e-05	1.13e-07	7.32	107.08
FALSE	High	[K].EATNTTSEPSAPSQDLLDLSPSPR.[M]	1xDeamidated [Q14]; 1xPhospho [S22(100)]	5.02892e-05	5.13372e-05	1	1	2	O75674	O75674 [302-325]	O75674 1xPhospho [S323(100)]	0	2594.15	812098		High	High	4.57e-05	2.571e-05	4.09	109.62
FALSE	High	[K].EAYSGCSGPVDSECPPPPSSPVHK.[A]	2xCarbamidomethyl [C6; C14]; 1xPhospho [S19(99.7)]	1.97238e-10	5.13372e-05	1	1	2	Q8N556	Q8N556 [246-269]	Q8N556 1xPhospho [S264(99.7)]	0	2621.07	2.60834e+06		High	High	4.57e-05	1.203e-10	5.67	60.6
FALSE	High	[K].ECADAASPALSLAELR.[T]	1xCarbamidomethyl [C2]; 1xPhospho [S7(100)]	0.0013527	0.000155523	1	1	1	P23508	P23508 [696-711]	P23508 1xPhospho [S702(100)]	0	1753.78	610218		High	High	9.627e-05	0.0006361	2.84	110.79
FALSE	High	[K].ECEEEAINIQSTAPEEEHESPR.[A]	1xCarbamidomethyl [C2]; 1xPhospho [S20(100)]	2.22095e-09	5.13372e-05	1	1	1	P46939	P46939 [276-297]	P46939 1xPhospho [S295(100)]	0	2664.08	1.01284e+06		High	High	4.57e-05	1.308e-09	4.76	73.45
FALSE	High	[K].ECINAAPDSPSK.[Q]	1xCarbamidomethyl [C2]; 1xPhospho [S9(99.7)]	0.000198495	0.000107624	1	1	2	Q7Z569	Q7Z569 [109-120]	Q7Z569 1xPhospho [S117(99.7)]	0	1368.55	18593008		High	High	7.285e-05	9.868e-05	3.42	36.02
FALSE	High	[K].ECINAAPDSPSK.[Q]	1xCarbamidomethyl [C2]; 1xDeamidated [N4]; 1xPhospho [S]	0.00141389	0.000155523	1	1	2	Q7Z569	Q7Z569 [109-120]		0	1369.53	7800917		High	High	9.627e-05	0.0006659	2.95	39.74
FALSE	High	[K].ECLSLDPEER.[K]	1xCarbamidomethyl [C2]; 1xPhospho [S4(100)]	0.0156554	0.00117092	1	1	1	Q8NI08	Q8NI08 [438-447]	Q8NI08 1xPhospho [S441(100)]	0	1327.52	944257		High	High	0.000657	0.007171	2.32	73.6
FALSE	High	[K].ECPDQLGPSPK.[R]	1xCarbamidomethyl [C2]; 1xPhospho [S9(100)]	0.0160206	0.00127178	1	1	3	Q15596	Q15596 [21-31]	Q15596 1xPhospho [S29(100)]	0	1307.53	2.90209e+06		High	High	0.0007101	0.007314	2.28	46.01
FALSE	High	[K].ECPLSQSMISSIVNSTYYANVSATK.[C]	1xCarbamidomethyl [C2]; 1xDeamidated [N14]; 1xPhospho [T24(98.8)]	0.205837	0.0090535	1	1	1	Q9UPW6	Q9UPW6 [194-218]	Q9UPW6 1xPhospho [T217(98.8)]	0	2831.25	19469078		High	High	0.005217	0.09416	2.66	84.31
FALSE	High	[K].ECSEAMEVETSVISIDSPQK.[L]	1xCarbamidomethyl [C2]; 1xOxidation [M6]; 1xPhospho [S17(100)]	9.71751e-08	5.13372e-05	1	1	1	Q12888	Q12888 [711-730]	Q12888 1xPhospho [S727(100)]	0	2334.97	803040		High	High	4.57e-05	5.445e-08	5.41	98.46
FALSE	High	[K].EDAHADPEIQPMKEDDGTFGEYSDAEDHKPLKK.[G]	1xPhospho [S23(100)]	0.0125416	0.00102457	1	1	1	Q92823	Q92823 [1204-1236]	Q92823 1xPhospho [S1226(100)]	2	3822.65	2832769		High	High	0.0005814	0.0058	3.21	72.77
FALSE	High	[K].EDDDVIVNKPHVSDEEEEEPPFYHHPFK.[L]	1xDeamidated [N8]; 1xPhospho [S13(100)]	0.000444934	0.000107624	1	1	1	P18583	P18583 [2117-2144]	P18583 1xPhospho [S2129(100)]	0	3458.47		No Quan Values	High	High	7.285e-05	0.0002154	4.64
FALSE	High	[K].EDDDVIVNKPHVSDEEEEEPPFYHHPFK.[L]	1xPhospho [S13(100)]	0.00154646	0.000155523	1	1	1	P18583	P18583 [2117-2144]	P18583 1xPhospho [S2129(100)]	0	3457.49	95057528		High	High	9.627e-05	0.000728	4.65	91.61
FALSE	High	[K].EDDEEEEDEDASGGDQDQEER.[R]	1xPhospho [S12(100)]	2.59478e-06	5.13372e-05	1	1	1	O60216	O60216 [534-554]	O60216 1xPhospho [S545(100)]	0	2505.82	256293		High	High	4.57e-05	1.386e-06	3.86	27.42
FALSE	High	[K].EDDEEEEDEDASGGDQDQEERR.[W]	1xPhospho [S12(100)]	5.34763e-07	5.13372e-05	1	1	1	O60216	O60216 [534-555]	O60216 1xPhospho [S545(100)]	1	2661.92	264122		High	High	4.57e-05	2.922e-07	3.73	26.04
FALSE	High	[K].EDDGTFGEYSDAEDHKPLK.[K]	1xPhospho [S10(100)]	4.01903e-05	5.13372e-05	1	1	1	Q92823	Q92823 [1217-1235]	Q92823 1xPhospho [S1226(100)]	0	2232.9	445820		High	High	4.57e-05	2.066e-05	4.07	64.87
FALSE	High	[K].EDDSKDNDSESDYMFMAPGAGAIPK.[N]	1xPhospho [S4(99.5)]	2.92886e-06	5.13372e-05	1	1	3	O14654	O14654 [767-791]	O14654 1xPhospho [S770(99.5)]	1	2770.09	2.7497e+06		High	High	4.57e-05	1.564e-06	4.65	111.11
FALSE	High	[K].EDEEDEEDDDVSHVDEEDCLGVQR.[E]	1xCarbamidomethyl [C19]; 1xPhospho [S12(100)]	1.57415e-09	5.13372e-05	1	1	1	O75381	O75381 [324-347]	O75381 1xPhospho [S335(100)]	0	2943.06	2045192		High	High	4.57e-05	9.318e-10	5.83	76.57
FALSE	High	[K].EDEKGDDVDDPENQNSALADTDASGGLTKESPDTNGPK.[Q]	1xPhospho [T/S]	1.01437e-10	5.13372e-05	1	1	1	Q02952	Q02952 [1697-1734]		2	4011.67		No Quan Values	High	High	4.57e-05	6.234e-11	4.91
FALSE	High	[K].EDELMEFSDLESDSEEKPCAKPR.[R]	1xCarbamidomethyl [C19]; 2xPhospho [S14(99.4); S]	0.0516132	0.0026533	1	1	1	Q9P2D1	Q9P2D1 [1570-1592]	Q9P2D1 2xPhospho [S1583(99.4); S]	0	2901.12	813152		High	High	0.001535	0.02252	3.03	101.17
FALSE	High	[K].EDGHRTSTSAVPNLFVPLNTNPK.[E]	1xPhospho [T/S]	9.50531e-05	5.13372e-05	1	1	1	P35611	P35611 [475-497]		1	2574.23	356448		High	High	4.57e-05	4.808e-05	2.34	110.46
FALSE	High	[K].EDGLLPKPLSSGGEEEEKPR.[G]	1xPhospho [S11(99.4)]	3.45085e-07	5.13372e-05	1	1	2	Q8N163	Q8N163 [617-636]	Q8N163 1xPhospho [S627(99.4)]	0	2247.05	3.69445e+06		High	High	4.57e-05	1.897e-07	5.39	82.89
FALSE	High	[K].EDGRSSSGPPHETAAPK.[R]	1xPhospho [S/T]	0.0756341	0.00376044	1	1	1	Q9Y618	Q9Y618 [1292-1308]		1	1802.77	224466		High	High	0.002145	0.03341	1.53	22.97
FALSE	High	[K].EDGVLGSRSPR.[T]	1xPhospho [S9(99.6)]	0.00909461	0.000675286	1	1	1	P78312	P78312 [375-385]	P78312 1xPhospho [S383(99.6)]	1	1252.57	707744		High	High	0.0003707	0.004251	2.12	36.46
FALSE	High	[K].EDILENEDEQNSPPKK.[G]	1xDeamidated [Q/N]; 1xPhospho [S12(100)]	9.60977e-05	5.13372e-05	1	1	2	Q9NTI5	Q9NTI5 [1272-1287]	Q9NTI5 1xPhospho [S1283(100)]	1	1965.83	1.87764e+06		High	High	4.57e-05	4.871e-05	3.73	54.11
FALSE	High	[K].EDILENEDEQNSPPKK.[G]	1xPhospho [S12(100)]	0.000348306	0.000107624	1	1	3	Q9NTI5	Q9NTI5 [1272-1287]	Q9NTI5 1xPhospho [S1283(100)]	1	1964.85	1.90466e+06		High	High	7.285e-05	0.0001701	3.85	52.14
FALSE	High	[K].EDKEPGEDCPSPQPAPASPR.[D]	1xCarbamidomethyl [C9]; 1xPhospho [S11(100)]	0.000173544	0.000107624	1	1	1	Q86YN6	Q86YN6 [246-265]	Q86YN6 1xPhospho [S256(100)]	1	2243.93		No Quan Values	High	High	7.285e-05	8.66e-05	3.26
FALSE	High	[K].EDKEPGEDCPSPQPAPASPR.[D]	1xCarbamidomethyl [C9]; 2xPhospho [S11(100); S18(100)]	0.000201844	0.000107624	1	1	1	Q86YN6	Q86YN6 [246-265]	Q86YN6 2xPhospho [S256(100); S263(100)]	1	2323.89	675781		High	High	7.285e-05	0.0001004	3.94	41.16
FALSE	High	[K].EDKPKPVRDEYEYVSDDGELK.[I]	1xPhospho [S15(100)]	2.30777e-06	5.13372e-05	1	1	2	O75151	O75151 [667-687]	O75151 1xPhospho [S681(100)]	1	2591.15	9116824		High	High	4.57e-05	1.234e-06	5.31	64.79
FALSE	High	[K].EDKPPLAPSGGTEGPEQPPPPCPSQTGSPPVGLIK.[G]	1xCarbamidomethyl [C22]; 1xDeamidated [Q]; 1xPhospho [S28(100)]	4.7685e-08	5.13372e-05	1	1	3	Q8WWM7	Q8WWM7 [607-641]	Q8WWM7 1xPhospho [S634(100)]	0	3599.7	6.64172e+06		High	High	4.57e-05	2.689e-08	7	104.53
FALSE	High	[K].EDKPPLAPSGGTEGPEQPPPPCPSQTGSPPVGLIK.[G]	1xCarbamidomethyl [C22]; 1xPhospho [S28(100)]	6.0535e-08	5.13372e-05	1	1	2	Q8WWM7	Q8WWM7 [607-641]	Q8WWM7 1xPhospho [S634(100)]	0	3598.71	20706540		High	High	4.57e-05	3.414e-08	6.97	103.16
FALSE	High	[K].EDKPPLAPSGGTEGPEQPPPPCPSQTGSPPVGLIK.[G]	1xCarbamidomethyl [C22]; 2xDeamidated [Q17; Q25]; 1xPhospho [S28(100)]	0.00023869	0.000107624	1	1	1	Q8WWM7	Q8WWM7 [607-641]	Q8WWM7 1xPhospho [S634(100)]	0	3600.68	1058004		High	High	7.285e-05	0.000118	4.22	106.72
FALSE	High	[K].EDKSPETGTAGGSSTASYSAGR.[G]	1xPhospho [S4(100)]	1.26854e-05	5.13372e-05	1	1	2	Q8NFC6	Q8NFC6 [2472-2493]	Q8NFC6 1xPhospho [S2475(100)]	1	2195.91	3.02533e+06		High	High	4.57e-05	6.635e-06	5.2	34.42
FALSE	High	[K].EDLEDLEEEEVSDMGNDDPEMGER.[A]	1xOxidation [M]; 1xPhospho [S12(100)]	4.06193e-08	5.13372e-05	1	1	2	O00566	O00566 [128-151]	O00566 1xPhospho [S139(100)]	0	2878.04	2.07615e+06		High	High	4.57e-05	2.3e-08	4.85	103.67
FALSE	High	[K].EDLEDLEEEEVSDMGNDDPEMGER.[A]	1xPhospho [S12(100)]	0.000826357	0.000155523	1	1	1	O00566	O00566 [128-151]	O00566 1xPhospho [S139(100)]	0	2862.05	4993697		High	High	9.627e-05	0.0003923	3.23	109.36
FALSE	High	[K].EDLEDLEEEEVSDMGNDDPEMGER.[A]	1xDeamidated [N16]; 1xPhospho [S12(100)]	0.00298692	0.000209312	1	1	1	O00566	O00566 [128-151]	O00566 1xPhospho [S139(100)]	0	2863.03		No Quan Values	High	High	0.0001247	0.001402	3.07
FALSE	High	[K].EDLLSPINQNTLQR.[S]	1xPhospho [S5(100)]	0.0178235	0.00141103	1	1	1	Q6R327	Q6R327 [1392-1405]	Q6R327 1xPhospho [S1396(100)]	0	1720.83	128262		High	High	0.0008071	0.008094	1.42	106.77
FALSE	High	[K].EDLPAENGETKTEESPASDEAGEK.[E]	1xPhospho [S15(99.3)]	1.37633e-05	5.13372e-05	1	1	1	P05114	P05114 [72-95]	P05114 1xPhospho [S86(99.3)]	1	2613.07	528561		High	High	4.57e-05	7.171e-06	4.36	49.21
FALSE	High	[K].EDLPAENGETKTEESPASDEAGEK.[E]	1xDeamidated [N7]; 1xPhospho [S15(99.4)]	1.20137e-05	5.13372e-05	1	1	1	P05114	P05114 [72-95]	P05114 1xPhospho [S86(99.4)]	1	2614.06	434820		High	High	4.57e-05	6.271e-06	4.29	51.09
FALSE	High	[K].EDLSPAFDHSPNK.[I]	1xPhospho [S10(100)]	4.88475e-06	5.13372e-05	1	1	4	P17706	P17706 [295-307]	P17706 1xPhospho [S304(100)]	0	1536.64	1.51033e+07		High	High	4.57e-05	2.589e-06	4.24	60.71
FALSE	High	[K].EDLTDLEQPGSPGYSTATEPGSSELGVPEQPDLQEGTHVEK.[S]	2xDeamidated [Q8; Q30]; 1xPhospho [T4(100)]	6.31913e-06	5.13372e-05	1	1	1	Q92538	Q92538 [304-344]	Q92538 1xPhospho [T307(100)]	0	4405.92	835686		High	High	4.57e-05	3.338e-06	3.12	109.29
FALSE	High	[K].EDNSEGEEILEEVGGDLEEEDDHHMEFCR.[V]	1xCarbamidomethyl [C28]; 1xPhospho [S4(100)]	1.49208e-11	5.13372e-05	1	1	1	Q14839	Q14839 [425-453]	Q14839 1xPhospho [S428(100)]	0	3528.34		No Quan Values	High	High	4.57e-05	9.423e-12	5.23
FALSE	High	[K].EDNSSEEEEEIEPFPEER.[E]	1xPhospho [S4(99.3)]	1.52837e-05	5.13372e-05	1	1	2	Q4LE39	Q4LE39 [292-309]	Q4LE39 1xPhospho [S295(99.3)]	0	2273.86	1.22577e+06		High	High	4.57e-05	7.965e-06	5	91.99
FALSE	High	[K].EDPQEMPHSPLGSMPEIR.[D]	1xPhospho [S9(100)]	4.41338e-06	5.13372e-05	1	1	1	Q9HB58	Q9HB58 [236-253]	Q9HB58 1xPhospho [S244(100)]	0	2129.9	1.09691e+06		High	High	4.57e-05	2.343e-06	4.14	99.54
FALSE	High	[K].EDQEAAELLSEPEEESER.[H]	1xPhospho [S10(100)]	3.50532e-06	5.13372e-05	1	1	1	Q63HN8	Q63HN8 [1249-1266]	Q63HN8 1xPhospho [S1258(100)]	0	2169.87	1.72211e+06		High	High	4.57e-05	1.862e-06	5.12	84.47
FALSE	High	[K].EDQEGSGGDYMPMNNWGSGNGR.[G]	1xPhospho [S6(100)]	1.60739e-05	5.13372e-05	1	1	2	O14654	O14654 [478-499]	O14654 1xPhospho [S483(100)]	0	2437.88	577229		High	High	4.57e-05	8.377e-06	3.48	92.81
FALSE	High	[K].EDQEGSGGDYMPMNNWGSGNGR.[G]	1xDeamidated [N20]; 1xPhospho [S6(100)]	0.000190038	0.000107624	1	1	2	O14654	O14654 [478-499]	O14654 1xPhospho [S483(100)]	0	2438.86	247735		High	High	7.285e-05	9.471e-05	2.34	94.05
FALSE	High	[K].EDQFNGSPPRPQPR.[G]	1xDeamidated [N/Q]; 1xPhospho [S7(100)]	0.0019165	0.000155523	1	1	6	Q69YN4	Q69YN4 [167-180]	Q69YN4 1xPhospho [S173(100)]	0	1705.73	2.8894e+06		High	High	9.627e-05	0.0009023	1.96	53.38
FALSE	High	[K].EDSDEMPSECISR.[R]	1xCarbamidomethyl [C10]; 1xPhospho [S3(100)]	0.00010296	5.13372e-05	1	1	2	Q96LT9	Q96LT9 [379-391]	Q96LT9 1xPhospho [S381(100)]	0	1634.57	1074039		High	High	4.57e-05	5.213e-05	3.15	60.19
FALSE	High	[K].EDSQPPTPVSQR.[S]	1xDeamidated [Q11]; 1xPhospho [S3(100)]	0.00896417	0.000675286	1	1	1	Q92785	Q92785 [242-253]	Q92785 1xPhospho [S244(100)]	0	1421.59	1.20868e+06		High	High	0.0003707	0.004185	1.85	45.13
FALSE	High	[K].EDSQPPTPVSQR.[S]	1xPhospho [S3(100)]	0.0454665	0.00242547	1	1	3	Q92785	Q92785 [242-253]	Q92785 1xPhospho [S244(100)]	0	1420.61	4.2501e+06		High	High	0.00142	0.01976	1.47	41.55
FALSE	High	[K].EDSTSIKGNSDQDSFLHENSLHQEESQK.[E]	1xPhospho [S/T]	0.000298091	0.000107624	1	1	1	Q8N573	Q8N573 [439-466]		1	3269.39	282182		High	High	7.285e-05	0.0001461	2.6	67.26
FALSE	High	[K].EDTDHEEKASNEDVTK.[A]	1xPhospho [S10(99.4)]	0.108173	0.00478946	1	1	1	O75475	O75475 [120-135]	O75475 1xPhospho [S129(99.4)]	1	1926.76	298691		High	High	0.002739	0.04855	1.49	18.73
FALSE	High	[K].EDTSFAENDIK.[E]	1xPhospho [S4(99.7)]	0.000303334	0.000107624	1	1	1	P38398	P38398 [1161-1171]	P38398 1xPhospho [S1164(99.7)]	0	1348.53	953162		High	High	7.285e-05	0.0001485	2.87	62.31
FALSE	High	[K].EDVEVVGGSDGEGAIGLSSDPK.[S]	1xPhospho [S9(100)]	4.22788e-06	5.13372e-05	1	1	1	Q8NHZ8	Q8NHZ8 [34-55]	Q8NHZ8 1xPhospho [S42(100)]	0	2196.95	1.33688e+06		High	High	4.57e-05	2.245e-06	4.84	94.24
FALSE	High	[K].EDVSASGPSPEATQLAK.[Q]	1xPhospho [S9(100)]	0.000993937	0.000155523	1	1	1	Q96T58	Q96T58 [2151-2167]	Q96T58 1xPhospho [S2159(100)]	0	1766.78	3.57715e+06		High	High	9.627e-05	0.000471	1.38	63.9
FALSE	High	[K].EDVSISPGEFEHNFLGENK.[V]	1xPhospho [S6(99.5)]	4.62501e-06	5.13372e-05	1	1	1	Q99550	Q99550 [262-280]	Q99550 1xPhospho [S267(99.5)]	0	2227.95		No Quan Values	High	High	4.57e-05	2.449e-06	3.37
FALSE	High	[K].EDYPHTQGDFSFDEDSSDALSPDQPASQESQGSAASPSEPK.[V]	1xDeamidated [Q24]; 1xPhospho [S/Y/T]	1.30468e-09	5.13372e-05	1	1	2	Q9ULH7	Q9ULH7 [165-205]		0	4421.76	1.21743e+06		High	High	4.57e-05	7.738e-10	5.81	97.87
FALSE	High	[K].EEAAVATEAASQNGEDLENLDDPEK.[L]	2xDeamidated [Q12; N19]; 2xPhospho [T7(100); S11(100)]	0.108831	0.00478946	1	1	1	Q9Y235	Q9Y235 [5-29]	Q9Y235 2xPhospho [T11(100); S15(100)]	0	2807.07	317499		High	High	0.002759	0.04882	1.75	66.37
FALSE	High	[K].EEAGETSPADESGAPK.[S]	1xPhospho [S7(100)]	1.44253e-07	5.13372e-05	1	1	2	Q9UKY1	Q9UKY1 [642-657]	Q9UKY1 1xPhospho [S648(100)]	0	1654.65	6.05294e+06		High	High	4.57e-05	8.029e-08	4.88	29.56
FALSE	High	[K].EEAGGGISEEEAAQYDR.[Q]	1xPhospho [S8(100)]	0.000188768	0.000107624	1	1	1	Q9UBE0	Q9UBE0 [5-21]	Q9UBE0 1xPhospho [S12(100)]	0	1890.74	424854		High	High	7.285e-05	9.404e-05	3.1	62.97
FALSE	High	[K].EEAKESPSAAGPEDK.[S]	1xPhospho [S6(100)]	0.00117044	0.000155523	1	1	1	Q3KQU3	Q3KQU3 [512-526]	Q3KQU3 1xPhospho [S517(100)]	1	1624.67	147525		High	High	9.627e-05	0.0005515	2.3	22.85
FALSE	High	[K].EEALQMSSPGRK.[E]	1xPhospho [S8(99.6)]	1.37633e-05	5.13372e-05	1	1	1	Q76L83	Q76L83 [433-444]	Q76L83 1xPhospho [S440(99.6)]	1	1412.62		No Quan Values	High	High	4.57e-05	7.186e-06	4.11
FALSE	High	[K].EEAPASPLRPLYPQISPLK.[I]	1xPhospho [S6(100)]	7.96011e-08	5.13372e-05	1	1	11	P85037	P85037 [208-226]	P85037 1xPhospho [S213(100)]	0	2186.13	7.82662e+07		High	High	4.57e-05	4.462e-08	4.21	117.94
FALSE	High	[K].EEAPASPLRPLYPQISPLK.[I]	1xDeamidated [Q14]; 1xPhospho [S6(100)]	4.75311e-06	5.13372e-05	1	1	5	P85037	P85037 [208-226]	P85037 1xPhospho [S213(100)]	0	2187.11	5910986		High	High	4.57e-05	2.517e-06	4.36	119.66
FALSE	High	[K].EEAPASPLRPLYPQISPLK.[I]	2xPhospho [S6(100); S16(100)]	9.60977e-05	5.13372e-05	1	1	2	P85037	P85037 [208-226]	P85037 2xPhospho [S213(100); S223(100)]	0	2266.09	79241013		High	High	4.57e-05	4.859e-05	5.56	121.39
FALSE	High	[K].EEAPASPLRPLYPQISPLK.[I]	1xDeamidated [Q14]; 2xPhospho [S6(100); S16(100)]	0.00451887	0.000375786	1	1	1	P85037	P85037 [208-226]	P85037 2xPhospho [S213(100); S223(100)]	0	2267.08		No Quan Values	High	High	0.0002142	0.002123	3.83
FALSE	High	[K].EEASPVPLTSNVGSTVK.[G]	1xPhospho [S4(100)]	0.000570717	0.000107624	1	1	1	Q9UMZ2	Q9UMZ2 [717-733]	Q9UMZ2 1xPhospho [S720(100)]	0	1794.85	539022		High	High	7.285e-05	0.0002742	2.35	83.8
FALSE	High	[K].EEATYGVWAERDSDDERPSFGGK.[R]	1xPhospho [S13(100)]	4.28484e-09	5.13372e-05	1	1	11	Q9UBB9	Q9UBB9 [47-69]	Q9UBB9 1xPhospho [S59(100)]	1	2681.12	74200832		High	High	4.57e-05	2.506e-09	5.54	87.97
FALSE	High	[K].EECGPCTDTAHVSLITPTK.[R]	2xCarbamidomethyl [C3; C6]; 1xPhospho [T/S]	0.000140795	5.13372e-05	1	1	2	Q9H8U3	Q9H8U3 [97-115]		0	2195.93	493798		High	High	4.57e-05	7.059e-05	5.05	81.22
FALSE	High	[K].EECGPCTDTAHVSLITPTKR.[S]	2xCarbamidomethyl [C3; C6]; 1xPhospho [T16(98.8)]	2.01993e-05	5.13372e-05	1	1	2	Q9H8U3	Q9H8U3 [97-116]	Q9H8U3 1xPhospho [T112(98.8)]	1	2352.04	761148		High	High	4.57e-05	1.05e-05	5.02	72.93
FALSE	High	[K].EECPRPMSISPPDFSPK.[T]	1xCarbamidomethyl [C3]; 1xPhospho [S15(100)]	4.34501e-06	5.13372e-05	1	1	4	P46821	P46821 [1611-1627]	P46821 1xPhospho [S1625(100)]	0	2053.88	2.9759e+06		High	High	4.57e-05	2.302e-06	4.47	101.48
FALSE	High	[K].EECPRPMSISPPDFSPK.[T]	1xCarbamidomethyl [C3]; 2xPhospho [S8(100); S10(100)]	2.14879e-05	5.13372e-05	1	1	9	P46821	P46821 [1611-1627]	P46821 2xPhospho [S1618(100); S1620(100)]	0	2133.84	2.48444e+06		High	High	4.57e-05	1.113e-05	4.69	104.59
FALSE	High	[K].EECPRPMSISPPDFSPK.[T]	1xCarbamidomethyl [C3]; 3xPhospho [S8(100); S10(100); S15(100)]	0.000115524	5.13372e-05	1	1	9	P46821	P46821 [1611-1627]	P46821 3xPhospho [S1618(100); S1620(100); S1625(100)]	0	2213.81	1.26397e+06		High	High	4.57e-05	5.825e-05	4.89	105.77
FALSE	High	[K].EECPRPMSISPPDFSPK.[T]	1xCarbamidomethyl [C3]; 1xOxidation [M7]; 2xPhospho [S8(100); S10(100)]	0.00699468	0.000581214	1	1	2	P46821	P46821 [1611-1627]	P46821 2xPhospho [S1618(100); S1620(100)]	0	2149.84	210648		High	High	0.0003227	0.003272	2.65	90.68
FALSE	High	[K].EECSSTESTQQEHEDAPSTK.[L]	1xCarbamidomethyl [C3]; 2xPhospho [S4(100); S5(99.2)]	0.010495	0.000826658	1	1	1	Q86UU1	Q86UU1 [689-708]	Q86UU1 2xPhospho [S692(100); S693(99.2)]	0	2439.85	167466		High	High	0.0004788	0.004882	1.1	27.73
FALSE	High	[K].EECSSTESTQQEHEDAPSTK.[L]	1xCarbamidomethyl [C3]; 1xPhospho [S5(99)]	0.0355986	0.00215729	1	1	1	Q86UU1	Q86UU1 [689-708]	Q86UU1 1xPhospho [S693(99)]	0	2359.89	107783		High	High	0.001262	0.01552	1.42	25.21
FALSE	High	[K].EEDAPHREDYFEPISPDR.[N]	1xPhospho [S15(100)]	5.38324e-08	5.13372e-05	1	1	4	Q69YN4	Q69YN4 [208-225]	Q69YN4 1xPhospho [S222(100)]	1	2281.94	7.56663e+06		High	High	4.57e-05	3.034e-08	6.19	79.73
FALSE	High	[K].EEDCHSPTSKPPKPDQPLK.[V]	1xCarbamidomethyl [C4]; 1xPhospho [S6(100)]	5.27193e-09	5.13372e-05	1	1	10	P23588	P23588 [454-472]	P23588 1xPhospho [S459(100)]	0	2270.02	491753824		High	High	4.57e-05	3.066e-09	3.91	37.02
FALSE	High	[K].EEDCHSPTSKPPKPDQPLK.[V]	1xCarbamidomethyl [C4]; 1xDeamidated [Q16]; 1xPhospho [S/T]	2.02776e-05	5.13372e-05	1	1	6	P23588	P23588 [454-472]		0	2271	139915760		High	High	4.57e-05	1.054e-05	3.25	39.86
FALSE	High	[K].EEDEEPESPPEK.[K]	1xPhospho [S8(100)]	1.92832e-05	5.13372e-05	1	1	14	Q9H1E3	Q9H1E3 [207-218]	Q9H1E3 1xPhospho [S214(100)]	0	1494.55	430156744		High	High	4.57e-05	1.003e-05	3.72	32.83
FALSE	High	[K].EEDEEPESPPEKK.[T]	1xPhospho [S8(100)]	4.15928e-05	5.13372e-05	1	1	9	Q9H1E3	Q9H1E3 [207-219]	Q9H1E3 1xPhospho [S214(100)]	1	1622.65	2.42016e+07		High	High	4.57e-05	2.135e-05	3.6	26
FALSE	High	[K].EEDGSLSLDGADSTGVVAK.[L]	1xPhospho [S5(100)]	0.000344569	0.000107624	1	1	1	Q13263	Q13263 [677-695]	Q13263 1xPhospho [S681(100)]	0	1929.83	1.13393e+06		High	High	7.285e-05	0.0001684	2.58	85.14
FALSE	High	[K].EEDGSVELESQVQK.[D]	1xPhospho [S5(100)]	1.68392e-05	5.13372e-05	1	1	1	Q96B23	Q96B23 [30-43]	Q96B23 1xPhospho [S34(100)]	0	1656.7	1.54602e+06		High	High	4.57e-05	8.768e-06	3.9	61.5
FALSE	High	[K].EEDGSVELESQVQK.[D]	1xDeamidated [Q13]; 1xPhospho [S5(100)]	0.00734587	0.000627332	1	1	1	Q96B23	Q96B23 [30-43]	Q96B23 1xPhospho [S34(100)]	0	1657.68		No Quan Values	High	High	0.000346	0.003434	1.38
FALSE	High	[K].EEDLGSPTGELTSK.[I]	1xPhospho [S6(98.6)]	0.195855	0.00842328	1	1	1	Q8ND04	Q8ND04 [464-477]	Q8ND04 1xPhospho [S469(98.6)]	0	1542.66	1007948		High	High	0.004827	0.08956	1.09	70.63
FALSE	High	[K].EEDVVTPKPGK.[R]	1xPhospho [T6(100)]	0.000582507	0.000107624	1	1	1	Q14676	Q14676 [1853-1863]	Q14676 1xPhospho [T1858(100)]	0	1278.6	298896		High	High	7.285e-05	0.0002798	2.65	33.24
FALSE	High	[K].EEEAPAAPSLATSPALGHPESTPK.[S]	1xPhospho [S13(100)]	1.95199e-09	5.13372e-05	1	1	1	Q8N3F8	Q8N3F8 [435-458]	Q8N3F8 1xPhospho [S447(100)]	0	2467.14	12011895		High	High	4.57e-05	1.151e-09	6.18	85.83
FALSE	High	[K].EEEDKDDEEKPKIEDVGSDEEDDSGK.[D]	1xPhospho [S18(100)]	0.000294996	0.000107624	1	1	1	P08238	P08238 [238-263]	P08238 1xPhospho [S255(100)]	2	3046.21		No Quan Values	High	High	7.285e-05	0.0001448	2.67
FALSE	High	[K].EEEDQPSTSATQSSPAPGQSK.[K]	1xPhospho [S14(100)]	1.78308e-06	5.13372e-05	1	1	2	Q09472	Q09472 [1025-1045]	Q09472 1xPhospho [S1038(100)]	0	2240.92	5588577		High	High	4.57e-05	9.582e-07	4.07	30.98
FALSE	High	[K].EEEDQPSTSATQSSPAPGQSK.[K]	1xDeamidated [Q]; 1xPhospho [S14(100)]	4.11492e-07	5.13372e-05	1	1	3	Q09472	Q09472 [1025-1045]	Q09472 1xPhospho [S1038(100)]	0	2241.9	2.0645e+06		High	High	4.57e-05	2.256e-07	4.04	32.73
FALSE	High	[K].EEEEDDDEDEDEEDDVSEGSEVPESDRPAGAQHHQLNGER.[G]	1xPhospho [S17(99.1)]	1.04521e-11	5.13372e-05	1	1	1	Q6SPF0	Q6SPF0 [329-368]	Q6SPF0 1xPhospho [S345(99.1)]	0	4603.75	3.51131e+06		High	High	4.57e-05	6.63e-12	6.25	57.01
FALSE	High	[K].EEEEDDDEDEDEEDDVSEGSEVPESDRPAGAQHHQLNGER.[G]	1xDeamidated [N37]; 1xPhospho [S17(99)]	2.52696e-09	5.13372e-05	1	1	1	Q6SPF0	Q6SPF0 [329-368]	Q6SPF0 1xPhospho [S345(99)]	0	4604.74		No Quan Values	High	High	4.57e-05	1.487e-09	4.01
FALSE	High	[K].EEEEDGQEGSIHNLPLVTSQRPFYDGPMPTPR.[Q]	1xPhospho [S10(100)]	3.2841e-09	5.13372e-05	1	1	2	O75717	O75717 [398-429]	O75717 1xPhospho [S407(100)]	0	3705.65	12286353		High	High	4.57e-05	1.923e-09	6.24	116.59
FALSE	High	[K].EEEEDGQEGSIHNLPLVTSQRPFYDGPMPTPR.[Q]	1xOxidation [M28]; 1xPhospho [S10(100)]	9.20935e-07	5.13372e-05	1	1	1	O75717	O75717 [398-429]	O75717 1xPhospho [S407(100)]	0	3721.65	1666009		High	High	4.57e-05	4.999e-07	4.65	108.21
FALSE	High	[K].EEEEDGQEGSIHNLPLVTSQRPFYDGPMPTPR.[Q]	2xDeamidated [Q7; N/Q]; 1xPhospho [S10(100)]	0.000473268	0.000107624	1	1	2	O75717	O75717 [398-429]	O75717 1xPhospho [S407(100)]	0	3707.62	907217		High	High	7.285e-05	0.0002283	3.37	117.46
FALSE	High	[K].EEEEDGTGSPQLNNR.[-]	1xPhospho [S9(100)]	4.45415e-05	5.13372e-05	1	1	3	P49407	P49407 [404-418]	P49407 1xPhospho [S412(100)]	0	1754.69	4.76155e+06		High	High	4.57e-05	2.288e-05	2.73	33.74
FALSE	High	[K].EEEEDGTGSPQLNNR.[-]	1xDeamidated [N13]; 1xPhospho [S9(100)]	0.00720349	0.000581214	1	1	2	P49407	P49407 [404-418]	P49407 1xPhospho [S412(100)]	0	1755.67	547135		High	High	0.0003227	0.003366	2.05	35.75
FALSE	High	[K].EEEEDTAEKPGKEEDVVTPKPGK.[R]	1xPhospho [T18(100)]	7.21475e-06	5.13372e-05	1	1	1	Q14676	Q14676 [1841-1863]	Q14676 1xPhospho [T1858(100)]	1	2621.19	587791		High	High	4.57e-05	3.794e-06	4.85	40.39
FALSE	High	[K].EEEEEEEEEEEEEEEDENDDSKSPGK.[G]	1xPhospho [S23(100)]	4.34016e-14	5.13372e-05	1	1	1	P46100	P46100 [1450-1475]	P46100 1xPhospho [S1472(100)]	1	3207.12	1.82876e+06		High	High	4.57e-05	2.974e-14	7.33	43.63
FALSE	High	[K].EEEEEEEGNQETAEFLLSSEEIETK.[D]	2xPhospho [T12(99.6); S/T]	0.0297341	0.00192191	1	1	1	Q9HAW4	Q9HAW4 [666-690]	Q9HAW4 2xPhospho [T677(99.6); S/T]	0	3088.2		No Quan Values	High	High	0.001143	0.01305	1.77
FALSE	High	[K].EEEEEERPGTSPPPAPGR.[S]	1xPhospho [S11(99.6)]	1.29407e-06	5.13372e-05	1	1	1	Q68DQ2	Q68DQ2 [29-46]	Q68DQ2 1xPhospho [S39(99.6)]	0	2043.87	968368		High	High	4.57e-05	6.974e-07	3.8	43.13
FALSE	High	[K].EEEEEKPHMPTEFDFDDEPVTPK.[D]	1xPhospho [T21(100)]	0.018504	0.00141103	1	1	1	Q9BTK6	Q9BTK6 [156-178]	Q9BTK6 1xPhospho [T176(100)]	0	2855.16	1.76046e+06		High	High	0.0008071	0.008376	2.28	100.93
FALSE	High	[K].EEEEGISQESSEEEQ.[-]	2xPhospho [S10(99.7); S11(99.7)]	0.000371812	0.000107624	1	1	5	P17096	P17096 [93-107]	P17096 2xPhospho [S102(99.7); S103(99.7)]	0	1898.61	880547		High	High	7.285e-05	0.0001808	2.7	36.61
FALSE	High	[K].EEEEGISQESSEEEQ.[-]	1xPhospho [S]	0.0010265	0.000155523	1	1	4	P17096	P17096 [93-107]		0	1818.64	2.96042e+06		High	High	9.627e-05	0.0004851	3.9	37.84
FALSE	High	[K].EEEEGQEEEEEEDEGAKSDQAEEGGSEK.[E]	1xPhospho [S18(100)]	4.01897e-13	5.13372e-05	1	1	2	P07197	P07197 [528-555]	P07197 1xPhospho [S545(100)]	1	3192.17	6917004		High	High	4.57e-05	2.672e-13	8.53	33.76
FALSE	High	[K].EEEEGQEEEEEEDEGAKSDQAEEGGSEK.[E]	2xDeamidated [Q6; Q20]; 1xPhospho [S18(100)]	7.69325e-07	5.13372e-05	1	1	1	P07197	P07197 [528-555]	P07197 1xPhospho [S545(100)]	1	3194.13		No Quan Values	High	High	4.57e-05	4.181e-07	3.83
FALSE	High	[K].EEEEGQEEEEEEDEGAKSDQAEEGGSEK.[E]	2xPhospho [S18(100); S26(100)]	2.35516e-09	5.13372e-05	1	1	1	P07197	P07197 [528-555]	P07197 2xPhospho [S545(100); S553(100)]	1	3272.13	2.23501e+06		High	High	4.57e-05	1.386e-09	10.14	34.21
FALSE	High	[K].EEEEGQEEEEEEDEGAKSDQAEEGGSEK.[E]	1xDeamidated [Q20]; 1xPhospho [S18(100)]	0.0200552	0.00145302	1	1	1	P07197	P07197 [528-555]	P07197 1xPhospho [S545(100)]	1	3193.15	491242		High	High	0.0008267	0.009023	1.18	35.99
FALSE	High	[K].EEEELSSQMSSFNEAMTQIR.[E]	1xPhospho [S11(100)]	0.000100747	5.13372e-05	1	1	1	Q99661	Q99661 [623-642]	Q99661 1xPhospho [S633(100)]	0	2425.99	718597		High	High	4.57e-05	5.097e-05	3.42	113.45
FALSE	High	[K].EEEEPMDTSSVTHTEHYK.[T]	1xPhospho [S10(100)]	3.64508e-07	5.13372e-05	1	1	2	O43390	O43390 [14-31]	O43390 1xPhospho [S23(100)]	0	2228.87	1.37311e+06		High	High	4.57e-05	2.004e-07	5.02	51.76
FALSE	High	[K].EEEESDEDFAHHSDNEQNR.[H]	1xPhospho [S13(100)]	8.3844e-07	5.13372e-05	1	1	5	Q641Q2	Q641Q2 [226-244]	Q641Q2 1xPhospho [S238(100)]	0	2396.85	4.19436e+06		High	High	4.57e-05	4.544e-07	4.71	32.95
FALSE	High	[K].EEEESDEDFAHHSDNEQNR.[H]	1xDeamidated [Q17]; 1xPhospho [S5(100)]	5.26066e-06	5.13372e-05	1	1	2	Q641Q2	Q641Q2 [226-244]	Q641Q2 1xPhospho [S230(100)]	0	2397.84	309263		High	High	4.57e-05	2.781e-06	3.46	34.49
FALSE	High	[K].EEEESDEDFAHHSDNEQNR.[H]	2xPhospho [S5(100); S13(100)]	4.92302e-06	5.13372e-05	1	1	3	Q641Q2	Q641Q2 [226-244]	Q641Q2 2xPhospho [S230(100); S238(100)]	0	2476.82	1.77597e+07		High	High	4.57e-05	2.609e-06	3.7	34.53
FALSE	High	[K].EEEESDEDFAHHSDNEQNR.[H]	1xDeamidated [N15]; 2xPhospho [S5(100); S13(100)]	0.190493	0.00811167	1	1	1	Q641Q2	Q641Q2 [226-244]	Q641Q2 2xPhospho [S230(100); S238(100)]	0	2477.8	826701		High	High	0.004647	0.08704	1.12	36.05
FALSE	High	[K].EEEESSSNGTASQSTSPSQPR.[K]	1xDeamidated [N8]; 1xPhospho [S16(100)]	9.78621e-05	5.13372e-05	1	1	2	Q92793	Q92793 [1061-1081]	Q92793 1xPhospho [S1076(100)]	0	2275.88	854081		High	High	4.57e-05	4.947e-05	2.85	24.25
FALSE	High	[K].EEEESSSNGTASQSTSPSQPR.[K]	2xPhospho [S16(100); S/T]	0.0325067	0.00206814	1	1	1	Q92793	Q92793 [1061-1081]	Q92793 2xPhospho [S1076(100); S/T]	0	2354.87	119011		High	High	0.001192	0.01422	1.46	23.97
FALSE	High	[K].EEENADSDDEGELQDLLSQDWR.[V]	1xPhospho [S7(100)]	1.44942e-06	5.13372e-05	1	1	1	Q96NB3	Q96NB3 [345-366]	Q96NB3 1xPhospho [S351(100)]	0	2673.05		No Quan Values	High	High	4.57e-05	7.801e-07	4.65
FALSE	High	[K].EEENKDDEEKPKIEDVGSDEEDDSGK.[D]	1xDeamidated [N4]; 1xPhospho [S18(100)]	1.69104e-11	5.13372e-05	1	1	2	Q58FF8	Q58FF8 [160-185]	Q58FF8 1xPhospho [S177(100)]	2	3046.21	62931288		High	High	4.57e-05	1.068e-11	6.55	45.91
FALSE	High	[K].EEENSEEELAAATTSK.[E]	1xPhospho [S5(100)]	1.95079e-06	5.13372e-05	1	1	2	P10244	P10244 [237-252]	P10244 1xPhospho [S241(100)]	0	1817.73	4171635		High	High	4.57e-05	1.047e-06	4.72	60.65
FALSE	High	[K].EEEPEAEEEEVAAKKSPVK.[A]	1xPhospho [S16(100)]	6.61454e-09	5.13372e-05	1	1	14	P07197	P07197 [496-514]	P07197 1xPhospho [S511(100)]	2	2208	1.72697e+07		High	High	4.57e-05	3.835e-09	6.27	51.18
FALSE	High	[K].EEEPTGWEEPSPESIR.[R]	1xPhospho [S11(100)]	1.59497e-05	5.13372e-05	1	1	2	Q8NDV7	Q8NDV7 [981-996]	Q8NDV7 1xPhospho [S991(100)]	0	1951.8	7.85137e+06		High	High	4.57e-05	8.321e-06	4.27	90.68
FALSE	High	[K].EEEPTGWEEPSPESIRR.[K]	1xPhospho [S11(100)]	0.00087946	0.000155523	1	1	2	Q8NDV7	Q8NDV7 [981-997]	Q8NDV7 1xPhospho [S991(100)]	1	2107.9	1.40143e+06		High	High	9.627e-05	0.0004173	3.4	80.85
FALSE	High	[K].EEERKDDNDEEEEDIDFFEDIDSDEDEGGLFGSK.[K]	1xPhospho [S23(100)]	0.18629	0.0079339	1	1	1	O00566	O00566 [220-253]	O00566 1xPhospho [S242(100)]	2	4076.57		No Quan Values	High	High	0.004511	0.08471	1.5
FALSE	High	[K].EEETKTSNGDLSDSTVSADPVVK.[-]	1xPhospho [T4(100)]	8.65083e-07	5.13372e-05	1	1	3	Q2M389	Q2M389 [1151-1173]	Q2M389 1xPhospho [T1154(100)]	1	2488.1	3.15649e+06		High	High	4.57e-05	4.7e-07	4.18	69.68
FALSE	High	[K].EEETKTSNGDLSDSTVSADPVVK.[-]	1xDeamidated [N8]; 1xPhospho [T4(99)]	7.4272e-07	5.13372e-05	1	1	1	Q2M389	Q2M389 [1151-1173]	Q2M389 1xPhospho [T1154(99)]	1	2489.08	1.17342e+06		High	High	4.57e-05	4.037e-07	4.11	71.16
FALSE	High	[K].EEETKTSNGDLSDSTVSADPVVK.[-]	2xPhospho [T/S]	0.000167203	0.000107624	1	1	1	Q2M389	Q2M389 [1151-1173]		1	2568.06	441725		High	High	7.285e-05	8.371e-05	3.42	72.25
FALSE	High	[K].EEETSIDVAGKPNEVTK.[A]	1xPhospho [S5(99.5)]	4.92599e-07	5.13372e-05	1	1	3	P53985	P53985 [463-479]	P53985 1xPhospho [S467(99.5)]	0	1925.87	81590664		High	High	4.57e-05	2.694e-07	4.52	59.7
FALSE	High	[K].EEETSIDVAGKPNEVTK.[A]	1xDeamidated [N13]; 1xPhospho [S5(99.4)]	2.42803e-06	5.13372e-05	1	1	3	P53985	P53985 [463-479]	P53985 1xPhospho [S467(99.4)]	0	1926.86	1.71181e+06		High	High	4.57e-05	1.298e-06	3.76	61.84
FALSE	High	[K].EEGAAPSPTHVAELATMEVESAR.[L]	1xPhospho [S7(99.5)]	2.43641e-07	5.13372e-05	1	1	1	Q9NRS6	Q9NRS6 [221-243]	Q9NRS6 1xPhospho [S227(99.5)]	0	2462.09	2.99316e+06		High	High	4.57e-05	1.343e-07	5.65	121.65
FALSE	High	[K].EEGAAPSPTHVAELATMEVESAR.[L]	1xOxidation [M17]; 1xPhospho [S7(99.6)]	3.72202e-09	5.13372e-05	1	1	2	Q9NRS6	Q9NRS6 [221-243]	Q9NRS6 1xPhospho [S227(99.6)]	0	2478.09	1.96296e+06		High	High	4.57e-05	2.174e-09	4.65	120.06
FALSE	High	[K].EEGELEDGEISDDDNNSQIR.[S]	1xPhospho [S11(100)]	7.84515e-07	5.13372e-05	1	1	1	O60293	O60293 [18-37]	O60293 1xPhospho [S28(100)]	0	2343.91	3027811		High	High	4.57e-05	4.261e-07	5.75	69.17
FALSE	High	[K].EEGGPGPVSTPDNRK.[E]	1xPhospho [S/T]	0.00161006	0.000155523	1	1	1	O75150	O75150 [548-562]		1	1619.71	305448		High	High	9.627e-05	0.0007567	2.52	29.11
FALSE	High	[K].EEGSLSDTEADAVSGQLPDPTTNPSAGK.[D]	2xDeamidated [Q16; N23]; 1xPhospho [S4(99.1)]	1.28113e-08	5.13372e-05	1	1	2	Q8N1G4	Q8N1G4 [515-542]	Q8N1G4 1xPhospho [S518(99.1)]	0	2855.2		No Quan Values	High	High	4.57e-05	7.372e-09	5.22
FALSE	High	[K].EEGSLSDTEADAVSGQLPDPTTNPSAGK.[D]	1xDeamidated [N/Q]; 1xPhospho [S4(100)]	2.54338e-10	5.13372e-05	1	1	3	Q8N1G4	Q8N1G4 [515-542]	Q8N1G4 1xPhospho [S518(100)]	0	2854.21	34359269		High	High	4.57e-05	1.547e-10	5.34	100.05
FALSE	High	[K].EEGSLSDTEADAVSGQLPDPTTNPSAGK.[D]	1xPhospho [S4(100)]	1.37627e-10	5.13372e-05	1	1	3	Q8N1G4	Q8N1G4 [515-542]	Q8N1G4 1xPhospho [S518(100)]	0	2853.23	180335792		High	High	4.57e-05	8.417e-11	5.65	97.69
FALSE	High	[K].EEHGGLIRSPR.[H]	1xPhospho [S9(100)]	0.00241475	0.000155523	1	1	3	P26368	P26368 [71-81]	P26368 1xPhospho [S79(100)]	1	1330.63	217790128		High	High	9.627e-05	0.001136	2.84	34.11
FALSE	High	[K].EEHGIELSSPR.[H]	1xPhospho [S8(99.6)]	0.000797728	0.000155523	1	1	1	O14647	O14647 [1357-1367]	O14647 1xPhospho [S1364(99.6)]	0	1333.58	815597		High	High	9.627e-05	0.0003801	2.87	50.32
FALSE	High	[K].EEHGIELSSPRHSDNPSEEGEVK.[D]	1xDeamidated [N15]; 3xPhospho [S]	0.00146378	0.000155523	1	1	1	O14647	O14647 [1357-1379]	O14647 3xPhospho [S]	1	2803.05		No Quan Values	High	High	9.627e-05	0.0006905	4.22
FALSE	High	[K].EEHGIELSSPRHSDNPSEEGEVK.[D]	2xPhospho [S13(100); S]	0.00416106	0.000375786	1	1	2	O14647	O14647 [1357-1379]	O14647 2xPhospho [S1369(100); S]	1	2722.1	1.25014e+06		High	High	0.0002142	0.001953	2.75	56.95
FALSE	High	[K].EEHGIELSSPRHSDNPSEEGEVK.[D]	3xPhospho [S17(100); S]	0.0106954	0.000826658	1	1	1	O14647	O14647 [1357-1379]	O14647 3xPhospho [S1373(100); S]	1	2802.07	1717923		High	High	0.0004788	0.004969	2.98	59.12
FALSE	High	[K].EEHLDVASPDK.[A]	1xPhospho [S8(100)]	0.000534938	0.000107624	1	1	1	Q969R5	Q969R5 [676-686]	Q969R5 1xPhospho [S683(100)]	0	1319.55	3.17734e+06		High	High	7.285e-05	0.0002575	2.73	43.61
FALSE	High	[K].EEHLDVASPDKASSPELPVSVENIK.[Q]	2xPhospho [S13(100); S14(100)]	7.50147e-06	5.13372e-05	1	1	2	Q969R5	Q969R5 [676-700]	Q969R5 2xPhospho [S688(100); S689(100)]	1	2850.28	3.54432e+06		High	High	4.57e-05	3.942e-06	4.76	105.98
FALSE	High	[K].EEHLDVASPDKASSPELPVSVENIK.[Q]	3xPhospho [S8(100); S13(100); S14(100)]	4.90384e-06	5.13372e-05	1	1	1	Q969R5	Q969R5 [676-700]	Q969R5 3xPhospho [S683(100); S688(100); S689(100)]	1	2930.25	875214		High	High	4.57e-05	2.594e-06	4.35	110.44
FALSE	High	[K].EEIPVQEKTPK.[K]	1xPhospho [T9(100)]	0.000133596	5.13372e-05	1	1	1	Q96B01	Q96B01 [58-68]	Q96B01 1xPhospho [T66(100)]	1	1377.67	872501		High	High	4.57e-05	6.72e-05	3.44	44.89
FALSE	High	[K].EEIQETQTPTHSR.[K]	1xPhospho [T10(99.4)]	0.136149	0.00568766	1	1	1	Q9BYG3	Q9BYG3 [272-284]	Q9BYG3 1xPhospho [T281(99.4)]	0	1635.7	1.34298e+06		High	High	0.003286	0.06161	1.53	30.05
FALSE	High	[K].EEISSPDMCPRPESPVFGASGQEELAK.[R]	1xCarbamidomethyl [C9]; 1xPhospho [S14(100)]	7.20896e-09	5.13372e-05	1	1	1	Q5VT06	Q5VT06 [2826-2852]	Q5VT06 1xPhospho [S2839(100)]	0	3027.31	1.70198e+06		High	High	4.57e-05	4.177e-09	4.9	98.78
FALSE	High	[K].EEISSPDMCPRPESPVFGASGQEELAK.[R]	1xCarbamidomethyl [C9]; 2xPhospho [S4(99.3); S14(100)]	2.76125e-07	5.13372e-05	1	1	1	Q5VT06	Q5VT06 [2826-2852]	Q5VT06 2xPhospho [S2829(99.3); S2839(100)]	0	3107.28	6064849		High	High	4.57e-05	1.523e-07	5.7	100.95
FALSE	High	[K].EEISSPDMCPRPESPVFGASGQEELAK.[R]	1xCarbamidomethyl [C9]; 1xDeamidated [Q22]; 2xPhospho [S4(99.2); S14(100)]	0.000199828	0.000107624	1	1	1	Q5VT06	Q5VT06 [2826-2852]	Q5VT06 2xPhospho [S2829(99.2); S2839(100)]	0	3108.26		No Quan Values	High	High	7.285e-05	9.955e-05	4.16
FALSE	High	[K].EEIVTPK.[E]	1xPhospho [T5(100)]	0.00918252	0.000675286	1	1	2	Q9NYV4	Q9NYV4 [510-516]	Q9NYV4 1xPhospho [T514(100)]	0	895.417	2.24459e+06		High	High	0.0003707	0.004289	2.3	39.86
FALSE	High	[K].EEKEESDDEAAVEEEEEEK.[K]	1xPhospho [S6(100)]	7.41893e-08	5.13372e-05	1	1	2	P14625	P14625 [301-319]	P14625 1xPhospho [S306(100)]	1	2332.87	3.24632e+06		High	High	4.57e-05	4.169e-08	5.21	48.16
FALSE	High	[K].EEKEESDDEAAVEEEEEEKKPK.[T]	1xPhospho [S6(100)]	1.22994e-06	5.13372e-05	1	1	2	P14625	P14625 [301-322]	P14625 1xPhospho [S306(100)]	2	2686.11	2708189		High	High	4.57e-05	6.638e-07	3.62	44.65
FALSE	High	[K].EEKESEDKPEIEDVGSDEEEEK.[K]	1xPhospho [S16(100)]	8.36319e-12	5.13372e-05	1	1	1	P07900	P07900 [248-269]	P07900 1xPhospho [S263(100)]	1	2659.07	18346588		High	High	4.57e-05	5.321e-12	7.99	51.76
FALSE	High	[K].EEKESEDKPEIEDVGSDEEEEKK.[D]	1xPhospho [S16(100)]	5.50615e-05	5.13372e-05	1	1	1	P07900	P07900 [248-270]	P07900 1xPhospho [S263(100)]	2	2787.16	10487422		High	High	4.57e-05	2.816e-05	5.29	45.85
FALSE	High	[K].EELAEAEIIKDSPDSPEPPNK.[K]	1xPhospho [S15(100)]	1.50197e-09	5.13372e-05	1	1	1	Q9NVM9	Q9NVM9 [612-632]	Q9NVM9 1xPhospho [S626(100)]	1	2388.09	6850525		High	High	4.57e-05	8.887e-10	7.6	87.19
FALSE	High	[K].EELAEAEIIKDSPDSPEPPNK.[K]	1xDeamidated [N20]; 1xPhospho [S12(100)]	6.54608e-08	5.13372e-05	1	1	1	Q9NVM9	Q9NVM9 [612-632]	Q9NVM9 1xPhospho [S623(100)]	1	2389.07	940860		High	High	4.57e-05	3.682e-08	6.25	88.7
FALSE	High	[K].EELAEAEIIKDSPDSPEPPNKKPLVEMDETPQVEK.[S]	1xPhospho [S15(100)]	5.75199e-14	5.13372e-05	1	1	3	Q9NVM9	Q9NVM9 [612-646]	Q9NVM9 1xPhospho [S626(100)]	2	4011.9	2.70433e+07		High	High	4.57e-05	3.929e-14	8.34	99.8
FALSE	High	[K].EELAEAEIIKDSPDSPEPPNKKPLVEMDETPQVEK.[S]	1xDeamidated [Q/N]; 1xPhospho [S/T]	1.1801e-08	5.13372e-05	1	1	3	Q9NVM9	Q9NVM9 [612-646]		2	4012.89	3.62937e+06		High	High	4.57e-05	6.796e-09	5.74	100.54
FALSE	High	[K].EELAEAEIIKDSPDSPEPPNKKPLVEMDETPQVEK.[S]	1xOxidation [M27]; 1xPhospho [S15(100)]	9.4668e-10	5.13372e-05	1	1	1	Q9NVM9	Q9NVM9 [612-646]	Q9NVM9 1xPhospho [S626(100)]	2	4027.9	3524723		High	High	4.57e-05	5.65e-10	7.73	92.31
FALSE	High	[K].EELCKPNLVCEADDNHQQLHGHHNEQPSSTHDSPTATSPLK.[E]	2xCarbamidomethyl [C4; C10]; 1xDeamidated [Q26]; 1xPhospho [S/T]	1.71022e-05	5.13372e-05	1	1	1	Q5THK1	Q5THK1 [297-337]		0	4739.05	1147156		High	High	4.57e-05	8.881e-06	3.8	64.8
FALSE	High	[K].EELCKPNLVCEADDNHQQLHGHHNEQPSSTHDSPTATSPLK.[E]	2xCarbamidomethyl [C4; C10]; 2xPhospho [S/T]	0.0271016	0.00173453	1	1	1	Q5THK1	Q5THK1 [297-337]		0	4818.03	616518		High	High	0.001048	0.01196	2.92	66.96
FALSE	High	[K].EELDEDDIISDPDSHFPAWR.[E]	1xPhospho [S10(100)]	2.86775e-08	5.13372e-05	1	1	2	Q8IXW5	Q8IXW5 [405-424]	Q8IXW5 1xPhospho [S414(100)]	0	2466.01	3.3227e+06		High	High	4.57e-05	1.632e-08	5.19	117.7
FALSE	High	[K].EELEQQTDGDCEEDEEEENDGETPK.[S]	1xCarbamidomethyl [C11]; 2xDeamidated [Q5; Q6]; 1xPhospho [T7(100)]	2.59592e-05	5.13372e-05	1	1	1	Q99442	Q99442 [369-393]	Q99442 1xPhospho [T375(100)]	0	3036.05		No Quan Values	High	High	4.57e-05	1.344e-05	3.25
FALSE	High	[K].EELEQQTDGDCEEDEEEENDGETPK.[S]	1xCarbamidomethyl [C11]; 1xPhospho [T7(100)]	7.20896e-09	5.13372e-05	1	1	3	Q99442	Q99442 [369-393]	Q99442 1xPhospho [T375(100)]	0	3034.08	1.79546e+07		High	High	4.57e-05	4.184e-09	6.77	50.8
FALSE	High	[K].EELEQQTDGDCEEDEEEENDGETPK.[S]	1xCarbamidomethyl [C11]; 1xDeamidated [Q6]; 1xPhospho [T7(100)]	1.36154e-06	5.13372e-05	1	1	3	Q99442	Q99442 [369-393]	Q99442 1xPhospho [T375(100)]	0	3035.06	2.87628e+06		High	High	4.57e-05	7.336e-07	3.68	53.28
FALSE	High	[K].EELMSSDLEETAGSTSIPK.[R]	1xOxidation [M4]; 1xPhospho [S5(99.6)]	1.11978e-06	5.13372e-05	1	1	2	O00567	O00567 [515-533]	O00567 1xPhospho [S519(99.6)]	0	2119.9	30149482		High	High	4.57e-05	6.065e-07	5.05	90.19
FALSE	High	[K].EELMSSDLEETAGSTSIPK.[R]	2xPhospho [S5(100); S6(100)]	3.16685e-06	5.13372e-05	1	1	6	O00567	O00567 [515-533]	O00567 2xPhospho [S519(100); S520(100)]	0	2183.87	4.93722e+06		High	High	4.57e-05	1.684e-06	5.09	105.05
FALSE	High	[K].EELMSSDLEETAGSTSIPK.[R]	1xPhospho [S5(99.5)]	5.89076e-06	5.13372e-05	1	1	3	O00567	O00567 [515-533]	O00567 1xPhospho [S519(99.5)]	0	2103.9	1.29035e+08		High	High	4.57e-05	3.108e-06	5.52	102.3
FALSE	High	[K].EELQANGSAPAADK.[E]	1xPhospho [S8(100)]	0.00310013	0.000209312	1	1	1	P29966	P29966 [56-69]	P29966 1xPhospho [S63(100)]	0	1480.63	767120		High	High	0.0001247	0.001456	2.57	36.36
FALSE	High	[K].EELQANGSAPAADKEEPAAAGSGAASPSAAEK.[G]	1xPhospho [S26(99.6)]	3.07244e-12	5.13372e-05	1	1	2	P29966	P29966 [56-87]	P29966 1xPhospho [S81(99.6)]	1	3062.36	2.11804e+06		High	High	4.57e-05	1.986e-12	6.92	57.07
FALSE	High	[K].EELQANGSAPAADKEEPAAAGSGAASPSAAEK.[G]	1xDeamidated [N6]; 1xPhospho [S26(99.6)]	2.62102e-08	5.13372e-05	1	1	1	P29966	P29966 [56-87]	P29966 1xPhospho [S81(99.6)]	1	3063.34	590201		High	High	4.57e-05	1.494e-08	3.95	59.24
FALSE	High	[K].EELSHSPEPCTK.[M]	1xCarbamidomethyl [C10]; 1xPhospho [S6(100)]	4.51796e-06	5.13372e-05	1	1	4	P41229	P41229 [296-307]	P41229 1xPhospho [S301(100)]	0	1493.6	8163025		High	High	4.57e-05	2.393e-06	4.31	30.58
FALSE	High	[K].EELSPVLCMASR.[D]	1xCarbamidomethyl [C8]; 1xPhospho [S4(100)]	0.000609529	0.000107624	1	1	1	Q9UPG8	Q9UPG8 [270-281]	Q9UPG8 1xPhospho [S273(100)]	0	1471.63	1.59497e+06		High	High	7.285e-05	0.0002925	3.14	104.09
FALSE	High	[K].EELSSGDSLSPDPWKR.[D]	1xPhospho [S10(100)]	9.18562e-06	5.13372e-05	1	1	1	P55196	P55196 [1503-1518]	P55196 1xPhospho [S1512(100)]	1	1882.82	1.24915e+06		High	High	4.57e-05	4.82e-06	5.43	87.16
FALSE	High	[K].EELTPGAPQHQLPPVPGSPEPYPGQQAPGPEPSQPLLELTPR.[A]	2xDeamidated [Q26; Q34]; 1xPhospho [T/S/Y]	1.63615e-06	5.13372e-05	1	1	1	Q9H6F5	Q9H6F5 [143-184]		0	4515.18		No Quan Values	High	High	4.57e-05	8.81e-07	3.91
FALSE	High	[K].EELTPGAPQHQLPPVPGSPEPYPGQQAPGPEPSQPLLELTPR.[A]	1xPhospho [S18(100)]	3.40135e-12	5.13372e-05	1	1	1	Q9H6F5	Q9H6F5 [143-184]	Q9H6F5 1xPhospho [S160(100)]	0	4513.21	40322628		High	High	4.57e-05	2.195e-12	6.61	121.69
FALSE	High	[K].EENIKDSSGQEDETQSSNDDPSQSVASQDAQEIIRPR.[R]	2xPhospho [S/T]	3.16236e-08	5.13372e-05	1	1	1	Q8N108	Q8N108 [115-151]		1	4249.77	2.48069e+06		High	High	4.57e-05	1.795e-08	5.21	89.4
FALSE	High	[K].EENIKDSSGQEDETQSSNDDPSQSVASQDAQEIIRPR.[R]	1xDeamidated [Q]; 1xPhospho [S/T]	1.46528e-07	5.13372e-05	1	1	2	Q8N108	Q8N108 [115-151]		1	4170.79	663144		High	High	4.57e-05	8.158e-08	4.68	86.92
FALSE	High	[K].EENIKDSSGQEDETQSSNDDPSQSVASQDAQEIIRPR.[R]	1xPhospho [S/T]	5.0697e-09	5.13372e-05	1	1	1	Q8N108	Q8N108 [115-151]		1	4169.8	7385078		High	High	4.57e-05	2.958e-09	5.58	85.68
FALSE	High	[K].EENITANGIQGQVSIIDNAGATNR.[S]	3xDeamidated [Q10; Q12; N23]; 1xPhospho [S14(95.6)]	0.154235	0.00645868	1	1	1	Q9NZW4	Q9NZW4 [128-151]	Q9NZW4 1xPhospho [S141(95.6)]	0	2568.15		No Quan Values	High	High	0.003719	0.06993	2.52
FALSE	High	[K].EENPESDGEPVVEDGTSVK.[T]	1xPhospho [S6(100)]	8.73225e-06	5.13372e-05	1	1	1	Q13439	Q13439 [261-279]	Q13439 1xPhospho [S266(100)]	0	2096.85	3.01837e+06		High	High	4.57e-05	4.582e-06	4.14	66.06
FALSE	High	[K].EENSRDLEELPK.[T]	1xPhospho [S4(100)]	0.000215095	0.000107624	1	1	1	Q8NFC6	Q8NFC6 [2812-2823]	Q8NFC6 1xPhospho [S2815(100)]	1	1538.67	2.02634e+06		High	High	7.285e-05	0.0001068	2.61	61.52
FALSE	High	[K].EEPAAAGSGAASPSAAEK.[G]	1xPhospho [S12(100)]	2.59478e-06	5.13372e-05	1	1	2	P29966	P29966 [70-87]	P29966 1xPhospho [S81(100)]	0	1680.71	4.55519e+06		High	High	4.57e-05	1.384e-06	4.52	35.38
FALSE	High	[K].EEPDSENIPQELLSNLGHPESPPRK.[R]	1xPhospho [S21(100)]	0.000471432	0.000107624	1	1	2	Q13309	Q13309 [44-68]	Q13309 1xPhospho [S64(100)]	1	2892.34	1.22409e+07		High	High	7.285e-05	0.0002281	3.5	121.07
FALSE	High	[K].EEPDSENIPQELLSNLGHPESPPRK.[R]	1xDeamidated [N15]; 1xPhospho [S21(99.2)]	0.108173	0.00478946	1	1	1	Q13309	Q13309 [44-68]	Q13309 1xPhospho [S64(99.2)]	1	2893.33		No Quan Values	High	High	0.002739	0.04848	2.96
FALSE	High	[K].EEPLHSIISSTESVQGSTSK.[H]	1xPhospho [S/T]	7.86055e-06	5.13372e-05	1	1	2	Q12931	Q12931 [68-87]		0	2196.01	495945		High	High	4.57e-05	4.128e-06	3.8	86.39
FALSE	High	[K].EEPLSEEEPCTSTAIASPEK.[K]	1xCarbamidomethyl [C10]; 1xPhospho [S17(100)]	1.17357e-06	5.13372e-05	1	1	2	Q9Y2X3	Q9Y2X3 [498-517]	Q9Y2X3 1xPhospho [S514(100)]	0	2283.96	2.67967e+06		High	High	4.57e-05	6.33e-07	5.65	79.19
FALSE	High	[K].EEPNVDGQEVAPSSPPLAAQSPEGNHGHQEPASTSFHPPR.[I]	2xPhospho [S21(100); S/T]	5.2926e-09	5.13372e-05	1	1	2	Q9NWS9	Q9NWS9 [168-207]	Q9NWS9 2xPhospho [S188(100); S/T]	0	4344.86	5698400		High	High	4.57e-05	3.078e-09	6.54	86.65
FALSE	High	[K].EEPNVDGQEVAPSSPPLAAQSPEGNHGHQEPASTSFHPPR.[I]	2xDeamidated [Q8; Q20]; 2xPhospho [S21(99.9); S/T]	0.0120269	0.000928723	1	1	1	Q9NWS9	Q9NWS9 [168-207]	Q9NWS9 2xPhospho [S188(99.9); S/T]	0	4346.83		No Quan Values	High	High	0.0005325	0.005562	2.03
FALSE	High	[K].EEPPPLTPPAR.[C]	1xPhospho [T7(100)]	0.00275785	0.000209312	1	1	1	Q9C0C2	Q9C0C2 [125-135]	Q9C0C2 1xPhospho [T131(100)]	0	1283.6	738434		High	High	0.0001247	0.001296	2.97	67.9
FALSE	High	[K].EEPPSPIEATPPQSLLEK.[V]	1xPhospho [S5(100)]	1.91176e-07	5.13372e-05	1	1	6	O75151	O75151 [470-487]	O75151 1xPhospho [S474(100)]	0	2041.97	2.37551e+06		High	High	4.57e-05	1.058e-07	3.74	105.26
FALSE	High	[K].EEPPSPPQSPR.[V]	1xPhospho [S5(100)]	0.000773642	0.000155523	1	1	1	Q00613	Q00613 [299-309]	Q00613 1xPhospho [S303(100)]	0	1300.56	725999		High	High	9.627e-05	0.0003685	2.14	44.56
FALSE	High	[K].EEPPSPPQSPR.[V]	2xPhospho [S5(100); S9(100)]	0.0204427	0.00145302	1	1	5	Q00613	Q00613 [299-309]	Q00613 2xPhospho [S303(100); S307(100)]	0	1380.52	1.2955e+06		High	High	0.0008267	0.009187	1.9	41.07
FALSE	High	[K].EEPQTVPEMPGETPPLSPIDMESQER.[I]	1xPhospho [S17(100)]	4.49677e-08	5.13372e-05	1	1	2	P05412	P05412 [227-252]	P05412 1xPhospho [S243(100)]	0	3003.3	5.77978e+06		High	High	4.57e-05	2.539e-08	4.28	116.35
FALSE	High	[K].EEPQTVPEMPGETPPLSPIDMESQER.[I]	1xDeamidated [Q4]; 1xPhospho [S17(100)]	2.78218e-05	5.13372e-05	1	1	2	P05412	P05412 [227-252]	P05412 1xPhospho [S243(100)]	0	3004.28	1.27068e+06		High	High	4.57e-05	1.439e-05	3.85	117.79
FALSE	High	[K].EEPSPLNLSHHTPDHQGEGR.[G]	1xPhospho [S4(100)]	3.79046e-07	5.13372e-05	1	1	1	P0C7T5	P0C7T5 [358-377]	P0C7T5 1xPhospho [S361(100)]	0	2317	1.39338e+06		High	High	4.57e-05	2.082e-07	3.51	56.23
FALSE	High	[K].EEPSPLNLSHHTPDHQGEGR.[G]	1xDeamidated [N/Q]; 1xPhospho [S4(99.2)]	3.24422e-05	5.13372e-05	1	1	2	P0C7T5	P0C7T5 [358-377]	P0C7T5 1xPhospho [S361(99.2)]	0	2317.98	199314		High	High	4.57e-05	1.674e-05	2.03	58.19
FALSE	High	[K].EEPSQNDISPK.[T]	1xDeamidated [Q5]; 1xPhospho [S9(100)]	0.000728031	0.000107624	1	1	3	Q9NR30	Q9NR30 [81-91]	Q9NR30 1xPhospho [S89(100)]	0	1324.53	8476680		High	High	7.285e-05	0.0003473	2.79	38.45
FALSE	High	[K].EEPSQNDISPK.[T]	1xPhospho [S9(100)]	0.00913847	0.000675286	1	1	2	Q9NR30	Q9NR30 [81-91]	Q9NR30 1xPhospho [S89(100)]	0	1323.55	15109856		High	High	0.0003707	0.004264	2.44	34.18
FALSE	High	[K].EEPVIVTPPTK.[Q]	1xPhospho [T7(99.6)]	0.00422616	0.000375786	1	1	2	Q8IX90	Q8IX90 [184-194]	Q8IX90 1xPhospho [T190(99.6)]	0	1289.64	551947		High	High	0.0002142	0.001987	2.05	77.08
FALSE	High	[K].EEPVSEEGEEDEEQEAEEEPMDTSPSGLHSK.[L]	1xDeamidated [Q14]; 1xPhospho [S5(100)]	2.11084e-09	5.13372e-05	1	1	1	Q9NVU0	Q9NVU0 [499-529]	Q9NVU0 1xPhospho [S503(100)]	0	3540.35	741727		High	High	4.57e-05	1.245e-09	4.83	79.36
FALSE	High	[K].EEPVSEEGEEDEEQEAEEEPMDTSPSGLHSK.[L]	1xPhospho [S5(100)]	6.55251e-16	5.13372e-05	1	1	2	Q9NVU0	Q9NVU0 [499-529]	Q9NVU0 1xPhospho [S503(100)]	0	3539.37	1.9464e+07		High	High	4.57e-05	4.762e-16	7.84	77.8
FALSE	High	[K].EEPVSEEGEEDEEQEAEEEPMDTSPSGLHSK.[L]	1xOxidation [M21]; 1xPhospho [S5(100)]	1.00524e-08	5.13372e-05	1	1	3	Q9NVU0	Q9NVU0 [499-529]	Q9NVU0 1xPhospho [S503(100)]	0	3555.36	2.40612e+06		High	High	4.57e-05	5.809e-09	4.29	68.05
FALSE	High	[K].EEPVSSGPEEAVGK.[S]	1xPhospho [S5(100)]	1.10718e-05	5.13372e-05	1	1	5	O00567	O00567 [565-578]	O00567 1xPhospho [S569(100)]	0	1494.64	8.213e+07		High	High	4.57e-05	5.795e-06	3.4	53.08
FALSE	High	[K].EEPVSSGPEEAVGK.[S]	2xPhospho [S5(100); S6(100)]	2.68747e-05	5.13372e-05	1	1	11	O00567	O00567 [565-578]	O00567 2xPhospho [S569(100); S570(100)]	0	1574.6	3.22812e+07		High	High	4.57e-05	1.388e-05	4.07	58.28
FALSE	High	[K].EEPVTPTSGGGPMSPQDDEAEEESDNELSSGTGDVSK.[D]	1xDeamidated [Q16]; 1xPhospho [S24(100)]	5.62653e-07	5.13372e-05	1	1	1	Q5R372	Q5R372 [467-503]	Q5R372 1xPhospho [S490(100)]	0	3845.52		No Quan Values	High	High	4.57e-05	3.065e-07	3.46
FALSE	High	[K].EEQLKNSAEEEVLSSEK.[Q]	1xPhospho [S7(100)]	0.000241116	0.000107624	1	1	1	O94880	O94880 [78-94]	O94880 1xPhospho [S84(100)]	1	2028.9	557112		High	High	7.285e-05	0.0001192	3.52	70.94
FALSE	High	[K].EEQQQALEQFAAAAAHSTPVRR.[E]	1xPhospho [S/T]	5.05935e-06	5.13372e-05	1	1	1	Q9Y2J2	Q9Y2J2 [39-60]		1	2518.18	869751		High	High	4.57e-05	2.675e-06	4.99	98.33
FALSE	High	[K].EEQSQITSQVTGQIGWR.[R]	1xDeamidated [Q9]; 1xPhospho [T11(100)]	0.0826405	0.00413073	1	1	1	Q96CW1	Q96CW1 [146-162]	Q96CW1 1xPhospho [T156(100)]	0	2027.91	100685		High	High	0.002334	0.03668	1.27	97.04
FALSE	High	[K].EERIDTPPACTEESIATPSEIK.[T]	1xCarbamidomethyl [C10]; 1xPhospho [T6(100)]	4.05105e-07	5.13372e-05	1	1	1	O94913	O94913 [1525-1546]	O94913 1xPhospho [T1530(100)]	1	2553.14	991220		High	High	4.57e-05	2.218e-07	5.78	87.93
FALSE	High	[K].EERPEGSPTLFK.[R]	1xPhospho [S7(99.7)]	0.000253666	0.000107624	1	1	1	Q7Z5J4	Q7Z5J4 [1260-1271]	Q7Z5J4 1xPhospho [S1266(99.7)]	0	1469.67	3.60017e+06		High	High	7.285e-05	0.0001252	2.92	65.45
FALSE	High	[K].EERSPQTLAPVGEDAMK.[T]	1xOxidation [M16]; 1xPhospho [S/T]	1.84795e-05	5.13372e-05	1	1	2	Q92797	Q92797 [1240-1256]		1	1953.86	4.22433e+06		High	High	4.57e-05	9.59e-06	3.56	57.88
FALSE	High	[K].EERSPQTLAPVGEDAMK.[T]	1xDeamidated [Q6]; 1xPhospho [S/T]	0.000115938	5.13372e-05	1	1	1	Q92797	Q92797 [1240-1256]		1	1938.85	856845		High	High	4.57e-05	5.856e-05	3.14	77.18
FALSE	High	[K].EERSPQTLAPVGEDAMK.[T]	1xPhospho [T7(99.4)]	1.45319e-05	5.13372e-05	1	1	1	Q92797	Q92797 [1240-1256]	Q92797 1xPhospho [T1246(99.4)]	1	1937.87	426069		High	High	4.57e-05	7.585e-06	3.74	74.06
FALSE	High	[K].EERSPQTLAPVGEDAMK.[T]	1xDeamidated [Q6]; 1xOxidation [M16]; 1xPhospho [S/T]	0.00022168	0.000107624	1	1	2	Q92797	Q92797 [1240-1256]		1	1954.85	684349		High	High	7.285e-05	0.0001098	3.05	61.36
FALSE	High	[K].EERSPQTLAPVGEDAMKTPSPAAEDAR.[E]	3xPhospho [T7(99.1); T18(100); S20(100)]	0.000129888	5.13372e-05	1	1	1	Q92797	Q92797 [1240-1266]	Q92797 3xPhospho [T1246(99.1); T1257(100); S1259(100)]	2	3093.27	564109		High	High	4.57e-05	6.538e-05	4.35	84.56
FALSE	High	[K].EESAEELQAAEHPDEVEDPK.[N]	1xPhospho [S3(100)]	7.32264e-09	5.13372e-05	1	1	15	O00193	O00193 [145-164]	O00193 1xPhospho [S147(100)]	0	2331.95	6.13607e+08		High	High	4.57e-05	4.25e-09	4.66	70.79
FALSE	High	[K].EESAEELQAAEHPDEVEDPK.[N]	1xDeamidated [Q8]; 1xPhospho [S3(100)]	1.21761e-08	5.13372e-05	1	1	2	O00193	O00193 [145-164]	O00193 1xPhospho [S147(100)]	0	2332.93		No Quan Values	High	High	4.57e-05	6.997e-09	4.55
FALSE	High	[K].EESAEELQAAEHPDEVEDPKNKK.[D]	1xDeamidated [N21]; 1xPhospho [S3(100)]	5.98288e-08	5.13372e-05	1	1	3	O00193	O00193 [145-167]	O00193 1xPhospho [S147(100)]	2	2703.17	1.50456e+06		High	High	4.57e-05	3.365e-08	4.5	57.81
FALSE	High	[K].EESAEELQAAEHPDEVEDPKNKK.[D]	2xDeamidated [Q8; N21]; 1xPhospho [S3(100)]	2.01936e-07	5.13372e-05	1	1	1	O00193	O00193 [145-167]	O00193 1xPhospho [S147(100)]	2	2704.15		No Quan Values	High	High	4.57e-05	1.117e-07	4.59
FALSE	High	[K].EESDDEAAVEEEEEEK.[K]	1xPhospho [S3(100)]	1.68464e-08	5.13372e-05	1	1	5	P14625	P14625 [304-319]	P14625 1xPhospho [S306(100)]	0	1946.69	28561819		High	High	4.57e-05	9.648e-09	4.2	51.24
FALSE	High	[K].EESDDEAAVEEEEEEKKPK.[T]	1xPhospho [S3(100)]	2.08901e-08	5.13372e-05	1	1	2	P14625	P14625 [304-322]	P14625 1xPhospho [S306(100)]	1	2299.93		No Quan Values	High	High	4.57e-05	1.194e-08	5.85
FALSE	High	[K].EESDEEEEDDEESGR.[L]	1xPhospho [S3(100)]	4.93463e-05	5.13372e-05	1	1	2	Q96EV2	Q96EV2 [203-217]	Q96EV2 1xPhospho [S205(100)]	0	1863.59	1.25874e+06		High	High	4.57e-05	2.53e-05	3.09	22.02
FALSE	High	[K].EESDWPASGSSSPLRGESAADSDGWDSAPSDLR.[T]	1xPhospho [S]	1.78165e-10	5.13372e-05	1	1	2	Q9BUL5	Q9BUL5 [53-85]		1	3501.44	5273040		High	High	4.57e-05	1.087e-10	5.1	104.21
FALSE	High	[K].EESDWPASGSSSPLRGESAADSDGWDSAPSDLR.[T]	2xPhospho [S18(96.2); S22(96.2)]	0.0608051	0.00306768	1	1	1	Q9BUL5	Q9BUL5 [53-85]	Q9BUL5 2xPhospho [S70(96.2); S74(96.2)]	1	3581.4	1.36001e+06		High	High	0.00177	0.02654	2.47	107.07
FALSE	High	[K].EESEGEQFPGCRMRPWTAWSECTK.[L]	2xCarbamidomethyl [C11; C22]; 1xOxidation [M13]; 1xPhospho [T/S]	0.0537612	0.00274708	1	1	1	Q9HCB6	Q9HCB6 [745-768]		1	3054.22	4.35793e+06		High	High	0.001608	0.02342	1.89	115.4
FALSE	High	[K].EESPQSKAETELK.[A]	2xPhospho [S3(100); S6(100)]	0.0305191	0.00192191	1	1	1	P11171	P11171 [186-198]	P11171 2xPhospho [S188(100); S191(100)]	1	1635.66	225248		High	High	0.001143	0.0134	1.02	48.59
FALSE	High	[K].EESPTRINGSIPAGPK.[Q]	1xDeamidated [N8]; 1xPhospho [S3(100)]	0.00232687	0.000155523	1	1	1	Q8N6T7	Q8N6T7 [301-316]	Q8N6T7 1xPhospho [S303(100)]	1	1733.81	286571		High	High	9.627e-05	0.001093	2.11	66.15
FALSE	High	[K].EESSDDEDKESEEEPPKK.[T]	3xPhospho [S3(100); S4(100); S11(100)]	0.0684121	0.00343986	1	1	1	P35659	P35659 [241-258]	P35659 3xPhospho [S243(100); S244(100); S251(100)]	2	2346.78	609287		High	High	0.001936	0.02996	2.12	23.58
FALSE	High	[K].EESSEDENEVSNILR.[S]	2xPhospho [S3(100); S4(100)]	0.000316377	0.000107624	1	1	1	Q01804	Q01804 [1021-1035]	Q01804 2xPhospho [S1023(100); S1024(100)]	0	1909.71	1050492		High	High	7.285e-05	0.0001551	3.67	101.97
FALSE	High	[K].EESSEDENEVSNILR.[S]	1xPhospho [S]	0.0252469	0.00168742	1	1	1	Q01804	Q01804 [1021-1035]		0	1829.74		No Quan Values	High	High	0.001025	0.01116	1.21
FALSE	High	[K].EESSELEQPFAQDTSSVGPDR.[K]	1xPhospho [S3(99.6)]	4.43837e-09	5.13372e-05	2	2	3	Q15424; Q14151	Q15424 [232-252]; Q14151 [231-251]	Q15424 1xPhospho [S234(99.6)]; Q14151 1xPhospho [S233(99.6)]	0	2387.99	1.05259e+07	Shared	High	High	4.57e-05	2.594e-09	4.74	94.21
FALSE	High	[K].EESSELEQPFAQDTSSVGPDR.[K]	1xDeamidated [Q]; 1xPhospho [S16(99.7)]	3.04489e-07	5.13372e-05	2	2	4	Q15424; Q14151	Q15424 [232-252]; Q14151 [231-251]	Q15424 1xPhospho [S247(99.7)]; Q14151 1xPhospho [S246(99.7)]	0	2388.97	1.34025e+06	Shared	High	High	4.57e-05	1.674e-07	4.73	95.9
FALSE	High	[K].EESSELEQPFAQDTSSVGPDRK.[L]	1xPhospho [S3(100)]	4.62728e-10	5.13372e-05	2	2	3	Q15424; Q14151	Q15424 [232-253]; Q14151 [231-252]	Q15424 1xPhospho [S234(100)]; Q14151 1xPhospho [S233(100)]	1	2516.08	11445965	Shared	High	High	4.57e-05	2.784e-10	5.07	86.4
FALSE	High	[K].EESSELEQPFAQDTSSVGPDRK.[L]	1xDeamidated [Q]; 1xPhospho [S3(99.5)]	2.68326e-08	5.13372e-05	2	2	3	Q15424; Q14151	Q15424 [232-253]; Q14151 [231-252]	Q15424 1xPhospho [S234(99.5)]; Q14151 1xPhospho [S233(99.5)]	1	2517.07	1.42715e+06	Shared	High	High	4.57e-05	1.529e-08	4.28	84.25
FALSE	High	[K].EESSELEQPFAQDTSSVGPDRK.[L]	2xDeamidated [Q8; Q12]; 1xPhospho [S/T]	0.000246885	0.000107624	2	2	1	Q15424; Q14151	Q15424 [232-253]; Q14151 [231-252]		1	2518.05	767805	Shared	High	High	7.285e-05	0.000122	3.4	84.29
FALSE	High	[K].EETELDSEEEQPSHDTSVVSEQMAGSEDDHEEDSHTK.[E]	2xPhospho [T3(100); S26(100)]	0.000516044	0.000107624	1	1	1	Q92794	Q92794 [1367-1403]	Q92794 2xPhospho [T1369(100); S1392(100)]	0	4332.61		No Quan Values	High	High	7.285e-05	0.000249	3.55
FALSE	High	[K].EETNGPSNQKPVKSPDNSIK.[M]	1xPhospho [S14(100)]	3.59765e-05	5.13372e-05	1	1	3	Q9UKL0	Q9UKL0 [447-466]	Q9UKL0 1xPhospho [S460(100)]	1	2249.04	5.46279e+06		High	High	4.57e-05	1.851e-05	3.46	34.18
FALSE	High	[K].EETNGPSNQKPVKSPDNSIK.[M]	1xDeamidated [Q/N]; 1xPhospho [S14(99.6)]	5.3434e-06	5.13372e-05	1	1	5	Q9UKL0	Q9UKL0 [447-466]	Q9UKL0 1xPhospho [S460(99.6)]	1	2250.03	2.32229e+06		High	High	4.57e-05	2.829e-06	4.32	36.22
FALSE	High	[K].EETPPPVEPEEEEDTEDAGLDDWEAMASDEETEK.[V]	1xPhospho [S28(99.6)]	2.73974e-07	5.13372e-05	1	1	2	O60841	O60841 [484-517]	O60841 1xPhospho [S511(99.6)]	0	3928.52	18523076		High	High	4.57e-05	1.512e-07	4.55	114.91
FALSE	High	[K].EETPPPVEPEEEEDTEDAGLDDWEAMASDEETEK.[V]	1xOxidation [M26]; 1xPhospho [S28(100)]	2.20944e-07	5.13372e-05	1	1	2	O60841	O60841 [484-517]	O60841 1xPhospho [S511(100)]	0	3944.51	4.08616e+06		High	High	4.57e-05	1.222e-07	6.33	103.84
FALSE	High	[K].EETPPPVEPEEEEDTEDAGLDDWEAMASDEETEK.[V]	2xPhospho [T3(100); S28(100)]	2.72998e-06	5.13372e-05	1	1	1	O60841	O60841 [484-517]	O60841 2xPhospho [T486(100); S511(100)]	0	4008.48	558077		High	High	4.57e-05	1.46e-06	3.85	118.24
FALSE	High	[K].EFAGEDTSDLFLEER.[E]	1xPhospho [T/S]	0.00438159	0.000375786	1	1	1	O14980	O14980 [1024-1038]		0	1837.75	441617		High	High	0.0002142	0.002055	1.88	111.75
FALSE	High	[K].EFAPATPPSTPHNSSVGSLSENEQNTIEK.[E]	1xPhospho [T6(100)]	3.94693e-09	5.13372e-05	1	1	1	Q9UKA4	Q9UKA4 [1131-1159]	Q9UKA4 1xPhospho [T1136(100)]	0	3148.41	2.47601e+06		High	High	4.57e-05	2.307e-09	4.8	87.67
FALSE	High	[K].EFAPSDEELDSYR.[R]	1xPhospho [S5(100)]	0.000570717	0.000107624	1	1	1	O75391	O75391 [110-122]	O75391 1xPhospho [S114(100)]	0	1637.64	2563577		High	High	7.285e-05	0.0002741	2.29	87.23
FALSE	High	[K].EFDEDVYNHKTPESNIK.[M]	1xPhospho [T11(100)]	0.00225426	0.000155523	1	1	1	Q96EB1	Q96EB1 [141-157]	Q96EB1 1xPhospho [T151(100)]	1	2144.92	247146		High	High	9.627e-05	0.001056	2.27	63.09
FALSE	High	[K].EFGDGSDENEMEEHELK.[D]	1xOxidation [M11]; 1xPhospho [S6(100)]	2.5661e-05	5.13372e-05	1	1	2	Q5F1R6	Q5F1R6 [278-294]	Q5F1R6 1xPhospho [S283(100)]	0	2090.75	2.23562e+06		High	High	4.57e-05	1.328e-05	3.28	54.13
FALSE	High	[K].EFGDGSDENEMEEHELK.[D]	1xPhospho [S6(100)]	1.44942e-06	5.13372e-05	1	1	4	Q5F1R6	Q5F1R6 [278-294]	Q5F1R6 1xPhospho [S283(100)]	0	2074.76	1.62169e+07		High	High	4.57e-05	7.803e-07	4.59	72.64
FALSE	High	[K].EFHLNESGDPSSK.[S]	1xPhospho [S7(100)]	0.000128067	5.13372e-05	1	2	1	Q01105	Q01105 [155-167]	Q01105 1xPhospho [S161(100)]	0	1526.62	797278		High	High	4.57e-05	6.438e-05	3.59	53.02
FALSE	High	[K].EFMDTTGERSPSPLTGK.[V]	2xPhospho [S10(100); S12(100)]	0.00177371	0.000155523	1	1	1	Q9P2F8	Q9P2F8 [1641-1657]	Q9P2F8 2xPhospho [S1650(100); S1652(100)]	1	2012.81	428803		High	High	9.627e-05	0.0008358	3.18	78.73
FALSE	High	[K].EFSPFGTITSAK.[V]	1xPhospho [S3(100)]	0.000554707	0.000107624	1	1	1	P11940	P11940 [313-324]	P11940 1xPhospho [S315(100)]	0	1364.61	723556		High	High	7.285e-05	0.0002666	2.24	112.29
FALSE	High	[K].EGAASPAPETPQPTSPETSPK.[E]	1xPhospho [S15(99.4)]	2.82682e-07	5.13372e-05	1	1	3	Q9Y3X0	Q9Y3X0 [372-392]	Q9Y3X0 1xPhospho [S386(99.4)]	0	2158.95	6.02128e+06		High	High	4.57e-05	1.555e-07	5.23	55.96
FALSE	High	[K].EGAASPAPETPQPTSPETSPK.[E]	1xDeamidated [Q12]; 1xPhospho [S/T]	7.13089e-06	5.13372e-05	1	1	2	Q9Y3X0	Q9Y3X0 [372-392]		0	2159.94	2.24464e+06		High	High	4.57e-05	3.753e-06	4.58	58.18
FALSE	High	[K].EGAASPAPETPQPTSPETSPK.[E]	2xPhospho [S5(100); S15(99.5)]	3.8799e-06	5.13372e-05	1	1	3	Q9Y3X0	Q9Y3X0 [372-392]	Q9Y3X0 2xPhospho [S376(100); S386(99.5)]	0	2238.92	5.31708e+06		High	High	4.57e-05	2.062e-06	5.03	56.29
FALSE	High	[K].EGAASPAPETPQPTSPETSPK.[E]	1xDeamidated [Q12]; 2xPhospho [S19(99.1); S/T]	0.00040179	0.000107624	1	1	1	Q9Y3X0	Q9Y3X0 [372-392]	Q9Y3X0 2xPhospho [S390(99.1); S/T]	0	2239.9		No Quan Values	High	High	7.285e-05	0.000195	1.97
FALSE	High	[K].EGALSRVSDESLSK.[V]	1xPhospho [S]	7.95296e-06	5.13372e-05	1	1	1	Q08357	Q08357 [249-262]		1	1557.72	2187196		High	High	4.57e-05	4.184e-06	4.54	55.58
FALSE	High	[K].EGDELEDNGKNFYESDDDQK.[E]	1xDeamidated [N8]; 1xPhospho [S15(100)]	0.000104461	5.13372e-05	1	1	1	O00203	O00203 [262-281]	O00203 1xPhospho [S276(100)]	1	2427.9	512005		High	High	4.57e-05	5.275e-05	3.57	65.43
FALSE	High	[K].EGDVDVSDSDDEDDNLPANFDTCHR.[A]	1xCarbamidomethyl [C23]; 1xDeamidated [N15]; 2xPhospho [S7(100); S9(100)]	4.80909e-06	5.13372e-05	1	1	2	Q9NYV6	Q9NYV6 [164-188]	Q9NYV6 2xPhospho [S170(100); S172(100)]	0	2998.02		No Quan Values	High	High	4.57e-05	2.549e-06	3.25
FALSE	High	[K].EGDVEEPTDDSLPTTGDAGGR.[E]	1xPhospho [T8(99)]	0.00431436	0.000375786	1	1	1	Q9UKN8	Q9UKN8 [642-662]	Q9UKN8 1xPhospho [T649(99)]	0	2197.88		No Quan Values	High	High	0.0002142	0.002022	1.68
FALSE	High	[K].EGDVEEPTDDSLPTTGDAGGREPMEEK.[L]	1xPhospho [S11(100)]	1.48064e-08	5.13372e-05	1	1	1	Q9UKN8	Q9UKN8 [642-668]	Q9UKN8 1xPhospho [S652(100)]	1	2941.19	1.96155e+06		High	High	4.57e-05	8.513e-09	3.19	75.27
FALSE	High	[K].EGEDGDQPTTPPKPLK.[T]	1xPhospho [T10(100)]	1.25872e-05	5.13372e-05	1	1	6	P18858	P18858 [174-189]	P18858 1xPhospho [T183(100)]	0	1788.81	11195218		High	High	4.57e-05	6.567e-06	3.68	50.42
FALSE	High	[K].EGEDGDQPTTPPKPLK.[T]	1xDeamidated [Q7]; 1xPhospho [T10(100)]	4.53958e-05	5.13372e-05	1	1	2	P18858	P18858 [174-189]	P18858 1xPhospho [T183(100)]	0	1789.79	3281601		High	High	4.57e-05	2.329e-05	3.79	54.2
FALSE	High	[K].EGEEPTKGNSGSEACTSSFLR.[L]	1xCarbamidomethyl [C15]; 1xPhospho [S10(99.6)]	4.62659e-05	5.13372e-05	1	1	1	Q9H2Y7	Q9H2Y7 [1293-1313]	Q9H2Y7 1xPhospho [S1302(99.6)]	1	2322.95	797688		High	High	4.57e-05	2.371e-05	3.71	69.29
FALSE	High	[K].EGEEPTVYSDEEEPK.[D]	1xPhospho [S9(100)]	2.11765e-06	5.13372e-05	1	1	11	O00264	O00264 [173-187]	O00264 1xPhospho [S181(100)]	0	1817.7	83458118		High	High	4.57e-05	1.136e-06	3.96	56.01
FALSE	High	[K].EGEEPTVYSDEEEPKDESAR.[K]	1xPhospho [S9(100)]	4.49076e-09	5.13372e-05	1	1	6	O00264	O00264 [173-192]	O00264 1xPhospho [S181(100)]	1	2375.94	2.01424e+08		High	High	4.57e-05	2.618e-09	4.71	52.59
FALSE	High	[K].EGEEPTVYSDEEEPKDESARK.[N]	1xPhospho [S9(100)]	9.98725e-08	5.13372e-05	1	1	2	O00264	O00264 [173-193]	O00264 1xPhospho [S181(100)]	2	2504.03	4895956		High	High	4.57e-05	5.575e-08	3.89	45.7
FALSE	High	[K].EGEETEGSEEDDKENDKTEEMPNDSVLENK.[S]	1xPhospho [T/S]	5.55372e-11	5.13372e-05	1	1	3	P49321	P49321 [473-502]		2	3506.38	1.20868e+07		High	High	4.57e-05	3.44e-11	7.49	65.58
FALSE	High	[K].EGEETEGSEEDDKENDKTEEMPNDSVLENK.[S]	1xDeamidated [N]; 1xPhospho [T/S]	9.40269e-06	5.13372e-05	1	1	2	P49321	P49321 [473-502]		2	3507.36	1.00059e+06		High	High	4.57e-05	4.94e-06	3.63	68.62
FALSE	High	[K].EGEETEGSEEDDKENDKTEEMPNDSVLENK.[S]	1xOxidation [M21]; 1xPhospho [S8(99.4)]	9.68958e-07	5.13372e-05	1	1	2	P49321	P49321 [473-502]	P49321 1xPhospho [S480(99.4)]	2	3522.37	2.55826e+06		High	High	4.57e-05	5.258e-07	4.39	52.16
FALSE	High	[K].EGEETEGSEEDDKENDKTEEMPNDSVLENK.[S]	2xPhospho [T5(99.3); S/T]	0.000651663	0.000107624	1	1	1	P49321	P49321 [473-502]	P49321 2xPhospho [T477(99.3); S/T]	2	3586.35	1.48108e+06		High	High	7.285e-05	0.0003115	2.49	70.39
FALSE	High	[K].EGEEVYSWSESQDQVFLR.[W]	1xPhospho [Y/S]	0.000599526	0.000107624	1	1	1	Q8N201	Q8N201 [1136-1153]		0	2267.95	114958		High	High	7.285e-05	0.0002879	2.23	118.61
FALSE	High	[K].EGFGLSENPFASLSPDEQK.[D]	1xPhospho [S14(100)]	7.1623e-08	5.13372e-05	1	1	1	O15504	O15504 [93-111]	O15504 1xPhospho [S106(100)]	0	2131.92		No Quan Values	High	High	4.57e-05	4.027e-08	4.5
FALSE	High	[K].EGGEAEESATDTTSETNKR.[F]	1xPhospho [T/S]	2.66574e-07	5.13372e-05	1	1	1	Q9NWQ8	Q9NWQ8 [275-293]		1	2091.84	904056		High	High	4.57e-05	1.468e-07	5	26.24
FALSE	High	[K].EGGGDSSASSPTEEEQEQGEIGACSDEGTAQEGK.[A]	1xCarbamidomethyl [C24]; 2xPhospho [S6(98.9); S/T]	2.34412e-06	5.13372e-05	1	1	1	P49006	P49006 [111-144]	P49006 2xPhospho [S116(98.9); S/T]	0	3573.3	407276		High	High	4.57e-05	1.252e-06	3.36	58.27
FALSE	High	[K].EGGGDSSASSPTEEEQEQGEIGACSDEGTAQEGK.[A]	1xCarbamidomethyl [C24]; 1xDeamidated [Q18]; 2xPhospho [S6(99.7); S/T]	1.27941e-09	5.13372e-05	1	1	1	P49006	P49006 [111-144]	P49006 2xPhospho [S116(99.7); S/T]	0	3574.28	841148		High	High	4.57e-05	7.608e-10	5.46	60.43
FALSE	High	[K].EGGGDSSASSPTEEEQEQGEIGACSDEGTAQEGK.[A]	1xCarbamidomethyl [C24]; 2xDeamidated [Q16; Q18]; 1xPhospho [S/T]	1.02109e-08	5.13372e-05	1	1	2	P49006	P49006 [111-144]		0	3495.3	352704		High	High	4.57e-05	5.889e-09	4.69	60.28
FALSE	High	[K].EGGGDSSASSPTEEEQEQGEIGACSDEGTAQEGK.[A]	1xCarbamidomethyl [C24]; 1xDeamidated [Q]; 1xPhospho [S6(99.4)]	4.21264e-10	5.13372e-05	1	1	7	P49006	P49006 [111-144]	P49006 1xPhospho [S116(99.4)]	0	3494.32	3.65748e+06		High	High	4.57e-05	2.537e-10	5.55	61.21
FALSE	High	[K].EGGGDSSASSPTEEEQEQGEIGACSDEGTAQEGK.[A]	1xCarbamidomethyl [C24]; 1xPhospho [S25(100)]	1.56569e-13	5.13372e-05	1	1	6	P49006	P49006 [111-144]	P49006 1xPhospho [S135(100)]	0	3493.33	2.85326e+07		High	High	4.57e-05	1.056e-13	8.47	57.03
FALSE	High	[K].EGHSLEMENENLVENGADSDEDDNSFLK.[Q]	1xPhospho [S19(100)]	1.3233e-13	5.13372e-05	1	1	3	Q9UHB6	Q9UHB6 [668-695]	Q9UHB6 1xPhospho [S686(100)]	0	3217.28	76614224		High	High	4.57e-05	8.936e-14	8.41	102.68
FALSE	High	[K].EGHSLEMENENLVENGADSDEDDNSFLK.[Q]	1xDeamidated [N]; 1xPhospho [S19(100)]	4.2561e-14	5.13372e-05	1	1	6	Q9UHB6	Q9UHB6 [668-695]	Q9UHB6 1xPhospho [S686(100)]	0	3218.26	2.64883e+07		High	High	4.57e-05	2.917e-14	9.42	103.71
FALSE	High	[K].EGHSLEMENENLVENGADSDEDDNSFLK.[Q]	1xOxidation [M7]; 1xPhospho [S19(100)]	1.30451e-12	5.13372e-05	1	1	2	Q9UHB6	Q9UHB6 [668-695]	Q9UHB6 1xPhospho [S686(100)]	0	3233.27	15031376		High	High	4.57e-05	8.52e-13	7.83	95.25
FALSE	High	[K].EGHSLEMENENLVENGADSDEDDNSFLK.[Q]	1xDeamidated [N]; 1xOxidation [M7]; 1xPhospho [S19(100)]	8.93822e-12	5.13372e-05	1	1	8	Q9UHB6	Q9UHB6 [668-695]	Q9UHB6 1xPhospho [S686(100)]	0	3234.26	6.35776e+06		High	High	4.57e-05	5.681e-12	6.34	96.23
FALSE	High	[K].EGHSLEMENENLVENGADSDEDDNSFLK.[Q]	2xDeamidated [N11; N15]; 1xOxidation [M7]; 1xPhospho [S19(100)]	4.48466e-07	5.13372e-05	1	1	2	Q9UHB6	Q9UHB6 [668-695]	Q9UHB6 1xPhospho [S686(100)]	0	3235.24	1.84917e+06		High	High	4.57e-05	2.457e-07	3.67	96.83
FALSE	High	[K].EGISDGATMK.[T]	1xPhospho [S4(100)]	0.00505604	0.000425977	1	1	2	P31751	P31751 [299-308]	P31751 1xPhospho [S302(100)]	0	1088.43	500050		High	High	0.0002405	0.002371	1.53	44.05
FALSE	High	[K].EGISDVVEGMELNSSITSQDVLMSSPEKNTASQNSILEEGETK.[I]	2xDeamidated [N13; N29]; 2xPhospho [S4(99.5); T/S]	0.212755	0.00925855	1	1	1	Q15398	Q15398 [743-785]	Q15398 2xPhospho [S746(99.5); T/S]	1	4745.05		No Quan Values	High	High	0.005301	0.09731	4.04
FALSE	High	[K].EGIVKQDSLVINLNR.[S]	1xPhospho [S8(100)]	0.182158	0.00780136	1	1	1	Q9Y5B9	Q9Y5B9 [643-657]	Q9Y5B9 1xPhospho [S650(100)]	1	1777.92	148051		High	High	0.004443	0.08303	1.49	98.87
FALSE	High	[K].EGLRPGDTTSTFCGTPNYIAPEILR.[G]	1xCarbamidomethyl [C13]; 1xPhospho [T11(99.1)]	3.48919e-05	5.13372e-05	1	1	1	P41743	P41743 [402-426]	P41743 1xPhospho [T412(99.1)]	0	2845.32	825743		High	High	4.57e-05	1.794e-05	4.23	120.45
FALSE	High	[K].EGLSGDALSSPSAPEPVVGTPDDK.[L]	1xPhospho [T20(100)]	1.47021e-05	5.13372e-05	1	1	2	Q92503	Q92503 [215-238]	Q92503 1xPhospho [T234(100)]	0	2405.08	867914		High	High	4.57e-05	7.654e-06	3.89	95.7
FALSE	High	[K].EGLSGDALSSPSAPEPVVGTPDDKLDADYIKR.[Y]	1xPhospho [T20(100)]	4.08286e-07	5.13372e-05	1	1	1	Q92503	Q92503 [215-246]	Q92503 1xPhospho [T234(100)]	2	3379.59	4.40449e+06		High	High	4.57e-05	2.236e-07	4.01	103.98
FALSE	High	[K].EGMNPSYDEYADSDEDQHDAYLER.[M]	1xDeamidated [Q17]; 1xOxidation [M3]; 1xPhospho [S13(100)]	8.86857e-12	5.13372e-05	1	1	1	Q08945	Q08945 [432-455]	Q08945 1xPhospho [S444(100)]	0	2946.06	1.35214e+06		High	High	4.57e-05	5.645e-12	6.36	77.07
FALSE	High	[K].EGMNPSYDEYADSDEDQHDAYLER.[M]	1xOxidation [M3]; 1xPhospho [S13(100)]	4.35772e-11	5.13372e-05	1	1	6	Q08945	Q08945 [432-455]	Q08945 1xPhospho [S444(100)]	0	2945.07	12985775		High	High	4.57e-05	2.716e-11	6.42	75.58
FALSE	High	[K].EGMNPSYDEYADSDEDQHDAYLER.[M]	1xDeamidated [Q17]; 1xPhospho [S13(100)]	1.52957e-10	5.13372e-05	1	1	3	Q08945	Q08945 [432-455]	Q08945 1xPhospho [S444(100)]	0	2930.06	7.32942e+06		High	High	4.57e-05	9.357e-11	7.09	85.15
FALSE	High	[K].EGMNPSYDEYADSDEDQHDAYLER.[M]	2xDeamidated [N4; Q17]; 1xPhospho [S13(100)]	5.82128e-08	5.13372e-05	1	1	1	Q08945	Q08945 [432-455]	Q08945 1xPhospho [S444(100)]	0	2931.05	294161		High	High	4.57e-05	3.282e-08	4.84	87.03
FALSE	High	[K].EGMNPSYDEYADSDEDQHDAYLER.[M]	1xPhospho [S13(100)]	2.0296e-12	5.13372e-05	1	1	7	Q08945	Q08945 [432-455]	Q08945 1xPhospho [S444(100)]	0	2929.08	7.63439e+07		High	High	4.57e-05	1.321e-12	5.91	83.74
FALSE	High	[K].EGNEAGPSSPPDPLPNEAAR.[T]	1xPhospho [S9(98.7)]	0.017413	0.00141103	1	1	1	Q9C0A1	Q9C0A1 [1418-1437]	Q9C0A1 1xPhospho [S1426(98.7)]	0	2084.89	214852		High	High	0.0008071	0.007925	1.74	78.02
FALSE	High	[K].EGPEPPEEVPPPTTPPVPK.[V]	1xPhospho [T]	3.76653e-05	5.13372e-05	1	1	4	P48634	P48634 [597-615]		0	2073.98	13486953		High	High	4.57e-05	1.939e-05	4.6	92.81
FALSE	High	[K].EGPGALGGEPSPPTHSPSR.[R]	1xPhospho [S16(99.4)]	2.9281e-07	5.13372e-05	1	1	5	A5PL33	A5PL33 [167-185]	A5PL33 1xPhospho [S182(99.4)]	0	1909.84	2.09944e+06		High	High	4.57e-05	1.61e-07	4.37	57.21
FALSE	High	[K].EGPGALGGEPSPPTHSPSR.[R]	2xPhospho [S11(100); T/S]	0.000101113	5.13372e-05	1	1	3	A5PL33	A5PL33 [167-185]	A5PL33 2xPhospho [S177(100); T/S]	0	1989.81	666573		High	High	4.57e-05	5.115e-05	3.94	61.22
FALSE	High	[K].EGPGPGPGTPR.[R]	1xPhospho [T9(100)]	0.0375875	0.00219955	1	1	1	Q9UMN6	Q9UMN6 [270-280]	Q9UMN6 1xPhospho [T278(100)]	0	1101.47	252128		High	High	0.001281	0.01635	1.56	28.48
FALSE	High	[K].EGPSGSGDSQLSASSR.[S]	1xPhospho [S6(100)]	4.58905e-06	5.13372e-05	1	1	1	Q12789	Q12789 [743-758]	Q12789 1xPhospho [S748(100)]	0	1601.64	1.82775e+06		High	High	4.57e-05	2.429e-06	3.69	35.93
FALSE	High	[K].EGQPSPADEKGNDSDGEGESDDPEK.[K]	1xPhospho [S14(100)]	6.18692e-05	5.13372e-05	1	1	2	O75351	O75351 [89-113]	O75351 1xPhospho [S102(100)]	1	2669	3.75672e+06		High	High	4.57e-05	3.157e-05	3.48	32.26
FALSE	High	[K].EGQPSPADEKGNDSDGEGESDDPEK.[K]	1xDeamidated [Q3]; 1xPhospho [S14(99.5)]	3.94097e-06	5.13372e-05	1	1	1	O75351	O75351 [89-113]	O75351 1xPhospho [S102(99.5)]	1	2669.98	617798		High	High	4.57e-05	2.09e-06	3.95	34.79
FALSE	High	[K].EGQPSPADEKGNDSDGEGESDDPEKK.[K]	1xPhospho [S14(100)]	1.17357e-06	5.13372e-05	1	1	2	O75351	O75351 [89-114]	O75351 1xPhospho [S102(100)]	2	2797.1	3.53744e+06		High	High	4.57e-05	6.345e-07	3.61	28.44
FALSE	High	[K].EGQPSPADEKGNDSDGEGESDDPEKK.[K]	1xDeamidated [N12]; 1xPhospho [S]	0.0226342	0.00154758	1	1	1	O75351	O75351 [89-114]		2	2798.08	342141		High	High	0.0009022	0.01009	2.24	29.65
FALSE	High	[K].EGSEFSFSDGEVAEK.[A]	2xPhospho [S6(100); S8(100)]	0.000156719	5.13372e-05	1	1	1	Q9BVS4	Q9BVS4 [330-344]	Q9BVS4 2xPhospho [S335(100); S337(100)]	0	1777.62	1.36615e+06		High	High	4.57e-05	7.846e-05	3.65	93.9
FALSE	High	[K].EGSEFSFSDGEVAEK.[A]	1xPhospho [S8(100)]	0.000168912	0.000107624	1	1	3	Q9BVS4	Q9BVS4 [330-344]	Q9BVS4 1xPhospho [S337(100)]	0	1697.66	1.36296e+07		High	High	7.285e-05	8.436e-05	3.29	90.53
FALSE	High	[K].EGSGDGGRAELNPWPEYIYTR.[L]	1xPhospho [S3(100)]	0.0519141	0.0026533	1	1	1	P26639	P26639 [37-57]	P26639 1xPhospho [S39(100)]	1	2447.07		No Quan Values	High	High	0.001535	0.02262	1.53
FALSE	High	[K].EGSLGDELLPLGYSEPEQQEGASAGAPSPTLELASR.[S]	1xPhospho [S28(100)]	3.79553e-09	5.13372e-05	1	1	1	Q96CX2	Q96CX2 [149-184]	Q96CX2 1xPhospho [S176(100)]	0	3735.73	73353592		High	High	4.57e-05	2.217e-09	5.12	122.29
FALSE	High	[K].EGSSEKEEGEQEEGETEAEAEGEEAEAK.[E]	1xPhospho [S/T]	2.53686e-09	5.13372e-05	1	1	1	P07197	P07197 [556-583]		1	3077.18	2.48401e+06		High	High	4.57e-05	1.495e-09	5.24	60.19
FALSE	High	[K].EGSSEKEEGEQEEGETEAEAEGEEAEAK.[E]	1xDeamidated [Q11]; 1xPhospho [S/T]	9.4921e-08	5.13372e-05	1	1	1	P07197	P07197 [556-583]		1	3078.16		No Quan Values	High	High	4.57e-05	5.309e-08	4.92
FALSE	High	[K].EGSVLDILKSPGFASPK.[I]	1xPhospho [S10(100)]	0.0964619	0.00434261	1	1	1	P49790	P49790 [605-621]	P49790 1xPhospho [S614(100)]	1	1824.91	345625		High	High	0.002437	0.04314	1.62	121.72
FALSE	High	[K].EGSYSSLSPPTLTPVMPVNAGGK.[V]	1xPhospho [S3(99.5)]	9.04368e-06	5.13372e-05	1	1	2	Q15652	Q15652 [1221-1243]	Q15652 1xPhospho [S1223(99.5)]	0	2369.11	663909		High	High	4.57e-05	4.756e-06	3.39	119.69
FALSE	High	[K].EGTGQQERESPRPLQLPGAEGPAISDGEEGGGEPGAGGGAAGAAGAGR.[R]	1xPhospho [S10(100)]	1.86225e-12	5.13372e-05	1	1	1	Q6PKG0	Q6PKG0 [66-113]	Q6PKG0 1xPhospho [S75(100)]	1	4493.03	4.28755e+06		High	High	4.57e-05	1.213e-12	6.8	92.98
FALSE	High	[K].EGTGQQERESPRPLQLPGAEGPAISDGEEGGGEPGAGGGAAGAAGAGR.[R]	1xDeamidated [Q]; 1xPhospho [S10(100)]	3.02881e-11	5.13372e-05	1	1	2	Q6PKG0	Q6PKG0 [66-113]	Q6PKG0 1xPhospho [S75(100)]	1	4494.02		No Quan Values	High	High	4.57e-05	1.896e-11	5.68
FALSE	High	[K].EGTHATCASEEGGTESSESGSSLQPLSADSTPDVNQSPR.[G]	1xCarbamidomethyl [C7]; 1xPhospho [S37(100)]	2.75741e-11	5.13372e-05	1	1	1	Q8WXG6	Q8WXG6 [120-158]	Q8WXG6 1xPhospho [S156(100)]	0	4042.67		No Quan Values	High	High	4.57e-05	1.726e-11	5.17
FALSE	High	[K].EGTLTQVPLAPPPPGAPPSPAPAR.[F]	1xPhospho [S19(100)]	1.63274e-08	5.13372e-05	1	1	4	P48634	P48634 [1129-1152]	P48634 1xPhospho [S1147(100)]	0	2398.22	6.94767e+06		High	High	4.57e-05	9.347e-09	4.7	107.49
FALSE	High	[K].EGTQASEGYFSQSQEEEFAQSEELCAK.[A]	1xCarbamidomethyl [C25]; 1xPhospho [T/S/Y]	2.64497e-07	5.13372e-05	1	1	1	Q16643	Q16643 [589-615]		0	3149.26	4.47872e+06		High	High	4.57e-05	1.461e-07	4.69	105.94
FALSE	High	[K].EGTQASEGYFSQSQEEEFAQSEELCAK.[A]	1xCarbamidomethyl [C25]; 1xDeamidated [Q]; 1xPhospho [T3(100)]	5.40631e-06	5.13372e-05	1	1	2	Q16643	Q16643 [589-615]	Q16643 1xPhospho [T591(100)]	0	3150.24	2.68148e+06		High	High	4.57e-05	2.855e-06	3.89	108.43
FALSE	High	[K].EGVIEAGAFQGSPAPPLPSVMSPSR.[V]	1xOxidation [M21]; 1xPhospho [S19(99.3)]	7.34592e-05	5.13372e-05	1	1	1	P53367	P53367 [58-82]	P53367 1xPhospho [S76(99.3)]	0	2577.21	1016698		High	High	4.57e-05	3.739e-05	3.14	116.75
FALSE	High	[K].EGVNQPAAVVMEDSSPHEALR.[C]	1xPhospho [S]	1.83842e-07	5.13372e-05	1	1	1	Q86V48	Q86V48 [625-645]		0	2316.03	2.23921e+06		High	High	4.57e-05	1.018e-07	4.72	91.24
FALSE	High	[K].EGVQGPLNVSLSEEGK.[S]	1xPhospho [S10(99)]	0.0135697	0.00102457	1	1	1	P12270	P12270 [1176-1191]	P12270 1xPhospho [S1185(99)]	0	1722.79	648248		High	High	0.0005814	0.006254	1.97	95.39
FALSE	High	[K].EHAPLASPVENK.[E]	1xPhospho [S7(100)]	0.000183767	0.000107624	1	1	2	Q9ULJ3	Q9ULJ3 [708-719]	Q9ULJ3 1xPhospho [S714(100)]	0	1371.63	1.35956e+06		High	High	7.285e-05	9.159e-05	3.51	44.85
FALSE	High	[K].EHHPEEGSSGSEVEEIPETPCESQGEELK.[E]	1xCarbamidomethyl [C21]; 2xPhospho [S/T]	4.98412e-07	5.13372e-05	1	1	2	Q12888	Q12888 [652-680]		0	3396.31	523449		High	High	4.57e-05	2.721e-07	4.64	80.84
FALSE	High	[K].EHHPEEGSSGSEVEEIPETPCESQGEELK.[E]	1xCarbamidomethyl [C21]; 3xPhospho [S8(100); S9(100); S11(100)]	5.30225e-05	5.13372e-05	1	1	1	Q12888	Q12888 [652-680]	Q12888 3xPhospho [S659(100); S660(100); S662(100)]	0	3476.28	683645		High	High	4.57e-05	2.714e-05	5.37	82.48
FALSE	High	[K].EHHPEEGSSGSEVEEIPETPCESQGEELK.[E]	1xCarbamidomethyl [C21]; 1xDeamidated [Q24]; 1xPhospho [S/T]	0.00275785	0.000209312	1	1	1	Q12888	Q12888 [652-680]		0	3317.33	614207		High	High	0.0001247	0.001294	2.43	75.67
FALSE	High	[K].EHPGAEDASDEQNSQSSMEHSMNSSEK.[V]	1xPhospho [S14(100)]	5.67796e-12	5.13372e-05	1	1	5	Q4VC05	Q4VC05 [141-167]	Q4VC05 1xPhospho [S154(100)]	0	3028.12	2.02337e+06		High	High	4.57e-05	3.642e-12	6.82	39.33
FALSE	High	[K].EHQEMDEGSQSLEK.[L]	1xPhospho [S11(100)]	8.0314e-07	5.13372e-05	1	1	1	Q8WYP5	Q8WYP5 [1287-1300]	Q8WYP5 1xPhospho [S1297(100)]	0	1726.66	1.13874e+06		High	High	4.57e-05	4.364e-07	4.43	34.03
FALSE	High	[K].EHQEMDEGSQSLEK.[L]	1xOxidation [M5]; 1xPhospho [S]	0.00778883	0.000627332	1	1	1	Q8WYP5	Q8WYP5 [1287-1300]		0	1742.66	173937		High	High	0.000346	0.003644	2	22.72
FALSE	High	[K].EHQTSAYSPPR.[A]	1xPhospho [S8(100)]	0.000265138	0.000107624	1	1	2	Q96K21	Q96K21 [456-466]	Q96K21 1xPhospho [S463(100)]	0	1352.56	1.26873e+06		High	High	7.285e-05	0.0001307	3.45	32.87
FALSE	High	[K].EHSLQVSPSLEK.[G]	1xPhospho [S7(100)]	3.33245e-05	5.13372e-05	1	1	2	O95235	O95235 [526-537]	O95235 1xPhospho [S532(100)]	0	1433.67	4.79948e+06		High	High	4.57e-05	1.716e-05	3.63	62.11
FALSE	High	[K].EHSLQVSPSLEK.[G]	1xDeamidated [Q5]; 1xPhospho [S7(100)]	1.08165e-05	5.13372e-05	1	1	2	O95235	O95235 [526-537]	O95235 1xPhospho [S532(100)]	0	1434.65	1533115		High	High	4.57e-05	5.669e-06	3.59	65.05
FALSE	High	[K].EHYPVSSPSSPSPPAQPGGVSR.[N]	2xPhospho [S10(100); S12(100)]	3.79006e-06	5.13372e-05	1	1	8	O75179	O75179 [2036-2057]	O75179 2xPhospho [S2045(100); S2047(100)]	0	2380	1.48667e+07		High	High	4.57e-05	2.011e-06	5.72	67.89
FALSE	High	[K].EHYPVSSPSSPSPPAQPGGVSR.[N]	1xPhospho [S12(100)]	7.44801e-08	5.13372e-05	1	1	11	O75179	O75179 [2036-2057]	O75179 1xPhospho [S2047(100)]	0	2300.03	1.31973e+07		High	High	4.57e-05	4.189e-08	4.94	64.7
FALSE	High	[K].EHYPVSSPSSPSPPAQPGGVSR.[N]	3xPhospho [S6(97.1); S7(97.1); S12(98.1)]	0.000668383	0.000107624	1	1	2	O75179	O75179 [2036-2057]	O75179 3xPhospho [S2041(97.1); S2042(97.1); S2047(98.1)]	0	2459.97	174859		High	High	7.285e-05	0.00032	2.77	68.46
FALSE	High	[K].EHYPVSSPSSPSPPAQPGGVSR.[N]	1xDeamidated [Q16]; 2xPhospho [S10(97); S12(100)]	0.00206156	0.000155523	1	1	2	O75179	O75179 [2036-2057]	O75179 2xPhospho [S2045(97); S2047(100)]	0	2380.98		No Quan Values	High	High	9.627e-05	0.0009697	2.57
FALSE	High	[K].EHYPVSSPSSPSPPAQPGGVSR.[N]	1xDeamidated [Q16]; 1xPhospho [S6(96.9)]	0.00416106	0.000375786	1	1	2	O75179	O75179 [2036-2057]	O75179 1xPhospho [S2041(96.9)]	0	2301.02	414893		High	High	0.0002142	0.001957	2.43	67.96
FALSE	High	[K].EIAATCSGTEWGQSSGAASPGLFQAGHR.[R]	1xCarbamidomethyl [C6]; 2xDeamidated [Q13; Q24]; 1xPhospho [S19(99.3)]	0.000274368	0.000107624	1	1	1	P49757	P49757 [407-434]	P49757 1xPhospho [S425(99.3)]	0	2915.23	615727		High	High	7.285e-05	0.0001351	3.2	101.58
FALSE	High	[K].EIAATCSGTEWGQSSGAASPGLFQAGHR.[R]	1xCarbamidomethyl [C6]; 1xDeamidated [Q13]; 1xPhospho [S19(100)]	0.00124553	0.000155523	1	1	1	P49757	P49757 [407-434]	P49757 1xPhospho [S425(100)]	0	2914.25		No Quan Values	High	High	9.627e-05	0.0005865	2.22
FALSE	High	[K].EIAIVHSDAEK.[E]	1xPhospho [S7(100)]	8.65083e-07	5.13372e-05	1	1	9	Q9H307	Q9H307 [341-351]	Q9H307 1xPhospho [S347(100)]	0	1291.59	1.97068e+08		High	High	4.57e-05	4.693e-07	3.54	48.95
FALSE	High	[K].EIAIVHSDAEKEQEEEEQK.[Q]	1xPhospho [S7(100)]	1.60524e-09	5.13372e-05	1	1	5	Q9H307	Q9H307 [341-359]	Q9H307 1xPhospho [S347(100)]	1	2321.02	25304894		High	High	4.57e-05	9.486e-10	6.96	53.96
FALSE	High	[K].EIAIVHSDAEKEQEEEEQK.[Q]	1xDeamidated [Q]; 1xPhospho [S7(100)]	1.42942e-08	5.13372e-05	1	1	3	Q9H307	Q9H307 [341-359]	Q9H307 1xPhospho [S347(100)]	1	2322	4.13609e+06		High	High	4.57e-05	8.21e-09	6.79	58.62
FALSE	High	[K].EIAIVHSDAEKEQEEEEQK.[Q]	2xDeamidated [Q13; Q18]; 1xPhospho [S7(100)]	0.00185787	0.000155523	1	1	1	Q9H307	Q9H307 [341-359]	Q9H307 1xPhospho [S347(100)]	1	2322.99		No Quan Values	High	High	9.627e-05	0.0008723	3.59
FALSE	High	[K].EIAIVHSDAEKEQEEEEQKQEMEVK.[M]	1xPhospho [S7(100)]	2.46516e-07	5.13372e-05	1	1	2	Q9H307	Q9H307 [341-365]	Q9H307 1xPhospho [S347(100)]	2	3065.37	850793		High	High	4.57e-05	1.362e-07	3.98	69.96
FALSE	High	[K].EIEPNYESPSSNNQDK.[D]	1xPhospho [S8(100)]	0.0163192	0.00132114	1	1	1	Q9H792	Q9H792 [382-397]	Q9H792 1xPhospho [S389(100)]	0	1930.77	251485		High	High	0.0007632	0.007446	2.25	47.6
FALSE	High	[K].EIESEIDSEEELINK.[K]	1xPhospho [S8(100)]	0.00260111	0.000155523	1	1	1	Q14566	Q14566 [755-769]	Q14566 1xPhospho [S762(100)]	0	1856.8	619712		High	High	9.627e-05	0.001219	2.83	95.03
FALSE	High	[K].EIKDSTSQHDDDNISTTSGFSSR.[A]	1xPhospho [S/T]	6.96605e-06	5.13372e-05	1	1	1	P49790	P49790 [168-190]		1	2607.08	1.35077e+06		High	High	4.57e-05	3.666e-06	3.87	56.03
FALSE	High	[K].EIKDSTSQHDDDNISTTSGFSSR.[A]	1xDeamidated [Q8]; 2xPhospho [S/T]	0.00927119	0.000675286	1	1	1	P49790	P49790 [168-190]		1	2688.03	548492		High	High	0.0003707	0.00433	1.64	60.32
FALSE	High	[K].EIKEEEEGSEDDSNVKPDFMVTLK.[T]	1xPhospho [S9(100)]	3.35809e-05	5.13372e-05	1	1	1	O94988	O94988 [880-903]	O94988 1xPhospho [S888(100)]	1	2848.25	399235		High	High	4.57e-05	1.728e-05	3.36	99.27
FALSE	High	[K].EIPASPSR.[T]	1xPhospho [S]	0.149766	0.00627702	1	1	1	Q9NYZ3	Q9NYZ3 [239-246]		0	936.419	203154		High	High	0.003604	0.0678	1.1	30.3
FALSE	High	[K].EIPEDVDMEEEKESEDSDEENDFTEK.[V]	2xPhospho [S14(100); S17(100)]	2.69721e-07	5.13372e-05	1	1	3	Q8IWA0	Q8IWA0 [766-791]	Q8IWA0 2xPhospho [S779(100); S782(100)]	1	3277.17	11996753		High	High	4.57e-05	1.49e-07	5.97	89.25
FALSE	High	[K].EIPEDVDMEEEKESEDSDEENDFTEK.[V]	1xOxidation [M8]; 2xPhospho [S14(100); S17(100)]	0.000208712	0.000107624	1	1	2	Q8IWA0	Q8IWA0 [766-791]	Q8IWA0 2xPhospho [S779(100); S782(100)]	1	3293.16	1.7765e+06		High	High	7.285e-05	0.0001037	3.33	78.71
FALSE	High	[K].EIPFNEDPNPNTHSSGPSTPLK.[N]	1xPhospho [T19(99.3)]	2.2455e-06	5.13372e-05	1	1	5	Q86YS7	Q86YS7 [267-288]	Q86YS7 1xPhospho [T285(99.3)]	0	2458.09	5.19629e+06		High	High	4.57e-05	1.201e-06	3.5	84.53
FALSE	High	[K].EIPFNEDPNPNTHSSGPSTPLK.[N]	2xPhospho [T19(98.7); S/T]	0.00896417	0.000675286	1	1	3	Q86YS7	Q86YS7 [267-288]	Q86YS7 2xPhospho [T285(98.7); S/T]	0	2538.06	2303459		High	High	0.0003707	0.00419	2.91	89.89
FALSE	High	[K].EIPFNEDPNPNTHSSGPSTPLK.[N]	1xDeamidated [N11]; 1xPhospho [S/T]	0.0151585	0.00117092	1	1	1	Q86YS7	Q86YS7 [267-288]		0	2459.08	4.03813e+06		High	High	0.000657	0.006957	1.93	87.38
FALSE	High	[K].EIPSATQSPISK.[K]	1xPhospho [S8(100)]	6.00393e-05	5.13372e-05	1	1	4	Q9BQG0	Q9BQG0 [1156-1167]	Q9BQG0 1xPhospho [S1163(100)]	0	1337.63	99793376		High	High	4.57e-05	3.066e-05	3.31	54.47
FALSE	High	[K].EIPSATQSPISK.[K]	1xDeamidated [Q7]; 1xPhospho [T6(99.6)]	0.00348329	0.000209312	1	1	3	Q9BQG0	Q9BQG0 [1156-1167]	Q9BQG0 1xPhospho [T1161(99.6)]	0	1338.62	7205750		High	High	0.0001247	0.001635	2.28	58.35
FALSE	High	[K].EIPSATQSPISK.[K]	2xPhospho [S4(100); S/T]	0.0158004	0.00122168	1	1	1	Q9BQG0	Q9BQG0 [1156-1167]	Q9BQG0 2xPhospho [S1159(100); S/T]	0	1417.6	1.57791e+06		High	High	0.000657	0.007211	2	56.62
FALSE	High	[K].EIQEELDKLSPHK.[I]	1xPhospho [S10(100)]	5.76073e-05	5.13372e-05	1	1	1	Q2KHM9	Q2KHM9 [278-290]	Q2KHM9 1xPhospho [S287(100)]	1	1645.78	919810		High	High	4.57e-05	2.945e-05	3.78	66.95
FALSE	High	[K].EIQNGNLHESDSESVPR.[D]	1xPhospho [S12(99.6)]	1.09434e-05	5.13372e-05	1	1	5	Q86UP2	Q86UP2 [66-82]	Q86UP2 1xPhospho [S77(99.6)]	0	1990.85	47519454		High	High	4.57e-05	5.733e-06	4.59	53.38
FALSE	High	[K].EIQNGNLHESDSESVPR.[D]	1xDeamidated [N/Q]; 1xPhospho [S]	8.0314e-07	5.13372e-05	1	1	10	Q86UP2	Q86UP2 [66-82]		0	1991.83	7.20717e+07		High	High	4.57e-05	4.366e-07	4	58.37
FALSE	High	[K].EIQNGNLHESDSESVPR.[D]	2xDeamidated [N6; Q/N]; 1xPhospho [S12(99.8)]	2.49535e-06	5.13372e-05	1	1	12	Q86UP2	Q86UP2 [66-82]	Q86UP2 1xPhospho [S77(99.8)]	0	1992.82	2.02403e+07		High	High	4.57e-05	1.332e-06	4.55	56.69
FALSE	High	[K].EIQNGNLHESDSESVPR.[D]	3xDeamidated [Q3; N4; N6]; 1xPhospho [S10(99.7)]	1.06846e-06	5.13372e-05	1	1	3	Q86UP2	Q86UP2 [66-82]	Q86UP2 1xPhospho [S75(99.7)]	0	1993.8	441674		High	High	4.57e-05	5.788e-07	4.54	64.07
FALSE	High	[K].EIQNGNLHESDSESVPR.[D]	2xPhospho [S14(100); S]	0.00508178	0.000425977	1	1	1	Q86UP2	Q86UP2 [66-82]	Q86UP2 2xPhospho [S79(100); S]	0	2070.82	787704		High	High	0.0002405	0.002391	3.38	55.06
FALSE	High	[K].EIQNGNLHESDSESVPR.[D]	1xDeamidated [N4]; 2xPhospho [S10(99.3); S14(100)]	0.163471	0.00699749	1	1	1	Q86UP2	Q86UP2 [66-82]	Q86UP2 2xPhospho [S75(99.3); S79(100)]	0	2071.8		No Quan Values	High	High	0.00397	0.07432	3.26
FALSE	High	[K].EISDDEAEEEK.[G]	1xPhospho [S3(100)]	0.0004048	0.000107624	1	2	27	P08238	P08238 [224-234]	P08238 1xPhospho [S226(100)]	0	1373.5	2094654653		High	High	7.285e-05	0.0001963	2.84	30.44
FALSE	High	[K].EISDDEAEEEKGEK.[E]	1xPhospho [S3(100)]	1.84795e-05	5.13372e-05	1	2	1	P08238	P08238 [224-237]	P08238 1xPhospho [S226(100)]	1	1687.66	17723904		High	High	4.57e-05	9.603e-06	3.07	28.91
FALSE	High	[K].EISDDEAEEEKGEKEEEDK.[D]	1xPhospho [S3(100)]	7.59511e-08	5.13372e-05	1	2	5	P08238	P08238 [224-242]	P08238 1xPhospho [S226(100)]	2	2317.91	6.17759e+07		High	High	4.57e-05	4.267e-08	4.32	35.4
FALSE	High	[K].EISPGSGPGEIR.[K]	1xPhospho [S6(100)]	0.000186878	0.000107624	1	1	6	O43491	O43491 [713-724]	O43491 1xPhospho [S718(100)]	0	1278.57	18228166		High	High	7.285e-05	9.322e-05	2.69	60.29
FALSE	High	[K].EISPGSGPGEIRK.[V]	1xPhospho [S6(100)]	0.00074394	0.000107624	1	1	3	O43491	O43491 [713-725]	O43491 1xPhospho [S718(100)]	1	1406.67	1.21904e+06		High	High	7.285e-05	0.0003543	2.77	47.81
FALSE	High	[K].EISPSVTK.[K]	1xPhospho [S3(100)]	0.0191247	0.00141103	1	1	2	Q8N488	Q8N488 [97-104]	Q8N488 1xPhospho [S99(100)]	0	940.439	3.87683e+06		High	High	0.0008071	0.008637	1.85	38.37
FALSE	High	[K].EISQDSLAAR.[D]	1xPhospho [S3(100)]	0.00160194	0.000155523	1	1	1	Q07157	Q07157 [210-219]	Q07157 1xPhospho [S212(100)]	0	1169.52	394416		High	High	9.627e-05	0.0007519	1.52	50.32
FALSE	High	[K].EISSPARPCSFEEAMK.[A]	1xCarbamidomethyl [C9]; 1xPhospho [S4(99.2)]	0.00121017	0.000155523	1	1	1	O94916	O94916 [558-573]	O94916 1xPhospho [S561(99.2)]	0	1918.81	903120		High	High	9.627e-05	0.0005703	1.61	81.82
FALSE	High	[K].EISTPTHWSK.[L]	1xPhospho [T4(99.7)]	0.000671221	0.000107624	1	1	3	Q8IX12	Q8IX12 [624-633]	Q8IX12 1xPhospho [T627(99.7)]	0	1265.56	9172868		High	High	7.285e-05	0.000321	2.35	58.38
FALSE	High	[K].EITALAPSTMK.[I]	1xPhospho [S8(99.7)]	0.000142274	5.13372e-05	2	6	1	P63267; P60709	P63267 [317-327]; P60709 [316-326]	P63267 1xPhospho [S324(99.7)]; P60709 1xPhospho [S323(99.7)]	0	1241.58	2890385	Shared	High	High	4.57e-05	7.141e-05	2.6	85.01
FALSE	High	[K].EKDDLSPQPLMTDFER.[S]	1xPhospho [S6(100)]	0.00734587	0.000627332	1	1	2	Q5THJ4	Q5THJ4 [1133-1148]	Q5THJ4 1xPhospho [S1138(100)]	1	2000.87	975542		High	High	0.000346	0.003443	2.42	106.25
FALSE	High	[K].EKDDLSPQPLMTDFER.[S]	1xDeamidated [Q8]; 1xPhospho [S6(100)]	0.0797615	0.00403788	1	1	1	Q5THJ4	Q5THJ4 [1133-1148]	Q5THJ4 1xPhospho [S1138(100)]	1	2001.85		No Quan Values	High	High	0.002287	0.03533	1.47
FALSE	High	[K].EKDFSPEALKK.[A]	1xPhospho [S5(100)]	0.0204427	0.00145302	1	1	1	O15372	O15372 [179-189]	O15372 1xPhospho [S183(100)]	2	1371.66	2.01012e+06		High	High	0.0008267	0.009206	1.63	50.36
FALSE	High	[K].EKDKEPFTFSSPASGR.[S]	1xPhospho [S11(100)]	0.000190038	0.000107624	1	1	1	Q6P1X5	Q6P1X5 [1175-1190]	Q6P1X5 1xPhospho [S1185(100)]	2	1862.83	297211		High	High	7.285e-05	9.459e-05	3.47	68.41
FALSE	High	[K].EKDSPFKPK.[L]	1xPhospho [S4(100)]	0.00213863	0.000155523	1	1	3	Q15291	Q15291 [494-502]	Q15291 1xPhospho [S497(100)]	1	1155.54	1.48399e+06		High	High	9.627e-05	0.001004	1.68	22.7
FALSE	High	[K].EKDSPHMQDPNQADEEAMTQIIR.[V]	1xPhospho [S4(100)]	1.5277e-08	5.13372e-05	1	1	3	P23511	P23511 [323-345]	P23511 1xPhospho [S326(100)]	1	2763.17	2.288e+06		High	High	4.57e-05	8.76e-09	6.9	93.88
FALSE	High	[K].EKDVADGNVSDFDNEEEEQSVPPK.[V]	1xPhospho [S10(100)]	0.0586978	0.00292914	1	1	1	O43156	O43156 [819-842]	O43156 1xPhospho [S828(100)]	1	2757.14		No Quan Values	High	High	0.0017	0.02557	1.96
FALSE	High	[K].EKEDDEEEEDEDASGGDQDQEER.[R]	1xPhospho [S14(100)]	3.07454e-05	5.13372e-05	1	1	1	O60216	O60216 [532-554]	O60216 1xPhospho [S545(100)]	1	2762.95	291753		High	High	4.57e-05	1.587e-05	4.06	25.25
FALSE	High	[K].EKEDDEEEEDEDASGGDQDQEERR.[W]	1xPhospho [S14(100)]	0.000407839	0.000107624	1	1	1	O60216	O60216 [532-555]	O60216 1xPhospho [S545(100)]	2	2919.06	129531		High	High	7.285e-05	0.0001978	2.43	23.9
FALSE	High	[K].EKEDNSSEEEEEIEPFPEER.[E]	1xPhospho [S]	7.31193e-07	5.13372e-05	1	1	2	Q4LE39	Q4LE39 [290-309]		1	2531	2.69892e+06		High	High	4.57e-05	3.979e-07	4.82	83.5
FALSE	High	[K].EKEDNSSEEEEEIEPFPEER.[E]	1xDeamidated [N5]; 1xPhospho [S]	0.000282994	0.000107624	1	1	2	Q4LE39	Q4LE39 [290-309]		1	2531.98	1389601		High	High	7.285e-05	0.000139	3.78	83.46
FALSE	High	[K].EKEEETKTSNGDLSDSTVSADPVVK.[-]	1xPhospho [T/S]	6.49435e-11	5.13372e-05	1	1	2	Q2M389	Q2M389 [1149-1173]		2	2745.23	2.22517e+06		High	High	4.57e-05	4.02e-11	6.33	63.03
FALSE	High	[K].EKEEKESEDKPEIEDVGSDEEEEK.[K]	2xPhospho [S7(100); S18(100)]	0.000919904	0.000155523	1	1	1	P07900	P07900 [246-269]	P07900 2xPhospho [S252(100); S263(100)]	2	2996.17	691467		High	High	9.627e-05	0.0004364	2.73	50.98
FALSE	High	[K].EKEEKESEDKPEIEDVGSDEEEEK.[K]	1xPhospho [S18(100)]	0.106226	0.00470409	1	1	1	P07900	P07900 [246-269]	P07900 1xPhospho [S263(100)]	2	2916.2	3190181		High	High	0.00267	0.04752	1.98	47.02
FALSE	High	[K].EKENGFSSPPQIK.[D]	1xDeamidated [N4]; 1xPhospho [S8(100)]	0.0478737	0.00256553	1	1	3	P11387	P11387 [105-117]	P11387 1xPhospho [S112(100)]	1	1541.69	3.85819e+06		High	High	0.001491	0.02076	1.91	65.33
FALSE	High	[K].EKENGFSSPPQIK.[D]	2xDeamidated [N4; Q11]; 1xPhospho [S]	0.101215	0.00452679	1	1	1	P11387	P11387 [105-117]		1	1542.67	555225		High	High	0.00253	0.04527	1.43	67.43
FALSE	High	[K].EKEPGEQASVPLSPK.[K]	1xPhospho [S13(100)]	5.5128e-06	5.13372e-05	1	1	3	P42858	P42858 [1187-1201]	P42858 1xPhospho [S1199(100)]	1	1675.79	15510721		High	High	4.57e-05	2.911e-06	4.87	57.8
FALSE	High	[K].EKEPGEQASVPLSPKK.[G]	1xPhospho [S13(100)]	1.83254e-06	5.13372e-05	1	1	1	P42858	P42858 [1187-1202]	P42858 1xPhospho [S1199(100)]	2	1803.89	1.59846e+06		High	High	4.57e-05	9.823e-07	4.16	47.04
FALSE	High	[K].EKEVDGLLTSEPMGSPVSSK.[T]	1xPhospho [S15(100)]	8.7872e-07	5.13372e-05	1	1	5	Q8WWM7	Q8WWM7 [580-599]	Q8WWM7 1xPhospho [S594(100)]	1	2170	3.51446e+07		High	High	4.57e-05	4.761e-07	4.87	92.08
FALSE	High	[K].EKEVDGLLTSEPMGSPVSSK.[T]	1xOxidation [M13]; 1xPhospho [S15(100)]	9.7379e-06	5.13372e-05	1	1	3	Q8WWM7	Q8WWM7 [580-599]	Q8WWM7 1xPhospho [S594(100)]	1	2185.99	3828615		High	High	4.57e-05	5.108e-06	4.88	78.11
FALSE	High	[K].EKFSFEPK.[I]	1xPhospho [S4(100)]	0.0861373	0.00426136	1	1	1	P23443	P23443 [424-431]	P23443 1xPhospho [S427(100)]	1	1091.48	1.0598e+06		High	High	0.002399	0.03813	2.15	67.19
FALSE	High	[K].EKGGRSPDEVTLTSIVPTR.[D]	1xPhospho [S6(100)]	1.93579e-05	5.13372e-05	1	1	1	Q9UKS6	Q9UKS6 [314-332]	Q9UKS6 1xPhospho [S319(100)]	2	2122.05	571108		High	High	4.57e-05	1.007e-05	4.08	93.54
FALSE	High	[K].EKGPTTGEGALDLSDVHSPPK.[S]	1xPhospho [S18(100)]	1.35512e-05	5.13372e-05	1	1	1	O95684	O95684 [139-159]	O95684 1xPhospho [S156(100)]	1	2215.03	421759		High	High	4.57e-05	7.064e-06	4.7	77.43
FALSE	High	[K].EKGPTTGEGALDLSDVHSPPKSPEGK.[T]	1xPhospho [S22(100)]	5.20342e-10	5.13372e-05	1	1	2	O95684	O95684 [139-164]	O95684 1xPhospho [S160(100)]	2	2713.27	4.94356e+06		High	High	4.57e-05	3.133e-10	7.73	70.62
FALSE	High	[K].EKGPTTGEGALDLSDVHSPPKSPEGK.[T]	2xPhospho [S18(100); S22(100)]	1.23999e-09	5.13372e-05	1	1	5	O95684	O95684 [139-164]	O95684 2xPhospho [S156(100); S160(100)]	2	2793.24	44206218		High	High	4.57e-05	7.359e-10	7.29	74.37
FALSE	High	[K].EKGPTTGEGALDLSDVHSPPKSPEGK.[T]	3xPhospho [S14(100); S18(100); S22(100)]	0.0131372	0.00102457	1	1	1	O95684	O95684 [139-164]	O95684 3xPhospho [S152(100); S156(100); S160(100)]	2	2873.2	634774		High	High	0.0005814	0.006075	2.91	80.12
FALSE	High	[K].EKGSFSDTGLGDGK.[M]	1xPhospho [S/T]	3.39691e-05	5.13372e-05	1	1	3	Q9Y2W1	Q9Y2W1 [374-387]		1	1477.62	4.99818e+06		High	High	4.57e-05	1.748e-05	3.31	49.63
FALSE	High	[K].EKGSSSVDEESFQYPSQQATVK.[K]	1xPhospho [S/Y/T]	2.71868e-05	5.13372e-05	1	1	2	Q9UGU5	Q9UGU5 [200-221]		1	2511.09	351391		High	High	4.57e-05	1.406e-05	2.93	73.16
FALSE	High	[K].EKGSTLDLSDLEAEK.[L]	1xPhospho [S/T]	0.000223921	0.000107624	1	1	1	O00767	O00767 [195-209]		1	1714.78	1.71406e+06		High	High	7.285e-05	0.000111	3.55	90.74
FALSE	High	[K].EKIPSHHFMPGSPTK.[T]	1xPhospho [S12(99.3)]	0.00442693	0.000375786	1	1	1	Q9HCI7	Q9HCI7 [436-450]	Q9HCI7 1xPhospho [S447(99.3)]	1	1772.82	406341		High	High	0.0002142	0.002078	3.4	52.41
FALSE	High	[K].EKKPGDGEVSPSTEDAPFQHSPLGK.[A]	1xPhospho [S21(100)]	6.63153e-10	5.13372e-05	1	1	7	O60318	O60318 [518-542]	O60318 1xPhospho [S538(100)]	1	2717.25	7.18235e+06		High	High	4.57e-05	3.977e-10	6.48	75.44
FALSE	High	[K].EKKPGDGEVSPSTEDAPFQHSPLGK.[A]	1xDeamidated [Q19]; 1xPhospho [S10(100)]	2.14263e-06	5.13372e-05	1	1	1	O60318	O60318 [518-542]	O60318 1xPhospho [S527(100)]	1	2718.23	333586		High	High	4.57e-05	1.148e-06	4.07	78.51
FALSE	High	[K].EKKPGDGEVSPSTEDAPFQHSPLGK.[A]	2xPhospho [S10(100); S21(100)]	7.10416e-05	5.13372e-05	1	1	2	O60318	O60318 [518-542]	O60318 2xPhospho [S527(100); S538(100)]	1	2797.21	2.06517e+06		High	High	4.57e-05	3.609e-05	4.21	72.98
FALSE	High	[K].EKLQEEGGGSDEEETGSPSEDGMQSAR.[T]	1xPhospho [S10(100)]	1.48258e-07	5.13372e-05	1	1	3	Q13610	Q13610 [41-67]	Q13610 1xPhospho [S50(100)]	1	2919.15	38964148		High	High	4.57e-05	8.253e-08	3.44	50.08
FALSE	High	[K].EKLQEEGGGSDEEETGSPSEDGMQSAR.[T]	1xDeamidated [Q]; 1xPhospho [S10(100)]	1.51376e-09	5.13372e-05	1	1	5	Q13610	Q13610 [41-67]	Q13610 1xPhospho [S50(100)]	1	2920.13	7.51321e+06		High	High	4.57e-05	8.974e-10	4.53	52.35
FALSE	High	[K].EKLQEEGGGSDEEETGSPSEDGMQSAR.[T]	1xOxidation [M23]; 1xPhospho [S10(100)]	1.01972e-09	5.13372e-05	1	1	3	Q13610	Q13610 [41-67]	Q13610 1xPhospho [S50(100)]	1	2935.14	5.40769e+06		High	High	4.57e-05	6.085e-10	5.2	39.2
FALSE	High	[K].EKLQEEGGGSDEEETGSPSEDGMQSAR.[T]	1xDeamidated [Q24]; 1xOxidation [M23]; 1xPhospho [S10(100)]	2.15542e-08	5.13372e-05	1	1	1	Q13610	Q13610 [41-67]	Q13610 1xPhospho [S50(100)]	1	2936.13	655270		High	High	4.57e-05	1.231e-08	4.11	40.92
FALSE	High	[K].EKLQEEGGGSDEEETGSPSEDGMQSAR.[T]	2xPhospho [S10(100); S17(100)]	2.84159e-09	5.13372e-05	1	1	3	Q13610	Q13610 [41-67]	Q13610 2xPhospho [S50(100); S57(100)]	1	2999.11	5.6728e+06		High	High	4.57e-05	1.67e-09	7.11	50.97
[truncated: 16,134 more rows]

## Sheet: Glutamic acid_1 mg_02
Checked	Confidence	Annotated Sequence	Modifications	Qvality PEP	Qvality q-value	# Protein Groups	# Proteins	# PSMs	Master Protein Accessions	Positions in Master Proteins	Modifications in Master Proteins	# Missed Cleavages	Theo. MH+ [Da]	Abundances (Normalized): F1: Sample	Quan Info	Found in Sample: [S1] F1: Sample	Confidence (by Search Engine): Sequest HT	Percolator q-Value (by Search Engine): Sequest HT	Percolator PEP (by Search Engine): Sequest HT	XCorr (by Search Engine): Sequest HT	Top Apex RT [min]
[truncated: 18,412 more rows]

[truncated: 1 more sheets: Glutamic acid_1mg_03]
