# Supplementary material for: Comprehensive Evaluation of Different TiO2-Based Phosphopeptide Enrichment and Fractionation Methods for Phosphoproteomics
Source: Cells. 2022 Jun 28;11(13):2047. doi: 10.3390/cells11132047 (PMC9265536; doi:10.3390/cells11132047)
Supplement: Supplementary file 1 [file cells-11-02047-s001.zip › Supplementary Table S11 Phosphopeptides identified with the lactic acid method from 1 mg peptides (single-shot analysis of three replicates).xlsx]

## Sheet: Lactic acid_1mg_01
Checked	Confidence	Annotated Sequence	Modifications	Qvality PEP	Qvality q-value	# Protein Groups	# Proteins	# PSMs	Master Protein Accessions	Positions in Master Proteins	Modifications in Master Proteins	# Missed Cleavages	Theo. MH+ [Da]	Abundances (Normalized): F1: Sample	Quan Info	Found in Sample: [S1] F1: Sample	Confidence (by Search Engine): Sequest HT	Percolator q-Value (by Search Engine): Sequest HT	Percolator PEP (by Search Engine): Sequest HT	XCorr (by Search Engine): Sequest HT	Top Apex RT [min]
FALSE	High	[-].MAAAAGPGAALSPRPCDSDPATPGAQSPK.[D]	1xCarbamidomethyl [C16]; 2xPhospho [S27(100); S/T]	0.00246895	0.000106358	1	1	1	Q8WUB8	Q8WUB8 [1-29]	Q8WUB8 2xPhospho [S27(100); S/T]	0	2909.24	128428		High	High	0.004015	0.06457	0.82	17
FALSE	High	[-].MAAAAGPGAALSPRPCDSDPATPGAQSPKDDNEDNSNDGTQPSK.[R]	1xCarbamidomethyl [C16]; 2xPhospho [S12(100); S27(100)]	4.8131e-07	5.5767e-05	1	1	1	Q8WUB8	Q8WUB8 [1-44]	Q8WUB8 2xPhospho [S12(100); S27(100)]	1	4525.85	1.48317e+06		High	High	0.004472	0.07275	0.74	26.79
FALSE	High	[-].MAAAAGPGAALSPRPCDSDPATPGAQSPKDDNEDNSNDGTQPSK.[R]	1xCarbamidomethyl [C16]; 1xPhospho [S27(98.9)]	0.000318664	0.000106358	1	1	1	Q8WUB8	Q8WUB8 [1-44]	Q8WUB8 1xPhospho [S27(98.9)]	1	4445.89	1.61055e+06		High	High	0.002496	0.03846	0.98	24.92
FALSE	High	[-].MAAAAGPGAALSPRPCDSDPATPGAQSPKDDNEDNSNDGTQPSK.[R]	1xCarbamidomethyl [C16]; 1xOxidation [M1]; 1xPhospho [S27(100)]	0.000909364	0.000106358	1	1	1	Q8WUB8	Q8WUB8 [1-44]	Q8WUB8 1xPhospho [S27(100)]	1	4461.88			High	High	0.00389	0.06138	1.18	108.49
FALSE	High	[-].MAAAAGPGAALSPRPCDSDPATPGAQSPKDDNEDNSNDGTQPSKR.[R]	1xCarbamidomethyl [C16]; 1xDeamidated [Q26]; 2xPhospho [S12(100); S27(98.9)]	1.85145e-05	5.5767e-05	1	1	1	Q8WUB8	Q8WUB8 [1-45]	Q8WUB8 2xPhospho [S12(100); S27(98.9)]	2	4682.94	411531		High	High	0.004322	0.06966	1.11	114.58
FALSE	High	[-].MAAAAGPGAALSPRPCDSDPATPGAQSPKDDNEDNSNDGTQPSKR.[R]	1xCarbamidomethyl [C16]; 1xPhospho [S/T]	0.00010264	5.5767e-05	1	1	1	Q8WUB8	Q8WUB8 [1-45]		2	4601.99	467882		High	High	0.00512	0.08757	0.98	44.49
FALSE	High	[-].MAAAAGPGAALSPRPCDSDPATPGAQSPKDDNEDNSNDGTQPSKR.[R]	1xCarbamidomethyl [C16]; 1xDeamidated [Q26]; 1xPhospho [S/T]	4.69972e-07	5.5767e-05	1	1	1	Q8WUB8	Q8WUB8 [1-45]		2	4602.97			High	High	0.001347	0.01606	1.21	116.97
FALSE	High	[-].MAAAAGPGAALSPRPCDSDPATPGAQSPKDDNEDNSNDGTQPSKR.[R]	1xCarbamidomethyl [C16]; 2xPhospho [S27(96.4); S36(96.4)]	0.0638013	0.00360926	1	1	1	Q8WUB8	Q8WUB8 [1-45]	Q8WUB8 2xPhospho [S27(96.4); S36(96.4)]	2	4681.96			High	High	0.004669	0.07862	1	97.99
FALSE	High	[-].MAASKTQGAVAR.[M]	1xDeamidated [Q7]; 1xOxidation [M1]; 1xPhospho [S4(99.2)]	0.117805	0.00636577	1	1	1	Q9NRM2	Q9NRM2 [1-12]	Q9NRM2 1xPhospho [S4(99.2)]	1	1287.58	72977.3		High	High	0.00337	0.05516	0.97	111.84
FALSE	High	[-].MADLDSPPKLSGVQQPSEGVGGGR.[C]	1xPhospho [S6(100)]	2.55844e-05	5.5767e-05	1	1	1	Q9H9E3	Q9H9E3 [1-24]	Q9H9E3 1xPhospho [S6(100)]	1	2462.14	234793		High	High	0.005563	0.09856	1.11	118.54
FALSE	High	[-].MALEVGDMEDGQLSDSDSDMTVAPSDRPLQLPK.[V]	3xOxidation [M1; M8; M20]; 1xPhospho [S/T]	0.000646687	0.000106358	1	1	1	Q9H814	Q9H814 [1-33]		0	3675.57	6675205		High	High	0.002938	0.04542	1.3	119.25
FALSE	High	[-].MAPVSGSRSPDREASGSGGR.[R]	1xAcetyl [N-Term]; 2xPhospho [S7(96.2); S9(96.2)]	0.148602	0.00815046	1	1	1	Q8N5F7	Q8N5F7 [1-20]	Q8N5F7 1xAcetyl [N-Term]; 2xPhospho [S7(96.2); S9(96.2)]	2	2162.87			High	High	0.0007209	0.006831	1.79	13.85
FALSE	High	[-].MDDAHESPSDK.[G]	1xAcetyl [N-Term]; 1xPhospho [S7(100)]	0.000299938	0.000106358	1	1	1	Q15544	Q15544 [1-11]	Q15544 1xAcetyl [N-Term]; 1xPhospho [S7(100)]	0	1353.47	330662	Shared	High	High	0.002654	0.04069	1.06	111.25
FALSE	High	[-].MDHTEGSPAEEPPAHAPSPGK.[F]	1xAcetyl [N-Term]; 2xPhospho [S18(100); T/S]	1.05599e-05	5.5767e-05	1	1	1	Q06330	Q06330 [1-21]	Q06330 1xAcetyl [N-Term]; 2xPhospho [S18(100); T/S]	0	2343.9	723264		High	High	0.003423	0.05562	1.02	112.64
FALSE	High	[-].MDLAAAAEPGAGSQHLEVR.[D]	1xAcetyl [N-Term]; 1xPhospho [S13(100)]	4.00891e-06	5.5767e-05	1	1	1	Q14566	Q14566 [1-19]	Q14566 1xAcetyl [N-Term]; 1xPhospho [S13(100)]	0	2044.92	377802		High	High	0.0008	0.007554	1.82	110.22
FALSE	High	[-].MDNYADLSDTELTTLLR.[R]	1xAcetyl [N-Term]; 1xPhospho [S8(99.3)]	0.000851468	0.000106358	1	1	1	P50402	P50402 [1-17]	P50402 1xAcetyl [N-Term]; 1xPhospho [S8(99.3)]	0	2092.91			High	High	0.001211	0.01436	1.89	24.12
FALSE	High	[-].MDPNCSCSPVGSCACAGSCK.[C]	1xAcetyl [N-Term]; 5xCarbamidomethyl [C5; C7; C13; C15; C19]; 1xPhospho [S8(100)]	8.21306e-08	5.5767e-05	1	1	3	P80297	P80297 [1-20]	P80297 1xAcetyl [N-Term]; 1xPhospho [S8(100)]	0	2326.77	3.10177e+06		High	High	0.0008781	0.009217	1.38	23.52
FALSE	High	[-].MDRNPSPPPPGR.[D]	1xAcetyl [N-Term]; 1xPhospho [S6(100)]	0.000360267	0.000106358	1	1	2	Q96ER3	Q96ER3 [1-12]	Q96ER3 1xAcetyl [N-Term]; 1xPhospho [S6(100)]	1	1442.62	843536		High	High	0.003092	0.04817	1.43	102.73
FALSE	High	[-].MDSAGQDINLNSPNK.[G]	1xAcetyl [N-Term]; 1xPhospho [S12(100)]	9.63183e-05	5.5767e-05	1	1	1	O43399	O43399 [1-15]	O43399 1xAcetyl [N-Term]; 1xPhospho [S12(100)]	0	1725.71	3041790		High	High	0.0007508	0.006966	1.36	109.56
FALSE	High	[-].MDTDLYDEFGNYIGPELDSDEDDDELGR.[E]	1xAcetyl [N-Term]; 1xPhospho [S19(100)]	3.83372e-11	5.5767e-05	1	1	1	Q15029	Q15029 [1-28]	Q15029 1xAcetyl [N-Term]; 1xPhospho [S19(100)]	0	3360.29	34923372		High	High	0.0006608	0.006149	1.87	117.05
FALSE	High	[-].MDVAESPERDPHSPEDEEQPQGLSDDDILR.[D]	1xAcetyl [N-Term]; 2xPhospho [S6(100); S24(100)]	2.95248e-07	5.5767e-05	1	1	1	Q86VM9	Q86VM9 [1-30]	Q86VM9 1xAcetyl [N-Term]; 2xPhospho [S6(100); S24(100)]	1	3608.44	2520581		High	High	0.001583	0.02119	1.1	17.77
FALSE	High	[-].MDVAESPERDPHSPEDEEQPQGLSDDDILR.[D]	1xAcetyl [N-Term]; 1xPhospho [S6(100)]	1.61948e-09	5.5767e-05	1	1	1	Q86VM9	Q86VM9 [1-30]	Q86VM9 1xAcetyl [N-Term]; 1xPhospho [S6(100)]	1	3528.47	3.2639e+06		High	High	0.001908	0.02452	1.24	120.24
FALSE	High	[-].MEAAGSPAATETGK.[Y]	1xAcetyl [N-Term]; 1xPhospho [S6(98.2)]	0.0385001	0.00246573	1	1	1	Q9BRP8	Q9BRP8 [1-14]	Q9BRP8 1xAcetyl [N-Term]; 1xPhospho [S6(98.2)]	0	1442.59	303309		High	High	0.001015	0.01251	1.76	20.38
FALSE	High	[-].MEDLDQSPLVSSSDSPPRPQPAFK.[Y]	1xAcetyl [N-Term]; 1xDeamidated [Q20]; 1xPhospho [S15(100)]	1.62866e-10	5.5767e-05	1	1	1	Q9NQC3	Q9NQC3 [1-24]	Q9NQC3 1xAcetyl [N-Term]; 1xPhospho [S15(100)]	0	2751.22	3345398		High	High	0.003139	0.05054	1.33	23.47
FALSE	High	[-].MEDLDQSPLVSSSDSPPRPQPAFK.[Y]	1xAcetyl [N-Term]; 2xPhospho [S7(100); S15(100)]	9.05172e-07	5.5767e-05	1	1	2	Q9NQC3	Q9NQC3 [1-24]	Q9NQC3 1xAcetyl [N-Term]; 2xPhospho [S7(100); S15(100)]	0	2830.2	10983635		High	High	0.005045	0.08586	1.13	118.25
FALSE	High	[-].MEDLDQSPLVSSSDSPPRPQPAFK.[Y]	1xAcetyl [N-Term]; 1xPhospho [S15(100)]	8.33982e-10	5.5767e-05	1	1	5	Q9NQC3	Q9NQC3 [1-24]	Q9NQC3 1xAcetyl [N-Term]; 1xPhospho [S15(100)]	0	2750.24	1.6398e+08		High	High	0.002057	0.02812	2.19	24.44
FALSE	High	[-].MEDSMDMDMSPLRPQNYLFGCELK.[A]	1xAcetyl [N-Term]; 1xCarbamidomethyl [C21]; 2xOxidation [M7; M9]; 1xPhospho [S4(100)]	4.12223e-07	5.5767e-05	1	1	1	P06748	P06748 [1-24]	P06748 1xAcetyl [N-Term]; 1xPhospho [S4(100)]	0	3061.22	23413330		High	High	0.0006364	0.005334	1.23	20.06
FALSE	High	[-].MEDSMDMDMSPLRPQNYLFGCELK.[A]	1xAcetyl [N-Term]; 1xCarbamidomethyl [C21]; 1xOxidation [M9]; 1xPhospho [S10(100)]	6.05839e-09	5.5767e-05	1	1	1	P06748	P06748 [1-24]	P06748 1xAcetyl [N-Term]; 1xPhospho [S10(100)]	0	3045.22	25147050		High	High	0.001099	0.01325	1.53	111.74
FALSE	High	[-].MEDSMDMDMSPLRPQNYLFGCELK.[A]	1xAcetyl [N-Term]; 1xCarbamidomethyl [C21]; 1xPhospho [S4(100)]	1.32461e-10	5.5767e-05	1	1	1	P06748	P06748 [1-24]	P06748 1xAcetyl [N-Term]; 1xPhospho [S4(100)]	0	3029.23	39381856		High	High	0.002006	0.02681	1.58	116.82
FALSE	High	[-].MEDSMDMDMSPLRPQNYLFGCELK.[A]	1xAcetyl [N-Term]; 1xCarbamidomethyl [C21]; 2xPhospho [S4(100); S10(100)]	1.78863e-09	5.5767e-05	1	1	1	P06748	P06748 [1-24]	P06748 1xAcetyl [N-Term]; 2xPhospho [S4(100); S10(100)]	0	3109.19			High	High	0.0008	0.00739	1	109.9
FALSE	High	[-].MEDSMDMDMSPLRPQNYLFGCELK.[A]	1xAcetyl [N-Term]; 1xCarbamidomethyl [C21]; 1xOxidation [M7]; 2xPhospho [S4(100); S10(100)]	6.53354e-09	5.5767e-05	1	1	1	P06748	P06748 [1-24]	P06748 1xAcetyl [N-Term]; 2xPhospho [S4(100); S10(100)]	0	3125.19			High	High	0.002057	0.02883	1.29	110.13
FALSE	High	[-].MEEPQSDPSVEPPLSQETFSDLWK.[L]	1xAcetyl [N-Term]; 2xPhospho [S15(100); S/T]	5.9498e-05	5.5767e-05	1	1	1	P04637	P04637 [1-24]	P04637 1xAcetyl [N-Term]; 2xPhospho [S15(100); S/T]	0	2978.21	1513178		High	High	0.004841	0.08247	0.95	25.66
FALSE	High	[-].MEEQPQMQDADEPADSGGEGR.[A]	1xAcetyl [N-Term]; 1xPhospho [S16(100)]	2.96607e-06	5.5767e-05	1	1	1	Q9H3R5	Q9H3R5 [1-21]	Q9H3R5 1xAcetyl [N-Term]; 1xPhospho [S16(100)]	0	2398.88	764037		High	High	0.004497	0.07377	1.43	20.37
FALSE	High	[-].MEGDGSDPEPPDAGEDSK.[S]	1xAcetyl [N-Term]; 2xPhospho [S6(100); S17(100)]	0.00920033	0.000750942	1	1	1	Q9P0U4	Q9P0U4 [1-18]	Q9P0U4 1xAcetyl [N-Term]; 2xPhospho [S6(100); S17(100)]	0	2034.66	261896		High	High	7.239e-05	0.0012	1.88	114.21
FALSE	High	[-].MEGDGSDPEPPDAGEDSK.[S]	1xAcetyl [N-Term]; 1xPhospho [S6(100)]	0.00027704	0.000106358	1	1	1	Q9P0U4	Q9P0U4 [1-18]	Q9P0U4 1xAcetyl [N-Term]; 1xPhospho [S6(100)]	0	1954.69	1.81588e+06		High	High	0.001481	0.01839	1.3	108.34
FALSE	High	[-].MEGGLADGEPDRTSLLGDSK.[D]	1xAcetyl [N-Term]; 1xPhospho [T/S]	5.70781e-09	5.5767e-05	1	1	1	Q9BZF1	Q9BZF1 [1-20]	Q9BZF1 1xAcetyl [N-Term]	1	2169.94	2.03513e+06		High	High	0.002735	0.04148	1.5	89.71
FALSE	High	[-].MEPAPARSPRPQQDPARPQEPTMPPPETPSEGR.[Q]	1xAcetyl [N-Term]; 1xPhospho [S8(100)]	0.000148504	5.5767e-05	1	1	1	P29590	P29590 [1-33]	P29590 1xAcetyl [N-Term]; 1xPhospho [S8(100)]	1	3756.73	915237		High	High	0.005514	0.09648	1.27	108.44
FALSE	High	[-].MEPETALWGPDLQGPEQSPNDAHR.[G]	1xAcetyl [N-Term]; 1xPhospho [S18(100)]	5.63549e-06	5.5767e-05	1	1	1	Q9UEG4	Q9UEG4 [1-24]	Q9UEG4 1xAcetyl [N-Term]; 1xPhospho [S18(100)]	0	2797.19	1.32885e+06		High	High	7.239e-05	0.001151	1.77	120.8
FALSE	High	[-].MEPSSWSGSESPAENMER.[M]	1xAcetyl [N-Term]; 1xPhospho [S11(100)]	0.000218463	0.000106358	1	1	2	P28347	P28347 [1-18]	P28347 1xAcetyl [N-Term]; 1xPhospho [S11(100)]	0	2132.79	320158		High	High	0.000107	0.001565	1.63	108.31
FALSE	High	[-].MEQLSDEEIDHGAEEDSDK.[E]	1xAcetyl [N-Term]; 2xPhospho [S5(100); S17(100)]	3.28818e-06	5.5767e-05	1	1	1	Q70E73	Q70E73 [1-19]	Q70E73 1xAcetyl [N-Term]; 2xPhospho [S5(100); S17(100)]	0	2378.83	1.72974e+06		High	High	0.0008781	0.009188	1.3	67.28
FALSE	High	[-].MEQLSDEEIDHGAEEDSDKEDQDLDK.[M]	1xAcetyl [N-Term]; 2xPhospho [S5(100); S17(100)]	2.08593e-13	5.5767e-05	1	1	2	Q70E73	Q70E73 [1-26]	Q70E73 1xAcetyl [N-Term]; 2xPhospho [S5(100); S17(100)]	1	3222.19	12277707		High	High	0.003018	0.04648	1.4	22.44
FALSE	High	[-].MEQSPPPAPEPTQGPTPAR.[S]	1xAcetyl [N-Term]; 1xPhospho [S4(100)]	9.27173e-06	5.5767e-05	1	1	2	Q96AY4	Q96AY4 [1-19]	Q96AY4 1xAcetyl [N-Term]; 1xPhospho [S4(100)]	0	2109.93	489046		High	High	0.004791	0.08196	1.34	24.52
FALSE	High	[-].MERSPPQSPGPGK.[A]	1xAcetyl [N-Term]; 1xPhospho [S4(100)]	0.00338793	0.000168724	1	1	1	Q86VQ6	Q86VQ6 [1-13]	Q86VQ6 1xAcetyl [N-Term]; 1xPhospho [S4(100)]	1	1489.65	530255		High	High	0.001042	0.01276	1.71	103.72
FALSE	High	[-].MESGDEAAIER.[H]	1xAcetyl [N-Term]; 1xPhospho [S3(100)]	0.000167618	0.000106358	1	1	1	Q8TDP1	Q8TDP1 [1-11]	Q8TDP1 1xAcetyl [N-Term]; 1xPhospho [S3(100)]	0	1329.5	1.16034e+06		High	High	0.001583	0.02101	2.23	25.07
FALSE	High	[-].METDAPQPGLASPDSPHDPCK.[M]	1xAcetyl [N-Term]; 1xCarbamidomethyl [C20]; 1xPhospho [S15(100)]	2.16564e-07	5.5767e-05	1	1	3	O43347	O43347 [1-21]	O43347 1xAcetyl [N-Term]; 1xPhospho [S15(100)]	0	2371.96	2.51014e+06		High	High	0.0006608	0.006401	1.6	114.32
FALSE	High	[-].METDESPSPLPCGPAGEAVMESR.[A]	1xAcetyl [N-Term]; 1xCarbamidomethyl [C12]; 1xPhospho [S8(100)]	5.59552e-09	5.5767e-05	1	1	2	Q8WYQ5	Q8WYQ5 [1-23]	Q8WYQ5 1xAcetyl [N-Term]; 1xPhospho [S8(100)]	0	2569.03	1.77325e+06		High	High	7.239e-05	0.0001726	2.16	109.5
FALSE	High	[-].METMASPGK.[D]	1xAcetyl [N-Term]; 1xPhospho [S6(100)]	0.000214383	0.000106358	1	1	2	O60684	O60684 [1-9]	O60684 1xAcetyl [N-Term]; 1xPhospho [S6(100)]	0	1073.4	672315		High	High	0.0006608	0.006439	1.36	97.69
FALSE	High	[-].METMASPGKDNYR.[M]	1xAcetyl [N-Term]; 1xOxidation [M4]; 1xPhospho [S6(100)]	0.00793273	0.000643003	1	1	2	O60684	O60684 [1-13]	O60684 1xAcetyl [N-Term]; 1xPhospho [S6(100)]	1	1637.63	450371		High	High	7.239e-05	0.0008873	2.13	119
FALSE	High	[-].METMASPGKDNYR.[M]	1xAcetyl [N-Term]; 1xPhospho [S6(100)]	4.40065e-05	5.5767e-05	1	1	1	O60684	O60684 [1-13]	O60684 1xAcetyl [N-Term]; 1xPhospho [S6(100)]	1	1621.64	698577		High	High	0.0006608	0.00621	2.03	121.12
FALSE	High	[-].METQLSNGPTCNNTANGPTTINNNCSSPVDSGNTEDSK.[T]	1xAcetyl [N-Term]; 2xCarbamidomethyl [C11; C25]; 1xDeamidated [N12]; 1xPhospho [S27(100)]	2.33428e-09	5.5767e-05	1	1	1	Q12926	Q12926 [1-38]	Q12926 1xAcetyl [N-Term]; 1xPhospho [S27(100)]	0	4149.66	1.09793e+06		High	High	7.239e-05	0.00111	1.29	110.3
FALSE	High	[-].MEVAEPSSPTEEEEEEEEHSAEPRPR.[T]	1xAcetyl [N-Term]; 3xPhospho [S7(100); S8(100); T10(100)]	0.00685243	0.000529034	1	1	2	Q9NWV8	Q9NWV8 [1-26]	Q9NWV8 1xAcetyl [N-Term]; 3xPhospho [S7(100); S8(100); T10(100)]	0	3292.2	904005		High	High	0.004743	0.07968	1.04	23.08
FALSE	High	[-].MEVAEPSSPTEEEEEEEEHSAEPRPR.[T]	1xAcetyl [N-Term]; 2xPhospho [S7(100); S8(99)]	1.80145e-05	5.5767e-05	1	1	1	Q9NWV8	Q9NWV8 [1-26]	Q9NWV8 1xAcetyl [N-Term]; 2xPhospho [S7(100); S8(99)]	0	3212.23	937042		High	High	0.002915	0.04392	1.41	115.55
FALSE	High	[-].MEVAEPSSPTEEEEEEEEHSAEPRPR.[T]	1xAcetyl [N-Term]; 1xPhospho [S8(98.9)]	5.2388e-10	5.5767e-05	1	1	1	Q9NWV8	Q9NWV8 [1-26]	Q9NWV8 1xAcetyl [N-Term]; 1xPhospho [S8(98.9)]	0	3132.26	12760789		High	High	0.0007209	0.006909	1.66	121.41
FALSE	High	[-].MEVKPPPGRPQPDSGR.[R]	1xAcetyl [N-Term]; 1xPhospho [S14(100)]	0.00580869	0.000472836	1	1	5	P51991	P51991 [1-16]	P51991 1xAcetyl [N-Term]; 1xPhospho [S14(100)]	0	1869.87	7.24354e+06		High	High	0.005045	0.08591	1.33	22.14
FALSE	High	[-].MEVKPPPGRPQPDSGRR.[R]	1xAcetyl [N-Term]; 1xPhospho [S14(100)]	0.0923786	0.00515217	1	1	4	P51991	P51991 [1-17]	P51991 1xAcetyl [N-Term]; 1xPhospho [S14(100)]	1	2025.97	6.2846e+06		High	High	0.0008	0.008065	1.56	104.3
FALSE	High	[-].MEVKPPPGRPQPDSGRRR.[R]	1xAcetyl [N-Term]; 1xPhospho [S14(100)]	0.171439	0.00918516	1	1	1	P51991	P51991 [1-18]	P51991 1xAcetyl [N-Term]; 1xPhospho [S14(100)]	2	2182.07	550214		High	High	0.002681	0.04112	1.41	121.44
FALSE	High	[-].MEVSPLQPVNENMQVNK.[I]	1xAcetyl [N-Term]; 1xOxidation [M13]; 1xPhospho [S4(100)]	0.000320978	0.000106358	1	1	1	P11388	P11388 [1-17]	P11388 1xAcetyl [N-Term]; 1xPhospho [S4(100)]	0	2094.92	372737		High	High	0.003555	0.05716	1.36	97.83
FALSE	High	[-].MGTPPGLQTDCEALLSRFQETDSVR.[F]	1xCarbamidomethyl [C11]; 1xPhospho [T/S]	0.16166	0.00885898	1	1	1	Q16533	Q16533 [1-25]		1	2888.3	915711		High	High	5.097e-05	1.226e-06	2.97	101.85
FALSE	High	[-].MHRDSCPLDCK.[V]	1xAcetyl [N-Term]; 2xCarbamidomethyl [C6; C10]; 1xPhospho [S5(100)]	0.0678365	0.00380875	1	1	1	P84103	P84103 [1-11]	P84103 1xAcetyl [N-Term]; 1xPhospho [S5(100)]	1	1540.57	163653		High	High	0.005563	0.09853	1.13	118.69
FALSE	High	[-].MKDCEYQQISPGAAPLPASPGAR.[R]	1xCarbamidomethyl [C4]; 1xPhospho [S19(100)]	6.73338e-06	5.5767e-05	1	1	1	Q9NUE0	Q9NUE0 [1-23]	Q9NUE0 1xPhospho [S19(100)]	1	2524.14	1.30902e+06		High	High	0.003188	0.05179	1.65	117.99
FALSE	High	[-].MKPPAACAGDMADAASPCSVVNDLR.[W]	2xCarbamidomethyl [C7; C18]; 1xPhospho [S16(100)]	1.35504e-07	5.5767e-05	1	1	3	P52888	P52888 [1-25]	P52888 1xPhospho [S16(100)]	0	2684.13	2.60467e+06		High	High	5.097e-05	1.104e-05	2.77	20.91
FALSE	High	[-].MKPPAACAGDMADAASPCSVVNDLR.[W]	2xCarbamidomethyl [C7; C18]; 1xDeamidated [N22]; 1xPhospho [S16(100)]	0.000884641	0.000106358	1	1	2	P52888	P52888 [1-25]	P52888 1xPhospho [S16(100)]	0	2685.12			High	High	0.002389	0.03674	1.33	25.12
FALSE	High	[-].MLEVHIPSVGPEAEGPRQSPEK.[S]	1xAcetyl [N-Term]; 1xPhospho [S19(100)]	0.0337922	0.00226656	1	1	1	Q96L94	Q96L94 [1-22]	Q96L94 1xAcetyl [N-Term]; 1xPhospho [S19(100)]	1	2509.18	104011		High	High	0.005589	0.09909	1.76	103.18
FALSE	High	[-].MLPAVGSADEEEDPAEEDCPELVPIETTQSEEEEK.[S]	1xCarbamidomethyl [C19]; 1xPhospho [S7(100)]	6.77331e-07	5.5767e-05	1	1	1	Q9BRT8	Q9BRT8 [1-35]	Q9BRT8 1xPhospho [S7(100)]	0	3982.65	770325		High	High	0.002109	0.02994	1.93	96.38
FALSE	High	[-].MLQQDSNDDTEDVSLFDAEEETTNRPR.[K]	1xAcetyl [N-Term]; 1xPhospho [S6(100)]	1.80851e-05	5.5767e-05	1	2	2	Q96ET8	Q96ET8 [1-27]	Q96ET8 1xAcetyl [N-Term]; 1xPhospho [S6(100)]	0	3277.35	1.68018e+06		High	High	0.005339	0.09365	1.21	119.21
FALSE	High	[-].MNGSNMANTSPSVK.[S]	1xAcetyl [N-Term]; 1xOxidation [M6]; 1xPhospho [S10(99.3)]	0.169112	0.00908831	1	1	1	Q9ULR5	Q9ULR5 [1-14]	Q9ULR5 1xAcetyl [N-Term]; 1xPhospho [S10(99.3)]	0	1575.62			High	High	0.0006608	0.00636	1.16	22.82
FALSE	High	[-].MNISGSSCGSPNSADTSSDFK.[D]	1xAcetyl [N-Term]; 1xCarbamidomethyl [C8]; 1xPhospho [S10(100)]	4.98472e-06	5.5767e-05	1	1	1	Q99708	Q99708 [1-21]	Q99708 1xAcetyl [N-Term]; 1xPhospho [S10(100)]	0	2270.86	593880		High	High	5.097e-05	2.316e-05	2.94	60.42
FALSE	High	[-].MNISGSSCGSPNSADTSSDFK.[D]	1xAcetyl [N-Term]; 1xCarbamidomethyl [C8]; 1xDeamidated [N12]; 1xPhospho [S10(100)]	9.1307e-05	5.5767e-05	1	1	1	Q99708	Q99708 [1-21]	Q99708 1xAcetyl [N-Term]; 1xPhospho [S10(100)]	0	2271.84			High	High	0.001015	0.0122	2.27	108.25
FALSE	High	[-].MNPVYSPGSSGVPYANAK.[G]	1xAcetyl [N-Term]; 1xPhospho [S6(100)]	1.69209e-05	5.5767e-05	1	1	2	A1KXE4	A1KXE4 [1-18]	A1KXE4 1xAcetyl [N-Term]; 1xPhospho [S6(100)]	0	1960.85	1.63644e+06		High	High	7.239e-05	0.0002956	2.13	99.35
FALSE	High	[-].MNPVYSPVQPGAPYGNPK.[N]	1xAcetyl [N-Term]; 1xPhospho [S6(99.5)]	0.00145261	0.000106358	1	1	2	Q92567	Q92567 [1-18]	Q92567 1xAcetyl [N-Term]; 1xPhospho [S6(99.5)]	0	2037.91	310987		High	High	0.00389	0.06036	1.51	22.94
FALSE	High	[-].MNTAPSRPSPTR.[R]	1xAcetyl [N-Term]; 1xPhospho [S9(99.6)]	0.000218463	0.000106358	1	1	3	Q9HCD5	Q9HCD5 [1-12]	Q9HCD5 1xAcetyl [N-Term]; 1xPhospho [S9(99.6)]	0	1436.64	2.30076e+06		High	High	7.239e-05	0.0001899	2.1	30.68
FALSE	High	[-].MNTAPSRPSPTRR.[D]	1xAcetyl [N-Term]; 1xPhospho [S/T]	0.0367316	0.00241655	1	1	2	Q9HCD5	Q9HCD5 [1-13]	Q9HCD5 1xAcetyl [N-Term]	1	1592.74	9777840		High	High	0.003686	0.05833	1.15	25.24
FALSE	High	[-].MNYARFITAASAARNPSPIR.[T]	1xDeamidated [N2]; 1xPhospho [S/Y/T]	0.160939	0.00876704	1	1	1	Q8N5Z0	Q8N5Z0 [1-20]		2	2288.1	194063		High	High	0.000275	0.002254	1.73	108.67
FALSE	High	[-].MNYPGRGSPRSPEHNGR.[G]	1xAcetyl [N-Term]; 2xPhospho [S8(100); S11(100)]	0.0147551	0.00112927	1	1	1	Q8NEL9	Q8NEL9 [1-17]	Q8NEL9 1xAcetyl [N-Term]; 2xPhospho [S8(100); S11(100)]	2	2113.84	690434		High	High	0.005166	0.08981	1.6	107.95
FALSE	High	[-].MRKETPPPLVPPAAR.[E]	1xPhospho [T5(100)]	1.2656e-05	5.5767e-05	1	1	2	Q9BQA1	Q9BQA1 [1-15]	Q9BQA1 1xPhospho [T5(100)]	2	1739.9	371525		High	High	0.0009882	0.0118	1.29	72.68
FALSE	High	[-].MRNSEEQPSGGTTVLQR.[L]	1xAcetyl [N-Term]; 1xPhospho [S4(100)]	0.000225472	0.000106358	1	1	1	Q4VCS5	Q4VCS5 [1-17]	Q4VCS5 1xAcetyl [N-Term]; 1xPhospho [S4(100)]	1	2011.89	791917		High	High	0.002342	0.03322	1.42	30.32
FALSE	High	[-].MSNPSPQVPEEEASTSVCRPK.[S]	1xCarbamidomethyl [C18]; 2xPhospho [S16(100); S/T]	0.128423	0.0070437	1	1	1	Q9UBC1	Q9UBC1 [1-21]	Q9UBC1 2xPhospho [S16(100); S/T]	0	2490.01			High	High	5.097e-05	3.924e-09	4.8	121.61
FALSE	High	[-].MTKEYQDLQHLDNEESDHHQLR.[K]	2xDeamidated [Q6; Q9]; 1xPhospho [S16(100)]	0.0668073	0.00380875	1	1	1	P07306	P07306 [1-22]	P07306 1xPhospho [S16(100)]	1	2848.19	26848652		High	High	0.00337	0.05525	1.53	81.48
FALSE	High	[-].MTTESGSDSESKPDQEAEPQEAAGAQGR.[A]	1xAcetyl [N-Term]; 1xPhospho [T2(99)]	4.12744e-10	5.5767e-05	1	1	1	Q9Y2J2	Q9Y2J2 [1-28]	Q9Y2J2 1xAcetyl [N-Term]; 1xPhospho [T2(99)]	0	3015.22	946694		High	High	7.239e-05	0.0007372	1.47	102.38
FALSE	High	[-].MTTESGSDSESKPDQEAEPQEAAGAQGR.[A]	1xAcetyl [N-Term]; 2xPhospho [S5(100); S7(100)]	4.16038e-10	5.5767e-05	1	1	1	Q9Y2J2	Q9Y2J2 [1-28]	Q9Y2J2 1xAcetyl [N-Term]; 2xPhospho [S5(100); S7(100)]	0	3095.18	2.03486e+06		High	High	0.0001408	0.00185	1.48	19.72
FALSE	High	[EK].HLSPNDNENDTSYVIESDEDLEMEMLK.[HS]	1xPhospho [S17(100)]	1.99793e-11	5.5767e-05	1	1	1	Q14191	Q14191 [424-450]; [451-477]	Q14191 1xPhospho [S440(100)]; 1xPhospho [S467(100)]	0	3247.33	1.04128e+06		High	High	0.003763	0.05926	1.18	22.22
FALSE	High	[GR].AASAPAKESPRK.[G]	1xPhospho [S9(100)]	0.162386	0.00885898	1	1	1	Q13428	Q13428 [373-384]; [438-449]	Q13428 1xPhospho [S381(100)]; 1xPhospho [S446(100)]	2	1292.64	97805.4		High	High	0.003423	0.05549	1.61	33.09
FALSE	High	[GR].SRYSRSPYSR.[S]	2xPhospho [S4(99.4); S6(99.4)]	0.117805	0.00636577	1	1	2	Q9BRL6	Q9BRL6 [153-162]; [168-177]	Q9BRL6 2xPhospho [S156(99.4); S158(99.4)]; 2xPhospho [S171(99.4); S173(99.4)]	2	1418.56	9209607		High	High	0.0006608	0.006436	2.08	88.17
FALSE	High	[K].AAAAALSGSPPQTEKPTHYR.[Y]	1xPhospho [S9(99.6)]	8.37788e-08	5.5767e-05	1	1	3	Q9H9P5	Q9H9P5 [7-26]	Q9H9P5 1xPhospho [S15(99.6)]	0	2133.01	533245		High	High	0.0008781	0.01007	2.01	103.9
FALSE	High	[K].AAAAAPASEDEDDEDDEDDEDDDDDEEDDSEEEAMETTPAK.[G]	1xOxidation [M35]; 1xPhospho [S30(100)]	1.92566e-08	5.5767e-05	1	1	2	P19338	P19338 [177-217]	P19338 1xPhospho [S206(100)]	0	4542.52	2.2628e+06		High	High	0.002342	0.03436	1.17	87.18
FALSE	High	[K].AAAAAPASEDEDDEDDEDDEDDDDDEEDDSEEEAMETTPAK.[G]	3xPhospho [S8(100); S30(100); T38(100)]	6.36875e-08	5.5767e-05	1	1	2	P19338	P19338 [177-217]	P19338 3xPhospho [S184(100); S206(100); T214(100)]	0	4686.46	8406566		High	High	7.239e-05	0.0002528	2	114.39
FALSE	High	[K].AAAAAPASEDEDDEDDEDDEDDDDDEEDDSEEEAMETTPAK.[G]	1xPhospho [S30(100)]	1.6324e-09	5.5767e-05	1	1	1	P19338	P19338 [177-217]	P19338 1xPhospho [S206(100)]	0	4526.53	16298401		High	High	5.097e-05	1.46e-06	2.52	50.1
FALSE	High	[K].AAAAAPASEDEDDEDDEDDEDDDDDEEDDSEEEAMETTPAK.[G]	1xOxidation [M35]; 2xPhospho [S8(100); S30(100)]	2.69783e-10	5.5767e-05	1	1	16	P19338	P19338 [177-217]	P19338 2xPhospho [S184(100); S206(100)]	0	4622.49	5.44046e+07		High	High	7.239e-05	0.001339	2.05	22.39
FALSE	High	[K].AAAAAPASEDEDDEDDEDDEDDDDDEEDDSEEEAMETTPAK.[G]	2xPhospho [S8(100); S30(100)]	2.40968e-09	5.5767e-05	1	1	10	P19338	P19338 [177-217]	P19338 2xPhospho [S184(100); S206(100)]	0	4606.49	454501598		High	High	0.002915	0.04459	1.59	51.86
FALSE	High	[K].AAAAAWEEPSSGNGTAR.[A]	1xDeamidated [N13]; 1xPhospho [S11(99.7)]	1.78959e-07	5.5767e-05	1	1	2	Q9P258	Q9P258 [6-22]	Q9P258 1xPhospho [S16(99.7)]	0	1726.71	874641		High	High	0.0006364	0.005312	1.32	98.11
FALSE	High	[K].AAAMAAAAAETSQR.[I]	1xPhospho [T/S]	0.000449799	0.000106358	1	1	1	Q9NV92	Q9NV92 [194-207]		0	1399.6	474866		High	High	7.239e-05	5.37e-05	2.93	29.62
FALSE	High	[K].AAATPESQEPQAK.[G]	1xPhospho [T4(100)]	5.45884e-05	5.5767e-05	1	1	3	P49006	P49006 [145-157]	P49006 1xPhospho [T148(100)]	0	1407.62	1.30415e+06		High	High	7.239e-05	0.0004119	1.99	25
FALSE	High	[K].AADPPAENSSAPEAEQGGAE.[-]	2xPhospho [S9(100); S10(100)]	0.014631	0.00112927	1	1	1	P67809	P67809 [305-324]	P67809 2xPhospho [S313(100); S314(100)]	0	2057.74	298770		High	High	7.239e-05	0.001382	2.52	76.79
FALSE	High	[K].AADPPAENSSAPEAEQGGAE.[-]	1xDeamidated [N8]; 1xPhospho [S]	0.00702556	0.000588193	1	1	2	P67809	P67809 [305-324]		0	1978.75	524907		High	High	0.001126	0.01395	1.58	101.57
FALSE	High	[K].AADPPAENSSAPEAEQGGAE.[-]	1xPhospho [S10(100)]	7.49569e-08	5.5767e-05	1	1	6	P67809	P67809 [305-324]	P67809 1xPhospho [S314(100)]	0	1977.77	3.10298e+07		High	High	0.002604	0.03939	1.72	113.09
FALSE	High	[K].AADRLPNLSSPSAEGPPGPPSGPAPR.[K]	1xPhospho [S10(99.3)]	2.0151e-09	5.5767e-05	1	1	2	O60784	O60784 [453-478]	O60784 1xPhospho [S462(99.3)]	1	2575.23	256207		High	High	0.0004545	0.004265	1.94	94.3
FALSE	High	[K].AAEHDLEVASEEEQER.[E]	1xPhospho [S10(100)]	8.93665e-05	5.5767e-05	1	1	1	Q9UPS8	Q9UPS8 [521-536]	Q9UPS8 1xPhospho [S530(100)]	0	1921.78	928365		High	High	0.0003057	0.002654	1.65	29.57
FALSE	High	[K].AAEHDLEVASEEEQEREGSENNQPQVEEER.[K]	2xPhospho [S10(100); S19(100)]	0.00351617	0.000168724	1	1	1	Q9UPS8	Q9UPS8 [521-550]	Q9UPS8 2xPhospho [S530(100); S539(100)]	1	3627.44	300133		High	High	7.239e-05	0.00133	1.49	80.29
FALSE	High	[K].AAEHDLEVASEEEQEREGSENNQPQVEEER.[K]	1xPhospho [S10(100)]	1.3413e-08	5.5767e-05	1	1	2	Q9UPS8	Q9UPS8 [521-550]	Q9UPS8 1xPhospho [S530(100)]	1	3547.47	4.12908e+06		High	High	7.239e-05	0.0001674	3.08	23.4
FALSE	High	[K].AAESETPGKSPEK.[K]	1xPhospho [S10(100)]	7.11651e-06	5.5767e-05	1	1	7	O76021	O76021 [418-430]	O76021 1xPhospho [S427(100)]	1	1410.61	1.47695e+06		High	High	7.239e-05	0.0004771	2.29	117.51
FALSE	High	[K].AAESPDQKDTDGGPKEEESPV.[-]	1xPhospho [S4(100)]	0.0330963	0.00221504	1	1	3	P53985	P53985 [480-500]	P53985 1xPhospho [S483(100)]	2	2265.94	1.60676e+06		High	High	7.239e-05	0.0008945	1.82	111.42
FALSE	High	[K].AAFSKDESKEPIVEVR.[T]	1xPhospho [S]	0.152588	0.00824341	1	1	1	P13591	P13591 [777-792]		2	1884.91			High	High	0.002761	0.04172	1.47	118.21
FALSE	High	[K].AAGALLTEGEACHMSLSSPELGPLTK.[G]	1xCarbamidomethyl [C12]; 1xPhospho [T/S]	0.173016	0.00937912	1	1	1	Q12802	Q12802 [1265-1290]		0	2720.27	76385.9		High	High	0.0004252	0.003529	1.81	113.99
FALSE	High	[K].AAGARPLTSPESLSR.[D]	1xPhospho [T8(99.5)]	0.000961524	0.000106358	1	1	1	P46379	P46379 [1073-1087]	P46379 1xPhospho [T1080(99.5)]	0	1592.78	638708		High	High	0.0007209	0.006875	2.16	104.23
FALSE	High	[K].AAGDTTVIENSDVSPETESSEK.[E]	1xDeamidated [N10]; 1xPhospho [S14(100)]	1.69513e-06	5.5767e-05	1	1	1	Q86UP2	Q86UP2 [1300-1321]	Q86UP2 1xPhospho [S1313(100)]	0	2346.97	1.24667e+06		High	High	0.001154	0.01411	1.35	30.75
FALSE	High	[K].AAGDTTVIENSDVSPETESSEK.[E]	1xPhospho [S14(100)]	1.98635e-05	5.5767e-05	1	1	1	Q86UP2	Q86UP2 [1300-1321]	Q86UP2 1xPhospho [S1313(100)]	0	2345.99			High	High	0.001481	0.0184	1.64	111.46
FALSE	High	[K].AAGGNSREPSPLPELALR.[K]	2xPhospho [S6(100); S10(100)]	0.000136813	5.5767e-05	1	1	2	Q13207	Q13207 [648-665]	Q13207 2xPhospho [S653(100); S657(100)]	1	1994.91	2659119		High	High	0.005022	0.08519	1.13	119.12
FALSE	High	[K].AAGISLIVPGKSPTR.[K]	1xPhospho [S/T]	0.0017072	0.000106358	1	1	2	P47736	P47736 [473-487]		1	1546.84	438110		High	High	0.001042	0.01294	1.39	104.32
FALSE	High	[K].AAGSPSSSDQDEKLPGQDESTAGTSEQNDILK.[V]	2xPhospho [S4(100); S8(98.7)]	2.36228e-09	5.5767e-05	1	1	1	Q9Y520	Q9Y520 [184-215]	Q9Y520 2xPhospho [S187(100); S191(98.7)]	1	3422.42	8559208		High	High	0.0009882	0.01141	1.23	113.79
FALSE	High	[K].AAGSPSSSDQDEKLPGQDESTAGTSEQNDILK.[V]	1xPhospho [S4(100)]	2.41486e-15	5.5767e-05	1	1	1	Q9Y520	Q9Y520 [184-215]	Q9Y520 1xPhospho [S187(100)]	1	3342.45	13415837		High	High	5.097e-05	2.555e-05	1.72	67.83
FALSE	High	[K].AAIPPPVYEEQDRPRSPTGPSNSFLANMGGTVAHK.[I]	2xDeamidated [N22; N27]; 1xOxidation [M28]; 1xPhospho [S/T/Y]	0.152588	0.00824341	1	1	1	Q96I25	Q96I25 [207-241]		1	3789.76	1.34204e+06		High	High	0.0007209	0.006843	1.23	103.58
FALSE	High	[K].AAIPPPVYEEQDRPRSPTGPSNSFLANMGGTVAHK.[I]	1xOxidation [M28]; 1xPhospho [Y/S/T]	2.60857e-05	5.5767e-05	1	1	2	Q96I25	Q96I25 [207-241]		1	3787.79	1.9374e+06		High	High	7.239e-05	0.0001514	3.43	118.52
FALSE	High	[K].AAIPPPVYEEQDRPRSPTGPSNSFLANMGGTVAHK.[I]	1xPhospho [Y/S/T]	6.13296e-07	5.5767e-05	1	1	4	Q96I25	Q96I25 [207-241]		1	3771.79	1.44224e+07		High	High	0.00358	0.05738	1.21	79.13
FALSE	High	[K].AAIPPPVYEEQDRPRSPTGPSNSFLANMGGTVAHK.[I]	1xDeamidated [Q11]; 1xPhospho [S/Y/T]	5.37942e-07	5.5767e-05	1	1	1	Q96I25	Q96I25 [207-241]		1	3772.78			High	High	7.239e-05	0.000879	1.08	110.46
FALSE	High	[K].AALLAQYADVTDEEDEADEK.[D]	1xPhospho [T11(100)]	4.35673e-06	5.5767e-05	1	1	4	Q96MW1	Q96MW1 [129-148]	Q96MW1 1xPhospho [T139(100)]	0	2275.95	4.50757e+07		High	High	0.001453	0.01796	1.32	101.4
FALSE	High	[K].AALLKASPK.[K]	1xPhospho [S7(100)]	0.000215057	0.000106358	1	1	2	P50914	P50914 [133-141]	P50914 1xPhospho [S139(100)]	1	978.538	973550	Shared	High	High	0.001744	0.02328	1.75	30.65
FALSE	High	[K].AALPSLTNPPSLSPIR.[R]	1xPhospho [S13(100)]	6.17577e-05	5.5767e-05	1	1	1	P42858	P42858 [1167-1182]	P42858 1xPhospho [S1179(100)]	0	1713.89	171711		High	High	0.0002433	0.002054	1.59	103.43
FALSE	High	[K].AALQTAPESADDSPSQLSK.[W]	2xPhospho [S9(100); S13(100)]	1.26863e-06	5.5767e-05	1	1	1	O43524	O43524 [272-290]	O43524 2xPhospho [S280(100); S284(100)]	0	2075.86	1.43626e+06		High	High	0.005237	0.09278	1.33	103.12
FALSE	High	[K].AALQTAPESADDSPSQLSK.[W]	1xPhospho [S13(99.7)]	4.20413e-06	5.5767e-05	1	1	2	O43524	O43524 [272-290]	O43524 1xPhospho [S284(99.7)]	0	1995.89	3.95783e+06		High	High	0.001042	0.01267	1.46	67.65
FALSE	High	[K].AALSEEELEK.[K]	1xPhospho [S4(100)]	0.0148176	0.00112927	1	1	1	Q04637	Q04637 [1235-1244]	Q04637 1xPhospho [S1238(100)]	0	1198.52	1.37767e+06		High	High	7.239e-05	0.0003588	1.73	95.92
FALSE	High	[K].AAMYDIISSPSK.[D]	1xOxidation [M3]; 1xPhospho [S9(100)]	7.10822e-05	5.5767e-05	1	1	2	Q6KC79	Q6KC79 [342-353]	Q6KC79 1xPhospho [S350(100)]	0	1378.6	539786		High	High	0.0004545	0.004386	2.05	25.5
FALSE	High	[K].AAMYDIISSPSK.[D]	1xPhospho [S9(99.7)]	2.51901e-05	5.5767e-05	1	1	1	Q6KC79	Q6KC79 [342-353]	Q6KC79 1xPhospho [S350(99.7)]	0	1362.6			High	High	0.001099	0.01349	1.88	13.01
FALSE	High	[K].AAPAQVRPPSPGNIRPVK.[R]	1xPhospho [S10(100)]	0.00759809	0.000643003	1	1	1	Q14244	Q14244 [356-373]	Q14244 1xPhospho [S365(100)]	0	1935.03	1.30365e+06		High	High	7.239e-05	0.0002978	2.33	21.66
FALSE	High	[K].AAPEASSPPASPLQHLLPGK.[A]	1xPhospho [S7(99.4)]	1.57865e-08	5.5767e-05	1	1	5	Q96TA1	Q96TA1 [686-705]	Q96TA1 1xPhospho [S692(99.4)]	0	2048.02	2.8652e+06		High	High	0.004015	0.0641	1.07	120.52
FALSE	High	[K].AAPEASSPPASPLQHLLPGK.[A]	2xPhospho [S7(100); S11(100)]	5.51982e-08	5.5767e-05	1	1	8	Q96TA1	Q96TA1 [686-705]	Q96TA1 2xPhospho [S692(100); S696(100)]	0	2127.99	22035008		High	High	0.0004252	0.003969	1.24	106.47
FALSE	High	[K].AAPPPPALTPDSQTVDSSCK.[T]	1xCarbamidomethyl [C19]; 1xPhospho [T9(99.5)]	0.000171872	0.000106358	1	1	2	Q9H7N4	Q9H7N4 [981-1000]	Q9H7N4 1xPhospho [T989(99.5)]	0	2118.94	578297		High	High	0.0003057	0.00258	3.06	104.02
FALSE	High	[K].AAPPPPALTPDSQTVDSSCKTPEVSFLPEEATEEAGVR.[G]	1xCarbamidomethyl [C19]; 2xPhospho [T/S]	0.00011713	5.5767e-05	1	1	1	Q9H7N4	Q9H7N4 [981-1018]		1	4140.84	2.8459e+06		High	High	0.0008	0.008527	1.44	116.77
FALSE	High	[K].AAPPPPPPPPPLESSPR.[V]	1xPhospho [S15(99.6)]	2.66138e-09	5.5767e-05	1	1	4	Q5T4S7	Q5T4S7 [606-622]	Q5T4S7 1xPhospho [S620(99.6)]	0	1783.88	3.25527e+06		High	High	0.001183	0.0142	1.71	62.69
FALSE	High	[K].AAPQSPSVPK.[K]	1xPhospho [S5(99.5)]	0.0181496	0.00139231	1	1	1	O75694	O75694 [988-997]	O75694 1xPhospho [S992(99.5)]	0	1061.5	2.11205e+06		High	High	0.0005788	0.00504	2.23	114.3
FALSE	High	[K].AAPWGSNPSPSAESTQAMDR.[S]	1xPhospho [S9(100)]	0.00016345	0.000106358	1	1	2	Q96N67	Q96N67 [938-957]	Q96N67 1xPhospho [S946(100)]	0	2139.88	804222		High	High	0.001799	0.02347	1.62	114.84
FALSE	High	[K].AAQQLQQEGGLGPPPPPPPSPR.[R]	2xDeamidated [Q6; Q7]; 1xPhospho [S20(100)]	0.141577	0.00781762	1	1	1	Q9H2Z4	Q9H2Z4 [252-273]	Q9H2Z4 1xPhospho [S271(100)]	0	2301.09	657512		High	High	0.0003675	0.003314	1.52	114.67
FALSE	High	[K].AAQQLQQEGGLGPPPPPPPSPR.[R]	1xPhospho [S20(100)]	4.77026e-11	5.5767e-05	1	1	2	Q9H2Z4	Q9H2Z4 [252-273]	Q9H2Z4 1xPhospho [S271(100)]	0	2299.12	1.84276e+06		High	High	7.239e-05	0.001168	1.77	61.84
FALSE	High	[K].AAQQQLQQDSGGGGGGGGTGCPQQQQAQQQSPR.[R]	1xCarbamidomethyl [C21]; 1xPhospho [S31(100)]	1.61033e-08	5.5767e-05	1	1	1	P43699	P43699 [224-256]	P43699 1xPhospho [S254(100)]	0	3375.45	426107		High	High	0.002364	0.03627	1.29	114.32
FALSE	High	[K].AAQQQLQQDSGGGGGGGGTGCPQQQQAQQQSPR.[R]	1xCarbamidomethyl [C21]; 1xDeamidated [Q23]; 1xPhospho [S31(100)]	5.74358e-08	5.5767e-05	1	1	1	P43699	P43699 [224-256]	P43699 1xPhospho [S254(100)]	0	3376.44			High	High	0.003992	0.06304	1.56	101.55
FALSE	High	[K].AASADSTTEGTPADGFTVLSTK.[S]	2xPhospho [S/T]	0.00139171	0.000106358	1	1	1	O75367	O75367 [168-189]		0	2286.94	543393		High	High	0.0008781	0.009204	1.36	113.76
FALSE	High	[K].AASEELLEK.[S]	1xPhospho [S3(100)]	0.00185297	0.000106358	1	1	1	Q6ZV73	Q6ZV73 [513-521]	Q6ZV73 1xPhospho [S515(100)]	0	1069.48	266441		High	High	0.001126	0.0138	1.35	98
FALSE	High	[K].AASEQQADTSGGDSPKDESKPPFSYAQLIVQAISSAQDR.[Q]	2xPhospho [T/S/Y]	7.09007e-08	5.5767e-05	1	1	1	P85037	P85037 [286-324]		1	4239.88	5030104		High	High	0.0009882	0.01191	1.74	102.92
FALSE	High	[K].AASEQQADTSGGDSPKDESKPPFSYAQLIVQAISSAQDR.[Q]	1xPhospho [T/S/Y]	6.58167e-11	5.5767e-05	1	1	1	P85037	P85037 [286-324]		1	4159.91			High	High	5.097e-05	1.659e-08	3.89	111.41
FALSE	High	[K].AASLTEDRDR.[G]	1xPhospho [S3(100)]	0.0229343	0.00159502	1	1	1	Q04637	Q04637 [1207-1216]	Q04637 1xPhospho [S1209(100)]	1	1213.52	381045		High	High	7.239e-05	0.0001014	3.29	44.46
FALSE	High	[K].AASPSPQSVR.[R]	1xDeamidated [Q7]; 1xPhospho [S3(100)]	0.0205373	0.00154123	1	1	1	Q8IYB3	Q8IYB3 [736-745]	Q8IYB3 1xPhospho [S738(100)]	0	1080.47	423566		High	High	0.0035	0.05646	1.25	111.53
FALSE	High	[K].AASPSPQSVR.[R]	1xPhospho [S3(100)]	0.0131729	0.00108231	1	1	2	Q8IYB3	Q8IYB3 [736-745]	Q8IYB3 1xPhospho [S738(100)]	0	1079.49	4267101		High	High	0.002604	0.03937	1.41	24.41
FALSE	High	[K].AASPSPQSVR.[R]	2xPhospho [S3(100); S5(100)]	0.00187658	0.000106358	1	1	2	Q8IYB3	Q8IYB3 [736-745]	Q8IYB3 2xPhospho [S738(100); S740(100)]	0	1159.45	18673830		High	High	0.002213	0.0321	1.49	22.49
FALSE	High	[K].AASPVLQEDIDIEGVQSEGQDNGAEDSGDTEDELRR.[V]	1xDeamidated [Q/N]; 1xPhospho [S17(100)]	1.91247e-11	5.5767e-05	1	1	2	P18887	P18887 [459-494]	P18887 1xPhospho [S475(100)]	1	3925.67	1.03441e+06		High	High	0.004322	0.06953	1.65	108.97
FALSE	High	[K].AASPVLQEDIDIEGVQSEGQDNGAEDSGDTEDELRR.[V]	3xPhospho [S3(100); S27(100); T30(100)]	1.94794e-05	5.5767e-05	1	1	1	P18887	P18887 [459-494]	P18887 3xPhospho [S461(100); S485(100); T488(100)]	1	4084.62	4461400		High	High	0.0008	0.007709	2.1	31.88
FALSE	High	[K].AASPVLQEDIDIEGVQSEGQDNGAEDSGDTEDELRR.[V]	2xPhospho [S3(100); S27(100)]	8.12962e-09	5.5767e-05	1	1	4	P18887	P18887 [459-494]	P18887 2xPhospho [S461(100); S485(100)]	1	4004.66	1.3707e+07		High	High	0.003763	0.05891	2.15	24.28
FALSE	High	[K].AASPVLQEDIDIEGVQSEGQDNGAEDSGDTEDELRR.[V]	1xPhospho [S27(100)]	3.1641e-15	5.5767e-05	1	1	4	P18887	P18887 [459-494]	P18887 1xPhospho [S485(100)]	1	3924.69	1.46607e+07		High	High	0.0007802	0.00731	1.65	102.31
FALSE	High	[K].AASSPSNPAALPVASDSSPMGSK.[T]	2xPhospho [S]	6.82589e-05	5.5767e-05	1	1	1	Q7Z5J4	Q7Z5J4 [1105-1127]		0	2288.95	804383		High	High	7.239e-05	0.001194	1.38	71.27
FALSE	High	[K].AASSPSNPAALPVASDSSPMGSK.[T]	1xPhospho [S22(98.6)]	8.29434e-07	5.5767e-05	1	1	1	Q7Z5J4	Q7Z5J4 [1105-1127]	Q7Z5J4 1xPhospho [S1126(98.6)]	0	2208.98	1.29683e+06		High	High	0.005095	0.08641	2.13	13.63
FALSE	High	[K].AASYTEEDENHTAK.[D]	1xPhospho [S3(100)]	5.71009e-05	5.5767e-05	1	1	1	Q14126	Q14126 [780-793]	Q14126 1xPhospho [S782(100)]	0	1645.64	338578		High	High	0.001372	0.01639	1.25	118.79
FALSE	High	[K].AATTATPAATTSPK.[E]	1xPhospho [T/S]	6.70097e-05	5.5767e-05	1	1	1	Q92766	Q92766 [1111-1124]		0	1368.64	513442		High	High	0.0002433	0.002037	1.55	107.32
FALSE	High	[K].AAVLSDSEDEEK.[A]	1xPhospho [S5(100)]	4.41741e-05	5.5767e-05	1	1	2	Q96ST2	Q96ST2 [394-405]	Q96ST2 1xPhospho [S398(100)]	0	1372.55	3.51478e+06		High	High	0.002891	0.04365	1.86	21.65
FALSE	High	[K].AAVLSDSEDEEK.[A]	2xPhospho [S5(100); S7(100)]	0.000117937	5.5767e-05	1	1	5	Q96ST2	Q96ST2 [394-405]	Q96ST2 2xPhospho [S398(100); S400(100)]	0	1452.52	97177936		High	High	0.001565	0.01905	1.21	118.35
FALSE	High	[K].AAYGDLSSEEEEENEPESLGVVYK.[S]	2xPhospho [S7(100); S8(100)]	6.0603e-07	5.5767e-05	1	1	3	O15541	O15541 [78-101]	O15541 2xPhospho [S84(100); S85(100)]	0	2804.11	48447440		High	High	0.0008	0.00749	1.71	114.46
FALSE	High	[K].AAYGDLSSEEEEENEPESLGVVYK.[S]	1xDeamidated [N14]; 2xPhospho [S7(99.3); S8(99.3)]	6.24509e-05	5.5767e-05	1	1	1	O15541	O15541 [78-101]	O15541 2xPhospho [S84(99.3); S85(99.3)]	0	2805.1			High	High	0.005166	0.08955	1.53	28.1
FALSE	High	[K].ACDASPESTPLTGQLPGK.[Q]	1xCarbamidomethyl [C2]; 1xPhospho [S5(100)]	5.08204e-05	5.5767e-05	1	1	1	Q96JA1	Q96JA1 [1065-1082]	Q96JA1 1xPhospho [S1069(100)]	0	1908.84	741847		High	High	0.001583	0.0201	1	40.57
FALSE	High	[K].ACLVDEDSHSSAGTLPGPGASLPSSSGPGLTSPPYTATPIDHDYVK.[C]	1xCarbamidomethyl [C2]; 2xPhospho [S/T/Y]	2.24161e-05	5.5767e-05	1	1	1	Q9Y6J0	Q9Y6J0 [1316-1361]		0	4769.1			High	High	0.0004252	0.003762	1.46	25.47
FALSE	High	[K].ACSLAASEGLSSAQPNGPPEAEPRPPQSPASTASFIFSK.[G]	1xCarbamidomethyl [C2]; 1xPhospho [S28(97.5)]	1.53878e-07	5.5767e-05	1	1	1	Q9P206	Q9P206 [879-917]	Q9P206 1xPhospho [S906(97.5)]	0	4021.86	933844		High	High	0.001293	0.01535	1.51	104.49
FALSE	High	[K].ACSPCSSQSSSSGICTDFWDLLVK.[L]	3xCarbamidomethyl [C2; C5; C15]; 1xPhospho [S3(100)]	7.29335e-05	5.5767e-05	1	1	1	Q7Z6Z7	Q7Z6Z7 [3371-3394]	Q7Z6Z7 1xPhospho [S3373(100)]	0	2772.14			High	High	0.001565	0.01883	1.8	112.04
FALSE	High	[K].ACSVEELYAIPPDADVAK.[S]	1xCarbamidomethyl [C2]; 1xPhospho [S3(100)]	0.000189863	0.000106358	1	1	1	Q9H792	Q9H792 [790-807]	Q9H792 1xPhospho [S792(100)]	0	2027.9	484293		High	High	0.0002433	0.002012	1.7	29.55
FALSE	High	[K].ADAASSLTVDVTPPTAK.[A]	1xPhospho [T12(99.6)]	0.0123176	0.00103193	1	1	2	Q9H8Y8	Q9H8Y8 [404-420]	Q9H8Y8 1xPhospho [T415(99.6)]	0	1723.81	385166		High	High	0.0001408	0.001796	3.27	108.81
FALSE	High	[K].ADDMSDDQGTSVQSKSPDLEASLDTLENNCHVGSDIDFRPK.[L]	1xCarbamidomethyl [C30]; 1xDeamidated [Q8]; 1xPhospho [S/T]	7.34704e-05	5.5767e-05	1	1	1	Q13111	Q13111 [50-90]		1	4574.94	281546		High	High	0.0008781	0.009321	1.32	26.96
FALSE	High	[K].ADDSREEEEENDDDNSLEGETFPLER.[D]	1xPhospho [S16(100)]	1.45199e-06	5.5767e-05	1	1	1	Q5VSL9	Q5VSL9 [375-400]	Q5VSL9 1xPhospho [S390(100)]	1	3120.21	1.12376e+06		High	High	0.0009075	0.01047	1.84	59.63
FALSE	High	[K].ADEESDSQMSPSHSSTDDHSNWFIIGSK.[T]	2xPhospho [S/T]	0.00131776	0.000106358	1	1	1	Q8NEM7	Q8NEM7 [372-399]		0	3254.23	738181		High	High	0.0004252	0.003509	1.34	24.15
FALSE	High	[K].ADEESDSQMSPSHSSTDDHSNWFIIGSK.[T]	1xOxidation [M9]; 1xPhospho [S7(99.1)]	1.46356e-06	5.5767e-05	1	1	3	Q8NEM7	Q8NEM7 [372-399]	Q8NEM7 1xPhospho [S378(99.1)]	0	3190.26	2.59094e+06		High	High	0.005263	0.09317	1.54	75.09
FALSE	High	[K].ADEESDSQMSPSHSSTDDHSNWFIIGSK.[T]	1xPhospho [S10(97.9)]	1.04185e-09	5.5767e-05	1	1	1	Q8NEM7	Q8NEM7 [372-399]	Q8NEM7 1xPhospho [S381(97.9)]	0	3174.26	4287490		High	High	0.001718	0.02253	1.17	114.62
FALSE	High	[K].ADEESDSQMSPSHSSTDDHSNWFIIGSK.[T]	1xOxidation [M9]; 2xPhospho [S5(99.6); S/T]	0.00654768	0.000529034	1	1	1	Q8NEM7	Q8NEM7 [372-399]	Q8NEM7 2xPhospho [S376(99.6); S/T]	0	3270.22			High	High	0.004944	0.08368	1.25	104.95
FALSE	High	[K].ADEPSSEESDLEIDK.[E]	1xPhospho [S9(100)]	1.27874e-06	5.5767e-05	1	2	6	P50502	P50502 [71-85]	P50502 1xPhospho [S79(100)]	0	1743.68	1.23669e+07		High	High	5.097e-05	1.817e-05	3.23	116.05
FALSE	High	[K].ADEPSSEESDLEIDK.[E]	3xPhospho [S5(100); S6(100); S9(100)]	9.08775e-07	5.5767e-05	1	2	23	P50502	P50502 [71-85]	P50502 3xPhospho [S75(100); S76(100); S79(100)]	0	1903.62	3.93812e+07		High	High	0.003816	0.05965	1.47	103.37
FALSE	High	[K].ADEPSSEESDLEIDK.[E]	2xPhospho [S6(100); S9(100)]	1.06016e-05	5.5767e-05	1	2	9	P50502	P50502 [71-85]	P50502 2xPhospho [S76(100); S79(100)]	0	1823.65	1.67216e+08		High	High	0.005213	0.09101	1.19	112.49
FALSE	High	[K].ADFTVVAGDEGSSTTGGSSEENKGPSGSAVSR.[K]	1xPhospho [S18(100)]	1.73161e-11	5.5767e-05	1	1	1	P49916	P49916 [836-867]	P49916 1xPhospho [S853(100)]	1	3123.34	1.68009e+06		High	High	0.005166	0.08963	1.5	21.18
FALSE	High	[K].ADGATSDDLDLHDDR.[L]	1xPhospho [S6(99.6)]	1.14873e-06	5.5767e-05	1	1	2	Q07157	Q07157 [805-819]	Q07157 1xPhospho [S810(99.6)]	0	1695.65	3.7015e+06		High	High	7.239e-05	7.487e-05	2.12	102.87
FALSE	High	[K].ADGEDAGAESNEEAPGEPSAGSSEEAPGEPSAGSSEEAPGER.[S]	2xPhospho [S10(100); S]	1.44399e-07	5.5767e-05	1	1	2	Q8N8A6	Q8N8A6 [94-135]	Q8N8A6 2xPhospho [S103(100); S]	0	4160.55	1.1365e+06		High	High	7.239e-05	0.0003915	2.52	58.74
FALSE	High	[K].ADGEDAGAESNEEAPGEPSAGSSEEAPGEPSAGSSEEAPGER.[S]	1xPhospho [S]	2.85218e-10	5.5767e-05	1	1	1	Q8N8A6	Q8N8A6 [94-135]		0	4080.59	17543318		High	High	0.002109	0.02948	1.4	62
FALSE	High	[K].ADIDISGPNVDVDVPDVNIEGPDAKLK.[G]	1xPhospho [S6(100)]	0.181231	0.00985285	1	1	1	Q09666	Q09666 [3629-3655]	Q09666 1xPhospho [S3634(100)]	1	2885.38			High	High	0.002294	0.03257	1.55	81.41
FALSE	High	[K].ADLIPYQDSPEGPDHSSASSGVPNPPK.[A]	1xPhospho [S9(100)]	0.00404408	0.000229731	1	1	1	Q8WUA4	Q8WUA4 [757-783]	Q8WUA4 1xPhospho [S765(100)]	0	2842.26	935366		High	High	5.097e-05	3.064e-06	2.54	42.16
FALSE	High	[K].ADMEENEEISSDEEETNVTAQAMQSNNGR.[G]	2xDeamidated [N17; N26]; 2xPhospho [S10(100); S11(100)]	1.97861e-05	5.5767e-05	1	1	1	O15397	O15397 [893-921]	O15397 2xPhospho [S902(100); S903(100)]	0	3390.22	1.2752e+06		High	High	0.002654	0.04088	1.55	108.08
FALSE	High	[K].ADMEENEEISSDEEETNVTAQAMQSNNGR.[G]	1xOxidation [M]; 2xPhospho [S10(99.5); S11(99.5)]	6.43051e-09	5.5767e-05	1	1	2	O15397	O15397 [893-921]	O15397 2xPhospho [S902(99.5); S903(99.5)]	0	3404.25	2.36552e+06		High	High	0.001583	0.02123	1.38	28.16
FALSE	High	[K].ADMEENEEISSDEEETNVTAQAMQSNNGR.[G]	2xPhospho [S10(100); S11(100)]	2.30662e-09	5.5767e-05	1	1	3	O15397	O15397 [893-921]	O15397 2xPhospho [S902(100); S903(100)]	0	3388.25	1.1041e+07		High	High	7.239e-05	0.000712	1.7	21.82
FALSE	High	[K].ADMEENEEISSDEEETNVTAQAMQSNNGR.[G]	1xDeamidated [N27]; 2xPhospho [S10(100); S11(100)]	4.48933e-08	5.5767e-05	1	1	2	O15397	O15397 [893-921]	O15397 2xPhospho [S902(100); S903(100)]	0	3389.23			High	High	0.002761	0.0417	1.63	17.81
FALSE	High	[K].ADMEENEEISSDEEETNVTAQAMQSNNGR.[G]	1xDeamidated [N]; 1xOxidation [M3]; 2xPhospho [S10(100); S11(100)]	3.96154e-06	5.5767e-05	1	1	2	O15397	O15397 [893-921]	O15397 2xPhospho [S902(100); S903(100)]	0	3405.23			High	High	7.239e-05	0.0002205	2.58	25.07
FALSE	High	[K].ADMLCNSQSNDILQHQGSNCGGTSNKHSLEEDEGSDFITENR.[N]	2xCarbamidomethyl [C5; C20]; 2xDeamidated [N10; N19]; 1xPhospho [T/S]	5.26278e-08	5.5767e-05	1	1	1	Q9NUQ3	Q9NUQ3 [52-93]		1	4776.94	613172		High	High	0.004447	0.0724	1.88	78.54
FALSE	High	[K].ADMLCNSQSNDILQHQGSNCGGTSNKHSLEEDEGSDFITENR.[N]	2xCarbamidomethyl [C5; C20]; 1xPhospho [T/S]	0.00228649	0.000106358	1	1	1	Q9NUQ3	Q9NUQ3 [52-93]		1	4774.97			High	High	0.002654	0.04077	1.87	33.13
FALSE	High	[K].ADPGEDDLGGTVDIVESEPENDHGVELLDQNSSIR.[V]	1xPhospho [S17(100)]	6.65655e-13	5.5767e-05	1	2	1	P17010	P17010 [258-292]	P17010 1xPhospho [S274(100)]	0	3801.66	3698927		High	High	0.001042	0.01289	1.67	23.4
FALSE	High	[K].ADPHLEFQQFPQSP.[-]	1xPhospho [S13(100)]	0.0960372	0.00524311	1	1	1	Q96NT5	Q96NT5 [446-459]	Q96NT5 1xPhospho [S458(100)]	0	1720.74	182607		High	High	7.239e-05	0.0001011	2.93	80.23
FALSE	High	[K].ADRDQSPFSK.[I]	1xPhospho [S6(100)]	0.00859057	0.000750942	1	1	2	Q13427	Q13427 [682-691]	Q13427 1xPhospho [S687(100)]	1	1230.52	1.14365e+06		High	High	0.0004252	0.003824	0.99	72.81
FALSE	High	[K].ADREVQAEQPSSSSPR.[R]	1xPhospho [S]	8.49779e-05	5.5767e-05	1	1	1	Q9Y388	Q9Y388 [175-190]		1	1823.79	1.74818e+06		High	High	0.0002433	0.002025	1.86	71.06
FALSE	High	[K].ADSDGAKPEPVAMAR.[S]	1xOxidation [M13]; 1xPhospho [S3(100)]	1.45199e-06	5.5767e-05	1	1	23	Q7Z4V5	Q7Z4V5 [238-252]	Q7Z4V5 1xPhospho [S240(100)]	0	1610.69	1.62962e+07		High	High	0.002342	0.03505	1.85	114.31
FALSE	High	[K].ADSDGAKPEPVAMAR.[S]	1xPhospho [S3(100)]	2.47137e-06	5.5767e-05	1	1	6	Q7Z4V5	Q7Z4V5 [238-252]	Q7Z4V5 1xPhospho [S240(100)]	0	1594.69	91915354		High	High	0.001744	0.02319	2.1	45.38
FALSE	High	[K].ADSLLAVVK.[R]	1xPhospho [S3(100)]	0.000669635	0.000106358	2	2	1	Q15424; Q14151	Q15424 [286-294]; Q14151 [285-293]	Q15424 1xPhospho [S288(100)]; Q14151 1xPhospho [S287(100)]	0	995.517	392209		High	High	0.004015	0.06459	1.07	27.06
FALSE	High	[K].ADSPPPSYPTQQAEQAPNTCECHVCK.[Q]	3xCarbamidomethyl [C20; C22; C25]; 1xDeamidated [N18]; 1xPhospho [S3(100)]	3.82114e-05	5.5767e-05	1	1	1	P78312	P78312 [391-416]	P78312 1xPhospho [S393(100)]	0	3053.21	402963		High	High	5.097e-05	1.138e-08	4.83	109.83
FALSE	High	[K].ADSPPPSYPTQQAEQAPNTCECHVCK.[Q]	3xCarbamidomethyl [C20; C22; C25]; 1xPhospho [S3(100)]	7.64987e-13	5.5767e-05	1	1	2	P78312	P78312 [391-416]	P78312 1xPhospho [S393(100)]	0	3052.23	3.20267e+06		High	High	0.0003675	0.003049	2.49	25.19
FALSE	High	[K].ADSPVNGLPK.[G]	1xDeamidated [N6]; 1xPhospho [S3(100)]	0.00634942	0.000529034	1	1	1	Q96S94	Q96S94 [367-376]	Q96S94 1xPhospho [S369(100)]	0	1078.48	314876		High	High	0.001293	0.01525	1.52	121.19
FALSE	High	[K].ADSPVNGLPK.[G]	1xPhospho [S3(100)]	0.000291676	0.000106358	1	1	2	Q96S94	Q96S94 [367-376]	Q96S94 1xPhospho [S369(100)]	0	1077.5	4.16852e+06		High	High	0.003139	0.05052	1.01	107.35
FALSE	High	[K].ADSVDVEVR.[V]	1xPhospho [S3(100)]	0.0110256	0.000802076	1	1	1	O75376	O75376 [819-827]	O75376 1xPhospho [S821(100)]	0	1069.46	208163		High	High	0.0003383	0.002832	1.51	103.07
FALSE	High	[K].ADTEEVFNNSPTNQEK.[M]	1xPhospho [S10(99.6)]	0.000683248	0.000106358	1	1	1	Q8N6Q8	Q8N6Q8 [256-271]	Q8N6Q8 1xPhospho [S265(99.6)]	0	1902.78	259369		High	High	0.0008781	0.01009	2.42	17.43
FALSE	High	[K].ADTEGKSPSHSSSNRPFTPPTSTGGSK.[S]	1xPhospho [S7(100)]	2.2648e-06	5.5767e-05	1	1	1	Q15648	Q15648 [1015-1041]	Q15648 1xPhospho [S1021(100)]	1	2797.24	720753		High	High	7.239e-05	0.0009265	2.05	117.51
FALSE	High	[K].ADTEGKSPSHSSSNRPFTPPTSTGGSK.[S]	2xPhospho [S7(99.3); T18(98.6)]	8.33464e-06	5.5767e-05	1	1	6	Q15648	Q15648 [1015-1041]	Q15648 2xPhospho [S1021(99.3); T1032(98.6)]	1	2877.21	2.81956e+06		High	High	7.239e-05	0.0003349	2.06	22.26
FALSE	High	[K].ADTPGPEDGGVK.[A]	1xPhospho [T3(100)]	0.0153284	0.00118572	1	1	1	O14686	O14686 [1841-1852]	O14686 1xPhospho [T1843(100)]	0	1222.5	403859		High	High	0.000107	0.001571	2.76	119.71
FALSE	High	[K].ADTPGPEDGGVKASPVPSDPEKPGTPGEGMLSSDLDR.[I]	2xPhospho [S14(100); T25(100)]	2.25913e-05	5.5767e-05	1	1	2	O14686	O14686 [1841-1877]	O14686 2xPhospho [S1854(100); T1865(100)]	1	3822.65	1287269		High	High	5.097e-05	6.244e-08	3.62	95.95
FALSE	High	[K].ADTSQEICSPR.[L]	1xCarbamidomethyl [C8]; 2xPhospho [S4(100); S9(100)]	0.00953749	0.000750942	1	1	1	P52948	P52948 [1020-1030]	P52948 2xPhospho [S1023(100); S1028(100)]	0	1423.5	1.05547e+06		High	High	7.239e-05	0.0003373	2.46	116.9
FALSE	High	[K].ADTSQEICSPR.[L]	1xCarbamidomethyl [C8]; 1xPhospho [S9(100)]	3.21445e-05	5.5767e-05	1	1	2	P52948	P52948 [1020-1030]	P52948 1xPhospho [S1028(100)]	0	1343.53	1.9956e+06	Shared	High	High	7.239e-05	0.0001209	2.21	101.78
FALSE	High	[K].ADTTTPTPTAILAPGSPASPPGSLEPK.[A]	1xPhospho [S16(100)]	2.01971e-08	5.5767e-05	1	1	3	P25440	P25440 [283-309]	P25440 1xPhospho [S298(100)]	0	2654.3	5652842		High	High	5.097e-05	2.928e-06	3.13	24.11
FALSE	High	[K].ADTTTPTPTAILAPGSPASPPGSLEPK.[A]	2xPhospho [S16(100); S19(100)]	1.99457e-10	5.5767e-05	1	1	4	P25440	P25440 [283-309]	P25440 2xPhospho [S298(100); S301(100)]	0	2734.26	33654024		High	High	0.004721	0.07919	1.35	101.87
FALSE	High	[K].ADVGRLSPEVK.[A]	1xPhospho [S7(100)]	0.0195135	0.00144309	1	1	2	P49815	P49815 [1405-1415]	P49815 1xPhospho [S1411(100)]	1	1250.61	2.65894e+06		High	High	7.239e-05	0.0004142	1.7	110.67
FALSE	High	[K].ADVLEAHEAEAEEPEAGKSEAEDDEDEVDDLPSSR.[R]	1xPhospho [S19(100)]	7.20719e-13	5.5767e-05	1	1	1	Q8IVT5	Q8IVT5 [551-585]	Q8IVT5 1xPhospho [S569(100)]	1	3863.58	4638185		High	High	7.239e-05	0.0007157	1.97	110.36
FALSE	High	[K].ADVQLFMDDDSYSHHSGLEYADPEK.[F]	2xPhospho [S/Y]	0.000298887	0.000106358	1	1	1	P51636	P51636 [8-32]		0	3029.16	164027		High	High	0.000107	0.001575	2.48	114.64
FALSE	High	[K].ADVQLFMDDDSYSHHSGLEYADPEK.[F]	1xDeamidated [Q4]; 1xPhospho [S11(98.6)]	0.00127103	0.000106358	1	1	1	P51636	P51636 [8-32]	P51636 1xPhospho [S18(98.6)]	0	2950.18	801731		High	High	0.004791	0.0815	1.87	20.14
FALSE	High	[K].ADVTPPPDGSTTHNLEVSPK.[E]	2xPhospho [T4(100); S18(100)]	0.000549403	0.000106358	1	1	2	O75362	O75362 [645-664]	O75362 2xPhospho [T648(100); S662(100)]	0	2221.94	6.21316e+06		High	High	7.239e-05	0.0001188	2.95	103.64
FALSE	High	[K].AEAAAAPTVAPGPAQPGHVSPTPATTSPGEK.[G]	2xPhospho [S27(97.5); S/T]	0.0862635	0.00465125	1	1	1	Q9Y6R0	Q9Y6R0 [244-274]	Q9Y6R0 2xPhospho [S270(97.5); S/T]	0	3025.37	699639		High	High	7.239e-05	0.0003685	2.36	42.17
FALSE	High	[K].AEAAAAPTVAPGPAQPGHVSPTPATTSPGEK.[G]	1xPhospho [S20(99.4)]	6.74646e-07	5.5767e-05	1	1	2	Q9Y6R0	Q9Y6R0 [244-274]	Q9Y6R0 1xPhospho [S263(99.4)]	0	2945.4	720427		High	High	7.239e-05	0.0002308	3.24	120.82
FALSE	High	[K].AEAAAGEESCGASPTPATSASPPGPTLK.[A]	1xCarbamidomethyl [C10]; 1xPhospho [S21(99.5)]	9.49358e-07	5.5767e-05	1	1	1	Q6ZRI6	Q6ZRI6 [976-1003]	Q6ZRI6 1xPhospho [S996(99.5)]	0	2692.18	1.01918e+06		High	High	7.239e-05	0.00027	1.72	120.81
FALSE	High	[K].AEAEAGAGSPTSTPAPPEALSSEMSELSAR.[L]	1xPhospho [S/T]	0.000249892	0.000106358	1	1	1	Q9P1Y5	Q9P1Y5 [577-606]		0	2981.31			High	High	7.239e-05	0.0001734	2.62	29.98
FALSE	High	[K].AEAGAGSATEFQFR.[G]	1xPhospho [S7(100)]	0.000132775	5.5767e-05	1	2	2	P46783	P46783 [140-153]	P46783 1xPhospho [S146(100)]	0	1521.64	209640		High	High	0.003113	0.04982	2.17	32.14
FALSE	High	[K].AEAGLGDGHHHGDHTGQTHGPPTPPTTPK.[T]	2xPhospho [T23(100); T26(98.9)]	0.0265115	0.00174765	1	1	1	P57073	P57073 [204-232]	P57073 2xPhospho [T226(100); T229(98.9)]	0	3067.28	503799		High	High	0.000275	0.002362	1.8	76.56
FALSE	High	[K].AEAPAGPALGLPSPEAESGVDR.[G]	1xPhospho [S13(100)]	4.25439e-06	5.5767e-05	1	1	2	Q53F19	Q53F19 [13-34]	Q53F19 1xPhospho [S25(100)]	0	2171	2.83857e+06		High	High	0.0008781	0.009719	1.19	74.82
FALSE	High	[K].AEAPSSPDVAPAGK.[E]	2xPhospho [S5(100); S6(100)]	8.04872e-05	5.5767e-05	1	1	1	Q9P1Y6	Q9P1Y6 [1355-1368]	Q9P1Y6 2xPhospho [S1359(100); S1360(100)]	0	1456.58	5.19281e+06		High	High	5.097e-05	7e-06	3.4	91.77
FALSE	High	[K].AEAPSSPDVAPAGK.[E]	1xPhospho [S6(100)]	2.49952e-05	5.5767e-05	1	1	1	Q9P1Y6	Q9P1Y6 [1355-1368]	Q9P1Y6 1xPhospho [S1360(100)]	0	1376.61	5.20802e+06		High	High	0.0009664	0.01087	1.49	81.27
FALSE	High	[K].AEAPSSPDVAPAGKEDSPSASGR.[V]	1xPhospho [S6(99.4)]	1.34664e-08	5.5767e-05	1	1	2	Q9P1Y6	Q9P1Y6 [1355-1377]	Q9P1Y6 1xPhospho [S1360(99.4)]	1	2262.99	1.55167e+06		High	High	0.0001408	0.001654	1.89	94.94
FALSE	High	[K].AEAPSSPDVAPAGKEDSPSASGR.[V]	2xPhospho [S6(100); S17(99.1)]	7.29006e-08	5.5767e-05	1	1	3	Q9P1Y6	Q9P1Y6 [1355-1377]	Q9P1Y6 2xPhospho [S1360(100); S1371(99.1)]	1	2342.95	9.41382e+06		High	High	0.0001408	0.001627	2.61	81.05
FALSE	High	[K].AEDEALLSEEDDPIDR.[R]	1xPhospho [S8(100)]	8.46718e-05	5.5767e-05	1	1	1	Q04721	Q04721 [1771-1786]	Q04721 1xPhospho [S1778(100)]	0	1896.77	1977504		High	High	0.0001408	0.001617	2.28	123.04
FALSE	High	[K].AEDGATPSPSNETPK.[K]	2xPhospho [T6(100); S8(100)]	0.000475705	0.000106358	1	1	3	P29966	P29966 [138-152]	P29966 2xPhospho [T143(100); S145(100)]	0	1660.61	5.1857e+06		High	High	7.239e-05	0.0001359	2.2	101.46
FALSE	High	[K].AEDGATPSPSNETPK.[K]	1xPhospho [S8(99.7)]	1.17643e-06	5.5767e-05	1	1	5	P29966	P29966 [138-152]	P29966 1xPhospho [S145(99.7)]	0	1580.65	6.55379e+07		High	High	0.001744	0.02302	1.44	111.64
FALSE	High	[K].AEDGATPSPSNETPKK.[K]	1xPhospho [T13(99.5)]	0.053794	0.00322048	1	1	1	P29966	P29966 [138-153]	P29966 1xPhospho [T150(99.5)]	1	1708.74	614566		High	High	7.239e-05	0.0001657	2.24	23.88
FALSE	High	[K].AEDGATPSPSNETPKK.[K]	2xPhospho [S8(100); S/T]	0.0153937	0.00118572	1	1	1	P29966	P29966 [138-153]	P29966 2xPhospho [S145(100); S/T]	1	1788.71	648893		High	High	0.001154	0.01402	1.89	107.93
FALSE	High	[K].AEDGATPSPSNETPKKK.[K]	1xPhospho [S/T]	0.000575764	0.000106358	1	1	2	P29966	P29966 [138-154]		2	1836.84	93286.7		High	High	0.0001754	0.001911	1.8	92.2
FALSE	High	[K].AEDKPSTDLSAPVNGEATSQK.[G]	1xDeamidated [Q20]; 1xPhospho [S19(99.2)]	0.00209083	0.000106358	1	1	1	Q7Z4V5	Q7Z4V5 [590-610]	Q7Z4V5 1xPhospho [S608(99.2)]	0	2225.98	230264		High	High	0.0004545	0.004262	1.8	108.69
FALSE	High	[K].AEDKPSTDLSAPVNGEATSQK.[G]	1xPhospho [T/S]	1.34247e-05	5.5767e-05	1	1	1	Q7Z4V5	Q7Z4V5 [590-610]		0	2225	585218		High	High	0.000275	0.002181	2.02	32.22
FALSE	High	[K].AEDKPSTDLSAPVNGEATSQKGESAEDK.[E]	1xDeamidated [N14]; 2xPhospho [S19(99.4); S24(100)]	0.000110453	5.5767e-05	1	1	1	Q7Z4V5	Q7Z4V5 [590-617]	Q7Z4V5 2xPhospho [S608(99.4); S613(100)]	1	3022.24	477396		High	High	0.001638	0.02166	1.01	67.06
FALSE	High	[K].AEDKPSTDLSAPVNGEATSQKGESAEDK.[E]	1xDeamidated [N14]; 1xPhospho [S24(100)]	6.3291e-09	5.5767e-05	1	1	4	Q7Z4V5	Q7Z4V5 [590-617]	Q7Z4V5 1xPhospho [S613(100)]	1	2942.28	2.13185e+06		High	High	0.005363	0.09451	2.09	103.11
FALSE	High	[K].AEDKPSTDLSAPVNGEATSQKGESAEDK.[E]	1xPhospho [T/S]	1.23883e-08	5.5767e-05	1	1	2	Q7Z4V5	Q7Z4V5 [590-617]		1	2941.29	2.33859e+06		High	High	0.005095	0.08641	1.69	116.95
FALSE	High	[K].AEDMLSEDTDADRGSDPGTSPPHLSTCGLGTGEESR.[Q]	1xCarbamidomethyl [C27]; 1xOxidation [M4]; 1xPhospho [T/S]	8.35894e-09	5.5767e-05	1	1	1	Q9Y3S1	Q9Y3S1 [1257-1292]		1	3843.56	513612		High	High	0.001826	0.02403	1.89	24.15
FALSE	High	[K].AEDMLSEDTDADRGSDPGTSPPHLSTCGLGTGEESR.[Q]	1xCarbamidomethyl [C27]; 2xPhospho [T/S]	8.37788e-08	5.5767e-05	1	1	3	Q9Y3S1	Q9Y3S1 [1257-1292]		1	3907.53	2.71983e+06		High	High	0.003113	0.04933	1.65	76.17
FALSE	High	[K].AEDMLSEDTDADRGSDPGTSPPHLSTCGLGTGEESR.[Q]	1xCarbamidomethyl [C27]; 1xPhospho [T/S]	6.17997e-09	5.5767e-05	1	1	1	Q9Y3S1	Q9Y3S1 [1257-1292]		1	3827.56	3.74217e+06		High	High	0.0003057	0.002442	1.76	105.36
FALSE	High	[K].AEDSDSEPEPEDNVR.[L]	1xPhospho [S4(100)]	3.80762e-06	5.5767e-05	1	1	1	Q9H0D6	Q9H0D6 [496-510]	Q9H0D6 1xPhospho [S499(100)]	0	1768.65	2.5866e+06		High	High	7.239e-05	0.0006378	2.51	107.15
FALSE	High	[K].AEDSDSEPEPEDNVR.[L]	2xPhospho [S4(100); S6(100)]	3.34069e-05	5.5767e-05	1	1	7	Q9H0D6	Q9H0D6 [496-510]	Q9H0D6 2xPhospho [S499(100); S501(100)]	0	1848.62	3.75804e+06		High	High	0.0008781	0.009526	1.29	29.27
FALSE	High	[K].AEEAKDEPPSEGEAEEEEK.[D]	1xPhospho [S10(100)]	2.87149e-07	5.5767e-05	1	1	3	P07196	P07196 [463-481]	P07196 1xPhospho [S472(100)]	1	2182.85	2.98705e+06		High	High	0.0004252	0.003919	1.65	77.03
FALSE	High	[K].AEEAQKTESVDNEGE.[-]	1xPhospho [S9(100)]	6.07546e-06	5.5767e-05	1	1	1	Q15651	Q15651 [85-99]	Q15651 1xPhospho [S93(100)]	1	1715.66	648179		High	High	0.0005163	0.004879	1.89	106.86
FALSE	High	[K].AEEDEILNRSPR.[N]	1xDeamidated [N8]; 1xPhospho [S10(100)]	2.01762e-05	5.5767e-05	1	1	4	P27824	P27824 [574-585]	P27824 1xPhospho [S583(100)]	1	1509.66	2.24227e+07		High	High	0.004574	0.07492	1.98	96.4
FALSE	High	[K].AEEDEILNRSPR.[N]	1xPhospho [S10(100)]	2.76475e-05	5.5767e-05	1	1	7	P27824	P27824 [574-585]	P27824 1xPhospho [S583(100)]	1	1508.67	3.84242e+08		High	High	0.004721	0.07913	1.57	108.33
FALSE	High	[K].AEEKSPISINVK.[T]	1xPhospho [S5(100)]	3.27517e-06	5.5767e-05	1	1	1	Q9UK58	Q9UK58 [348-359]	Q9UK58 1xPhospho [S352(100)]	1	1394.69	3.24915e+06		High	High	7.239e-05	0.0005952	2.6	29.62
FALSE	High	[K].AEENTDQASPQEDYAGFER.[L]	1xDeamidated [Q7]; 1xPhospho [S9(98.9)]	0.0182307	0.00139231	1	1	1	Q9NU22	Q9NU22 [4530-4548]	Q9NU22 1xPhospho [S4538(98.9)]	0	2237.85	159678		High	High	7.239e-05	0.001385	1.51	60.2
FALSE	High	[K].AEENTDQASPQEDYAGFER.[L]	1xPhospho [S9(100)]	5.39542e-06	5.5767e-05	1	1	4	Q9NU22	Q9NU22 [4530-4548]	Q9NU22 1xPhospho [S4538(100)]	0	2236.87	1.57513e+07		High	High	0.0007508	0.007042	1.85	105.51
FALSE	High	[K].AEEPPSQLDQDTQVQDMDEGSDDEEEGQK.[V]	1xDeamidated [Q]; 1xPhospho [S21(100)]	3.79698e-10	5.5767e-05	1	1	3	Q15459	Q15459 [339-367]	Q15459 1xPhospho [S359(100)]	0	3330.26	423639		High	High	0.0008781	0.009922	1.7	35.46
FALSE	High	[K].AEEPPSQLDQDTQVQDMDEGSDDEEEGQK.[V]	1xOxidation [M17]; 1xPhospho [S21(100)]	2.34609e-12	5.5767e-05	1	1	8	Q15459	Q15459 [339-367]	Q15459 1xPhospho [S359(100)]	0	3345.27	9.02468e+06		High	High	0.0001408	0.00171	2.12	73.78
FALSE	High	[K].AEEPPSQLDQDTQVQDMDEGSDDEEEGQK.[V]	1xPhospho [S21(100)]	3.05666e-11	5.5767e-05	1	1	4	Q15459	Q15459 [339-367]	Q15459 1xPhospho [S359(100)]	0	3329.28	44877264		High	High	0.0008272	0.009002	1.89	106.58
FALSE	High	[K].AEEPPSQLDQDTQVQDMDEGSDDEEEGQK.[V]	1xDeamidated [Q]; 1xOxidation [M17]; 1xPhospho [S21(100)]	2.22421e-05	5.5767e-05	1	1	2	Q15459	Q15459 [339-367]	Q15459 1xPhospho [S359(100)]	0	3346.26			High	High	0.003239	0.05318	1.27	68.82
FALSE	High	[K].AEEQQLPPPLSPPSPSTPNHR.[R]	1xPhospho [S/T]	9.45639e-06	5.5767e-05	1	1	4	Q6WCQ1	Q6WCQ1 [279-299]		0	2359.11	938138		High	High	0.003113	0.05028	1.19	45.43
FALSE	High	[K].AEEQQLPPPLSPPSPSTPNHR.[R]	2xPhospho [S11(100); S14(99.5)]	1.89539e-05	5.5767e-05	1	1	8	Q6WCQ1	Q6WCQ1 [279-299]	Q6WCQ1 2xPhospho [S289(100); S292(99.5)]	0	2439.07	3.95624e+06		High	High	7.239e-05	0.001216	1.94	113.44
FALSE	High	[K].AEFAEYASVDR.[N]	1xPhospho [S8(100)]	0.00571645	0.000472836	1	1	2	Q9NWQ8	Q9NWQ8 [222-232]	Q9NWQ8 1xPhospho [S229(100)]	0	1337.54	1.77228e+06		High	High	5.097e-05	2.631e-05	2.4	89.12
FALSE	High	[K].AEFTSPPSLFK.[T]	1xPhospho [S5(100)]	0.00074937	0.000106358	1	1	2	Q6UN15	Q6UN15 [255-265]	Q6UN15 1xPhospho [S259(100)]	0	1303.6	2.0376e+06		High	High	0.002891	0.04359	2.05	120.48
FALSE	High	[K].AEGDEEGPSGASEEEDT.[-]	2xPhospho [S9(100); S12(100)]	0.0179092	0.00139231	1	1	1	Q96DX7	Q96DX7 [328-344]	Q96DX7 2xPhospho [S336(100); S339(100)]	0	1868.56	396243		High	High	0.0003999	0.003429	1.49	108.62
FALSE	High	[K].AEGDEEGPSGASEEEDT.[-]	1xPhospho [S12(100)]	0.000176218	0.000106358	1	1	1	Q96DX7	Q96DX7 [328-344]	Q96DX7 1xPhospho [S339(100)]	0	1788.6	639117		High	High	0.001042	0.0127	1.31	97.35
FALSE	High	[K].AEGEEEMDTGADDQDGDAAQHPEEHSEEQQQSVEEK.[D]	1xPhospho [S32(100)]	3.93284e-12	5.5767e-05	1	1	1	Q9NU22	Q9NU22 [4951-4986]	Q9NU22 1xPhospho [S4982(100)]	0	4064.54	2.38928e+06		High	High	0.001154	0.0141	1.91	30.66
FALSE	High	[K].AEGEEEMDTGADDQDGDAAQHPEEHSEEQQQSVEEK.[D]	1xOxidation [M7]; 1xPhospho [S32(99.5)]	2.43245e-05	5.5767e-05	1	1	1	Q9NU22	Q9NU22 [4951-4986]	Q9NU22 1xPhospho [S4982(99.5)]	0	4080.53			High	High	0.001692	0.02197	1.39	103.04
FALSE	High	[K].AEGEPQEESPLK.[S]	1xDeamidated [Q6]; 1xPhospho [S9(100)]	0.0104655	0.000802076	1	1	1	Q9NYF8	Q9NYF8 [169-180]	Q9NYF8 1xPhospho [S177(100)]	0	1394.57	733101		High	High	0.0006364	0.005309	1.56	84.25
FALSE	High	[K].AEGEPQEESPLK.[S]	1xPhospho [S9(100)]	0.000184633	0.000106358	1	1	2	Q9NYF8	Q9NYF8 [169-180]	Q9NYF8 1xPhospho [S177(100)]	0	1393.59	40530628		High	High	7.239e-05	0.000632	2.42	95.67
FALSE	High	[K].AEGGPFKDGETLEGSDAEESLDK.[T]	1xPhospho [S15(100)]	1.85063e-08	5.5767e-05	1	1	2	Q9P2D1	Q9P2D1 [2942-2964]	Q9P2D1 1xPhospho [S2956(100)]	1	2461.03	1.84464e+06		High	High	0.0005788	0.005069	1.66	70.82
FALSE	High	[K].AEGHSDDESDSEGSDSESTSR.[E]	2xPhospho [S/T]	0.0472159	0.00281872	1	1	1	Q9P289	Q9P289 [296-316]		0	2343.74	56736.7		High	High	7.239e-05	0.0002648	2.88	114.25
FALSE	High	[K].AEKPPLSASSPQQRPPEPETGESAGTSR.[A]	1xPhospho [S/T]	0.000387961	0.000106358	1	1	1	Q9Y3Q8	Q9Y3Q8 [181-208]		0	2971.38	645270		High	High	7.239e-05	0.0006299	2.28	29.89
FALSE	High	[K].AELEEMEEVHPSDEEEEDATK.[A]	1xOxidation [M6]; 1xPhospho [S12(100)]	2.73183e-08	5.5767e-05	1	1	1	P78559	P78559 [656-676]	P78559 1xPhospho [S667(100)]	0	2541.97	1.1938e+06		High	High	0.003992	0.06368	1.62	62.21
FALSE	High	[K].AELEEMEEVHPSDEEEEDATK.[A]	1xPhospho [S12(100)]	8.97877e-09	5.5767e-05	1	1	3	P78559	P78559 [656-676]	P78559 1xPhospho [S667(100)]	0	2525.97	8920921		High	High	7.239e-05	0.001151	2.26	52.26
FALSE	High	[K].AENAEGQTPAIGPDGEPLDETSQMSDLPVK.[V]	1xOxidation [M24]; 1xPhospho [S/T]	1.13513e-06	5.5767e-05	1	1	1	P51532	P51532 [589-618]		0	3192.39	931968		High	High	0.0006915	0.006705	2.27	44.27
FALSE	High	[K].AENAEGQTPAIGPDGEPLDETSQMSDLPVK.[V]	1xDeamidated [Q23]; 2xPhospho [S25(100); T/S]	3.43367e-07	5.5767e-05	1	1	1	P51532	P51532 [589-618]	P51532 2xPhospho [S613(100); T/S]	0	3257.35	2.47857e+06		High	High	0.0007508	0.006957	2.02	106.52
FALSE	High	[K].AENAEGQTPAIGPDGEPLDETSQMSDLPVK.[V]	1xPhospho [S25(100)]	2.27024e-09	5.5767e-05	1	1	3	P51532	P51532 [589-618]	P51532 1xPhospho [S613(100)]	0	3176.4	5.08002e+06		High	High	0.002915	0.04395	1.45	62.93
FALSE	High	[K].AEPASPDSPKGSSETETEPPVALAPGPAPTR.[C]	2xPhospho [S5(99.2); S/T]	5.45986e-06	5.5767e-05	1	1	1	P11474	P11474 [15-45]	P11474 2xPhospho [S19(99.2); S/T]	1	3203.42	1.38524e+06		High	High	7.239e-05	0.001126	2.79	19.62
FALSE	High	[K].AEPSEVDMNSPK.[S]	1xOxidation [M8]; 1xPhospho [S10(100)]	0.0043168	0.000229731	1	1	1	Q9NR30	Q9NR30 [62-73]	Q9NR30 1xPhospho [S71(100)]	0	1399.54	617989		High	High	0.002654	0.04032	1.22	96.05
FALSE	High	[K].AEPSEVDMNSPK.[S]	1xPhospho [S10(100)]	0.000255692	0.000106358	1	1	4	Q9NR30	Q9NR30 [62-73]	Q9NR30 1xPhospho [S71(100)]	0	1383.55	3.55169e+06		High	High	7.239e-05	0.0001548	2.35	79.02
FALSE	High	[K].AEPYVASEYK.[T]	1xPhospho [S7(100)]	0.00250074	0.000106358	1	1	1	Q9BZ29	Q9BZ29 [921-930]	Q9BZ29 1xPhospho [S927(100)]	0	1236.52	457826		High	High	0.005638	0.1	0.79	47.49
FALSE	High	[K].AEQDASIPPGTHEALLQTALSPPPPPTRPVSPPQK.[A]	1xPhospho [T/S]	1.57198e-06	5.5767e-05	1	1	2	Q9UGP5	Q9UGP5 [147-181]		0	3704.87	918622		High	High	0.00512	0.08759	1.42	100.38
FALSE	High	[K].AEQGSEEEGEGEEEEEEGGESK.[A]	1xPhospho [S5(100)]	5.27172e-09	5.5767e-05	1	1	2	Q8NE71	Q8NE71 [224-245]	Q8NE71 1xPhospho [S228(100)]	0	2433.86	37247608		High	High	0.001211	0.01432	1.65	96.15
FALSE	High	[K].AEQGSEEEGEGEEEEEEGGESKADDPYAHLSK.[K]	1xDeamidated [Q3]; 1xPhospho [S5(100)]	5.29711e-05	5.5767e-05	1	1	1	Q8NE71	Q8NE71 [224-255]	Q8NE71 1xPhospho [S228(100)]	1	3532.36	884424		High	High	5.097e-05	3.624e-06	3.14	108.03
FALSE	High	[K].AEQGSEEEGEGEEEEEEGGESKADDPYAHLSK.[K]	1xPhospho [S5(100)]	9.88187e-14	5.5767e-05	1	1	1	Q8NE71	Q8NE71 [224-255]	Q8NE71 1xPhospho [S228(100)]	1	3531.37	2.09531e+06		High	High	0.005045	0.08584	1.33	50.94
FALSE	High	[K].AEQSPVSSDVEVSSPKR.[Q]	3xPhospho [S4(98.1); S13(100); S14(100)]	0.0416433	0.00262	1	1	1	Q2M1K9	Q2M1K9 [601-617]	Q2M1K9 3xPhospho [S604(98.1); S613(100); S614(100)]	1	2041.79	338942		High	High	7.239e-05	0.001289	3.07	104.3
FALSE	High	[K].AEQSPVSSDVEVSSPKR.[Q]	2xPhospho [S4(100); S]	0.000157348	5.5767e-05	1	1	1	Q2M1K9	Q2M1K9 [601-617]	Q2M1K9 2xPhospho [S604(100); S]	1	1961.83	750187		High	High	0.0035	0.05622	1.07	111.05
FALSE	High	[K].AERTSPSSPAPLPHQEATPR.[A]	2xPhospho [S5(99.4); S7(99.4)]	2.19403e-06	5.5767e-05	1	1	2	P04920	P04920 [166-185]	P04920 2xPhospho [S170(99.4); S172(99.4)]	1	2289.01	540115		High	High	0.000275	0.002269	2.12	75.13
FALSE	High	[K].AESCGSFDETESEESSK.[L]	1xCarbamidomethyl [C4]; 1xPhospho [S/T]	0.000261676	0.000106358	1	1	1	Q9Y343	Q9Y343 [111-127]		0	1958.68	337674		High	High	0.0009882	0.01184	1.55	20.07
FALSE	High	[K].AESEEMETSQAGSK.[D]	1xPhospho [S3(100)]	3.36734e-06	5.5767e-05	1	1	2	P34932	P34932 [544-557]	P34932 1xPhospho [S546(100)]	0	1563.59	1.429e+06		High	High	5.097e-05	2.221e-06	3.35	102.01
FALSE	High	[K].AESPAEKVPEESVLPLVQK.[S]	1xDeamidated [Q18]; 1xPhospho [S3(100)]	2.59847e-05	5.5767e-05	1	1	2	Q9UKV3	Q9UKV3 [488-506]	Q9UKV3 1xPhospho [S490(100)]	1	2131.06	116969		High	High	0.0001408	0.001741	2.07	96.53
FALSE	High	[K].AESPAEKVPEESVLPLVQK.[S]	1xPhospho [S3(100)]	4.14635e-08	5.5767e-05	1	1	4	Q9UKV3	Q9UKV3 [488-506]	Q9UKV3 1xPhospho [S490(100)]	1	2130.07	1.74805e+07		High	High	0.0003057	0.002766	1.74	71.13
FALSE	High	[K].AESSDSGAESEEEEAQEEVK.[G]	2xPhospho [S6(99.4); S10(100)]	2.56121e-06	5.5767e-05	1	1	1	Q5T8D3	Q5T8D3 [191-210]	Q5T8D3 2xPhospho [S196(99.4); S200(100)]	0	2299.8	1.49473e+06		High	High	0.002187	0.0316	1.9	76.09
FALSE	High	[K].AESTESIGSSEK.[T]	1xPhospho [S3(99.3)]	0.000945485	0.000106358	1	1	2	Q9BZI7	Q9BZI7 [407-418]	Q9BZI7 1xPhospho [S409(99.3)]	0	1304.53	346509		High	High	7.239e-05	0.0007956	1.9	92.67
FALSE	High	[K].AETEEAAHSVSQEMSVNSPTAQESQR.[N]	1xPhospho [S18(100)]	4.43424e-05	5.5767e-05	1	1	1	Q9NUA8	Q9NUA8 [173-198]	Q9NUA8 1xPhospho [S190(100)]	0	2883.21	1720161		High	High	0.00358	0.05768	2.07	44.27
FALSE	High	[K].AETEEAEEPEEDGEEHVCVSASK.[H]	1xCarbamidomethyl [C18]; 1xPhospho [T3(100)]	6.68713e-11	5.5767e-05	1	1	2	P46821	P46821 [946-968]	P46821 1xPhospho [T948(100)]	0	2641.01	2.30878e+06		High	High	0.001372	0.0164	1.43	76.33
FALSE	High	[K].AETEEAEEPEEDGEEHVCVSASKHSPTEDEESAK.[A]	1xCarbamidomethyl [C18]; 1xPhospho [S/T]	7.73217e-06	5.5767e-05	1	1	1	P46821	P46821 [946-979]		1	3851.52	623100		High	High	0.0009882	0.0119	1.8	73.01
FALSE	High	[K].AETPTAAEDDNEGDK.[K]	1xPhospho [T3(100)]	1.17908e-05	5.5767e-05	1	1	2	O60841	O60841 [299-313]	O60841 1xPhospho [T301(100)]	0	1642.61	535682		High	High	0.000107	0.001392	1.7	24.6
FALSE	High	[K].AETPTESVSEPEVATK.[Q]	2xPhospho [T3(100); S9(100)]	0.000557129	0.000106358	1	1	2	P18858	P18858 [193-208]	P18858 2xPhospho [T195(100); S201(100)]	0	1834.74	869689		High	High	0.0003383	0.002849	2.19	36.96
FALSE	High	[K].AETPTESVSEPEVATK.[Q]	1xPhospho [S9(99.7)]	8.90466e-05	5.5767e-05	1	1	2	P18858	P18858 [193-208]	P18858 1xPhospho [S201(99.7)]	0	1754.77	1.39384e+06		High	High	0.003992	0.06316	2.22	34.75
FALSE	High	[K].AETSEGSGSAPAVPEASASPK.[Q]	1xPhospho [S19(99.2)]	8.19609e-07	5.5767e-05	1	1	1	P51608	P51608 [62-82]	P51608 1xPhospho [S80(99.2)]	0	2009.87	4282962		High	High	0.0003057	0.002446	1.48	103.69
FALSE	High	[K].AEVPGATGGDSPHLQPAEPPGEPR.[R]	1xPhospho [S11(100)]	1.68229e-08	5.5767e-05	1	1	3	Q9P2K5	Q9P2K5 [7-30]	Q9P2K5 1xPhospho [S17(100)]	0	2446.1	7.84856e+06		High	High	0.005141	0.08918	1.5	27.21
FALSE	High	[K].AEVPGATGGDSPHLQPAEPPGEPR.[R]	1xDeamidated [Q15]; 1xPhospho [S11(100)]	1.33054e-06	5.5767e-05	1	1	2	Q9P2K5	Q9P2K5 [7-30]	Q9P2K5 1xPhospho [S17(100)]	0	2447.09			High	High	7.239e-05	0.000383	2.11	18.51
FALSE	High	[K].AEVYGSENESER.[N]	1xPhospho [S6(100)]	4.71189e-05	5.5767e-05	1	1	1	Q9BVS4	Q9BVS4 [345-356]	Q9BVS4 1xPhospho [S350(100)]	0	1449.55	6286885		High	High	0.001583	0.01984	1.48	116.05
FALSE	High	[K].AEVYGSENESERNCLEESEGCYCR.[S]	3xCarbamidomethyl [C14; C21; C23]; 1xPhospho [S6(100)]	4.34074e-07	5.5767e-05	1	1	1	Q9BVS4	Q9BVS4 [345-368]	Q9BVS4 1xPhospho [S350(100)]	1	3007.12	540891		High	High	0.004598	0.07617	0.98	102.6
FALSE	High	[K].AFGGEEVILKGSPEEK.[V]	1xPhospho [S12(100)]	2.238e-06	5.5767e-05	1	1	1	Q5VUA4	Q5VUA4 [1409-1424]	Q5VUA4 1xPhospho [S1420(100)]	1	1769.84	1136308		High	High	5.097e-05	3.977e-05	2.99	30.38
FALSE	High	[K].AFGPGLQGGSAGSPAR.[F]	1xPhospho [S13(99.5)]	9.3951e-05	5.5767e-05	1	1	2	P21333	P21333 [1072-1087]	P21333 1xPhospho [S1084(99.5)]	0	1509.68	2.01759e+06		High	High	0.0008272	0.00887	2.47	101.5
FALSE	High	[K].AFLAELEQNSPK.[I]	1xPhospho [S10(100)]	0.000570352	0.000106358	1	1	1	Q9UPN3	Q9UPN3 [4512-4523]	Q9UPN3 1xPhospho [S4521(100)]	0	1426.66	796208		High	High	0.003763	0.0594	1.16	92.85
FALSE	High	[K].AFSSPQEEEEAGFTGR.[R]	1xPhospho [S/T]	0.00605931	0.000529034	1	1	1	Q14241	Q14241 [539-554]		0	1821.73	147948		High	High	0.003318	0.05403	1.26	90.57
FALSE	High	[K].AFWMAIGGDRDEIEGLSSDEEH.[-]	1xOxidation [M4]; 2xPhospho [S17(100); S18(100)]	7.75275e-07	5.5767e-05	1	1	5	Q6PD74	Q6PD74 [294-315]	Q6PD74 2xPhospho [S310(100); S311(100)]	1	2640	18998048		High	High	0.0004252	0.004108	2.08	32.47
FALSE	High	[K].AFWMAIGGDRDEIEGLSSDEEH.[-]	2xPhospho [S17(100); S18(100)]	6.01234e-07	5.5767e-05	1	1	1	Q6PD74	Q6PD74 [294-315]	Q6PD74 2xPhospho [S310(100); S311(100)]	1	2624	25520152		High	High	0.002006	0.02737	1.86	44.98
FALSE	High	[K].AFYGSEEDEAK.[G]	1xPhospho [S5(100)]	0.00207753	0.000106358	1	1	2	Q13367	Q13367 [268-278]	Q13367 1xPhospho [S272(100)]	0	1325.49	567214		High	High	0.003992	0.06301	1.3	91.09
FALSE	High	[K].AGDNIPEEQPVASTPTTVSDGENK.[K]	1xPhospho [S19(98.8)]	2.12548e-06	5.5767e-05	1	1	1	Q9Y320	Q9Y320 [270-293]	Q9Y320 1xPhospho [S288(98.8)]	0	2536.11	3.28809e+06	Shared	High	High	0.000275	0.002234	1.86	24.68
FALSE	High	[K].AGDNIPEEQPVASTPTTVSDGENKK.[D]	1xPhospho [S19(100)]	1.06879e-10	5.5767e-05	1	1	2	Q9Y320	Q9Y320 [270-294]	Q9Y320 1xPhospho [S288(100)]	1	2664.2	14324544		High	High	7.239e-05	5.049e-05	2.16	17.39
FALSE	High	[K].AGDNIPEEQPVASTPTTVSDGENKK.[D]	1xDeamidated [N23]; 1xPhospho [T/S]	0.00452321	0.000229731	1	1	1	Q9Y320	Q9Y320 [270-294]		1	2665.19			High	High	0.00389	0.06119	1.23	100.89
FALSE	High	[K].AGEAPTENPAPPTQQSSAE.[-]	2xPhospho [S16(99.2); S17(99.2)]	0.0145081	0.00112927	1	1	1	P16989	P16989 [354-372]	P16989 2xPhospho [S369(99.2); S370(99.2)]	0	2041.78	158746		High	High	0.0006915	0.006698	2.31	22.9
FALSE	High	[K].AGEAPTENPAPPTQQSSAE.[-]	1xPhospho [S/T]	0.00176171	0.000106358	1	1	3	P16989	P16989 [354-372]		0	1961.81	1.56712e+06		High	High	0.0003383	0.002802	1.88	70.23
FALSE	High	[K].AGEQQLSEPEDMEMEAGDTDDPPR.[I]	2xOxidation [M12; M14]; 1xPhospho [S7(100)]	5.12053e-05	5.5767e-05	1	1	2	Q93009	Q93009 [12-35]	Q93009 1xPhospho [S18(100)]	0	2759.03	1.24669e+06		High	High	0.00304	0.04738	1.5	55.54
FALSE	High	[K].AGEQQLSEPEDMEMEAGDTDDPPR.[I]	1xOxidation [M]; 1xPhospho [S7(100)]	8.57507e-10	5.5767e-05	1	1	13	Q93009	Q93009 [12-35]	Q93009 1xPhospho [S18(100)]	0	2743.04	1.01686e+07		High	High	0.002006	0.02575	2.03	111.19
FALSE	High	[K].AGEQQLSEPEDMEMEAGDTDDPPR.[I]	1xPhospho [S7(100)]	6.27518e-11	5.5767e-05	1	1	4	Q93009	Q93009 [12-35]	Q93009 1xPhospho [S18(100)]	0	2727.04	28449706		High	High	0.00544	0.09523	1	104.61
FALSE	High	[K].AGEQQLSEPEDMEMEAGDTDDPPR.[I]	1xDeamidated [Q5]; 2xOxidation [M12; M14]; 1xPhospho [S7(100)]	0.00151662	0.000106358	1	1	1	Q93009	Q93009 [12-35]	Q93009 1xPhospho [S18(100)]	0	2760.02			High	High	0.002389	0.03734	1.81	28.24
FALSE	High	[K].AGEQQLSEPEDMEMEAGDTDDPPR.[I]	1xDeamidated [Q4]; 1xOxidation [M14]; 1xPhospho [S7(98.7)]	0.0173653	0.00139231	1	1	1	Q93009	Q93009 [12-35]	Q93009 1xPhospho [S18(98.7)]	0	2744.02			High	High	0.001372	0.01657	1.97	104.31
FALSE	High	[K].AGGSAALSPSK.[K]	1xPhospho [S8(99.7)]	1.50437e-05	5.5767e-05	1	1	1	Q92522	Q92522 [24-34]	Q92522 1xPhospho [S31(99.7)]	0	1025.47	406086		High	High	0.000107	0.00144	2.29	102.31
FALSE	High	[K].AGGSVESLR.[S]	1xPhospho [S4(100)]	0.00618718	0.000529034	1	1	2	O94885	O94885 [504-512]	O94885 1xPhospho [S507(100)]	0	955.424	725428		High	High	0.0004252	0.0042	1.9	74.55
FALSE	High	[K].AGHSDSDSGAELGPHPGGGAVYK.[A]	3xPhospho [S4(100); S6(100); S8(100)]	0.000368687	0.000106358	1	1	1	P57073	P57073 [181-203]	P57073 3xPhospho [S184(100); S186(100); S188(100)]	0	2405.88	466995		High	High	0.0008781	0.00965	1.48	23.42
FALSE	High	[K].AGHSDSDSGAELGPHPGGGAVYK.[A]	2xPhospho [S4(100); S6(99)]	3.67749e-05	5.5767e-05	1	1	2	P57073	P57073 [181-203]	P57073 2xPhospho [S184(100); S186(99)]	0	2325.92	874570		High	High	0.004841	0.08268	1.46	92.58
FALSE	High	[K].AGHSDSDSGAELGPHPGGGAVYK.[A]	1xPhospho [S/Y]	0.0010777	0.000106358	1	1	1	P57073	P57073 [181-203]		0	2245.95			High	High	0.000275	0.002185	1.73	119.6
FALSE	High	[K].AGIPQHHPPMAQNLQYPDDSDDEK.[K]	1xPhospho [S20(100)]	1.31412e-10	5.5767e-05	1	1	5	Q15223	Q15223 [403-426]	Q15223 1xPhospho [S422(100)]	0	2783.18	6.10753e+06		High	High	0.001239	0.01467	2.37	51.73
FALSE	High	[K].AGIPQHHPPMAQNLQYPDDSDDEK.[K]	1xOxidation [M10]; 1xPhospho [S20(100)]	1.73232e-05	5.5767e-05	1	1	1	Q15223	Q15223 [403-426]	Q15223 1xPhospho [S422(100)]	0	2799.17			High	High	0.000485	0.004741	1.32	72.01
FALSE	High	[K].AGIPQHHPPMAQNLQYPDDSDDEKK.[A]	1xPhospho [S20(100)]	0.000391058	0.000106358	1	1	2	Q15223	Q15223 [403-427]	Q15223 1xPhospho [S422(100)]	1	2911.27	1.51246e+06		High	High	0.002187	0.0318	1.48	35.63
FALSE	High	[K].AGLESGAEPGDGDSDTTK.[K]	2xPhospho [S5(100); S14(99.5)]	4.15445e-06	5.5767e-05	1	1	2	O60832	O60832 [481-498]	O60832 2xPhospho [S485(100); S494(99.5)]	0	1866.67	4.09083e+06		High	High	0.002786	0.04216	1.44	112.08
FALSE	High	[K].AGLESGAEPGDGDSDTTK.[K]	1xPhospho [S14(99.7)]	1.30671e-09	5.5767e-05	1	1	4	O60832	O60832 [481-498]	O60832 1xPhospho [S494(99.7)]	0	1786.7	9.94818e+07		High	High	0.000275	0.002314	2	86.22
FALSE	High	[K].AGLESGAEPGDGDSDTTKK.[K]	2xPhospho [S5(100); S/T]	0.021535	0.00154123	1	1	2	O60832	O60832 [481-499]	O60832 2xPhospho [S485(100); S/T]	1	1994.76	469541		High	High	0.004015	0.06443	1.31	34.83
FALSE	High	[K].AGLESGAEPGDGDSDTTKK.[K]	1xPhospho [S14(98.9)]	1.57823e-06	5.5767e-05	1	1	5	O60832	O60832 [481-499]	O60832 1xPhospho [S494(98.9)]	1	1914.8	1.3886e+07		High	High	0.005687	0.1004	1.84	112.25
FALSE	High	[K].AGLQMKSPEK.[K]	1xPhospho [S7(100)]	0.000213043	0.000106358	1	1	1	Q9BRQ0	Q9BRQ0 [34-43]	Q9BRQ0 1xPhospho [S40(100)]	1	1168.54	421599		High	High	0.005638	0.1002	0.93	25.53
FALSE	High	[K].AGLSPANCQSDR.[V]	1xCarbamidomethyl [C8]; 1xDeamidated [Q9]; 1xPhospho [S4(100)]	0.0821094	0.00435056	1	1	1	Q14692	Q14692 [549-560]	Q14692 1xPhospho [S552(100)]	0	1356.52	265173		High	High	7.239e-05	0.0004705	2.01	97.73
FALSE	High	[K].AGLSPANCQSDR.[V]	1xCarbamidomethyl [C8]; 1xPhospho [S4(100)]	0.000226188	0.000106358	1	1	2	Q14692	Q14692 [549-560]	Q14692 1xPhospho [S552(100)]	0	1355.54	6.72626e+06		High	High	0.00337	0.05446	1.77	110.21
FALSE	High	[K].AGMSSNQSISSPVLDAVPR.[T]	1xOxidation [M3]; 2xPhospho [S10(96.5); S11(100)]	0.00061574	0.000106358	1	1	1	Q9UQ35	Q9UQ35 [1394-1412]	Q9UQ35 2xPhospho [S1403(96.5); S1404(100)]	0	2091.88	812446		High	High	5.097e-05	7.192e-06	3.22	17.87
FALSE	High	[K].AGMSSNQSISSPVLDAVPR.[T]	3xPhospho [S8(96.3); S10(96.3); S11(100)]	0.000473637	0.000106358	1	1	1	Q9UQ35	Q9UQ35 [1394-1412]	Q9UQ35 3xPhospho [S1401(96.3); S1403(96.3); S1404(100)]	0	2155.85	1.23893e+06		High	High	0.002364	0.03656	1.56	24.79
FALSE	High	[K].AGMSSNQSISSPVLDAVPR.[T]	1xDeamidated [N6]; 1xPhospho [S11(99.6)]	9.23523e-06	5.5767e-05	1	1	1	Q9UQ35	Q9UQ35 [1394-1412]	Q9UQ35 1xPhospho [S1404(99.6)]	0	1996.9	2.05394e+06		High	High	0.0008	0.008117	1.77	66.1
FALSE	High	[K].AGMSSNQSISSPVLDAVPR.[T]	2xPhospho [S11(99.3); S]	4.23627e-05	5.5767e-05	1	1	4	Q9UQ35	Q9UQ35 [1394-1412]	Q9UQ35 2xPhospho [S1404(99.3); S]	0	2075.89	4.12541e+06		High	High	0.003113	0.0498	1.64	90.71
FALSE	High	[K].AGMSSNQSISSPVLDAVPR.[T]	1xOxidation [M3]; 1xPhospho [S11(99.4)]	0.000113164	5.5767e-05	1	1	2	Q9UQ35	Q9UQ35 [1394-1412]	Q9UQ35 1xPhospho [S1404(99.4)]	0	2011.92	2.4909e+07		High	High	0.0006608	0.006217	1.77	97.49
FALSE	High	[K].AGMSSNQSISSPVLDAVPR.[T]	1xPhospho [S11(100)]	0.000150925	5.5767e-05	1	1	1	Q9UQ35	Q9UQ35 [1394-1412]	Q9UQ35 1xPhospho [S1404(100)]	0	1995.92	50142428		High	High	7.239e-05	0.001121	1.37	109.85
FALSE	High	[K].AGMSSNQSISSPVLDAVPR.[T]	1xDeamidated [Q/N]; 2xPhospho [S11(99.3); S]	0.00109026	0.000106358	1	1	2	Q9UQ35	Q9UQ35 [1394-1412]	Q9UQ35 2xPhospho [S1404(99.3); S]	0	2076.87			High	High	0.0001754	0.001917	2.49	22.77
FALSE	High	[K].AGMSSNQSISSPVLDAVPRTPSR.[E]	1xPhospho [T20(99.7)]	3.43994e-08	5.5767e-05	1	1	1	Q9UQ35	Q9UQ35 [1394-1416]	Q9UQ35 1xPhospho [T1413(99.7)]	1	2437.15	644005		High	High	0.001989	0.02543	1.49	72.56
FALSE	High	[K].AGMSSNQSISSPVLDAVPRTPSR.[E]	1xOxidation [M3]; 2xPhospho [T20(100); S]	1.5688e-09	5.5767e-05	1	1	1	Q9UQ35	Q9UQ35 [1394-1416]	Q9UQ35 2xPhospho [T1413(100); S]	1	2533.12	4.32308e+06		High	High	0.001453	0.01809	1.27	58.31
FALSE	High	[K].AGMSSNQSISSPVLDAVPRTPSR.[E]	2xPhospho [S11(99.6); T20(99.6)]	3.26479e-10	5.5767e-05	1	1	2	Q9UQ35	Q9UQ35 [1394-1416]	Q9UQ35 2xPhospho [S1404(99.6); T1413(99.6)]	1	2517.12	10986768		High	High	0.005687	0.1015	1.09	107.18
FALSE	High	[K].AGMSSNQSISSPVLDAVPRTPSRER.[S]	1xOxidation [M3]; 3xPhospho [T20(100); S22(100); S]	4.67133e-08	5.5767e-05	1	1	2	Q9UQ35	Q9UQ35 [1394-1418]	Q9UQ35 3xPhospho [T1413(100); S1415(100); S]	2	2898.23	1.42201e+06		High	High	0.002006	0.02756	2.24	25.24
FALSE	High	[K].AGMSSNQSISSPVLDAVPRTPSRER.[S]	2xPhospho [T20(100); S22(100)]	1.53794e-09	5.5767e-05	1	1	1	Q9UQ35	Q9UQ35 [1394-1418]	Q9UQ35 2xPhospho [T1413(100); S1415(100)]	2	2802.26	5694530		High	High	0.004219	0.06767	0.95	72.33
FALSE	High	[K].AGMSSNQSISSPVLDAVPRTPSRER.[S]	3xPhospho [T20(100); S22(100); S]	8.80353e-07	5.5767e-05	1	1	2	Q9UQ35	Q9UQ35 [1394-1418]	Q9UQ35 3xPhospho [T1413(100); S1415(100); S]	2	2882.23	9.31504e+06		High	High	0.001015	0.01262	1.8	20.96
FALSE	High	[K].AGMSSNQSISSPVLDAVPRTPSRER.[S]	1xDeamidated [Q7]; 3xPhospho [T20(100); S22(100); S]	0.000105192	5.5767e-05	1	1	1	Q9UQ35	Q9UQ35 [1394-1418]	Q9UQ35 3xPhospho [T1413(100); S1415(100); S]	2	2883.21			High	High	0.0003383	0.002882	1.42	50.86
FALSE	High	[K].AGMSSNQSISSPVLDAVPRTPSRER.[S]	1xDeamidated [Q7]; 2xPhospho [T20(100); S22(100)]	0.000192832	0.000106358	1	1	1	Q9UQ35	Q9UQ35 [1394-1418]	Q9UQ35 2xPhospho [T1413(100); S1415(100)]	2	2803.25			High	High	0.0006364	0.005532	1.82	63.48
FALSE	High	[K].AGNSDSEEDDANGRVELILEPK.[D]	1xDeamidated [N12]; 2xPhospho [S4(100); S6(100)]	1.30604e-05	5.5767e-05	1	2	3	Q641Q2	Q641Q2 [155-176]	Q641Q2 2xPhospho [S158(100); S160(100)]	1	2519.02	3.89922e+06		High	High	0.0008272	0.00884	2.17	103.35
FALSE	High	[K].AGNSDSEEDDANGRVELILEPK.[D]	2xPhospho [S4(100); S6(100)]	3.58784e-06	5.5767e-05	1	2	9	Q641Q2	Q641Q2 [155-176]	Q641Q2 2xPhospho [S158(100); S160(100)]	1	2518.04	1.96252e+07		High	High	7.239e-05	0.0001313	2.73	66.92
FALSE	High	[K].AGNSDSEEDDANGRVELILEPK.[D]	1xPhospho [S4(100)]	0.0231603	0.00159502	1	2	1	Q641Q2	Q641Q2 [155-176]	Q641Q2 1xPhospho [S158(100)]	1	2438.07			High	High	7.239e-05	0.0003234	1.71	77.16
FALSE	High	[K].AGPDLPSLPSHALEDEGWAAAAPSPGSAR.[S]	2xPhospho [S24(100); S27(100)]	3.13377e-14	5.5767e-05	1	1	1	Q9H3Q1	Q9H3Q1 [269-297]	Q9H3Q1 2xPhospho [S292(100); S295(100)]	0	2987.3	5844679		High	High	0.0008	0.007627	1.76	76.22
FALSE	High	[K].AGPDLPSLPSHALEDEGWAAAAPSPGSAR.[S]	1xPhospho [S24(99.6)]	2.62222e-12	5.5767e-05	1	1	4	Q9H3Q1	Q9H3Q1 [269-297]	Q9H3Q1 1xPhospho [S292(99.6)]	0	2907.33	6.34784e+06		High	High	0.001372	0.01671	1.29	80.85
FALSE	High	[K].AGPEEPGDSPPLR.[H]	1xPhospho [S9(100)]	0.0200627	0.00149852	1	1	3	Q12770	Q12770 [843-855]	Q12770 1xPhospho [S851(100)]	0	1401.6	907171		High	High	0.004015	0.06449	0.98	18.33
FALSE	High	[K].AGPTLTDENGDDLGLPPSPGDTSYYQDQVDDFHEAR.[S]	1xDeamidated [N9]; 1xPhospho [S/T/Y]	0.000627868	0.000106358	1	1	1	Q9NQZ2	Q9NQZ2 [20-55]		0	3973.66	942670		High	High	5.097e-05	3.079e-06	2.83	74.87
FALSE	High	[K].AGPTLTDENGDDLGLPPSPGDTSYYQDQVDDFHEAR.[S]	1xPhospho [S18(100)]	7.10548e-14	5.5767e-05	1	1	7	Q9NQZ2	Q9NQZ2 [20-55]	Q9NQZ2 1xPhospho [S37(100)]	0	3972.67	5.92562e+06		High	High	0.0006608	0.005934	1.96	84.95
FALSE	High	[K].AGPTLTDENGDDLGLPPSPGDTSYYQDQVDDFHEAR.[S]	2xDeamidated [N9; Q26]; 1xPhospho [S18(98.7)]	3.67419e-06	5.5767e-05	1	1	1	Q9NQZ2	Q9NQZ2 [20-55]	Q9NQZ2 1xPhospho [S37(98.7)]	0	3974.64			High	High	0.000107	0.001523	1.64	22.2
FALSE	High	[K].AGRPVMPPPQVPLPTSSISPAK.[M]	1xPhospho [S19(98.8)]	9.80403e-05	5.5767e-05	1	1	2	P42684	P42684 [1036-1057]	P42684 1xPhospho [S1054(98.8)]	0	2307.19	431234		High	High	7.239e-05	0.0006893	2.5	112.49
FALSE	High	[K].AGRPVMPPPQVPLPTSSISPAK.[M]	1xDeamidated [Q10]; 1xPhospho [T/S]	0.00280506	0.000106358	1	1	1	P42684	P42684 [1036-1057]		0	2308.18			High	High	0.0004545	0.004489	1.96	62.19
FALSE	High	[K].AGSDGDIMDSSTEAPPISIK.[S]	1xPhospho [S3(100)]	0.000397362	0.000106358	1	1	1	Q6F5E8	Q6F5E8 [1244-1263]	Q6F5E8 1xPhospho [S1246(100)]	0	2070.89	304565		High	High	0.001322	0.01547	1.44	60.52
FALSE	High	[K].AGSPINLSQHSLVIK.[W]	1xPhospho [S3(100)]	0.000104457	5.5767e-05	1	1	1	P48552	P48552 [562-576]	P48552 1xPhospho [S564(100)]	0	1643.85	214584		High	High	0.004548	0.07452	0.95	68.93
FALSE	High	[K].AGSQEAEVGSDGER.[V]	1xPhospho [S10(100)]	7.48282e-05	5.5767e-05	1	1	1	Q9UK96	Q9UK96 [333-346]	Q9UK96 1xPhospho [S342(100)]	0	1471.57	258459		High	High	0.0009882	0.01211	1.29	77.86
FALSE	High	[K].AGSSAAGASGWTSAGSLNSVPTNSAQQGHNSPDSPVTSAAK.[G]	1xPhospho [S31(100)]	7.53382e-11	5.5767e-05	1	1	2	Q86XP3	Q86XP3 [721-761]	Q86XP3 1xPhospho [S751(100)]	0	3892.74	2.52925e+06		High	High	7.239e-05	0.0004503	2.21	105.05
FALSE	High	[K].AGSSPAQGAQNEPPR.[L]	1xPhospho [S4(99.6)]	7.24002e-05	5.5767e-05	1	1	9	Q9UGU0	Q9UGU0 [556-570]	Q9UGU0 1xPhospho [S559(99.6)]	0	1546.66	1.83428e+06		High	High	5.097e-05	1.005e-06	3.31	72.29
FALSE	High	[K].AGSSPCLGSSSAASSPPPPASR.[L]	1xCarbamidomethyl [C6]; 1xPhospho [S15(100)]	1.12169e-06	5.5767e-05	1	1	3	Q6ZRS2	Q6ZRS2 [260-281]	Q6ZRS2 1xPhospho [S274(100)]	0	2107.91	1.99001e+06		High	High	0.0006364	0.005628	1.64	99.19
FALSE	High	[K].AGSSQDDQEDASDDALPPYSELELTR.[G]	1xPhospho [S/Y/T]	0.0307767	0.00205953	1	1	1	Q71H61	Q71H61 [576-601]		0	2889.19	543582		High	High	7.239e-05	0.0008702	2.36	105.23
FALSE	High	[K].AGTDSPVSCASVTEER.[V]	1xCarbamidomethyl [C9]; 1xPhospho [T/S]	0.0002818	0.000106358	1	1	1	Q69YH5	Q69YH5 [706-721]		0	1745.7	424119		High	High	0.00263	0.03974	1.32	115.75
FALSE	High	[K].AGTPVSELTK.[Q]	1xPhospho [T3(100)]	0.001634	0.000106358	1	1	3	O75113	O75113 [240-249]	O75113 1xPhospho [T242(100)]	0	1082.51	799704		High	High	0.001015	0.01218	1.32	70.6
FALSE	High	[K].AGTVSPGKEDPVSSR.[R]	1xPhospho [S5(100)]	5.08438e-06	5.5767e-05	1	1	2	Q7Z2K8	Q7Z2K8 [448-462]	Q7Z2K8 1xPhospho [S452(100)]	1	1566.72	671683		High	High	7.239e-05	0.0002952	1.45	76.82
FALSE	High	[K].AGVVNGTGAPGQSPGAGR.[A]	1xDeamidated [N5]; 1xPhospho [S13(100)]	3.5314e-06	5.5767e-05	1	1	2	Q13330	Q13330 [374-391]	Q13330 1xPhospho [S386(100)]	0	1633.73	817523		High	High	0.003916	0.0618	0.84	111.7
FALSE	High	[K].AGYSTDESSSSSLHATR.[T]	1xPhospho [T5(100)]	2.03583e-08	5.5767e-05	1	1	1	P51116	P51116 [407-423]	P51116 1xPhospho [T411(100)]	0	1835.74	1.5764e+06		High	High	0.001881	0.02439	1.65	96.95
FALSE	High	[K].AGYSTDESSSSSLHATR.[T]	2xPhospho [S4(100); T5(100)]	2.11706e-06	5.5767e-05	1	1	2	P51116	P51116 [407-423]	P51116 2xPhospho [S410(100); T411(100)]	0	1915.71	1.83317e+06		High	High	0.002006	0.02656	1.15	22.4
FALSE	High	[K].AHEEQDEESQDNLFSSDR.[A]	1xPhospho [S9(100)]	2.14756e-05	5.5767e-05	1	1	2	Q15058	Q15058 [1284-1301]	Q15058 1xPhospho [S1292(100)]	0	2215.84	640372		High	High	0.000275	0.002218	1.68	66.44
FALSE	High	[K].AHLGSSDNVATMSNEER.[S]	1xPhospho [S/T]	1.73232e-05	5.5767e-05	1	1	1	Q9Y6X4	Q9Y6X4 [522-538]		0	1897.77	4.35748e+06		High	High	0.005213	0.09134	1.52	27.31
FALSE	High	[K].AHLNLVPGTEAIAGVADGLANLNPVTWIK.[T]	2xDeamidated [N21; N23]; 1xPhospho [T9(96.7)]	0.0919298	0.00500068	1	1	1	O42043	O42043 [492-520]	O42043 1xPhospho [T500(96.7)]	0	3036.54			High	High	0.0001408	0.001661	1.78	80.31
FALSE	High	[K].AHLPLGQSNSCGSVLPPSLAAMAK.[D]	1xCarbamidomethyl [C11]; 1xPhospho [S10(100)]	2.72693e-07	5.5767e-05	1	1	1	Q86SQ0	Q86SQ0 [925-948]	Q86SQ0 1xPhospho [S934(100)]	0	2486.19			High	High	0.0004545	0.004245	1.96	75.19
FALSE	High	[K].AHPLTQPSSPPNQCANVMAGDDQIR.[F]	1xCarbamidomethyl [C14]; 1xPhospho [S9(99.5)]	1.2656e-05	5.5767e-05	1	1	1	Q8NFU7	Q8NFU7 [1296-1320]	Q8NFU7 1xPhospho [S1304(99.5)]	0	2784.22	808532		High	High	7.239e-05	0.001117	1.89	80.32
FALSE	High	[K].AHPPVTSAPLSPPQPNDLYK.[N]	1xDeamidated [N/Q]; 1xPhospho [S11(100)]	4.35673e-06	5.5767e-05	1	1	9	Q4VCS5	Q4VCS5 [190-209]	Q4VCS5 1xPhospho [S200(100)]	0	2210.05	4.11107e+06		High	High	0.0003057	0.002523	1.94	30.22
FALSE	High	[K].AHPPVTSAPLSPPQPNDLYK.[N]	1xPhospho [S11(100)]	3.00156e-06	5.5767e-05	1	1	7	Q4VCS5	Q4VCS5 [190-209]	Q4VCS5 1xPhospho [S200(100)]	0	2209.07	91647159		High	High	5.097e-05	1.448e-05	2.52	73.8
FALSE	High	[K].AHPPVTSAPLSPPQPNDLYK.[N]	2xDeamidated [Q14; N16]; 1xPhospho [T/S/Y]	0.0350469	0.0023687	1	1	1	Q4VCS5	Q4VCS5 [190-209]		0	2211.04			High	High	7.239e-05	0.0001959	2.47	44.15
FALSE	High	[K].AHQGTGAGISPVILNSGEGK.[E]	1xPhospho [S10(100)]	6.77567e-05	5.5767e-05	1	1	2	Q8IZD4	Q8IZD4 [138-157]	Q8IZD4 1xPhospho [S147(100)]	0	1972.95	954249		High	High	0.0003057	0.002757	2.91	83.47
FALSE	High	[K].AHSEVFTKPSGQQTLSPDR.[Q]	1xPhospho [S16(100)]	4.64097e-05	5.5767e-05	1	1	2	P15822	P15822 [2667-2685]	P15822 1xPhospho [S2682(100)]	0	2165	1.20593e+06		High	High	0.0001408	0.001728	1.71	97.36
FALSE	High	[K].AHSLMELSPSAPPGGSPHLDSSR.[S]	1xPhospho [S16(100)]	4.41741e-05	5.5767e-05	1	1	1	Q13586	Q13586 [593-615]	Q13586 1xPhospho [S608(100)]	0	2410.09			High	High	0.003816	0.05979	1.96	40.42
FALSE	High	[K].AHSSPDLDSGSEEDGK.[E]	2xPhospho [S9(100); S11(100)]	0.000103727	5.5767e-05	1	1	2	Q6UXM1	Q6UXM1 [1071-1086]	Q6UXM1 2xPhospho [S1079(100); S1081(100)]	0	1790.62	600338		High	High	7.239e-05	0.0004782	2.04	107.15
FALSE	High	[K].AHSSPDLDSGSEEDGKER.[T]	2xPhospho [S9(100); S11(100)]	0.000259947	0.000106358	1	1	1	Q6UXM1	Q6UXM1 [1071-1088]	Q6UXM1 2xPhospho [S1079(100); S1081(100)]	1	2075.76	248127		High	High	7.239e-05	5.535e-05	3.13	107.19
FALSE	High	[K].AHVEHMQSLPEDPLETSK.[E]	1xOxidation [M6]; 1xPhospho [T/S]	0.0423024	0.00272536	1	1	1	Q13029	Q13029 [1240-1257]		0	2143.94	354988		High	High	5.097e-05	4.473e-05	2.09	96.24
FALSE	High	[K].AHVEHMQSLPEDPLETSK.[E]	1xPhospho [T/S]	5.54142e-05	5.5767e-05	1	1	1	Q13029	Q13029 [1240-1257]		0	2127.94	2.08476e+06		High	High	0.0008	0.007679	2.36	17.35
FALSE	High	[K].AIEDEGGNPDEIEITSEGNKK.[T]	1xPhospho [S16(99.6)]	4.79119e-06	5.5767e-05	1	1	1	Q15424	Q15424 [64-84]	Q15424 1xPhospho [S79(99.6)]	1	2325.01	530820		High	High	7.239e-05	0.000827	2.5	81.58
FALSE	High	[K].AIEPQKEEADENYNSVNTR.[M]	1xPhospho [S15(100)]	1.1533e-06	5.5767e-05	1	1	2	Q12846	Q12846 [103-121]	Q12846 1xPhospho [S117(100)]	1	2286.99	836431		High	High	0.0006364	0.005714	2.12	29.46
FALSE	High	[K].AIEQADLLQEEDESPR.[S]	1xPhospho [S14(100)]	0.000789836	0.000106358	1	1	1	P61966	P61966 [134-149]	P61966 1xPhospho [S147(100)]	0	1922.84	344841		High	High	0.000275	0.002201	1.6	69.74
FALSE	High	[K].AIGGIILTASHNPGGPNGDFGIK.[F]	2xDeamidated [N12; N17]; 1xPhospho [S10(100)]	0.000346851	0.000106358	1	1	2	P36871	P36871 [108-130]	P36871 1xPhospho [S117(100)]	0	2288.1	364040		High	High	0.004219	0.0669	1.47	65.92
FALSE	High	[K].AIGGIILTASHNPGGPNGDFGIK.[F]	1xDeamidated [N17]; 1xPhospho [S10(100)]	1.35885e-11	5.5767e-05	1	1	8	P36871	P36871 [108-130]	P36871 1xPhospho [S117(100)]	0	2287.11	2.70905e+07		High	High	0.002294	0.03257	2.16	111.17
FALSE	High	[K].AIGGIILTASHNPGGPNGDFGIK.[F]	1xPhospho [S10(100)]	7.41501e-11	5.5767e-05	1	1	9	P36871	P36871 [108-130]	P36871 1xPhospho [S117(100)]	0	2286.13	92224294		High	High	0.002839	0.04302	1.11	40.21
FALSE	High	[K].AIGSGESETPPSTPTAQEPSSSGGFEFFR.[N]	1xPhospho [T9(99.4)]	9.95376e-06	5.5767e-05	1	1	1	Q4ADV7	Q4ADV7 [984-1012]	Q4ADV7 1xPhospho [T992(99.4)]	0	3037.31	1.8888e+06		High	High	7.239e-05	0.001087	2.33	80.07
FALSE	High	[K].AIGSSPLGSGEGLLGLSPGPNGHSHLLK.[V]	2xPhospho [S17(100); S]	4.82929e-06	5.5767e-05	1	1	1	Q8IY67	Q8IY67 [508-535]	Q8IY67 2xPhospho [S524(100); S]	0	2812.34	695213		High	High	0.001583	0.02111	1.67	76.3
FALSE	High	[K].AIHSSDEDEDEDDEEDFEDDDEWED.[-]	2xPhospho [S4(100); S5(100)]	1.09963e-06	5.5767e-05	1	1	3	O00401	O00401 [481-505]	O00401 2xPhospho [S484(100); S485(100)]	0	3189.95	7025172		High	High	0.0008272	0.008954	1.42	85.47
FALSE	High	[K].AIPVSPSAVEEDEDEDGHTVVATAR.[G]	1xPhospho [S5(100)]	3.0618e-12	5.5767e-05	1	1	3	Q07157	Q07157 [1613-1637]	Q07157 1xPhospho [S1617(100)]	0	2674.19	3.13292e+06		High	High	0.002006	0.02666	1.28	24.37
FALSE	High	[K].AISSPTVSR.[L]	1xPhospho [S4(100)]	0.0172141	0.00139231	1	1	2	O94811	O94811 [157-165]	O94811 1xPhospho [S160(100)]	0	997.471	320946		High	High	0.005388	0.09474	1.14	23.96
FALSE	High	[K].AITPPQQPYK.[K]	1xPhospho [T3(100)]	0.00924201	0.000750942	1	1	3	Q9NYV4	Q9NYV4 [690-699]	Q9NYV4 1xPhospho [T692(100)]	0	1222.59	880324		High	High	5.097e-05	3.047e-07	5.89	77.03
FALSE	High	[K].AKADSPVNGLPK.[G]	1xPhospho [S5(100)]	0.000287667	0.000106358	1	1	2	Q96S94	Q96S94 [365-376]	Q96S94 1xPhospho [S369(100)]	1	1276.63	408254		High	High	5.097e-05	2.065e-05	2.75	77.47
FALSE	High	[K].AKAGLESGAEPGDGDSDTTK.[K]	1xPhospho [S16(100)]	0.00334606	0.000168724	1	1	1	O60832	O60832 [479-498]	O60832 1xPhospho [S494(100)]	1	1985.83	356738		High	High	0.0008781	0.0103	1.72	94.76
FALSE	High	[K].AKAGLESGAEPGDGDSDTTK.[K]	2xPhospho [S7(100); S16(100)]	0.000192832	0.000106358	1	1	1	O60832	O60832 [479-498]	O60832 2xPhospho [S485(100); S494(100)]	1	2065.8	599932		High	High	0.0008	0.008187	1.6	74.67
FALSE	High	[K].AKEQEAEPEEQEEDSSSDPR.[L]	1xPhospho [S15(99.7)]	6.2809e-07	5.5767e-05	1	1	1	P55081	P55081 [66-85]	P55081 1xPhospho [S80(99.7)]	1	2369.93	333639		High	High	0.001372	0.01639	1.84	80.34
FALSE	High	[K].AKNWEDEDFYDSDDDTFLDR.[T]	1xPhospho [S12(100)]	3.72003e-05	5.5767e-05	1	1	1	Q9BWU0	Q9BWU0 [455-474]	Q9BWU0 1xPhospho [S466(100)]	1	2575.98	821368		High	High	0.00337	0.05478	1.37	66.01
FALSE	High	[K].AKNWEDEDFYDSDDDTFLDR.[T]	1xDeamidated [N3]; 1xPhospho [S12(100)]	0.11618	0.00626715	1	1	1	Q9BWU0	Q9BWU0 [455-474]	Q9BWU0 1xPhospho [S466(100)]	1	2576.96			High	High	0.0009882	0.01194	1.75	107.99
FALSE	High	[K].AKPAMPQDSVPSPR.[S]	1xOxidation [M5]; 1xPhospho [S12(100)]	5.45884e-05	5.5767e-05	1	1	3	P53396	P53396 [470-483]	P53396 1xPhospho [S481(100)]	0	1576.72	1.04521e+06		High	High	0.001934	0.02478	2.27	78
FALSE	High	[K].AKPAMPQDSVPSPR.[S]	1xPhospho [S12(100)]	8.36761e-06	5.5767e-05	1	1	1	P53396	P53396 [470-483]	P53396 1xPhospho [S481(100)]	0	1560.72	1.1741e+06		High	High	0.0004252	0.003616	1.65	94.45
FALSE	High	[K].AKPPADPAAAASPCR.[A]	1xCarbamidomethyl [C14]; 1xPhospho [S12(100)]	1.33898e-07	5.5767e-05	1	1	1	Q9GZT9	Q9GZT9 [114-128]	Q9GZT9 1xPhospho [S125(100)]	0	1559.7	2.16409e+06		High	High	0.0003999	0.003371	1.4	56.39
FALSE	High	[K].AKPVGSPLFK.[F]	1xPhospho [S6(100)]	0.0229343	0.00159502	1	1	1	Q92576	Q92576 [278-287]	Q92576 1xPhospho [S283(100)]	0	1123.59	352971		High	High	7.239e-05	0.0002104	2.34	74.49
FALSE	High	[K].AKPVVSDFDSDEEQDER.[E]	2xPhospho [S6(100); S10(100)]	4.74773e-05	5.5767e-05	1	1	2	P51531	P51531 [1563-1579]	P51531 2xPhospho [S1568(100); S1572(100)]	0	2125.8	920348		High	High	0.004768	0.08089	1.28	27.98
FALSE	High	[K].AKPVVSDFDSDEEQDER.[E]	1xPhospho [S10(99.5)]	0.00644806	0.000529034	1	1	1	P51531	P51531 [1563-1579]	P51531 1xPhospho [S1572(99.5)]	0	2045.83			High	High	7.239e-05	0.0003524	2.31	103.29
FALSE	High	[K].AKQEPEVNGGSGDAVPSGNEVSENMEEEAENQAESR.[A]	1xDeamidated [N/Q]; 1xPhospho [S11(100)]	3.21331e-10	5.5767e-05	1	1	2	P49321	P49321 [735-770]	P49321 1xPhospho [S745(100)]	1	3855.58	1.30684e+06		High	High	0.001293	0.01535	1.95	98.1
FALSE	High	[K].AKQEPEVNGGSGDAVPSGNEVSENMEEEAENQAESR.[A]	2xDeamidated [N8; N19]; 1xPhospho [S]	0.000266069	0.000106358	1	1	1	P49321	P49321 [735-770]		1	3856.56			High	High	0.001126	0.01376	1.66	67.53
FALSE	High	[K].AKSEDSDVELSD.[-]	2xPhospho [S6(100); S11(100)]	0.00104708	0.000106358	1	1	2	Q5VZL5	Q5VZL5 [1537-1548]	Q5VZL5 2xPhospho [S1542(100); S1547(100)]	1	1454.5	4.21834e+06		High	High	0.0006364	0.005746	1	87.78
FALSE	High	[K].AKSESLELPQAAPPQIYHEK.[Q]	1xPhospho [S/Y]	2.64379e-06	5.5767e-05	1	1	1	Q15040	Q15040 [11-30]		1	2316.13	672552		High	High	0.002057	0.02837	1.47	117.36
FALSE	High	[K].AKSPAPGLASGDRPPSVSSVHSEGDCNR.[R]	1xCarbamidomethyl [C26]; 2xPhospho [S3(100); S10(95.5)]	0.00180671	0.000106358	1	1	2	Q9Y618	Q9Y618 [2411-2438]	Q9Y618 2xPhospho [S2413(100); S2420(95.5)]	1	2995.28	274186		High	High	0.001583	0.02004	1.23	46.29
FALSE	High	[K].AKSPAPGLASGDRPPSVSSVHSEGDCNR.[R]	1xCarbamidomethyl [C26]; 1xDeamidated [N27]; 1xPhospho [S3(100)]	0.146651	0.00811149	1	1	1	Q9Y618	Q9Y618 [2411-2438]	Q9Y618 1xPhospho [S2413(100)]	1	2916.29	2.80328e+06		High	High	0.0008	0.007327	2	24.52
FALSE	High	[K].AKSPAPGLASGDRPPSVSSVHSEGDCNRR.[T]	1xCarbamidomethyl [C26]; 1xPhospho [S3(100)]	5.0063e-09	5.5767e-05	1	1	1	Q9Y618	Q9Y618 [2411-2439]	Q9Y618 1xPhospho [S2413(100)]	2	3071.41	2182718		High	High	0.004768	0.0808	1.44	25.17
FALSE	High	[K].AKSPISSGSGGSHMSGTSSSSGMK.[S]	1xOxidation [M]; 1xPhospho [S3(100)]	0.000129263	5.5767e-05	1	1	3	Q15648	Q15648 [1221-1244]	Q15648 1xPhospho [S1223(100)]	1	2307.96	471164		High	High	0.001565	0.0191	1.46	71.28
FALSE	High	[K].AKSPISSGSGGSHMSGTSSSSGMK.[S]	1xPhospho [S3(100)]	5.64208e-07	5.5767e-05	1	1	2	Q15648	Q15648 [1221-1244]	Q15648 1xPhospho [S1223(100)]	1	2291.96	790434		High	High	0.0003675	0.002995	2.14	80.09
FALSE	High	[K].AKSPTPSPSPPR.[N]	3xPhospho [S3(100); T5(100); S9(100)]	0.0108364	0.000802076	1	1	1	Q8IYB3	Q8IYB3 [789-800]	Q8IYB3 3xPhospho [S791(100); T793(100); S797(100)]	1	1461.56	659529		High	High	7.239e-05	0.0003638	2.19	80.78
FALSE	High	[K].AKSPTPSPSPPRNSDQEGGGK.[K]	3xPhospho [S3(100); S14(100); S/T]	0.00041892	0.000106358	1	1	2	Q8IYB3	Q8IYB3 [789-809]	Q8IYB3 3xPhospho [S791(100); S802(100); S/T]	2	2333.92	969494		High	High	0.00549	0.09543	1.17	115.63
FALSE	High	[K].AKSPVPKSPVEEAK.[S]	1xPhospho [S8(100)]	9.42861e-05	5.5767e-05	1	1	2	P07197	P07197 [678-691]	P07197 1xPhospho [S685(100)]	2	1546.79	255210		High	High	5.097e-05	5.823e-07	3.71	69.1
FALSE	High	[K].AKSPVPKSPVEEAK.[S]	2xPhospho [S3(100); S8(100)]	1.12615e-06	5.5767e-05	1	1	5	P07197	P07197 [678-691]	P07197 2xPhospho [S680(100); S685(100)]	2	1626.75	3.66703e+07		High	High	0.0007802	0.00711	1.91	71.22
FALSE	High	[K].AKSPVPKSPVEEK.[G]	2xPhospho [S3(100); S8(100)]	1.04016e-06	5.5767e-05	1	1	6	P07197	P07197 [613-625]	P07197 2xPhospho [S615(100); S620(100)]	2	1555.72	24542006		High	High	0.001372	0.01685	1.31	46.65
FALSE	High	[K].AKSTQDLSEGISR.[K]	1xPhospho [S3(100)]	0.000328072	0.000106358	1	1	2	P24588	P24588 [176-188]	P24588 1xPhospho [S178(100)]	1	1471.68	865351		High	High	0.0008	0.007519	1.75	90.35
FALSE	High	[K].AKTDHGAEIVYKSPVVSGDTSPR.[H]	2xPhospho [S13(100); T20(99.6)]	2.49742e-09	5.5767e-05	1	1	2	P10636	P10636 [701-723]	P10636 2xPhospho [S713(100); T720(99.6)]	2	2574.16	1.50704e+07		High	High	0.001583	0.01953	1.59	75.93
FALSE	High	[K].AKTDHGAEIVYKSPVVSGDTSPR.[H]	3xPhospho [S13(100); S17(100); T/S/Y]	2.09679e-09	5.5767e-05	1	1	3	P10636	P10636 [701-723]	P10636 3xPhospho [S713(100); S717(100); T/S/Y]	2	2654.13	20368304		High	High	0.004648	0.07677	1.24	120.81
FALSE	High	[K].AKTPTPEPFDSETR.[K]	2xPhospho [T3(100); T5(100)]	0.00074937	0.000106358	1	1	1	Q9NSY0	Q9NSY0 [407-420]	Q9NSY0 2xPhospho [T409(100); T411(100)]	1	1735.7	100926		High	High	5.097e-05	7.876e-06	2.98	102.9
FALSE	High	[K].AKVPAQANGTPTTKSPAPGAPTR.[S]	2xPhospho [T10(100); S15(98.4)]	0.0203456	0.00154123	1	1	1	Q9BQG0	Q9BQG0 [1218-1240]	Q9BQG0 2xPhospho [T1227(100); S1232(98.4)]	2	2378.13	392146		High	High	7.239e-05	0.0001113	2.89	103.45
FALSE	High	[K].ALAEEASEEELPSDVDLNDPYFAEEVK.[Q]	2xPhospho [S7(100); S13(100)]	0.0343241	0.0023196	1	1	1	Q9H501	Q9H501 [651-677]	Q9H501 2xPhospho [S657(100); S663(100)]	0	3169.31			High	High	0.0009882	0.01184	1.89	76.15
FALSE	High	[K].ALAPADLMEHHSGSQGPLLTTGDLGK.[E]	1xPhospho [S/T]	9.97885e-05	5.5767e-05	1	1	1	Q15648	Q15648 [940-965]		0	2696.27	304364		High	High	0.0003675	0.003081	1.85	114.08
FALSE	High	[K].ALASIYSPDHSSNNFSSSPSTPVGSPQGLAGTSQWPR.[A]	1xPhospho [S25(100)]	1.13357e-05	5.5767e-05	1	1	1	P15923	P15923 [335-371]	P15923 1xPhospho [S359(100)]	0	3867.76	437353		High	High	7.239e-05	0.0003624	2.49	48.11
FALSE	High	[K].ALDISLSSGEEDEGDEEDSTAGTTK.[Q]	1xPhospho [S5(99.3)]	5.55313e-07	5.5767e-05	1	1	1	Q8IY81	Q8IY81 [329-353]	Q8IY81 1xPhospho [S333(99.3)]	0	2636.06	1.5772e+06		High	High	0.000107	0.001582	2.01	112.33
FALSE	High	[K].ALDISLSSGEEDEGDEEDSTAGTTK.[Q]	3xPhospho [S5(100); S7(100); S8(100)]	1.97093e-10	5.5767e-05	1	1	11	Q8IY81	Q8IY81 [329-353]	Q8IY81 3xPhospho [S333(100); S335(100); S336(100)]	0	2795.99	7.8762e+06		High	High	0.000107	0.001465	2.53	28.7
FALSE	High	[K].ALDISLSSGEEDEGDEEDSTAGTTK.[Q]	2xPhospho [S5(100); S8(99.4)]	3.68036e-08	5.5767e-05	1	1	4	Q8IY81	Q8IY81 [329-353]	Q8IY81 2xPhospho [S333(100); S336(99.4)]	0	2716.03	91755744		High	High	7.239e-05	0.0006049	1.55	27.84
FALSE	High	[K].ALDPAPLARPSPAGSAQTSPELEHR.[V]	2xPhospho [T18(98.5); S19(98.5)]	9.05485e-06	5.5767e-05	1	1	1	Q2M3C6	Q2M3C6 [457-481]	Q2M3C6 2xPhospho [T474(98.5); S475(98.5)]	0	2728.25	431330		High	High	0.005339	0.09399	2.32	120.16
FALSE	High	[K].ALDSNSLENDDLSAPGREPGHFNPESR.[E]	1xPhospho [S6(100)]	2.04614e-11	5.5767e-05	1	1	2	Q32MZ4	Q32MZ4 [763-789]	Q32MZ4 1xPhospho [S768(100)]	1	3004.31	1.6643e+07		High	High	7.239e-05	5.2e-05	2.86	77.46
FALSE	High	[K].ALDSNSLENDDLSAPGREPGHFNPESR.[E]	1xDeamidated [N5]; 1xPhospho [S6(100)]	7.38561e-11	5.5767e-05	1	1	1	Q32MZ4	Q32MZ4 [763-789]	Q32MZ4 1xPhospho [S768(100)]	1	3005.29			High	High	0.0004252	0.00368	2.36	45.23
FALSE	High	[K].ALDVSASDDEIAR.[L]	1xPhospho [S7(100)]	1.75965e-05	5.5767e-05	1	1	1	P13798	P13798 [181-193]	P13798 1xPhospho [S187(100)]	0	1441.62	1.93554e+06		High	High	7.239e-05	0.0004683	2.78	81.39
FALSE	High	[K].ALEESESSQLISPPLAQAIR.[D]	1xPhospho [S12(100)]	0.0457572	0.00276622	1	1	1	P42166	P42166 [359-378]	P42166 1xPhospho [S370(100)]	0	2219.1	236546		High	High	0.0009882	0.01138	1.68	86.96
FALSE	High	[K].ALEISPR.[S]	1xPhospho [S5(100)]	0.0581489	0.00351242	1	1	1	Q8IY92	Q8IY92 [1181-1187]	Q8IY92 1xPhospho [S1185(100)]	0	865.418	835219		High	High	7.239e-05	0.001153	2.07	97.4
FALSE	High	[K].ALELPLAASSIPRPRTPSPESHR.[S]	2xPhospho [T16(99.3); S18(100)]	6.01677e-05	5.5767e-05	1	1	2	Q66K74	Q66K74 [623-645]	Q66K74 2xPhospho [T638(99.3); S640(100)]	1	2642.29	6.65468e+06		High	High	0.0004545	0.004438	2.14	60.63
FALSE	High	[K].ALEQQEAESDSSDTEEK.[D]	2xPhospho [S9(100); T14(99.2)]	0.000326874	0.000106358	1	1	2	Q9BXY0	Q9BXY0 [189-205]	Q9BXY0 2xPhospho [S197(100); T202(99.2)]	0	2055.73	5345302		High	High	7.239e-05	0.0001324	2.67	32
FALSE	High	[K].ALEQQEAESDSSDTEEKDDDDDDEEDVGKR.[E]	2xPhospho [S9(99.3); S/T]	9.41159e-11	5.5767e-05	1	1	1	Q9BXY0	Q9BXY0 [189-218]	Q9BXY0 2xPhospho [S197(99.3); S/T]	2	3559.29	2.66506e+06		High	High	5.097e-05	5.35e-06	2.42	24.67
FALSE	High	[K].ALEQQEAESDSSDTEEKDDDDDDEEDVGKR.[E]	3xPhospho [S/T]	0.0377035	0.00246573	1	1	1	Q9BXY0	Q9BXY0 [189-218]	Q9BXY0 3xPhospho [S/T]	2	3639.26			High	High	5.097e-05	8.622e-07	3.31	104.11
FALSE	High	[K].ALEVEESNSEDEASFK.[S]	2xPhospho [S7(100); S9(100)]	0.0238561	0.0017039	1	1	1	Q03111	Q03111 [353-368]	Q03111 2xPhospho [S359(100); S361(100)]	0	1943.72	572031		High	High	0.001347	0.01617	1.28	40.51
FALSE	High	[K].ALEVEESNSEDEASFK.[S]	1xPhospho [S9(100)]	1.13965e-06	5.5767e-05	1	1	2	Q03111	Q03111 [353-368]	Q03111 1xPhospho [S361(100)]	0	1863.75	976268		High	High	7.239e-05	0.001328	1.69	45.78
FALSE	High	[K].ALFKPPEDSQDDESDSDAEEEQTTK.[R]	2xDeamidated [Q10; Q22]; 2xPhospho [S14(100); S16(100)]	2.12259e-05	5.5767e-05	1	1	1	Q13769	Q13769 [299-323]	Q13769 2xPhospho [S312(100); S314(100)]	0	2973.1	426832		High	High	0.0001754	0.001894	1.98	57.85
FALSE	High	[K].ALFKPPEDSQDDESDSDAEEEQTTK.[R]	3xPhospho [S9(100); S14(100); S16(100)]	1.56343e-07	5.5767e-05	1	1	1	Q13769	Q13769 [299-323]	Q13769 3xPhospho [S307(100); S312(100); S314(100)]	0	3051.1	2.60648e+06		High	High	7.239e-05	0.001056	1.92	74.87
FALSE	High	[K].ALFKPPEDSQDDESDSDAEEEQTTK.[R]	1xPhospho [S14(100)]	1.24376e-08	5.5767e-05	1	1	3	Q13769	Q13769 [299-323]	Q13769 1xPhospho [S312(100)]	0	2891.16	3.53281e+06		High	High	7.239e-05	0.00047	2.03	116.85
FALSE	High	[K].ALFKPPEDSQDDESDSDAEEEQTTK.[R]	2xPhospho [S14(100); S16(100)]	5.25966e-10	5.5767e-05	1	1	11	Q13769	Q13769 [299-323]	Q13769 2xPhospho [S312(100); S314(100)]	0	2971.13	32608724		High	High	0.001583	0.01995	1.72	40.75
FALSE	High	[K].ALFKPPEDSQDDESDSDAEEEQTTK.[R]	1xDeamidated [Q10]; 3xPhospho [S9(100); S14(100); S16(100)]	4.80197e-05	5.5767e-05	1	1	1	Q13769	Q13769 [299-323]	Q13769 3xPhospho [S307(100); S312(100); S314(100)]	0	3052.08			High	High	0.001799	0.02389	1.55	112.76
FALSE	High	[K].ALFKPPEDSQDDESDSDAEEEQTTKR.[R]	2xPhospho [S14(100); S16(100)]	4.09477e-10	5.5767e-05	1	1	2	Q13769	Q13769 [299-324]	Q13769 2xPhospho [S312(100); S314(100)]	1	3127.23	5727955		High	High	0.0008781	0.009801	1.94	23.67
FALSE	High	[K].ALFKPPEDSQDDESDSDAEEEQTTKR.[R]	3xPhospho [S9(100); S14(100); S16(100)]	0.00127103	0.000106358	1	1	1	Q13769	Q13769 [299-324]	Q13769 3xPhospho [S307(100); S312(100); S314(100)]	1	3207.2			High	High	0.001099	0.01317	1.8	103.22
FALSE	High	[K].ALGKYGPADVEDTTGSGATDSKDDDDIDLFGSDDEEESEEAK.[R]	1xPhospho [S32(100)]	1.81203e-12	5.5767e-05	1	1	1	P24534	P24534 [75-116]	P24534 1xPhospho [S106(100)]	2	4473.83	1.2582e+06		High	High	7.239e-05	0.001321	1.93	75.07
FALSE	High	[K].ALIQTCLNSPDSPPR.[S]	1xCarbamidomethyl [C6]; 1xPhospho [S12(100)]	4.55375e-05	5.5767e-05	1	1	1	P11831	P11831 [213-227]	P11831 1xPhospho [S224(100)]	0	1748.8	1.07378e+06		High	High	0.00304	0.04724	0.98	73.35
FALSE	High	[K].ALIQTCLNSPDSPPRSDPTTDQR.[M]	1xCarbamidomethyl [C6]; 1xPhospho [S12(100)]	9.66635e-08	5.5767e-05	1	1	4	P11831	P11831 [213-235]	P11831 1xPhospho [S224(100)]	1	2649.2	5.50909e+06		High	High	0.005166	0.0897	1.67	30.27
FALSE	High	[K].ALLSSPEGEEK.[V]	2xPhospho [S4(100); S5(100)]	0.15058	0.00815046	1	1	1	O75592	O75592 [3928-3938]	O75592 2xPhospho [S3931(100); S3932(100)]	0	1319.52	1.36143e+06		High	High	0.0002433	0.002143	2.34	14.11
FALSE	High	[K].ALPLSPR.[K]	1xPhospho [S5(100)]	0.105734	0.00557942	1	1	1	Q99741	Q99741 [50-56]	Q99741 1xPhospho [S54(100)]	0	833.428	669377		High	High	0.000485	0.004691	1.1	27.19
FALSE	High	[K].ALPLSSAEK.[R]	1xPhospho [S6(99.7)]	0.0314215	0.00211077	1	1	1	Q9UPY3	Q9UPY3 [1011-1019]	Q9UPY3 1xPhospho [S1016(99.7)]	0	995.481	716390		High	High	0.0001408	0.00177	1.9	66.6
FALSE	High	[K].ALPQTPRPR.[S]	1xPhospho [T5(100)]	0.0254584	0.00174765	1	1	1	Q9UQ35	Q9UQ35 [1488-1496]	Q9UQ35 1xPhospho [T1492(100)]	0	1115.57	366282		High	High	0.001453	0.01814	1.29	41.76
FALSE	High	[K].ALQALQNEPIPERSPQNGESGK.[D]	1xPhospho [S14(100)]	2.03469e-06	5.5767e-05	1	1	1	Q9NUL3	Q9NUL3 [175-196]	Q9NUL3 1xPhospho [S188(100)]	1	2443.16	441652		High	High	0.003916	0.06212	1.27	25.35
FALSE	High	[K].ALQEGEGDLSISADR.[L]	1xPhospho [S12(100)]	0.0269199	0.00179879	1	1	2	P49589	P49589 [296-310]	P49589 1xPhospho [S307(100)]	0	1640.72	213124		High	High	0.000485	0.004795	1.63	80.84
FALSE	High	[K].ALQEGEGDLSISADRLSEK.[R]	1xPhospho [S12(100)]	3.24789e-07	5.5767e-05	1	1	1	P49589	P49589 [296-314]	P49589 1xPhospho [S307(100)]	1	2097.97	913430		High	High	7.239e-05	0.0002162	2.7	69.63
FALSE	High	[K].ALRPPTSPGVFGALQNFK.[E]	1xPhospho [T/S]	0.125571	0.00685232	1	1	1	O75151	O75151 [649-666]		0	1980.01	707775		High	High	0.002187	0.0316	1.91	25.99
FALSE	High	[K].ALSAAVADSLTNSPR.[D]	1xPhospho [S13(100)]	5.15928e-05	5.5767e-05	1	1	1	Q14687	Q14687 [897-911]	Q14687 1xPhospho [S909(100)]	0	1552.74	760943		High	High	0.002342	0.03479	1.23	99.29
FALSE	High	[K].ALSFDNR.[G]	1xPhospho [S3(100)]	0.00681813	0.000529034	1	1	1	Q02156	Q02156 [366-372]	Q02156 1xPhospho [S368(100)]	0	902.377	147115		High	High	0.0003057	0.002569	2.4	71.96
FALSE	High	[K].ALSGTSPDDVQPGPSVGPPSK.[D]	1xPhospho [S6(99.3)]	5.4383e-06	5.5767e-05	1	1	4	Q9Y314	Q9Y314 [133-153]	Q9Y314 1xPhospho [S138(99.3)]	0	2072.95	3386711		High	High	0.001099	0.01348	1.82	117.27
FALSE	High	[K].ALSIESLSPTDSSNGVNWR.[T]	1xDeamidated [N17]; 1xPhospho [S/T]	0.089714	0.00495022	1	1	1	Q9Y3M8	Q9Y3M8 [409-427]		0	2113.94	88021.7		High	High	7.239e-05	9.584e-05	2.82	96.45
FALSE	High	[K].ALSIESLSPTDSSNGVNWR.[T]	1xPhospho [S3(100)]	7.24651e-07	5.5767e-05	1	1	1	Q9Y3M8	Q9Y3M8 [409-427]	Q9Y3M8 1xPhospho [S411(100)]	0	2112.96	376000		High	High	0.001453	0.01808	1.42	121.4
FALSE	High	[K].ALSPVTSR.[T]	1xPhospho [S3(100)]	0.026783	0.00179879	1	1	1	Q96L91	Q96L91 [734-741]	Q96L91 1xPhospho [S736(100)]	0	910.439	1547293		High	High	0.0003675	0.003104	1.42	68.38
FALSE	High	[K].ALSQTVPSSGTNGVSLPADCTGAVPAASPDTAAWR.[S]	1xCarbamidomethyl [C20]; 1xDeamidated [Q/N]; 1xPhospho [S28(99.2)]	1.0823e-06	5.5767e-05	1	1	3	Q9H6Z4	Q9H6Z4 [184-218]	Q9H6Z4 1xPhospho [S211(99.2)]	0	3493.59	4327598		High	High	0.0001408	0.001819	1.02	114.13
FALSE	High	[K].ALSQTVPSSGTNGVSLPADCTGAVPAASPDTAAWR.[S]	1xCarbamidomethyl [C20]; 1xPhospho [S28(99.1)]	8.39376e-07	5.5767e-05	1	1	2	Q9H6Z4	Q9H6Z4 [184-218]	Q9H6Z4 1xPhospho [S211(99.1)]	0	3492.61	6889377		High	High	0.0008272	0.00878	1.42	67.65
FALSE	High	[K].ALSSAVQASPTSPGGSPSSPSSGQR.[S]	3xPhospho [S12(100); S16(100); S19(98.1)]	3.05721e-05	5.5767e-05	1	1	2	Q03164	Q03164 [3500-3524]	Q03164 3xPhospho [S3511(100); S3515(100); S3518(98.1)]	0	2540.01	1.09955e+06		High	High	0.003738	0.05875	1.18	102.98
FALSE	High	[K].ALSSAVQASPTSPGGSPSSPSSGQR.[S]	1xPhospho [S19(99.5)]	7.10218e-09	5.5767e-05	1	1	2	Q03164	Q03164 [3500-3524]	Q03164 1xPhospho [S3518(99.5)]	0	2380.08	1.71277e+06		High	High	0.001718	0.02268	1.6	79.55
FALSE	High	[K].ALSSAVQASPTSPGGSPSSPSSGQR.[S]	2xPhospho [S19(100); S/T]	9.83907e-07	5.5767e-05	1	1	5	Q03164	Q03164 [3500-3524]	Q03164 2xPhospho [S3518(100); S/T]	0	2460.04	5.83733e+06		High	High	0.005388	0.09475	1.14	65.35
FALSE	High	[K].ALSSLHGDDQDSEDEVLTIPEVK.[V]	2xPhospho [S3(99.6); S/T]	4.1881e-05	5.5767e-05	1	1	1	P11717	P11717 [2398-2420]	P11717 2xPhospho [S2400(99.6); S/T]	0	2657.13	5.76984e+06		High	High	0.002654	0.04055	1.51	101.77
FALSE	High	[K].ALSSLHGDDQDSEDEVLTIPEVK.[V]	1xPhospho [S12(100)]	1.27884e-08	5.5767e-05	1	1	5	P11717	P11717 [2398-2420]	P11717 1xPhospho [S2409(100)]	0	2577.16	1.54075e+08		High	High	7.239e-05	0.0004385	1.51	85.86
FALSE	High	[K].ALSSLHGDDQDSEDEVLTIPEVK.[V]	1xDeamidated [Q10]; 1xPhospho [S12(100)]	0.00139171	0.000106358	1	1	1	P11717	P11717 [2398-2420]	P11717 1xPhospho [S2409(100)]	0	2578.14			High	High	0.001126	0.01383	1.94	62.19
FALSE	High	[K].ALSSPAELQAAIDGNR.[R]	1xPhospho [S]	0.174614	0.00957283	1	1	1	Q8IVW6	Q8IVW6 [308-323]		0	1692.8	121637		High	High	0.000275	0.002247	2.23	97.35
FALSE	High	[K].ALTDDSDENEEEDAFTDQK.[I]	2xPhospho [T3(100); S6(100)]	2.53091e-06	5.5767e-05	1	1	1	Q8NI35	Q8NI35 [1207-1225]	Q8NI35 2xPhospho [T1209(100); S1212(100)]	0	2331.81	1.31125e+06		High	High	0.000275	0.002241	2.73	88.21
FALSE	High	[K].ALTDDSDENEEEDAFTDQK.[I]	1xPhospho [T3(99.7)]	2.58161e-06	5.5767e-05	1	1	1	Q8NI35	Q8NI35 [1207-1225]	Q8NI35 1xPhospho [T1209(99.7)]	0	2251.84	6765688		High	High	0.005191	0.09029	2.07	28.59
FALSE	High	[K].ALVVPEPEPDSDSNQER.[K]	1xDeamidated [Q15]; 1xPhospho [S]	0.00419123	0.000229731	1	1	1	Q5VTR2	Q5VTR2 [126-142]		0	1962.83	274137		High	High	5.097e-05	7.229e-06	3.16	100.21
FALSE	High	[K].ALVVPEPEPDSDSNQER.[K]	2xPhospho [S11(100); S13(100)]	4.79401e-07	5.5767e-05	1	1	3	Q5VTR2	Q5VTR2 [126-142]	Q5VTR2 2xPhospho [S136(100); S138(100)]	0	2041.82	4027502		High	High	0.0008	0.007902	2.12	67.82
FALSE	High	[K].ALVVPEPEPDSDSNQER.[K]	1xPhospho [S13(100)]	3.65966e-06	5.5767e-05	1	1	4	Q5VTR2	Q5VTR2 [126-142]	Q5VTR2 1xPhospho [S138(100)]	0	1961.85	3.41128e+07		High	High	7.239e-05	0.0003262	2.98	44.74
FALSE	High	[K].ALVVPEPEPDSDSNQERK.[D]	1xPhospho [S]	0.000486247	0.000106358	1	1	2	Q5VTR2	Q5VTR2 [126-143]		1	2089.94	5.86875e+06		High	High	0.001934	0.02473	1.68	63.02
FALSE	High	[K].AMHQAQTMEGCSSPMVVK.[F]	1xCarbamidomethyl [C11]; 1xPhospho [S/T]	0.0941925	0.00519716	1	1	1	Q92879	Q92879 [167-184]		0	2071.85	115926		High	High	7.239e-05	0.0002171	3.1	107.19
FALSE	High	[K].AMIVPSSPSK.[T]	1xOxidation [M2]; 1xPhospho [S]	0.0647897	0.00365934	1	1	2	Q01484	Q01484 [3787-3796]		0	1112.51	167939		High	High	0.0003057	0.002681	2.28	95.07
FALSE	High	[K].AMIVPSSPSK.[T]	1xPhospho [S7(100)]	0.0185607	0.00139231	1	1	1	Q01484	Q01484 [3787-3796]	Q01484 1xPhospho [S3793(100)]	0	1096.51	850103		High	High	7.239e-05	0.0001802	3.01	28.34
FALSE	High	[K].AMIVPSSPSKTPEEVSTPAEEEK.[L]	1xOxidation [M2]; 1xPhospho [S7(98.7)]	1.45217e-05	5.5767e-05	1	1	1	Q01484	Q01484 [3787-3809]	Q01484 1xPhospho [S3793(98.7)]	1	2539.15	458219		High	High	0.001426	0.01748	1.9	49.11
FALSE	High	[K].AMIVPSSPSKTPEEVSTPAEEEK.[L]	2xPhospho [S7(99.2); T11(100)]	6.14798e-06	5.5767e-05	1	1	1	Q01484	Q01484 [3787-3809]	Q01484 2xPhospho [S3793(99.2); T3797(100)]	1	2603.12	1.49806e+06	Shared	High	High	0.00389	0.06143	1.43	89.84
FALSE	High	[K].AMIVPSSPSKTPEEVSTPAEEEK.[L]	1xPhospho [S7(99.1)]	6.18188e-07	5.5767e-05	1	1	1	Q01484	Q01484 [3787-3809]	Q01484 1xPhospho [S3793(99.1)]	1	2523.16	1.86888e+06		High	High	0.0003057	0.002499	1.9	78.89
FALSE	High	[K].ANDEANQSDTSVSLSEPK.[S]	1xPhospho [S8(100)]	0.000989031	0.000106358	1	1	1	O95684	O95684 [195-212]	O95684 1xPhospho [S202(100)]	0	1971.82	369879		High	High	0.0008	0.007968	1.98	77.52
FALSE	High	[K].ANDVHSSSGPKEYLGMLQYK.[R]	1xDeamidated [N2]; 1xOxidation [M16]; 2xPhospho [S8(99.2); S/Y]	0.154626	0.00833198	1	1	1	Q9NQX4	Q9NQX4 [1348-1367]	Q9NQX4 2xPhospho [S1355(99.2); S/Y]	1	2400.98	433221856		High	High	0.003992	0.06347	1.51	23.5
FALSE	High	[K].ANESSPKPVGPPPER.[D]	1xPhospho [S5(99.5)]	1.32673e-05	5.5767e-05	1	1	2	Q9BQI0	Q9BQI0 [130-144]	Q9BQI0 1xPhospho [S134(99.5)]	0	1641.76	695316		High	High	7.239e-05	0.0001927	1.99	23.8
FALSE	High	[K].ANGQENGHVKSNGDLSPK.[G]	1xPhospho [S11(100)]	7.55106e-06	5.5767e-05	1	1	1	P49006	P49006 [26-43]	P49006 1xPhospho [S36(100)]	1	1931.86	213848		High	High	7.239e-05	0.0002254	2.39	40.54
FALSE	High	[K].ANGQENGHVKSNGDLSPK.[G]	2xDeamidated [Q4; N12]; 1xPhospho [S11(100)]	0.00424114	0.000229731	1	1	1	P49006	P49006 [26-43]	P49006 1xPhospho [S36(100)]	1	1933.83	333857		High	High	0.0001408	0.001776	2.42	102.93
FALSE	High	[K].ANGQENGHVKSNGDLSPK.[G]	1xDeamidated [N]; 1xPhospho [S11(100)]	1.0112e-05	5.5767e-05	1	1	4	P49006	P49006 [26-43]	P49006 1xPhospho [S36(100)]	1	1932.84	954680		High	High	0.0003383	0.002836	1.77	45.13
FALSE	High	[K].ANGQENGHVKVNGDASPAAAESGAK.[E]	1xDeamidated [N12]; 1xPhospho [S16(100)]	0.000239578	0.000106358	1	1	2	P29966	P29966 [31-55]	P29966 1xPhospho [S46(100)]	1	2460.08	174519		High	High	5.097e-05	3.256e-05	2.46	75.9
FALSE	High	[K].ANGQENGHVKVNGDASPAAAESGAK.[E]	3xDeamidated [N2; N6; N12]; 1xPhospho [S16(100)]	0.0575499	0.00351242	1	1	1	P29966	P29966 [31-55]	P29966 1xPhospho [S46(100)]	1	2462.05	219241		High	High	0.0004252	0.003929	2.26	76.39
FALSE	High	[K].ANGQENGHVKVNGDASPAAAESGAK.[E]	2xDeamidated [N6; N]; 1xPhospho [S16(100)]	7.46597e-08	5.5767e-05	1	1	4	P29966	P29966 [31-55]	P29966 1xPhospho [S46(100)]	1	2461.06	1.03085e+06		High	High	7.239e-05	0.0008687	1.88	88.81
FALSE	High	[K].ANGSQPNSGSPQPAP.[-]	1xPhospho [S]	0.0521394	0.00311792	1	1	1	P49848	P49848 [663-677]		0	1488.61	1.21885e+06		High	High	5.097e-05	1.355e-06	3.15	30.39
FALSE	High	[K].ANGSQPNSGSPQPAP.[-]	1xDeamidated [N2]; 1xPhospho [S10(99.4)]	0.0026319	0.000106358	1	1	2	P49848	P49848 [663-677]	P49848 1xPhospho [S672(99.4)]	0	1489.6	2.27446e+06		High	High	0.0001408	0.00185	1.65	21.89
FALSE	High	[K].ANIVDQSHLHDSSQK.[G]	1xPhospho [S12(99.6)]	0.00399589	0.000229731	1	1	1	Q99570	Q99570 [802-816]	Q99570 1xPhospho [S813(99.6)]	0	1758.78	588372		High	High	7.239e-05	0.0009402	2.47	76.01
FALSE	High	[K].ANNSQEPSPQLASSVASTR.[S]	1xPhospho [S8(100)]	4.62343e-06	5.5767e-05	1	1	3	Q96HC4	Q96HC4 [306-324]	Q96HC4 1xPhospho [S313(100)]	0	2023.91	781866		High	High	5.097e-05	1.264e-05	2.34	59.65
FALSE	High	[K].ANQISPSNSSLK.[N]	1xPhospho [S5(100)]	0.00215864	0.000106358	1	1	2	Q86UU0	Q86UU0 [84-95]	Q86UU0 1xPhospho [S88(100)]	0	1325.61	1.47216e+06		High	High	0.0008	0.008508	1.58	62.23
FALSE	High	[K].ANSDDERPVASDNDDEK.[Q]	1xPhospho [S11(100)]	0.156002	0.00833198	1	1	1	Q8WVC0	Q8WVC0 [210-226]	Q8WVC0 1xPhospho [S220(100)]	0	1956.75	67619.2		High	High	7.239e-05	7.238e-05	3.05	30.63
FALSE	High	[K].ANSDDERPVASDNDDEK.[Q]	1xDeamidated [N2]; 2xPhospho [S3(100); S11(100)]	0.166077	0.00894851	1	1	1	Q8WVC0	Q8WVC0 [210-226]	Q8WVC0 2xPhospho [S212(100); S220(100)]	0	2037.7	119130		High	High	0.005664	0.1004	1.04	54.62
FALSE	High	[K].ANSDDERPVASDNDDEK.[Q]	2xPhospho [S3(100); S11(100)]	2.32621e-07	5.5767e-05	1	1	2	Q8WVC0	Q8WVC0 [210-226]	Q8WVC0 2xPhospho [S212(100); S220(100)]	0	2036.71	5.43996e+06		High	High	0.002654	0.04063	1.7	25.26
FALSE	High	[K].ANSDDERPVASDNDDEKQNSDDEEQPQLSDEEK.[M]	2xPhospho [S3(100); S11(99.2)]	0.00239122	0.000106358	1	1	1	Q8WVC0	Q8WVC0 [210-242]	Q8WVC0 2xPhospho [S212(100); S220(99.2)]	1	3908.48	346620		High	High	0.004841	0.08252	0.8	65.86
FALSE	High	[K].ANSDDERPVASDNDDEKQNSDDEEQPQLSDEEK.[M]	1xPhospho [S20(100)]	7.67133e-06	5.5767e-05	1	1	1	Q8WVC0	Q8WVC0 [210-242]	Q8WVC0 1xPhospho [S229(100)]	1	3828.51	362929		High	High	0.0006608	0.005931	1.24	19.88
FALSE	High	[K].ANSDDERPVASDNDDEKQNSDDEEQPQLSDEEK.[M]	1xDeamidated [Q18]; 3xPhospho [S3(100); S11(99.3); S29(100)]	0.00291397	0.000106358	1	1	1	Q8WVC0	Q8WVC0 [210-242]	Q8WVC0 3xPhospho [S212(100); S220(99.3); S238(100)]	1	3989.43	462515		High	High	5.097e-05	2.164e-05	2.89	102.24
FALSE	High	[K].ANSPEKPPEAGAAHKPR.[A]	1xDeamidated [N2]; 1xPhospho [S3(100)]	1.19309e-05	5.5767e-05	1	1	1	Q9UFC0	Q9UFC0 [210-226]	Q9UFC0 1xPhospho [S212(100)]	0	1837.86	170415		High	High	0.0008781	0.01028	1.71	80.4
FALSE	High	[K].ANSPEKPPEAGAAHKPR.[A]	1xPhospho [S3(100)]	1.00925e-09	5.5767e-05	1	1	4	Q9UFC0	Q9UFC0 [210-226]	Q9UFC0 1xPhospho [S212(100)]	0	1836.88	1.37374e+07		High	High	7.239e-05	0.0003562	2.47	87.22
FALSE	High	[K].ANSWQLVETPEK.[R]	1xPhospho [T9(100)]	1.58306e-05	5.5767e-05	1	1	1	Q9Y2H0	Q9Y2H0 [907-918]	Q9Y2H0 1xPhospho [T915(100)]	0	1481.67	1.26316e+06		High	High	0.0008	0.00838	1.31	51.13
FALSE	High	[K].ANVSPEQPPLFTHTVK.[D]	1xPhospho [S4(100)]	0.00243756	0.000106358	1	2	1	A6QL64	A6QL64 [475-490]	A6QL64 1xPhospho [S478(100)]	0	1844.89	231431		High	High	5.097e-05	2.3e-05	3.56	60.42
FALSE	High	[K].ANVSSPHREFPPATAR.[E]	1xPhospho [S/T]	9.09064e-06	5.5767e-05	1	1	22	Q92530	Q92530 [149-164]		1	1816.85	3.42739e+06		High	High	0.001426	0.01736	1.38	37.36
FALSE	High	[K].APAASKAPAAPK.[V]	1xPhospho [S5(100)]	0.0513305	0.00306916	1	1	1	Q9P2P1	Q9P2P1 [656-667]	Q9P2P1 1xPhospho [S660(100)]	1	1159.59	232903		High	High	7.239e-05	0.0001656	2.25	47.96
FALSE	High	[K].APAGPSLEETSVSSPK.[G]	1xPhospho [S/T]	0.00029371	0.000106358	1	1	1	Q6AI08	Q6AI08 [630-645]		0	1636.75	260247		High	High	0.0003675	0.00326	2.63	89.29
FALSE	High	[K].APAGQEEPGTPPSSPLSAEQLDR.[I]	2xPhospho [T10(100); S14(100)]	1.20002e-06	5.5767e-05	1	1	5	P13051	P13051 [51-73]	P13051 2xPhospho [T60(100); S64(100)]	0	2494.05	1.6898e+06		High	High	7.239e-05	0.0004136	2.11	110.7
FALSE	High	[K].APAPVVLGSPVVLGPPVGQAR.[V]	1xPhospho [S9(100)]	0.00945239	0.000750942	1	1	1	Q6ZN55	Q6ZN55 [156-176]	Q6ZN55 1xPhospho [S164(100)]	0	2061.13			High	High	0.002342	0.03355	1.75	108.08
FALSE	High	[K].APASPGAGNPPGTPK.[G]	1xPhospho [S4(100)]	5.50325e-06	5.5767e-05	1	1	3	Q9ULD9	Q9ULD9 [624-638]	Q9ULD9 1xPhospho [S627(100)]	0	1398.64	920135		High	High	0.0003675	0.003277	1.87	67.01
FALSE	High	[K].APASPGAGSDAQGPQFGWDHSLHK.[R]	1xPhospho [S4(100)]	1.91892e-13	5.5767e-05	1	1	1	Q5T6F0	Q5T6F0 [12-35]	Q5T6F0 1xPhospho [S15(100)]	0	2498.09			High	High	7.239e-05	0.0003821	2.64	116.72
FALSE	High	[K].APDPEGLARPVSPDSPEIISELQQYADVAAAR.[E]	2xPhospho [S12(100); S15(100)]	4.40102e-08	5.5767e-05	1	1	1	Q9Y4B4	Q9Y4B4 [1158-1189]	Q9Y4B4 2xPhospho [S1169(100); S1172(100)]	0	3522.62	2.8121e+06		High	High	7.239e-05	0.0002925	1.86	86.52
FALSE	High	[K].APDSTLRSPSSPIHEEDEEK.[L]	2xPhospho [S4(97.6); S11(98.4)]	0.000798274	0.000106358	1	1	1	O60291	O60291 [450-469]	O60291 2xPhospho [S453(97.6); S460(98.4)]	1	2383.97	771272		High	High	7.239e-05	0.0001177	1.93	68.85
FALSE	High	[K].APDTNKEDDSKDNDSESDYMFMAPGAGAIPK.[N]	1xDeamidated [N13]; 1xOxidation [M22]; 1xPhospho [S10(99.1)]	1.98437e-07	5.5767e-05	1	1	1	O14654	O14654 [761-791]	O14654 1xPhospho [S770(99.1)]	2	3413.37	847252		High	High	0.004669	0.07807	2.45	20.78
FALSE	High	[K].APDTNKEDDSKDNDSESDYMFMAPGAGAIPK.[N]	2xPhospho [S/Y/T]	0.00135826	0.000106358	1	1	1	O14654	O14654 [761-791]		2	3476.36	952888		High	High	0.004497	0.07331	1.61	80.32
FALSE	High	[K].APDTNKEDDSKDNDSESDYMFMAPGAGAIPK.[N]	1xOxidation [M20]; 1xPhospho [S/T/Y]	4.02483e-06	5.5767e-05	1	1	1	O14654	O14654 [761-791]		2	3412.39	1.07506e+06		High	High	0.0001408	0.001713	1.56	68.25
FALSE	High	[K].APDTNKEDDSKDNDSESDYMFMAPGAGAIPK.[N]	1xDeamidated [N13]; 1xPhospho [Y19(99.5)]	5.17978e-08	5.5767e-05	1	1	2	O14654	O14654 [761-791]	O14654 1xPhospho [Y779(99.5)]	2	3397.38	1.17854e+06		High	High	7.239e-05	0.0003003	2.02	75.29
FALSE	High	[K].APDTNKEDDSKDNDSESDYMFMAPGAGAIPK.[N]	1xPhospho [S10(98.9)]	2.58836e-09	5.5767e-05	1	1	1	O14654	O14654 [761-791]	O14654 1xPhospho [S770(98.9)]	2	3396.39	7.08086e+06		High	High	7.239e-05	0.0006441	2.3	71.18
FALSE	High	[K].APEAAVSEDGKSDDELLSSK.[A]	2xPhospho [S7(100); S12(100)]	4.67869e-06	5.5767e-05	1	1	1	Q8NEY1	Q8NEY1 [188-207]	Q8NEY1 2xPhospho [S194(100); S199(100)]	1	2207.9	1.85068e+06		High	High	0.001372	0.01669	1.29	52.6
FALSE	High	[K].APEAAVSEDGKSDDELLSSK.[A]	1xPhospho [S12(100)]	6.55557e-11	5.5767e-05	1	1	5	Q8NEY1	Q8NEY1 [188-207]	Q8NEY1 1xPhospho [S199(100)]	1	2127.93	6.63959e+06		High	High	0.002342	0.03405	0.97	23.63
FALSE	High	[K].APESSDDSEDSSDSSSGSEEDGEGPQGAK.[S]	1xPhospho [S]	7.56537e-05	5.5767e-05	1	1	1	Q13428	Q13428 [1139-1167]		0	2923.04	221631		High	High	0.005514	0.09717	1	106.42
FALSE	High	[K].APIDTSDVEEK.[A]	1xPhospho [S6(100)]	1.01519e-05	5.5767e-05	1	1	2	Q06265	Q06265 [301-311]	Q06265 1xPhospho [S306(100)]	0	1283.54	46251760		High	High	0.001293	0.01527	1.68	59.63
FALSE	High	[K].APKPDGPGGGPGGSHMGGNYGDDR.[R]	1xPhospho [S14(100)]	0.0115589	0.000859632	1	1	1	P35637	P35637 [449-472]	P35637 1xPhospho [S462(100)]	0	2332.94	200812		High	High	0.001266	0.01504	1.63	88.85
FALSE	High	[K].APLATGEDDDDEVPDLVENFDEASKNEAN.[-]	1xDeamidated [N26]; 1xPhospho [S24(100)]	0.00460235	0.000291803	1	1	1	P20290	P20290 [178-206]	P20290 1xPhospho [S201(100)]	1	3200.3			High	High	0.004219	0.06709	1.29	61.35
FALSE	High	[K].APLKPYPVSPSDK.[V]	1xPhospho [S9(100)]	6.58756e-07	5.5767e-05	1	1	1	P41252	P41252 [1039-1051]	P41252 1xPhospho [S1047(100)]	0	1478.73	2.4969e+06		High	High	7.239e-05	0.0005503	2.12	23.96
FALSE	High	[K].APQESQVVVEGGSGEGQGSPSQLLSDDETK.[D]	2xPhospho [S19(100); S25(100)]	2.55183e-10	5.5767e-05	1	1	1	Q66K14	Q66K14 [1120-1149]	Q66K14 2xPhospho [S1138(100); S1144(100)]	0	3175.34	2277276		High	High	0.000275	0.002364	1.39	68.78
FALSE	High	[K].APQESQVVVEGGSGEGQGSPSQLLSDDETK.[D]	1xPhospho [S25(99.5)]	2.25343e-07	5.5767e-05	1	1	2	Q66K14	Q66K14 [1120-1149]	Q66K14 1xPhospho [S1144(99.5)]	0	3095.37	4194819		High	High	0.002938	0.04542	1.72	74.83
FALSE	High	[K].APQESQVVVEGGSGEGQGSPSQLLSDDETK.[D]	1xDeamidated [Q17]; 1xPhospho [S19(100)]	3.05335e-08	5.5767e-05	1	1	1	Q66K14	Q66K14 [1120-1149]	Q66K14 1xPhospho [S1138(100)]	0	3096.35			High	High	5.097e-05	2.398e-05	2.86	114.42
FALSE	High	[K].APSASDSDSKADSDGAKPEPVAMAR.[S]	2xPhospho [S5(100); S]	0.0100155	0.000750942	1	1	1	Q7Z4V5	Q7Z4V5 [228-252]	Q7Z4V5 2xPhospho [S232(100); S]	1	2620.06	188822		High	High	0.003188	0.05223	1.74	87.54
FALSE	High	[K].APSASDSDSKADSDGAKPEPVAMAR.[S]	3xPhospho [S5(99.3); S13(100); S]	2.65965e-05	5.5767e-05	1	1	2	Q7Z4V5	Q7Z4V5 [228-252]	Q7Z4V5 3xPhospho [S232(99.3); S240(100); S]	1	2700.03	731029		High	High	0.0008	0.008033	1.68	48.84
FALSE	High	[K].APSEEDSLSSVPISPYKDEPWK.[Y]	1xPhospho [S3(100)]	3.09666e-07	5.5767e-05	1	1	2	Q9Y676	Q9Y676 [36-57]	Q9Y676 1xPhospho [S38(100)]	1	2541.14	1.29938e+06		High	High	7.239e-05	0.0008931	2.77	102.48
FALSE	High	[K].APSEEELHGDQTDFGQGSQSPQK.[Q]	1xPhospho [S20(100)]	2.4205e-07	5.5767e-05	1	1	1	Q8TE77	Q8TE77 [68-90]	Q8TE77 1xPhospho [S87(100)]	0	2552.06	477575		High	High	7.239e-05	6.545e-05	2.75	102.55
FALSE	High	[K].APSEEELHGDQTDFGQGSQSPQKQEEQR.[Q]	1xPhospho [S20(100)]	1.2234e-10	5.5767e-05	1	1	2	Q8TE77	Q8TE77 [68-95]	Q8TE77 1xPhospho [S87(100)]	1	3222.36	2.43151e+06		High	High	0.0014	0.0173	1.64	25.23
FALSE	High	[K].APSIDGKEELDLAEK.[M]	1xPhospho [S3(100)]	2.61251e-06	5.5767e-05	1	1	6	Q9H0E9	Q9H0E9 [385-399]	Q9H0E9 1xPhospho [S387(100)]	1	1694.79	2.91511e+06		High	High	0.001718	0.02257	1.53	69.71
FALSE	High	[K].APSLEDGSDAFMSPQDVR.[G]	1xPhospho [S8(99.6)]	0.00452321	0.000229731	1	1	3	O75387	O75387 [265-282]	O75387 1xPhospho [S272(99.6)]	0	2001.83	194675		High	High	0.0006608	0.006315	1.55	79.54
FALSE	High	[K].APSLTDLVK.[S]	1xPhospho [S3(100)]	0.00015239	5.5767e-05	1	1	2	O15014	O15014 [1053-1061]	O15014 1xPhospho [S1055(100)]	0	1023.51	2777165		High	High	0.004219	0.06718	1.52	26.84
FALSE	High	[K].APSPEKAEEESER.[L]	1xPhospho [S3(100)]	7.00435e-05	5.5767e-05	1	1	3	P08243	P08243 [380-392]	P08243 1xPhospho [S382(100)]	1	1538.64	673723		High	High	0.001881	0.02444	1.21	120.17
FALSE	High	[K].APSPTGPALISGASPVHCAADGTVELK.[A]	1xCarbamidomethyl [C18]; 2xPhospho [S3(100); S14(100)]	2.1523e-08	5.5767e-05	1	1	1	Q76L83	Q76L83 [832-858]	Q76L83 2xPhospho [S834(100); S845(100)]	0	2763.25	2.89683e+06		High	High	0.00304	0.04772	1.39	44.06
FALSE	High	[K].APSSLSDAVPQR.[A]	1xPhospho [S4(99.2)]	0.0443429	0.00276622	1	1	3	Q8IX01	Q8IX01 [570-581]	Q8IX01 1xPhospho [S573(99.2)]	0	1307.6	207231		High	High	5.097e-05	1.984e-06	2.2	57.01
FALSE	High	[K].APTLAEMEEMNTSEEEESPCGEVTLK.[R]	1xCarbamidomethyl [C20]; 1xPhospho [T/S]	0.00206433	0.000106358	1	1	1	Q8WWL2	Q8WWL2 [411-436]		0	2991.22	2.09424e+06		High	High	0.001453	0.01789	1.43	22.65
FALSE	High	[K].APVHFVEPLSPTGVAGHR.[K]	1xPhospho [S/T]	0.125571	0.00685232	1	1	1	Q5T5Y3	Q5T5Y3 [1071-1088]		0	1950.96	269582		High	High	0.0004545	0.004563	1.56	72.16
FALSE	High	[K].APVPGTPDSLSSGSSR.[D]	1xPhospho [T6(100)]	9.83673e-06	5.5767e-05	1	1	2	Q9UJZ1	Q9UJZ1 [322-337]	Q9UJZ1 1xPhospho [T327(100)]	0	1594.71	1.54881e+06		High	High	0.001015	0.01225	1.41	33.77
FALSE	High	[K].APVPSTCSSTFPEELSPPSHQAK.[R]	1xCarbamidomethyl [C7]; 1xPhospho [S16(100)]	9.85469e-10	5.5767e-05	1	1	4	Q14980	Q14980 [154-176]	Q14980 1xPhospho [S169(100)]	0	2534.13	7.3266e+06		High	High	0.0006608	0.006116	1.77	61.21
FALSE	High	[K].APVQPQQSPAAAPGGTDEKPSGK.[E]	1xDeamidated [Q4]; 1xPhospho [S8(100)]	3.86431e-11	5.5767e-05	1	1	1	Q13200	Q13200 [9-31]	Q13200 1xPhospho [S16(100)]	0	2299.06	1.14037e+06		High	High	7.239e-05	0.0007116	1.93	25.17
FALSE	High	[K].APVQPQQSPAAAPGGTDEKPSGK.[E]	1xPhospho [S8(100)]	1.76636e-11	5.5767e-05	1	1	3	Q13200	Q13200 [9-31]	Q13200 1xPhospho [S16(100)]	0	2298.08	3.74237e+07		High	High	7.239e-05	0.0003853	2.16	114.22
FALSE	High	[K].APVSSTESVIQSNTPTPPPSQPLNETAEEESR.[I]	1xDeamidated [Q21]; 3xPhospho [S12(100); T14(100); T16(100)]	2.56839e-05	5.5767e-05	1	1	1	Q9HC35	Q9HC35 [884-915]	Q9HC35 3xPhospho [S895(100); T897(100); T899(100)]	0	3620.5	737251		High	High	0.003113	0.04889	1.51	92.43
FALSE	High	[K].APVSSTESVIQSNTPTPPPSQPLNETAEEESR.[I]	1xPhospho [T16(98.5)]	1.50514e-08	5.5767e-05	1	1	2	Q9HC35	Q9HC35 [884-915]	Q9HC35 1xPhospho [T899(98.5)]	0	3459.58	1.35174e+07		High	High	0.002938	0.0453	1.39	52.02
FALSE	High	[K].APVSSTESVIQSNTPTPPPSQPLNETAEEESR.[I]	2xPhospho [T16(100); S/T]	3.04956e-06	5.5767e-05	1	1	1	Q9HC35	Q9HC35 [884-915]	Q9HC35 2xPhospho [T899(100); S/T]	0	3539.55	32754712		High	High	0.00404	0.06497	1.64	30.87
FALSE	High	[K].AQAVSEEEEEEEGK.[S]	1xDeamidated [Q2]; 1xPhospho [S5(100)]	0.000112774	5.5767e-05	1	1	1	Q9GZR7	Q9GZR7 [78-91]	Q9GZR7 1xPhospho [S82(100)]	0	1644.62	674657		High	High	0.0004252	0.003739	1.49	55.21
FALSE	High	[K].AQAVSEEEEEEEGK.[S]	1xPhospho [S5(100)]	4.53277e-06	5.5767e-05	1	1	5	Q9GZR7	Q9GZR7 [78-91]	Q9GZR7 1xPhospho [S82(100)]	0	1643.63	3.12405e+07		High	High	0.003018	0.0465	1.44	111.15
FALSE	High	[K].AQAVSEEEEEEEGKSSSPK.[K]	1xPhospho [S17(99.6)]	1.44076e-08	5.5767e-05	1	1	1	Q9GZR7	Q9GZR7 [78-96]	Q9GZR7 1xPhospho [S94(99.6)]	1	2129.88	1.04296e+06		High	High	5.097e-05	1.169e-06	5.04	37.58
FALSE	High	[K].AQDGENEKNSEKEQDSEVSEDTK.[S]	1xPhospho [S10(100)]	2.50737e-09	5.5767e-05	1	1	3	Q92922	Q92922 [807-829]	Q92922 1xPhospho [S816(100)]	2	2676.08	2.14415e+06		High	High	0.0004252	0.003515	1.91	108.58
FALSE	High	[K].AQDTISRGSDDSVPVISFK.[D]	3xPhospho [T4(99.2); S6(99.2); S]	0.151915	0.00824341	1	1	1	Q96S38	Q96S38 [656-674]	Q96S38 3xPhospho [T659(99.2); S661(99.2); S]	1	2261.91	111890		High	High	0.001583	0.01927	1.68	27.62
FALSE	High	[K].AQEAEAQSEDDDEDTEEEQGEEK.[E]	1xPhospho [S8(100)]	1.07797e-08	5.5767e-05	1	1	1	Q5C9Z4	Q5C9Z4 [273-295]	Q5C9Z4 1xPhospho [S280(100)]	0	2690.96	1.78603e+06		High	High	5.097e-05	4.808e-06	3.27	85.99
FALSE	High	[K].AQEAEAQSEDDDEDTEEEQGEEK.[E]	2xPhospho [S8(100); T15(100)]	3.969e-08	5.5767e-05	1	1	2	Q5C9Z4	Q5C9Z4 [273-295]	Q5C9Z4 2xPhospho [S280(100); T287(100)]	0	2770.92	4.96027e+06		High	High	7.239e-05	5.53e-05	3.46	75.89
FALSE	High	[K].AQGPLPNQHSLK.[G]	1xPhospho [S10(100)]	0.0195135	0.00144309	1	1	1	Q4VCS5	Q4VCS5 [220-231]	Q4VCS5 1xPhospho [S229(100)]	0	1369.66	497616		High	High	7.239e-05	0.0003667	2.69	92.3
FALSE	High	[K].AQLEPVASPAK.[K]	1xPhospho [S8(100)]	0.00644806	0.000529034	1	1	1	Q15149	Q15149 [1428-1438]	Q15149 1xPhospho [S1435(100)]	0	1190.58	799795		High	High	7.239e-05	0.0001552	2.48	103.37
FALSE	High	[K].AQLSPGIYDDTSAR.[R]	1xPhospho [S4(100)]	0.00151662	0.000106358	1	1	1	O75376	O75376 [1469-1482]	O75376 1xPhospho [S1472(100)]	0	1573.69	486822		High	High	0.001099	0.01357	1.13	112.41
FALSE	High	[K].AQNAPSPGQSQADSSSLEQEK.[Y]	1xPhospho [S6(99.3)]	5.7315e-05	5.5767e-05	1	1	1	O95248	O95248 [1224-1244]	O95248 1xPhospho [S1229(99.3)]	0	2238.95			High	High	5.097e-05	9.083e-07	3.8	25.08
FALSE	High	[K].AQPSSSEDELDNVFFK.[K]	1xPhospho [S]	0.0628262	0.00360926	1	1	1	Q5T5U3	Q5T5U3 [1428-1443]		0	1892.79	132537		High	High	0.001372	0.01692	2.52	115.87
FALSE	High	[K].AQQGLYQVPGPSPQFQSPPAK.[Q]	1xPhospho [S17(100)]	1.8433e-08	5.5767e-05	1	1	1	P56945	P56945 [123-143]	P56945 1xPhospho [S139(100)]	0	2305.1	1.07012e+06		High	High	7.239e-05	0.0003562	2.05	99.23
FALSE	High	[K].AQQQEEQGSVNDVK.[E]	1xDeamidated [N11]; 1xPhospho [S9(100)]	0.130157	0.00708982	1	1	1	Q9Y4W2	Q9Y4W2 [552-565]	Q9Y4W2 1xPhospho [S560(100)]	0	1640.68	144521		High	High	0.003816	0.05948	2.12	77.91
FALSE	High	[K].AQQQEEQGSVNDVK.[E]	1xPhospho [S9(100)]	4.72977e-05	5.5767e-05	1	1	1	Q9Y4W2	Q9Y4W2 [552-565]	Q9Y4W2 1xPhospho [S560(100)]	0	1639.7	1.54983e+06		High	High	5.097e-05	1.555e-05	2.34	77.96
FALSE	High	[K].AQQQEEQGSVNDVKEEEK.[E]	1xPhospho [S9(100)]	6.15737e-07	5.5767e-05	1	1	1	Q9Y4W2	Q9Y4W2 [552-569]	Q9Y4W2 1xPhospho [S560(100)]	1	2154.92	2.52171e+06		High	High	0.002389	0.03738	1.71	102.6
FALSE	High	[K].AQSLIDLGSSSSTSSTASLSGNSPK.[T]	1xPhospho [S23(100)]	0.000581249	0.000106358	1	1	1	Q9NZM3	Q9NZM3 [208-232]	Q9NZM3 1xPhospho [S230(100)]	0	2462.13	454983		High	High	7.239e-05	0.001285	1.35	58.8
FALSE	High	[K].AQSNGSGNGSDSEMDTSSLER.[G]	2xDeamidated [N4; N8]; 1xPhospho [S10(99.5)]	3.955e-05	5.5767e-05	1	1	1	Q9NRY4	Q9NRY4 [1125-1145]	Q9NRY4 1xPhospho [S1134(99.5)]	0	2210.8	417195		High	High	0.001638	0.02157	1.78	114.05
FALSE	High	[K].AQSNGSGNGSDSEMDTSSLER.[G]	1xOxidation [M14]; 1xPhospho [S10(99.4)]	0.00013145	5.5767e-05	1	1	1	Q9NRY4	Q9NRY4 [1125-1145]	Q9NRY4 1xPhospho [S1134(99.4)]	0	2224.83	569446		High	High	0.0006102	0.00522	1.13	30.47
FALSE	High	[K].AQSNGSGNGSDSEMDTSSLER.[G]	1xDeamidated [N4]; 1xOxidation [M14]; 1xPhospho [S10(99.5)]	0.000598148	0.000106358	1	1	2	Q9NRY4	Q9NRY4 [1125-1145]	Q9NRY4 1xPhospho [S1134(99.5)]	0	2225.81	990395		High	High	5.097e-05	8.748e-06	2.36	62.07
FALSE	High	[K].AQSNGSGNGSDSEMDTSSLER.[G]	1xDeamidated [N]; 1xPhospho [S10(98.7)]	2.03343e-05	5.5767e-05	1	1	2	Q9NRY4	Q9NRY4 [1125-1145]	Q9NRY4 1xPhospho [S1134(98.7)]	0	2209.82	2.90234e+06		High	High	0.0008573	0.009054	1.76	62.73
FALSE	High	[K].AQSNGSGNGSDSEMDTSSLER.[G]	1xPhospho [S10(100)]	2.70122e-05	5.5767e-05	1	1	1	Q9NRY4	Q9NRY4 [1125-1145]	Q9NRY4 1xPhospho [S1134(100)]	0	2208.83	2.91801e+06		High	High	7.239e-05	9.478e-05	2.7	69.05
FALSE	High	[K].AQSVSPVQAPPPGGSAQLLPGK.[V]	2xPhospho [S3(100); S5(100)]	5.28969e-06	5.5767e-05	1	1	1	Q96RK0	Q96RK0 [900-921]	Q96RK0 2xPhospho [S902(100); S904(100)]	0	2246.06	558461		High	High	0.003738	0.05861	0.76	34.55
FALSE	High	[K].AQSVSPVQAPPPGGSAQLLPGK.[V]	1xPhospho [S3(100)]	3.73291e-06	5.5767e-05	1	1	2	Q96RK0	Q96RK0 [900-921]	Q96RK0 1xPhospho [S902(100)]	0	2166.1	1.90618e+06		High	High	0.0004252	0.003924	1.91	87.03
FALSE	High	[K].AQSVSPVQAPPPGGSAQLLPGK.[V]	1xDeamidated [Q8]; 1xPhospho [S]	0.00014611	5.5767e-05	1	1	1	Q96RK0	Q96RK0 [900-921]		0	2167.08			High	High	0.0006608	0.00665	1.83	91.15
FALSE	High	[K].AQTPPGPSLSGSK.[S]	1xDeamidated [Q2]; 1xPhospho [T3(100)]	0.0459972	0.00276622	1	1	1	Q9UQ35	Q9UQ35 [1001-1013]	Q9UQ35 1xPhospho [T1003(100)]	0	1307.59	441150		High	High	0.0008	0.007556	1.44	68.9
FALSE	High	[K].AQTPPGPSLSGSK.[S]	1xPhospho [T3(100)]	0.000276102	0.000106358	1	1	7	Q9UQ35	Q9UQ35 [1001-1013]	Q9UQ35 1xPhospho [T1003(100)]	0	1306.6	29831226		High	High	0.001347	0.01605	1.51	96.5
FALSE	High	[K].AQTPPGPSLSGSKSPCPQEK.[S]	1xCarbamidomethyl [C16]; 2xDeamidated [Q2; Q18]; 2xPhospho [T3(100); S14(100)]	0.0190719	0.00144309	1	1	1	Q9UQ35	Q9UQ35 [1001-1020]	Q9UQ35 2xPhospho [T1003(100); S1014(100)]	1	2214.9	301937		High	High	0.0003057	0.002754	1.99	82.57
FALSE	High	[K].AQTPPGPSLSGSKSPCPQEK.[S]	1xCarbamidomethyl [C16]; 1xPhospho [S14(100)]	0.000150438	5.5767e-05	1	1	3	Q9UQ35	Q9UQ35 [1001-1020]	Q9UQ35 1xPhospho [S1014(100)]	1	2132.97	5104854		High	High	7.239e-05	5.936e-05	2.92	113.91
FALSE	High	[K].AQTPPGPSLSGSKSPCPQEK.[S]	1xCarbamidomethyl [C16]; 1xDeamidated [Q]; 2xPhospho [T3(100); S14(100)]	5.19047e-07	5.5767e-05	1	1	5	Q9UQ35	Q9UQ35 [1001-1020]	Q9UQ35 2xPhospho [T1003(100); S1014(100)]	1	2213.92	6.31232e+06		High	High	0.0003675	0.002988	1.68	86.42
FALSE	High	[K].AQTPPGPSLSGSKSPCPQEK.[S]	1xCarbamidomethyl [C16]; 2xPhospho [T3(100); S14(100)]	6.49655e-08	5.5767e-05	1	1	7	Q9UQ35	Q9UQ35 [1001-1020]	Q9UQ35 2xPhospho [T1003(100); S1014(100)]	1	2212.93	8.94884e+07		High	High	0.002057	0.02877	1.45	22.31
FALSE	High	[K].AREAAAGIQWSEEETEDEEEEK.[E]	2xPhospho [S11(100); T15(100)]	2.03469e-06	5.5767e-05	1	1	2	P46087	P46087 [171-192]	P46087 2xPhospho [S181(100); T185(100)]	1	2696.03			High	High	0.0007508	0.006963	1.89	51.35
FALSE	High	[K].ARGSPPTSSNIVQGQIK.[Q]	1xPhospho [S4(100)]	0.00863034	0.000750942	1	1	4	Q9Y4E6	Q9Y4E6 [932-948]	Q9Y4E6 1xPhospho [S935(100)]	1	1819.91	389649		High	High	5.097e-05	3.53e-05	3.51	109.09
FALSE	High	[K].ARPSSPSTSWHRPASPCPSPGPGHTLPPKPPSPR.[G]	1xCarbamidomethyl [C17]; 2xPhospho [S32(100); S/T]	1.06525e-06	5.5767e-05	1	1	7	Q3KQU3	Q3KQU3 [465-498]	Q3KQU3 2xPhospho [S496(100); S/T]	0	3740.73	5.45799e+06		High	High	7.239e-05	0.0003402	1.97	112.59
FALSE	High	[K].ARPSSPSTSWHRPASPCPSPGPGHTLPPKPPSPR.[G]	1xCarbamidomethyl [C17]; 3xPhospho [S32(100); S/T]	6.76005e-06	5.5767e-05	1	1	9	Q3KQU3	Q3KQU3 [465-498]	Q3KQU3 3xPhospho [S496(100); S/T]	0	3820.7	1.27885e+07		High	High	0.001881	0.02443	1.48	123.65
FALSE	High	[K].ARSVSPPPK.[R]	2xPhospho [S3(100); S5(100)]	0.0200627	0.00149852	1	1	3	Q13247	Q13247 [312-320]	Q13247 2xPhospho [S314(100); S316(100)]	1	1098.47	1.18816e+06		High	High	0.002443	0.03792	1.65	74.98
FALSE	High	[K].ARSVSPPPKR.[A]	2xPhospho [S3(100); S5(100)]	0.0172141	0.00139231	1	1	3	Q13247	Q13247 [312-321]	Q13247 2xPhospho [S314(100); S316(100)]	2	1254.58	634256		High	High	0.0003057	0.002735	1.84	58.46
FALSE	High	[K].ARVGGSDEEASGIPSR.[T]	1xPhospho [S6(100)]	7.90378e-05	5.5767e-05	1	1	3	Q9NQ55	Q9NQ55 [354-369]	Q9NQ55 1xPhospho [S359(100)]	1	1667.74	408669		High	High	0.001347	0.01621	1.85	79.71
FALSE	High	[K].ASALGLGDGEEEAPPSRSDPDGGDSPLPASGGPLTCK.[V]	1xCarbamidomethyl [C36]; 1xPhospho [S25(99.3)]	9.76122e-07	5.5767e-05	1	1	1	Q8N1G0	Q8N1G0 [1167-1203]	Q8N1G0 1xPhospho [S1191(99.3)]	1	3644.61		Shared	High	High	0.005339	0.09359	1.69	49.1
FALSE	High	[K].ASALLFSSDEEDQWNIPASQTHLASDSR.[S]	2xPhospho [S7(100); S8(100)]	2.5359e-11	5.5767e-05	1	2	2	Q641Q2	Q641Q2 [613-640]	Q641Q2 2xPhospho [S619(100); S620(100)]	0	3235.36	6647733		High	High	7.239e-05	0.0005914	1.16	103.49
FALSE	High	[K].ASAPERTPSPAPK.[R]	2xPhospho [T7(100); S9(100)]	0.00970933	0.000750942	1	1	4	Q63ZY6	Q63ZY6 [252-264]	Q63ZY6 2xPhospho [T258(100); S260(100)]	1	1468.62	6.94599e+06		High	High	5.097e-05	1.578e-05	3.38	60.36
FALSE	High	[K].ASASPGENDSGTGGEEPQR.[D]	1xPhospho [T12(99.5)]	0.00095614	0.000106358	1	1	2	Q15911	Q15911 [2622-2640]	Q15911 1xPhospho [T2633(99.5)]	0	1925.75	154936		High	High	7.239e-05	8.475e-05	2.81	91.23
FALSE	High	[K].ASCLVQTPPGQYSGNSFK.[K]	1xCarbamidomethyl [C3]; 1xPhospho [T7(100)]	3.5938e-05	5.5767e-05	1	1	1	O00311	O00311 [497-514]	O00311 1xPhospho [T503(100)]	0	2020.88	300192		High	High	0.000107	0.001471	2.78	79.38
FALSE	High	[K].ASEENLLSSSSVPSADRDSSPTTNSK.[L]	1xPhospho [S/T]	2.17811e-08	5.5767e-05	1	1	1	Q9NRA8	Q9NRA8 [733-758]		1	2746.21	16137912		High	High	0.0008	0.007358	1.76	45.35
FALSE	High	[K].ASESSKPWPDATYGTGSASR.[A]	1xPhospho [S/T/Y]	0.000105192	5.5767e-05	1	1	1	Q9Y2W1	Q9Y2W1 [216-235]		0	2134.91	598160		High	High	0.0003675	0.002934	1.86	53.42
FALSE	High	[K].ASETPPPVAQPKPEAPHPGLETTLQER.[L]	1xPhospho [S/T]	9.63183e-05	5.5767e-05	1	1	1	Q6P1N0	Q6P1N0 [117-143]		0	2957.44	1.46772e+06		High	High	0.0003057	0.002434	1.59	77.55
FALSE	High	[K].ASEVAIEEEK.[E]	1xPhospho [S2(100)]	0.00275203	0.000106358	1	1	1	Q5QJE6	Q5QJE6 [511-520]	Q5QJE6 1xPhospho [S512(100)]	0	1184.51	323143		High	High	7.239e-05	0.000316	1.71	81.56
FALSE	High	[K].ASFDHSPDSLPLR.[S]	1xPhospho [S6(100)]	0.000554537	0.000106358	1	1	1	Q8NB78	Q8NB78 [12-24]	Q8NB78 1xPhospho [S17(100)]	0	1521.67	705905		High	High	7.239e-05	0.0002107	3.91	51.45
FALSE	High	[K].ASGAGGAGGQAYSPGQPQGLLGPQAYGQGFGGGQAQDLSK.[A]	1xPhospho [S13(100)]	2.32361e-11	5.5767e-05	1	1	2	Q9ULL5	Q9ULL5 [432-471]	Q9ULL5 1xPhospho [S444(100)]	0	3770.72	1.44712e+06		High	High	0.0001408	0.001701	2.78	77.24
FALSE	High	[K].ASGDPGASGMSPR.[A]	1xPhospho [S11(100)]	7.37416e-06	5.5767e-05	1	1	1	Q8NDT2	Q8NDT2 [99-111]	Q8NDT2 1xPhospho [S109(100)]	0	1269.49	3.79085e+06		High	High	7.239e-05	0.0002173	2.51	40.27
FALSE	High	[K].ASGSENEGDYNPGR.[K]	1xPhospho [S4(100)]	0.000244267	0.000106358	1	1	4	Q02880	Q02880 [1549-1562]	Q02880 1xPhospho [S1552(100)]	0	1532.56	2.56798e+06		High	High	0.003092	0.04802	1.89	111.88
FALSE	High	[K].ASGSENEGDYNPGRK.[T]	2xPhospho [S2(100); S4(100)]	0.0923786	0.00515217	1	1	1	Q02880	Q02880 [1549-1563]	Q02880 2xPhospho [S1550(100); S1552(100)]	1	1740.63	162767		High	High	5.097e-05	1.269e-05	3.31	66.05
FALSE	High	[K].ASGSENEGDYNPGRK.[T]	1xPhospho [S4(100)]	1.30604e-05	5.5767e-05	1	1	2	Q02880	Q02880 [1549-1563]	Q02880 1xPhospho [S1552(100)]	1	1660.66	1.34224e+06		High	High	5.097e-05	2.55e-05	2.32	110.08
FALSE	High	[K].ASGSGGGSAALGPSGFGPSGGSGTK.[L]	1xPhospho [S/T]	9.58983e-08	5.5767e-05	1	1	1	P25440	P25440 [590-614]		0	2087.9	926680		High	High	0.005141	0.08803	1.24	70.86
FALSE	High	[K].ASIANSDGPTAGSQTPPFK.[R]	1xPhospho [T15(100)]	4.25244e-05	5.5767e-05	1	1	1	O75167	O75167 [11-29]	O75167 1xPhospho [T25(100)]	0	1925.86	501024		High	High	7.239e-05	0.0002677	2.29	60.27
FALSE	High	[K].ASLCLNGSSLSEDDTER.[D]	1xCarbamidomethyl [C4]; 1xPhospho [S11(100)]	0.00688683	0.000529034	1	1	1	Q2TAK8	Q2TAK8 [225-241]	Q2TAK8 1xPhospho [S235(100)]	0	1933.78	128671		High	High	0.0009882	0.01118	2.09	69.56
FALSE	High	[K].ASLELELPSSPDSTGGTPK.[A]	2xPhospho [S10(100); S/T]	0.0735623	0.00415722	1	1	2	Q63HK5	Q63HK5 [324-342]	Q63HK5 2xPhospho [S333(100); S/T]	0	2045.87	141868		High	High	7.239e-05	0.0002982	2	97.54
FALSE	High	[K].ASLELELPSSPDSTGGTPK.[A]	1xPhospho [S10(100)]	3.55951e-06	5.5767e-05	1	1	2	Q63HK5	Q63HK5 [324-342]	Q63HK5 1xPhospho [S333(100)]	0	1965.91	574961		High	High	0.0001754	0.001889	1.96	53.28
FALSE	High	[K].ASLGSLEGEAEAEASSPK.[G]	2xPhospho [S2(100); S5(100)]	6.67623e-05	5.5767e-05	1	1	2	Q09666	Q09666 [5748-5765]	Q09666 2xPhospho [S5749(100); S5752(100)]	0	1892.76	1.81972e+06		High	High	0.0008781	0.00964	1.68	108.92
FALSE	High	[K].ASLGSLEGEAEAEASSPK.[G]	1xPhospho [S]	0.00010228	5.5767e-05	1	1	1	Q09666	Q09666 [5748-5765]		0	1812.79	1971728		High	High	0.0003675	0.002939	2.45	108.94
FALSE	High	[K].ASLQSGQEGAGDSPGSQFSK.[W]	1xPhospho [S13(100)]	6.17235e-06	5.5767e-05	1	1	1	Q12778	Q12778 [275-294]	Q12778 1xPhospho [S287(100)]	0	2017.85	1.13451e+06		High	High	0.002915	0.04446	0.92	85.43
FALSE	High	[K].ASLSLETSESSQEAKSPK.[V]	1xPhospho [S16(98.3)]	8.10736e-05	5.5767e-05	1	1	1	Q92551	Q92551 [136-153]	Q92551 1xPhospho [S151(98.3)]	1	1958.9			High	High	0.0003675	0.003063	1.78	52.32
FALSE	High	[K].ASLSPDASDFEHITAETPSRPLSSTSNPFK.[S]	2xPhospho [S/T]	0.00727256	0.000643003	1	1	1	Q5M775	Q5M775 [322-351]		0	3349.47	558730		High	High	0.004015	0.06429	1.24	111.79
FALSE	High	[K].ASMSEFLESEDGEVEQQR.[T]	2xPhospho [S9(100); S]	0.00077331	0.000106358	1	1	1	Q15022	Q15022 [538-555]	Q15022 2xPhospho [S546(100); S]	0	2230.82	649977		High	High	5.097e-05	2.006e-06	3.17	76.52
FALSE	High	[K].ASMSEFLESEDGEVEQQR.[T]	1xOxidation [M3]; 1xPhospho [S9(100)]	0.000346851	0.000106358	1	1	1	Q15022	Q15022 [538-555]	Q15022 1xPhospho [S546(100)]	0	2166.85	2.13865e+06		High	High	0.001565	0.01911	2.11	93.25
FALSE	High	[K].ASMSEFLESEDGEVEQQR.[T]	1xPhospho [S9(100)]	9.01919e-06	5.5767e-05	1	1	1	Q15022	Q15022 [538-555]	Q15022 1xPhospho [S546(100)]	0	2150.86	20328940		High	High	0.001692	0.02243	1.33	19.37
FALSE	High	[K].ASNGDTPTHEDLTK.[N]	1xDeamidated [N3]; 1xPhospho [T6(100)]	1.03539e-05	5.5767e-05	1	1	1	P11171	P11171 [55-68]	P11171 1xPhospho [T60(100)]	0	1566.63	304680		High	High	0.0002433	0.002128	2.75	35.02
FALSE	High	[K].ASNGDTPTHEDLTK.[N]	1xPhospho [T6(100)]	5.77089e-06	5.5767e-05	1	1	2	P11171	P11171 [55-68]	P11171 1xPhospho [T60(100)]	0	1565.65	422453		High	High	5.097e-05	6.625e-07	3.64	102.41
FALSE	High	[K].ASPALVAK.[D]	1xPhospho [S2(100)]	0.0445756	0.00276622	1	1	1	Q92783	Q92783 [155-162]	Q92783 1xPhospho [S156(100)]	0	836.428	99041.9		High	High	7.239e-05	0.0009095	2.29	100.28
FALSE	High	[K].ASPAPPRHTPDQSPGMESR.[H]	2xPhospho [T9(100); S13(100)]	0.0391089	0.00246573	1	1	1	Q7Z2K8	Q7Z2K8 [52-70]	Q7Z2K8 2xPhospho [T60(100); S64(100)]	1	2177.88	464979		High	High	7.239e-05	0.0007363	2.12	20.11
FALSE	High	[K].ASPDQNASTHTPQSSVK.[T]	1xPhospho [T11(94.6)]	0.133677	0.00743539	1	1	1	Q14677	Q14677 [298-314]	Q14677 1xPhospho [T308(94.6)]	0	1834.8	143398		High	High	0.0007508	0.006986	2.26	63.94
FALSE	High	[K].ASPDSRHSPATISSSTR.[G]	2xPhospho [S2(100); S5(99.2)]	0.000129698	5.5767e-05	1	1	1	O15119	O15119 [431-447]	O15119 2xPhospho [S432(100); S435(99.2)]	1	1916.79	245234		High	High	7.239e-05	0.0004442	1.74	85.32
FALSE	High	[K].ASPEARPQIPTKPR.[V]	1xPhospho [S2(100)]	0.00394814	0.000229731	1	1	1	Q8N3F8	Q8N3F8 [272-285]	Q8N3F8 1xPhospho [S273(100)]	0	1627.83	724283		High	High	0.002389	0.03715	2.05	44.52
FALSE	High	[K].ASPEPPDSAEGALK.[L]	1xPhospho [S2(100)]	0.0789088	0.00419977	1	1	1	Q9H1B7	Q9H1B7 [546-559]	Q9H1B7 1xPhospho [S547(100)]	0	1448.63	384822		High	High	0.001508	0.01855	1.36	65.19
FALSE	High	[K].ASPFEEDQNR.[D]	1xPhospho [S2(100)]	0.00541577	0.000472836	1	1	1	Q8TB72	Q8TB72 [135-144]	Q8TB72 1xPhospho [S136(100)]	0	1272.49	1.33909e+06		High	High	0.001211	0.01426	1.55	54.02
FALSE	High	[K].ASPITNDGEDEFVPSDGLDK.[D]	1xPhospho [S15(100)]	5.37411e-06	5.5767e-05	1	1	3	Q02880	Q02880 [1399-1418]	Q02880 1xPhospho [S1413(100)]	0	2185.92	618746		High	High	0.0006915	0.006704	1.3	58.03
FALSE	High	[K].ASPPGDLQNPK.[R]	1xDeamidated [Q8]; 1xPhospho [S2(100)]	0.000517618	0.000106358	1	1	6	O00273	O00273 [314-324]	O00273 1xPhospho [S315(100)]	0	1204.52	1.42078e+06		High	High	0.0004545	0.004472	1.99	45.2
FALSE	High	[K].ASPPGDLQNPK.[R]	1xPhospho [S2(100)]	0.00116265	0.000106358	1	1	5	O00273	O00273 [314-324]	O00273 1xPhospho [S315(100)]	0	1203.54	26796042		High	High	5.097e-05	1.419e-05	2.61	51.86
FALSE	High	[K].ASPPIETDLQNQACQEVLTPENSR.[Y]	1xCarbamidomethyl [C14]; 1xPhospho [S2(99.6)]	4.01592e-05	5.5767e-05	1	1	1	Q5T481	Q5T481 [1086-1109]	Q5T481 1xPhospho [S1087(99.6)]	0	2777.24			High	High	0.004695	0.07889	2.1	51.26
FALSE	High	[K].ASPPITHHSIVNGQSSVLSAR.[R]	1xPhospho [S2(100)]	6.27078e-06	5.5767e-05	1	1	3	O15409	O15409 [307-327]	O15409 1xPhospho [S308(100)]	0	2238.1	603837		High	High	0.0001754	0.001898	2.11	51.35
FALSE	High	[K].ASPSENNAGGGSPSSGSGGNPTNTSGTTR.[R]	1xPhospho [S12(100)]	3.91304e-09	5.5767e-05	1	1	2	Q9NRH2	Q9NRH2 [596-624]	Q9NRH2 1xPhospho [S607(100)]	0	2686.1	3.56323e+06		High	High	0.000275	0.002288	2.04	101.83
FALSE	High	[K].ASPSGQNISYIHSSSESVTPR.[T]	1xPhospho [S2(100)]	8.80929e-05	5.5767e-05	1	1	1	Q9NZC9	Q9NZC9 [197-217]	Q9NZC9 1xPhospho [S198(100)]	0	2284.02	177614		High	High	7.239e-05	0.0008353	2.09	76.28
FALSE	High	[K].ASPSVSTAGQPNWNLDEQLK.[Q]	1xPhospho [S/T]	0.000434867	0.000106358	1	1	3	Q8IVW6	Q8IVW6 [164-183]		0	2222.01	623423		High	High	0.002006	0.02612	1.11	36.43
FALSE	High	[K].ASPTLDFTER.[-]	1xPhospho [S2(100)]	0.0074523	0.000643003	1	1	1	O43426	O43426 [1564-1573]	O43426 1xPhospho [S1565(100)]	0	1216.52	1005930		High	High	0.0009882	0.01196	1.08	63.98
FALSE	High	[K].ASPTSTEEEQVMLR.[N]	1xPhospho [S2(98.8)]	0.142829	0.00791512	1	1	1	Q96PE3	Q96PE3 [486-499]	Q96PE3 1xPhospho [S487(98.8)]	0	1657.71	142281		High	High	7.239e-05	9.318e-05	2.78	77.73
FALSE	High	[K].ASPVAVGSSGAGADPSFQPVLSAR.[Q]	1xPhospho [S2(100)]	1.30604e-05	5.5767e-05	1	1	1	Q5TGY3	Q5TGY3 [895-918]	Q5TGY3 1xPhospho [S896(100)]	0	2308.1	665496		High	High	0.0008	0.008013	1.7	32.7
FALSE	High	[K].ASPVDSWK.[N]	1xPhospho [S2(100)]	0.0375071	0.00241655	1	1	1	Q99550	Q99550 [515-522]	Q99550 1xPhospho [S516(100)]	0	969.408	532143		High	High	7.239e-05	9.51e-05	2.23	107.97
FALSE	High	[K].ASPVGDGNFR.[N]	1xPhospho [S2(100)]	0.0361609	0.00241655	1	1	1	Q86YS7	Q86YS7 [851-860]	Q86YS7 1xPhospho [S852(100)]	0	1099.46	2.15811e+06		High	High	0.00304	0.04757	1.8	43.33
FALSE	High	[K].ASPVTSPAAAFPTASPANK.[D]	1xPhospho [S15(100)]	3.27698e-05	5.5767e-05	1	1	1	Q9UIF9	Q9UIF9 [495-513]	Q9UIF9 1xPhospho [S509(100)]	0	1864.88	579256		High	High	0.003214	0.05283	2.06	79.05
FALSE	High	[K].ASPVTTSPTAATTQNPVLSK.[L]	2xPhospho [S2(100); T/S]	0.000314107	0.000106358	1	1	1	Q96JN0	Q96JN0 [36-55]	Q96JN0 2xPhospho [S37(100); T/S]	0	2130.97	494519		High	High	0.0003057	0.002507	2.81	60.56
FALSE	High	[K].ASPVTTSPTAATTQNPVLSK.[L]	1xPhospho [T/S]	6.45736e-05	5.5767e-05	1	1	2	Q96JN0	Q96JN0 [36-55]		0	2051.01	1305964		High	High	5.097e-05	1.5e-05	3.33	104.67
FALSE	High	[K].ASQEPSPKPGTEVIPAAPR.[K]	1xPhospho [S6(100)]	5.74358e-08	5.5767e-05	1	1	2	Q96CP2	Q96CP2 [16-34]	Q96CP2 1xPhospho [S21(100)]	0	2011.98	882364		High	High	0.0007209	0.006945	2.19	65.92
FALSE	High	[K].ASQGSDLEQNEASR.[K]	1xPhospho [S5(100)]	2.45144e-05	5.5767e-05	1	1	1	Q96T21	Q96T21 [366-379]	Q96T21 1xPhospho [S370(100)]	0	1571.63	588799		High	High	0.001042	0.01281	1.64	71.12
FALSE	High	[K].ASQMVNSCITSPSTPSK.[K]	1xCarbamidomethyl [C8]; 1xPhospho [T14(97.6)]	0.0238561	0.0017039	1	1	1	Q86T82	Q86T82 [618-634]	Q86T82 1xPhospho [T631(97.6)]	0	1874.8	162826		High	High	0.0008781	0.01028	1.38	81.27
FALSE	High	[K].ASQSRPNSSALETLGGEK.[L]	1xPhospho [S8(100)]	2.092e-06	5.5767e-05	1	1	3	O94804	O94804 [447-464]	O94804 1xPhospho [S454(100)]	0	1911.88	1.46325e+06		High	High	0.0004252	0.003792	1.96	52.92
FALSE	High	[K].ASQSRPNSSALETLGGEK.[L]	2xPhospho [S4(100); S8(99.4)]	7.94893e-06	5.5767e-05	1	1	1	O94804	O94804 [447-464]	O94804 2xPhospho [S450(100); S454(99.4)]	0	1991.85	1.76594e+06		High	High	0.003188	0.05161	1.3	77.54
FALSE	High	[K].ASQTPVPPGAPSPDKDPAKESPKPEEQK.[N]	2xPhospho [S12(100); S21(100)]	2.48018e-05	5.5767e-05	1	1	2	Q15911	Q15911 [3398-3425]	Q15911 2xPhospho [S3409(100); S3418(100)]	2	3072.4	952140		High	High	0.004944	0.08375	1.67	49.68
FALSE	High	[K].ASSFSGISILTR.[G]	1xPhospho [S3(100)]	0.0139105	0.00112927	1	1	1	Q9Y2K5	Q9Y2K5 [347-358]	Q9Y2K5 1xPhospho [S349(100)]	0	1318.64	774567		High	High	0.002364	0.0358	1.88	74.94
FALSE	High	[K].ASSGDQGSPPCFLR.[F]	1xCarbamidomethyl [C11]; 1xPhospho [S8(100)]	7.73217e-06	5.5767e-05	1	1	2	O75147	O75147 [3-16]	O75147 1xPhospho [S10(100)]	0	1558.64	2.24869e+06		High	High	5.097e-05	2.37e-05	2.67	94.26
FALSE	High	[K].ASSLPGSLQR.[S]	1xPhospho [S3(100)]	0.0100155	0.000750942	1	1	2	O75122	O75122 [358-367]	O75122 1xPhospho [S360(100)]	0	1095.52	1.96171e+06		High	High	0.0004252	0.003958	1.69	44.49
FALSE	High	[K].ASSPELPVSVENIK.[Q]	1xPhospho [S]	5.92763e-05	5.5767e-05	1	1	1	Q969R5	Q969R5 [687-700]		0	1549.75	930492		High	High	0.0004545	0.004436	2.16	78.28
FALSE	High	[K].ASSPSDIISSK.[D]	1xPhospho [S3(100)]	0.000340419	0.000106358	1	1	1	Q9ULD9	Q9ULD9 [962-972]	Q9ULD9 1xPhospho [S964(100)]	0	1171.52	1.34683e+06		High	High	7.239e-05	0.0001885	2.17	78.18
FALSE	High	[K].ASSPSPLTIGTPESQR.[K]	2xPhospho [T8(98.9); S/T]	0.00695597	0.000588193	1	1	2	Q9NPI6	Q9NPI6 [521-536]	Q9NPI6 2xPhospho [T528(98.9); S/T]	0	1787.76	915318		High	High	7.239e-05	0.0002722	1.91	93.05
FALSE	High	[K].ASSPSPLTIGTPESQR.[K]	1xPhospho [T/S]	0.000276102	0.000106358	1	1	4	Q9NPI6	Q9NPI6 [521-536]		0	1707.79	4.70965e+06		High	High	5.097e-05	2.41e-05	2.61	105.05
FALSE	High	[K].ASSTPSSETQEEFVDDFR.[V]	1xPhospho [S/T]	0.000398962	0.000106358	1	1	1	P30622	P30622 [42-59]		0	2111.84	418247		High	High	7.239e-05	0.0001018	2.23	108.43
FALSE	High	[K].ASSVGVLSPQKK.[S]	1xPhospho [S8(100)]	0.00328407	0.000168724	1	1	1	Q9UGU5	Q9UGU5 [490-501]	Q9UGU5 1xPhospho [S497(100)]	1	1280.66	382172		High	High	0.0008781	0.009753	2.31	100.17
FALSE	High	[K].ASTNNESSNHSFGSLGSLSDK.[E]	1xPhospho [S19(100)]	1.50437e-05	5.5767e-05	1	1	2	Q9UKI8	Q9UKI8 [87-107]	Q9UKI8 1xPhospho [S105(100)]	0	2218.92	1.03104e+06		High	High	0.0006608	0.006251	2.1	92.32
FALSE	High	[K].ASTNNESSNHSFGSLGSLSDK.[E]	1xDeamidated [N4]; 1xPhospho [S19(99.4)]	0.0569566	0.00351242	1	1	1	Q9UKI8	Q9UKI8 [87-107]	Q9UKI8 1xPhospho [S105(99.4)]	0	2219.91			High	High	0.002364	0.03662	1.26	90.97
FALSE	High	[K].ASTNNESSNHSFGSLGSLSDKESETPEK.[K]	1xPhospho [S19(99.4)]	0.0143259	0.00112927	1	1	1	Q9UKI8	Q9UKI8 [87-114]	Q9UKI8 1xPhospho [S105(99.4)]	1	3019.28	704022		High	High	0.001481	0.01836	1.39	94.65
FALSE	High	[K].ASTTSLSGSDSETEGK.[Q]	1xPhospho [S9(100)]	3.55868e-07	5.5767e-05	1	1	1	Q8N1G2	Q8N1G2 [45-60]	Q8N1G2 1xPhospho [S53(100)]	0	1636.66	1.86501e+06		High	High	0.003113	0.04983	1.4	33.98
FALSE	High	[K].ASTTSLSGSDSETEGK.[Q]	2xPhospho [S7(100); S9(100)]	1.95552e-06	5.5767e-05	1	1	2	Q8N1G2	Q8N1G2 [45-60]	Q8N1G2 2xPhospho [S51(100); S53(100)]	0	1716.62	3.6386e+06		High	High	0.003164	0.05122	0.93	33.98
FALSE	High	[K].ASVDAPPQVNVEVFCNTSMEASPK.[A]	1xCarbamidomethyl [C15]; 1xPhospho [S22(99.3)]	5.95647e-06	5.5767e-05	1	1	1	Q8IWC1	Q8IWC1 [301-324]	Q8IWC1 1xPhospho [S322(99.3)]	0	2657.16	5.76984e+06		High	High	7.239e-05	0.0002174	1.9	70.85
FALSE	High	[K].ASVSGPNSPSESR.[R]	1xPhospho [S8(99.5)]	0.000819894	0.000106358	1	1	1	Q9UJV3	Q9UJV3 [109-121]	Q9UJV3 1xPhospho [S116(99.5)]	0	1354.56	329603		High	High	0.0003057	0.002743	2.13	74.46
FALSE	High	[K].ASVSGPNSPSETR.[R]	2xPhospho [S4(100); S8(99.7)]	0.000119155	5.5767e-05	1	1	2	O15344	O15344 [89-101]	O15344 2xPhospho [S92(100); S96(99.7)]	0	1448.55	1.96022e+06		High	High	5.097e-05	8.251e-06	2.35	85.03
FALSE	High	[K].ASVSGPNSPSETR.[R]	1xPhospho [S8(100)]	3.51194e-05	5.5767e-05	1	1	3	O15344	O15344 [89-101]	O15344 1xPhospho [S96(100)]	0	1368.58	2.74096e+06		High	High	0.002342	0.03451	2.11	68.79
FALSE	High	[K].ASVSGPNSPSETRR.[E]	1xDeamidated [N7]; 1xPhospho [S8(100)]	0.166829	0.00899455	1	1	1	O15344	O15344 [89-102]	O15344 1xPhospho [S96(100)]	1	1525.66	99039.1		High	High	7.239e-05	0.0001861	2.59	82.35
FALSE	High	[K].ASVSGPNSPSETRR.[E]	1xPhospho [S8(99.5)]	0.000833235	0.000106358	1	1	2	O15344	O15344 [89-102]	O15344 1xPhospho [S96(99.5)]	1	1524.68	3.89524e+06		High	High	5.097e-05	3.91e-05	3.18	68.19
FALSE	High	[K].ASVSGPNSPSETRR.[E]	2xPhospho [S4(100); S8(100)]	0.00137487	0.000106358	1	1	1	O15344	O15344 [89-102]	O15344 2xPhospho [S92(100); S96(100)]	1	1604.65	11903399		High	High	0.001453	0.01831	1.51	63.79
FALSE	High	[K].ASVSQTSPQSASSPR.[M]	1xPhospho [S7(100)]	1.10711e-05	5.5767e-05	1	1	2	Q8TDY2	Q8TDY2 [641-655]	Q8TDY2 1xPhospho [S647(100)]	0	1569.69	1.63879e+06		High	High	7.239e-05	0.0001637	2.57	62.09
FALSE	High	[K].ASVVDPSTESSPAPQEGSEQPASPASPLSSR.[Q]	1xPhospho [S23(100)]	3.25184e-10	5.5767e-05	1	1	1	Q66K14	Q66K14 [410-440]	Q66K14 1xPhospho [S432(100)]	0	3132.4	1.48981e+06		High	High	7.239e-05	9.858e-05	1.86	75.32
FALSE	High	[K].ASVVDPSTESSPAPQEGSEQPASPASPLSSR.[Q]	1xDeamidated [Q15]; 1xPhospho [S26(100)]	3.99156e-09	5.5767e-05	1	1	1	Q66K14	Q66K14 [410-440]	Q66K14 1xPhospho [S435(100)]	0	3133.38			High	High	7.239e-05	0.0004965	1.9	27.9
FALSE	High	[K].ASYHFSPEELDENTSPLLGDAR.[F]	1xPhospho [S15(100)]	1.2565e-07	5.5767e-05	1	1	1	O75410	O75410 [262-283]	O75410 1xPhospho [S276(100)]	0	2528.1	712460		High	High	7.239e-05	0.0001811	2.47	112.6
FALSE	High	[K].ATAPEAPSPPSADVNSPPPLPPPTSPGGPK.[E]	3xPhospho [T2(99.1); S16(99.1); T/S]	1.2656e-05	5.5767e-05	1	1	3	Q8IX07	Q8IX07 [37-66]	Q8IX07 3xPhospho [T38(99.1); S52(99.1); T/S]	0	3070.32			High	High	0.0003675	0.003346	1.67	104.41
FALSE	High	[K].ATAPEAPSPPSADVNSPPPLPPPTSPGGPK.[E]	2xPhospho [T/S]	4.20413e-06	5.5767e-05	1	1	1	Q8IX07	Q8IX07 [37-66]		0	2990.36			High	High	0.002938	0.04574	1.66	104.92
FALSE	High	[K].ATAPEAPSPPSADVNSPPPLPPPTSPGGPK.[E]	1xDeamidated [N15]; 2xPhospho [T/S]	1.49848e-05	5.5767e-05	1	1	1	Q8IX07	Q8IX07 [37-66]		0	2991.34			High	High	0.0003999	0.003415	1.66	28.13
FALSE	High	[K].ATDGDLAQEPGPGLTFEDSGNPKSPDK.[A]	1xPhospho [S24(100)]	1.36739e-10	5.5767e-05	1	1	1	O15417	O15417 [2520-2546]	O15417 1xPhospho [S2543(100)]	1	2823.24	2.81225e+06		High	High	7.239e-05	0.0001478	3.03	73.13
FALSE	High	[K].ATDSDLSSPR.[H]	1xPhospho [S8(99.7)]	0.000367264	0.000106358	1	1	1	Q9BRD0	Q9BRD0 [351-360]	Q9BRD0 1xPhospho [S358(99.7)]	0	1128.46	217936		High	High	0.004297	0.06892	1.13	25.6
FALSE	High	[K].ATEDGEEDEVSAGEK.[E]	1xPhospho [S11(100)]	1.0847e-07	5.5767e-05	1	1	2	Q9BXW9	Q9BXW9 [1425-1439]	Q9BXW9 1xPhospho [S1435(100)]	0	1645.61	1.14675e+07		High	High	7.239e-05	0.001178	1.68	32.23
FALSE	High	[K].ATEETGQAQSGQANCQGLSPVSVASK.[N]	1xCarbamidomethyl [C15]; 1xPhospho [S19(100)]	8.58003e-08	5.5767e-05	1	1	2	Q9UHF7	Q9UHF7 [160-185]	Q9UHF7 1xPhospho [S178(100)]	0	2685.18	6329248		High	High	0.0003675	0.003153	2.3	79.66
FALSE	High	[K].ATEPPSPDAGELSLASR.[L]	1xPhospho [S6(99.4)]	0.000584019	0.000106358	1	1	1	Q8IYB8	Q8IYB8 [720-736]	Q8IYB8 1xPhospho [S725(99.4)]	0	1777.8	220424		High	High	0.0003057	0.002538	1.62	116.1
FALSE	High	[K].ATGEEEGMDIQK.[S]	1xPhospho [T2(100)]	0.000118342	5.5767e-05	1	1	1	Q96GA3	Q96GA3 [170-181]	Q96GA3 1xPhospho [T171(100)]	0	1387.54	310925		High	High	7.239e-05	0.0004674	2.4	59.88
FALSE	High	[K].ATGGLCLLGAYADSDDDDNDVSEK.[L]	1xCarbamidomethyl [C6]; 1xPhospho [S14(100)]	1.24092e-09	5.5767e-05	1	1	6	Q8N3X1	Q8N3X1 [103-126]	Q8N3X1 1xPhospho [S116(100)]	0	2581.03	28307574		High	High	7.239e-05	0.0001349	2.55	81.34
FALSE	High	[K].ATGPPSQNSNIGTGRGSEGDCSPEDK.[N]	1xCarbamidomethyl [C21]; 2xPhospho [S17(99.1); S22(99.1)]	2.57838e-05	5.5767e-05	1	1	1	Q9UKJ3	Q9UKJ3 [1060-1085]	Q9UKJ3 2xPhospho [S1076(99.1); S1081(99.1)]	1	2778.07	6305723		High	High	0.0004252	0.003707	2.35	72.25
FALSE	High	[K].ATISDEEIER.[Q]	1xPhospho [S4(100)]	0.00269993	0.000106358	1	1	3	Q9UQN3	Q9UQN3 [196-205]	Q9UQN3 1xPhospho [S199(100)]	0	1242.52	48382404		High	High	0.0003057	0.00263	1.98	115.53
FALSE	High	[K].ATLPSPDKLPGFK.[M]	1xPhospho [S5(100)]	0.000412107	0.000106358	1	1	1	P22314	P22314 [831-843]	P22314 1xPhospho [S835(100)]	1	1450.73	882243		High	High	0.0003057	0.002614	2.02	78.68
FALSE	High	[K].ATLSSTSGLDLMSESGEGEISPQR.[E]	1xPhospho [S21(100)]	4.54317e-08	5.5767e-05	1	1	1	Q8WWI1	Q8WWI1 [1006-1029]	Q8WWI1 1xPhospho [S1026(100)]	0	2532.12	4.38296e+06		High	High	5.097e-05	1.164e-05	2.81	52.36
FALSE	High	[K].ATLTASPLGAS.[-]	1xPhospho [S6(99.5)]	0.0211279	0.00154123	1	1	1	Q13111	Q13111 [946-956]	Q13111 1xPhospho [S951(99.5)]	0	1068.5	2.94052e+06		High	High	0.0004252	0.004038	1.22	80.48
FALSE	High	[K].ATNESEDEIPQLVPIGK.[K]	1xDeamidated [Q/N]; 1xPhospho [T2(100)]	0.000894425	0.000106358	1	1	3	O76021	O76021 [357-373]	O76021 1xPhospho [T358(100)]	0	1920.88	3.34968e+06		High	High	0.00263	0.0397	2.11	109.12
FALSE	High	[K].ATNESEDEIPQLVPIGK.[K]	1xPhospho [T2(99.5)]	0.0015355	0.000106358	1	1	2	O76021	O76021 [357-373]	O76021 1xPhospho [T358(99.5)]	0	1919.9	46518504		High	High	7.239e-05	0.0001183	2.2	107.16
FALSE	High	[K].ATNESEDEIPQLVPIGKK.[T]	1xPhospho [S5(100)]	0.000148023	5.5767e-05	1	1	1	O76021	O76021 [357-374]	O76021 1xPhospho [S361(100)]	1	2047.99	602240		High	High	7.239e-05	0.0003326	1.69	121.16
FALSE	High	[K].ATPELGSSENSASSPPR.[F]	1xPhospho [S14(99.2)]	0.000160886	5.5767e-05	1	1	1	Q9BX63	Q9BX63 [1019-1035]	Q9BX63 1xPhospho [S1032(99.2)]	0	1766.76			High	High	0.0007802	0.007175	1.64	109.56
FALSE	High	[K].ATSDTLESPPK.[I]	1xPhospho [S8(100)]	0.00044038	0.000106358	1	1	4	O94782	O94782 [306-316]	O94782 1xPhospho [S313(100)]	0	1225.53	1.21707e+06		High	High	0.002364	0.03543	1.09	58.65
FALSE	High	[K].ATSDTLESPPKIIPK.[Y]	1xPhospho [S8(100)]	2.33968e-05	5.5767e-05	1	1	1	O94782	O94782 [306-320]	O94782 1xPhospho [S313(100)]	1	1676.85	676338		High	High	0.0004252	0.004152	1.33	86.57
FALSE	High	[K].ATSEEDVSIK.[S]	1xPhospho [S3(100)]	0.0143864	0.00112927	1	1	1	Q5UIP0	Q5UIP0 [1606-1615]	Q5UIP0 1xPhospho [S1608(100)]	0	1158.49	345425		High	High	0.003092	0.04857	2.16	62.69
FALSE	High	[K].ATSEEDVSIKSPICEK.[Q]	1xCarbamidomethyl [C14]; 2xPhospho [S11(100); S/T]	0.00577784	0.000472836	1	1	2	Q5UIP0	Q5UIP0 [1606-1621]	Q5UIP0 2xPhospho [S1616(100); S/T]	1	1952.8	351283		High	High	0.00304	0.04736	1.56	100.53
FALSE	High	[K].ATSEEDVSIKSPICEK.[Q]	1xCarbamidomethyl [C14]; 1xPhospho [S11(100)]	0.000272393	0.000106358	1	1	1	Q5UIP0	Q5UIP0 [1606-1621]	Q5UIP0 1xPhospho [S1616(100)]	1	1872.83	2.47911e+06		High	High	0.001934	0.0251	1.12	101.39
FALSE	High	[K].ATSPGPTDLETRSPSPISISSSETSSIMQK.[L]	2xPhospho [T2(98.5); S/T]	0.0575499	0.00351242	1	1	1	Q5VT06	Q5VT06 [1816-1845]	Q5VT06 2xPhospho [T1817(98.5); S/T]	1	3251.44	689351		High	High	0.002786	0.04243	1.77	55.88
FALSE	High	[K].ATSSHFSASEESMDFLDK.[S]	2xPhospho [S3(98.7); S9(100)]	0.000461494	0.000106358	1	1	1	Q9ULU4	Q9ULU4 [454-471]	Q9ULU4 2xPhospho [S456(98.7); S462(100)]	0	2148.79	362358		High	High	0.001638	0.02149	1.51	65.37
FALSE	High	[K].ATSSSNPSSPAPDWYK.[D]	2xPhospho [S3(97.2); S/T/Y]	0.15058	0.00815046	1	1	1	P46100	P46100 [1988-2003]	P46100 2xPhospho [S1990(97.2); S/T/Y]	0	1854.7	471988		High	High	7.239e-05	0.0005776	2.04	46.43
FALSE	High	[K].ATTPASTANSDVATIPTDTPLK.[E]	1xPhospho [T3(99.5)]	3.54543e-06	5.5767e-05	1	1	2	O60271	O60271 [274-295]	O60271 1xPhospho [T276(99.5)]	0	2252.07	564055		High	High	0.001583	0.02046	2.07	53.44
FALSE	High	[K].ATVPVAAATAAEGEGSPPAVAAVAGPPAAAEVGGGVGGSSR.[A]	1xPhospho [T2(100)]	8.099e-07	5.5767e-05	1	1	1	O75179	O75179 [4-44]	O75179 1xPhospho [T5(100)]	0	3564.73	1.50304e+06		High	High	5.097e-05	2.111e-05	2.48	99.98
FALSE	High	[K].ATVTPSPVK.[G]	1xPhospho [S6(100)]	0.000371559	0.000106358	1	1	6	Q9H1E3	Q9H1E3 [176-184]	Q9H1E3 1xPhospho [S181(100)]	0	979.486	7.30682e+07		High	High	7.239e-05	0.00103	1.63	94.6
FALSE	High	[K].ATVTPSPVK.[G]	2xPhospho [T4(100); S6(100)]	0.0258472	0.00174765	1	1	2	Q9H1E3	Q9H1E3 [176-184]	Q9H1E3 2xPhospho [T179(100); S181(100)]	0	1059.45	107925248		High	High	7.239e-05	0.0003413	2.17	102.69
FALSE	High	[K].AVAEEDNGSIGEETDSSPGR.[K]	1xPhospho [S17(99.3)]	6.40963e-05	5.5767e-05	1	1	1	Q13586	Q13586 [652-671]	Q13586 1xPhospho [S668(99.3)]	0	2099.84	380153		High	High	0.002083	0.02937	2.09	28.2
FALSE	High	[K].AVAEEDNGSIGEETDSSPGRK.[K]	1xPhospho [S9(100)]	3.14785e-06	5.5767e-05	1	1	1	Q13586	Q13586 [652-672]	Q13586 1xPhospho [S660(100)]	1	2227.94	363226		High	High	0.0004545	0.004281	1.93	34.72
FALSE	High	[K].AVAEEDNGSIGEETDSSPGRK.[K]	1xDeamidated [N7]; 1xPhospho [S17(98.7)]	1.3691e-05	5.5767e-05	1	1	2	Q13586	Q13586 [652-672]	Q13586 1xPhospho [S668(98.7)]	1	2228.92	851316		High	High	7.239e-05	0.0002075	2.34	102.86
FALSE	High	[K].AVAGVMITASHNR.[K]	1xPhospho [S10(100)]	3.85316e-06	5.5767e-05	1	1	1	Q6PCE3	Q6PCE3 [166-178]	Q6PCE3 1xPhospho [S175(100)]	0	1406.66	1.11795e+06		High	High	0.001015	0.01251	1.64	84.47
FALSE	High	[K].AVASPEATVSQTDENK.[A]	1xPhospho [S4(100)]	0.000126675	5.5767e-05	1	2	1	Q641Q2	Q641Q2 [495-510]	Q641Q2 1xPhospho [S498(100)]	0	1726.75	1424397		High	High	0.003738	0.0588	1.66	90.77
FALSE	High	[K].AVDKPPSPSPIEMK.[K]	1xOxidation [M13]; 1xPhospho [S]	0.109828	0.0057229	1	1	1	Q9H165	Q9H165 [80-93]		0	1591.74	261174		High	High	0.00021	0.001964	1.79	121.03
FALSE	High	[K].AVDLGPPKPSDQETGEQVSSPSSHPALHTTTEDSAGVQTEF.[-]	1xPhospho [S/T]	9.16022e-07	5.5767e-05	1	1	1	Q96TA1	Q96TA1 [706-746]		0	4313.94	6.19958e+06		High	High	0.000275	0.002311	2.34	114.73
FALSE	High	[K].AVDSSSEEIEVEVPVVDR.[R]	1xPhospho [S]	0.000210393	0.000106358	1	1	1	Q9Y6X4	Q9Y6X4 [632-649]		0	2038.92	321773		High	High	0.001426	0.01755	1.61	27.97
FALSE	High	[K].AVDSSSEEIEVEVPVVDR.[R]	3xPhospho [S4(100); S5(100); S6(100)]	0.0479622	0.0028695	1	1	1	Q9Y6X4	Q9Y6X4 [632-649]	Q9Y6X4 3xPhospho [S635(100); S636(100); S637(100)]	0	2198.85	348168		High	High	0.0003675	0.002964	1.72	102.86
FALSE	High	[K].AVDSSSEEIEVEVPVVDR.[R]	2xPhospho [S]	5.25738e-05	5.5767e-05	1	1	1	Q9Y6X4	Q9Y6X4 [632-649]		0	2118.89	1.08221e+06		High	High	0.0006608	0.006291	2.09	51.34
FALSE	High	[K].AVDSSSEEIEVEVPVVDRR.[N]	1xPhospho [S4(99.7)]	2.96423e-07	5.5767e-05	1	1	1	Q9Y6X4	Q9Y6X4 [632-650]	Q9Y6X4 1xPhospho [S635(99.7)]	1	2195.02	2.09557e+06		High	High	0.002786	0.04208	1.88	114.96
FALSE	High	[K].AVDSSSEEIEVEVPVVDRR.[N]	2xPhospho [S4(100); S5(99.4)]	1.87198e-06	5.5767e-05	1	1	3	Q9Y6X4	Q9Y6X4 [632-650]	Q9Y6X4 2xPhospho [S635(100); S636(99.4)]	1	2274.99	9253599		High	High	0.0003999	0.003397	2.14	24.5
FALSE	High	[K].AVDTEEDSPEEEMEDSQDEQHK.[V]	1xPhospho [S8(100)]	2.10996e-08	5.5767e-05	1	1	1	Q8IYY4	Q8IYY4 [419-440]	Q8IYY4 1xPhospho [S426(100)]	0	2656.97	358004		High	High	0.001718	0.02278	1.48	31.06
FALSE	High	[K].AVEFSSGAKSPSK.[S]	1xPhospho [S10(100)]	3.58784e-06	5.5767e-05	1	1	1	P25054	P25054 [1351-1363]	P25054 1xPhospho [S1360(100)]	1	1374.63	617879		High	High	0.000485	0.004623	2.23	33.39
FALSE	High	[K].AVEQEDELSDVSQGGSK.[A]	2xPhospho [S9(100); S12(100)]	0.00127103	0.000106358	1	1	3	O60271	O60271 [257-273]	O60271 2xPhospho [S265(100); S268(100)]	0	1937.74	653978		High	High	7.239e-05	0.0003401	2	14.11
FALSE	High	[K].AVEQEDELSDVSQGGSK.[A]	1xPhospho [S9(100)]	2.96417e-05	5.5767e-05	1	1	2	O60271	O60271 [257-273]	O60271 1xPhospho [S265(100)]	0	1857.77	2.3375e+06		High	High	7.239e-05	0.001181	2.87	21.98
FALSE	High	[K].AVGMPSPVSPK.[L]	1xPhospho [S]	0.00774568	0.000643003	1	1	2	Q9UHB7	Q9UHB7 [1050-1060]		0	1149.54	774907		High	High	0.002443	0.03787	1.97	28.29
FALSE	High	[K].AVGMPSPVSPK.[L]	2xPhospho [S6(100); S9(100)]	0.00128639	0.000106358	1	1	4	Q9UHB7	Q9UHB7 [1050-1060]	Q9UHB7 2xPhospho [S1055(100); S1058(100)]	0	1229.5	1.99781e+06		High	High	0.0009882	0.01153	1.34	70.31
FALSE	High	[K].AVGNGAAEISLKSPR.[E]	1xPhospho [S13(100)]	0.0750573	0.00415722	1	1	1	Q5T481	Q5T481 [968-982]	Q5T481 1xPhospho [S980(100)]	1	1549.77	396561		High	High	0.002891	0.04352	1.81	27.15
FALSE	High	[K].AVIVSSPK.[A]	1xPhospho [S6(99.7)]	0.0203456	0.00154123	1	1	2	Q14966	Q14966 [1396-1403]	Q14966 1xPhospho [S1401(99.7)]	0	880.454	1.51448e+06		High	High	0.0008	0.008155	1.66	73.98
FALSE	High	[K].AVLPVTCHRDSFSR.[M]	1xCarbamidomethyl [C7]; 1xPhospho [S11(99.6)]	0.0198772	0.00144309	1	1	2	Q96N67	Q96N67 [2119-2132]	Q96N67 1xPhospho [S2129(99.6)]	1	1724.79	688280		High	High	0.004598	0.07556	1.12	78.76
FALSE	High	[K].AVNVSEESDWTENSFQGGQEDGGDDK.[E]	1xPhospho [S14(100)]	0.000124973	5.5767e-05	1	1	1	Q8WY54	Q8WY54 [494-519]	Q8WY54 1xPhospho [S507(100)]	0	2880.11	842421		High	High	0.0007209	0.006861	1.27	76.74
FALSE	High	[K].AVPALGKSPPHHSGFQQYQQADASK.[Q]	1xPhospho [S8(100)]	3.11462e-08	5.5767e-05	1	1	3	Q92540	Q92540 [774-798]	Q92540 1xPhospho [S781(100)]	1	2729.28	7.58037e+06		High	High	0.0004252	0.003781	1.48	30.52
FALSE	High	[K].AVPETEDVQASVSDTAQQPSEEQSK.[S]	1xPhospho [S13(100)]	1.60178e-05	5.5767e-05	1	1	1	Q6FIF0	Q6FIF0 [113-137]	Q6FIF0 1xPhospho [S125(100)]	0	2740.18	1.26282e+06		High	High	0.0002433	0.001993	2.54	100.57
FALSE	High	[K].AVPIAVADEGESESEDDDLKPR.[G]	2xPhospho [S12(100); S14(100)]	2.32502e-09	5.5767e-05	1	1	1	Q9Y2K6	Q9Y2K6 [121-142]	Q9Y2K6 2xPhospho [S132(100); S134(100)]	0	2502.03	9878032		High	High	5.097e-05	4.947e-06	2.67	79.23
FALSE	High	[K].AVPIAVADEGESESEDDDLKPR.[G]	1xPhospho [S12(99.4)]	0.0164129	0.00135016	1	1	1	Q9Y2K6	Q9Y2K6 [121-142]	Q9Y2K6 1xPhospho [S132(99.4)]	0	2422.07			High	High	0.0005163	0.004934	1.58	112.06
FALSE	High	[K].AVPMAPAPASPGSSNDSSAR.[S]	3xPhospho [S10(100); S13(97.4); S14(97.4)]	0.0245792	0.00174765	1	1	1	Q66K74	Q66K74 [750-769]	Q66K74 3xPhospho [S759(100); S762(97.4); S763(97.4)]	0	2109.77	149468		High	High	0.0008781	0.01028	1.99	87.14
FALSE	High	[K].AVPMAPAPASPGSSNDSSAR.[S]	1xDeamidated [N15]; 1xPhospho [S10(100)]	9.97885e-05	5.5767e-05	1	1	2	Q66K74	Q66K74 [750-769]	Q66K74 1xPhospho [S759(100)]	0	1950.83	216269		High	High	0.0008781	0.01024	1.21	113.6
FALSE	High	[K].AVPMAPAPASPGSSNDSSAR.[S]	2xPhospho [S10(100); S13(100)]	0.00932576	0.000750942	1	1	1	Q66K74	Q66K74 [750-769]	Q66K74 2xPhospho [S759(100); S762(100)]	0	2029.81	287798		High	High	0.0009882	0.01162	1.68	24.27
FALSE	High	[K].AVPMAPAPASPGSSNDSSAR.[S]	1xPhospho [S10(100)]	4.23848e-07	5.5767e-05	1	1	2	Q66K74	Q66K74 [750-769]	Q66K74 1xPhospho [S759(100)]	0	1949.84	4279736		High	High	0.0003057	0.002624	1.66	84.15
FALSE	High	[K].AVPPVSPELR.[K]	1xPhospho [S6(100)]	0.00479067	0.000354203	1	1	6	Q96JM3	Q96JM3 [411-420]	Q96JM3 1xPhospho [S416(100)]	0	1144.58	1.95474e+06		High	High	0.0003383	0.002831	2.22	23.09
FALSE	High	[K].AVPVESPVQK.[V]	1xPhospho [S6(100)]	0.0123696	0.00108231	1	1	1	Q8TB61	Q8TB61 [422-431]	Q8TB61 1xPhospho [S427(100)]	0	1133.56	212859		High	High	0.0005788	0.005088	1.53	33.51
FALSE	High	[K].AVPVESPVQKV.[-]	1xPhospho [S6(100)]	0.00962313	0.000750942	1	1	1	Q8TB61	Q8TB61 [422-432]	Q8TB61 1xPhospho [S427(100)]	1	1232.63	950790		High	High	0.000275	0.002327	1.5	96.53
FALSE	High	[K].AVQQHQHGYDSDEEVDSELGTWEHQLR.[R]	1xPhospho [S11(100)]	0.000182353	0.000106358	1	1	1	Q8IWZ8	Q8IWZ8 [475-501]	Q8IWZ8 1xPhospho [S485(100)]	0	3273.39	25648402		High	High	5.097e-05	3.918e-06	4.96	85.17
FALSE	High	[K].AVQQHQHGYDSDEEVDSELGTWEHQLR.[R]	1xDeamidated [Q]; 1xPhospho [S11(100)]	2.74862e-14	5.5767e-05	1	1	2	Q8IWZ8	Q8IWZ8 [475-501]	Q8IWZ8 1xPhospho [S485(100)]	0	3274.37			High	High	0.002496	0.03868	1.51	55.09
FALSE	High	[K].AVRPEVNTVASSDEVCDGDREK.[E]	1xCarbamidomethyl [C16]; 2xPhospho [S11(100); S12(100)]	0.00495617	0.000414575	1	1	1	O75151	O75151 [448-469]	O75151 2xPhospho [S458(100); S459(100)]	1	2593.06			High	High	0.0004252	0.003868	1.21	54.11
FALSE	High	[K].AVSAECLGPPLDISTK.[N]	1xCarbamidomethyl [C6]; 1xPhospho [S3(100)]	0.00383065	0.000168724	1	1	1	O75037	O75037 [1147-1162]	O75037 1xPhospho [S1149(100)]	0	1737.81	170825		High	High	5.097e-05	1.94e-06	3.32	77.77
FALSE	High	[K].AVSEEQQPALK.[G]	1xPhospho [S3(100)]	0.000477787	0.000106358	1	1	1	Q8NE71	Q8NE71 [164-174]	Q8NE71 1xPhospho [S166(100)]	0	1279.59			High	High	5.097e-05	1.084e-06	3.5	107.11
FALSE	High	[K].AVSETPAVPPVSEDEDDDDDDATPPPVIAPRPEHTK.[S]	2xPhospho [S12(100); T23(100)]	0.00945239	0.000750942	1	1	1	Q13153	Q13153 [163-198]	Q13153 2xPhospho [S174(100); T185(100)]	0	3968.7	1.16152e+06		High	High	0.002109	0.0297	1.32	76.12
FALSE	High	[K].AVSETPAVPPVSEDEDDDDDDATPPPVIAPRPEHTK.[S]	1xPhospho [S3(98.7)]	2.68713e-10	5.5767e-05	1	1	3	Q13153	Q13153 [163-198]	Q13153 1xPhospho [S165(98.7)]	0	3888.73	42259004		High	High	0.001826	0.02404	1.96	45.33
FALSE	High	[K].AVSFHLVHR.[S]	1xPhospho [S3(100)]	0.000624805	0.000106358	1	1	1	Q96GA3	Q96GA3 [15-23]	Q96GA3 1xPhospho [S17(100)]	0	1145.56	434811		High	High	0.001347	0.0158	1.17	103.08
FALSE	High	[K].AVSGYQSHDDSSDNSECSFPFK.[Y]	1xCarbamidomethyl [C17]; 1xPhospho [S7(99.6)]	3.29992e-07	5.5767e-05	1	1	6	Q9UBW7	Q9UBW7 [1050-1071]	Q9UBW7 1xPhospho [S1056(99.6)]	0	2543.97	1.37205e+06		High	High	5.097e-05	8.41e-06	2.65	86.3
FALSE	High	[K].AVSPPHLDGPPSPR.[S]	1xPhospho [S12(100)]	1.59552e-05	5.5767e-05	1	1	3	P29590	P29590 [516-529]	P29590 1xPhospho [S527(100)]	0	1506.71	2142658		High	High	5.097e-05	2.152e-05	2.67	61.67
FALSE	High	[K].AVSPPHLDGPPSPR.[S]	2xPhospho [S3(100); S12(100)]	7.58095e-06	5.5767e-05	1	1	4	P29590	P29590 [516-529]	P29590 2xPhospho [S518(100); S527(100)]	0	1586.68	10208206		High	High	5.097e-05	8.966e-06	3.3	88.97
FALSE	High	[K].AVSPPHLDGPPSPRSPVIGSEVFLPNSNHVASGAGEAEER.[V]	1xDeamidated [N28]; 3xPhospho [S3(100); S12(100); S15(100)]	7.64108e-06	5.5767e-05	1	1	1	P29590	P29590 [516-555]	P29590 3xPhospho [S518(100); S527(100); S530(100)]	1	4301.89	828460		High	High	7.239e-05	0.000267	2.98	25.53
FALSE	High	[K].AVSPPHLDGPPSPRSPVIGSEVFLPNSNHVASGAGEAEER.[V]	3xPhospho [S3(100); S12(100); S15(100)]	2.65975e-11	5.5767e-05	1	1	2	P29590	P29590 [516-555]	P29590 3xPhospho [S518(100); S527(100); S530(100)]	1	4300.91	17081408		High	High	0.0009882	0.01154	1.82	87.06
FALSE	High	[K].AVSPPHLDGPPSPRSPVIGSEVFLPNSNHVASGAGEAEER.[V]	2xDeamidated [N26; N28]; 2xPhospho [S12(100); S15(100)]	3.76917e-08	5.5767e-05	1	1	1	P29590	P29590 [516-555]	P29590 2xPhospho [S527(100); S530(100)]	1	4222.91			High	High	0.005589	0.09904	1.34	41.23
FALSE	High	[K].AVSTVVVTTAPSPK.[Q]	1xPhospho [S12(100)]	0.000193432	0.000106358	1	1	1	Q6P4R8	Q6P4R8 [1280-1293]	Q6P4R8 1xPhospho [S1291(100)]	0	1436.74	192315		High	High	7.239e-05	0.0004293	2.67	32.52
FALSE	High	[K].AVTFSPDLGPVPHEGLGEYNR.[A]	1xPhospho [S5(100)]	6.64011e-07	5.5767e-05	1	1	2	Q9P1Y5	Q9P1Y5 [681-701]	Q9P1Y5 1xPhospho [S685(100)]	0	2335.08	202792		High	High	0.0007209	0.006774	1.89	25.01
FALSE	High	[K].AVTGQTTQVSPPVIAGR.[V]	1xPhospho [S10(100)]	0.000374464	0.000106358	1	1	1	Q6MZP7	Q6MZP7 [255-271]	Q6MZP7 1xPhospho [S264(100)]	0	1761.89	173879		High	High	0.001266	0.01517	1.71	27.48
FALSE	High	[K].AVTIANSPSKPSEK.[D]	1xDeamidated [N6]; 1xPhospho [S/T]	0.16533	0.00894851	1	1	1	Q8NEF9	Q8NEF9 [197-210]		0	1509.72	187726		High	High	0.003164	0.05088	1.11	30.18
FALSE	High	[K].AVTIANSPSKPSEK.[D]	1xPhospho [S12(99.3)]	7.90826e-07	5.5767e-05	1	1	3	Q8NEF9	Q8NEF9 [197-210]	Q8NEF9 1xPhospho [S208(99.3)]	0	1508.74	9875784		High	High	7.239e-05	0.0005755	1.62	51.83
FALSE	High	[K].AVVSPPK.[F]	1xPhospho [S4(100)]	0.026783	0.00179879	2	7	1	P49792; Q99666	P49792 [2507-2513]; Q99666 [1531-1537]	P49792 1xPhospho [S2510(100)]; Q99666 1xPhospho [S1534(100)]	0	777.391	255479		High	High	0.004346	0.07006	2.19	45.69
FALSE	High	[K].AVVSPPKFVFGSESVK.[RS]	1xPhospho [S4(100)]	2.90783e-06	5.5767e-05	1	5	3	P49792	P49792 [2507-2522]	P49792 1xPhospho [S2510(100)]	1	1757.89	906769		High	High	0.0003383	0.002792	2	24.3
FALSE	High	[K].AYSFCGTVEYMAPEVVNR.[RQ]	1xCarbamidomethyl [C5]; 1xOxidation [M11]; 1xPhospho [T7(99.4)]	0.00345156	0.000168724	1	3	1	P51812	P51812 [225-242]	P51812 1xPhospho [T231(99.4)]	0	2188.91	322521		High	High	0.0009882	0.01127	1.81	32.66
FALSE	High	[K].AYSFDR.[N]	1xPhospho [S3(100)]	0.0341458	0.0023196	1	1	1	Q58EX7	Q58EX7 [675-680]	Q58EX7 1xPhospho [S677(100)]	0	838.313	516855		High	High	0.002839	0.04308	1.16	28.1
FALSE	High	[K].AYSPTCSPTLGFK.[E]	1xCarbamidomethyl [C6]; 2xPhospho [S7(98.5); S/T/Y]	0.0871154	0.00469923	1	1	1	Q5TGY3	Q5TGY3 [1397-1409]	Q5TGY3 2xPhospho [S1403(98.5); S/T/Y]	0	1588.62	116133		High	High	0.0009664	0.01087	1.34	62.5
FALSE	High	[K].AYSSPSTTPEAR.[R]	1xPhospho [S4(100)]	0.000856107	0.000106358	1	1	1	Q9UPU9	Q9UPU9 [417-428]	Q9UPU9 1xPhospho [S420(100)]	0	1346.56	787066		High	High	0.00304	0.04748	1.09	32.26
FALSE	High	[K].CAAPRPPSSSPEQR.[T]	1xCarbamidomethyl [C1]; 1xPhospho [S]	9.09811e-05	5.5767e-05	1	1	2	Q5H9R7	Q5H9R7 [844-857]		0	1619.7	5874566		High	High	0.00389	0.06109	1.81	73.37
FALSE	High	[K].CAHLCMDSVKTSDDEVGSPK.[E]	2xCarbamidomethyl [C1; C5]; 2xPhospho [S12(100); S18(100)]	2.58841e-05	5.5767e-05	1	1	1	Q6ULP2	Q6ULP2 [365-384]	Q6ULP2 2xPhospho [S376(100); S382(100)]	1	2395.9	983901		High	High	7.239e-05	0.0001589	2.03	58.96
FALSE	High	[K].CDILVQEELLASPKK.[L]	1xCarbamidomethyl [C1]; 1xPhospho [S12(100)]	1.1838e-07	5.5767e-05	1	1	1	Q96JM3	Q96JM3 [592-606]	Q96JM3 1xPhospho [S603(100)]	1	1822.9	2206066		High	High	0.001126	0.01386	1.38	58.54
FALSE	High	[K].CDSSPDSAEDVR.[K]	1xCarbamidomethyl [C1]; 1xPhospho [S7(100)]	8.40625e-05	5.5767e-05	1	2	1	P12763	P12763 [132-143]	P12763 1xPhospho [S138(100)]	0	1417.49	7.34174e+06		High	High	0.0009882	0.01114	2.11	67.75
FALSE	High	[K].CDSSPDSAEDVRK.[LV]	1xCarbamidomethyl [C1]; 1xPhospho [S7(100)]	0.000112774	5.5767e-05	1	2	1	P12763	P12763 [132-144]	P12763 1xPhospho [S138(100)]	1	1545.59	4.58068e+06		High	High	0.0003057	0.002731	1.64	71.8
FALSE	High	[K].CESDNTTNGCGLESPGNTVTPVNVNEVKPINK.[G]	2xCarbamidomethyl [C1; C10]; 1xDeamidated [N23]; 1xPhospho [T/S]	0.000851468	0.000106358	1	1	1	O94782	O94782 [385-416]		0	3525.55	598582		High	High	5.097e-05	2.105e-08	3.17	84.93
FALSE	High	[K].CGGVEQASSSPR.[S]	1xCarbamidomethyl [C1]; 1xPhospho [S]	8.77769e-05	5.5767e-05	1	1	1	Q5VZL5	Q5VZL5 [1232-1243]		0	1314.51	674204		High	High	0.002162	0.0308	1.77	48.19
FALSE	High	[K].CGSEVTTPENSSSPGMMDMHDDNSNQSSIADASPIK.[Q]	1xCarbamidomethyl [C1]; 1xPhospho [S33(100)]	1.77853e-08	5.5767e-05	1	1	2	Q4VC05	Q4VC05 [71-106]	Q4VC05 1xPhospho [S103(100)]	0	3876.53	1.98685e+06		High	High	7.239e-05	0.0002226	2.24	121.02
FALSE	High	[K].CGSEVTTPENSSSPGMMDMHDDNSNQSSIADASPIK.[Q]	1xCarbamidomethyl [C1]; 2xPhospho [T6(97.8); S33(100)]	0.000182921	0.000106358	1	1	1	Q4VC05	Q4VC05 [71-106]	Q4VC05 2xPhospho [T76(97.8); S103(100)]	0	3956.5			High	High	7.239e-05	0.0001289	2.51	108.59
FALSE	High	[K].CGSGPVHISGQHLVAVEEDAESEDEEEEDVK.[L]	1xCarbamidomethyl [C1]; 1xDeamidated [Q11]; 1xPhospho [S22(100)]	1.43331e-12	5.5767e-05	1	1	9	P06748	P06748 [104-134]	P06748 1xPhospho [S125(100)]	0	3461.42	5.75897e+07		High	High	0.002057	0.02816	1.3	39.37
FALSE	High	[K].CGSGPVHISGQHLVAVEEDAESEDEEEEDVK.[L]	1xCarbamidomethyl [C1]; 1xPhospho [S22(100)]	2.04116e-19	5.5767e-05	1	1	100	P06748	P06748 [104-134]	P06748 1xPhospho [S125(100)]	0	3460.44	4.36565e+08		High	High	0.0003057	0.002593	2.23	116.53
FALSE	High	[K].CGTQTSSPQVLNSSASYSENR.[N]	1xCarbamidomethyl [C1]; 2xDeamidated [Q4; Q9]; 1xPhospho [T/S/Y]	0.087544	0.00469923	1	1	1	Q8NCP5	Q8NCP5 [198-218]		0	2354.94			High	High	7.239e-05	0.0004778	2.61	30.86
FALSE	High	[K].CHSLGYNFIHK.[M]	1xCarbamidomethyl [C1]; 1xPhospho [S3(100)]	0.0158597	0.00129566	1	1	1	Q86X27	Q86X27 [341-351]	Q86X27 1xPhospho [S343(100)]	0	1455.62	191702		High	High	0.0004252	0.003649	1.96	41.1
FALSE	High	[K].CIFMSETQSSPTK.[G]	1xCarbamidomethyl [C1]; 1xPhospho [S/T]	0.108279	0.00567514	1	1	1	O75928	O75928 [490-502]		0	1595.65	152473		High	High	0.0009882	0.01194	1.41	95.61
FALSE	High	[K].CIGKPGGSLDNSEQK.[C]	1xCarbamidomethyl [C1]; 1xPhospho [S8(100)]	0.000188689	0.000106358	1	1	1	Q9Y5L4	Q9Y5L4 [50-64]	Q9Y5L4 1xPhospho [S57(100)]	0	1669.73	291345		High	High	0.002006	0.02638	1.37	84.41
FALSE	High	[K].CLQEGAEISSPAVER.[L]	1xCarbamidomethyl [C1]; 1xPhospho [S10(99.6)]	0.00770862	0.000643003	1	1	1	Q9BQ52	Q9BQ52 [609-623]	Q9BQ52 1xPhospho [S618(99.6)]	0	1725.75	138149		High	High	0.0006364	0.005533	1.84	91.27
FALSE	High	[K].CLSPGGHPTYRPAYLLENEEEER.[N]	1xCarbamidomethyl [C1]; 1xPhospho [S3(100)]	1.63564e-06	5.5767e-05	1	1	1	Q8NFF5	Q8NFF5 [561-583]	Q8NFF5 1xPhospho [S563(100)]	0	2797.23	1.41374e+06		High	High	7.239e-05	0.0007259	2.54	97.35
FALSE	High	[K].CMMKKFSSTAQGNTEVDTGTLER.[H]	1xCarbamidomethyl [C1]; 1xDeamidated [N13]; 1xOxidation [M2]; 1xPhospho [T20(99)]	0.164587	0.00894851	1	1	1	A6NHJ4	A6NHJ4 [69-91]	A6NHJ4 1xPhospho [T88(99)]	2	2688.14			High	High	0.002006	0.02578	2.32	42.83
FALSE	High	[K].CNPSNSSPSSAACAPSCAGDLPLPSNTPTFSIK.[T]	3xCarbamidomethyl [C1; C13; C17]; 1xPhospho [S7(95.5)]	0.000282766	0.000106358	1	1	1	Q9NZJ0	Q9NZJ0 [438-470]	Q9NZJ0 1xPhospho [S444(95.5)]	0	3472.49	2.07364e+06		High	High	0.004743	0.07993	1.3	58.59
FALSE	High	[K].CNSLVSSASP.[-]	1xCarbamidomethyl [C1]; 1xPhospho [S9(100)]	0.0489752	0.00297043	1	1	1	Q96M89	Q96M89 [656-665]	Q96M89 1xPhospho [S664(100)]	0	1101.43	1.13715e+06		High	High	0.001126	0.01371	2.14	74.93
FALSE	High	[K].CPSPINEHNGLIK.[G]	1xCarbamidomethyl [C1]; 1xPhospho [S3(100)]	0.00562515	0.000472836	1	1	1	Q9Y2H6	Q9Y2H6 [211-223]	Q9Y2H6 1xPhospho [S213(100)]	0	1558.71	559459		High	High	0.001799	0.02343	1.23	30.33
FALSE	High	[K].CQSVSSAGELETENYER.[D]	1xCarbamidomethyl [C1]; 1xPhospho [S3(99.5)]	6.43345e-05	5.5767e-05	1	1	1	Q96RS0	Q96RS0 [573-589]	Q96RS0 1xPhospho [S575(99.5)]	0	2038.81	1389170		High	High	0.0006608	0.005903	2.23	108.74
FALSE	High	[K].CRGEDLQSISPGSR.[L]	1xCarbamidomethyl [C1]; 1xPhospho [S10(99.5)]	0.0104198	0.000802076	1	1	1	Q13077	Q13077 [57-70]	Q13077 1xPhospho [S66(99.5)]	1	1641.71	183061		High	High	0.0008573	0.009133	1.31	78.77
FALSE	High	[K].CRSPLQTPSSGQFSSSPIQASAK.[K]	1xCarbamidomethyl [C1]; 2xPhospho [S3(100); S16(99.6)]	0.000280839	0.000106358	1	1	1	Q6PGQ7	Q6PGQ7 [237-259]	Q6PGQ7 2xPhospho [S239(100); S252(99.6)]	1	2581.12	496664		High	High	7.239e-05	0.0001064	2.34	97.14
FALSE	High	[K].CRSPLQTPSSGQFSSSPIQASAK.[K]	1xCarbamidomethyl [C1]; 1xDeamidated [Q12]; 1xPhospho [S/T]	0.0295288	0.00195622	1	1	1	Q6PGQ7	Q6PGQ7 [237-259]		1	2502.13			High	High	0.001508	0.01871	1.32	58.18
FALSE	High	[K].CSDSQSWEDIAPEIEPCAENR.[L]	2xCarbamidomethyl [C1; C17]; 2xPhospho [S]	3.64939e-05	5.5767e-05	1	1	1	Q12888	Q12888 [781-801]		0	2652.96	473043		High	High	0.001211	0.01442	1.86	30.27
FALSE	High	[K].CSDSQSWEDIAPEIEPCAENR.[L]	2xCarbamidomethyl [C1; C17]; 1xPhospho [S6(99)]	5.4383e-06	5.5767e-05	1	1	1	Q12888	Q12888 [781-801]	Q12888 1xPhospho [S786(99)]	0	2573	1.0538e+06		High	High	7.239e-05	0.001175	2.29	40.81
FALSE	High	[K].CSDVSELSSSPPGPYHQEPYVCKPEER.[F]	2xCarbamidomethyl [C1; C22]; 1xDeamidated [Q17]; 1xPhospho [S10(98.8)]	7.63054e-07	5.5767e-05	1	1	1	Q9Y478	Q9Y478 [173-199]	Q9Y478 1xPhospho [S182(98.8)]	0	3215.33	3.0622e+06		High	High	0.0002433	0.002001	1.48	87.48
FALSE	High	[K].CSDVSELSSSPPGPYHQEPYVCKPEER.[F]	2xCarbamidomethyl [C1; C22]; 1xPhospho [S10(98.4)]	7.47418e-11	5.5767e-05	1	1	2	Q9Y478	Q9Y478 [173-199]	Q9Y478 1xPhospho [S182(98.4)]	0	3214.35	8400239		High	High	5.097e-05	9.754e-08	3.45	53.71
FALSE	High	[K].CSGPGLSPGMVR.[A]	1xCarbamidomethyl [C1]; 1xPhospho [S7(100)]	4.76574e-05	5.5767e-05	1	1	1	P21333	P21333 [1453-1464]	P21333 1xPhospho [S1459(100)]	0	1297.54	2.42289e+06		High	High	0.001583	0.0202	1.96	68.09
FALSE	High	[K].CSGPGLSPGMVR.[A]	1xCarbamidomethyl [C1]; 1xOxidation [M10]; 1xPhospho [S7(100)]	0.00376146	0.000168724	1	1	2	P21333	P21333 [1453-1464]	P21333 1xPhospho [S1459(100)]	0	1313.54	3.8856e+06		High	High	0.0004252	0.003642	2.81	80.29
FALSE	High	[K].CSISGHGSLNSISR.[H]	1xCarbamidomethyl [C1]; 1xPhospho [S8(100)]	0.000700799	0.000106358	1	1	2	O75044	O75044 [893-906]	O75044 1xPhospho [S900(100)]	0	1554.67	283056		High	High	0.001126	0.0138	2.07	26.08
FALSE	High	[K].CSPDNKPSLQIK.[E]	1xCarbamidomethyl [C1]; 1xPhospho [S2(100)]	0.00421613	0.000229731	1	1	1	Q99708	Q99708 [567-578]	Q99708 1xPhospho [S568(100)]	0	1466.67	234795		High	High	7.239e-05	5.277e-05	2.98	101.32
FALSE	High	[K].CSPSESPLMEK.[K]	1xCarbamidomethyl [C1]; 1xOxidation [M9]; 2xPhospho [S2(100); S]	0.0109307	0.000802076	1	1	1	Q8WUM9	Q8WUM9 [264-274]	Q8WUM9 2xPhospho [S265(100); S]	0	1440.48	473955		High	High	0.0008	0.007686	2.18	76.67
FALSE	High	[K].CSPSESPLMEK.[K]	1xCarbamidomethyl [C1]; 2xPhospho [S2(100); S6(100)]	0.0206341	0.00154123	1	1	1	Q8WUM9	Q8WUM9 [264-274]	Q8WUM9 2xPhospho [S265(100); S269(100)]	0	1424.49	1.14166e+06		High	High	0.0008272	0.008692	1.6	86.11
FALSE	High	[K].CSSCEPFPDGATNNLSR.[S]	2xCarbamidomethyl [C1; C4]; 1xPhospho [S16(100)]	0.00668203	0.000529034	1	1	1	O95999	O95999 [119-135]	O95999 1xPhospho [S134(100)]	0	1991.76	467430		High	High	7.239e-05	0.0001003	3.44	51.26
FALSE	High	[K].CSTAGSSPNSVSELSLASLTEK.[I]	1xCarbamidomethyl [C1]; 1xPhospho [T3(98.7)]	1.55995e-08	5.5767e-05	1	1	2	Q5M775	Q5M775 [355-376]	Q5M775 1xPhospho [T357(98.7)]	0	2305.03	912191		High	High	0.0003675	0.003088	2.12	121.39
FALSE	High	[K].CTGDFSPSPEK.[L]	1xCarbamidomethyl [C1]; 1xPhospho [S8(100)]	9.23523e-06	5.5767e-05	1	1	2	Q5VWN6	Q5VWN6 [1534-1544]	Q5VWN6 1xPhospho [S1541(100)]	0	1304.49	1.11246e+06		High	High	5.097e-05	2.168e-05	3.11	79.52
FALSE	High	[K].CVGAELEYDSEHSDWHGFD.[-]	1xCarbamidomethyl [C1]; 1xPhospho [S10(100)]	0.0002643	0.000106358	1	1	1	Q9GZN8	Q9GZN8 [156-174]	Q9GZN8 1xPhospho [S165(100)]	0	2332.85	764572		High	High	7.239e-05	0.0006479	1.63	105.65
FALSE	High	[K].CYDSPPSSPEMNNSSINNQLLPVDAIR.[I]	1xCarbamidomethyl [C1]; 1xOxidation [M11]; 1xPhospho [S4(100)]	0.000420649	0.000106358	1	1	1	Q9NZW5	Q9NZW5 [103-129]	Q9NZW5 1xPhospho [S106(100)]	0	3114.35	316335		High	High	7.239e-05	0.0007161	2.54	38.87
FALSE	High	[K].DAAAHLQTSHKPSAEDAEGQSPLSQK.[Y]	1xDeamidated [Q]; 1xPhospho [S21(100)]	2.10996e-08	5.5767e-05	1	1	2	Q96F24	Q96F24 [93-118]	Q96F24 1xPhospho [S113(100)]	0	2784.25	181355		High	High	0.000107	0.001508	2.17	63.55
FALSE	High	[K].DAAAHLQTSHKPSAEDAEGQSPLSQK.[Y]	1xPhospho [S21(100)]	6.77872e-12	5.5767e-05	1	1	1	Q96F24	Q96F24 [93-118]	Q96F24 1xPhospho [S113(100)]	0	2783.26	1.68199e+06		High	High	7.239e-05	0.0004076	1.62	22.73
FALSE	High	[K].DAAAHLQTSHKPSAEDAEGQSPLSQKYSPSTEK.[C]	3xPhospho [S13(99.2); S24(99.2); S28(99.2)]	0.00254917	0.000106358	1	1	1	Q96F24	Q96F24 [93-125]	Q96F24 3xPhospho [S105(99.2); S116(99.2); S120(99.2)]	1	3735.56	250799		High	High	0.0001754	0.001901	2.47	55.7
FALSE	High	[K].DAAAHLQTSHKPSAEDAEGQSPLSQKYSPSTEK.[C]	2xPhospho [S21(99.2); S28(97.6)]	2.76475e-05	5.5767e-05	1	1	1	Q96F24	Q96F24 [93-125]	Q96F24 2xPhospho [S113(99.2); S120(97.6)]	1	3655.59	908883		High	High	0.0014	0.0171	1.5	21.35
FALSE	High	[K].DAAAHLQTSHKPSAEDAEGQSPLSQKYSPSTEK.[C]	1xPhospho [S/Y/T]	4.91308e-12	5.5767e-05	1	1	1	Q96F24	Q96F24 [93-125]		1	3575.63	1.25438e+06		High	High	0.002083	0.02932	1.72	44.81
FALSE	High	[K].DAACQRPHEDCENSAGEEEDEEEETMDSETAK.[M]	2xCarbamidomethyl [C4; C11]; 1xPhospho [S14(100)]	4.43079e-12	5.5767e-05	1	1	1	Q9BYV9	Q9BYV9 [146-177]	Q9BYV9 1xPhospho [S159(100)]	0	3778.36	1.1486e+06		High	High	0.003763	0.0593	1.13	118.76
FALSE	High	[K].DAASKPSGEGSFSKPGDGGSPSKPSDHEPPK.[N]	1xPhospho [S20(100)]	1.5476e-08	5.5767e-05	1	1	5	O14654	O14654 [853-883]	O14654 1xPhospho [S872(100)]	0	3117.38	136347436		High	High	0.005339	0.09397	2.66	35.11
FALSE	High	[K].DADLSPVNASIIK.[E]	1xPhospho [S5(100)]	0.000211713	0.000106358	1	1	1	O75970	O75970 [479-491]	O75970 1xPhospho [S483(100)]	0	1422.69	5239138		High	High	7.239e-05	0.0002414	2.33	45.37
FALSE	High	[K].DAENHEAQLKNGSLDSPGK.[Q]	1xDeamidated [N]; 1xPhospho [S16(100)]	3.47169e-05	5.5767e-05	1	1	3	Q9Y266	Q9Y266 [124-142]	Q9Y266 1xPhospho [S139(100)]	1	2090.9	2.26399e+06		High	High	7.239e-05	0.000511	2.35	98.01
FALSE	High	[K].DAENHEAQLKNGSLDSPGKQDTEEDEEEDEK.[D]	3xDeamidated [Q8; N11; Q/N]; 1xPhospho [S13(99.2)]	6.12371e-06	5.5767e-05	1	1	2	Q9Y266	Q9Y266 [124-154]	Q9Y266 1xPhospho [S136(99.2)]	2	3569.41	259854		High	High	0.0001408	0.001787	2.01	96.35
FALSE	High	[K].DAENHEAQLKNGSLDSPGKQDTEEDEEEDEK.[D]	1xDeamidated [N11]; 2xPhospho [S16(100); T22(100)]	5.69128e-12	5.5767e-05	1	1	3	Q9Y266	Q9Y266 [124-154]	Q9Y266 2xPhospho [S139(100); T145(100)]	2	3647.41	4.72746e+06		High	High	7.239e-05	0.0006321	2.16	107.37
FALSE	High	[K].DAENHEAQLKNGSLDSPGKQDTEEDEEEDEK.[D]	1xDeamidated [N]; 1xPhospho [S16(100)]	1.12924e-12	5.5767e-05	1	1	8	Q9Y266	Q9Y266 [124-154]	Q9Y266 1xPhospho [S139(100)]	2	3567.44	2.09694e+07		High	High	0.0003057	0.002482	1.55	62.21
FALSE	High	[K].DAENHEAQLKNGSLDSPGKQDTEEDEEEDEK.[D]	2xDeamidated [N4; N11]; 1xPhospho [S16(100)]	6.44134e-10	5.5767e-05	1	1	1	Q9Y266	Q9Y266 [124-154]	Q9Y266 1xPhospho [S139(100)]	2	3568.42			High	High	0.0001754	0.001888	2.34	97.29
FALSE	High	[K].DAESVECPDADSLNIPDVDEEGYSIKPETNQNDTK.[E]	1xCarbamidomethyl [C7]; 1xPhospho [S12(100)]	6.71376e-11	5.5767e-05	1	1	3	Q0JRZ9	Q0JRZ9 [301-335]	Q0JRZ9 1xPhospho [S312(100)]	0	3974.66	2.76224e+06		High	High	7.239e-05	0.0003511	1.56	30.59
FALSE	High	[K].DAESVECPDADSLNIPDVDEEGYSIKPETNQNDTK.[E]	1xCarbamidomethyl [C7]; 1xDeamidated [N14]; 1xPhospho [S12(100)]	1.33824e-09	5.5767e-05	1	1	1	Q0JRZ9	Q0JRZ9 [301-335]	Q0JRZ9 1xPhospho [S312(100)]	0	3975.65			High	High	5.097e-05	2.25e-05	3.3	22.25
FALSE	High	[K].DAETGSSQCQTPGSTASSEPVSPLQEK.[L]	1xCarbamidomethyl [C9]; 1xPhospho [S22(100)]	4.68993e-08	5.5767e-05	1	1	1	A7KAX9	A7KAX9 [835-861]	A7KAX9 1xPhospho [S856(100)]	0	2858.2	2365906		High	High	7.239e-05	5.862e-05	3.23	66.19
FALSE	High	[K].DAEYIYPSLESDDDDPALK.[S]	2xPhospho [S8(100); S11(100)]	0.0236211	0.00164904	1	1	1	Q9UPP1	Q9UPP1 [847-865]	Q9UPP1 2xPhospho [S854(100); S857(100)]	0	2315.89	1.40195e+06		High	High	0.005166	0.08949	1.12	102.59
FALSE	High	[K].DAEYIYPSLESDDDDPALK.[S]	1xPhospho [S11(100)]	5.37741e-05	5.5767e-05	1	1	2	Q9UPP1	Q9UPP1 [847-865]	Q9UPP1 1xPhospho [S857(100)]	0	2235.92	8.30877e+06		High	High	7.239e-05	5.551e-05	1.97	60.09
FALSE	High	[K].DANIMSPGSSLPSLHVR.[K]	1xOxidation [M5]; 1xPhospho [S6(100)]	5.68875e-05	5.5767e-05	1	1	1	P25054	P25054 [739-755]	P25054 1xPhospho [S744(100)]	0	1876.86	199012		High	High	7.239e-05	0.000396	2.45	86.71
FALSE	High	[K].DANIMSPGSSLPSLHVR.[K]	1xPhospho [S6(100)]	2.01762e-05	5.5767e-05	1	1	1	P25054	P25054 [739-755]	P25054 1xPhospho [S744(100)]	0	1860.87	673499		High	High	0.005022	0.08444	1.21	35.91
FALSE	High	[K].DAPGEDEEEDGVSEAASLEEPK.[E]	2xPhospho [S13(100); S17(100)]	5.95647e-06	5.5767e-05	1	1	1	Q9H0E9	Q9H0E9 [625-646]	Q9H0E9 2xPhospho [S637(100); S641(100)]	0	2462.9	2.8459e+06		High	High	7.239e-05	7.191e-05	1.66	52.08
FALSE	High	[K].DAPISPASIASSSSTPSSK.[S]	1xPhospho [S/T]	0.00336694	0.000168724	1	1	1	Q04727	Q04727 [288-306]		0	1869.85	362832		High	High	7.239e-05	0.0002199	2.71	78.11
FALSE	High	[K].DAPLELPREPEETEEPLATVSGSPVPPAGNSLPTEAPK.[K]	1xPhospho [T/S]	0.00231594	0.000106358	1	1	1	P52746	P52746 [940-977]		1	4001.93			High	High	7.239e-05	0.0001753	3.12	63.78
FALSE	High	[K].DAPSLEEVEGHVADGSATEMGTTK.[K]	1xPhospho [S/T]	5.64208e-07	5.5767e-05	1	1	2	Q15003	Q15003 [186-209]		0	2511.06	1.59811e+06		High	High	0.0004252	0.003576	2.57	93.19
FALSE	High	[K].DAQQVEPEGQEKPSPATVR.[S]	1xPhospho [S14(99.5)]	5.75299e-05	5.5767e-05	1	1	1	Q9Y520	Q9Y520 [2130-2148]	Q9Y520 1xPhospho [S2143(99.5)]	0	2145.98	183016		High	High	0.001015	0.01262	1.71	72.86
FALSE	High	[K].DAQRLSPIPEEVPK.[S]	1xPhospho [S6(100)]	0.00074937	0.000106358	1	1	2	Q96T23	Q96T23 [599-612]	Q96T23 1xPhospho [S604(100)]	1	1658.81	10735236		High	High	0.0007209	0.006934	2.04	66.03
FALSE	High	[K].DASAQQDSYEFVSPSPPADVSER.[A]	1xPhospho [S15(100)]	3.09666e-07	5.5767e-05	1	1	1	Q99728	Q99728 [172-194]	Q99728 1xPhospho [S186(100)]	0	2562.07	1.06636e+06		High	High	0.001239	0.01467	1.9	82.55
FALSE	High	[K].DASAQQDSYEFVSPSPPADVSER.[A]	1xDeamidated [Q5]; 1xPhospho [S15(100)]	2.60857e-05	5.5767e-05	1	1	1	Q99728	Q99728 [172-194]	Q99728 1xPhospho [S186(100)]	0	2563.05			High	High	0.001799	0.02369	1.55	94.23
FALSE	High	[K].DASAQQDSYEFVSPSPPADVSER.[A]	2xPhospho [S13(100); S15(100)]	0.021535	0.00154123	1	1	1	Q99728	Q99728 [172-194]	Q99728 2xPhospho [S184(100); S186(100)]	0	2642.03			High	High	0.0003999	0.003425	1.3	85.72
FALSE	High	[K].DASDDLDDLNFFNQK.[K]	1xPhospho [S3(100)]	0.000168145	0.000106358	1	1	1	P20042	P20042 [65-79]	P20042 1xPhospho [S67(100)]	0	1836.73			High	High	5.097e-05	4.272e-05	2.96	99.4
FALSE	High	[K].DASPINRWSPTR.[R]	1xPhospho [S9(99.7)]	0.0346835	0.0023687	1	1	1	Q13523	Q13523 [429-440]	Q13523 1xPhospho [S437(99.7)]	1	1479.67	247863		High	High	0.0004252	0.004032	1.59	80.59
FALSE	High	[K].DASPINRWSPTR.[R]	1xDeamidated [N6]; 2xPhospho [S3(100); S9(99.4)]	0.00261515	0.000106358	1	1	2	Q13523	Q13523 [429-440]	Q13523 2xPhospho [S431(100); S437(99.4)]	1	1560.62	710828		High	High	0.003941	0.06238	1.74	69.01
FALSE	High	[K].DASPINRWSPTR.[R]	2xPhospho [S3(100); S9(100)]	0.00362603	0.000168724	1	1	7	Q13523	Q13523 [429-440]	Q13523 2xPhospho [S431(100); S437(100)]	1	1559.64	6.64385e+07		High	High	7.239e-05	0.0004446	3.26	103.53
FALSE	High	[K].DASSSPASTASSASSTSLK.[S]	1xPhospho [S/T]	0.000469538	0.000106358	1	1	4	Q04724	Q04724 [282-300]		0	1821.77	3.11159e+06		High	High	7.239e-05	0.0008351	2.54	59.4
FALSE	High	[K].DASTSPMPTGSLK.[D]	1xPhospho [S5(100)]	0.0123696	0.00108231	1	1	1	Q86T90	Q86T90 [480-492]	Q86T90 1xPhospho [S484(100)]	0	1371.59	489463		High	High	5.097e-05	1.575e-06	4.69	70.18
FALSE	High	[K].DCELENQEAHEQDGNDELKDSEEFGENEEENVHSK.[E]	1xCarbamidomethyl [C2]; 1xPhospho [S21(100)]	9.56368e-05	5.5767e-05	1	1	1	Q9NWH9	Q9NWH9 [106-140]	Q9NWH9 1xPhospho [S126(100)]	1	4212.64	980750		High	High	5.097e-05	1.303e-06	2.66	27.11
FALSE	High	[K].DCEYQQISPGAAPLPASPGAR.[R]	1xCarbamidomethyl [C2]; 1xPhospho [S17(100)]	1.46937e-05	5.5767e-05	1	1	1	Q9NUE0	Q9NUE0 [3-23]	Q9NUE0 1xPhospho [S19(100)]	0	2265	2.28474e+06		High	High	0.001508	0.01857	2.36	89.64
FALSE	High	[K].DCPPDPVGPSPQDPSLEASGPSPKPAGVDISEAPQTSSPCPSADIDMK.[T]	2xCarbamidomethyl [C2; C40]; 1xDeamidated [Q35]; 1xPhospho [S/T]	0.000398962	0.000106358	1	1	1	Q8IX01	Q8IX01 [736-783]		0	4966.16	380828		High	High	5.097e-05	5.662e-08	4.71	95.26
FALSE	High	[K].DCSPSSPLK.[L]	1xCarbamidomethyl [C2]; 1xPhospho [S6(100)]	0.00201238	0.000106358	1	1	1	Q9Y485	Q9Y485 [1903-1911]	Q9Y485 1xPhospho [S1908(100)]	0	1070.42	551079		High	High	0.001347	0.01583	1.82	30.54
FALSE	High	[K].DCSYGAVTSPTSTLESR.[D]	1xCarbamidomethyl [C2]; 1xPhospho [S9(100)]	9.19619e-05	5.5767e-05	1	1	3	Q9HCD6	Q9HCD6 [161-177]	Q9HCD6 1xPhospho [S169(100)]	0	1910.78	1.28278e+06		High	High	0.0008	0.008038	1.11	119.51
FALSE	High	[K].DDASGRSSPCLSTASQMSSVSMASGSVK.[M]	1xCarbamidomethyl [C10]; 1xDeamidated [Q16]; 1xPhospho [S/T]	1.72227e-06	5.5767e-05	1	1	1	Q5T5Y3	Q5T5Y3 [786-813]		1	2871.18	761189		High	High	0.000107	0.001605	1.71	107.2
FALSE	High	[K].DDDAYKTEDSDDIHFEPVVQMPEK.[V]	1xDeamidated [Q20]; 1xPhospho [T7(99.5)]	0.00414175	0.000229731	2	5	1	P49792; Q99666	P49792 [1999-2022]; Q99666 [1023-1046]	P49792 1xPhospho [T2005(99.5)]; Q99666 1xPhospho [T1029(99.5)]	1	2904.18	2440834		High	High	0.003423	0.05537	1.38	85.37
FALSE	High	[K].DDDAYKTEDSDDIHFEPVVQMPEK.[V]	2xPhospho [T7(100); S10(100)]	9.34516e-06	5.5767e-05	2	5	2	P49792; Q99666	P49792 [1999-2022]; Q99666 [1023-1046]	P49792 2xPhospho [T2005(100); S2008(100)]; Q99666 2xPhospho [T1029(100); S1032(100)]	1	2983.16	3.52607e+06		High	High	0.001638	0.02139	1.83	109.55
FALSE	High	[K].DDDDIDLFGSDDEEESEEAK.[R]	1xPhospho [S10(100)]	2.53871e-07	5.5767e-05	1	1	41	P24534	P24534 [97-116]	P24534 1xPhospho [S106(100)]	0	2352.84	2.04374e+08		High	High	0.000107	0.001552	2.03	81.6
FALSE	High	[K].DDDDIDLFGSDDEEESEEAKR.[L]	1xPhospho [S10(100)]	9.02421e-12	5.5767e-05	1	1	1	P24534	P24534 [97-117]	P24534 1xPhospho [S106(100)]	1	2508.94	5.93334e+06		High	High	7.239e-05	0.001268	2.46	116.75
FALSE	High	[K].DDDDSIADFLNSDEEEDR.[V]	1xPhospho [S12(100)]	6.4069e-07	5.5767e-05	1	1	2	Q15649	Q15649 [69-86]	Q15649 1xPhospho [S80(100)]	0	2179.78	2846214		High	High	0.002057	0.02866	1.72	62.25
FALSE	High	[K].DDDDSIADFLNSDEEEDRVSLQNLK.[N]	1xPhospho [S12(100)]	1.35346e-11	5.5767e-05	1	1	1	Q15649	Q15649 [69-93]	Q15649 1xPhospho [S80(100)]	1	2962.25			High	High	0.002813	0.04293	0.97	61.67
FALSE	High	[K].DDDETEEDNNQDEYDPMEAEEAEDEEDDRDEEEMTK.[R]	1xDeamidated [N10]; 1xPhospho [T5(100)]	1.19799e-07	5.5767e-05	1	1	1	Q8IX12	Q8IX12 [857-892]	Q8IX12 1xPhospho [T861(100)]	1	4434.5	1740675		High	High	5.097e-05	2.723e-05	2.75	51.25
FALSE	High	[K].DDDETEEDNNQDEYDPMEAEEAEDEEDDRDEEEMTK.[R]	2xDeamidated [N10; Q11]; 1xPhospho [T5(100)]	4.64404e-07	5.5767e-05	1	1	1	Q8IX12	Q8IX12 [857-892]	Q8IX12 1xPhospho [T861(100)]	1	4435.48			High	High	7.239e-05	0.0001007	2.92	66.84
FALSE	High	[K].DDDLVEFSDLESEDDERPR.[S]	1xPhospho [S8(100)]	1.24161e-07	5.5767e-05	1	1	1	Q9HCK8	Q9HCK8 [1413-1431]	Q9HCK8 1xPhospho [S1420(100)]	0	2360.94	1.25815e+06		High	High	7.239e-05	0.0002447	1.52	27.36
FALSE	High	[K].DDDLVEFSDLESEDDERPR.[S]	2xPhospho [S8(100); S12(100)]	2.76927e-09	5.5767e-05	1	1	2	Q9HCK8	Q9HCK8 [1413-1431]	Q9HCK8 2xPhospho [S1420(100); S1424(100)]	0	2440.91	7.69246e+06		High	High	5.097e-05	1.165e-05	2.92	121.32
FALSE	High	[K].DDDSDTETSNDLPK.[F]	1xPhospho [S4(100)]	1.28062e-05	5.5767e-05	1	1	2	Q9UID6	Q9UID6 [57-70]	Q9UID6 1xPhospho [S60(100)]	0	1631.6	1.82029e+06		High	High	0.0008781	0.009812	1.12	40.61
FALSE	High	[K].DDDSFNLHNSNSTHQER.[D]	1xPhospho [S4(100)]	0.00426626	0.000229731	1	1	1	Q86WP2	Q86WP2 [325-341]	Q86WP2 1xPhospho [S328(100)]	0	2095.81	202576		High	High	7.239e-05	0.0002794	1.66	55.81
FALSE	High	[K].DDDSLPAETGQNHPFFR.[R]	1xPhospho [S4(100)]	1.28682e-07	5.5767e-05	1	1	2	O95071	O95071 [2008-2024]	O95071 1xPhospho [S2011(100)]	0	2025.83	2312906		High	High	0.0009365	0.01076	1.95	35.41
FALSE	High	[K].DDEDEEEEEEVSDS.[-]	1xPhospho [S]	0.0001708	0.000106358	1	1	1	Q8TAD8	Q8TAD8 [383-396]		0	1735.52	1.89703e+06		High	High	7.239e-05	0.0002441	2.03	113.6
FALSE	High	[K].DDEEKPKIEDVGSDEEDDSGK.[D]	1xPhospho [S13(100)]	8.12469e-11	5.5767e-05	2	2	11	P08238; Q58FF8	P08238 [243-263]; Q58FF8 [165-185]	P08238 1xPhospho [S255(100)]; Q58FF8 1xPhospho [S177(100)]	1	2415.96	1.9797e+08		High	High	0.0004545	0.004502	1.56	80.98
FALSE	High	[K].DDEEKPKIEDVGSDEEDDSGKDK.[K]	1xPhospho [S13(100)]	2.69165e-11	5.5767e-05	2	2	5	P08238; Q58FF8	P08238 [243-265]; Q58FF8 [165-187]	P08238 1xPhospho [S255(100)]; Q58FF8 1xPhospho [S177(100)]	2	2659.08	8.00659e+07		High	High	5.097e-05	3.501e-05	2.4	75.74
FALSE	High	[K].DDFESEEEDVK.[S]	1xPhospho [S5(100)]	5.23762e-05	5.5767e-05	1	1	3	Q7Z6E9	Q7Z6E9 [1324-1334]	Q7Z6E9 1xPhospho [S1328(100)]	0	1421.5	73281440		High	High	7.239e-05	0.0002911	2.37	69.27
FALSE	High	[K].DDKEEEEDGTGSPQLNNR.[-]	1xDeamidated [N16]; 1xPhospho [S12(100)]	0.000103002	5.5767e-05	1	1	1	P49407	P49407 [401-418]	P49407 1xPhospho [S412(100)]	1	2113.82	374704		High	High	5.097e-05	3.748e-06	3.04	121.05
FALSE	High	[K].DDKEEEEDGTGSPQLNNR.[-]	1xPhospho [S12(100)]	8.9483e-06	5.5767e-05	1	1	2	P49407	P49407 [401-418]	P49407 1xPhospho [S412(100)]	1	2112.84	4.046e+06		High	High	0.0007508	0.007081	1.71	51.64
FALSE	High	[K].DDKHGSYEDAVHSGALND.[-]	1xPhospho [S6(100)]	0.000395772	0.000106358	1	1	3	P17987	P17987 [539-556]	P17987 1xPhospho [S544(100)]	1	2009.79	9.74834e+06		High	High	0.000107	0.001587	1.87	43.19
FALSE	High	[K].DDLDKIPSETTTCNCESPGR.[K]	2xCarbamidomethyl [C13; C15]; 1xPhospho [S17(100)]	0.000145635	5.5767e-05	1	1	1	Q86T90	Q86T90 [257-276]	Q86T90 1xPhospho [S273(100)]	1	2374.95	272628		High	High	0.0003999	0.003375	1.86	59.85
FALSE	High	[K].DDLDKIPSETTTCNCESPGRKPAVPTEK.[M]	2xCarbamidomethyl [C13; C15]; 1xPhospho [S17(100)]	3.54543e-06	5.5767e-05	1	1	1	Q86T90	Q86T90 [257-284]	Q86T90 1xPhospho [S273(100)]	2	3225.44	307625		High	High	0.0003057	0.002548	1.68	80.84
FALSE	High	[K].DDLKLSSSEDSDGEQDCDK.[T]	1xCarbamidomethyl [C17]; 2xPhospho [S11(100); S]	0.00899391	0.000750942	1	1	1	Q9UHB7	Q9UHB7 [382-400]	Q9UHB7 2xPhospho [S392(100); S]	1	2302.79	263111		High	High	0.000275	0.002224	2.86	41
FALSE	High	[K].DDLSDPPVASSCISEKSPRSPQLSDFGLER.[Y]	1xCarbamidomethyl [C12]; 2xPhospho [S10(97); S20(100)]	0.000106301	5.5767e-05	1	1	1	Q8IX90	Q8IX90 [136-165]	Q8IX90 2xPhospho [S145(97); S155(100)]	2	3449.5	2.23245e+06		High	High	7.239e-05	0.0005337	2.11	94.66
FALSE	High	[K].DDNHSLTFFPESTEQK.[Q]	1xPhospho [S5(100)]	0.0002643	0.000106358	1	1	2	Q8IW35	Q8IW35 [496-511]	Q8IW35 1xPhospho [S500(100)]	0	1974.81	290940		High	High	7.239e-05	0.001235	2.7	98.08
FALSE	High	[K].DDPDGKQEAKPQQAAGMLSPK.[T]	1xOxidation [M17]; 1xPhospho [S19(100)]	0.0157249	0.00124058	1	1	2	Q13428	Q13428 [1239-1259]	Q13428 1xPhospho [S1257(100)]	1	2307.03	1.24943e+06		High	High	7.239e-05	0.0004046	2.64	84.87
FALSE	High	[K].DDPDGKQEAKPQQAAGMLSPK.[T]	1xPhospho [S19(100)]	0.000148986	5.5767e-05	1	1	4	Q13428	Q13428 [1239-1259]	Q13428 1xPhospho [S1257(100)]	1	2291.04	6.83412e+06		High	High	0.001239	0.01469	1.92	57.02
FALSE	High	[K].DDSDDDGGGWITPSNIK.[Q]	1xPhospho [S3(100)]	0.000198298	0.000106358	1	1	1	Q9ULX3	Q9ULX3 [199-215]	Q9ULX3 1xPhospho [S201(100)]	0	1871.73	1.5072e+06		High	High	5.097e-05	5.663e-08	5.29	80.24
FALSE	High	[K].DDSDKENVCLLPDESIQK.[G]	1xCarbamidomethyl [C9]; 1xPhospho [S3(100)]	5.08204e-05	5.5767e-05	1	1	1	Q9BY12	Q9BY12 [296-313]	Q9BY12 1xPhospho [S298(100)]	1	2184.94	786452		High	High	0.001612	0.02128	1.72	28.35
FALSE	High	[K].DDSNEEENKDSLVDDEEEK.[E]	1xPhospho [S11(100)]	1.24092e-09	5.5767e-05	1	1	3	Q9H1E5	Q9H1E5 [249-267]	Q9H1E5 1xPhospho [S259(100)]	1	2318.87	4.71473e+06		High	High	0.0035	0.05691	2.32	111.45
FALSE	High	[K].DDSNEEENKDSLVDDEEEK.[E]	2xPhospho [S3(100); S11(100)]	2.0117e-08	5.5767e-05	1	1	3	Q9H1E5	Q9H1E5 [249-267]	Q9H1E5 2xPhospho [S251(100); S259(100)]	1	2398.83	14617095		High	High	0.004219	0.06795	1.76	54.66
FALSE	High	[K].DDSPDEVPSTFTVQQPPPSR.[R]	1xDeamidated [Q14]; 1xPhospho [S3(100)]	0.0293766	0.00195622	1	2	1	P0DP91	P0DP91 [552-571]	P0DP91 1xPhospho [S554(100)]	0	2279.97	458784		High	High	0.0004545	0.004257	2.21	76.16
FALSE	High	[K].DDSQNAIDHKIESDTEETQDTSVDHNETGNTGESSVEENEK.[Q]	1xPhospho [S13(100)]	3.12325e-12	5.5767e-05	1	1	1	Q6PL18	Q6PL18 [1188-1228]	Q6PL18 1xPhospho [S1200(100)]	1	4613.87	1.87107e+06		High	High	0.0003999	0.003437	2.7	70.56
FALSE	High	[K].DDSSEDISVPSSPHTEAIQHSSVSTSNGVSSTSK.[A]	2xDeamidated [Q19; N27]; 1xPhospho [S3(100)]	4.20413e-06	5.5767e-05	1	1	1	P15336	P15336 [435-468]	P15336 1xPhospho [S437(100)]	0	3541.5	246147		High	High	7.239e-05	0.0006673	2.74	94.8
FALSE	High	[K].DDSSEDISVPSSPHTEAIQHSSVSTSNGVSSTSK.[A]	1xDeamidated [N27]; 1xPhospho [S4(98.1)]	9.99573e-09	5.5767e-05	1	1	1	P15336	P15336 [435-468]	P15336 1xPhospho [S438(98.1)]	0	3540.51	681720		High	High	0.0008781	0.00972	1.4	26.2
FALSE	High	[K].DDSSEDISVPSSPHTEAIQHSSVSTSNGVSSTSK.[A]	1xDeamidated [N27]; 2xPhospho [S3(99.2); S12(99.1)]	7.98039e-06	5.5767e-05	1	1	1	P15336	P15336 [435-468]	P15336 2xPhospho [S437(99.2); S446(99.1)]	0	3620.48			High	High	0.0003383	0.00279	1.53	58.67
FALSE	High	[K].DDSSEDISVPSSPHTEAIQHSSVSTSNGVSSTSK.[A]	2xPhospho [S3(98.8); S/T]	0.0373116	0.00241655	1	1	1	P15336	P15336 [435-468]	P15336 2xPhospho [S437(98.8); S/T]	0	3619.5			High	High	0.005237	0.09268	1.49	22.49
FALSE	High	[K].DDSTHESLSQESESEEDGIHVDSQK.[A]	1xDeamidated [Q]; 3xPhospho [S7(99.3); S9(99.3); S12(100)]	6.23119e-07	5.5767e-05	1	1	2	Q9H6T3	Q9H6T3 [108-132]	Q9H6T3 3xPhospho [S114(99.3); S116(99.3); S119(100)]	0	3029.05	935566		High	High	0.0006364	0.005517	2.31	76.51
FALSE	High	[K].DDSTHESLSQESESEEDGIHVDSQK.[A]	2xPhospho [S9(100); S12(100)]	7.23589e-13	5.5767e-05	1	1	8	Q9H6T3	Q9H6T3 [108-132]	Q9H6T3 2xPhospho [S116(100); S119(100)]	0	2948.1	9.42302e+06		High	High	0.002496	0.03871	2.01	85.36
FALSE	High	[K].DDSTHESLSQESESEEDGIHVDSQK.[A]	3xPhospho [S9(100); S12(100); S14(100)]	2.25742e-08	5.5767e-05	1	1	7	Q9H6T3	Q9H6T3 [108-132]	Q9H6T3 3xPhospho [S116(100); S119(100); S121(100)]	0	3028.07	1.67952e+07		High	High	7.239e-05	0.0008658	2.31	74.96
FALSE	High	[K].DDSTHESLSQESESEEDGIHVDSQK.[A]	1xDeamidated [Q10]; 2xPhospho [S9(99.4); S12(100)]	1.68173e-06	5.5767e-05	1	1	1	Q9H6T3	Q9H6T3 [108-132]	Q9H6T3 2xPhospho [S116(99.4); S119(100)]	0	2949.08			High	High	7.239e-05	0.0001764	2.59	82.3
FALSE	High	[K].DDSTHESLSQESESEEDGIHVDSQK.[A]	1xPhospho [S/T]	2.50925e-05	5.5767e-05	1	1	1	Q9H6T3	Q9H6T3 [108-132]		0	2868.13			High	High	0.0007508	0.007084	1.92	72.06
FALSE	High	[K].DDTKETDSLSDEVTHNSNQNNSNCSSPSR.[M]	1xCarbamidomethyl [C24]; 1xPhospho [S8(98.5)]	1.69513e-06	5.5767e-05	1	1	2	Q96RT1	Q96RT1 [635-663]	Q96RT1 1xPhospho [S642(98.5)]	1	3318.31	361105		High	High	5.097e-05	3.283e-05	2.53	82.73
FALSE	High	[K].DDYPSSPPK.[C]	1xPhospho [S6(99.7)]	0.0535148	0.00316839	1	1	1	P63279	P63279 [66-74]	P63279 1xPhospho [S71(99.7)]	0	1085.42	387109		High	High	0.002786	0.04186	1.21	61.71
FALSE	High	[K].DEALSDGDDLR.[D]	1xPhospho [S5(100)]	0.00158388	0.000106358	1	1	1	Q01831	Q01831 [90-100]	Q01831 1xPhospho [S94(100)]	0	1285.49	734574		High	High	5.097e-05	2.089e-05	3.14	89.4
FALSE	High	[K].DEALSDGDDLRDFPSDLK.[K]	1xPhospho [S5(100)]	4.0622e-05	5.5767e-05	1	1	3	Q01831	Q01831 [90-107]	Q01831 1xPhospho [S94(100)]	1	2087.88	3.84654e+06		High	High	7.239e-05	9.203e-05	2.17	39.42
FALSE	High	[K].DEALSDGDDLRDFPSDLKK.[A]	1xPhospho [S5(100)]	7.04779e-07	5.5767e-05	1	1	4	Q01831	Q01831 [90-108]	Q01831 1xPhospho [S94(100)]	2	2215.98	3.65863e+06		High	High	0.0001408	0.001681	2.73	41.33
FALSE	High	[K].DEAQNEGPATESEAPLKEDGLLPKPLSSGGEEEEKPR.[G]	1xPhospho [S/T]	1.37449e-05	5.5767e-05	1	1	1	Q8N163	Q8N163 [600-636]		1	4013.85	1.23976e+06		High	High	0.000485	0.004802	1.99	50.16
FALSE	High	[K].DEAQNEGPATESEAPLKEDGLLPKPLSSGGEEEEKPR.[G]	1xDeamidated [N5]; 2xPhospho [S27(100); S28(100)]	0.00109026	0.000106358	1	1	1	Q8N163	Q8N163 [600-636]	Q8N163 2xPhospho [S626(100); S627(100)]	1	4094.8			High	High	5.097e-05	1.711e-06	3.79	45.51
FALSE	High	[K].DEDDVDQELANIDPTWIESPK.[T]	1xPhospho [S19(100)]	1.49917e-08	5.5767e-05	1	1	1	P78362	P78362 [362-382]	P78362 1xPhospho [S380(100)]	0	2509.07	3.59035e+06		High	High	0.003113	0.04987	1.26	90.45
FALSE	High	[K].DEDEKQDSDSESEDDGPTAR.[D]	2xPhospho [S8(100); S10(100)]	0.000445997	0.000106358	1	1	1	Q9NVU7	Q9NVU7 [225-244]	Q9NVU7 2xPhospho [S232(100); S234(100)]	1	2384.79	102388		High	High	0.0008	0.007512	2.28	80.74
FALSE	High	[K].DEDEKQDSDSESEDDGPTAR.[D]	3xPhospho [S8(100); S10(100); S12(100)]	5.58315e-05	5.5767e-05	1	1	2	Q9NVU7	Q9NVU7 [225-244]	Q9NVU7 3xPhospho [S232(100); S234(100); S236(100)]	1	2464.76	808124		High	High	0.0006608	0.005906	2.04	35.46
FALSE	High	[K].DEDSSECSDGEWSASLPHR.[F]	1xCarbamidomethyl [C7]; 2xPhospho [S]	5.18602e-06	5.5767e-05	1	1	3	O43164	O43164 [425-443]		0	2323.78	1.10445e+06		High	High	7.239e-05	0.0002144	1.99	99.98
FALSE	High	[K].DEDSSECSDGEWSASLPHR.[F]	1xCarbamidomethyl [C7]; 3xPhospho [S4(100); S5(100); S8(100)]	7.75275e-07	5.5767e-05	1	1	5	O43164	O43164 [425-443]	O43164 3xPhospho [S428(100); S429(100); S432(100)]	0	2403.75	2.08336e+06		High	High	7.239e-05	0.0006754	1.85	59.43
FALSE	High	[K].DEDSSECSDGEWSASLPHR.[F]	1xCarbamidomethyl [C7]; 1xPhospho [S]	0.000334162	0.000106358	1	1	1	O43164	O43164 [425-443]		0	2243.82			High	High	0.000275	0.002376	1.5	25.22
FALSE	High	[K].DEDVEEEDEDAEGKDEENGEDRDTASEK.[E]	1xDeamidated [N18]; 2xPhospho [T24(100); S26(100)]	1.11147e-05	5.5767e-05	1	1	2	Q15061	Q15061 [633-660]	Q15061 2xPhospho [T656(100); S658(100)]	2	3345.15	766392		High	High	5.097e-05	7.148e-06	4.6	76.29
FALSE	High	[K].DEDVEEEDEDAEGKDEENGEDRDTASEK.[E]	2xPhospho [T24(100); S26(100)]	2.79706e-05	5.5767e-05	1	1	2	Q15061	Q15061 [633-660]	Q15061 2xPhospho [T656(100); S658(100)]	2	3344.16	10129613		High	High	7.239e-05	0.0004452	3.23	42.37
FALSE	High	[K].DEEDGKDSDEAEDAELYDDLYCPACDK.[S]	2xCarbamidomethyl [C22; C25]; 1xPhospho [S8(100)]	4.98341e-11	5.5767e-05	1	1	1	Q5F1R6	Q5F1R6 [295-321]	Q5F1R6 1xPhospho [S302(100)]	1	3247.18	3.65547e+06		High	High	0.005095	0.08608	1.7	38.73
FALSE	High	[K].DEEDSPRPRSPPGGPDK.[D]	2xPhospho [S5(100); S10(100)]	0.00730828	0.000643003	1	1	1	Q86UZ6	Q86UZ6 [567-583]	Q86UZ6 2xPhospho [S571(100); S576(100)]	1	1995.78	292087		High	High	5.097e-05	1.479e-05	3.22	80.33
FALSE	High	[K].DEEGESGAEEGPDLEEPGAGYK.[K]	1xPhospho [S6(100)]	4.22082e-06	5.5767e-05	1	1	2	Q9UQL6	Q9UQL6 [606-627]	Q9UQL6 1xPhospho [S611(100)]	0	2344.9	958626		High	High	0.004015	0.06418	0.82	23.01
FALSE	High	[K].DEEGESGAEEGPDLEEPGAGYKK.[L]	1xPhospho [S6(100)]	3.26479e-10	5.5767e-05	1	1	1	Q9UQL6	Q9UQL6 [606-628]	Q9UQL6 1xPhospho [S611(100)]	1	2472.99	803895		High	High	0.002496	0.03814	1.42	57.19
FALSE	High	[K].DEETEDVLASNGYESDEQEK.[S]	1xPhospho [S15(100)]	1.03948e-05	5.5767e-05	1	1	1	Q96JG6	Q96JG6 [532-551]	Q96JG6 1xPhospho [S546(100)]	0	2366.9	565156		High	High	5.097e-05	1.515e-06	2.94	86.19
FALSE	High	[K].DEETEDVLASNGYESDEQEK.[S]	1xDeamidated [N11]; 1xPhospho [S15(100)]	5.87073e-07	5.5767e-05	1	1	1	Q96JG6	Q96JG6 [532-551]	Q96JG6 1xPhospho [S546(100)]	0	2367.89			High	High	0.001347	0.01614	2.04	94.19
FALSE	High	[K].DEETEESEYDSEHENSEPVTNIR.[N]	2xPhospho [S11(100); S16(100)]	4.8102e-06	5.5767e-05	1	1	1	Q15154	Q15154 [527-549]	Q15154 2xPhospho [S537(100); S542(100)]	0	2898.05	821016		High	High	0.0004252	0.00357	2.45	76.86
FALSE	High	[K].DEETEESEYDSEHENSEPVTNIR.[N]	3xPhospho [T4(100); S7(100); S11(100)]	0.000184633	0.000106358	1	1	1	Q15154	Q15154 [527-549]	Q15154 3xPhospho [T530(100); S533(100); S537(100)]	0	2978.02	1966081		High	High	0.00358	0.05755	0.97	18.34
FALSE	High	[K].DEETEESEYDSEHENSEPVTNIR.[N]	1xPhospho [S11(100)]	2.0151e-09	5.5767e-05	1	1	1	Q15154	Q15154 [527-549]	Q15154 1xPhospho [S537(100)]	0	2818.08	8540616		High	High	0.0001408	0.001636	2.01	108.76
FALSE	High	[K].DEIDEFANSPSEDK.[E]	1xPhospho [S9(100)]	3.06904e-05	5.5767e-05	1	1	3	Q9P2D1	Q9P2D1 [1866-1879]	Q9P2D1 1xPhospho [S1874(100)]	0	1675.64	234525		High	High	0.0008	0.00742	2.19	94.43
FALSE	High	[K].DEILPTTPISEQK.[G]	1xPhospho [T7(100)]	0.000833235	0.000106358	1	1	2	P23396	P23396 [215-227]	P23396 1xPhospho [T221(100)]	0	1550.73	5320784		High	High	7.239e-05	0.001081	1.98	100.71
FALSE	High	[K].DEIVNDRDCSAVENGTQPVK.[D]	1xCarbamidomethyl [C9]; 2xPhospho [S10(100); T16(100)]	0.180383	0.00985285	1	1	1	Q86US8	Q86US8 [76-95]	Q86US8 2xPhospho [S85(100); T91(100)]	1	2405.97	4025984		High	High	7.239e-05	0.0008223	2.28	81.4
FALSE	High	[K].DEKPPLCEKPPPSPDITGR.[A]	1xCarbamidomethyl [C7]; 1xPhospho [T17(99.2)]	0.000395772	0.000106358	1	1	1	Q96ST8	Q96ST8 [209-227]	Q96ST8 1xPhospho [T225(99.2)]	0	2213.03	314074		High	High	7.239e-05	0.0003982	2.34	71.97
FALSE	High	[K].DELAELSEAESEGDEKPK.[L]	2xPhospho [S7(100); S11(100)]	6.02758e-06	5.5767e-05	1	1	1	Q3L8U1	Q3L8U1 [1462-1479]	Q3L8U1 2xPhospho [S1468(100); S1472(100)]	0	2135.83	3.32555e+06		High	High	0.004322	0.0696	1.47	79.13
FALSE	High	[K].DELHIVEAEAMNYEGSPIK.[V]	1xDeamidated [N12]; 1xOxidation [M11]; 1xPhospho [S16(100)]	3.10899e-07	5.5767e-05	1	1	1	P06748	P06748 [55-73]	P06748 1xPhospho [S70(100)]	0	2241.96	103906		High	High	0.001015	0.01267	1.56	69.36
FALSE	High	[K].DELHIVEAEAMNYEGSPIK.[V]	1xDeamidated [N12]; 1xPhospho [S16(100)]	5.19047e-07	5.5767e-05	1	1	2	P06748	P06748 [55-73]	P06748 1xPhospho [S70(100)]	0	2225.97	1.92172e+06		High	High	0.0009882	0.01196	2.1	84.54
FALSE	High	[K].DELHIVEAEAMNYEGSPIK.[V]	1xPhospho [S16(100)]	5.68518e-09	5.5767e-05	1	1	31	P06748	P06748 [55-73]	P06748 1xPhospho [S70(100)]	0	2224.98	3.60712e+08		High	High	7.239e-05	0.0007959	2.23	23.81
FALSE	High	[K].DELHIVEAEAMNYEGSPIK.[V]	1xOxidation [M11]; 1xPhospho [S16(100)]	4.83041e-09	5.5767e-05	1	1	27	P06748	P06748 [55-73]	P06748 1xPhospho [S70(100)]	0	2240.98	5.16914e+08		High	High	0.0006608	0.006157	1.66	72.57
FALSE	High	[K].DELTESPK.[Y]	1xPhospho [S6(100)]	0.0134516	0.00108231	1	1	2	Q8NC51	Q8NC51 [229-236]	Q8NC51 1xPhospho [S234(100)]	0	998.408	2.01139e+06		High	High	0.0001408	0.00185	2.38	52.71
FALSE	High	[K].DELTESPKYIQK.[Q]	1xPhospho [S6(100)]	1.67233e-05	5.5767e-05	1	1	1	Q8NC51	Q8NC51 [229-240]	Q8NC51 1xPhospho [S234(100)]	1	1530.71	705496		High	High	0.0007508	0.006956	2.14	35.58
FALSE	High	[K].DENLHEPPSSDDMKSDDESSQK.[D]	1xPhospho [S15(100)]	0.000277983	0.000106358	1	1	1	Q99081	Q99081 [526-547]	Q99081 1xPhospho [S540(100)]	1	2569.99	262219		High	High	7.239e-05	0.001233	1.6	107.87
FALSE	High	[K].DENVEFDSDEEEPPDLPLD.[-]	1xPhospho [S8(100)]	0.0211279	0.00154123	1	1	1	Q9BWG6	Q9BWG6 [212-230]	Q9BWG6 1xPhospho [S219(100)]	0	2283.87	688310		High	High	0.0004545	0.004243	1.78	112.16
FALSE	High	[K].DENYRSLPR.[D]	1xPhospho [S6(100)]	0.0177514	0.00139231	1	1	1	Q8TEW0	Q8TEW0 [196-204]	Q8TEW0 1xPhospho [S201(100)]	1	1229.53	359909		High	High	5.097e-05	3.379e-09	4.3	119.37
FALSE	High	[K].DEPPPLSPAPLTPATPSSLDPFFSR.[E]	1xPhospho [T12(99.3)]	3.34069e-05	5.5767e-05	1	1	1	Q7Z6Z7	Q7Z6Z7 [3913-3937]	Q7Z6Z7 1xPhospho [T3924(99.3)]	0	2716.29	1783360		High	High	5.097e-05	1.319e-05	3.16	56.2
FALSE	High	[K].DEPPPLSPAPLTPATPSSLDPFFSR.[E]	3xPhospho [S7(100); T12(100); T15(100)]	0.000142338	5.5767e-05	1	1	1	Q7Z6Z7	Q7Z6Z7 [3913-3937]	Q7Z6Z7 3xPhospho [S3919(100); T3924(100); T3927(100)]	0	2876.22	2.41782e+06		High	High	5.097e-05	1.923e-05	2.17	72.78
FALSE	High	[K].DEPPPLSPAPLTPATPSSLDPFFSR.[E]	2xPhospho [S7(100); T12(100)]	0.000499348	0.000106358	1	1	1	Q7Z6Z7	Q7Z6Z7 [3913-3937]	Q7Z6Z7 2xPhospho [S3919(100); T3924(100)]	0	2796.26	3.52894e+06		High	High	5.097e-05	2.474e-05	2.75	72.95
FALSE	High	[K].DEPPSEGEAEEEEK.[D]	1xPhospho [S5(100)]	2.94135e-05	5.5767e-05	1	1	10	P07196	P07196 [468-481]	P07196 1xPhospho [S472(100)]	0	1654.6	5.86911e+06		High	High	0.0009365	0.01084	1.8	107.06
FALSE	High	[K].DESCYDNAEAAFSDDEEDLNSK.[G]	1xCarbamidomethyl [C4]; 1xDeamidated [N]; 1xPhospho [S13(100)]	1.90706e-07	5.5767e-05	1	1	2	Q68E01	Q68E01 [525-546]	Q68E01 1xPhospho [S537(100)]	0	2604.91	262406		High	High	0.001042	0.01268	1.8	69.95
FALSE	High	[K].DESCYDNAEAAFSDDEEDLNSK.[G]	1xCarbamidomethyl [C4]; 1xPhospho [S13(100)]	1.83179e-09	5.5767e-05	1	1	2	Q68E01	Q68E01 [525-546]	Q68E01 1xPhospho [S537(100)]	0	2603.92	24619576		High	High	7.239e-05	0.0001806	2.69	53.95
FALSE	High	[K].DESEVISQNETCSPAEVESNEK.[D]	1xCarbamidomethyl [C12]; 2xPhospho [T11(99.6); S13(100)]	5.37411e-06	5.5767e-05	1	1	2	Q6VMQ6	Q6VMQ6 [506-527]	Q6VMQ6 2xPhospho [T516(99.6); S518(100)]	0	2640.99	768728		High	High	7.239e-05	0.00105	1.73	28.46
FALSE	High	[K].DESEVISQNETCSPAEVESNEK.[D]	1xCarbamidomethyl [C12]; 1xPhospho [S13(100)]	2.82821e-06	5.5767e-05	1	1	4	Q6VMQ6	Q6VMQ6 [506-527]	Q6VMQ6 1xPhospho [S518(100)]	0	2561.02	3.55958e+06		High	High	7.239e-05	0.0006942	2.53	34.46
FALSE	High	[K].DESKEPIVEVR.[T]	1xPhospho [S3(100)]	0.00336694	0.000168724	1	1	1	P13591	P13591 [782-792]	P13591 1xPhospho [S784(100)]	1	1380.64	738773		High	High	0.001042	0.01301	2.57	103.21
FALSE	High	[K].DETDESSKEETEPQVLK.[F]	1xPhospho [S/T]	0.000344257	0.000106358	1	1	2	Q9BV44	Q9BV44 [210-226]		1	2043.86	631087		High	High	0.0014	0.01704	1.55	88.2
FALSE	High	[K].DETDESSKEETEPQVLK.[F]	2xPhospho [T3(100); S/T]	0.000127533	5.5767e-05	1	1	1	Q9BV44	Q9BV44 [210-226]	Q9BV44 2xPhospho [T212(100); S/T]	1	2123.83	1.49376e+06		High	High	0.003188	0.0518	1.63	83.26
FALSE	High	[K].DETPLSTPTAR.[D]	2xPhospho [T3(100); T7(99.6)]	0.00720143	0.000643003	1	1	1	Q9UI36	Q9UI36 [576-586]	Q9UI36 2xPhospho [T578(100); T582(99.6)]	0	1347.52	635394		High	High	0.001583	0.01943	1.42	65.86
FALSE	High	[K].DETPLSTPTARDSLDK.[L]	1xPhospho [T9(99)]	0.0179092	0.00139231	1	1	1	Q9UI36	Q9UI36 [576-591]	Q9UI36 1xPhospho [T584(99)]	1	1825.82	328204		High	High	0.0008	0.008504	1.61	44.52
FALSE	High	[K].DEVEVSDDDEKEPEVDYR.[T]	1xPhospho [S6(100)]	8.36761e-06	5.5767e-05	1	1	1	Q15746	Q15746 [1433-1450]	Q15746 1xPhospho [S1438(100)]	1	2247.88	889377		High	High	0.003318	0.05421	1.16	40.29
FALSE	High	[K].DEYSSSETTGEKPEQNDDDTIK.[S]	2xPhospho [S4(100); S5(99.5)]	2.97603e-07	5.5767e-05	1	1	1	Q8NFC6	Q8NFC6 [2840-2861]	Q8NFC6 2xPhospho [S2843(100); S2844(99.5)]	0	2647.98	762400		High	High	0.0007209	0.006797	2.31	111.93
FALSE	High	[K].DEYTFSPGK.[S]	1xPhospho [S6(100)]	0.000618741	0.000106358	1	1	3	Q02880	Q02880 [1419-1427]	Q02880 1xPhospho [S1424(100)]	0	1123.43	7039286		High	High	0.0004545	0.004274	3.67	69.89
FALSE	High	[K].DFDHHDSPALEVFTEQPPSPLPK.[S]	1xPhospho [S19(100)]	6.4324e-07	5.5767e-05	1	1	3	Q92545	Q92545 [1357-1379]	Q92545 1xPhospho [S1375(100)]	0	2683.21	2.92216e+06		High	High	0.002938	0.04504	2.7	21.71
FALSE	High	[K].DFDIAEQNESSDEESLR.[K]	2xPhospho [S10(100); S11(100)]	0.124442	0.00680593	1	1	2	Q96KC8	Q96KC8 [470-486]	Q96KC8 2xPhospho [S479(100); S480(100)]	0	2143.77	291822		High	High	0.0005479	0.00499	1.91	39.27
FALSE	High	[K].DFDIAEQNESSDEESLRK.[E]	1xPhospho [S]	0.00367073	0.000168724	1	1	1	Q96KC8	Q96KC8 [470-487]		1	2191.9	245551		High	High	7.239e-05	0.000599	2.25	70.49
FALSE	High	[K].DFDIAEQNESSDEESLRK.[E]	2xPhospho [S10(100); S11(100)]	1.97861e-05	5.5767e-05	1	1	4	Q96KC8	Q96KC8 [470-487]	Q96KC8 2xPhospho [S479(100); S480(100)]	1	2271.87	33016488		High	High	7.239e-05	0.00127	3.1	43.88
FALSE	High	[K].DFFDPVESDEDITNVHDDELDSNK.[E]	1xPhospho [S8(100)]	3.39143e-09	5.5767e-05	1	1	2	O00566	O00566 [268-291]	O00566 1xPhospho [S275(100)]	0	2875.15	5327535		High	High	5.097e-05	2.249e-05	3.16	53.35
FALSE	High	[K].DFFDPVESDEDITNVHDDELDSNK.[E]	2xPhospho [S8(100); S22(100)]	6.02411e-08	5.5767e-05	1	1	3	O00566	O00566 [268-291]	O00566 2xPhospho [S275(100); S289(100)]	0	2955.11	14481991		High	High	5.097e-05	7.736e-08	3.4	99.99
FALSE	High	[K].DFLGSSEESEK.[N]	1xPhospho [S5(99.1)]	0.0017072	0.000106358	1	1	1	Q15334	Q15334 [1036-1046]	Q15334 1xPhospho [S1040(99.1)]	0	1307.5	480380		High	High	0.001347	0.01603	1.45	86.63
FALSE	High	[K].DFPLLNQSISPLSSSVLK.[F]	2xPhospho [S8(100); S10(100)]	0.0543564	0.00332316	1	1	1	Q86UP3	Q86UP3 [499-516]	Q86UP3 2xPhospho [S506(100); S508(100)]	0	2105	147059		High	High	5.097e-05	8.432e-06	3.26	100.04
FALSE	High	[K].DFPLLNQSISPLSSSVLK.[F]	1xPhospho [S10(100)]	0.0230469	0.00159502	1	1	1	Q86UP3	Q86UP3 [499-516]	Q86UP3 1xPhospho [S508(100)]	0	2025.03			High	High	7.239e-05	0.000307	2.87	78.03
FALSE	High	[K].DFQDYMEPEEGCQGSPQR.[R]	1xCarbamidomethyl [C12]; 1xOxidation [M6]; 1xPhospho [S15(100)]	2.11462e-07	5.5767e-05	1	1	1	O43237	O43237 [180-197]	O43237 1xPhospho [S194(100)]	0	2268.82	2.44081e+06		High	High	0.002213	0.03219	1.46	71.51
FALSE	High	[K].DFQDYMEPEEGCQGSPQR.[R]	1xCarbamidomethyl [C12]; 1xPhospho [S15(100)]	1.1077e-10	5.5767e-05	1	1	5	O43237	O43237 [180-197]	O43237 1xPhospho [S194(100)]	0	2252.83	13423016		High	High	0.0006364	0.005605	2.66	23.38
FALSE	High	[K].DFQDYMEPEEGCQGSPQRR.[G]	1xCarbamidomethyl [C12]; 1xDeamidated [Q]; 1xPhospho [S15(100)]	0.0128459	0.00108231	1	1	2	O43237	O43237 [180-198]	O43237 1xPhospho [S194(100)]	1	2409.91	327586		High	High	0.0004252	0.00393	2.77	25.05
FALSE	High	[K].DFQDYMEPEEGCQGSPQRR.[G]	1xCarbamidomethyl [C12]; 1xOxidation [M6]; 1xPhospho [S15(100)]	0.000904349	0.000106358	1	1	2	O43237	O43237 [180-198]	O43237 1xPhospho [S194(100)]	1	2424.92	1.53108e+06		High	High	0.0001754	0.001877	1.64	111.28
FALSE	High	[K].DFQDYMEPEEGCQGSPQRR.[G]	1xCarbamidomethyl [C12]; 1xPhospho [S15(100)]	4.14046e-05	5.5767e-05	1	1	4	O43237	O43237 [180-198]	O43237 1xPhospho [S194(100)]	1	2408.93	1.80454e+07		High	High	0.001183	0.01419	1.82	31.92
FALSE	High	[K].DFQESSPQK.[G]	1xPhospho [S]	0.0644588	0.00365934	1	1	1	P78559	P78559 [1757-1765]		0	1145.45	347358		High	High	0.0001408	0.001864	2.28	87.75
FALSE	High	[K].DFQHLISSPLKK.[S]	1xPhospho [S]	2.70122e-05	5.5767e-05	1	1	1	Q15361	Q15361 [58-69]		1	1492.76	3.74584e+06		High	High	0.0004252	0.003471	2.7	72.7
FALSE	High	[K].DFSPEALKK.[A]	1xPhospho [S3(100)]	0.0179092	0.00139231	1	1	1	O15372	O15372 [181-189]	O15372 1xPhospho [S183(100)]	1	1114.52	439521		High	High	0.001744	0.02318	1.95	77.16
FALSE	High	[K].DGASPSESGPGSQQVSDFEDNTCEMKPGTWSDESSQSEDAR.[S]	1xCarbamidomethyl [C23]; 2xPhospho [S4(100); S16(98.8)]	3.57284e-07	5.5767e-05	1	1	1	Q9H2P0	Q9H2P0 [967-1007]	Q9H2P0 2xPhospho [S970(100); S982(98.8)]	0	4551.7	2213750		High	High	0.002006	0.02734	1.41	118.79
FALSE	High	[K].DGASPSESGPGSQQVSDFEDNTCEMKPGTWSDESSQSEDAR.[S]	1xCarbamidomethyl [C23]; 1xPhospho [S4(100)]	6.37868e-16	5.5767e-05	1	1	1	Q9H2P0	Q9H2P0 [967-1007]	Q9H2P0 1xPhospho [S970(100)]	0	4471.74	4343023		High	High	0.001692	0.02226	1.2	74.41
FALSE	High	[K].DGASPSESGPGSQQVSDFEDNTCEMKPGTWSDESSQSEDAR.[S]	1xCarbamidomethyl [C23]; 1xDeamidated [N21]; 2xPhospho [S4(100); T/S]	2.08372e-06	5.5767e-05	1	1	1	Q9H2P0	Q9H2P0 [967-1007]	Q9H2P0 2xPhospho [S970(100); T/S]	0	4552.69			High	High	5.097e-05	9.402e-07	2.1	81.53
FALSE	High	[K].DGASPSESGPGSQQVSDFEDNTCEMKPGTWSDESSQSEDAR.[S]	1xCarbamidomethyl [C23]; 3xPhospho [S4(100); S16(100); T/S]	5.17877e-05	5.5767e-05	1	1	1	Q9H2P0	Q9H2P0 [967-1007]	Q9H2P0 3xPhospho [S970(100); S982(100); T/S]	0	4631.67			High	High	0.001015	0.01224	1.94	25.75
FALSE	High	[K].DGAVNGPSVVGDQTPIEPQTSIER.[L]	1xPhospho [T14(100)]	9.36389e-08	5.5767e-05	1	1	3	P49321	P49321 [377-400]	P49321 1xPhospho [T390(100)]	0	2546.18	4.81127e+06		High	High	0.001744	0.02302	1.55	88.94
FALSE	High	[K].DGDEKTDEEAEGPYSDNEMLTHK.[G]	1xOxidation [M19]; 2xPhospho [T6(100); S15(100)]	2.33968e-05	5.5767e-05	1	1	1	Q6NUK4	Q6NUK4 [196-218]	Q6NUK4 2xPhospho [T201(100); S210(100)]	1	2786.01	319851		High	High	5.097e-05	1.618e-06	2.96	42.06
FALSE	High	[K].DGDEKTDEEAEGPYSDNEMLTHK.[G]	1xPhospho [T6(100)]	2.39463e-10	5.5767e-05	1	1	1	Q6NUK4	Q6NUK4 [196-218]	Q6NUK4 1xPhospho [T201(100)]	1	2690.04	745375		High	High	5.097e-05	4.054e-06	3.19	62.7
FALSE	High	[K].DGDEKTDEEAEGPYSDNEMLTHK.[G]	2xPhospho [T6(100); S15(100)]	1.71605e-08	5.5767e-05	1	1	3	Q6NUK4	Q6NUK4 [196-218]	Q6NUK4 2xPhospho [T201(100); S210(100)]	1	2770.01	2.90575e+06		High	High	7.239e-05	0.0003625	3.07	65.36
FALSE	High	[K].DGDHDQSFYITDDPDDNADRSETSSIADPSSPNPFGSSNPFK.[S]	1xPhospho [S31(99.5)]	9.66635e-08	5.5767e-05	1	1	1	Q86UP3	Q86UP3 [2834-2875]	Q86UP3 1xPhospho [S2864(99.5)]	1	4624.88	436352		High	High	0.001015	0.01225	2.96	70.3
FALSE	High	[K].DGDKSPMSSLQISNEK.[N]	1xDeamidated [Q11]; 1xPhospho [S5(100)]	0.000659666	0.000106358	1	1	1	Q9UER7	Q9UER7 [491-506]	Q9UER7 1xPhospho [S495(100)]	1	1816.77	285450		High	High	0.001347	0.01574	2.1	77.79
FALSE	High	[K].DGDKSPMSSLQISNEK.[N]	1xOxidation [M7]; 1xPhospho [S5(100)]	4.50216e-05	5.5767e-05	1	1	1	Q9UER7	Q9UER7 [491-506]	Q9UER7 1xPhospho [S495(100)]	1	1831.78	590494		High	High	7.239e-05	0.0003935	2.3	52.73
FALSE	High	[K].DGDKSPMSSLQISNEK.[N]	1xPhospho [S5(100)]	1.57069e-05	5.5767e-05	1	1	2	Q9UER7	Q9UER7 [491-506]	Q9UER7 1xPhospho [S495(100)]	1	1815.78	9425435		High	High	5.097e-05	3.484e-10	5.58	51.31
FALSE	High	[K].DGDSYDPYDFSDTEEEMPQVHTPK.[T]	1xOxidation [M17]; 2xPhospho [S11(100); T13(100)]	0.000112774	5.5767e-05	1	1	1	P25205	P25205 [701-724]	P25205 2xPhospho [S711(100); T713(100)]	0	2978.06	711999		High	High	0.002294	0.03239	1.97	107
FALSE	High	[K].DGDSYDPYDFSDTEEEMPQVHTPK.[T]	1xOxidation [M17]; 3xPhospho [S11(99.1); T13(100); T22(100)]	7.64108e-06	5.5767e-05	1	1	1	P25205	P25205 [701-724]	P25205 3xPhospho [S711(99.1); T713(100); T722(100)]	0	3058.03	779710		High	High	0.001934	0.02513	1.3	73.27
FALSE	High	[K].DGDSYDPYDFSDTEEEMPQVHTPK.[T]	1xDeamidated [Q19]; 1xOxidation [M17]; 2xPhospho [T22(100); S/T/Y]	0.00668203	0.000529034	1	1	3	P25205	P25205 [701-724]	P25205 2xPhospho [T722(100); S/T/Y]	0	2979.05	1.8006e+06		High	High	0.001372	0.01653	1.8	86.48
FALSE	High	[K].DGDSYDPYDFSDTEEEMPQVHTPK.[T]	3xPhospho [S11(100); T13(100); T22(100)]	1.23178e-07	5.5767e-05	1	1	3	P25205	P25205 [701-724]	P25205 3xPhospho [S711(100); T713(100); T722(100)]	0	3042.03	7.20535e+06		High	High	0.001042	0.01288	1.66	36.61
FALSE	High	[K].DGDSYDPYDFSDTEEEMPQVHTPK.[T]	1xOxidation [M17]; 1xPhospho [S11(99.6)]	8.62371e-11	5.5767e-05	1	1	3	P25205	P25205 [701-724]	P25205 1xPhospho [S711(99.6)]	0	2898.1	15496974		High	High	7.239e-05	0.0007987	2.02	69.71
FALSE	High	[K].DGDSYDPYDFSDTEEEMPQVHTPK.[T]	2xPhospho [S11(99.5); T22(100)]	5.02623e-09	5.5767e-05	1	1	5	P25205	P25205 [701-724]	P25205 2xPhospho [S711(99.5); T722(100)]	0	2962.07	28934014		High	High	7.239e-05	0.0001113	3.27	48.86
FALSE	High	[K].DGDSYDPYDFSDTEEEMPQVHTPK.[T]	1xPhospho [S11(100)]	9.69928e-10	5.5767e-05	1	1	5	P25205	P25205 [701-724]	P25205 1xPhospho [S711(100)]	0	2882.1	4.19481e+07		High	High	7.239e-05	0.001059	1.87	96.13
FALSE	High	[K].DGDSYDPYDFSDTEEEMPQVHTPK.[T]	1xDeamidated [Q19]; 1xPhospho [T22(100)]	3.11062e-06	5.5767e-05	1	1	1	P25205	P25205 [701-724]	P25205 1xPhospho [T722(100)]	0	2883.09			High	High	7.239e-05	0.000221	2.82	36.22
FALSE	High	[K].DGDSYDPYDFSDTEEEMPQVHTPK.[T]	1xDeamidated [Q19]; 3xPhospho [S4(100); T22(100); S/T/Y]	0.000267855	0.000106358	1	1	1	P25205	P25205 [701-724]	P25205 3xPhospho [S704(100); T722(100); S/T/Y]	0	3043.02			High	High	0.002443	0.03748	1.71	33.95
FALSE	High	[K].DGDSYDPYDFSDTEEEMPQVHTPK.[T]	1xDeamidated [Q19]; 2xPhospho [S11(100); T22(100)]	0.00138326	0.000106358	1	1	1	P25205	P25205 [701-724]	P25205 2xPhospho [S711(100); T722(100)]	0	2963.05			High	High	0.000275	0.002278	1.63	76.82
FALSE	High	[K].DGEQPQILLEDSSAGEDSVHDR.[F]	1xPhospho [S13(100)]	2.60461e-08	5.5767e-05	1	1	1	Q96K76	Q96K76 [131-152]	Q96K76 1xPhospho [S143(100)]	0	2477.05	1297717		High	High	7.239e-05	0.0001236	3.05	25.46
FALSE	High	[K].DGETLEGSDAEESLDK.[T]	1xPhospho [S8(100)]	1.98437e-07	5.5767e-05	1	1	3	Q9P2D1	Q9P2D1 [2949-2964]	Q9P2D1 1xPhospho [S2956(100)]	0	1774.69	9.6359e+06		High	High	0.0003675	0.002977	1.68	98.25
FALSE	High	[K].DGLNQTTIPVSPPSTTKPSR.[A]	1xDeamidated [N/Q]; 1xPhospho [S11(100)]	0.000118748	5.5767e-05	1	1	4	Q71RC2	Q71RC2 [573-592]	Q71RC2 1xPhospho [S583(100)]	0	2177.05	761826		High	High	5.097e-05	6.822e-07	3.29	102.59
FALSE	High	[K].DGLNQTTIPVSPPSTTKPSR.[A]	1xPhospho [S11(100)]	8.11574e-08	5.5767e-05	1	1	12	Q71RC2	Q71RC2 [573-592]	Q71RC2 1xPhospho [S583(100)]	0	2176.06	2.2039e+07		High	High	7.239e-05	0.001218	2.34	110.05
FALSE	High	[K].DGLPRTPSR.[R]	1xPhospho [T6(100)]	0.000700799	0.000106358	1	1	2	Q9UQ35	Q9UQ35 [1429-1437]	Q9UQ35 1xPhospho [T1434(100)]	1	1078.5	1.07023e+06		High	High	5.097e-05	9.612e-06	3.03	99.34
FALSE	High	[K].DGLPRTPSRR.[S]	1xPhospho [T6(100)]	0.0955731	0.00524311	1	1	1	Q9UQ35	Q9UQ35 [1429-1438]	Q9UQ35 1xPhospho [T1434(100)]	2	1234.61	1.48062e+06		High	High	7.239e-05	0.0003912	2.62	115.42
FALSE	High	[K].DGNGYISAAELR.[H]	1xPhospho [S7(100)]	3.77749e-05	5.5767e-05	1	1	2	P0DP25	P0DP25 [96-107]	P0DP25 1xPhospho [S102(100)]	0	1345.58	758753		High	High	7.239e-05	0.0005412	1.66	69.37
FALSE	High	[K].DGQDAIAQSPEK.[E]	1xPhospho [S9(100)]	5.04428e-06	5.5767e-05	1	1	4	Q9NWH9	Q9NWH9 [281-292]	Q9NWH9 1xPhospho [S289(100)]	0	1338.56	3.87551e+07		High	High	5.097e-05	3.141e-05	3.03	88.14
FALSE	High	[K].DGSFGEGLTMK.[K]	1xPhospho [S3(100)]	0.00192479	0.000106358	1	1	1	Q9ULT0	Q9ULT0 [645-655]	Q9ULT0 1xPhospho [S647(100)]	0	1221.49	988338		High	High	0.002938	0.04511	1.59	103.12
FALSE	High	[K].DGSGGASGTLQPSSGGGSSNSRER.[H]	1xPhospho [S21(99.1)]	1.49885e-06	5.5767e-05	1	1	1	Q9NYV4	Q9NYV4 [12-35]	Q9NYV4 1xPhospho [S32(99.1)]	1	2287.95			High	High	0.002915	0.04441	2.01	53.99
FALSE	High	[K].DGSGPEGGIVEPR.[V]	1xPhospho [S3(100)]	3.77749e-05	5.5767e-05	1	1	2	Q9C0B9	Q9C0B9 [234-246]	Q9C0B9 1xPhospho [S236(100)]	0	1349.57	533538		High	High	0.000275	0.002286	1.86	63.5
FALSE	High	[K].DGSLEDDEDEEDDLDEGVGGK.[R]	1xPhospho [S3(100)]	7.1344e-05	5.5767e-05	1	1	2	Q12789	Q12789 [1609-1629]	Q12789 1xPhospho [S1611(100)]	0	2317.84	1.2586e+06		High	High	0.0009882	0.01156	2.1	103.96
FALSE	High	[K].DGSLEDDEDEEDDLDEGVGGKR.[R]	1xPhospho [S3(100)]	2.77062e-07	5.5767e-05	1	1	1	Q12789	Q12789 [1609-1630]	Q12789 1xPhospho [S1611(100)]	1	2473.94			High	High	7.239e-05	0.0003047	2.41	47.19
FALSE	High	[K].DGSPLAEPVENGK.[E]	1xDeamidated [N11]; 1xPhospho [S3(100)]	0.00538627	0.000472836	1	1	2	Q63HK5	Q63HK5 [680-692]	Q63HK5 1xPhospho [S682(100)]	0	1393.59	605620		High	High	0.0003383	0.002808	2.09	73.01
FALSE	High	[K].DGSPLAEPVENGK.[E]	1xPhospho [S3(100)]	0.000322145	0.000106358	1	1	1	Q63HK5	Q63HK5 [680-692]	Q63HK5 1xPhospho [S682(100)]	0	1392.6	2.16337e+06		High	High	5.097e-05	1.061e-05	3.04	51.33
FALSE	High	[K].DGSSPPLLEK.[Q]	1xPhospho [S4(100)]	0.000232018	0.000106358	1	1	3	Q6W2J9	Q6W2J9 [420-429]	Q6W2J9 1xPhospho [S423(100)]	0	1122.51	5.7656e+06		High	High	0.0004545	0.004306	2.86	50.21
FALSE	High	[K].DGTSPEEEIEIER.[Q]	1xPhospho [S4(100)]	0.00022981	0.000106358	1	1	1	Q9H501	Q9H501 [691-703]	Q9H501 1xPhospho [S694(100)]	0	1583.65	4222260		High	High	0.002006	0.02724	2.17	77.39
FALSE	High	[K].DGVLTLANNVTPAK.[D]	1xPhospho [T11(100)]	1.51028e-05	5.5767e-05	1	1	1	P27816	P27816 [561-574]	P27816 1xPhospho [T571(100)]	0	1492.74	763203		High	High	0.000275	0.002187	1.81	121.49
FALSE	High	[K].DGWNQNHFITPVSTLER.[D]	2xPhospho [T10(100); S/T]	0.0497484	0.00297043	1	1	1	Q99569	Q99569 [1004-1020]	Q99569 2xPhospho [T1013(100); S/T]	0	2173.91	231869		High	High	0.0003675	0.003034	2.63	77.61
FALSE	High	[K].DGWNQNHFITPVSTLER.[D]	1xPhospho [T14(99.6)]	1.68604e-07	5.5767e-05	1	1	1	Q99569	Q99569 [1004-1020]	Q99569 1xPhospho [T1017(99.6)]	0	2093.94	604946		High	High	5.097e-05	8.547e-06	2.11	29.33
FALSE	High	[K].DHAEEGTSEDGTKPDEKSSDQGLQK.[V]	1xPhospho [S/T]	0.00119042	0.000106358	1	1	1	Q9UKJ3	Q9UKJ3 [321-345]		1	2768.15	134941		High	High	7.239e-05	7.317e-05	2.95	89.86
FALSE	High	[K].DHASQLSPVLSR.[S]	1xPhospho [S7(100)]	0.00429148	0.000229731	1	1	1	Q8IXZ2	Q8IXZ2 [402-413]	Q8IXZ2 1xPhospho [S408(100)]	0	1389.65	136969		High	High	7.239e-05	0.001068	1.73	37.47
FALSE	High	[K].DHFGLEGDEESTMLEDSVSPK.[K]	1xPhospho [S19(100)]	3.71602e-09	5.5767e-05	1	1	1	Q9Y490	Q9Y490 [407-427]	Q9Y490 1xPhospho [S425(100)]	0	2401.97	2.77535e+06		High	High	5.097e-05	3.834e-05	2.65	85.2
FALSE	High	[K].DHFGLEGDEESTMLEDSVSPKK.[S]	1xOxidation [M13]; 1xPhospho [S19(100)]	4.73721e-07	5.5767e-05	1	1	1	Q9Y490	Q9Y490 [407-428]	Q9Y490 1xPhospho [S425(100)]	1	2546.06	665323		High	High	0.001638	0.02165	1.8	89.86
FALSE	High	[K].DHFGLEGDEESTMLEDSVSPKK.[S]	1xPhospho [S19(100)]	5.56058e-10	5.5767e-05	1	1	2	Q9Y490	Q9Y490 [407-428]	Q9Y490 1xPhospho [S425(100)]	1	2530.07	4.82546e+06		High	High	5.097e-05	8.046e-08	4.21	24.54
FALSE	High	[K].DHFLGPQESFPEENASSPFTQAR.[A]	1xPhospho [S/T]	2.8313e-08	5.5767e-05	1	1	1	O14795	O14795 [351-373]		0	2671.15	1.39825e+06		High	High	0.002443	0.03782	2.18	79.44
FALSE	High	[K].DHFYSDDDAIEADSEGDAEPCDK.[E]	1xCarbamidomethyl [C21]; 1xPhospho [S5(100)]	2.33962e-08	5.5767e-05	1	1	2	Q9Y3B9	Q9Y3B9 [54-76]	Q9Y3B9 1xPhospho [S58(100)]	0	2680.95	1.54982e+07		High	High	7.239e-05	0.001277	2.3	60.54
FALSE	High	[K].DHFYSDDDAIEADSEGDAEPCDK.[E]	1xCarbamidomethyl [C21]; 2xPhospho [S5(100); S14(100)]	5.10864e-07	5.5767e-05	1	1	3	Q9Y3B9	Q9Y3B9 [54-76]	Q9Y3B9 2xPhospho [S58(100); S67(100)]	0	2760.92	24483126		High	High	7.239e-05	0.0003412	2.37	113.12
FALSE	High	[K].DHGFEVASTSPEDESPGSNPEPDATPFQEGLR.[T]	1xDeamidated [N19]; 1xPhospho [S/T]	9.97287e-10	5.5767e-05	1	1	1	P55211	P55211 [293-324]		0	3480.44	703530		High	High	5.097e-05	2.573e-06	2.75	63.27
FALSE	High	[K].DHNSEDEDEDKYADDIDMPGQNFDSK.[R]	1xDeamidated [Q21]; 1xOxidation [M18]; 1xPhospho [S4(100)]	0.000197683	0.000106358	1	1	1	O95391	O95391 [232-257]	O95391 1xPhospho [S235(100)]	1	3126.13	328786		High	High	0.00304	0.04697	1.31	63.11
FALSE	High	[K].DHNSEDEDEDKYADDIDMPGQNFDSK.[R]	1xDeamidated [N3]; 1xPhospho [S4(100)]	1.60568e-11	5.5767e-05	1	1	1	O95391	O95391 [232-257]	O95391 1xPhospho [S235(100)]	1	3110.14	3.71048e+06		High	High	0.005613	0.09987	1.14	90.69
FALSE	High	[K].DHNSEDEDEDKYADDIDMPGQNFDSK.[R]	1xPhospho [S4(100)]	5.22111e-08	5.5767e-05	1	1	2	O95391	O95391 [232-257]	O95391 1xPhospho [S235(100)]	1	3109.15			High	High	0.000275	0.002221	2.36	78.03
FALSE	High	[K].DHNSEDEDEDKYADDIDMPGQNFDSK.[R]	1xOxidation [M18]; 1xPhospho [S4(100)]	1.71209e-05	5.5767e-05	1	1	3	O95391	O95391 [232-257]	O95391 1xPhospho [S235(100)]	1	3125.15			High	High	5.097e-05	3.53e-07	3.87	77.21
FALSE	High	[K].DHNVGSPPKSPTHASPQHTQTEK.[D]	1xPhospho [S/T]	8.53441e-06	5.5767e-05	1	1	2	A0JNW5	A0JNW5 [409-431]		1	2560.16	1.50009e+06		High	High	5.097e-05	1.154e-09	5.65	35.85
FALSE	High	[K].DHNVGSPPKSPTHASPQHTQTEK.[D]	2xPhospho [S6(100); S10(99.4)]	1.37129e-07	5.5767e-05	1	1	5	A0JNW5	A0JNW5 [409-431]	A0JNW5 2xPhospho [S414(100); S418(99.4)]	1	2640.12	1.69768e+06		High	High	0.0001408	0.001748	2.02	76.35
FALSE	High	[K].DHQNGSMAAVNGHTNSFSPLENNVKPR.[K]	2xDeamidated [N11; N]; 1xPhospho [T14(99.4)]	2.64314e-12	5.5767e-05	1	1	2	Q9NYP7	Q9NYP7 [268-294]	Q9NYP7 1xPhospho [T281(99.4)]	0	3003.31	946252		High	High	0.0004252	0.003457	2.43	81.25
FALSE	High	[K].DHQNGSMAAVNGHTNSFSPLENNVKPR.[K]	1xDeamidated [N11]; 1xPhospho [T/S]	2.12909e-11	5.5767e-05	1	1	1	Q9NYP7	Q9NYP7 [268-294]		0	3002.32	1.00131e+06		High	High	5.097e-05	3.864e-05	2.4	79.55
FALSE	High	[K].DHQNGSMAAVNGHTNSFSPLENNVKPR.[K]	1xPhospho [S18(100)]	2.74734e-09	5.5767e-05	1	1	1	Q9NYP7	Q9NYP7 [268-294]	Q9NYP7 1xPhospho [S285(100)]	0	3001.34	1.7058e+06		High	High	0.0003675	0.003278	2.29	95.11
FALSE	High	[K].DHSDSDDQMLVAK.[R]	1xOxidation [M9]; 2xPhospho [S3(100); S5(100)]	0.0482135	0.00292173	1	1	1	Q9NW75	Q9NW75 [113-125]	Q9NW75 2xPhospho [S115(100); S117(100)]	0	1636.56	110481		High	High	0.005213	0.09202	1.67	64.57
FALSE	High	[K].DHSDSDDQMLVAK.[R]	2xPhospho [S3(100); S5(100)]	0.00207753	0.000106358	1	1	2	Q9NW75	Q9NW75 [113-125]	Q9NW75 2xPhospho [S115(100); S117(100)]	0	1620.56	1.23096e+06		High	High	7.239e-05	0.0008611	2.81	32.67
FALSE	High	[K].DHSGSESPISDEEER.[L]	1xPhospho [S10(100)]	5.64629e-05	5.5767e-05	1	1	1	O43623	O43623 [98-112]	O43623 1xPhospho [S107(100)]	0	1753.65	205956		High	High	7.239e-05	0.0001302	3.39	98.16
FALSE	High	[K].DHSSSRPSSPRPQKASPNGSISSAGNSSR.[N]	3xPhospho [S16(92.6); S20(92.6); S]	0.159509	0.00872034	1	1	1	Q9BSF8	Q9BSF8 [104-132]	Q9BSF8 3xPhospho [S119(92.6); S123(92.6); S]	1	3178.31	168836		High	High	0.0008272	0.008645	2.23	92.48
FALSE	High	[K].DHTPSQELALTQSVGGDSSADR.[L]	1xPhospho [T/S]	4.98831e-07	5.5767e-05	1	1	1	Q86U44	Q86U44 [346-367]		0	2351.01	163651		High	High	0.002006	0.02785	2.02	46.45
FALSE	High	[K].DHTTPSENGDVPSPK.[S]	1xPhospho [S13(100)]	0.0190719	0.00144309	1	1	1	Q9HCM3	Q9HCM3 [1383-1397]	Q9HCM3 1xPhospho [S1395(100)]	0	1660.69	675923		High	High	5.097e-05	3.22e-10	4.29	32.37
FALSE	High	[K].DHTVSGDEDYCPR.[S]	1xCarbamidomethyl [C11]; 1xPhospho [S5(100)]	1.4128e-05	5.5767e-05	1	1	3	Q9UIG0	Q9UIG0 [943-955]	Q9UIG0 1xPhospho [S947(100)]	0	1630.58	2.42316e+06		High	High	0.0001408	0.001796	2.31	105.21
FALSE	High	[K].DHYPCVSSLEQLTELGR.[E]	1xCarbamidomethyl [C5]; 1xPhospho [S/Y/T]	9.19619e-05	5.5767e-05	1	1	2	Q8WWK9	Q8WWK9 [644-660]		0	2083.92	269620		High	High	5.097e-05	9.775e-07	4.64	59.29
FALSE	High	[K].DHYQDPVPGITPSSSSR.[T]	2xPhospho [T11(100); S13(100)]	0.000158353	5.5767e-05	1	1	2	Q7KZ85	Q7KZ85 [1513-1529]	Q7KZ85 2xPhospho [T1523(100); S1525(100)]	0	2002.79	485355		High	High	7.239e-05	0.0004615	2.56	96.63
FALSE	High	[K].DHYQDPVPGITPSSSSR.[T]	1xPhospho [T11(100)]	0.00596454	0.000472836	1	1	1	Q7KZ85	Q7KZ85 [1513-1529]	Q7KZ85 1xPhospho [T1523(100)]	0	1922.83			High	High	0.0003057	0.002559	2.26	88.11
FALSE	High	[K].DIDHETVVEEQIIGENSPPDYSEYMTGK.[K]	1xOxidation [M25]; 1xPhospho [S17(100)]	1.53959e-12	5.5767e-05	1	1	3	P25490	P25490 [231-258]	P25490 1xPhospho [S247(100)]	0	3291.39	3.31064e+06		High	High	0.002915	0.04423	1.25	91.72
FALSE	High	[K].DIDHETVVEEQIIGENSPPDYSEYMTGK.[K]	1xPhospho [S17(100)]	6.76321e-13	5.5767e-05	1	1	5	P25490	P25490 [231-258]	P25490 1xPhospho [S247(100)]	0	3275.4	1.62821e+07		High	High	5.097e-05	2.776e-05	2.1	98.23
FALSE	High	[K].DIDHETVVEEQIIGENSPPDYSEYMTGK.[K]	1xDeamidated [N16]; 1xPhospho [S17(100)]	2.48031e-12	5.5767e-05	1	1	1	P25490	P25490 [231-258]	P25490 1xPhospho [S247(100)]	0	3276.38			High	High	7.239e-05	0.0003574	2.27	26.16
FALSE	High	[K].DIDHETVVEEQIIGENSPPDYSEYMTGK.[K]	1xDeamidated [N16]; 1xOxidation [M25]; 1xPhospho [S17(100)]	1.06102e-06	5.5767e-05	1	1	1	P25490	P25490 [231-258]	P25490 1xPhospho [S247(100)]	0	3292.38			High	High	5.097e-05	4.959e-07	3.96	49.85
FALSE	High	[K].DIDISSPEFK.[I]	1xPhospho [S6(100)]	0.00228649	0.000106358	1	1	1	Q09666	Q09666 [172-181]	Q09666 1xPhospho [S177(100)]	0	1230.53	3.52023e+06		High	High	7.239e-05	0.0003111	2.52	52.92
FALSE	High	[K].DIEVLSEDTDYEEDEVTK.[K]	1xPhospho [S6(100)]	2.13088e-05	5.5767e-05	1	1	2	Q4LE39	Q4LE39 [785-802]	Q4LE39 1xPhospho [S790(100)]	0	2208.9	929617		High	High	0.0004252	0.003906	2.7	24.54
FALSE	High	[K].DIEVLSEDTDYEEDEVTK.[K]	2xPhospho [S6(100); T9(100)]	0.000269657	0.000106358	1	1	1	Q4LE39	Q4LE39 [785-802]	Q4LE39 2xPhospho [S790(100); T793(100)]	0	2288.86	2.63833e+06		High	High	5.097e-05	3.976e-05	2.78	48.11
FALSE	High	[K].DIEVLSEDTDYEEDEVTKK.[R]	1xPhospho [S6(100)]	9.32839e-05	5.5767e-05	1	1	1	Q4LE39	Q4LE39 [785-803]	Q4LE39 1xPhospho [S790(100)]	1	2336.99	810016		High	High	5.097e-05	3.066e-06	2.45	67.99
FALSE	High	[K].DIGSESTEDQAMEDIK.[Q]	1xOxidation [M12]; 2xPhospho [S4(99); T7(99)]	0.000176218	0.000106358	1	1	1	P02662	P02662 [43-58]	P02662 2xPhospho [S46(99); T49(99)]	0	1943.69	537674		High	High	5.097e-05	3.77e-05	2.57	20.39
FALSE	High	[K].DIGSESTEDQAMEDIK.[Q]	2xPhospho [S4(100); S/T]	1.09842e-05	5.5767e-05	1	1	3	P02662	P02662 [43-58]	P02662 2xPhospho [S46(100); S/T]	0	1927.69	3.28986e+06		High	High	0.002681	0.04111	1.45	33.11
FALSE	High	[K].DIKEESDEEEEDDEESGR.[L]	1xPhospho [S6(100)]	6.2809e-07	5.5767e-05	1	1	3	Q96EV2	Q96EV2 [200-217]	Q96EV2 1xPhospho [S205(100)]	1	2219.8	3.8104e+07		High	High	7.239e-05	0.0006349	1.93	45.28
FALSE	High	[K].DIKEESDEEEEDDEESGRLR.[F]	1xPhospho [S6(100)]	4.33951e-06	5.5767e-05	1	1	2	Q96EV2	Q96EV2 [200-219]	Q96EV2 1xPhospho [S205(100)]	2	2488.98	1.52934e+06		High	High	0.0006608	0.006251	1.28	53.07
FALSE	High	[K].DIKFDDSDTEQIAEEGDDNLANSASPSK.[R]	2xPhospho [S7(99.6); S25(99.6)]	8.83717e-09	5.5767e-05	1	1	1	Q9Y2I7	Q9Y2I7 [469-496]	Q9Y2I7 2xPhospho [S475(99.6); S493(99.6)]	1	3171.26	921698		High	High	0.0001408	0.001762	1.73	89.29
FALSE	High	[K].DIKFDDSDTEQIAEEGDDNLANSASPSKR.[T]	1xPhospho [S7(99.6)]	4.84669e-11	5.5767e-05	1	1	1	Q9Y2I7	Q9Y2I7 [469-497]	Q9Y2I7 1xPhospho [S475(99.6)]	2	3247.39	1.183e+06		High	High	0.002342	0.03348	1.2	32.2
FALSE	High	[K].DIKFDDSDTEQIAEEGDDNLANSASPSKR.[T]	1xDeamidated [Q11]; 2xPhospho [S7(100); S25(99)]	2.3078e-07	5.5767e-05	1	1	1	Q9Y2I7	Q9Y2I7 [469-497]	Q9Y2I7 2xPhospho [S475(100); S493(99)]	2	3328.34			High	High	7.239e-05	0.0003913	2.85	107.54
FALSE	High	[K].DILKPSPGKSPGTRPEDEAEGKPPQR.[E]	2xPhospho [S6(100); S10(100)]	0.000158857	5.5767e-05	1	1	1	P31641	P31641 [16-41]	P31641 2xPhospho [S21(100); S25(100)]	1	2946.38			High	High	5.097e-05	3.088e-05	2.97	72
FALSE	High	[K].DIMESSPGSSPPNLTPKPLR.[R]	2xPhospho [S/T]	0.00734412	0.000643003	1	1	2	P00519	P00519 [800-819]		0	2283.01	246298		High	High	0.000107	0.001535	2.21	60.56
FALSE	High	[K].DIQRPDSEHGLSPDSENFDWK.[A]	1xPhospho [S12(100)]	3.58546e-09	5.5767e-05	1	1	2	P25054	P25054 [2082-2102]	P25054 1xPhospho [S2093(100)]	0	2552.07	1.63484e+06		High	High	7.239e-05	0.001167	1.94	106.42
FALSE	High	[K].DIQRPDSEHGLSPDSENFDWK.[A]	2xPhospho [S7(100); S12(100)]	4.95824e-08	5.5767e-05	1	1	3	P25054	P25054 [2082-2102]	P25054 2xPhospho [S2088(100); S2093(100)]	0	2632.04	3.29218e+06		High	High	0.0001408	0.001815	1.06	112.26
FALSE	High	[K].DIRSDVEESDSSEEAAAAQEPLQLK.[N]	3xPhospho [S4(100); S]	4.96502e-06	5.5767e-05	1	1	1	Q9HA82	Q9HA82 [339-363]	Q9HA82 3xPhospho [S342(100); S]	1	2957.17	689471		High	High	0.005141	0.08831	1.24	41.17
FALSE	High	[K].DIRSDVEESDSSEEAAAAQEPLQLK.[N]	2xPhospho [S4(100); S9(98.7)]	0.000860779	0.000106358	1	1	1	Q9HA82	Q9HA82 [339-363]	Q9HA82 2xPhospho [S342(100); S347(98.7)]	1	2877.21			High	High	0.0002433	0.002049	2.39	96.98
FALSE	High	[K].DISGPSPSK.[K]	1xPhospho [S6(99.7)]	0.0190719	0.00144309	1	1	1	Q96GX9	Q96GX9 [82-90]	Q96GX9 1xPhospho [S87(99.7)]	0	967.413	434729		High	High	0.0003999	0.003388	2.38	62.84
FALSE	High	[K].DITTSADQIAEVK.[T]	1xPhospho [S5(99.6)]	0.000126675	5.5767e-05	1	1	1	Q76I76	Q76I76 [483-495]	Q76I76 1xPhospho [S487(99.6)]	0	1470.67	1.28692e+06		High	High	7.239e-05	0.0002511	3.03	20.09
FALSE	High	[K].DKDDQEWESPSPPKPTVFISGVIAR.[G]	1xPhospho [S11(100)]	1.08902e-07	5.5767e-05	1	1	1	P51397	P51397 [41-65]	P51397 1xPhospho [S51(100)]	1	2878.37	6656692		High	High	7.239e-05	0.0006051	3.19	46.61
FALSE	High	[K].DKDEDQVHIIEHDQLSFSSITDQAAGMK.[E]	2xPhospho [S/T]	0.0479622	0.0028695	1	1	1	O00180	O00180 [285-312]		1	3317.41	145943		High	High	0.001583	0.01931	1.27	105.56
FALSE	High	[K].DKDQPPSPSPPPQSEALSSTSR.[L]	2xPhospho [S7(100); S9(100)]	3.8992e-07	5.5767e-05	1	1	4	Q7L1V2	Q7L1V2 [53-74]	Q7L1V2 2xPhospho [S59(100); S61(100)]	1	2468.04	1.94235e+06		High	High	7.239e-05	0.0006259	2.58	104.37
FALSE	High	[K].DKDQPPSPSPPPQSEALSSTSR.[L]	1xPhospho [S9(99.6)]	1.99578e-08	5.5767e-05	1	1	4	Q7L1V2	Q7L1V2 [53-74]	Q7L1V2 1xPhospho [S61(99.6)]	1	2388.07	4295995		High	High	7.239e-05	9.475e-05	3.04	58.61
FALSE	High	[K].DKDVTLSPVK.[A]	1xPhospho [S7(100)]	0.000214383	0.000106358	1	1	1	Q8NFC6	Q8NFC6 [1525-1534]	Q8NFC6 1xPhospho [S1531(100)]	1	1181.58	1.75694e+06		High	High	0.0004252	0.004108	1.98	54.57
FALSE	High	[K].DKEADEEGGENGPADQGFQPQEEEEREDSDTEEQVPEALER.[K]	1xDeamidated [Q/N]; 1xPhospho [S29(100)]	2.75492e-13	5.5767e-05	1	1	3	Q9NU22	Q9NU22 [4987-5027]	Q9NU22 1xPhospho [S5015(100)]	2	4698.89	7.29807e+06		High	High	5.097e-05	1.046e-08	5.01	107
FALSE	High	[K].DKEADEEGGENGPADQGFQPQEEEEREDSDTEEQVPEALER.[K]	1xPhospho [S29(100)]	1.89937e-14	5.5767e-05	1	1	2	Q9NU22	Q9NU22 [4987-5027]	Q9NU22 1xPhospho [S5015(100)]	2	4697.9	96968480		High	High	0.001508	0.01871	2.42	72.62
FALSE	High	[K].DKEDSDELEEGRGGVSEGEPDPADPK.[R]	2xPhospho [S5(100); S16(100)]	0.149917	0.00815046	1	1	1	Q8IZ40	Q8IZ40 [198-223]	Q8IZ40 2xPhospho [S202(100); S213(100)]	2	2917.13	363663		High	High	0.000485	0.004745	2.54	43.38
FALSE	High	[K].DKEDSDELEEGRGGVSEGEPDPADPK.[R]	1xPhospho [S16(100)]	9.56894e-06	5.5767e-05	1	1	3	Q8IZ40	Q8IZ40 [198-223]	Q8IZ40 1xPhospho [S213(100)]	2	2837.16	2.2673e+06		High	High	5.097e-05	1.477e-07	3.73	94.16
FALSE	High	[K].DKEEAEEEEAAEEEEAAKEESEEAK.[E]	1xPhospho [S21(100)]	4.6528e-08	5.5767e-05	1	1	1	P07196	P07196 [482-506]	P07196 1xPhospho [S502(100)]	2	2918.15	413653		High	High	7.239e-05	0.0008395	2.67	20.64
FALSE	High	[K].DKEISPSVTK.[K]	1xPhospho [S5(100)]	0.0010777	0.000106358	1	1	1	Q8N488	Q8N488 [95-104]	Q8N488 1xPhospho [S99(100)]	1	1183.56	1680672		High	High	7.239e-05	0.0009536	2.66	58.03
FALSE	High	[K].DKEPFTFSSPASGR.[S]	2xPhospho [S9(100); S12(100)]	0.000174577	0.000106358	1	1	1	Q6P1X5	Q6P1X5 [1177-1190]	Q6P1X5 2xPhospho [S1185(100); S1188(100)]	1	1685.66	1.10379e+06		High	High	0.0035	0.05611	1.46	38.94
FALSE	High	[K].DKEPFTFSSPASGR.[S]	1xPhospho [S9(100)]	1.47514e-05	5.5767e-05	1	1	1	Q6P1X5	Q6P1X5 [1177-1190]	Q6P1X5 1xPhospho [S1185(100)]	1	1605.69	2.62815e+06		High	High	0.001015	0.01251	1.58	108.43
FALSE	High	[K].DKESGGSGSSLFSR.[K]	2xPhospho [S9(98.4); S10(100)]	0.0355994	0.0023687	1	1	1	Q8TF71	Q8TF71 [260-273]	Q8TF71 2xPhospho [S268(98.4); S269(100)]	1	1573.59	392224		High	High	0.002006	0.02581	1.71	52.87
FALSE	High	[K].DKETGTDGILAGSQEHDPGQGSSSPEQAGSPTEGEGVSTWESFK.[R]	3xPhospho [S13(100); S22(98.5); S30(100)]	6.80571e-12	5.5767e-05	1	1	1	Q02952	Q02952 [720-763]	Q02952 3xPhospho [S732(100); S741(98.5); S749(100)]	1	4716.88	1.18872e+06		High	High	7.239e-05	0.00056	2.92	25.02
FALSE	High	[K].DKETGTDGILAGSQEHDPGQGSSSPEQAGSPTEGEGVSTWESFK.[R]	1xDeamidated [Q]; 1xPhospho [S30(98.3)]	6.17577e-05	5.5767e-05	1	1	2	Q02952	Q02952 [720-763]	Q02952 1xPhospho [S749(98.3)]	1	4557.93	2.07284e+06		High	High	0.00549	0.0963	1.29	87.6
FALSE	High	[K].DKETGTDGILAGSQEHDPGQGSSSPEQAGSPTEGEGVSTWESFK.[R]	2xDeamidated [Q20; Q27]; 1xPhospho [S13(100)]	9.61663e-12	5.5767e-05	1	1	2	Q02952	Q02952 [720-763]	Q02952 1xPhospho [S732(100)]	1	4558.92			High	High	0.0006608	0.006363	2.51	82.56
FALSE	High	[K].DKETGTDGILAGSQEHDPGQGSSSPEQAGSPTEGEGVSTWESFK.[R]	2xDeamidated [Q20; Q27]; 2xPhospho [S23(99.4); S24(99.4)]	6.81717e-13	5.5767e-05	1	1	1	Q02952	Q02952 [720-763]	Q02952 2xPhospho [S742(99.4); S743(99.4)]	1	4638.88			High	High	7.239e-05	0.0007161	2.13	108.46
FALSE	High	[K].DKFSPFPVQDRPESSLVFK.[D]	1xPhospho [S4(100)]	2.16947e-08	5.5767e-05	1	1	4	Q9UQ35	Q9UQ35 [1185-1203]	Q9UQ35 1xPhospho [S1188(100)]	1	2303.11	6.9196e+06		High	High	0.0003057	0.002451	1.92	76
FALSE	High	[K].DKLCSPLSEPGDPSK.[C]	1xCarbamidomethyl [C4]; 2xPhospho [S5(100); S8(100)]	0.00426626	0.000229731	1	1	3	Q5VUA4	Q5VUA4 [2185-2199]	Q5VUA4 2xPhospho [S2189(100); S2192(100)]	1	1789.71	974202		High	High	0.0004545	0.004405	2.43	74.51
FALSE	High	[K].DKLCSPLSEPGDPSK.[C]	1xCarbamidomethyl [C4]; 1xPhospho [S5(100)]	0.00024269	0.000106358	1	1	2	Q5VUA4	Q5VUA4 [2185-2199]	Q5VUA4 1xPhospho [S2189(100)]	1	1709.75	1355534		High	High	5.097e-05	8.078e-08	4.16	86.95
FALSE	High	[K].DKMEGSDFESSGGR.[G]	1xOxidation [M3]; 1xPhospho [S6(100)]	9.95376e-06	5.5767e-05	1	1	2	Q8WYH8	Q8WYH8 [113-126]	Q8WYH8 1xPhospho [S118(100)]	1	1597.58	2470855		High	High	0.0002433	0.002042	1.94	73.84
FALSE	High	[K].DKMEGSDFESSGGR.[G]	1xPhospho [S6(100)]	7.78361e-07	5.5767e-05	1	1	3	Q8WYH8	Q8WYH8 [113-126]	Q8WYH8 1xPhospho [S118(100)]	1	1581.59	3.8327e+06		High	High	0.0007209	0.006799	2.81	43.1
FALSE	High	[K].DKPEIEDVGSDEEEEK.[K]	1xPhospho [S10(100)]	4.28824e-06	5.5767e-05	1	1	1	Q14568	Q14568 [254-269]	Q14568 1xPhospho [S263(100)]	0	1927.77	1032416		High	High	7.239e-05	0.0001386	2.53	79.99
FALSE	High	[K].DKPEIEDVGSDEEEEKK.[D]	1xPhospho [S10(100)]	1.51368e-09	5.5767e-05	1	1	2	Q14568	Q14568 [254-270]	Q14568 1xPhospho [S263(100)]	1	2055.86	527656		High	High	7.239e-05	0.0003926	2.03	86.94
FALSE	High	[K].DKPTYDEIFYTLSPVNGK.[I]	1xPhospho [T/S/Y]	0.089714	0.00495022	1	1	1	Q9H4M9	Q9H4M9 [444-461]		0	2167	1.41866e+06		High	High	5.097e-05	6.999e-06	3.43	59.35
FALSE	High	[K].DKQEDSSDDDEAEEGEVEDENSSDVELDTLSQVEEESLLR.[N]	3xPhospho [S6(100); S7(100); S/T]	5.19047e-07	5.5767e-05	1	1	1	Q53F19	Q53F19 [204-243]	Q53F19 3xPhospho [S209(100); S210(100); S/T]	1	4753.8			High	High	5.097e-05	2.406e-05	2.66	36.63
FALSE	High	[K].DKSPVREPIDNLTPEER.[D]	1xPhospho [S3(100)]	7.69795e-12	5.5767e-05	1	1	17	Q14498	Q14498 [134-150]	Q14498 1xPhospho [S136(100)]	2	2074.98	3.9361e+08		High	High	5.097e-05	1.834e-05	2.9	80.96
FALSE	High	[K].DKSPVREPIDNLTPEER.[D]	1xDeamidated [N11]; 1xPhospho [S3(100)]	5.81246e-08	5.5767e-05	1	1	4	Q14498	Q14498 [134-150]	Q14498 1xPhospho [S136(100)]	2	2075.96			High	High	7.239e-05	0.0005711	3.19	89.82
FALSE	High	[K].DKTESVTSGPMSPEGSPSKSPSK.[K]	3xPhospho [S12(100); S16(100); S20(100)]	2.63585e-08	5.5767e-05	1	1	1	P35612	P35612 [682-704]	P35612 3xPhospho [S693(100); S697(100); S701(100)]	2	2560	1.65893e+06		High	High	0.000485	0.004725	1.98	102.96
FALSE	High	[K].DKTESVTSGPMSPEGSPSKSPSK.[K]	2xPhospho [S16(100); S20(99.3)]	1.82145e-08	5.5767e-05	1	1	1	P35612	P35612 [682-704]	P35612 2xPhospho [S697(100); S701(99.3)]	2	2480.03	1.70375e+06		High	High	0.0007209	0.006782	1.88	80.39
FALSE	High	[K].DKTESVTSGPMSPEGSPSKSPSK.[K]	1xPhospho [S20(99.7)]	5.22363e-13	5.5767e-05	1	1	2	P35612	P35612 [682-704]	P35612 1xPhospho [S701(99.7)]	2	2400.06	2136706		High	High	5.097e-05	2.166e-07	3.49	90.72
FALSE	High	[K].DKVSPLQNLASINNK.[K]	1xPhospho [S4(100)]	0.00447098	0.000229731	1	1	1	Q03112	Q03112 [621-635]	Q03112 1xPhospho [S624(100)]	1	1720.86	1167783		High	High	0.0007508	0.006986	1.96	74.55
FALSE	High	[K].DKVTIADDYSDPFDAK.[N]	1xPhospho [Y/S/T]	0.00026696	0.000106358	1	1	1	Q15464	Q15464 [238-253]		1	1879.8	195435		High	High	7.239e-05	0.0002864	2.37	106.64
FALSE	High	[K].DKWATDQEDCSDQDLAGTPDLGPQKSPLWEK.[N]	1xCarbamidomethyl [C10]; 1xPhospho [S26(100)]	4.64097e-05	5.5767e-05	1	1	1	O75128	O75128 [430-460]	O75128 1xPhospho [S455(100)]	2	3610.57	134584		High	High	7.239e-05	0.0001498	2.56	66.92
FALSE	High	[K].DLCPSEGESDAEAESK.[E]	1xCarbamidomethyl [C3]; 1xPhospho [S9(100)]	1.87329e-05	5.5767e-05	1	1	3	O15119	O15119 [367-382]	O15119 1xPhospho [S375(100)]	0	1803.66	1.56196e+06		High	High	5.097e-05	1.332e-05	3.69	97.75
FALSE	High	[K].DLCPSEGESDAEAESK.[E]	1xCarbamidomethyl [C3]; 2xPhospho [S5(100); S9(100)]	9.1307e-05	5.5767e-05	1	1	4	O15119	O15119 [367-382]	O15119 2xPhospho [S371(100); S375(100)]	0	1883.63	2.02483e+06		High	High	0.0003057	0.002492	3.05	44.1
FALSE	High	[K].DLDDALDKLSDSLGQR.[Q]	1xPhospho [S10(99.7)]	2.48877e-07	5.5767e-05	1	1	1	P20810	P20810 [566-581]	P20810 1xPhospho [S575(99.7)]	1	1840.83	3657483		High	High	7.239e-05	6.463e-05	3.2	73.25
FALSE	High	[K].DLDEEGSEKELHENVLDK.[E]	1xPhospho [S7(100)]	7.96147e-05	5.5767e-05	1	1	1	O43719	O43719 [573-590]	O43719 1xPhospho [S579(100)]	1	2178.94			High	High	7.239e-05	0.0006206	2.93	78.82
FALSE	High	[K].DLDENEVERPEEENASANPPSGIEDETAENGVPKPK.[V]	2xDeamidated [N18; N30]; 1xPhospho [S21(100)]	0.00248479	0.000106358	1	1	1	Q6UN15	Q6UN15 [42-77]	Q6UN15 1xPhospho [S62(100)]	0	3987.71	2.0515e+06		High	High	5.097e-05	5.366e-07	3.52	77.44
FALSE	High	[K].DLDENEVERPEEENASANPPSGIEDETAENGVPKPK.[V]	1xPhospho [S16(100)]	3.99829e-10	5.5767e-05	1	1	3	Q6UN15	Q6UN15 [42-77]	Q6UN15 1xPhospho [S57(100)]	0	3985.75	3.5144e+06		High	High	0.0004545	0.004293	3.14	21.97
FALSE	High	[K].DLDENEVERPEEENASANPPSGIEDETAENGVPKPK.[V]	1xDeamidated [N30]; 1xPhospho [S21(99.4)]	4.8708e-07	5.5767e-05	1	1	1	Q6UN15	Q6UN15 [42-77]	Q6UN15 1xPhospho [S62(99.4)]	0	3986.73			High	High	0.002006	0.02579	1.85	46.22
FALSE	High	[K].DLDLLASVPSPSSSGSR.[K]	1xPhospho [S10(100)]	0.0128999	0.00108231	1	1	1	Q8WU79	Q8WU79 [210-226]	Q8WU79 1xPhospho [S219(100)]	0	1767.82	865210		High	High	0.0001408	0.00176	1.75	66.7
FALSE	High	[K].DLDRPESQSPK.[R]	2xPhospho [S7(100); S9(100)]	0.0247024	0.00174765	1	1	2	Q8WUA4	Q8WUA4 [159-169]	Q8WUA4 2xPhospho [S165(100); S167(100)]	0	1431.56	1.58542e+06		High	High	0.00021	0.00195	2.89	80.96
FALSE	High	[K].DLDRPESQSPK.[R]	1xPhospho [S9(99.7)]	0.000451718	0.000106358	1	1	3	Q8WUA4	Q8WUA4 [159-169]	Q8WUA4 1xPhospho [S167(99.7)]	0	1351.59	10741863		High	High	0.0009882	0.01095	1.78	56.61
FALSE	High	[K].DLDTSDRKEDVLSTSK.[D]	1xPhospho [T/S]	0.0165549	0.00139231	1	1	1	P54132	P54132 [324-339]		2	1888.85	818352		High	High	0.0001408	0.001673	3.36	51.77
FALSE	High	[K].DLEASHQHSSPNEQLK.[K]	1xPhospho [S]	0.000165523	0.000106358	1	1	2	Q9P2B4	Q9P2B4 [276-291]		0	1899.82	918506		High	High	7.239e-05	0.0001159	2.6	67.93
FALSE	High	[K].DLELALSPIHNSSALPTTGR.[S]	1xPhospho [S7(100)]	7.64108e-06	5.5767e-05	1	1	1	Q96GX5	Q96GX5 [364-383]	Q96GX5 1xPhospho [S370(100)]	0	2172.07			High	High	0.001071	0.01313	2.29	57.22
FALSE	High	[K].DLESCSDDDNQGSK.[S]	1xCarbamidomethyl [C5]; 2xPhospho [S4(100); S6(100)]	0.00891224	0.000750942	1	1	1	Q5T3I0	Q5T3I0 [125-138]	Q5T3I0 2xPhospho [S128(100); S130(100)]	0	1729.53	217654		High	High	7.239e-05	0.000538	2.9	90.46
FALSE	High	[K].DLESCSDDDNQGSK.[S]	1xCarbamidomethyl [C5]; 1xPhospho [S6(100)]	1.67233e-05	5.5767e-05	1	1	4	Q5T3I0	Q5T3I0 [125-138]	Q5T3I0 1xPhospho [S130(100)]	0	1649.56	4.09435e+06		High	High	7.239e-05	0.0007862	2.15	62.14
FALSE	High	[K].DLESCSDDDNQGSKSPK.[I]	1xCarbamidomethyl [C5]; 1xPhospho [S15(100)]	1.33054e-06	5.5767e-05	1	1	2	Q5T3I0	Q5T3I0 [125-141]	Q5T3I0 1xPhospho [S139(100)]	1	1961.74	1.26219e+06		High	High	0.00304	0.04694	1.03	86.72
FALSE	High	[K].DLESCSDDDNQGSKSPK.[I]	1xCarbamidomethyl [C5]; 2xPhospho [S6(100); S15(100)]	1.28172e-07	5.5767e-05	1	1	1	Q5T3I0	Q5T3I0 [125-141]	Q5T3I0 2xPhospho [S130(100); S139(100)]	1	2041.71	1.5912e+06		High	High	7.239e-05	0.0008877	2.61	24.57
FALSE	High	[K].DLFDLNSSEEDDTEGFSER.[G]	1xPhospho [S7(100)]	6.34562e-06	5.5767e-05	1	1	3	Q9Y3T9	Q9Y3T9 [666-684]	Q9Y3T9 1xPhospho [S672(100)]	0	2284.88	9.35541e+06		High	High	0.001989	0.02552	2	34.85
FALSE	High	[K].DLFDLNSSEEDDTEGFSER.[G]	2xPhospho [S7(100); S8(100)]	1.62271e-06	5.5767e-05	1	1	1	Q9Y3T9	Q9Y3T9 [666-684]	Q9Y3T9 2xPhospho [S672(100); S673(100)]	0	2364.84	48759184		High	High	0.005045	0.08542	1.19	117.78
FALSE	High	[K].DLFDYSPPLHK.[N]	1xPhospho [S6(100)]	0.0151346	0.00112927	1	1	1	Q9NYF8	Q9NYF8 [507-517]	Q9NYF8 1xPhospho [S512(100)]	0	1411.63	1.67929e+06		High	High	0.001042	0.0128	1.72	110.17
FALSE	High	[K].DLFETGLEDENNSPLEDEESLESIR.[A]	1xPhospho [S13(100)]	1.09336e-07	5.5767e-05	1	1	1	Q9HAW4	Q9HAW4 [213-237]	Q9HAW4 1xPhospho [S225(100)]	0	2960.26	16469470		High	High	0.001718	0.0228	1.71	48.59
FALSE	High	[K].DLGHPVEEEDELESGDQEDEDDESEDPGK.[D]	1xDeamidated [Q17]; 1xPhospho [S14(100)]	1.39547e-06	5.5767e-05	1	1	1	O60763	O60763 [929-957]	O60763 1xPhospho [S942(100)]	0	3324.22	872194		High	High	5.097e-05	3.379e-05	2.63	107.89
FALSE	High	[K].DLGHPVEEEDELESGDQEDEDDESEDPGK.[D]	2xPhospho [S14(100); S24(100)]	4.67926e-09	5.5767e-05	1	1	1	O60763	O60763 [929-957]	O60763 2xPhospho [S942(100); S952(100)]	0	3403.21	6.70146e+06		High	High	0.000485	0.004639	1.46	65.47
FALSE	High	[K].DLGHPVEEEDELESGDQEDEDDESEDPGK.[D]	1xPhospho [S14(100)]	7.8837e-12	5.5767e-05	1	1	5	O60763	O60763 [929-957]	O60763 1xPhospho [S942(100)]	0	3323.24	1.68135e+08		High	High	0.0001408	0.001858	1.86	101.91
FALSE	High	[K].DLGHPVEEEDELESGDQEDEDDESEDPGKDLDHI.[-]	2xPhospho [S14(100); S24(100)]	0.000624805	0.000106358	1	1	1	O60763	O60763 [929-962]	O60763 2xPhospho [S942(100); S952(100)]	1	3996.49	819630		High	High	7.239e-05	0.001366	1.86	63.06
FALSE	High	[K].DLGHPVEEEDELESGDQEDEDDESEDPGKDLDHI.[-]	1xPhospho [S14(100)]	1.5571e-14	5.5767e-05	1	1	2	O60763	O60763 [929-962]	O60763 1xPhospho [S942(100)]	1	3916.52	6.54141e+06		High	High	7.239e-05	0.0009181	3.23	76.17
FALSE	High	[K].DLGSQTPQALTFNDGMSEVK.[D]	1xPhospho [S/T]	0.0124217	0.00108231	1	1	1	O43829	O43829 [230-249]		0	2217.97	558756		High	High	0.0008	0.008003	2.03	56.39
FALSE	High	[K].DLGSTEDGDGTDDFLTDK.[E]	2xPhospho [T11(100); T16(100)]	0.00330462	0.000168724	1	1	1	Q15527	Q15527 [180-197]	Q15527 2xPhospho [T190(100); T195(100)]	0	2060.73	295853		High	High	0.001453	0.01808	1.35	29.81
FALSE	High	[K].DLGSTEDGDGTDDFLTDK.[E]	1xPhospho [T16(100)]	5.41798e-05	5.5767e-05	1	1	2	Q15527	Q15527 [180-197]	Q15527 1xPhospho [T195(100)]	0	1980.76	2.12024e+06		High	High	5.097e-05	1.763e-06	2.31	121.15
FALSE	High	[K].DLGSTEDGDGTDDFLTDKEDEK.[A]	2xPhospho [T11(100); T16(100)]	1.64215e-06	5.5767e-05	1	1	2	Q15527	Q15527 [180-201]	Q15527 2xPhospho [T190(100); T195(100)]	1	2561.93	2.99356e+06		High	High	7.239e-05	0.0001352	4.02	45.61
FALSE	High	[K].DLGSTEDGDGTDDFLTDKEDEK.[A]	1xPhospho [T16(100)]	9.93332e-10	5.5767e-05	1	1	4	Q15527	Q15527 [180-201]	Q15527 1xPhospho [T195(100)]	1	2481.97	8.90679e+06		High	High	0.0003057	0.002683	2.15	59.81
FALSE	High	[K].DLGTQNHTSELILSSPPGQK.[V]	1xPhospho [S15(100)]	0.000128396	5.5767e-05	1	1	2	Q9ULD2	Q9ULD2 [385-404]	Q9ULD2 1xPhospho [S399(100)]	0	2202.04	680140		High	High	7.239e-05	0.001135	2.28	108.41
FALSE	High	[K].DLHQPSLSPASPHSQGFER.[G]	1xPhospho [S8(100)]	4.65861e-05	5.5767e-05	1	1	2	Q9BZF1	Q9BZF1 [58-76]	Q9BZF1 1xPhospho [S65(100)]	0	2169.97	1.00351e+06		High	High	7.239e-05	0.0001087	1.99	88.97
FALSE	High	[K].DLHQPSLSPASPHSQGFER.[G]	2xPhospho [S11(100); S]	6.49799e-06	5.5767e-05	1	1	5	Q9BZF1	Q9BZF1 [58-76]	Q9BZF1 2xPhospho [S68(100); S]	0	2249.94	3.6038e+06		High	High	0.004144	0.06595	1.06	87.08
FALSE	High	[K].DLHQPSLSPASPHSQGFER.[G]	1xDeamidated [Q4]; 1xPhospho [S11(100)]	0.00119749	0.000106358	1	1	1	Q9BZF1	Q9BZF1 [58-76]	Q9BZF1 1xPhospho [S68(100)]	0	2170.96			High	High	7.239e-05	0.0003058	2.46	92.08
FALSE	High	[K].DLHSDDNEEESDEVEDNDNDSEMERPVNR.[G]	1xOxidation [M23]; 1xPhospho [S4(100)]	1.30092e-05	5.5767e-05	1	1	1	P42568	P42568 [409-437]	P42568 1xPhospho [S412(100)]	0	3529.31	84818.5		High	High	7.239e-05	0.0004387	3.32	123.98
FALSE	High	[K].DLHSDDNEEESDEVEDNDNDSEMERPVNR.[G]	3xPhospho [S4(100); S11(100); S21(100)]	1.91466e-07	5.5767e-05	1	1	1	P42568	P42568 [409-437]	P42568 3xPhospho [S412(100); S419(100); S429(100)]	0	3673.25	690667		High	High	0.0004252	0.003564	1.94	92.27
FALSE	High	[K].DLHSDDNEEESDEVEDNDNDSEMERPVNR.[G]	1xOxidation [M23]; 2xPhospho [S4(100); S11(100)]	1.3097e-08	5.5767e-05	1	1	1	P42568	P42568 [409-437]	P42568 2xPhospho [S412(100); S419(100)]	0	3609.28	748837		High	High	0.001453	0.01796	1.42	86.98
FALSE	High	[K].DLHSDDNEEESDEVEDNDNDSEMERPVNR.[G]	1xPhospho [S4(100)]	2.50584e-11	5.5767e-05	1	1	3	P42568	P42568 [409-437]	P42568 1xPhospho [S412(100)]	0	3513.31	1.69508e+06		High	High	0.001854	0.02427	1.49	86.86
FALSE	High	[K].DLHSDDNEEESDEVEDNDNDSEMERPVNR.[G]	2xPhospho [S4(100); S11(100)]	1.2451e-11	5.5767e-05	1	1	2	P42568	P42568 [409-437]	P42568 2xPhospho [S412(100); S419(100)]	0	3593.28	5.55645e+06		High	High	0.001799	0.02374	2.13	48.67
FALSE	High	[K].DLILPNGGTPAGTSSPASSSSLLNR.[L]	1xDeamidated [N6]; 1xPhospho [S15(99.5)]	9.68281e-06	5.5767e-05	1	1	1	Q5VWJ9	Q5VWJ9 [53-77]	Q5VWJ9 1xPhospho [S67(99.5)]	0	2493.19	1018904		High	High	0.001583	0.01977	1.55	31.03
FALSE	High	[K].DLILPNGGTPAGTSSPASSSSLLNR.[L]	1xPhospho [S15(100)]	3.61568e-07	5.5767e-05	1	1	1	Q5VWJ9	Q5VWJ9 [53-77]	Q5VWJ9 1xPhospho [S67(100)]	0	2492.2	2.83472e+06		High	High	0.0003675	0.003273	1.74	85.66
FALSE	High	[K].DLISLDSSPAK.[E]	1xPhospho [S8(100)]	0.000309645	0.000106358	1	1	1	Q9UN79	Q9UN79 [379-389]	Q9UN79 1xPhospho [S386(100)]	0	1225.57	1870778		High	High	5.097e-05	2.969e-05	3.07	81.18
FALSE	High	[K].DLKIESDVQEPTEPEDDLDIMLGNK.[K]	1xDeamidated [Q9]; 1xPhospho [S6(100)]	4.71843e-07	5.5767e-05	1	1	1	P20042	P20042 [100-124]	P20042 1xPhospho [S105(100)]	1	2924.3			High	High	0.0001408	0.001736	3.29	77.73
FALSE	High	[K].DLKIESDVQEPTEPEDDLDIMLGNK.[K]	1xDeamidated [Q9]; 1xOxidation [M21]; 1xPhospho [S6(100)]	0.0175183	0.00139231	1	1	1	P20042	P20042 [100-124]	P20042 1xPhospho [S105(100)]	1	2940.3			High	High	7.239e-05	0.0007527	2.28	111.62
FALSE	High	[K].DLLHPSPEEEK.[R]	1xPhospho [S6(100)]	2.39492e-05	5.5767e-05	1	1	3	P42677	P42677 [6-16]	P42677 1xPhospho [S11(100)]	0	1373.6	3000074		High	High	0.000107	0.001464	1.6	96.33
FALSE	High	[K].DLLHPSPEEEKR.[K]	1xPhospho [S6(100)]	0.00835446	0.000702075	1	1	1	P42677	P42677 [6-17]	P42677 1xPhospho [S11(100)]	1	1529.7	131614		High	High	0.0003675	0.003238	1.78	30.29
FALSE	High	[K].DLLHSEGSENEGPVSSSSSDCR.[E]	1xCarbamidomethyl [C21]; 1xPhospho [S8(99.4)]	7.18917e-07	5.5767e-05	1	1	1	Q9NY27	Q9NY27 [357-378]	Q9NY27 1xPhospho [S364(99.4)]	0	2428.96	476192		High	High	0.0002433	0.002034	2.08	54.92
FALSE	High	[K].DLLVSSGSNNSLPCGSPK.[K]	1xCarbamidomethyl [C14]; 1xPhospho [S16(100)]	0.000515282	0.000106358	1	1	1	Q5THK1	Q5THK1 [1014-1031]	Q5THK1 1xPhospho [S1029(100)]	0	1911.85	2.9827e+06		High	High	0.0008	0.008093	1.96	84.64
FALSE	High	[K].DLLVSSGSNNSLPCGSPKK.[C]	1xCarbamidomethyl [C14]; 1xDeamidated [N10]; 1xPhospho [S16(100)]	0.00239122	0.000106358	1	1	1	Q5THK1	Q5THK1 [1014-1032]	Q5THK1 1xPhospho [S1029(100)]	1	2040.93	129964		High	High	0.001126	0.01371	2	29.68
FALSE	High	[K].DLLVSSGSNNSLPCGSPKK.[C]	1xCarbamidomethyl [C14]; 1xPhospho [S16(100)]	4.98831e-07	5.5767e-05	1	1	1	Q5THK1	Q5THK1 [1014-1032]	Q5THK1 1xPhospho [S1029(100)]	1	2039.95	3750133		High	High	0.000107	0.001519	2.23	56.05
FALSE	High	[K].DLPSPDSR.[N]	1xPhospho [S4(100)]	0.0132282	0.00108231	1	1	2	Q9UGU0	Q9UGU0 [1319-1326]	Q9UGU0 1xPhospho [S1322(100)]	0	966.393	2.15167e+06		High	High	0.001015	0.01234	1.9	76.27
FALSE	High	[K].DLSEVSETTESTDVK.[D]	1xPhospho [S3(100)]	0.00230117	0.000106358	1	1	1	P41227	P41227 [211-225]	P41227 1xPhospho [S213(100)]	0	1719.72	136294		High	High	0.0003675	0.002997	1.73	80.65
FALSE	High	[K].DLSEVSETTESTDVK.[D]	2xPhospho [S3(100); S6(100)]	0.00130196	0.000106358	1	1	1	P41227	P41227 [211-225]	P41227 2xPhospho [S213(100); S216(100)]	0	1799.69	519694		High	High	7.239e-05	0.0001866	2.41	94.7
FALSE	High	[K].DLSLEEIQK.[K]	1xPhospho [S3(100)]	0.000307449	0.000106358	2	2	1	P16949; Q93045	P16949 [44-52]; Q93045 [78-86]	P16949 1xPhospho [S46(100)]; Q93045 1xPhospho [S80(100)]	0	1154.53	265797		High	High	5.097e-05	1.426e-07	3.66	43.28
FALSE	High	[K].DLSTSPKPSPIPSPVLGR.[K]	1xPhospho [S5(98.6)]	0.00859057	0.000750942	1	1	1	Q8NDI1	Q8NDI1 [424-441]	Q8NDI1 1xPhospho [S428(98.6)]	0	1927.99	538639		High	High	0.0008781	0.01043	2.17	98.89
FALSE	High	[K].DLSTSPKPSPIPSPVLGR.[K]	2xPhospho [S13(100); S/T]	0.000123708	5.5767e-05	1	1	2	Q8NDI1	Q8NDI1 [424-441]	Q8NDI1 2xPhospho [S436(100); S/T]	0	2007.96	2.16384e+06		High	High	0.004743	0.0801	1.62	76.86
FALSE	High	[K].DLSTSPKPSPIPSPVLGR.[K]	3xPhospho [S9(100); S13(100); T/S]	0.000187521	0.000106358	1	1	3	Q8NDI1	Q8NDI1 [424-441]	Q8NDI1 3xPhospho [S432(100); S436(100); T/S]	0	2087.92	9806274		High	High	0.0009664	0.01087	2.65	72.66
FALSE	High	[K].DLTSLETTSEMEAGSPENKK.[Q]	1xPhospho [S15(100)]	3.93031e-07	5.5767e-05	1	1	1	Q5VYS8	Q5VYS8 [158-177]	Q5VYS8 1xPhospho [S172(100)]	1	2246.97	2999617		High	High	0.001854	0.02419	1.38	60.59
FALSE	High	[K].DLVASVPDMQGDGEDNHMDGDK.[G]	1xPhospho [S5(100)]	6.3059e-07	5.5767e-05	1	1	2	Q14919	Q14919 [85-106]	Q14919 1xPhospho [S89(100)]	0	2424.93	484632		High	High	0.001099	0.01345	2.22	118.64
FALSE	High	[K].DMDEPSPVPNVEEVTLPK.[T]	1xOxidation [M2]; 1xPhospho [S6(100)]	0.000151412	5.5767e-05	1	1	3	Q8TAQ2	Q8TAQ2 [342-359]	Q8TAQ2 1xPhospho [S347(100)]	0	2091.92	1.25806e+06		High	High	0.002006	0.0263	1.85	42.34
FALSE	High	[K].DMDEPSPVPNVEEVTLPK.[T]	1xPhospho [S6(100)]	0.000205844	0.000106358	1	1	1	Q8TAQ2	Q8TAQ2 [342-359]	Q8TAQ2 1xPhospho [S347(100)]	0	2075.92	2.11066e+06		High	High	0.0006364	0.005552	1.75	103.09
FALSE	High	[K].DMESPTKLDVTLAK.[D]	1xOxidation [M2]; 1xPhospho [S4(100)]	2.86525e-08	5.5767e-05	1	1	3	P27816	P27816 [277-290]	P27816 1xPhospho [S280(100)]	1	1643.76	7045733		High	High	7.239e-05	0.0005405	1.67	51.37
FALSE	High	[K].DMESPTKLDVTLAK.[D]	1xPhospho [S4(100)]	2.28045e-07	5.5767e-05	1	1	4	P27816	P27816 [277-290]	P27816 1xPhospho [S280(100)]	1	1627.76	6.32244e+07		High	High	0.0004252	0.004103	2.16	53.44
FALSE	High	[K].DMHCLEASSPTFSK.[E]	1xCarbamidomethyl [C4]; 1xPhospho [S9(100)]	3.04543e-05	5.5767e-05	1	1	1	Q7Z333	Q7Z333 [634-647]	Q7Z333 1xPhospho [S642(100)]	0	1689.66	244070		High	High	0.0006102	0.005178	1.87	63.63
FALSE	High	[K].DMNQPSSSFFSISPTSNSSATIAR.[E]	1xOxidation [M2]; 1xPhospho [S13(100)]	0.000220538	0.000106358	1	1	1	Q9NUL3	Q9NUL3 [443-466]	Q9NUL3 1xPhospho [S455(100)]	0	2628.13	397668		High	High	0.0006364	0.005734	1.89	48.48
FALSE	High	[K].DMNQPSSSFFSISPTSNSSATIAR.[E]	1xPhospho [S13(100)]	2.96607e-06	5.5767e-05	1	1	1	Q9NUL3	Q9NUL3 [443-466]	Q9NUL3 1xPhospho [S455(100)]	0	2612.13	1.35355e+06		High	High	0.0008781	0.009167	2.78	66.03
FALSE	High	[K].DMSLKDSGSDLSHRPK.[R]	3xPhospho [S3(100); S7(100); S9(100)]	0.000715282	0.000106358	1	1	1	O95251	O95251 [156-171]	O95251 3xPhospho [S158(100); S162(100); S164(100)]	1	2012.76	432840		High	High	0.002083	0.02932	1.46	54.78
FALSE	High	[K].DMSLKDSGSDLSHRPK.[R]	1xOxidation [M2]; 2xPhospho [S7(100); S9(100)]	0.000143274	5.5767e-05	1	1	2	O95251	O95251 [156-171]	O95251 2xPhospho [S162(100); S164(100)]	1	1948.79	892761		High	High	0.003239	0.05358	1.39	47.23
FALSE	High	[K].DMSLKDSGSDLSHRPK.[R]	2xPhospho [S7(100); S9(100)]	9.36169e-05	5.5767e-05	1	1	2	O95251	O95251 [156-171]	O95251 2xPhospho [S162(100); S164(100)]	1	1932.79	2.17875e+06		High	High	7.239e-05	0.000448	2.64	80.38
FALSE	High	[K].DMSLKDSGSDLSHRPK.[R]	1xPhospho [S7(99.7)]	1.75049e-08	5.5767e-05	1	1	2	O95251	O95251 [156-171]	O95251 1xPhospho [S162(99.7)]	1	1852.83	2.85386e+06		High	High	7.239e-05	5.315e-05	2.51	57.28
FALSE	High	[K].DMSPLSETEMALGK.[D]	1xOxidation [M2]; 2xPhospho [S3(100); S6(100)]	0.000235005	0.000106358	1	1	1	P27816	P27816 [505-518]	P27816 2xPhospho [S507(100); S510(100)]	0	1684.62	572489		High	High	5.097e-05	3.588e-05	2.2	104.18
FALSE	High	[K].DMSPLSETEMALGK.[D]	1xOxidation [M]; 1xPhospho [S3(100)]	8.31558e-05	5.5767e-05	1	1	2	P27816	P27816 [505-518]	P27816 1xPhospho [S507(100)]	0	1604.66	1.57641e+06		High	High	5.097e-05	1.042e-05	2.06	94.93
FALSE	High	[K].DMSPLSETEMALGK.[D]	2xPhospho [S3(100); S6(99.6)]	9.42861e-05	5.5767e-05	1	1	1	P27816	P27816 [505-518]	P27816 2xPhospho [S507(100); S510(99.6)]	0	1668.63	5.70179e+06		High	High	0.001071	0.01304	1.66	58.12
FALSE	High	[K].DMSPLSETEMALGK.[D]	1xPhospho [S6(99.7)]	0.000159362	5.5767e-05	1	1	2	P27816	P27816 [505-518]	P27816 1xPhospho [S510(99.7)]	0	1588.66	6.62068e+06		High	High	7.239e-05	0.0006702	2.6	91.15
FALSE	High	[K].DNDDDQSDKGTYTIELENPNSEEVEAR.[K]	1xDeamidated [N20]; 1xPhospho [S/T/Y]	1.19527e-06	5.5767e-05	1	1	1	Q5SW79	Q5SW79 [491-517]		1	3164.27	1.01655e+06		High	High	0.0004252	0.003618	2.43	73.67
FALSE	High	[K].DNDDDQSDKGTYTIELENPNSEEVEAR.[K]	1xPhospho [S7(100)]	5.52248e-13	5.5767e-05	1	1	2	Q5SW79	Q5SW79 [491-517]	Q5SW79 1xPhospho [S497(100)]	1	3163.29	50888116		High	High	0.0001408	0.001654	2.51	39
FALSE	High	[K].DNDSESDYMFMAPGAGAIPK.[N]	1xOxidation [M]; 1xPhospho [S4(99.6)]	1.58927e-05	5.5767e-05	1	1	4	O14654	O14654 [772-791]	O14654 1xPhospho [S775(99.6)]	0	2211.86	3.61704e+06		High	High	7.239e-05	0.0004164	2.54	63.02
FALSE	High	[K].DNDSESDYMFMAPGAGAIPK.[N]	1xPhospho [S4(99.4)]	1.16524e-05	5.5767e-05	1	1	2	O14654	O14654 [772-791]	O14654 1xPhospho [S775(99.4)]	0	2195.87	11182711		High	High	7.239e-05	0.0003327	2.96	47.78
FALSE	High	[K].DNEEREQSSDLTPSGDVSPVKPLSR.[S]	1xPhospho [S18(100)]	4.83855e-10	5.5767e-05	1	1	1	Q8WYQ5	Q8WYQ5 [360-384]	Q8WYQ5 1xPhospho [S377(100)]	1	2822.28	1.64533e+06		High	High	5.097e-05	8.028e-07	3.14	41.88
FALSE	High	[K].DNEESEQPPVPGTPTLR.[N]	1xPhospho [T13(99.5)]	1.57069e-05	5.5767e-05	1	1	1	O15439	O15439 [634-650]	O15439 1xPhospho [T646(99.5)]	0	1945.85	1.28775e+06		High	High	7.239e-05	0.0003024	2.13	77.76
FALSE	High	[K].DNEESEQPPVPGTPTLR.[N]	1xDeamidated [Q7]; 1xPhospho [T13(99.2)]	0.00452321	0.000229731	1	1	1	O15439	O15439 [634-650]	O15439 1xPhospho [T646(99.2)]	0	1946.84			High	High	7.239e-05	0.000126	1.91	68.58
FALSE	High	[K].DNKETFGEMSDGDVQEQLR.[L]	1xPhospho [S10(100)]	3.53903e-05	5.5767e-05	1	1	2	P84157	P84157 [182-200]	P84157 1xPhospho [S191(100)]	1	2277.93	1.30683e+06		High	High	0.0006608	0.006207	1.81	97.47
FALSE	High	[K].DNLVSSIHTDDSLEVER.[R]	3xPhospho [S6(98.8); T9(100); S12(100)]	0.00392442	0.000229731	1	1	1	Q5VZL5	Q5VZL5 [99-115]	Q5VZL5 3xPhospho [S104(98.8); T107(100); S110(100)]	0	2168.82	382707		High	High	0.0007209	0.006887	1.38	74.75
FALSE	High	[K].DNLVSSIHTDDSLEVER.[R]	1xPhospho [S12(100)]	9.23523e-06	5.5767e-05	1	1	3	Q5VZL5	Q5VZL5 [99-115]	Q5VZL5 1xPhospho [S110(100)]	0	2008.89	432955		High	High	7.239e-05	0.0002064	2.59	94.49
FALSE	High	[K].DNLVSSIHTDDSLEVER.[R]	2xPhospho [T9(100); S12(100)]	1.14418e-06	5.5767e-05	1	1	3	Q5VZL5	Q5VZL5 [99-115]	Q5VZL5 2xPhospho [T107(100); S110(100)]	0	2088.85	1.85074e+06		High	High	0.002006	0.02745	2.14	45.46
FALSE	High	[K].DNLVSSIHTDDSLEVERR.[V]	2xPhospho [T9(100); S12(100)]	4.84845e-06	5.5767e-05	1	1	2	Q5VZL5	Q5VZL5 [99-116]	Q5VZL5 2xPhospho [T107(100); S110(100)]	1	2244.95	1.0528e+06		High	High	5.097e-05	9.4e-08	4.45	46.46
FALSE	High	[K].DNPSPEPQLDDIKR.[E]	1xDeamidated [Q8]; 1xPhospho [S4(100)]	0.021535	0.00154123	1	1	1	Q96JC9	Q96JC9 [162-175]	Q96JC9 1xPhospho [S165(100)]	1	1704.75	247361		High	High	0.0009882	0.0113	2.32	99.65
FALSE	High	[K].DNPSPEPQLDDIKR.[E]	1xPhospho [S4(100)]	1.4405e-06	5.5767e-05	1	1	3	Q96JC9	Q96JC9 [162-175]	Q96JC9 1xPhospho [S165(100)]	1	1703.76	21053310		High	High	0.0008	0.007817	2.12	116.56
FALSE	High	[K].DNQESSDAELSSSEYIK.[T]	1xPhospho [S/Y]	0.000107796	5.5767e-05	1	1	2	Q96JM3	Q96JM3 [622-638]		0	1981.79	4.98943e+06		High	High	5.097e-05	1.395e-05	2.94	75.9
FALSE	High	[K].DNSILEIR.[EG]	1xPhospho [S3(100)]	0.0226007	0.00154123	1	2	1	Q9NZU0	Q9NZU0 [583-590]	Q9NZU0 1xPhospho [S585(100)]	0	1039.48	160219		High	High	0.0004545	0.004343	1.66	49.39
FALSE	High	[K].DNTPSGKSDDDFADFHSSK.[F]	1xPhospho [S8(100)]	4.79401e-07	5.5767e-05	1	1	3	Q9UMZ2	Q9UMZ2 [765-783]	Q9UMZ2 1xPhospho [S772(100)]	1	2149.83	1.19286e+06		High	High	0.000485	0.00483	1.89	43.57
FALSE	High	[K].DNTPSGKSDDDFADFHSSKFSSINSDK.[S]	1xDeamidated [N2]; 3xPhospho [S/T]	0.154626	0.00833198	1	1	1	Q9UMZ2	Q9UMZ2 [765-791]		2	3189.16	12113870		High	High	0.001099	0.01343	2.12	71.17
FALSE	High	[K].DNVEDRTPEHFALVPLTESQGPPHSGSGSR.[T]	1xPhospho [T7(100)]	2.17049e-13	5.5767e-05	1	1	3	P51825	P51825 [691-720]	P51825 1xPhospho [T697(100)]	1	3296.5	1.94663e+06		High	High	0.001934	0.0253	1.53	62.99
FALSE	High	[K].DPATVDVSGTGRPSPQNEGCTSK.[L]	1xCarbamidomethyl [C20]; 1xPhospho [S14(99.7)]	2.10996e-08	5.5767e-05	1	1	1	Q5W0Q7	Q5W0Q7 [187-209]	Q5W0Q7 1xPhospho [S200(99.7)]	0	2440.04	323393		High	High	5.097e-05	4.212e-06	4.18	107.79
FALSE	High	[K].DPDSNPYSLLDNTESDQTADTDASESHHSTNR.[R]	2xPhospho [T13(100); S15(100)]	3.44367e-11	5.5767e-05	1	1	2	P51114	P51114 [471-502]	P51114 2xPhospho [T483(100); S485(100)]	0	3679.4	7071455		High	High	7.239e-05	5.108e-05	2.99	77.91
FALSE	High	[K].DPDSNPYSLLDNTESDQTADTDASESHHSTNR.[R]	1xPhospho [S15(100)]	4.40312e-13	5.5767e-05	1	1	1	P51114	P51114 [471-502]	P51114 1xPhospho [S485(100)]	0	3599.43	10046628		High	High	7.239e-05	0.0004236	1.68	90.56
FALSE	High	[K].DPDSNPYSLLDNTESDQTADTDASESHHSTNRR.[R]	2xPhospho [T13(100); S15(100)]	2.01971e-08	5.5767e-05	1	1	1	P51114	P51114 [471-503]	P51114 2xPhospho [T483(100); S485(100)]	1	3835.5	1.17043e+06		High	High	7.239e-05	0.0003299	2.78	99.97
FALSE	High	[K].DPDSNPYSLLDNTESDQTADTDASESHHSTNRR.[R]	1xPhospho [S15(100)]	1.43177e-09	5.5767e-05	1	1	1	P51114	P51114 [471-503]	P51114 1xPhospho [S485(100)]	1	3755.53	1316805		High	High	5.097e-05	1.49e-09	5.84	102.15
FALSE	High	[K].DPDSNPYSLLDTSEPEPPVDSEPGEPPPASAR.[R]	3xPhospho [S8(100); S30(98.2); T/S/Y]	0.0310974	0.00205953	1	1	1	P51116	P51116 [513-544]	P51116 3xPhospho [S520(100); S542(98.2); T/S/Y]	0	3602.42			High	High	5.097e-05	2.683e-10	6.4	38.77
FALSE	High	[K].DPFSPDK.[K]	1xPhospho [S4(100)]	0.00261515	0.000106358	1	1	1	Q5PSV4	Q5PSV4 [194-200]	Q5PSV4 1xPhospho [S197(100)]	0	885.339	1.12881e+06		High	High	5.097e-05	1.037e-05	3.59	116.67
FALSE	High	[K].DPFSPDKK.[K]	1xPhospho [S4(100)]	0.00332529	0.000168724	1	1	1	Q5PSV4	Q5PSV4 [194-201]	Q5PSV4 1xPhospho [S197(100)]	1	1013.43	540753		High	High	0.003164	0.05119	1.65	60.71
FALSE	High	[K].DPGLEPGPDSPGGSSPPRR.[Q]	2xPhospho [S10(99.6); S]	0.00362603	0.000168724	1	1	1	Q92508	Q92508 [1382-1400]	Q92508 2xPhospho [S1391(99.6); S]	1	2034.83			High	High	7.239e-05	0.001213	1.99	20.82
FALSE	High	[K].DPGPPRPPAGATQDEELQGSPLSR.[K]	1xPhospho [S20(100)]	3.2628e-12	5.5767e-05	1	1	2	Q58EX7	Q58EX7 [45-68]	Q58EX7 1xPhospho [S64(100)]	0	2552.18	1.66189e+06		High	High	7.239e-05	8.52e-05	3.55	89.87
FALSE	High	[K].DPSIKPVTPSPSK.[L]	1xPhospho [S10(99.5)]	0.00404408	0.000229731	1	1	1	Q9H792	Q9H792 [845-857]	Q9H792 1xPhospho [S854(99.5)]	0	1432.71	385683		High	High	0.002294	0.03264	1.98	44.91
FALSE	High	[K].DPSIKPVTPSPSK.[L]	2xPhospho [T8(100); S10(99.5)]	0.00709558	0.000588193	1	1	1	Q9H792	Q9H792 [845-857]	Q9H792 2xPhospho [T852(100); S854(99.5)]	0	1512.67	619722		High	High	0.001508	0.01862	1.54	110.75
FALSE	High	[K].DPSSGQEVATPPVPQLQVCEPK.[E]	1xCarbamidomethyl [C19]; 1xPhospho [T10(100)]	6.29327e-08	5.5767e-05	1	1	2	Q9UKV3	Q9UKV3 [673-694]	Q9UKV3 1xPhospho [T682(100)]	0	2443.12	1.55791e+06		High	High	0.001989	0.02541	1.03	54.03
FALSE	High	[K].DPSVDITQDLVDESEEER.[F]	1xPhospho [S14(100)]	1.74593e-05	5.5767e-05	1	1	1	Q6IN85	Q6IN85 [104-121]	Q6IN85 1xPhospho [S117(100)]	0	2155.89	214096		High	High	0.0006364	0.005808	1.7	65.59
FALSE	High	[K].DPSVDITQDLVDESEEERFDDMSSPGLELPSCELSR.[L]	1xCarbamidomethyl [C32]; 1xPhospho [S23(98.6)]	7.53776e-05	5.5767e-05	1	1	1	Q6IN85	Q6IN85 [104-139]	Q6IN85 1xPhospho [S126(98.6)]	1	4176.78			High	High	0.0003383	0.002856	2.36	100.06
FALSE	High	[K].DPTQKPSPHPVKPLSAAPVEGSPDRK.[Q]	1xPhospho [S22(100)]	2.28045e-07	5.5767e-05	1	1	1	Q9BXF6	Q9BXF6 [517-542]	Q9BXF6 1xPhospho [S538(100)]	1	2815.41	2139192		High	High	7.239e-05	0.0003929	1.52	111.52
FALSE	High	[K].DQDSVGEMKDEGEETLNYPDTTIDLSHLQPQR.[S]	1xPhospho [S4(98.3)]	0.00556481	0.000472836	1	1	1	O60524	O60524 [760-791]	O60524 1xPhospho [S763(98.3)]	1	3740.63	452283		High	High	0.003164	0.05134	1.09	41.46
FALSE	High	[K].DQELAQESPPGMAGVENEDEAELNLR.[E]	1xPhospho [S8(100)]	4.83041e-09	5.5767e-05	1	1	1	P48681	P48681 [958-983]	P48681 1xPhospho [S965(100)]	0	2921.25	843896		High	High	0.001934	0.02528	2.13	32.53
FALSE	High	[K].DQEPKPSPEPAAVSR.[G]	1xPhospho [S7(100)]	1.36373e-05	5.5767e-05	1	1	3	Q9H7S9	Q9H7S9 [246-260]	Q9H7S9 1xPhospho [S252(100)]	0	1687.77	7190687		High	High	0.002057	0.02862	1.52	64.46
FALSE	High	[K].DQGGYTMHQDQEGDTDAGLKESPLQTPTEDGSEEPGSETSDAK.[S]	1xPhospho [S22(100)]	2.7756e-08	5.5767e-05	1	1	1	P10636	P10636 [25-67]	P10636 1xPhospho [S46(100)]	1	4617.88			High	High	7.239e-05	0.0009716	1.98	102.19
FALSE	High	[K].DQNESLDEEMFYK.[L]	1xPhospho [S5(100)]	0.000116328	5.5767e-05	1	1	1	Q96AC1	Q96AC1 [662-674]	Q96AC1 1xPhospho [S666(100)]	0	1727.65	1.64235e+06		High	High	0.003992	0.06381	1.22	23.73
FALSE	High	[K].DQPDGSSLSPAQSPSQSQPPAASSLR.[E]	1xPhospho [S]	8.90905e-07	5.5767e-05	1	1	1	Q6WCQ1	Q6WCQ1 [212-237]		0	2675.19	2.27653e+06		High	High	0.0008	0.008488	2.19	34.4
FALSE	High	[K].DQPDGSSLSPAQSPSQSQPPAASSLR.[E]	2xPhospho [S9(99.1); S13(100)]	9.16022e-07	5.5767e-05	1	1	3	Q6WCQ1	Q6WCQ1 [212-237]	Q6WCQ1 2xPhospho [S220(99.1); S224(100)]	0	2755.16	4812591		High	High	0.0001408	0.001763	1.61	43.52
FALSE	High	[K].DQPDGSSLSPAQSPSQSQPPAASSLREPGLESK.[E]	1xPhospho [S]	4.33951e-06	5.5767e-05	1	1	1	Q6WCQ1	Q6WCQ1 [212-244]		1	3415.56	1.25015e+06		High	High	5.097e-05	1.473e-05	2.83	47.99
FALSE	High	[K].DQPDGSSLSPAQSPSQSQPPAASSLREPGLESK.[E]	2xPhospho [S13(100); S]	5.16801e-09	5.5767e-05	1	1	1	Q6WCQ1	Q6WCQ1 [212-244]	Q6WCQ1 2xPhospho [S224(100); S]	1	3495.53	2175096		High	High	5.097e-05	3.042e-08	3.14	111.95
FALSE	High	[K].DQPPFGDSDDSVEADK.[S]	2xPhospho [S8(100); S11(100)]	0.000340419	0.000106358	1	1	3	Q14676	Q14676 [488-503]	Q14676 2xPhospho [S495(100); S498(100)]	0	1881.65	933813		High	High	5.097e-05	1.627e-05	3.35	45.89
FALSE	High	[K].DQPPFGDSDDSVEADK.[S]	1xPhospho [S8(100)]	9.09811e-05	5.5767e-05	1	1	5	Q14676	Q14676 [488-503]	Q14676 1xPhospho [S495(100)]	0	1801.68	1.33548e+06		High	High	5.097e-05	7.598e-07	3.44	46.49
FALSE	High	[K].DQPPFGDSDDSVEADKSSPGIHLER.[S]	2xPhospho [S8(100); S]	1.14418e-06	5.5767e-05	1	1	5	Q14676	Q14676 [488-512]	Q14676 2xPhospho [S495(100); S]	1	2858.16	8765073		High	High	0.0002433	0.002113	2.34	49.48
FALSE	High	[K].DQPPFGDSDDSVEADKSSPGIHLER.[S]	1xPhospho [S18(99.5)]	1.32238e-09	5.5767e-05	1	1	4	Q14676	Q14676 [488-512]	Q14676 1xPhospho [S505(99.5)]	1	2778.19	11653188		High	High	0.001692	0.02201	1.64	37.34
FALSE	High	[K].DQPPFGDSDDSVEADKSSPGIHLER.[S]	3xPhospho [S8(100); S11(100); S18(99.4)]	5.67552e-08	5.5767e-05	1	1	5	Q14676	Q14676 [488-512]	Q14676 3xPhospho [S495(100); S498(100); S505(99.4)]	1	2938.12	1.39098e+07		High	High	5.097e-05	1.021e-08	3.76	92.89
FALSE	High	[K].DQPPSPSPPPQSEALSSTSR.[L]	2xPhospho [S5(100); S7(100)]	2.29192e-06	5.5767e-05	1	1	1	Q7L1V2	Q7L1V2 [55-74]	Q7L1V2 2xPhospho [S59(100); S61(100)]	0	2224.92	390308		High	High	0.001692	0.02226	1.57	111.23
FALSE	High	[K].DQPPSPSPPPQSEALSSTSR.[L]	1xDeamidated [Q2]; 1xPhospho [S/T]	6.78683e-06	5.5767e-05	1	1	1	Q7L1V2	Q7L1V2 [55-74]		0	2145.93	476381		High	High	0.0009882	0.01123	1.18	29.58
FALSE	High	[K].DQQPSGSEGEDDDAEAALK.[K]	1xPhospho [S]	9.36169e-05	5.5767e-05	1	1	2	Q9NXG2	Q9NXG2 [82-100]		0	2041.79	557238		High	High	7.239e-05	0.0003193	2.7	112.08
FALSE	High	[K].DQQPSGSEGEDDDAEAALK.[K]	2xPhospho [S5(100); S7(100)]	0.000166568	0.000106358	1	1	3	Q9NXG2	Q9NXG2 [82-100]	Q9NXG2 2xPhospho [S86(100); S88(100)]	0	2121.75	2.26382e+06		High	High	0.0006608	0.006662	1.61	42.24
FALSE	High	[K].DQQPSGSEGEDDDAEAALK.[K]	1xDeamidated [Q3]; 1xPhospho [S]	0.00625175	0.000529034	1	1	1	Q9NXG2	Q9NXG2 [82-100]		0	2042.77			High	High	0.002991	0.04621	1.17	33.43
FALSE	High	[K].DQQPSGSEGEDDDAEAALKK.[E]	1xPhospho [S7(100)]	6.52242e-08	5.5767e-05	1	1	3	Q9NXG2	Q9NXG2 [82-101]	Q9NXG2 1xPhospho [S88(100)]	1	2169.88	4.93908e+06		High	High	0.00255	0.0392	1.75	31.31
FALSE	High	[K].DQQPSGSEGEDDDAEAALKK.[E]	2xPhospho [S5(100); S7(100)]	4.76507e-08	5.5767e-05	1	1	9	Q9NXG2	Q9NXG2 [82-101]	Q9NXG2 2xPhospho [S86(100); S88(100)]	1	2249.85	40600788		High	High	0.003763	0.05907	2.15	35.61
FALSE	High	[K].DQQPSGSEGEDDDAEAALKK.[E]	1xDeamidated [Q3]; 1xPhospho [S]	0.000584019	0.000106358	1	1	1	Q9NXG2	Q9NXG2 [82-101]		1	2170.87			High	High	0.001799	0.0238	1.22	47.6
FALSE	High	[K].DQSLALSPK.[L]	1xPhospho [S7(100)]	0.000627868	0.000106358	1	1	1	P51957	P51957 [455-463]	P51957 1xPhospho [S461(100)]	0	1038.49	560304		High	High	0.003916	0.06204	1.8	62.78
FALSE	High	[K].DQSPPPSPPPSYHPPPPPTK.[K]	1xPhospho [S3(100)]	2.58161e-06	5.5767e-05	1	1	1	Q9P206	Q9P206 [667-686]	Q9P206 1xPhospho [S669(100)]	0	2200.01	360468		High	High	7.239e-05	0.001091	2.05	60.32
FALSE	High	[K].DQSPPPSPPPSYHPPPPPTK.[K]	2xPhospho [S3(100); S7(100)]	3.73933e-08	5.5767e-05	1	1	12	Q9P206	Q9P206 [667-686]	Q9P206 2xPhospho [S669(100); S673(100)]	0	2279.98	9.13369e+06		High	High	0.0004545	0.004442	1.7	112.99
FALSE	High	[K].DQSPSRAPGLR.[Q]	1xPhospho [S3(100)]	0.0150069	0.00112927	1	1	2	P09601	P09601 [227-237]	P09601 1xPhospho [S229(100)]	1	1263.58	1.83197e+07		High	High	0.001239	0.01463	1.88	39.97
FALSE	High	[K].DQTSPSHGEGCDFGEEEGGPGLPYPCQFCDK.[S]	3xCarbamidomethyl [C11; C26; C29]; 1xPhospho [S/T/Y]	5.71395e-12	5.5767e-05	1	1	1	Q96K83	Q96K83 [95-125]		0	3537.33	1.06587e+06		High	High	0.0006608	0.006647	2.25	23.7
FALSE	High	[K].DQVNLSPK.[L]	1xPhospho [S6(100)]	0.0334424	0.00221504	1	1	1	Q5FBB7	Q5FBB7 [251-258]	Q5FBB7 1xPhospho [S256(100)]	0	980.445	1.01624e+06		High	High	0.0004252	0.003582	1.74	103.7
FALSE	High	[K].DRASPESLDLTR.[D]	1xPhospho [S4(100)]	0.0111212	0.000802076	1	1	2	Q92786	Q92786 [508-519]	Q92786 1xPhospho [S511(100)]	1	1439.65	1.22202e+06		High	High	7.239e-05	0.0002709	2.74	100.35
FALSE	High	[K].DREDSPERCSDSDEEK.[K]	1xCarbamidomethyl [C9]; 3xPhospho [S5(100); S10(100); S12(100)]	0.00158388	0.000106358	1	1	3	Q14677	Q14677 [223-238]	Q14677 3xPhospho [S227(100); S232(100); S234(100)]	2	2193.67	3.53623e+06		High	High	0.000275	0.002199	1.82	58.9
FALSE	High	[K].DREDSPERCSDSDEEK.[K]	1xCarbamidomethyl [C9]; 2xPhospho [S5(100); S10(100)]	2.63332e-06	5.5767e-05	1	1	6	Q14677	Q14677 [223-238]	Q14677 2xPhospho [S227(100); S232(100)]	2	2113.71	3.56432e+06		High	High	7.239e-05	0.001136	2.32	51.58
FALSE	High	[K].DREGPTDHLESACPLNLPLQNNHTAADMYLSPVRSPK.[K]	1xCarbamidomethyl [C13]; 2xPhospho [T24(99.5); S/T/Y]	0.000785661	0.000106358	1	1	1	P06400	P06400 [578-614]	P06400 2xPhospho [T601(99.5); S/T/Y]	2	4303.93	844480		High	High	7.239e-05	6.138e-05	3.4	123.23
FALSE	High	[K].DREGPTDHLESACPLNLPLQNNHTAADMYLSPVRSPK.[K]	1xCarbamidomethyl [C13]; 1xOxidation [M28]; 2xPhospho [Y29(99); S31(99)]	2.2648e-06	5.5767e-05	1	1	1	P06400	P06400 [578-614]	P06400 2xPhospho [Y606(99); S608(99)]	2	4319.93	1.98969e+06		High	High	0.0005163	0.004905	2.1	89.59
FALSE	High	[K].DREGPTDHLESACPLNLPLQNNHTAADMYLSPVRSPK.[K]	1xCarbamidomethyl [C13]; 2xDeamidated [N16; N21]; 1xOxidation [M28]; 1xPhospho [S/T/Y]	3.4263e-08	5.5767e-05	1	1	1	P06400	P06400 [578-614]		2	4241.93			High	High	0.003239	0.05321	1.83	47.05
FALSE	High	[K].DREGPTDHLESACPLNLPLQNNHTAADMYLSPVRSPK.[K]	1xCarbamidomethyl [C13]; 2xDeamidated [N16; N21]; 2xPhospho [S31(99.1); S35(100)]	4.17166e-07	5.5767e-05	1	1	1	P06400	P06400 [578-614]	P06400 2xPhospho [S608(99.1); S612(100)]	2	4305.9			High	High	5.097e-05	2.594e-05	2.77	20.65
FALSE	High	[K].DREGPTDHLESACPLNLPLQNNHTAADMYLSPVRSPK.[K]	1xCarbamidomethyl [C13]; 1xDeamidated [N22]; 1xOxidation [M28]; 2xPhospho [S31(99.1); S35(100)]	1.13965e-06	5.5767e-05	1	1	1	P06400	P06400 [578-614]	P06400 2xPhospho [S608(99.1); S612(100)]	2	4320.91			High	High	0.003188	0.05168	1.88	53.41
FALSE	High	[K].DRELQQAELPNRSPGFGIK.[K]	1xPhospho [S13(100)]	0.0477122	0.0028695	1	1	1	Q6NWY9	Q6NWY9 [820-838]	Q6NWY9 1xPhospho [S832(100)]	2	2235.09	251150		High	High	5.097e-05	1.923e-05	3.16	47.98
FALSE	High	[K].DRFSNSMESLSSR.[R]	1xPhospho [S6(99.2)]	0.0998207	0.00543849	1	1	1	Q9H792	Q9H792 [1245-1257]	Q9H792 1xPhospho [S1250(99.2)]	1	1595.65	184039		High	High	5.097e-05	4.103e-05	2	41.94
FALSE	High	[K].DRGLDSGAETEEEK.[D]	2xPhospho [S6(100); T10(100)]	0.000188689	0.000106358	1	1	2	P78559	P78559 [607-620]	P78559 2xPhospho [S612(100); T616(100)]	1	1695.61	1.67654e+06		High	High	7.239e-05	0.0009957	2.51	92.49
FALSE	High	[K].DRGLDSGAETEEEK.[D]	1xPhospho [S6(100)]	1.7336e-07	5.5767e-05	1	1	4	P78559	P78559 [607-620]	P78559 1xPhospho [S612(100)]	1	1615.65	5.26184e+06		High	High	5.097e-05	3.633e-05	3.61	33.2
FALSE	High	[K].DRHPPAPSPQNPQDPSPDTSPPTCPFK.[T]	1xCarbamidomethyl [C24]; 1xDeamidated [Q13]; 1xPhospho [T/S]	7.59306e-05	5.5767e-05	1	1	1	P78524	P78524 [69-95]		1	3048.32	145877		High	High	7.239e-05	0.0005001	2.25	87.73
FALSE	High	[K].DRHPPAPSPQNPQDPSPDTSPPTCPFK.[T]	1xCarbamidomethyl [C24]; 2xPhospho [S/T]	0.000175123	0.000106358	1	1	2	P78524	P78524 [69-95]		1	3127.3	287226		High	High	0.0004545	0.004616	2.45	115.87
FALSE	High	[K].DRLGSPLAVDEALR.[R]	1xPhospho [S5(100)]	0.00137487	0.000106358	1	1	1	Q7RTP6	Q7RTP6 [1306-1319]	Q7RTP6 1xPhospho [S1310(100)]	1	1591.78	345816		High	High	5.097e-05	1.034e-05	3.3	40.69
FALSE	High	[K].DRPHASGTDGDESEEDPPEHKPSK.[L]	1xPhospho [S13(100)]	2.84257e-08	5.5767e-05	1	1	6	Q96RS0	Q96RS0 [400-423]	Q96RS0 1xPhospho [S412(100)]	0	2697.11	3.55575e+06		High	High	7.239e-05	0.0003709	2.36	81.07
FALSE	High	[K].DRPHASGTDGDESEEDPPEHKPSK.[L]	2xPhospho [S6(100); S13(100)]	1.15789e-06	5.5767e-05	1	1	5	Q96RS0	Q96RS0 [400-423]	Q96RS0 2xPhospho [S405(100); S412(100)]	0	2777.07	4.41863e+06		High	High	0.003164	0.05137	1.36	66.85
FALSE	High	[K].DRPVSQPSLVGSK.[E]	1xPhospho [S5(100)]	0.137274	0.00762853	1	1	1	Q9H4A3	Q9H4A3 [163-175]	Q9H4A3 1xPhospho [S167(100)]	0	1449.71	996727		High	High	7.239e-05	0.0005155	2.15	51.62
FALSE	High	[K].DRQLSQEVTPADLECGLEGQAGSVQR.[A]	1xCarbamidomethyl [C15]; 1xPhospho [S5(100)]	2.15462e-11	5.5767e-05	1	1	2	Q9BY89	Q9BY89 [770-795]	Q9BY89 1xPhospho [S774(100)]	1	2923.33	3014229		High	High	0.003092	0.04851	1.66	51.62
FALSE	High	[K].DRQSPLHGNHITISHTQATGSR.[S]	1xPhospho [S/T]	0.00752497	0.000643003	1	1	1	Q86VQ1	Q86VQ1 [255-276]		1	2493.17	1.74366e+06		High	High	5.097e-05	2.582e-05	3.1	94.85
FALSE	High	[K].DRVLDDVSIRSPETK.[C]	1xPhospho [S11(100)]	6.07546e-06	5.5767e-05	1	1	2	Q12830	Q12830 [1290-1304]	Q12830 1xPhospho [S1300(100)]	2	1809.87	1.71222e+06		High	High	5.097e-05	9.573e-06	2.42	87.06
FALSE	High	[K].DRWPEVSPEDTQSLSLSEESPSK.[E]	2xPhospho [S17(98); S/T]	0.0606026	0.00351242	1	1	1	P78559	P78559 [1184-1206]	P78559 2xPhospho [S1200(98); S/T]	1	2763.14	646196		High	High	5.097e-05	2.571e-05	2.51	95.7
FALSE	High	[K].DRWPEVSPEDTQSLSLSEESPSK.[E]	1xPhospho [S20(99.5)]	1.18851e-07	5.5767e-05	1	1	1	P78559	P78559 [1184-1206]	P78559 1xPhospho [S1203(99.5)]	1	2683.18	2.98605e+06		High	High	7.239e-05	0.00122	2.64	100.72
FALSE	High	[K].DRWPEVSPEDTQSLSLSEESPSKETSLDVSSK.[Q]	1xDeamidated [Q12]; 1xPhospho [S/T]	3.60762e-05	5.5767e-05	1	1	1	P78559	P78559 [1184-1215]		2	3630.62			High	High	7.239e-05	5.021e-05	2.48	48.42
FALSE	High	[K].DSAPELNVSSSETEEDK.[E]	1xPhospho [S9(100)]	3.39251e-05	5.5767e-05	1	1	1	Q86UV5	Q86UV5 [878-894]	Q86UV5 1xPhospho [S886(100)]	0	1916.76	451387		High	High	7.239e-05	0.0002861	2.49	27.29
FALSE	High	[K].DSAPELNVSSSETEEDKEEAKPDGEKDPDFNQSNGGTK.[R]	1xDeamidated [N34]; 2xPhospho [S2(100); S/T]	0.000461494	0.000106358	1	1	1	Q86UV5	Q86UV5 [878-915]	Q86UV5 2xPhospho [S879(100); S/T]	2	4241.71	470148		High	High	5.097e-05	9.323e-08	3.61	109.33
FALSE	High	[K].DSAPELNVSSSETEEDKEEAKPDGEKDPDFNQSNGGTK.[R]	1xDeamidated [N31]; 3xPhospho [S/T]	9.6447e-06	5.5767e-05	1	1	1	Q86UV5	Q86UV5 [878-915]	Q86UV5 3xPhospho [S/T]	2	4321.67	737981		High	High	0.005213	0.09191	1.58	53.72
FALSE	High	[K].DSAPELNVSSSETEEDKEEAKPDGEKDPDFNQSNGGTK.[R]	2xPhospho [S9(99.6); S/T]	7.30431e-07	5.5767e-05	1	1	1	Q86UV5	Q86UV5 [878-915]	Q86UV5 2xPhospho [S886(99.6); S/T]	2	4240.72	2.16767e+06		High	High	5.097e-05	1.821e-09	3.87	55.25
FALSE	High	[K].DSAPELNVSSSETEEDKEEAKPDGEKDPDFNQSNGGTK.[R]	1xDeamidated [N7]; 1xPhospho [S2(93.2)]	0.100787	0.00543849	1	1	1	Q86UV5	Q86UV5 [878-915]	Q86UV5 1xPhospho [S879(93.2)]	2	4161.74			High	High	7.239e-05	0.000183	2.95	119.2
FALSE	High	[K].DSDIYCTLNDSNPSLCNSEAENIEPSVMK.[I]	2xCarbamidomethyl [C6; C16]; 1xDeamidated [N9]; 1xPhospho [S11(98.5)]	7.51025e-05	5.5767e-05	1	1	1	Q9BYW2	Q9BYW2 [790-818]	Q9BYW2 1xPhospho [S800(98.5)]	0	3383.36			High	High	0.000485	0.004799	1.82	42.84
FALSE	High	[K].DSDQVAQSDGEESPAAEEQLLGEHIK.[E]	2xPhospho [S8(100); S13(100)]	2.82007e-08	5.5767e-05	1	1	1	O94979	O94979 [520-545]	O94979 2xPhospho [S527(100); S532(100)]	0	2942.2	1.75239e+06		High	High	0.001583	0.01997	0.8	62.01
FALSE	High	[K].DSDQVAQSDGEESPAAEEQLLGEHIK.[E]	1xPhospho [S8(100)]	2.67329e-07	5.5767e-05	1	1	1	O94979	O94979 [520-545]	O94979 1xPhospho [S527(100)]	0	2862.23	2.01989e+06		High	High	5.097e-05	1.023e-05	2.95	91.75
FALSE	High	[K].DSDQVAQSDGEESPAAEEQLLGEHIKEEK.[E]	2xPhospho [S8(100); S13(100)]	1.1084e-06	5.5767e-05	1	1	1	O94979	O94979 [520-548]	O94979 2xPhospho [S527(100); S532(100)]	1	3328.38	330028		High	High	7.239e-05	0.0005908	2.13	110.7
FALSE	High	[K].DSDQVAQSDGEESPAAEEQLLGEHIKEEK.[E]	1xPhospho [S8(100)]	7.37416e-06	5.5767e-05	1	1	2	O94979	O94979 [520-548]	O94979 1xPhospho [S527(100)]	1	3248.41	2.19899e+06		High	High	0.002006	0.02616	1.73	88.38
FALSE	High	[K].DSDQVAQSDGEESPAAEEQLLGEHIKEEK.[E]	1xDeamidated [Q19]; 1xPhospho [S8(100)]	2.6543e-06	5.5767e-05	1	1	1	O94979	O94979 [520-548]	O94979 1xPhospho [S527(100)]	1	3249.4			High	High	5.097e-05	4.143e-05	3.1	114.23
FALSE	High	[K].DSDRDDFLDDFGSENEGELR.[A]	1xPhospho [S13(100)]	0.000132775	5.5767e-05	1	1	1	Q76G19	Q76G19 [224-243]	Q76G19 1xPhospho [S236(100)]	1	2410.93	146872		High	High	0.001293	0.01544	1.33	34.86
FALSE	High	[K].DSDSMEDTGHYSINDENR.[V]	1xPhospho [S2(100)]	0.00320293	0.000168724	1	1	1	Q5TAQ9	Q5TAQ9 [77-94]	Q5TAQ9 1xPhospho [S78(100)]	0	2164.78	112064		High	High	5.097e-05	2.395e-07	3.69	107.22
FALSE	High	[K].DSDTESSDLFTNLNLGR.[T]	1xPhospho [S2(100)]	0.00767166	0.000643003	1	1	1	Q9Y3S2	Q9Y3S2 [290-306]	Q9Y3S2 1xPhospho [S291(100)]	0	1963.83	166422		High	High	7.239e-05	4.88e-05	4.03	20.84
FALSE	High	[K].DSDYVYPSLESDEDNPIFK.[S]	1xPhospho [S11(100)]	2.09788e-07	5.5767e-05	1	1	1	O75151	O75151 [872-890]	O75151 1xPhospho [S882(100)]	0	2312.95			High	High	7.239e-05	0.0006749	2.04	116.67
FALSE	High	[K].DSEAWVPDSEER.[L]	1xPhospho [S9(100)]	0.000224759	0.000106358	1	1	1	Q96F63	Q96F63 [267-278]	Q96F63 1xPhospho [S275(100)]	0	1499.57	467833		High	High	0.0006608	0.005881	2.2	92.02
FALSE	High	[K].DSEEFGENEEENVHSK.[E]	1xPhospho [S2(100)]	0.013969	0.00112927	1	1	1	Q9NWH9	Q9NWH9 [125-140]	Q9NWH9 1xPhospho [S126(100)]	0	1958.73	942869		High	High	0.0008781	0.0103	1.7	100.17
FALSE	High	[K].DSENTPVKGGTVADLDEQDEETVTAGGK.[E]	1xPhospho [S2(99.7)]	3.05994e-14	5.5767e-05	1	1	3	Q92922	Q92922 [394-421]	Q92922 1xPhospho [S395(99.7)]	1	2942.28	6.58592e+06		High	High	0.002083	0.02922	1.37	80.21
FALSE	High	[K].DSENTPVKGGTVADLDEQDEETVTAGGKEDEDPAK.[G]	1xPhospho [S2(99.6)]	7.30591e-14	5.5767e-05	1	1	1	Q92922	Q92922 [394-428]	Q92922 1xPhospho [S395(99.6)]	2	3726.6	2679015		High	High	7.239e-05	0.0003017	2.43	20.37
FALSE	High	[K].DSEPAADGPAASEDPSATESDLPNPHVGEVSVLSSGSPR.[L]	1xPhospho [S37(100)]	6.08534e-14	5.5767e-05	1	1	1	O14686	O14686 [12-50]	O14686 1xPhospho [S48(100)]	0	3911.71	9152861		High	High	0.000107	0.001403	2.27	92.08
FALSE	High	[K].DSESTPVDDRISLEQPPNGSDTPNPEK.[Y]	1xPhospho [S/T]	2.05737e-05	5.5767e-05	1	1	1	Q9UHI6	Q9UHI6 [684-710]		1	3004.31	1.15785e+06		High	High	0.003188	0.05224	1.52	110.25
FALSE	High	[K].DSFIENSSSNCTSGSSKPNSPSISPSILSNTEHK.[R]	1xCarbamidomethyl [C11]; 1xDeamidated [N19]; 3xPhospho [S20(99.5); S24(100); S/T]	2.33059e-05	5.5767e-05	1	1	1	Q99700	Q99700 [842-875]	Q99700 3xPhospho [S861(99.5); S865(100); S/T]	0	3836.53	1.01354e+06		High	High	7.239e-05	8.801e-05	3.01	29.37
FALSE	High	[K].DSFIENSSSNCTSGSSKPNSPSISPSILSNTEHK.[R]	1xCarbamidomethyl [C11]; 2xDeamidated [N10; N]; 2xPhospho [S20(100); S24(100)]	0.000420649	0.000106358	1	1	3	Q99700	Q99700 [842-875]	Q99700 2xPhospho [S861(100); S865(100)]	0	3757.55	1.20549e+06		High	High	7.239e-05	0.0001419	3.2	49.67
FALSE	High	[K].DSFIENSSSNCTSGSSKPNSPSISPSILSNTEHK.[R]	1xCarbamidomethyl [C11]; 1xPhospho [S20(100)]	2.00344e-15	5.5767e-05	1	1	2	Q99700	Q99700 [842-875]	Q99700 1xPhospho [S861(100)]	0	3675.61	1.02875e+07		High	High	0.000485	0.004806	3.05	80.12
FALSE	High	[K].DSFIENSSSNCTSGSSKPNSPSISPSILSNTEHK.[R]	1xCarbamidomethyl [C11]; 3xPhospho [S20(100); S24(100); T/S]	5.76305e-10	5.5767e-05	1	1	1	Q99700	Q99700 [842-875]	Q99700 3xPhospho [S861(100); S865(100); T/S]	0	3835.54	16386857		High	High	5.097e-05	5.131e-06	2.22	90.74
FALSE	High	[K].DSFIENSSSNCTSGSSKPNSPSISPSILSNTEHK.[R]	1xCarbamidomethyl [C11]; 2xPhospho [S20(100); T/S]	4.71086e-13	5.5767e-05	1	1	2	Q99700	Q99700 [842-875]	Q99700 2xPhospho [S861(100); T/S]	0	3755.58	24144850		High	High	0.0004545	0.004578	2.8	53.26
FALSE	High	[K].DSGAASEQATAAPNPCSSSSR.[T]	1xCarbamidomethyl [C16]; 1xPhospho [S/T]	0.000704383	0.000106358	1	1	1	Q9BU23	Q9BU23 [681-701]		0	2130.84	107621		High	High	0.004144	0.06595	1.51	79.11
FALSE	High	[K].DSGNWDTSGSELSEGELEK.[R]	2xPhospho [S8(97.8); S13(100)]	0.00304582	0.000106358	1	1	2	O75400	O75400 [926-944]	O75400 2xPhospho [S933(97.8); S938(100)]	0	2199.8	1.61953e+06		High	High	7.239e-05	0.0003746	2.37	72.86
FALSE	High	[K].DSGNWDTSGSELSEGELEK.[R]	1xPhospho [S13(100)]	3.97727e-06	5.5767e-05	1	1	2	O75400	O75400 [926-944]	O75400 1xPhospho [S938(100)]	0	2119.83	1.95873e+06		High	High	0.001183	0.01419	1.61	66.01
FALSE	High	[K].DSGSDEDFLMEDDDDSDYGSSK.[K]	1xOxidation [M10]; 1xPhospho [S/Y]	6.92736e-05	5.5767e-05	1	1	1	Q9H1E3	Q9H1E3 [129-150]		0	2524.83	442900		High	High	0.0004545	0.004401	1.59	77.36
FALSE	High	[K].DSGSDEDFLMEDDDDSDYGSSK.[K]	3xPhospho [S2(100); S4(100); S16(100)]	5.7208e-08	5.5767e-05	1	1	5	Q9H1E3	Q9H1E3 [129-150]	Q9H1E3 3xPhospho [S130(100); S132(100); S144(100)]	0	2668.77	685450		High	High	0.00263	0.03998	2.61	94.42
FALSE	High	[K].DSGSDEDFLMEDDDDSDYGSSK.[K]	1xPhospho [S4(99.7)]	5.00449e-06	5.5767e-05	1	1	1	Q9H1E3	Q9H1E3 [129-150]	Q9H1E3 1xPhospho [S132(99.7)]	0	2508.84	1.55229e+06	Shared	High	High	7.239e-05	0.0009215	3.09	65.48
FALSE	High	[K].DSGSDEDFLMEDDDDSDYGSSK.[K]	1xOxidation [M10]; 2xPhospho [S2(100); S4(100)]	9.53136e-07	5.5767e-05	1	1	8	Q9H1E3	Q9H1E3 [129-150]	Q9H1E3 2xPhospho [S130(100); S132(100)]	0	2604.8	2.15282e+06		High	High	7.239e-05	0.0001489	2.89	85.91
FALSE	High	[K].DSGSDEDFLMEDDDDSDYGSSK.[K]	2xPhospho [S2(100); S4(100)]	1.1838e-07	5.5767e-05	1	1	7	Q9H1E3	Q9H1E3 [129-150]	Q9H1E3 2xPhospho [S130(100); S132(100)]	0	2588.81	7.76876e+06		High	High	7.239e-05	0.0009854	2.49	44.44
FALSE	High	[K].DSGSDEDFLMEDDDDSDYGSSK.[K]	1xOxidation [M10]; 3xPhospho [S2(100); S4(100); S16(100)]	0.00253292	0.000106358	1	1	2	Q9H1E3	Q9H1E3 [129-150]	Q9H1E3 3xPhospho [S130(100); S132(100); S144(100)]	0	2684.77			High	High	7.239e-05	0.0007551	2.97	85.33
FALSE	High	[K].DSGSDEDFLMEDDDDSDYGSSKK.[K]	1xPhospho [S2(100)]	3.21445e-05	5.5767e-05	1	1	1	Q9H1E3	Q9H1E3 [129-151]	Q9H1E3 1xPhospho [S130(100)]	1	2636.93	144793		High	High	0.002006	0.02785	0.97	29.27
FALSE	High	[K].DSGSDEDFLMEDDDDSDYGSSKK.[K]	2xPhospho [S2(100); S4(100)]	1.09893e-10	5.5767e-05	1	1	2	Q9H1E3	Q9H1E3 [129-151]	Q9H1E3 2xPhospho [S130(100); S132(100)]	1	2716.9	995642		High	High	0.001347	0.01577	1.92	114.62
FALSE	High	[K].DSGSDTASAIIPSTTPSVDSDDESVVK.[D]	2xPhospho [S17(100); S20(100)]	8.29277e-09	5.5767e-05	1	1	2	Q6WKZ4	Q6WKZ4 [183-209]	Q6WKZ4 2xPhospho [S199(100); S202(100)]	0	2840.16	5760247		High	High	0.003214	0.05274	1.23	82.77
FALSE	High	[K].DSGSDTASAIIPSTTPSVDSDDESVVK.[D]	1xPhospho [S20(99.5)]	1.59394e-09	5.5767e-05	1	1	3	Q6WKZ4	Q6WKZ4 [183-209]	Q6WKZ4 1xPhospho [S202(99.5)]	0	2760.2	82240024		High	High	5.097e-05	6.521e-06	2.77	82.61
FALSE	High	[K].DSGSQEVLSELR.[V]	1xPhospho [S4(100)]	0.00115583	0.000106358	1	1	1	Q9BVJ6	Q9BVJ6 [450-461]	Q9BVJ6 1xPhospho [S453(100)]	0	1399.61	1.3082e+06		High	High	0.002389	0.0373	1.68	35.74
FALSE	High	[K].DSGSSSPLPK.[Y]	1xPhospho [S]	0.00228649	0.000106358	1	1	2	Q86VQ1	Q86VQ1 [393-402]		0	1054.45	323573		High	High	0.004743	0.07996	1.45	64.52
FALSE	High	[K].DSGSSSVFAESPGGK.[T]	1xPhospho [S11(100)]	5.12053e-05	5.5767e-05	1	1	1	Q9C0H9	Q9C0H9 [512-526]	Q9C0H9 1xPhospho [S522(100)]	0	1491.6	1769914		High	High	0.0004252	0.003694	3.07	69.99
FALSE	High	[K].DSHEQLNNTSSSSPQHLSAQK.[L]	1xPhospho [S/T]	2.01762e-05	5.5767e-05	1	1	1	Q92953	Q92953 [519-539]		0	2375.03	369097		High	High	5.097e-05	8.835e-07	2.73	86.46
FALSE	High	[K].DSISAVSSEKVSPSK.[S]	1xPhospho [S12(99.7)]	5.97642e-08	5.5767e-05	1	1	5	P46821	P46821 [1241-1255]	P46821 1xPhospho [S1252(99.7)]	1	1600.75	5.00553e+06		High	High	5.097e-05	3.521e-05	3.04	83.91
FALSE	High	[K].DSISAVSSEKVSPSKSPSLSPSPPSPLEK.[T]	2xPhospho [S4(98.3); S16(92.6)]	0.000111608	5.5767e-05	1	1	1	P46821	P46821 [1241-1269]	P46821 2xPhospho [S1244(98.3); S1256(92.6)]	2	3084.44	399063		High	High	0.0001754	0.001899	1.55	86.41
FALSE	High	[K].DSISAVSSEKVSPSKSPSLSPSPPSPLEK.[T]	3xPhospho [S16(99.6); S20(100); S]	4.40882e-06	5.5767e-05	1	1	1	P46821	P46821 [1241-1269]	P46821 3xPhospho [S1256(99.6); S1260(100); S]	2	3164.41	896870		High	High	0.000107	0.00139	1.38	46.17
FALSE	High	[K].DSLGAHSITSPGGNNVQLIDK.[V]	1xPhospho [S/T]	0.000126675	5.5767e-05	1	1	1	Q92503	Q92503 [577-597]		0	2203.04	642119		High	High	0.0008	0.008274	1.58	95.16
FALSE	High	[K].DSLITPHVSR.[S]	1xPhospho [S9(100)]	0.0143864	0.00112927	2	7	2	P49792; Q99666	P49792 [2446-2455]; Q99666 [1470-1479]	P49792 1xPhospho [S2454(100)]; Q99666 1xPhospho [S1478(100)]	0	1204.57	2.14871e+06		High	High	7.239e-05	0.001348	1.57	92.06
FALSE	High	[K].DSLITPHVSR.[S]	2xPhospho [T5(100); S9(100)]	0.00097241	0.000106358	2	7	2	P49792; Q99666	P49792 [2446-2455]; Q99666 [1470-1479]	P49792 2xPhospho [T2450(100); S2454(100)]; Q99666 2xPhospho [T1474(100); S1478(100)]	0	1284.54	3.56847e+06		High	High	0.00404	0.06494	1.71	59.5
FALSE	High	[K].DSLITPHVSRSSTPRESPCGK.[I]	1xCarbamidomethyl [C19]; 3xPhospho [S9(99.8); S/T]	0.000889516	0.000106358	2	7	2	P49792; Q99666	P49792 [2446-2466]; Q99666 [1470-1490]	P49792 3xPhospho [S2454(99.8); S/T]; Q99666 3xPhospho [S1478(99.8); S/T]	2	2551.04	1.86085e+06		High	High	0.002496	0.03822	1.87	104.38
FALSE	High	[K].DSLLAHSSDPVEMR.[R]	1xPhospho [S]	0.0125266	0.00108231	1	1	1	P10586	P10586 [1304-1317]		0	1636.7	114391		High	High	0.0008781	0.009518	2.48	47.77
FALSE	High	[K].DSLNEMFPSAILNGTGSPTK.[F]	1xOxidation [M6]; 1xPhospho [S17(99.3)]	1.46937e-05	5.5767e-05	1	1	2	Q8IWC1	Q8IWC1 [754-773]	Q8IWC1 1xPhospho [S770(99.3)]	0	2174.97	545121		High	High	0.0008272	0.008841	1.94	48.56
FALSE	High	[K].DSLSDDGVDLK.[T]	1xPhospho [S4(100)]	0.000666289	0.000106358	1	1	3	P07948	P07948 [10-20]	P07948 1xPhospho [S13(100)]	0	1243.51	1.11187e+07		High	High	0.0001408	0.001678	2.23	115.83
FALSE	High	[K].DSMNATSTPAALSPSVLTTPSK.[I]	2xPhospho [S13(100); T19(98.7)]	0.00380747	0.000168724	1	1	2	P54198	P54198 [537-558]	P54198 2xPhospho [S549(100); T555(98.7)]	0	2336.01	248842		High	High	5.097e-05	1.106e-06	3.89	45.02
FALSE	High	[K].DSMNATSTPAALSPSVLTTPSK.[I]	1xPhospho [S13(100)]	2.43246e-06	5.5767e-05	1	1	2	P54198	P54198 [537-558]	P54198 1xPhospho [S549(100)]	0	2256.05	554990		High	High	0.004648	0.07643	1.37	96.27
FALSE	High	[K].DSNELSDSAGEEDSADLK.[R]	2xPhospho [S6(100); S8(100)]	0.000112384	5.5767e-05	1	1	2	Q9Y6X9	Q9Y6X9 [772-789]	Q9Y6X9 2xPhospho [S777(100); S779(100)]	0	2041.72	962066		High	High	0.000275	0.002242	1.46	108.03
FALSE	High	[K].DSNELSDSAGEEDSADLK.[R]	1xPhospho [S]	0.000733957	0.000106358	1	1	1	Q9Y6X9	Q9Y6X9 [772-789]		0	1961.75			High	High	7.239e-05	0.0006719	2.84	40.32
FALSE	High	[K].DSNELSDSAGEEDSADLKR.[A]	2xPhospho [S6(100); S8(100)]	0.00145261	0.000106358	1	1	1	Q9Y6X9	Q9Y6X9 [772-790]	Q9Y6X9 2xPhospho [S777(100); S779(100)]	1	2197.82	933900		High	High	7.239e-05	7.038e-05	1.86	27.75
FALSE	High	[K].DSPDSPEPPNK.[K]	1xPhospho [S5(100)]	0.000260809	0.000106358	1	1	2	Q9NVM9	Q9NVM9 [622-632]	Q9NVM9 1xPhospho [S626(100)]	0	1262.49	1.37458e+06		High	High	7.239e-05	0.0004492	2.42	86
FALSE	High	[K].DSPDSPEPPNKKPLVEMDETPQVEK.[S]	1xOxidation [M17]; 1xPhospho [S2(100)]	3.76223e-07	5.5767e-05	1	1	4	Q9NVM9	Q9NVM9 [622-646]	Q9NVM9 1xPhospho [S623(100)]	1	2902.31	4975044		High	High	0.0009882	0.0111	1.97	89.1
FALSE	High	[K].DSPDSPEPPNKKPLVEMDETPQVEK.[S]	1xPhospho [S2(100)]	1.57239e-08	5.5767e-05	1	1	3	Q9NVM9	Q9NVM9 [622-646]	Q9NVM9 1xPhospho [S623(100)]	1	2886.31	1.46738e+07		High	High	5.097e-05	4.238e-05	3.02	99.55
FALSE	High	[K].DSPDSPEPPNKKPLVEMDETPQVEK.[S]	1xDeamidated [N10]; 1xPhospho [S2(99.2)]	6.15282e-05	5.5767e-05	1	1	1	Q9NVM9	Q9NVM9 [622-646]	Q9NVM9 1xPhospho [S623(99.2)]	1	2887.3			High	High	7.239e-05	0.001221	2.28	79.62
FALSE	High	[K].DSPSKSSAEAQTPEDTPNK.[S]	1xPhospho [T12(98.3)]	0.0310974	0.00205953	1	1	1	O43493	O43493 [65-83]	O43493 1xPhospho [T76(98.3)]	1	2068.87	114161		High	High	0.0006364	0.005279	2.52	44.27
FALSE	High	[K].DSPVCPHFTTNGNENSSIEK.[T]	1xCarbamidomethyl [C5]; 1xPhospho [S2(100)]	1.3799e-05	5.5767e-05	1	1	1	P50851	P50851 [978-997]	P50851 1xPhospho [S979(100)]	0	2312.95	170374		High	High	7.239e-05	5.962e-05	2.65	80.15
FALSE	High	[K].DSPVRDLLPTVNSLTR.[S]	1xPhospho [S2(100)]	0.0003849	0.000106358	1	1	1	Q6PGN9	Q6PGN9 [121-136]	Q6PGN9 1xPhospho [S122(100)]	1	1862.94	262328		High	High	7.239e-05	0.0006362	2.16	86.74
FALSE	High	[K].DSQASPGRPSSVEEVR.[I]	1xPhospho [S]	0.000479882	0.000106358	1	1	1	Q86YN6	Q86YN6 [380-395]		0	1780.79	168141		High	High	0.001239	0.01474	1.44	48.49
FALSE	High	[K].DSQASPGRPSSVEEVR.[I]	2xPhospho [S5(100); S]	0.0010592	0.000106358	1	1	1	Q86YN6	Q86YN6 [380-395]	Q86YN6 2xPhospho [S384(100); S]	0	1860.75	367531		High	High	5.097e-05	2.703e-05	4.05	110.43
FALSE	High	[K].DSQGLLDSSLMASGTASRSEDEESLAGQK.[R]	1xPhospho [S/T]	4.08539e-11	5.5767e-05	1	1	2	Q96EZ8	Q96EZ8 [4-32]		1	3049.33	1.89433e+06		High	High	5.097e-05	2.725e-05	2.56	52.07
FALSE	High	[K].DSQGLLDSSLMASGTASRSEDEESLAGQK.[R]	2xPhospho [S17(100); S19(100)]	9.8156e-10	5.5767e-05	1	1	1	Q96EZ8	Q96EZ8 [4-32]	Q96EZ8 2xPhospho [S20(100); S22(100)]	1	3129.3	2.40072e+06		High	High	0.0008	0.007704	2.16	80.26
FALSE	High	[K].DSQGLLDSSLMASGTASRSEDEESLAGQK.[R]	1xDeamidated [Q28]; 1xPhospho [S/T]	2.84257e-08	5.5767e-05	1	1	1	Q96EZ8	Q96EZ8 [4-32]		1	3050.31			High	High	0.0003675	0.002985	3.04	76.43
FALSE	High	[K].DSSDSGVRSSESSPNHSLHNEVADDSQLEK.[A]	2xPhospho [S]	0.000257382	0.000106358	1	1	2	Q9ULH0	Q9ULH0 [1582-1611]		1	3373.35	345869		High	High	0.002891	0.04381	2.02	61.49
FALSE	High	[K].DSSDSGVRSSESSPNHSLHNEVADDSQLEK.[A]	3xPhospho [S]	0.110348	0.00577002	1	1	1	Q9ULH0	Q9ULH0 [1582-1611]		1	3453.32			High	High	0.001015	0.01241	1.7	40.34
FALSE	High	[K].DSSEATGWEEPSPPSIR.[R]	1xPhospho [S12(100)]	0.00101175	0.000106358	1	1	4	Q9HCJ0	Q9HCJ0 [703-719]	Q9HCJ0 1xPhospho [S714(100)]	0	1924.8	655662		High	High	5.097e-05	1.352e-07	2.65	67.7
FALSE	High	[K].DSSFFANPVEISPPYCSQGR.[Q]	1xCarbamidomethyl [C16]; 1xPhospho [S12(100)]	1.7429e-06	5.5767e-05	1	1	1	Q8NCN2	Q8NCN2 [153-172]	Q8NCN2 1xPhospho [S164(100)]	0	2337.98	1108028		High	High	5.097e-05	2.936e-05	2.98	25.57
FALSE	High	[K].DSSGQEDETQSSNDDPSQSVASQDAQEIIRPR.[R]	1xDeamidated [Q18]; 2xPhospho [S3(99.3); T9(98.6)]	5.54699e-06	5.5767e-05	1	1	1	Q8N108	Q8N108 [120-151]	Q8N108 2xPhospho [S122(99.3); T128(98.6)]	0	3637.44	1.05372e+06		High	High	7.239e-05	0.0006199	1.8	88.57
FALSE	High	[K].DSSGQEDETQSSNDDPSQSVASQDAQEIIRPR.[R]	1xPhospho [S11(99.5)]	2.55769e-09	5.5767e-05	1	1	4	Q8N108	Q8N108 [120-151]	Q8N108 1xPhospho [S130(99.5)]	0	3556.49	1.31168e+07		High	High	0.0006364	0.005629	2.2	108.43
FALSE	High	[K].DSSGQHVDVSPTSQR.[L]	1xPhospho [S10(100)]	0.0139105	0.00112927	1	1	2	Q99798	Q99798 [550-564]	Q99798 1xPhospho [S559(100)]	0	1679.7	623527		High	High	0.001042	0.01287	1.67	108.05
FALSE	High	[K].DSSHYDSDGDKSDDNLVVDVSNEDPSSPR.[A]	1xDeamidated [N15]; 3xPhospho [S7(95.3); S12(95.3); S/Y]	0.11672	0.00626715	1	1	1	Q04724	Q04724 [233-261]	Q04724 3xPhospho [S239(95.3); S244(95.3); S/Y]	1	3392.2	480310		High	High	0.0001754	0.001906	2.07	29.45
FALSE	High	[K].DSSLCVSGETLAAGTSSPK.[T]	1xCarbamidomethyl [C5]; 1xPhospho [S17(100)]	6.19403e-08	5.5767e-05	1	1	1	P82094	P82094 [154-172]	P82094 1xPhospho [S170(100)]	0	1946.84	939646		High	High	7.239e-05	0.0007684	2.41	76.75
FALSE	High	[K].DSSLLESDMK.[R]	1xPhospho [S3(100)]	0.00106532	0.000106358	1	1	1	O15381	O15381 [209-218]	O15381 1xPhospho [S211(100)]	0	1204.48	794193		High	High	0.002294	0.03311	1.88	68.86
FALSE	High	[K].DSSPGSSSTSLLIK.[K]	1xPhospho [S3(99.6)]	0.000167618	0.000106358	1	1	2	Q99550	Q99550 [872-885]	Q99550 1xPhospho [S874(99.6)]	0	1458.67	3775705		High	High	0.0004545	0.004367	2.26	72.12
FALSE	High	[K].DSSPPGPRPTAFFCPQDGSLGAGSSAMR.[D]	1xCarbamidomethyl [C14]; 1xDeamidated [Q16]; 1xPhospho [S/T]	0.00716604	0.000588193	1	1	1	Q7Z2K8	Q7Z2K8 [16-43]		0	2931.24	832348		High	High	7.239e-05	0.0004067	2.6	98.97
FALSE	High	[K].DSSQEEDDIRDER.[R]	1xPhospho [S3(100)]	0.027902	0.00185032	1	1	2	Q9Y462	Q9Y462 [297-309]	Q9Y462 1xPhospho [S299(100)]	1	1673.63	342568		High	High	0.0006102	0.005229	1.53	46.7
FALSE	High	[K].DSSQPSCVEQSTSSDENEMSDK.[S]	1xCarbamidomethyl [C7]; 1xPhospho [S13(99.6)]	4.94948e-05	5.5767e-05	1	1	2	Q12923	Q12923 [1617-1638]	Q12923 1xPhospho [S1629(99.6)]	0	2526.91	959894		High	High	0.002057	0.02815	2.5	48.48
FALSE	High	[K].DSSSPGHDSPLDSKITPQK.[R]	2xPhospho [T16(100); S]	0.130738	0.00708982	1	1	1	Q7Z2Z1	Q7Z2Z1 [1159-1177]	Q7Z2Z1 2xPhospho [T1174(100); S]	1	2155.89	290535		High	High	5.097e-05	5.15e-07	3.65	74.93
FALSE	High	[K].DSSSPGHDSPLDSKITPQKR.[H]	2xPhospho [S9(98.3); T16(99.2)]	0.00899391	0.000750942	1	1	1	Q7Z2Z1	Q7Z2Z1 [1159-1178]	Q7Z2Z1 2xPhospho [S1167(98.3); T1174(99.2)]	2	2312	480363		High	High	0.001015	0.01223	1.62	77.19
FALSE	High	[K].DSSSPGHDSPLDSKITPQKR.[H]	3xPhospho [S9(100); S/T]	0.000515282	0.000106358	1	1	2	Q7Z2Z1	Q7Z2Z1 [1159-1178]	Q7Z2Z1 3xPhospho [S1167(100); S/T]	2	2391.96	743640		High	High	0.0001408	0.001726	2.31	99.14
FALSE	High	[K].DSSSQENMVEDCLYETVK.[E]	1xCarbamidomethyl [C12]; 1xPhospho [S/Y/T]	0.000753291	0.000106358	1	1	1	Q9NWQ8	Q9NWQ8 [168-185]		0	2213.86	202282		High	High	7.239e-05	0.0002866	3.02	27.6
FALSE	High	[K].DSSSSLTDPQVSYVK.[S]	1xPhospho [S3(98.7)]	0.00184128	0.000106358	1	1	1	O94887	O94887 [424-438]	O94887 1xPhospho [S426(98.7)]	0	1692.74	274875		High	High	7.239e-05	0.0009291	2.7	85.24
FALSE	High	[K].DSSSSLTDPQVSYVKSPAAER.[R]	2xPhospho [S16(99); S/T/Y]	0.123881	0.00680593	1	1	1	O94887	O94887 [424-444]	O94887 2xPhospho [S439(99); S/T/Y]	1	2384.01			High	High	0.001099	0.01323	1.07	73.78
FALSE	High	[K].DSSSTDSANEKPALIPR.[E]	3xPhospho [S4(99.3); S7(98.6); S/T]	0.0647897	0.00365934	1	1	1	Q9NUQ6	Q9NUQ6 [114-130]	Q9NUQ6 3xPhospho [S117(99.3); S120(98.6); S/T]	0	2027.78	208021		High	High	0.0004252	0.003488	1.89	32.89
FALSE	High	[K].DSTSQHDDDNISTTSGFSSR.[A]	2xPhospho [T3(99); S15(100)]	0.00114234	0.000106358	1	1	2	P49790	P49790 [171-190]	P49790 2xPhospho [T173(99); S185(100)]	0	2316.83	664922		High	High	5.097e-05	7.16e-07	3.28	26.56
FALSE	High	[K].DSTSQHDDDNISTTSGFSSR.[A]	1xPhospho [S15(99.3)]	5.10864e-07	5.5767e-05	1	1	8	P49790	P49790 [171-190]	P49790 1xPhospho [S185(99.3)]	0	2236.86	2.45253e+07		High	High	0.004297	0.06898	1.98	54
FALSE	High	[K].DSTSQHDDDNISTTSGFSSR.[A]	1xDeamidated [Q5]; 2xPhospho [S15(100); T/S]	0.0103289	0.000802076	1	1	1	P49790	P49790 [171-190]	P49790 2xPhospho [S185(100); T/S]	0	2317.81			High	High	0.005141	0.0894	1.05	71.66
FALSE	High	[K].DSTSQHDDDNISTTSGFSSRASDK.[D]	3xPhospho [S18(100); S19(100); S22(100)]	2.01762e-05	5.5767e-05	1	1	1	P49790	P49790 [171-194]	P49790 3xPhospho [S188(100); S189(100); S192(100)]	1	2797.99	748738		High	High	0.0009075	0.01051	2.2	68.92
FALSE	High	[K].DSTSQHDDDNISTTSGFSSRASDK.[D]	2xPhospho [S22(99.7); S/T]	4.69972e-07	5.5767e-05	1	1	3	P49790	P49790 [171-194]	P49790 2xPhospho [S192(99.7); S/T]	1	2718.02	1.88771e+06		High	High	7.239e-05	0.0001625	4.04	47.95
FALSE	High	[K].DSTSQHDDDNISTTSGFSSRASDKDITVSK.[N]	2xPhospho [S/T]	0.000122453	5.5767e-05	1	1	1	P49790	P49790 [171-200]		2	3361.37	228429		High	High	5.097e-05	2.144e-06	3.44	102.97
FALSE	High	[K].DSTSQHDDDNISTTSGFSSRASDKDITVSK.[N]	3xPhospho [S18(100); S19(100); S22(100)]	1.77348e-05	5.5767e-05	1	1	1	P49790	P49790 [171-200]	P49790 3xPhospho [S188(100); S189(100); S192(100)]	2	3441.34	510065		High	High	0.001799	0.02357	1.45	26.72
FALSE	High	[K].DSYSSRDYPSSR.[D]	1xPhospho [S5(99.5)]	0.0219529	0.00154123	2	2	1	P38159; Q96E39	P38159 [218-229]; Q96E39 [218-229]	P38159 1xPhospho [S222(99.5)]; Q96E39 1xPhospho [S222(99.5)]	1	1499.58	242322		High	High	0.0006364	0.005429	1.6	87.08
FALSE	High	[K].DSYVGDEAQSK.[R]	1xPhospho [S10(100)]	0.00116265	0.000106358	2	6	1	P63267; P60709	P63267 [52-62]; P60709 [51-61]	P63267 1xPhospho [S61(100)]; P60709 1xPhospho [S60(100)]	0	1278.49	910716		High	High	7.239e-05	0.0007871	2.18	33.67
FALSE	High	[K].DTDGGPKEEESPV.[-]	1xPhospho [S11(100)]	0.000512962	0.000106358	1	1	1	P53985	P53985 [488-500]	P53985 1xPhospho [S498(100)]	1	1439.56	7.31694e+06		High	High	0.0003675	0.003062	1.85	42.05
FALSE	High	[K].DTDSDREAGTETGGENNDK.[E]	1xPhospho [S4(100)]	6.64941e-10	5.5767e-05	1	1	3	Q15910	Q15910 [377-395]	Q15910 1xPhospho [S380(100)]	1	2090.78	2.91523e+06		High	High	5.097e-05	2.466e-05	2.11	96.14
FALSE	High	[K].DTDSDREAGTETGGENNDKEEEEK.[K]	1xDeamidated [N16]; 1xPhospho [S/T]	0.000357523	0.000106358	1	1	1	Q15910	Q15910 [377-400]		2	2736.03	109429		High	High	0.001692	0.02241	2.4	56.75
FALSE	High	[K].DTDSDREAGTETGGENNDKEEEEK.[K]	1xPhospho [S4(99.5)]	9.08093e-11	5.5767e-05	1	1	2	Q15910	Q15910 [377-400]	Q15910 1xPhospho [S380(99.5)]	2	2735.04	5300586		High	High	7.239e-05	9.543e-05	1.87	20.24
FALSE	High	[K].DTDVEEGSEVEDERPAWNSK.[L]	1xPhospho [S8(100)]	5.32589e-08	5.5767e-05	1	1	2	Q9H2J7	Q9H2J7 [48-67]	Q9H2J7 1xPhospho [S55(100)]	0	2371.96	15986755		High	High	0.001426	0.01763	1.56	45.94
FALSE	High	[K].DTEHEESSNDDLVDFSALSSK.[N]	2xPhospho [S7(100); S8(100)]	1.9711e-06	5.5767e-05	1	1	2	Q86V15	Q86V15 [714-734]	Q86V15 2xPhospho [S720(100); S721(100)]	0	2484.93	1.64162e+06		High	High	5.097e-05	1.181e-06	2.87	91.77
FALSE	High	[K].DTGDLKDSSLLK.[T]	1xPhospho [S/T]	0.00875041	0.000750942	1	1	1	Q4G0J3	Q4G0J3 [343-354]		1	1371.64	549081		High	High	0.00304	0.04743	1.29	36.24
FALSE	High	[K].DTGSPPASEGPTDGSR.[E]	1xPhospho [S4(100)]	0.000621763	0.000106358	1	1	1	Q969R8	Q969R8 [217-232]	Q969R8 1xPhospho [S220(100)]	0	1610.63	487148		High	High	0.002057	0.02892	1.39	74.67
FALSE	High	[K].DTHEDHDTSTENTDESNHDPQFEPIVSLPEQEIK.[T]	2xDeamidated [N17; Q/N]; 1xPhospho [T/S]	7.45083e-07	5.5767e-05	1	1	2	P43487	P43487 [6-39]		0	4015.65	307377		High	High	0.001881	0.02431	1.42	44.88
FALSE	High	[K].DTHEDHDTSTENTDESNHDPQFEPIVSLPEQEIK.[T]	2xDeamidated [N17; Q/N]; 2xPhospho [T/S]	1.90281e-05	5.5767e-05	1	1	2	P43487	P43487 [6-39]		0	4095.62	681054		High	High	0.001508	0.01851	2.21	82.79
FALSE	High	[K].DTHEDHDTSTENTDESNHDPQFEPIVSLPEQEIK.[T]	1xDeamidated [N]; 1xPhospho [T/S]	2.433e-10	5.5767e-05	1	1	3	P43487	P43487 [6-39]		0	4014.67	1.91359e+06		High	High	0.0008	0.00848	1.99	101.78
FALSE	High	[K].DTHEDHDTSTENTDESNHDPQFEPIVSLPEQEIK.[T]	3xPhospho [T13(99.7); S16(99.7); T/S]	2.68036e-05	5.5767e-05	1	1	2	P43487	P43487 [6-39]	P43487 3xPhospho [T18(99.7); S21(99.7); T/S]	0	4173.62	2444000		High	High	7.239e-05	7.982e-05	2.27	53.94
FALSE	High	[K].DTHEDHDTSTENTDESNHDPQFEPIVSLPEQEIK.[T]	2xPhospho [T/S]	5.10676e-09	5.5767e-05	1	1	2	P43487	P43487 [6-39]		0	4093.65	14274641		High	High	7.239e-05	0.0006577	2.11	74.65
FALSE	High	[K].DTHEDHDTSTENTDESNHDPQFEPIVSLPEQEIK.[T]	1xPhospho [T/S]	7.64167e-10	5.5767e-05	1	1	1	P43487	P43487 [6-39]		0	4013.68	237838544		High	High	7.239e-05	0.0004074	2.37	116.75
FALSE	High	[K].DTHEDHDTSTENTDESNHDPQFEPIVSLPEQEIK.[T]	1xDeamidated [N12]; 3xPhospho [T/S]	3.33949e-07	5.5767e-05	1	1	1	P43487	P43487 [6-39]		0	4174.6			High	High	5.097e-05	1.311e-05	3.06	45.33
FALSE	High	[K].DTIIDVVGAPLTPNSR.[K]	1xPhospho [T12(99.6)]	9.08775e-07	5.5767e-05	1	1	1	Q9NPF5	Q9NPF5 [434-449]	Q9NPF5 1xPhospho [T445(99.6)]	0	1747.86	815010		High	High	7.239e-05	0.0002156	2.71	26.31
FALSE	High	[K].DTLEGAGDTSEVMDTQAGSVDEENGR.[Q]	1xOxidation [M13]; 1xPhospho [S19(100)]	4.18826e-07	5.5767e-05	1	1	1	Q9UBL3	Q9UBL3 [83-108]	Q9UBL3 1xPhospho [S101(100)]	0	2779.09	586878		High	High	7.239e-05	0.000115	2.67	27.88
FALSE	High	[K].DTLEGAGDTSEVMDTQAGSVDEENGR.[Q]	1xPhospho [S19(100)]	2.59428e-08	5.5767e-05	1	1	1	Q9UBL3	Q9UBL3 [83-108]	Q9UBL3 1xPhospho [S101(100)]	0	2763.09	6.12885e+06		High	High	0.005095	0.08659	3.55	35.09
FALSE	High	[K].DTLEGAGDTSEVMDTQAGSVDEENGR.[Q]	1xDeamidated [N24]; 1xPhospho [S19(100)]	3.13379e-07	5.5767e-05	1	1	1	Q9UBL3	Q9UBL3 [83-108]	Q9UBL3 1xPhospho [S101(100)]	0	2764.08			High	High	0.0008573	0.009049	1.9	60.99
FALSE	High	[K].DTLSNPQSPQPSPYNSPKPQHK.[V]	1xPhospho [T2(99.6)]	1.21441e-06	5.5767e-05	1	1	2	Q96PU5	Q96PU5 [472-493]	Q96PU5 1xPhospho [T473(99.6)]	0	2527.16	425376		High	High	0.0001408	0.001824	1.93	29.26
FALSE	High	[K].DTLSNPQSPQPSPYNSPKPQHK.[V]	3xPhospho [S8(100); S12(100); S16(100)]	7.54015e-07	5.5767e-05	1	1	2	Q96PU5	Q96PU5 [472-493]	Q96PU5 3xPhospho [S479(100); S483(100); S487(100)]	0	2687.09	1.16458e+06		High	High	5.097e-05	5.517e-06	2.67	51.53
FALSE	High	[K].DTLSNPQSPQPSPYNSPKPQHK.[V]	2xPhospho [S8(100); S16(100)]	2.79476e-06	5.5767e-05	1	1	1	Q96PU5	Q96PU5 [472-493]	Q96PU5 2xPhospho [S479(100); S487(100)]	0	2607.13	1.77346e+06		High	High	7.239e-05	0.000653	2.13	65.45
FALSE	High	[K].DTLSNPQSPQPSPYNSPKPQHK.[V]	1xDeamidated [N15]; 1xPhospho [S12(99.5)]	0.00250074	0.000106358	1	1	1	Q96PU5	Q96PU5 [472-493]	Q96PU5 1xPhospho [S483(99.5)]	0	2528.15			High	High	0.0001408	0.001705	2.91	27.65
FALSE	High	[K].DTQSPSTCSEGLLGWSQK.[D]	1xCarbamidomethyl [C8]; 1xPhospho [S4(97.8)]	0.000134111	5.5767e-05	1	1	1	Q9C0C2	Q9C0C2 [709-726]	Q9C0C2 1xPhospho [S712(97.8)]	0	2060.86	4.06127e+06		High	High	5.097e-05	1.452e-05	2.8	75.78
FALSE	High	[K].DTREEDGADASEEDLTR.[A]	1xPhospho [S11(100)]	4.48092e-07	5.5767e-05	1	1	1	Q86X53	Q86X53 [228-244]	Q86X53 1xPhospho [S238(100)]	1	1988.77	2.84385e+06		High	High	5.097e-05	3.512e-06	3.44	108.17
FALSE	High	[K].DTSATSQSVNGSPQAEQPSLESTSK.[E]	1xDeamidated [Q/N]; 2xPhospho [S3(98.5); S12(99.2)]	2.56121e-06	5.5767e-05	1	1	3	Q86WB0	Q86WB0 [51-75]	Q86WB0 2xPhospho [S53(98.5); S62(99.2)]	0	2697.08	682606		High	High	5.097e-05	2.302e-05	3.01	66.2
FALSE	High	[K].DTSATSQSVNGSPQAEQPSLESTSK.[E]	2xPhospho [S3(98.6); S12(99.3)]	1.20959e-06	5.5767e-05	1	1	2	Q86WB0	Q86WB0 [51-75]	Q86WB0 2xPhospho [S53(98.6); S62(99.3)]	0	2696.1	2.29895e+06		High	High	5.097e-05	1.242e-05	2.74	67.96
FALSE	High	[K].DTSATSQSVNGSPQAEQPSLESTSK.[E]	1xDeamidated [N/Q]; 1xPhospho [S12(100)]	5.02623e-09	5.5767e-05	1	1	8	Q86WB0	Q86WB0 [51-75]	Q86WB0 1xPhospho [S62(100)]	0	2617.11	7.79003e+06		High	High	0.0008	0.007734	1.33	31.08
FALSE	High	[K].DTSATSQSVNGSPQAEQPSLESTSK.[E]	1xPhospho [S12(100)]	8.99909e-08	5.5767e-05	1	1	2	Q86WB0	Q86WB0 [51-75]	Q86WB0 1xPhospho [S62(100)]	0	2616.13	22099004		High	High	0.000107	0.001464	2.37	98.54
FALSE	High	[K].DTSATSQSVNGSPQAEQPSLESTSK.[E]	1xDeamidated [Q17]; 3xPhospho [S3(98.4); T/S]	0.00291397	0.000106358	1	1	1	Q86WB0	Q86WB0 [51-75]	Q86WB0 3xPhospho [S53(98.4); T/S]	0	2777.05			High	High	5.097e-05	1.042e-05	3.03	75.76
FALSE	High	[K].DTSATSQSVNGSPQAEQPSLESTSK.[E]	2xDeamidated [Q/N]; 2xPhospho [S3(98.7); T/S]	0.000603934	0.000106358	1	1	2	Q86WB0	Q86WB0 [51-75]	Q86WB0 2xPhospho [S53(98.7); T/S]	0	2698.07			High	High	7.239e-05	0.0003192	1.95	79.92
FALSE	High	[K].DTSENADGQSDENKDDYTIPDEYR.[I]	1xPhospho [S10(100)]	7.51025e-05	5.5767e-05	1	1	1	P43243	P43243 [757-780]	P43243 1xPhospho [S766(100)]	1	2857.1	755596		High	High	7.239e-05	8.845e-05	2.51	100.22
FALSE	High	[K].DTSLLASATDPEPCSSPHRPQMVSPVSK.[D]	1xCarbamidomethyl [C14]; 1xDeamidated [Q21]; 2xPhospho [S15(100); S16(100)]	0.0148176	0.00112927	1	1	1	Q6PL24	Q6PL24 [48-75]	Q6PL24 2xPhospho [S62(100); S63(100)]	0	3155.35	671850		High	High	7.239e-05	0.0001825	3.19	29.31
FALSE	High	[K].DTTKLEPASPPEDTSAEVSR.[A]	1xPhospho [S9(97.5)]	0.019424	0.00144309	1	1	1	Q9UHL9	Q9UHL9 [440-459]	Q9UHL9 1xPhospho [S448(97.5)]	1	2209.99	138347		High	High	0.000275	0.00217	2.75	77.4
FALSE	High	[K].DTTQSKPVSSPFPTKPLEGQAEGDSGECK.[G]	1xCarbamidomethyl [C28]; 1xPhospho [S25(100)]	7.65919e-09	5.5767e-05	1	1	4	Q9UKX7	Q9UKX7 [306-334]	Q9UKX7 1xPhospho [S330(100)]	0	3157.4	2.54872e+06		High	High	0.001126	0.01381	1.59	89.57
FALSE	High	[K].DTTQSKPVSSPFPTKPLEGQAEGDSGECKGGDEEENDEPPK.[V]	1xCarbamidomethyl [C28]; 1xPhospho [S25(100)]	5.64629e-05	5.5767e-05	1	1	2	Q9UKX7	Q9UKX7 [306-346]	Q9UKX7 1xPhospho [S330(100)]	1	4453.91	1.08217e+06		High	High	7.239e-05	5.194e-05	2.65	77.32
FALSE	High	[K].DTTQSKPVSSPFPTKPLEGQAEGDSGECKGGDEEENDEPPK.[V]	1xCarbamidomethyl [C28]; 1xDeamidated [Q20]; 1xPhospho [S25(100)]	0.000270565	0.000106358	1	1	1	Q9UKX7	Q9UKX7 [306-346]	Q9UKX7 1xPhospho [S330(100)]	1	4454.9			High	High	7.239e-05	0.0001504	2.82	67.54
FALSE	High	[K].DTTSFEDISPQGVSDDSSTGSR.[V]	1xPhospho [T3(99.3)]	1.8995e-07	5.5767e-05	1	1	4	Q3V6T2	Q3V6T2 [1558-1579]	Q3V6T2 1xPhospho [T1560(99.3)]	0	2367.95	3.44916e+06		High	High	0.0004252	0.003656	2.42	53.12
FALSE	High	[K].DTVIIVSEPSEDEESQGLPTMAR.[R]	1xPhospho [S15(98.6)]	0.000870222	0.000106358	1	1	1	Q9H4L7	Q9H4L7 [118-140]	Q9H4L7 1xPhospho [S132(98.6)]	0	2583.15	2267549		High	High	0.0004252	0.003608	1.28	26.11
FALSE	High	[K].DTVIIVSEPSEDEESQGLPTMAR.[R]	2xPhospho [S7(100); S10(100)]	6.02758e-06	5.5767e-05	1	1	3	Q9H4L7	Q9H4L7 [118-140]	Q9H4L7 2xPhospho [S124(100); S127(100)]	0	2663.12	33098902		High	High	0.0006608	0.0063	1.15	107.25
FALSE	High	[K].DTVIIVSEPSEDEESQGLPTMAR.[R]	3xPhospho [S7(100); S10(100); S15(100)]	0.000310752	0.000106358	1	1	2	Q9H4L7	Q9H4L7 [118-140]	Q9H4L7 3xPhospho [S124(100); S127(100); S132(100)]	0	2743.09			High	High	7.239e-05	0.0002033	2.99	89.8
FALSE	High	[K].DVADGNVSDFDNEEEEQSVPPK.[V]	1xPhospho [S8(100)]	0.00599602	0.000472836	1	1	1	O43156	O43156 [821-842]	O43156 1xPhospho [S828(100)]	0	2500	1994445		High	High	7.239e-05	7.698e-05	2.42	49.5
FALSE	High	[K].DVEGSTSPQIGDK.[V]	1xPhospho [S7(99.5)]	0.000352127	0.000106358	1	1	1	O75534	O75534 [476-488]	O75534 1xPhospho [S482(99.5)]	0	1412.59	730393		High	High	5.097e-05	3.832e-06	3.27	24.06
FALSE	High	[K].DVESPSWR.[S]	1xPhospho [S4(100)]	0.0109781	0.000802076	1	1	1	O00159	O00159 [405-412]	O00159 1xPhospho [S408(100)]	0	1055.42	866475		High	High	7.239e-05	0.0001727	2.58	27.27
FALSE	High	[K].DVNSSSPVMLAFK.[S]	1xPhospho [S6(100)]	5.81792e-05	5.5767e-05	1	1	1	Q99598	Q99598 [28-40]	Q99598 1xPhospho [S33(100)]	0	1474.66	2.62017e+06		High	High	5.097e-05	3.631e-05	3.37	103.35
FALSE	High	[K].DVPGGGPSSSAPAGAEADGPKASPEARPQIPTKPR.[V]	1xPhospho [S23(100)]	4.83226e-07	5.5767e-05	1	1	2	Q8N3F8	Q8N3F8 [251-285]	Q8N3F8 1xPhospho [S273(100)]	1	3432.65	2.6313e+06		High	High	5.097e-05	1.418e-06	2.61	81.56
FALSE	High	[K].DVRQSLSPMSQRPVLK.[V]	2xPhospho [S5(100); S7(100)]	6.52958e-05	5.5767e-05	1	1	1	Q9NSV4	Q9NSV4 [1087-1102]	Q9NSV4 2xPhospho [S1091(100); S1093(100)]	1	2000.94	1.15925e+06		High	High	7.239e-05	0.0003819	1.88	77.55
FALSE	High	[K].DVTLSPVK.[A]	1xPhospho [S5(100)]	0.0159276	0.00129566	1	1	1	Q8NFC6	Q8NFC6 [1527-1534]	Q8NFC6 1xPhospho [S1531(100)]	0	938.459	5085471		High	High	0.000107	0.001571	2.82	108.1
FALSE	High	[K].DVTPPPETEVVLIK.[N]	1xPhospho [T3(100)]	0.000134559	5.5767e-05	1	1	4	P27816	P27816 [519-532]	P27816 1xPhospho [T521(100)]	0	1616.82	4.53644e+06		High	High	0.0006364	0.005758	1.46	56.48
FALSE	High	[K].DWEDDSDEDMSNFDR.[F]	1xDeamidated [N12]; 1xPhospho [S6(100)]	0.000228353	0.000106358	1	1	4	Q15185	Q15185 [108-122]	Q15185 1xPhospho [S113(100)]	0	1956.61	201604		High	High	0.0003675	0.003038	1.79	96.24
FALSE	High	[K].DWEDDSDEDMSNFDR.[F]	1xPhospho [S6(100)]	7.34704e-05	5.5767e-05	1	1	11	Q15185	Q15185 [108-122]	Q15185 1xPhospho [S113(100)]	0	1955.63	5.9405e+07		High	High	0.000275	0.002322	2.65	37.6
FALSE	High	[K].DWEDDSDEDMSNFDR.[F]	1xOxidation [M10]; 1xPhospho [S6(100)]	2.13393e-06	5.5767e-05	1	1	89	Q15185	Q15185 [108-122]	Q15185 1xPhospho [S113(100)]	0	1971.62	1.2642e+08		High	High	0.000107	0.001491	1.62	34.5
FALSE	High	[K].DWSLSKSQVIAEKAPEPDLMSPTR.[K]	1xPhospho [S/T]	0.180383	0.00985285	1	1	1	Q9H7D0	Q9H7D0 [1736-1759]		2	2765.32			High	High	5.097e-05	4.068e-05	2.96	117.07
FALSE	High	[K].DYDVYSDNDICSQESEDNFAK.[E]	1xCarbamidomethyl [C11]; 1xDeamidated [Q13]; 1xPhospho [Y/S]	0.000101921	5.5767e-05	1	1	1	Q8N5P1	Q8N5P1 [72-92]		0	2594.94	152739		High	High	0.002006	0.02593	1.83	36.08
FALSE	High	[K].DYDVYSDNDICSQESEDNFAK.[E]	1xCarbamidomethyl [C11]; 1xPhospho [S6(100)]	6.19681e-06	5.5767e-05	1	1	3	Q8N5P1	Q8N5P1 [72-92]	Q8N5P1 1xPhospho [S77(100)]	0	2593.95	10054988		High	High	7.239e-05	5.589e-05	2.17	37.84
FALSE	High	[K].DYEEVGVDSVEGEGEEEGEEY.[-]	1xPhospho [S9(100)]	0.00470933	0.000291803	1	2	2	Q71U36	Q71U36 [431-451]	Q71U36 1xPhospho [S439(100)]	0	2428.87	2.38797e+06		High	High	0.005022	0.08472	2.44	18.81
FALSE	High	[K].DYEIESQNPLASPTNTLLGSAK.[E]	1xDeamidated [N15]; 1xPhospho [S12(100)]	0.00010264	5.5767e-05	1	1	1	Q7Z417	Q7Z417 [618-639]	Q7Z417 1xPhospho [S629(100)]	0	2429.11	143049		High	High	0.0006364	0.005405	1.9	30.96
FALSE	High	[K].DYEIESQNPLASPTNTLLGSAK.[E]	1xPhospho [S12(100)]	4.22955e-08	5.5767e-05	1	1	2	Q7Z417	Q7Z417 [618-639]	Q7Z417 1xPhospho [S629(100)]	0	2428.13	12978703		High	High	0.001266	0.01509	2.58	95.1
FALSE	High	[K].DYLLSESEDEGDNDGER.[K]	1xPhospho [S/Y]	0.000288661	0.000106358	1	1	1	Q9BVJ6	Q9BVJ6 [25-41]		0	2022.74	1.11198e+06		High	High	0.002057	0.02835	1.5	79.53
FALSE	High	[K].DYLLSESEDEGDNDGER.[K]	2xPhospho [S5(100); S7(100)]	0.000353465	0.000106358	1	1	2	Q9BVJ6	Q9BVJ6 [25-41]	Q9BVJ6 2xPhospho [S29(100); S31(100)]	0	2102.71	3.68648e+06		High	High	7.239e-05	0.0003621	2.32	113.48
FALSE	High	[K].DYLLSESEDEGDNDGERK.[H]	1xDeamidated [N13]; 2xPhospho [S5(100); S7(100)]	4.91221e-05	5.5767e-05	1	1	2	Q9BVJ6	Q9BVJ6 [25-42]	Q9BVJ6 2xPhospho [S29(100); S31(100)]	1	2231.79	731895		High	High	5.097e-05	9.311e-06	3.06	54.73
FALSE	High	[K].DYLLSESEDEGDNDGERK.[H]	1xPhospho [S7(100)]	1.0847e-07	5.5767e-05	1	1	2	Q9BVJ6	Q9BVJ6 [25-42]	Q9BVJ6 1xPhospho [S31(100)]	1	2150.84	1.52722e+07		High	High	0.002006	0.02589	1.71	43.75
FALSE	High	[K].DYLLSESEDEGDNDGERK.[H]	2xPhospho [S5(100); S7(100)]	1.17645e-08	5.5767e-05	1	1	7	Q9BVJ6	Q9BVJ6 [25-42]	Q9BVJ6 2xPhospho [S29(100); S31(100)]	1	2230.81	37063288		High	High	0.002109	0.02976	1.44	50.09
FALSE	High	[K].DYNASASTISPPSSMEEDK.[F]	1xOxidation [M15]; 1xPhospho [S10(100)]	0.0549244	0.00337084	1	1	1	P46821	P46821 [1199-1217]	P46821 1xPhospho [S1208(100)]	0	2124.83	139216		High	High	7.239e-05	0.0003887	3.79	95.97
FALSE	High	[K].DYNASASTISPPSSMEEDK.[F]	1xPhospho [S10(100)]	7.00435e-05	5.5767e-05	1	1	3	P46821	P46821 [1199-1217]	P46821 1xPhospho [S1208(100)]	0	2108.84	417625		High	High	5.097e-05	6.476e-06	4.17	75.79
FALSE	High	[K].EAAGEGPALYEDPPDQKTSPSGKPATLK.[I]	1xPhospho [T/S/Y]	1.37894e-06	5.5767e-05	1	1	1	P27695	P27695 [36-63]		1	2934.38	924978		High	High	0.003763	0.0592	2.12	39.95
FALSE	High	[K].EAAGEGPALYEDPPDQKTSPSGKPATLK.[I]	1xDeamidated [Q16]; 1xPhospho [S21(98.2)]	0.0003354	0.000106358	1	1	1	P27695	P27695 [36-63]	P27695 1xPhospho [S56(98.2)]	1	2935.36			High	High	0.001583	0.02039	2.47	90.82
FALSE	High	[K].EAAGPAPSPMR.[A]	1xOxidation [M10]; 1xPhospho [S8(100)]	0.000506089	0.000106358	1	1	1	Q12834	Q12834 [34-44]	Q12834 1xPhospho [S41(100)]	0	1179.49	645138		High	High	7.239e-05	0.0004138	2.59	87.36
FALSE	High	[K].EAAGPAPSPMR.[A]	1xPhospho [S8(100)]	6.65158e-05	5.5767e-05	1	1	2	Q12834	Q12834 [34-44]	Q12834 1xPhospho [S41(100)]	0	1163.49	1279658		High	High	0.004066	0.06544	1.78	37.68
FALSE	High	[K].EAASSGDDSGRDREPPVQR.[K]	1xPhospho [S]	0.0837503	0.00445041	1	1	1	Q9BW71	Q9BW71 [297-315]		2	2108.9	275373		High	High	7.239e-05	0.001313	2.71	99.36
FALSE	High	[K].EAASSGDDSGRDREPPVQR.[K]	1xDeamidated [Q18]; 3xPhospho [S4(100); S5(100); S9(100)]	0.130738	0.00708982	1	1	1	Q9BW71	Q9BW71 [297-315]	Q9BW71 3xPhospho [S300(100); S301(100); S305(100)]	2	2269.82	844232		High	High	7.239e-05	6.541e-05	2.5	53.67
FALSE	High	[K].EAASSGDDSGRDREPPVQR.[K]	2xPhospho [S4(100); S5(100)]	0.00284094	0.000106358	1	1	4	Q9BW71	Q9BW71 [297-315]	Q9BW71 2xPhospho [S300(100); S301(100)]	2	2188.87	8.63305e+06		High	High	7.239e-05	0.0001424	2.17	24.69
FALSE	High	[K].EAASSGDDSGRDREPPVQR.[K]	3xPhospho [S4(100); S5(100); S9(100)]	0.00197433	0.000106358	1	1	5	Q9BW71	Q9BW71 [297-315]	Q9BW71 3xPhospho [S300(100); S301(100); S305(100)]	2	2268.83	80743119		High	High	0.002342	0.03339	1.5	43.13
FALSE	High	[K].EAASSSSGTQPAPPAPASPWDSK.[K]	1xPhospho [S18(100)]	1.71305e-07	5.5767e-05	1	1	1	Q9H7N4	Q9H7N4 [531-553]	Q9H7N4 1xPhospho [S548(100)]	0	2306	2450093		High	High	0.002654	0.04015	1.18	51.25
FALSE	High	[K].EAASSSSGTQPAPPAPASPWDSKK.[H]	1xPhospho [S18(100)]	7.30251e-09	5.5767e-05	1	1	2	Q9H7N4	Q9H7N4 [531-554]	Q9H7N4 1xPhospho [S548(100)]	1	2434.09	3.04058e+06		High	High	7.239e-05	0.0006568	2.75	25.68
FALSE	High	[K].EAATQEDPEQLPELEAHGVSESEGEERPVAEEEILLR.[E]	1xDeamidated [Q10]; 1xPhospho [S/T]	5.82427e-07	5.5767e-05	1	1	1	Q9BVJ6	Q9BVJ6 [386-422]		0	4196.9	915283		High	High	5.097e-05	4.589e-05	2.69	40.54
FALSE	High	[K].EACDLCSDFSDEEPVGATGIK.[T]	2xCarbamidomethyl [C3; C6]; 2xPhospho [S7(99.9); S10(99.9)]	0.00734412	0.000643003	1	1	1	Q5T890	Q5T890 [760-780]	Q5T890 2xPhospho [S766(99.9); S769(99.9)]	0	2459.9	1.15256e+06		High	High	7.239e-05	0.000121	2.95	72.47
FALSE	High	[K].EADDDEEVDDNIPEMPSPK.[K]	1xOxidation [M15]; 1xPhospho [S17(100)]	4.51485e-06	5.5767e-05	1	1	6	P26358	P26358 [698-716]	P26358 1xPhospho [S714(100)]	0	2240.84	7.835e+06		High	High	5.097e-05	1.883e-06	3.76	26.15
FALSE	High	[K].EADDDEEVDDNIPEMPSPK.[K]	1xPhospho [S17(100)]	1.12169e-06	5.5767e-05	1	1	7	P26358	P26358 [698-716]	P26358 1xPhospho [S714(100)]	0	2224.85	46095365		High	High	7.239e-05	0.0001451	2.43	102.36
FALSE	High	[K].EADDDEEVDDNIPEMPSPKK.[M]	1xOxidation [M15]; 1xPhospho [S17(100)]	1.09274e-09	5.5767e-05	1	1	2	P26358	P26358 [698-717]	P26358 1xPhospho [S714(100)]	1	2368.94	2.67717e+06		High	High	7.239e-05	0.0003015	1.99	86.72
FALSE	High	[K].EADDDEEVDDNIPEMPSPKK.[M]	1xPhospho [S17(100)]	5.89219e-09	5.5767e-05	1	1	2	P26358	P26358 [698-717]	P26358 1xPhospho [S714(100)]	1	2352.94	18167956		High	High	5.097e-05	4.813e-07	2.39	53.33
FALSE	High	[K].EADEEGGENGPADQGFQPQEEEEREDSDTEEQVPEALER.[K]	1xPhospho [S/T]	9.09622e-12	5.5767e-05	1	1	2	Q9NU22	Q9NU22 [4989-5027]		1	4454.78	25378744		High	High	0.001692	0.02245	1.44	43.43
FALSE	High	[K].EADEEGGENGPADQGFQPQEEEEREDSDTEEQVPEALER.[K]	3xDeamidated [Q14; Q17; Q19]; 1xPhospho [S/T]	0.00419123	0.000229731	1	1	1	Q9NU22	Q9NU22 [4989-5027]		1	4457.73			High	High	0.002389	0.03724	1.79	48.83
FALSE	High	[K].EADIDSSDESDIEEDIDQPSAHK.[T]	3xPhospho [S6(100); S7(100); S10(100)]	4.70581e-10	5.5767e-05	1	1	5	Q9P2I0	Q9P2I0 [414-436]	Q9P2I0 3xPhospho [S419(100); S420(100); S423(100)]	0	2784.97	37211456		High	High	0.000107	0.001449	2.56	81.54
FALSE	High	[K].EADIDSSDESDIEEDIDQPSAHK.[T]	1xDeamidated [Q18]; 3xPhospho [S6(100); S7(100); S10(100)]	0.00928382	0.000750942	1	1	1	Q9P2I0	Q9P2I0 [414-436]	Q9P2I0 3xPhospho [S419(100); S420(100); S423(100)]	0	2785.95			High	High	5.097e-05	1.008e-05	2.36	33.22
FALSE	High	[K].EAEADLSFDSYHSTQTDLGPSLGKPGETSPPDSK.[S]	1xPhospho [T/S/Y]	3.79059e-09	5.5767e-05	1	1	1	Q9P0K7	Q9P0K7 [377-410]		0	3643.6	1.28789e+06		High	High	5.097e-05	6.814e-07	2.1	26.35
FALSE	High	[K].EAEADLSFDSYHSTQTDLGPSLGKPGETSPPDSK.[S]	1xDeamidated [Q15]; 2xPhospho [T/S/Y]	0.0250768	0.00174765	1	1	1	Q9P0K7	Q9P0K7 [377-410]		0	3724.55			High	High	5.097e-05	2.83e-05	3.5	119.66
FALSE	High	[K].EAEDSDSDDNIKR.[G]	2xPhospho [S5(100); S7(100)]	0.00162383	0.000106358	1	1	3	Q96ST2	Q96ST2 [507-519]	Q96ST2 2xPhospho [S511(100); S513(100)]	1	1653.57	932533		High	High	0.001015	0.01224	1.91	111.2
FALSE	High	[K].EAEEESSGGEEEDEDENIEVVYSK.[A]	1xDeamidated [N17]; 2xPhospho [S6(100); S7(100)]	3.64518e-06	5.5767e-05	1	1	4	P55010	P55010 [384-407]	P55010 2xPhospho [S389(100); S390(100)]	0	2863.01	937613		High	High	0.0003057	0.002661	2.55	43.91
FALSE	High	[K].EAEEESSGGEEEDEDENIEVVYSK.[A]	1xPhospho [S6(99.3)]	7.73292e-05	5.5767e-05	1	1	3	P55010	P55010 [384-407]	P55010 1xPhospho [S389(99.3)]	0	2782.06	1.82518e+06		High	High	0.0003383	0.002785	2.24	97.14
FALSE	High	[K].EAEEESSGGEEEDEDENIEVVYSK.[A]	2xPhospho [S6(100); S7(100)]	3.12703e-08	5.5767e-05	1	1	27	P55010	P55010 [384-407]	P55010 2xPhospho [S389(100); S390(100)]	0	2862.03	6.71496e+07		High	High	0.0006608	0.005878	2.07	79
FALSE	High	[K].EAEEGEDDRDSANGEDDS.[-]	1xDeamidated [N13]; 1xPhospho [S11(100)]	0.00266571	0.000106358	1	1	2	P07910	P07910 [289-306]	P07910 1xPhospho [S299(100)]	1	2020.64	2.21967e+07		High	High	0.001372	0.01703	1.6	37.71
FALSE	High	[K].EAEEGEDDRDSANGEDDS.[-]	1xPhospho [S11(100)]	3.02918e-08	5.5767e-05	1	1	4	P07910	P07910 [289-306]	P07910 1xPhospho [S299(100)]	1	2019.66	189297560		High	High	5.097e-05	7.23e-08	3.64	89.55
FALSE	High	[K].EAEEGPTGASESQDSPRK.[L]	1xPhospho [S15(100)]	5.41798e-05	5.5767e-05	1	1	1	Q5TCZ1	Q5TCZ1 [533-550]	Q5TCZ1 1xPhospho [S547(100)]	1	1954.8	1.3142e+06		High	High	0.0006364	0.005554	2.22	27.9
FALSE	High	[K].EAEFSDPENTR.[T]	1xPhospho [S5(100)]	0.00114906	0.000106358	1	1	1	Q5T481	Q5T481 [872-882]	Q5T481 1xPhospho [S876(100)]	0	1374.52	6.99615e+06		High	High	7.239e-05	0.0009479	2.76	24.21
FALSE	High	[K].EAENQGLDISSPGMSGHR.[Q]	1xOxidation [M14]; 1xPhospho [S11(100)]	0.0074523	0.000643003	1	1	1	Q15545	Q15545 [191-208]	Q15545 1xPhospho [S201(100)]	0	1980.81	713910		High	High	0.00358	0.05772	1.52	34.36
FALSE	High	[K].EAENQGLDISSPGMSGHR.[Q]	2xPhospho [S10(100); S11(100)]	5.88619e-06	5.5767e-05	1	1	1	Q15545	Q15545 [191-208]	Q15545 2xPhospho [S200(100); S201(100)]	0	2044.78	911783		High	High	7.239e-05	0.0005284	3.08	104.63
FALSE	High	[K].EAENQGLDISSPGMSGHR.[Q]	1xPhospho [S11(100)]	3.88374e-07	5.5767e-05	1	1	1	Q15545	Q15545 [191-208]	Q15545 1xPhospho [S201(100)]	0	1964.82	3.13867e+06		High	High	5.097e-05	1.549e-05	2.32	29.78
FALSE	High	[K].EAETKSPLVSPSK.[S]	2xPhospho [S6(99.6); S10(99.6)]	6.12995e-05	5.5767e-05	1	1	2	P35612	P35612 [608-620]	P35612 2xPhospho [S613(99.6); S617(99.6)]	1	1532.66	2579074		High	High	0.0009365	0.01072	1.81	46.58
FALSE	High	[K].EAFEQPQTSSTPPRDLDSK.[A]	1xPhospho [T11(99.4)]	4.17216e-05	5.5767e-05	1	1	1	P52564	P52564 [18-36]	P52564 1xPhospho [T28(99.4)]	1	2212.98	1894731		High	High	7.239e-05	0.0007892	2.73	42.86
FALSE	High	[K].EAFLVLSDEEDISGEK.[D]	1xPhospho [S7(100)]	0.0014349	0.000106358	1	1	1	Q6VMQ6	Q6VMQ6 [490-505]	Q6VMQ6 1xPhospho [S496(100)]	0	1860.82	740961		High	High	7.239e-05	0.0001085	3.08	53.92
FALSE	High	[K].EAGLSQSHDDLSNATATPSVR.[K]	1xPhospho [S/T]	0.000488396	0.000106358	1	1	1	O14523	O14523 [656-676]		0	2235.99	238617		High	High	7.239e-05	0.0009949	1.82	111.94
FALSE	High	[K].EAKPGAAEPEVGVPSSLSPSSPSSSWTETDVEER.[V]	2xPhospho [S20(100); S21(99.5)]	6.89153e-10	5.5767e-05	1	1	1	Q6L8Q7	Q6L8Q7 [200-233]	Q6L8Q7 2xPhospho [S219(100); S220(99.5)]	0	3659.57	910466		High	High	0.003763	0.05925	1.4	88.97
FALSE	High	[K].EAKPGAAEPEVGVPSSLSPSSPSSSWTETDVEER.[V]	1xPhospho [S21(99.6)]	5.5132e-12	5.5767e-05	1	1	2	Q6L8Q7	Q6L8Q7 [200-233]	Q6L8Q7 1xPhospho [S220(99.6)]	0	3579.6	2.00573e+06		High	High	0.0001408	0.001634	1.65	73.97
FALSE	High	[K].EAKTPTKNGLPGSRPGSPER.[E]	1xDeamidated [N8]; 2xPhospho [T4(98.3); S/T]	0.053794	0.00322048	1	1	1	Q92993	Q92993 [74-93]	Q92993 2xPhospho [T77(98.3); S/T]	2	2240.01	267158		High	High	0.0009365	0.01083	2.9	85.11
FALSE	High	[K].EALDSSLESTLDNSCQGAQMDNK.[S]	1xCarbamidomethyl [C15]; 1xPhospho [S/T]	0.00202524	0.000106358	1	1	1	Q8NI08	Q8NI08 [604-626]		0	2593.04	656249		High	High	0.002006	0.02764	1.06	80.87
FALSE	High	[K].EALSNLTALTSDSDTDSSSDSDSDTSEGK.[-]	1xPhospho [S19(99)]	2.7756e-08	5.5767e-05	1	1	1	Q96EY7	Q96EY7 [661-689]	Q96EY7 1xPhospho [S679(99)]	0	3015.2	3.83773e+06		High	High	0.0035	0.05701	1.69	28.46
FALSE	High	[K].EALSNLTALTSDSDTDSSSDSDSDTSEGK.[-]	1xDeamidated [N5]; 1xPhospho [S19(99.4)]	1.93278e-05	5.5767e-05	1	1	1	Q96EY7	Q96EY7 [661-689]	Q96EY7 1xPhospho [S679(99.4)]	0	3016.18			High	High	0.000485	0.004636	1.76	55.71
FALSE	High	[K].EANANGSSPEPVK.[A]	1xDeamidated [N5]; 1xPhospho [S8(100)]	0.000257382	0.000106358	1	1	2	Q3KQU3	Q3KQU3 [735-747]	Q3KQU3 1xPhospho [S742(100)]	0	1380.57	840227		High	High	5.097e-05	1.292e-07	3.46	90.45
FALSE	High	[K].EANANGSSPEPVK.[A]	1xPhospho [S8(100)]	5.93295e-06	5.5767e-05	1	1	1	Q3KQU3	Q3KQU3 [735-747]	Q3KQU3 1xPhospho [S742(100)]	0	1379.58	1.39498e+06		High	High	7.239e-05	0.001073	2.28	34.55
FALSE	High	[K].EANLQQNEEKNHSDSSTSESEVSSVSPLK.[N]	1xDeamidated [N11]; 1xPhospho [S26(100)]	5.93295e-06	5.5767e-05	1	1	1	Q9NY27	Q9NY27 [201-229]	Q9NY27 1xPhospho [S226(100)]	1	3241.4	1.09478e+06		High	High	0.0004252	0.003998	2.15	79.03
FALSE	High	[K].EAPAEGEAAEPGSPTAAEGEAASAASSTSSPK.[A]	1xPhospho [S13(100)]	1.01156e-08	5.5767e-05	1	1	2	P29966	P29966 [106-137]	P29966 1xPhospho [S118(100)]	0	2995.27	3.42665e+06		High	High	5.097e-05	7.803e-06	3.78	35.23
FALSE	High	[K].EAPAEGEAAEPGSPTAAEGEAASAASSTSSPK.[A]	3xPhospho [S23(99.8); S/T]	4.05552e-09	5.5767e-05	1	1	4	P29966	P29966 [106-137]	P29966 3xPhospho [S128(99.8); S/T]	0	3155.2	4.63263e+06		High	High	7.239e-05	0.0001769	2.76	27.69
FALSE	High	[K].EAPAEGEAAEPGSPTAAEGEAASAASSTSSPK.[A]	2xPhospho [S26(99.1); S27(99.1)]	3.09143e-13	5.5767e-05	1	1	4	P29966	P29966 [106-137]	P29966 2xPhospho [S131(99.1); S132(99.1)]	0	3075.24	9.14081e+06		High	High	7.239e-05	0.0003216	2.46	72.36
FALSE	High	[K].EAPSPTLR.[R]	1xPhospho [S4(100)]	0.0132837	0.00108231	1	1	1	P25054	P25054 [2446-2453]	P25054 1xPhospho [S2449(100)]	0	950.434	452983		High	High	7.239e-05	8.293e-05	3.17	39.42
FALSE	High	[K].EAQQKVPDEEENEESDNEK.[E]	1xPhospho [S15(100)]	0.031259	0.00205953	1	1	1	P11388	P11388 [1092-1110]	P11388 1xPhospho [S1106(100)]	1	2326.92	180311		High	High	0.0006608	0.006527	2.29	27.38
FALSE	High	[K].EAQQKVPDEEENEESDNEKETEK.[S]	1xPhospho [S15(100)]	5.79377e-06	5.5767e-05	1	1	2	P11388	P11388 [1092-1114]	P11388 1xPhospho [S1106(100)]	2	2814.15	886584		High	High	5.097e-05	1.255e-05	3.09	76.6
FALSE	High	[K].EAQSSQATPVQTSQPDSSNIVKVSPR.[E]	1xPhospho [S24(100)]	0.00535687	0.000472836	1	1	1	Q8IZH2	Q8IZH2 [1622-1647]	Q8IZH2 1xPhospho [S1645(100)]	1	2821.34	417218		High	High	0.0003675	0.003074	1.5	26.4
FALSE	High	[K].EAQSYQNSPVSSATNQDAGYGSPFSESSDQLAHFK.[G]	1xDeamidated [N15]; 1xPhospho [S8(100)]	2.66423e-12	5.5767e-05	1	1	1	Q6ZSZ6	Q6ZSZ6 [55-89]	Q6ZSZ6 1xPhospho [S62(100)]	0	3815.6			High	High	0.0003057	0.002756	2.54	94.24
FALSE	High	[K].EASCDESDVGTNDYDMEHSTVK.[E]	1xCarbamidomethyl [C4]; 1xPhospho [S3(100)]	4.7325e-11	5.5767e-05	1	1	1	Q99592	Q99592 [277-298]	Q99592 1xPhospho [S279(100)]	0	2568.94	1.04201e+06		High	High	5.097e-05	1.251e-06	3.63	38.16
FALSE	High	[K].EASDGTGASQEPPTTDSQEAQSPGHSSAGQEGEDTLR.[R]	1xPhospho [S/T]	5.3471e-08	5.5767e-05	1	1	2	Q8NFQ8	Q8NFQ8 [142-178]		0	3794.55	1.73922e+06		High	High	0.0009664	0.01085	2.79	45.9
FALSE	High	[K].EASEENASSGDSEENTNSDHESEQLGSISVEPGLITK.[T]	1xDeamidated [N6]; 1xPhospho [S22(92.1)]	0.0247024	0.00174765	1	1	1	Q9C0D7	Q9C0D7 [79-115]	Q9C0D7 1xPhospho [S100(92.1)]	0	3957.65			High	High	0.0006608	0.006312	1.81	56.78
FALSE	High	[K].EASENETDMEDPR.[E]	1xOxidation [M9]; 1xPhospho [S3(100)]	0.00487295	0.000414575	1	1	1	Q8WXH0	Q8WXH0 [6359-6371]	Q8WXH0 1xPhospho [S6361(100)]	0	1618.56	303138		High	High	5.097e-05	1.827e-07	3.61	67.81
FALSE	High	[K].EASENETDMEDPR.[E]	1xPhospho [S3(100)]	0.000182353	0.000106358	1	1	1	Q8WXH0	Q8WXH0 [6359-6371]	Q8WXH0 1xPhospho [S6361(100)]	0	1602.56	5.21461e+06		High	High	5.097e-05	2.605e-07	2.96	52.27
FALSE	High	[K].EASENETDMEDPREIQTDSWR.[K]	1xOxidation [M9]; 1xPhospho [S3(100)]	0.0434241	0.00276622	1	1	1	Q8WXH0	Q8WXH0 [6359-6379]	Q8WXH0 1xPhospho [S6361(100)]	1	2634.03	134481		High	High	0.001908	0.02468	1.48	26.49
FALSE	High	[K].EASENETDMEDPREIQTDSWR.[K]	1xPhospho [S3(100)]	4.78382e-05	5.5767e-05	1	1	1	Q8WXH0	Q8WXH0 [6359-6379]	Q8WXH0 1xPhospho [S6361(100)]	1	2618.03	789331		High	High	7.239e-05	0.0002111	2.64	27.12
FALSE	High	[K].EASPESEDEEEALPCTDWEN.[-]	1xCarbamidomethyl [C15]; 1xPhospho [S/T]	0.000711624	0.000106358	1	1	1	Q8N9B5	Q8N9B5 [969-988]		0	2416.86	5459861		High	High	0.00304	0.04676	1.31	21.78
FALSE	High	[K].EASRSSPVEFECINEK.[K]	1xCarbamidomethyl [C12]; 1xPhospho [S3(98.6)]	0.000427671	0.000106358	1	1	2	O75131	O75131 [238-253]	O75131 1xPhospho [S240(98.6)]	1	1961.83	500501		High	High	0.005237	0.09262	1.64	66.23
FALSE	High	[K].EASTTAAAPGEETSPVQVPAR.[A]	1xPhospho [S/T]	7.11651e-06	5.5767e-05	1	1	1	Q5SXM2	Q5SXM2 [613-633]		0	2148.98	1.29868e+06		High	High	5.097e-05	3.763e-08	3.72	59.38
FALSE	High	[K].EATNTTSEPSAPSQDLLDLSPSPR.[M]	1xPhospho [S22(100)]	3.08997e-08	5.5767e-05	1	1	3	O75674	O75674 [302-325]	O75674 1xPhospho [S323(100)]	0	2593.17	5606609		High	High	0.001372	0.01684	1.46	73.3
FALSE	High	[K].EATNTTSEPSAPSQDLLDLSPSPR.[M]	1xDeamidated [Q14]; 1xPhospho [S20(99)]	0.000811155	0.000106358	1	1	1	O75674	O75674 [302-325]	O75674 1xPhospho [S321(99)]	0	2594.15			High	High	7.239e-05	0.000892	1.42	24.46
FALSE	High	[K].EATPSPISESHSDETIPSDSGIGTDNNSTSDR.[A]	1xPhospho [S18(99.4)]	0.00188851	0.000106358	1	1	1	Q9NR48	Q9NR48 [1182-1213]	Q9NR48 1xPhospho [S1199(99.4)]	0	3383.4	484982		High	High	0.0001408	0.001767	2.51	50
FALSE	High	[K].EAYSGCSGPVDSECPPPPSSPVHK.[A]	2xCarbamidomethyl [C6; C14]; 1xPhospho [S19(99.7)]	8.18952e-11	5.5767e-05	1	1	2	Q8N556	Q8N556 [246-269]	Q8N556 1xPhospho [S264(99.7)]	0	2621.07	2.67246e+06		High	High	0.00263	0.03956	1.82	32.63
FALSE	High	[K].ECDQGTLSASLNPSNSESSPSR.[C]	1xCarbamidomethyl [C2]; 1xPhospho [S/T]	1.41781e-06	5.5767e-05	1	1	1	Q6XZF7	Q6XZF7 [1412-1433]		0	2402.98	722355		High	High	7.239e-05	0.0003481	2.29	55.65
FALSE	High	[K].ECDQGTLSASLNPSNSESSPSRCPSDPDSTSQPR.[S]	2xCarbamidomethyl [C2; C23]; 1xPhospho [S/T]	9.34395e-07	5.5767e-05	1	1	1	Q6XZF7	Q6XZF7 [1412-1445]		1	3730.52	445064		High	High	0.001908	0.02451	1.55	56.76
FALSE	High	[K].ECEEEAINIQSTAPEEEHESPR.[A]	1xCarbamidomethyl [C2]; 1xPhospho [S20(100)]	4.63435e-08	5.5767e-05	1	1	1	P46939	P46939 [276-297]	P46939 1xPhospho [S295(100)]	0	2664.08	508846		High	High	7.239e-05	0.0001402	2.76	99.95
FALSE	High	[K].ECINAAPDSPSK.[Q]	1xCarbamidomethyl [C2]; 1xDeamidated [N4]; 1xPhospho [S9(99.4)]	0.0125266	0.00108231	1	1	1	Q7Z569	Q7Z569 [109-120]	Q7Z569 1xPhospho [S117(99.4)]	0	1369.53	715657		High	High	0.002083	0.02912	2.4	91.41
FALSE	High	[K].ECINAAPDSPSK.[Q]	1xCarbamidomethyl [C2]; 1xPhospho [S9(99.7)]	4.26867e-05	5.5767e-05	1	1	2	Q7Z569	Q7Z569 [109-120]	Q7Z569 1xPhospho [S117(99.7)]	0	1368.55	11717300		High	High	5.097e-05	2.584e-07	3.04	85.77
FALSE	High	[K].ECLSLDPEER.[K]	1xCarbamidomethyl [C2]; 1xPhospho [S4(100)]	0.0242141	0.00174765	1	1	2	Q8NI08	Q8NI08 [438-447]	Q8NI08 1xPhospho [S441(100)]	0	1327.52	522708		High	High	0.002364	0.03616	1.44	98.94
FALSE	High	[K].ECSEAMEVETSVISIDSPQK.[L]	1xCarbamidomethyl [C2]; 1xPhospho [S17(100)]	9.32675e-08	5.5767e-05	1	1	1	Q12888	Q12888 [711-730]	Q12888 1xPhospho [S727(100)]	0	2318.98	733209		High	High	5.097e-05	3.294e-09	4.49	21.77
FALSE	High	[K].ECSEAMEVETSVISIDSPQK.[L]	1xCarbamidomethyl [C2]; 1xOxidation [M6]; 1xPhospho [S17(100)]	3.34557e-08	5.5767e-05	1	1	1	Q12888	Q12888 [711-730]	Q12888 1xPhospho [S727(100)]	0	2334.97	1.25857e+06		High	High	0.002057	0.02807	1.34	111.85
FALSE	High	[K].EDDDVIVNKPHVSDEEEEEPPFYHHPFK.[L]	1xPhospho [S13(100)]	2.28284e-06	5.5767e-05	1	1	2	P18583	P18583 [2117-2144]	P18583 1xPhospho [S2129(100)]	0	3457.49	30114312		High	High	7.239e-05	6.62e-05	3.12	65.47
FALSE	High	[K].EDDEEEEDEDASGGDQDQEER.[R]	1xPhospho [S12(100)]	3.50351e-06	5.5767e-05	1	1	1	O60216	O60216 [534-554]	O60216 1xPhospho [S545(100)]	0	2505.82	448930		High	High	7.239e-05	0.0001401	2.58	113.55
FALSE	High	[K].EDDEEEEDEDASGGDQDQEERR.[W]	1xPhospho [S12(100)]	0.000129263	5.5767e-05	1	1	1	O60216	O60216 [534-555]	O60216 1xPhospho [S545(100)]	1	2661.92	263083		High	High	0.0003675	0.002936	2.95	51.34
FALSE	High	[K].EDDGDSCVECWANSEENDTK.[G]	2xCarbamidomethyl [C7; C10]; 1xPhospho [S6(100)]	2.06724e-06	5.5767e-05	1	1	1	Q9H3C7	Q9H3C7 [510-529]	Q9H3C7 1xPhospho [S515(100)]	0	2439.82	692031		High	High	0.0008	0.007787	1.22	100.25
FALSE	High	[K].EDDPSYEQSSGEDDGGHVEK.[G]	2xPhospho [S9(100); S10(100)]	9.3951e-05	5.5767e-05	1	1	1	Q96BU1	Q96BU1 [64-83]	Q96BU1 2xPhospho [S72(100); S73(100)]	0	2339.79	234960		High	High	5.097e-05	1.107e-07	3.46	47.17
FALSE	High	[K].EDDSEGEESEEEEEGEEEGSESESR.[S]	3xPhospho [S4(100); S9(100); S20(100)]	9.5693e-07	5.5767e-05	1	1	1	P51532	P51532 [1567-1591]	P51532 3xPhospho [S1570(100); S1575(100); S1586(100)]	0	3057.89	531425		High	High	0.000275	0.00242	1.95	39.95
FALSE	High	[K].EDDSKDNDSESDYMFMAPGAGAIPK.[N]	1xOxidation [M16]; 1xPhospho [S9(99.1)]	1.27157e-07	5.5767e-05	1	1	1	O14654	O14654 [767-791]	O14654 1xPhospho [S775(99.1)]	1	2786.08	809022		High	High	0.001211	0.01453	2.94	90.71
FALSE	High	[K].EDDSKDNDSESDYMFMAPGAGAIPK.[N]	1xPhospho [S4(100)]	6.05147e-06	5.5767e-05	1	1	1	O14654	O14654 [767-791]	O14654 1xPhospho [S770(100)]	1	2770.09	3822242		High	High	0.001692	0.02214	1.51	71.11
FALSE	High	[K].EDEDADGKEVEDADEKLFEDDDSNEK.[L]	1xPhospho [S23(100)]	4.59766e-08	5.5767e-05	1	1	1	O43719	O43719 [680-705]	O43719 1xPhospho [S702(100)]	2	3066.17	441858		High	High	5.097e-05	3.099e-05	1.99	61.56
FALSE	High	[K].EDEKGDDVDDPENQNSALADTDASGGLTKESPDTNGPK.[Q]	1xPhospho [T/S]	1.08094e-12	5.5767e-05	1	1	1	Q02952	Q02952 [1697-1734]		2	4011.67	1.49956e+06		High	High	0.0008	0.008341	1.58	39.46
FALSE	High	[K].EDELMEFSDLESDSEEKPCAKPR.[R]	1xCarbamidomethyl [C19]; 2xPhospho [S8(100); S12(100)]	4.22704e-10	5.5767e-05	1	1	1	Q9P2D1	Q9P2D1 [1570-1592]	Q9P2D1 2xPhospho [S1577(100); S1581(100)]	0	2901.12	4162438		High	High	7.239e-05	0.0005595	1.69	105.44
FALSE	High	[K].EDETSDGQASGEQEEAGPSSSQAGPSNGVAPLPR.[S]	1xPhospho [T/S]	7.58095e-06	5.5767e-05	1	1	1	Q9BSV6	Q9BSV6 [147-180]		0	3421.43			High	High	5.097e-05	6.098e-06	3.23	52.54
FALSE	High	[K].EDGHRTSTSAVPNLFVPLNTNPK.[E]	1xPhospho [T/S]	0.000789836	0.000106358	1	1	1	P35611	P35611 [475-497]		1	2574.23	141825		High	High	0.005613	0.09925	2.01	90.82
FALSE	High	[K].EDGLLPKPLSSGGEEEEKPR.[G]	2xPhospho [S10(100); S11(100)]	1.00325e-05	5.5767e-05	1	1	1	Q8N163	Q8N163 [617-636]	Q8N163 2xPhospho [S626(100); S627(100)]	0	2327.02	956818		High	High	0.0006364	0.005391	1.06	56.88
FALSE	High	[K].EDGLLPKPLSSGGEEEEKPR.[G]	1xPhospho [S11(99.4)]	1.88446e-07	5.5767e-05	1	1	1	Q8N163	Q8N163 [617-636]	Q8N163 1xPhospho [S627(99.4)]	0	2247.05	1.38818e+06		High	High	7.239e-05	0.0001055	2.85	61.97
FALSE	High	[K].EDIESDGKETLETISNEEQTPLLK.[K]	1xPhospho [S/T]	0.00059244	0.000106358	1	1	1	Q8NHP6	Q8NHP6 [269-292]		1	2798.29			High	High	7.239e-05	0.0006312	2.99	64.55
FALSE	High	[K].EDIESDGKETLETISNEEQTPLLK.[K]	2xPhospho [S5(98.9); T/S]	0.0578487	0.00351242	1	1	1	Q8NHP6	Q8NHP6 [269-292]	Q8NHP6 2xPhospho [S273(98.9); T/S]	1	2878.25			High	High	7.239e-05	0.001077	1.63	39.8
FALSE	High	[K].EDILENEDEQNSPPKK.[G]	1xPhospho [S12(100)]	3.26082e-07	5.5767e-05	1	1	5	Q9NTI5	Q9NTI5 [1272-1287]	Q9NTI5 1xPhospho [S1283(100)]	1	1964.85	5.66091e+06		High	High	7.239e-05	8.192e-05	2.83	87.95
FALSE	High	[K].EDKEPGEDCPSPQPAPASPR.[D]	1xCarbamidomethyl [C9]; 2xPhospho [S11(100); S18(100)]	7.53776e-05	5.5767e-05	1	1	1	Q86YN6	Q86YN6 [246-265]	Q86YN6 2xPhospho [S256(100); S263(100)]	1	2323.89	1.12774e+06		High	High	0.002708	0.04133	2.13	80.35
FALSE	High	[K].EDKEPGEDCPSPQPAPASPR.[D]	1xCarbamidomethyl [C9]; 1xPhospho [S11(100)]	0.00992732	0.000750942	1	1	1	Q86YN6	Q86YN6 [246-265]	Q86YN6 1xPhospho [S256(100)]	1	2243.93			High	High	7.239e-05	0.0001541	2.25	29.02
FALSE	High	[K].EDKPKPVRDEYEYVSDDGELK.[I]	1xPhospho [S15(100)]	9.79803e-06	5.5767e-05	1	1	5	O75151	O75151 [667-687]	O75151 1xPhospho [S681(100)]	1	2591.15	7.05268e+06		High	High	0.0006608	0.006125	1.62	53.51
FALSE	High	[K].EDKPPLAPSGGTEGPEQPPPPCPSQTGSPPVGLIK.[G]	1xCarbamidomethyl [C22]; 1xPhospho [S28(100)]	2.03118e-09	5.5767e-05	1	1	3	Q8WWM7	Q8WWM7 [607-641]	Q8WWM7 1xPhospho [S634(100)]	0	3598.71	12770480		High	High	0.0003675	0.003164	2.18	113.78
FALSE	High	[K].EDKSPETGTAGGSSTASYSAGR.[G]	1xPhospho [S4(99.5)]	1.87329e-05	5.5767e-05	1	1	1	Q8NFC6	Q8NFC6 [2472-2493]	Q8NFC6 1xPhospho [S2475(99.5)]	1	2195.91	1.60381e+06		High	High	0.0006608	0.006099	1.43	67.57
FALSE	High	[K].EDLEDLEEEEVSDMGNDDPEMGER.[A]	1xOxidation [M]; 1xPhospho [S12(100)]	4.68993e-08	5.5767e-05	1	1	4	O00566	O00566 [128-151]	O00566 1xPhospho [S139(100)]	0	2878.04	3.23326e+06		High	High	0.0006608	0.006348	2.02	45.82
FALSE	High	[K].EDLEDLEEEEVSDMGNDDPEMGER.[A]	1xPhospho [S12(100)]	3.08605e-06	5.5767e-05	1	1	2	O00566	O00566 [128-151]	O00566 1xPhospho [S139(100)]	0	2862.05	10996859		High	High	5.097e-05	6.083e-07	3.42	80.21
FALSE	High	[K].EDLLSPINQNTLQR.[S]	1xPhospho [S5(100)]	0.0002818	0.000106358	1	1	1	Q6R327	Q6R327 [1392-1405]	Q6R327 1xPhospho [S1396(100)]	0	1720.83	157189		High	High	0.0008781	0.009242	2.61	38.68
FALSE	High	[K].EDLPAENGETKTEESPASDEAGEK.[E]	1xDeamidated [N7]; 1xPhospho [T/S]	0.000111996	5.5767e-05	1	1	1	P05114	P05114 [72-95]		1	2614.06	211690		High	High	7.239e-05	0.001056	2.4	48.86
FALSE	High	[K].EDLPAENGETKTEESPASDEAGEK.[E]	1xDeamidated [N7]; 2xPhospho [S15(100); S18(100)]	2.0509e-06	5.5767e-05	1	1	1	P05114	P05114 [72-95]	P05114 2xPhospho [S86(100); S89(100)]	1	2694.02	708129		High	High	7.239e-05	0.000108	2.76	30.97
FALSE	High	[K].EDLPAENGETKTEESPASDEAGEK.[E]	2xPhospho [S15(100); S18(100)]	0.000101563	5.5767e-05	1	1	2	P05114	P05114 [72-95]	P05114 2xPhospho [S86(100); S89(100)]	1	2693.04	1.24643e+06		High	High	7.239e-05	0.0006781	2.13	52.47
FALSE	High	[K].EDLPAENGETKTEESPASDEAGEK.[E]	1xPhospho [T/S]	1.35838e-05	5.5767e-05	1	1	1	P05114	P05114 [72-95]		1	2613.07			High	High	0.0005163	0.004864	2.15	25.2
FALSE	High	[K].EDLSPAFDHSPNK.[I]	1xPhospho [S10(100)]	1.38443e-06	5.5767e-05	1	1	1	P17706	P17706 [295-307]	P17706 1xPhospho [S304(100)]	0	1536.64	18109032		High	High	0.0006915	0.006688	1.98	56.02
FALSE	High	[K].EDLTDLEQPGSPGYSTATEPGSSELGVPEQPDLQEGTHVEK.[S]	1xPhospho [T4(98.6)]	1.4465e-08	5.5767e-05	1	1	1	Q92538	Q92538 [304-344]	Q92538 1xPhospho [T307(98.6)]	0	4403.96	937280		High	High	7.239e-05	0.0002828	3.07	79.13
FALSE	High	[K].EDNSEGEEILEEVGGDLEEEDDHHMEFCR.[V]	1xCarbamidomethyl [C28]; 1xOxidation [M25]; 1xPhospho [S4(100)]	9.85469e-10	5.5767e-05	1	1	1	Q14839	Q14839 [425-453]	Q14839 1xPhospho [S428(100)]	0	3544.33			High	High	0.0004252	0.00396	1.89	110.63
FALSE	High	[K].EDNSEGEEILEEVGGDLEEEDDHHMEFCR.[V]	1xCarbamidomethyl [C28]; 1xPhospho [S4(100)]	1.87371e-13	5.5767e-05	1	1	1	Q14839	Q14839 [425-453]	Q14839 1xPhospho [S428(100)]	0	3528.34			High	High	0.001372	0.01673	1.31	67.37
FALSE	High	[K].EDNSSEEEEEIEPFPEER.[E]	1xPhospho [S4(99.6)]	5.77089e-06	5.5767e-05	1	1	1	Q4LE39	Q4LE39 [292-309]	Q4LE39 1xPhospho [S295(99.6)]	0	2273.86	1.42278e+06		High	High	0.0003675	0.003044	2.43	52.62
FALSE	High	[K].EDPQEMPHSPLGSMPEIR.[D]	1xPhospho [S9(100)]	0.000434867	0.000106358	1	1	1	Q9HB58	Q9HB58 [236-253]	Q9HB58 1xPhospho [S244(100)]	0	2129.9	175058		High	High	0.0008272	0.008632	1.41	96.07
FALSE	High	[K].EDQEAAELLSEPEEESER.[H]	1xPhospho [S10(100)]	1.64633e-05	5.5767e-05	1	1	1	Q63HN8	Q63HN8 [1249-1266]	Q63HN8 1xPhospho [S1258(100)]	0	2169.87	1.38919e+06		High	High	5.097e-05	3.113e-05	3.11	68.83
FALSE	High	[K].EDQEGSGGDYMPMNNWGSGNGR.[G]	1xDeamidated [N20]; 1xPhospho [S6(100)]	2.35795e-05	5.5767e-05	1	1	1	O14654	O14654 [478-499]	O14654 1xPhospho [S483(100)]	0	2438.86	389987		High	High	5.097e-05	3.393e-05	3.25	46.61
FALSE	High	[K].EDQEGSGGDYMPMNNWGSGNGR.[G]	1xPhospho [S18(100)]	6.12371e-06	5.5767e-05	1	1	2	O14654	O14654 [478-499]	O14654 1xPhospho [S495(100)]	0	2437.88	1.25861e+06		High	High	5.097e-05	8.133e-08	3.23	53.21
FALSE	High	[K].EDQEGSGGDYMPMNNWGSGNGR.[G]	1xOxidation [M11]; 1xPhospho [S6(100)]	0.0625041	0.00360926	1	1	1	O14654	O14654 [478-499]	O14654 1xPhospho [S483(100)]	0	2453.88			High	High	0.004791	0.08166	1.49	111.35
FALSE	High	[K].EDQFNGSPPRPQPR.[G]	1xDeamidated [N5]; 1xPhospho [S7(100)]	0.00367073	0.000168724	1	1	3	Q69YN4	Q69YN4 [167-180]	Q69YN4 1xPhospho [S173(100)]	0	1705.73	1.21011e+06		High	High	0.0008	0.008344	1.9	91.38
FALSE	High	[K].EDSCSGSDAGSAAGSTYEPSPMR.[L]	1xCarbamidomethyl [C4]; 1xPhospho [S3(99.2)]	9.60675e-06	5.5767e-05	1	1	1	Q6AI08	Q6AI08 [666-688]	Q6AI08 1xPhospho [S668(99.2)]	0	2398.88	659901		High	High	0.004245	0.06858	1.28	33.08
FALSE	High	[K].EDSCSGSDAGSAAGSTYEPSPMR.[L]	1xCarbamidomethyl [C4]; 2xPhospho [S3(99.2); S7(99.2)]	1.62073e-05	5.5767e-05	1	1	1	Q6AI08	Q6AI08 [666-688]	Q6AI08 2xPhospho [S668(99.2); S672(99.2)]	0	2478.85	762594		High	High	0.0008	0.007764	1.92	83.35
FALSE	High	[K].EDSDEEEDDDSEEDEEDDEDEDEDEDEIEPAAMK.[A]	1xOxidation [M33]; 2xPhospho [S3(100); S11(100)]	3.58003e-05	5.5767e-05	1	1	2	P19338	P19338 [143-176]	P19338 2xPhospho [S145(100); S153(100)]	0	4167.28	1703854		High	High	5.097e-05	4.806e-05	3.49	97.15
FALSE	High	[K].EDSDEEEDDDSEEDEEDDEDEDEDEDEIEPAAMK.[A]	2xPhospho [S3(100); S11(100)]	2.092e-06	5.5767e-05	1	1	1	P19338	P19338 [143-176]	P19338 2xPhospho [S145(100); S153(100)]	0	4151.28	7.87643e+06		High	High	7.239e-05	9.27e-05	2.42	111.92
FALSE	High	[K].EDSDEMPSECISR.[R]	1xCarbamidomethyl [C10]; 1xPhospho [S3(100)]	0.000132775	5.5767e-05	1	1	1	Q96LT9	Q96LT9 [379-391]	Q96LT9 1xPhospho [S381(100)]	0	1634.57	1.23867e+06		High	High	0.00337	0.05514	1.82	82.26
FALSE	High	[K].EDSLSEESADAR.[S]	2xPhospho [S3(100); S5(100)]	0.000346851	0.000106358	1	1	3	Q9BVS4	Q9BVS4 [378-389]	Q9BVS4 2xPhospho [S380(100); S382(100)]	0	1468.49	1.50749e+06		High	High	5.097e-05	2.932e-05	2.69	52.75
FALSE	High	[K].EDSQPPTPVSQR.[S]	1xPhospho [S3(100)]	0.01783	0.00139231	1	1	2	Q92785	Q92785 [242-253]	Q92785 1xPhospho [S244(100)]	0	1420.61	2.94342e+06		High	High	0.002057	0.02803	1.67	62.81
FALSE	High	[K].EDSTSIKGNSDQDSFLHENSLHQEESQK.[E]	1xPhospho [S/T]	2.66485e-06	5.5767e-05	1	1	1	Q8N573	Q8N573 [439-466]		1	3269.39	406104		High	High	5.097e-05	2.741e-05	2.77	92.57
FALSE	High	[K].EDTDHEEKASNEDVTK.[A]	1xDeamidated [N11]; 2xPhospho [T3(100); S10(100)]	0.0800964	0.00424963	1	1	1	O75475	O75475 [120-135]	O75475 2xPhospho [T122(100); S129(100)]	1	2007.71	75466.5		High	High	5.097e-05	1.369e-08	4.63	42.02
FALSE	High	[K].EDTDHEEKASNEDVTK.[A]	1xPhospho [S10(100)]	5.96476e-07	5.5767e-05	1	1	1	O75475	O75475 [120-135]	O75475 1xPhospho [S129(100)]	1	1926.76	439199		High	High	5.097e-05	6.885e-07	3.36	75.08
FALSE	High	[K].EDTSFAENDIK.[E]	1xPhospho [S4(99.5)]	0.00399589	0.000229731	1	1	1	P38398	P38398 [1161-1171]	P38398 1xPhospho [S1164(99.5)]	0	1348.53	690439		High	High	7.239e-05	0.0006621	2.47	56.03
FALSE	High	[K].EDVEVVGGSDGEGAIGLSSDPK.[S]	1xPhospho [S9(100)]	1.0823e-06	5.5767e-05	1	1	1	Q8NHZ8	Q8NHZ8 [34-55]	Q8NHZ8 1xPhospho [S42(100)]	0	2196.95	1.8323e+06		High	High	0.002006	0.02752	1.42	74.72
FALSE	High	[K].EDVSASGPSPEATQLAK.[Q]	1xPhospho [S9(100)]	1.1884e-05	5.5767e-05	1	1	2	Q96T58	Q96T58 [2151-2167]	Q96T58 1xPhospho [S2159(100)]	0	1766.78	2.28707e+06		High	High	0.0006364	0.005349	2.52	25.99
FALSE	High	[K].EDVSISPGEFEHNFLGENK.[V]	1xPhospho [S6(99.5)]	1.14221e-07	5.5767e-05	1	1	1	Q99550	Q99550 [262-280]	Q99550 1xPhospho [S267(99.5)]	0	2227.95			High	High	5.097e-05	1.983e-08	4.99	26.39
FALSE	High	[K].EDVSTLIGDDLASCKDETDESSKEETEPQVLK.[F]	1xCarbamidomethyl [C14]; 2xPhospho [S/T]	5.42233e-07	5.5767e-05	1	1	1	Q9BV44	Q9BV44 [195-226]		2	3727.57	1.26437e+06		High	High	0.00021	0.001972	1.73	87.39
FALSE	High	[K].EDYPHTQGDFSFDEDSSDALSPDQPASQESQGSAASPSEPK.[V]	1xPhospho [T/S/Y]	9.25292e-08	5.5767e-05	1	1	1	Q9ULH7	Q9ULH7 [165-205]		0	4420.78	2.01141e+06		High	High	0.001015	0.01244	1.75	85.55
FALSE	High	[K].EEAGETSPADESGAPK.[S]	1xPhospho [S7(100)]	4.22168e-07	5.5767e-05	1	1	2	Q9UKY1	Q9UKY1 [642-657]	Q9UKY1 1xPhospho [S648(100)]	0	1654.65	2.78955e+06		High	High	0.001583	0.01974	1.85	52.04
FALSE	High	[K].EEAPASPLRPLYPQISPLK.[I]	1xDeamidated [Q14]; 1xPhospho [S6(100)]	0.0143259	0.00112927	1	1	1	P85037	P85037 [208-226]	P85037 1xPhospho [S213(100)]	0	2187.11	69797.9		High	High	7.239e-05	0.0009726	3.1	62.46
FALSE	High	[K].EEAPASPLRPLYPQISPLK.[I]	1xPhospho [S6(100)]	1.27663e-07	5.5767e-05	1	1	8	P85037	P85037 [208-226]	P85037 1xPhospho [S213(100)]	0	2186.13	7.39871e+06		High	High	0.003916	0.06204	1.21	46.94
FALSE	High	[K].EEAPASPLRPLYPQISPLK.[I]	1xDeamidated [Q14]; 2xPhospho [S6(100); S16(100)]	0.000226907	0.000106358	1	1	1	P85037	P85037 [208-226]	P85037 2xPhospho [S213(100); S223(100)]	0	2267.08			High	High	0.0001408	0.001792	1.72	109.29
FALSE	High	[K].EEATYGVWAERDSDDERPSFGGK.[R]	1xPhospho [S13(100)]	1.76042e-09	5.5767e-05	1	1	8	Q9UBB9	Q9UBB9 [47-69]	Q9UBB9 1xPhospho [S59(100)]	1	2681.12	6.10479e+07		High	High	0.000275	0.002322	2.67	68.5
FALSE	High	[K].EECPRPMSISPPDFSPK.[T]	1xCarbamidomethyl [C3]; 1xPhospho [S15(100)]	0.0001708	0.000106358	1	1	2	P46821	P46821 [1611-1627]	P46821 1xPhospho [S1625(100)]	0	2053.88	165945		High	High	7.239e-05	9.718e-05	2.76	80.57
FALSE	High	[K].EECPRPMSISPPDFSPK.[T]	1xCarbamidomethyl [C3]; 1xOxidation [M7]; 2xPhospho [S8(99); S15(100)]	0.000627868	0.000106358	1	1	2	P46821	P46821 [1611-1627]	P46821 2xPhospho [S1618(99); S1625(100)]	0	2149.84	556318		High	High	0.002006	0.02599	1.5	82.75
FALSE	High	[K].EECPRPMSISPPDFSPK.[T]	1xCarbamidomethyl [C3]; 2xPhospho [S8(100); S10(100)]	2.62889e-05	5.5767e-05	1	1	9	P46821	P46821 [1611-1627]	P46821 2xPhospho [S1618(100); S1620(100)]	0	2133.84	4732626		High	High	0.001347	0.01602	1.84	116.89
FALSE	High	[K].EECPRPMSISPPDFSPK.[T]	1xCarbamidomethyl [C3]; 3xPhospho [S8(100); S10(100); S15(100)]	3.69162e-05	5.5767e-05	1	1	9	P46821	P46821 [1611-1627]	P46821 3xPhospho [S1618(100); S1620(100); S1625(100)]	0	2213.81	6138987		High	High	7.239e-05	0.001107	2.32	91.22
FALSE	High	[K].EECSSTESTQQEHEDAPSTK.[L]	1xCarbamidomethyl [C3]; 1xPhospho [S5(99.1)]	7.25852e-06	5.5767e-05	1	1	1	Q86UU1	Q86UU1 [689-708]	Q86UU1 1xPhospho [S693(99.1)]	0	2359.89	220814		High	High	7.239e-05	0.0002346	2.13	93.99
FALSE	High	[K].EECSSTESTQQEHEDAPSTK.[L]	1xCarbamidomethyl [C3]; 2xPhospho [S4(100); S5(99.4)]	5.2527e-07	5.5767e-05	1	1	1	Q86UU1	Q86UU1 [689-708]	Q86UU1 2xPhospho [S692(100); S693(99.4)]	0	2439.85	547273		High	High	5.097e-05	1.623e-05	2.82	84.9
FALSE	High	[K].EEDAPHREDYFEPISPDR.[N]	1xPhospho [S15(100)]	5.24798e-06	5.5767e-05	1	1	4	Q69YN4	Q69YN4 [208-225]	Q69YN4 1xPhospho [S222(100)]	1	2281.94	5.11741e+06		High	High	0.002187	0.0317	1.95	95.84
FALSE	High	[K].EEDASSCSDKVESLSDGSSHIAGDLPSDEDEGEDEK.[L]	1xCarbamidomethyl [C7]; 1xPhospho [S27(100)]	0.000484112	0.000106358	1	1	1	Q99592	Q99592 [131-166]	Q99592 1xPhospho [S157(100)]	1	3905.52			High	High	0.0008	0.007349	2.05	38.8
FALSE	High	[K].EEDCHSPTSKPPKPDQPLK.[V]	1xCarbamidomethyl [C4]; 1xDeamidated [Q16]; 1xPhospho [S6(98.3)]	1.44623e-06	5.5767e-05	1	1	2	P23588	P23588 [454-472]	P23588 1xPhospho [S459(98.3)]	0	2271	7647936		High	High	0.000275	0.002411	2.2	71.32
FALSE	High	[K].EEDCHSPTSKPPKPDQPLK.[V]	1xCarbamidomethyl [C4]; 1xPhospho [S6(100)]	7.34395e-10	5.5767e-05	1	1	11	P23588	P23588 [454-472]	P23588 1xPhospho [S459(100)]	0	2270.02	235115452		High	High	7.239e-05	0.001135	2.53	45.79
FALSE	High	[K].EEDEEPESPPEK.[K]	1xPhospho [S8(100)]	1.25076e-05	5.5767e-05	1	1	15	Q9H1E3	Q9H1E3 [207-218]	Q9H1E3 1xPhospho [S214(100)]	0	1494.55	231042114		High	High	0.001692	0.02241	2	107.59
FALSE	High	[K].EEDEEPESPPEKK.[T]	1xPhospho [S8(100)]	4.72977e-05	5.5767e-05	1	1	7	Q9H1E3	Q9H1E3 [207-219]	Q9H1E3 1xPhospho [S214(100)]	1	1622.65	2.77967e+06		High	High	5.097e-05	4.025e-05	2.37	99.04
FALSE	High	[K].EEDGSLSLDGADSTGVVAK.[L]	1xPhospho [S5(99.3)]	0.000194637	0.000106358	1	1	1	Q13263	Q13263 [677-695]	Q13263 1xPhospho [S681(99.3)]	0	1929.83	733981		High	High	5.097e-05	1.887e-08	5.34	50.98
FALSE	High	[K].EEDGSVELESQVQK.[D]	1xPhospho [S5(100)]	5.39766e-05	5.5767e-05	1	1	1	Q96B23	Q96B23 [30-43]	Q96B23 1xPhospho [S34(100)]	0	1656.7	1.49525e+06		High	High	0.001372	0.0166	1.58	30.59
FALSE	High	[K].EEEAPAAPSLATSPALGHPESTPK.[S]	2xPhospho [T22(99.1); T/S]	0.000274238	0.000106358	1	1	1	Q8N3F8	Q8N3F8 [435-458]	Q8N3F8 2xPhospho [T456(99.1); T/S]	0	2547.11	646603		High	High	0.000275	0.002407	2.29	68.68
FALSE	High	[K].EEEAPAAPSLATSPALGHPESTPK.[S]	1xPhospho [S/T]	6.95822e-11	5.5767e-05	1	1	2	Q8N3F8	Q8N3F8 [435-458]		0	2467.14	1.61053e+06		High	High	0.005141	0.08893	0.95	57.96
FALSE	High	[K].EEECDSEGDGYGSDSNIPR.[S]	1xCarbamidomethyl [C4]; 2xPhospho [S6(100); S13(98.8)]	0.00261515	0.000106358	1	1	1	Q8IWB9	Q8IWB9 [348-366]	Q8IWB9 2xPhospho [S353(100); S360(98.8)]	0	2275.74	338209		High	High	0.005166	0.0897	1.88	108.33
FALSE	High	[K].EEECDSEGDGYGSDSNIPR.[S]	1xCarbamidomethyl [C4]; 1xPhospho [S6(100)]	0.000344257	0.000106358	1	1	2	Q8IWB9	Q8IWB9 [348-366]	Q8IWB9 1xPhospho [S353(100)]	0	2195.77	1.03669e+06		High	High	0.0004252	0.00384	2.45	96.16
FALSE	High	[K].EEEDKDDEEKPKIEDVGSDEEDDSGK.[D]	1xPhospho [S18(100)]	2.28568e-05	5.5767e-05	1	1	1	P08238	P08238 [238-263]	P08238 1xPhospho [S255(100)]	2	3046.21	51530140		High	High	7.239e-05	0.0001216	2.29	63.72
FALSE	High	[K].EEEDQPSTSATQSSPAPGQSK.[K]	1xDeamidated [Q19]; 1xPhospho [S14(99.5)]	0.00210421	0.000106358	1	1	1	Q09472	Q09472 [1025-1045]	Q09472 1xPhospho [S1038(99.5)]	0	2241.9	234847		High	High	0.0007508	0.00703	1.68	49.91
FALSE	High	[K].EEEDQPSTSATQSSPAPGQSK.[K]	1xPhospho [S14(100)]	3.01349e-06	5.5767e-05	1	1	2	Q09472	Q09472 [1025-1045]	Q09472 1xPhospho [S1038(100)]	0	2240.92	10144184		High	High	0.001744	0.02311	1.33	41.9
FALSE	High	[K].EEEEATASERNDADEKHPEHAEQNIR.[K]	2xPhospho [T6(100); S8(100)]	0.0188993	0.00139231	1	1	1	Q5T3I0	Q5T3I0 [213-238]	Q5T3I0 2xPhospho [T218(100); S220(100)]	2	3194.27	202558		High	High	0.0003675	0.003311	2.96	68.77
FALSE	High	[K].EEEEDDDEDEDEEDDVSEGSEVPESDRPAGAQHHQLNGER.[G]	2xPhospho [S17(98.6); S20(98.6)]	1.50851e-07	5.5767e-05	1	1	2	Q6SPF0	Q6SPF0 [329-368]	Q6SPF0 2xPhospho [S345(98.6); S348(98.6)]	0	4683.72	700274		High	High	0.002654	0.04055	1.49	37.52
FALSE	High	[K].EEEEDDDEDEDEEDDVSEGSEVPESDRPAGAQHHQLNGER.[G]	1xDeamidated [N37]; 1xPhospho [S17(99.3)]	2.67197e-09	5.5767e-05	1	1	1	Q6SPF0	Q6SPF0 [329-368]	Q6SPF0 1xPhospho [S345(99.3)]	0	4604.74	1.13662e+06		High	High	0.0006364	0.005545	2.59	106.43
FALSE	High	[K].EEEEDDDEDEDEEDDVSEGSEVPESDRPAGAQHHQLNGER.[G]	1xPhospho [S17(99.4)]	2.1992e-09	5.5767e-05	1	1	1	Q6SPF0	Q6SPF0 [329-368]	Q6SPF0 1xPhospho [S345(99.4)]	0	4603.75	2298785		High	High	0.001583	0.02115	0.92	55.57
FALSE	High	[K].EEEEDDDEDEDEEDDVSEGSEVPESDRPAGAQHHQLNGER.[G]	2xDeamidated [Q32; Q35]; 1xPhospho [S17(98.3)]	0.0105573	0.000802076	1	1	1	Q6SPF0	Q6SPF0 [329-368]	Q6SPF0 1xPhospho [S345(98.3)]	0	4605.72			High	High	5.097e-05	2.282e-05	2.5	99.07
FALSE	High	[K].EEEEDGQEGSIHNLPLVTSQRPFYDGPMPTPR.[Q]	1xOxidation [M28]; 1xPhospho [S10(100)]	3.42005e-07	5.5767e-05	1	1	2	O75717	O75717 [398-429]	O75717 1xPhospho [S407(100)]	0	3721.65	1.88853e+06		High	High	7.239e-05	0.0005599	2.61	52.19
FALSE	High	[K].EEEEDGQEGSIHNLPLVTSQRPFYDGPMPTPR.[Q]	1xPhospho [S10(100)]	6.89153e-10	5.5767e-05	1	1	1	O75717	O75717 [398-429]	O75717 1xPhospho [S407(100)]	0	3705.65	7.7941e+06		High	High	7.239e-05	0.001272	2.07	50.92
FALSE	High	[K].EEEEDGTGSPQLNNR.[-]	1xDeamidated [N13]; 1xPhospho [S9(100)]	0.00218641	0.000106358	1	1	1	P49407	P49407 [404-418]	P49407 1xPhospho [S412(100)]	0	1755.67	289764		High	High	5.097e-05	6.315e-06	2.82	61.5
FALSE	High	[K].EEEEDGTGSPQLNNR.[-]	1xPhospho [S9(100)]	0.000494925	0.000106358	1	1	4	P49407	P49407 [404-418]	P49407 1xPhospho [S412(100)]	0	1754.69	7257821		High	High	0.0008	0.008208	2.52	60.22
FALSE	High	[K].EEEEEEEEEEEEEEEDENDDSKSPGK.[G]	1xPhospho [S23(100)]	2.81364e-09	5.5767e-05	1	1	1	P46100	P46100 [1450-1475]	P46100 1xPhospho [S1472(100)]	1	3207.12	1.96474e+06		High	High	7.239e-05	0.000507	2.83	59.37
FALSE	High	[K].EEEEEEEEEINIYAVTEEESDEEGSQEK.[G]	1xPhospho [S20(100)]	2.41633e-13	5.5767e-05	1	1	4	Q9ULR0	Q9ULR0 [203-230]	Q9ULR0 1xPhospho [S222(100)]	0	3411.32			High	High	5.097e-05	1.501e-05	2.59	85.73
FALSE	High	[K].EEEEEEEEEINIYAVTEEESDEEGSQEK.[G]	2xDeamidated [N11; Q26]; 1xPhospho [T16(100)]	0.0026319	0.000106358	1	1	1	Q9ULR0	Q9ULR0 [203-230]	Q9ULR0 1xPhospho [T218(100)]	0	3413.28			High	High	0.000107	0.001463	3.11	60.57
FALSE	High	[K].EEEEEERPGTSPPPAPGR.[S]	1xPhospho [T/S]	5.23762e-05	5.5767e-05	1	1	2	Q68DQ2	Q68DQ2 [29-46]		0	2043.87	266834		High	High	0.0008272	0.008633	2.51	54.88
FALSE	High	[K].EEEEGISQESSEEEQ.[-]	3xPhospho [S7(100); S10(100); S11(100)]	0.128423	0.0070437	1	1	3	P17096	P17096 [93-107]	P17096 3xPhospho [S99(100); S102(100); S103(100)]	0	1978.58	1.31773e+06		High	High	0.0006608	0.006525	1.89	22.16
FALSE	High	[K].EEEEGISQESSEEEQ.[-]	1xPhospho [S]	0.000381875	0.000106358	1	1	2	P17096	P17096 [93-107]		0	1818.64	3.17041e+06		High	High	7.239e-05	9.952e-05	2.99	76.44
FALSE	High	[K].EEEEGISQESSEEEQ.[-]	2xPhospho [S10(100); S11(100)]	1.76655e-05	5.5767e-05	1	1	6	P17096	P17096 [93-107]	P17096 2xPhospho [S102(100); S103(100)]	0	1898.61	12478979		High	High	5.097e-05	4.521e-06	3.95	70.26
FALSE	High	[K].EEEEGISQESSEEEQ.[-]	1xDeamidated [Q8]; 2xPhospho [S]	0.152588	0.00824341	1	1	1	P17096	P17096 [93-107]		0	1899.59			High	High	0.004669	0.07846	1.18	25.61
FALSE	High	[K].EEEEGQEEEEEEDEGAKSDQAEEGGSEK.[E]	2xPhospho [S18(100); S26(100)]	2.87978e-11	5.5767e-05	1	1	1	P07197	P07197 [528-555]	P07197 2xPhospho [S545(100); S553(100)]	1	3272.13	3.68203e+06		High	High	5.097e-05	3.556e-06	2.86	93.33
FALSE	High	[K].EEEEGQEEEEEEDEGAKSDQAEEGGSEK.[E]	1xPhospho [S18(100)]	9.89851e-15	5.5767e-05	1	1	1	P07197	P07197 [528-555]	P07197 1xPhospho [S545(100)]	1	3192.17	9438932		High	High	0.0001408	0.001751	1.69	55.37
FALSE	High	[K].EEEELNDSSEELYTTIK.[I]	1xPhospho [S8(99.5)]	2.00193e-05	5.5767e-05	1	1	1	Q13029	Q13029 [1258-1274]	Q13029 1xPhospho [S1265(99.5)]	0	2108.88	851070		High	High	0.0009882	0.01102	2.27	47.32
FALSE	High	[K].EEEELSSQMSSFNEAMTQIR.[E]	2xPhospho [S/T]	0.0189853	0.00139231	1	1	1	Q99661	Q99661 [623-642]		0	2505.96	94664.4		High	High	7.239e-05	0.000982	2.12	33.76
FALSE	High	[K].EEEELSSQMSSFNEAMTQIR.[E]	1xPhospho [S11(100)]	1.55955e-06	5.5767e-05	1	1	1	Q99661	Q99661 [623-642]	Q99661 1xPhospho [S633(100)]	0	2425.99	1.33097e+06		High	High	5.097e-05	2.111e-05	2.83	37.78
FALSE	High	[K].EEEEPMDTSSVTHTEHYK.[T]	1xPhospho [S10(99)]	0.000117533	5.5767e-05	1	1	1	O43390	O43390 [14-31]	O43390 1xPhospho [S23(99)]	0	2228.87	229199		High	High	7.239e-05	0.0002997	2.49	92.76
FALSE	High	[K].EEEESDEDFAHHSDNEQNR.[H]	1xDeamidated [Q17]; 2xPhospho [S5(100); S13(100)]	1.38533e-05	5.5767e-05	1	1	1	Q641Q2	Q641Q2 [226-244]	Q641Q2 2xPhospho [S230(100); S238(100)]	0	2477.8	375064		High	High	0.001372	0.01664	1.23	72.89
FALSE	High	[K].EEEESDEDFAHHSDNEQNR.[H]	2xDeamidated [N15; N18]; 1xPhospho [S]	0.147298	0.00815046	1	1	1	Q641Q2	Q641Q2 [226-244]		0	2398.82	593614		High	High	7.239e-05	0.0007762	1.86	23.73
FALSE	High	[K].EEEESDEDFAHHSDNEQNR.[H]	1xPhospho [S13(100)]	3.77556e-09	5.5767e-05	1	1	6	Q641Q2	Q641Q2 [226-244]	Q641Q2 1xPhospho [S238(100)]	0	2396.85	4.55509e+06		High	High	0.001372	0.01689	1.95	54.76
FALSE	High	[K].EEEESDEDFAHHSDNEQNR.[H]	2xPhospho [S5(100); S13(100)]	5.54179e-08	5.5767e-05	1	1	4	Q641Q2	Q641Q2 [226-244]	Q641Q2 2xPhospho [S230(100); S238(100)]	0	2476.82	2.04126e+07		High	High	5.097e-05	3.287e-05	2.82	70.62
FALSE	High	[K].EEEESDEDFAHHSDNEQNR.[H]	1xDeamidated [N15]; 1xPhospho [S13(100)]	0.000889516	0.000106358	1	1	1	Q641Q2	Q641Q2 [226-244]	Q641Q2 1xPhospho [S238(100)]	0	2397.84			High	High	5.097e-05	1.247e-07	3.68	100.91
FALSE	High	[K].EEEESSSNGTASQSTSPSQPR.[K]	2xPhospho [S12(97.6); S16(100)]	0.0014349	0.000106358	1	1	1	Q92793	Q92793 [1061-1081]	Q92793 2xPhospho [S1072(97.6); S1076(100)]	0	2354.87	144182		High	High	0.002006	0.02693	1.94	45.85
FALSE	High	[K].EEEESSSNGTASQSTSPSQPR.[K]	1xDeamidated [N8]; 1xPhospho [S16(100)]	3.8992e-07	5.5767e-05	1	1	4	Q92793	Q92793 [1061-1081]	Q92793 1xPhospho [S1076(100)]	0	2275.88	1.27548e+06		High	High	0.001583	0.01927	1.82	55.15
FALSE	High	[K].EEEGGEEEEAEGGEEETKSPPAEEAASPEK.[E]	2xPhospho [T/S]	0.0796989	0.00419977	1	1	1	P12036	P12036 [485-514]		1	3320.24			High	High	0.001372	0.01644	1.93	23.49
FALSE	High	[K].EEENADSDDEGELQDLLSQDWR.[V]	1xPhospho [S7(100)]	2.73281e-05	5.5767e-05	1	1	1	Q96NB3	Q96NB3 [345-366]	Q96NB3 1xPhospho [S351(100)]	0	2673.05			High	High	0.001583	0.0206	2.13	118.59
FALSE	High	[K].EEENKDDEEKPKIEDVGSDEEDDSGK.[D]	1xDeamidated [N4]; 1xPhospho [S18(100)]	3.64939e-05	5.5767e-05	1	1	4	Q58FF8	Q58FF8 [160-185]	Q58FF8 1xPhospho [S177(100)]	2	3046.21	5.3792e+07		High	High	0.001426	0.01765	1.3	43.88
FALSE	High	[K].EEENSEEELAAATTSK.[E]	1xPhospho [S5(100)]	9.87822e-07	5.5767e-05	1	1	2	P10244	P10244 [237-252]	P10244 1xPhospho [S241(100)]	0	1817.73	3.12684e+06		High	High	0.001347	0.01563	1.98	63.78
FALSE	High	[K].EEEPEAEEEEVAAKKSPVK.[A]	1xPhospho [S16(100)]	2.65082e-09	5.5767e-05	1	1	9	P07197	P07197 [496-514]	P07197 1xPhospho [S511(100)]	2	2208	3.14659e+06		High	High	7.239e-05	0.0007369	3.07	107.83
FALSE	High	[K].EEEPTGWEEPSPESIR.[R]	1xPhospho [S11(100)]	2.52882e-05	5.5767e-05	1	1	3	Q8NDV7	Q8NDV7 [981-996]	Q8NDV7 1xPhospho [S991(100)]	0	1951.8	2.34672e+06		High	High	7.239e-05	9.291e-05	2.27	72.97
FALSE	High	[K].EEEPTGWEEPSPESIRR.[K]	1xPhospho [S11(99.5)]	0.00367073	0.000168724	1	1	3	Q8NDV7	Q8NDV7 [981-997]	Q8NDV7 1xPhospho [S991(99.5)]	1	2107.9	395546		High	High	7.239e-05	0.0002392	1.72	102.58
FALSE	High	[K].EEERKDDNDEEEEDIDFFEDIDSDEDEGGLFGSK.[K]	1xPhospho [S23(100)]	3.59365e-08	5.5767e-05	1	1	1	O00566	O00566 [220-253]	O00566 1xPhospho [S242(100)]	2	4076.57			High	High	0.0006364	0.005243	2.56	89.04
FALSE	High	[K].EEESEDESNEEEEEEDEEESESEAK.[S]	2xPhospho [S4(100); S8(100)]	3.32785e-05	5.5767e-05	1	1	1	P51531	P51531 [1509-1533]	P51531 2xPhospho [S1512(100); S1516(100)]	0	3134.99			High	High	0.003239	0.05323	1.4	35.44
FALSE	High	[K].EEETKTSNGDLSDSTVSADPVVK.[-]	1xDeamidated [N8]; 2xPhospho [T/S]	0.000308544	0.000106358	1	1	2	Q2M389	Q2M389 [1151-1173]		1	2569.05	423235		High	High	7.239e-05	0.0002064	1.84	43.93
FALSE	High	[K].EEETKTSNGDLSDSTVSADPVVK.[-]	2xPhospho [T4(98.9); S12(100)]	8.25561e-05	5.5767e-05	1	1	1	Q2M389	Q2M389 [1151-1173]	Q2M389 2xPhospho [T1154(98.9); S1162(100)]	1	2568.06	857321		High	High	7.239e-05	0.0001301	3.15	48.84
FALSE	High	[K].EEETKTSNGDLSDSTVSADPVVK.[-]	1xDeamidated [N8]; 1xPhospho [T4(98.8)]	3.21445e-05	5.5767e-05	1	1	3	Q2M389	Q2M389 [1151-1173]	Q2M389 1xPhospho [T1154(98.8)]	1	2489.08	980795		High	High	0.001426	0.01757	1.81	45.29
FALSE	High	[K].EEETKTSNGDLSDSTVSADPVVK.[-]	1xPhospho [T4(98.9)]	2.59996e-07	5.5767e-05	1	1	3	Q2M389	Q2M389 [1151-1173]	Q2M389 1xPhospho [T1154(98.9)]	1	2488.1	3.17814e+06		High	High	7.239e-05	5.123e-05	2.36	29.38
FALSE	High	[K].EEETSIDVAGKPNEVTK.[A]	1xDeamidated [N13]; 1xPhospho [S5(99.4)]	2.21557e-05	5.5767e-05	1	1	1	P53985	P53985 [463-479]	P53985 1xPhospho [S467(99.4)]	0	1926.86	361081		High	High	5.097e-05	2.857e-05	2.7	15.68
FALSE	High	[K].EEETSIDVAGKPNEVTK.[A]	1xPhospho [S5(99.6)]	9.68399e-07	5.5767e-05	1	1	2	P53985	P53985 [463-479]	P53985 1xPhospho [S467(99.6)]	0	1925.87	38893952		High	High	7.239e-05	0.0009708	2.31	60.19
FALSE	High	[K].EEGELEDGEISDDDNNSQIR.[S]	1xPhospho [S11(100)]	2.45184e-06	5.5767e-05	1	1	2	O60293	O60293 [18-37]	O60293 1xPhospho [S28(100)]	0	2343.91	5.74288e+06		High	High	7.239e-05	0.0004627	2.58	70.02
FALSE	High	[K].EEGSLSDTEADAVSGQLPDPTTNPSAGK.[D]	1xDeamidated [Q16]; 1xPhospho [S4(100)]	5.36195e-12	5.5767e-05	1	1	2	Q8N1G4	Q8N1G4 [515-542]	Q8N1G4 1xPhospho [S518(100)]	0	2854.21	6.16084e+06		High	High	0.0004252	0.004125	1.61	78.47
FALSE	High	[K].EEGSLSDTEADAVSGQLPDPTTNPSAGK.[D]	1xPhospho [S4(100)]	9.48669e-11	5.5767e-05	1	1	3	Q8N1G4	Q8N1G4 [515-542]	Q8N1G4 1xPhospho [S518(100)]	0	2853.23	224592736		High	High	5.097e-05	1.436e-07	3.3	34.31
FALSE	High	[K].EEGSSDEISSGVGDSESEGLNSPVK.[V]	2xPhospho [S4(100); S5(100)]	6.7064e-08	5.5767e-05	1	1	1	P52701	P52701 [271-295]	P52701 2xPhospho [S274(100); S275(100)]	0	2655.02	15097009		High	High	0.00549	0.09569	1.49	43.7
FALSE	High	[K].EEHGGLIRSPR.[H]	1xPhospho [S9(100)]	0.0109781	0.000802076	1	1	2	P26368	P26368 [71-81]	P26368 1xPhospho [S79(100)]	1	1330.63	74935584		High	High	0.004245	0.06869	1.56	61.45
FALSE	High	[K].EEHGIELSSPRHSDNPSEEGEVK.[D]	2xPhospho [S13(99.1); S]	4.43424e-05	5.5767e-05	1	1	2	O14647	O14647 [1357-1379]	O14647 2xPhospho [S1369(99.1); S]	1	2722.1	1.66093e+06		High	High	0.0008	0.00734	1.59	102.84
FALSE	High	[K].EEHGIELSSPRHSDNPSEEGEVK.[D]	3xPhospho [S13(99.7); S17(100); S]	0.0001801	0.000106358	1	1	4	O14647	O14647 [1357-1379]	O14647 3xPhospho [S1369(99.7); S1373(100); S]	1	2802.07	6.9306e+06		High	High	7.239e-05	0.0002465	2.58	71.09
FALSE	High	[K].EEHLDVASPDK.[A]	1xPhospho [S8(100)]	0.00883107	0.000750942	1	1	1	Q969R5	Q969R5 [676-686]	Q969R5 1xPhospho [S683(100)]	0	1319.55	1.39397e+06		High	High	7.239e-05	8.032e-05	2.08	97.02
FALSE	High	[K].EEHLDVASPDKASSPELPVSVENIK.[Q]	3xPhospho [S8(100); S13(100); S14(100)]	3.25379e-08	5.5767e-05	1	1	1	Q969R5	Q969R5 [676-700]	Q969R5 3xPhospho [S683(100); S688(100); S689(100)]	1	2930.25	4491280		High	High	0.0007802	0.007293	1.92	43.59
FALSE	High	[K].EEHLDVASPDKASSPELPVSVENIK.[Q]	2xPhospho [S13(100); S14(100)]	1.09893e-10	5.5767e-05	1	1	5	Q969R5	Q969R5 [676-700]	Q969R5 2xPhospho [S688(100); S689(100)]	1	2850.28	6.32193e+06		High	High	0.0007802	0.007111	1.74	82.06
FALSE	High	[K].EEISSPDMCPRPESPVFGASGQEELAK.[R]	1xCarbamidomethyl [C9]; 3xPhospho [S4(100); S5(100); S14(100)]	2.56915e-07	5.5767e-05	1	1	1	Q5VT06	Q5VT06 [2826-2852]	Q5VT06 3xPhospho [S2829(100); S2830(100); S2839(100)]	0	3187.24	784700		High	High	7.239e-05	0.0009921	1.49	25.49
FALSE	High	[K].EEISSPDMCPRPESPVFGASGQEELAK.[R]	1xCarbamidomethyl [C9]; 1xOxidation [M8]; 2xPhospho [S4(99.3); S14(100)]	1.45776e-06	5.5767e-05	1	1	1	Q5VT06	Q5VT06 [2826-2852]	Q5VT06 2xPhospho [S2829(99.3); S2839(100)]	0	3123.27	1.3981e+06		High	High	0.0008272	0.008761	2.41	36.31
FALSE	High	[K].EEISSPDMCPRPESPVFGASGQEELAK.[R]	1xCarbamidomethyl [C9]; 2xPhospho [S4(99.4); S14(100)]	6.24345e-08	5.5767e-05	1	1	1	Q5VT06	Q5VT06 [2826-2852]	Q5VT06 2xPhospho [S2829(99.4); S2839(100)]	0	3107.28	11388456		High	High	0.001372	0.01641	1.37	26.91
FALSE	High	[K].EEISSPDMCPRPESPVFGASGQEELAK.[R]	1xCarbamidomethyl [C9]; 1xPhospho [S14(100)]	7.79956e-08	5.5767e-05	1	1	1	Q5VT06	Q5VT06 [2826-2852]	Q5VT06 1xPhospho [S2839(100)]	0	3027.31			High	High	7.239e-05	0.0004837	3.02	56.34
FALSE	High	[K].EEKEESDDEAAVEEEEEEK.[K]	1xPhospho [S6(100)]	1.86741e-11	5.5767e-05	1	1	3	P14625	P14625 [301-319]	P14625 1xPhospho [S306(100)]	1	2332.87	2.83559e+06		High	High	7.239e-05	5.983e-05	3.69	55.76
FALSE	High	[K].EEKEESDDEAAVEEEEEEKKPK.[T]	1xPhospho [S6(100)]	6.71971e-07	5.5767e-05	1	1	2	P14625	P14625 [301-322]	P14625 1xPhospho [S306(100)]	2	2686.11	2.18626e+06		High	High	7.239e-05	0.0001395	2.62	68.92
FALSE	High	[K].EEKESEDKPEIEDVGSDEEEEK.[K]	2xPhospho [S5(100); S16(100)]	3.60209e-06	5.5767e-05	1	1	1	P07900	P07900 [248-269]	P07900 2xPhospho [S252(100); S263(100)]	1	2739.03	2.07226e+06		High	High	7.239e-05	0.001145	1.87	25.2
FALSE	High	[K].EEKESEDKPEIEDVGSDEEEEK.[K]	1xPhospho [S5(100)]	0.00544537	0.000472836	1	1	1	P07900	P07900 [248-269]	P07900 1xPhospho [S252(100)]	1	2659.07	10624277		High	High	0.0003675	0.003141	2.1	66.04
FALSE	High	[K].EEKESEDKPEIEDVGSDEEEEKK.[D]	1xPhospho [S16(100)]	6.15737e-07	5.5767e-05	1	1	1	P07900	P07900 [248-270]	P07900 1xPhospho [S263(100)]	2	2787.16	10050630		High	High	7.239e-05	0.000262	3.5	73.32
FALSE	High	[K].EEKGSPLNAAPYGIESMSQDTEVR.[S]	1xPhospho [S5(100)]	2.6254e-08	5.5767e-05	1	1	1	P18031	P18031 [348-371]	P18031 1xPhospho [S352(100)]	1	2688.19	966678		High	High	5.097e-05	4.589e-05	3.05	27.63
FALSE	High	[K].EEKREEDEENDNDNESDHDEADS.[-]	1xPhospho [S]	8.7462e-05	5.5767e-05	1	1	2	Q9NRG0	Q9NRG0 [109-131]		2	2829.97	590414		High	High	5.097e-05	3.116e-07	3.64	44.4
FALSE	High	[K].EELAEAEIIKDSPDSPEPPNK.[K]	1xPhospho [S15(100)]	6.09277e-10	5.5767e-05	1	1	1	Q9NVM9	Q9NVM9 [612-632]	Q9NVM9 1xPhospho [S626(100)]	1	2388.09	5600243		High	High	5.097e-05	1.773e-06	2.91	91.99
FALSE	High	[K].EELAEAEIIKDSPDSPEPPNKKPLVEMDETPQVEK.[S]	2xPhospho [S12(100); S15(100)]	7.79956e-08	5.5767e-05	1	1	1	Q9NVM9	Q9NVM9 [612-646]	Q9NVM9 2xPhospho [S623(100); S626(100)]	2	4091.87	1.26134e+06		High	High	0.005664	0.1004	1.16	51.8
FALSE	High	[K].EELAEAEIIKDSPDSPEPPNKKPLVEMDETPQVEK.[S]	1xOxidation [M27]; 1xPhospho [S15(100)]	1.77746e-10	5.5767e-05	1	1	1	Q9NVM9	Q9NVM9 [612-646]	Q9NVM9 1xPhospho [S626(100)]	2	4027.9	2.02401e+06		High	High	7.239e-05	0.0003262	2.85	25.06
FALSE	High	[K].EELAEAEIIKDSPDSPEPPNKKPLVEMDETPQVEK.[S]	1xPhospho [S15(100)]	1.23241e-12	5.5767e-05	1	1	2	Q9NVM9	Q9NVM9 [612-646]	Q9NVM9 1xPhospho [S626(100)]	2	4011.9	11160454		High	High	7.239e-05	0.0002183	1.85	65.98
FALSE	High	[K].EELCKPNLVCEADDNHQQLHGHHNEQPSSTHDSPTATSPLK.[E]	2xCarbamidomethyl [C4; C10]; 2xPhospho [S/T]	0.179541	0.00975996	1	1	1	Q5THK1	Q5THK1 [297-337]		0	4818.03	860906		High	High	5.097e-05	1.242e-05	3.31	24.28
FALSE	High	[K].EELCKPNLVCEADDNHQQLHGHHNEQPSSTHDSPTATSPLK.[E]	2xCarbamidomethyl [C4; C10]; 1xPhospho [T/S]	2.00976e-05	5.5767e-05	1	1	1	Q5THK1	Q5THK1 [297-337]		0	4738.07	962798		High	High	0.004219	0.06789	1.56	105.72
FALSE	High	[K].EELDEDDIISDPDSHFPAWR.[E]	1xPhospho [S10(100)]	2.5131e-08	5.5767e-05	1	1	2	Q8IXW5	Q8IXW5 [405-424]	Q8IXW5 1xPhospho [S414(100)]	0	2466.01			High	High	0.0007802	0.007261	0.71	65.52
FALSE	High	[K].EELEQQTDGDCEEDEEEENDGETPK.[S]	1xCarbamidomethyl [C11]; 1xPhospho [T7(100)]	5.39893e-09	5.5767e-05	1	1	5	Q99442	Q99442 [369-393]	Q99442 1xPhospho [T375(100)]	0	3034.08	2.87321e+07		High	High	5.097e-05	2.001e-07	2.8	94.45
FALSE	High	[K].EELEQQTDGDCEEDEEEENDGETPK.[S]	1xCarbamidomethyl [C11]; 2xPhospho [T7(100); T23(100)]	6.72578e-05	5.5767e-05	1	1	1	Q99442	Q99442 [369-393]	Q99442 2xPhospho [T375(100); T391(100)]	0	3114.05			High	High	0.0001408	0.001778	2.53	21.46
FALSE	High	[K].EELMSSDLEETAGSTSIPK.[R]	1xOxidation [M4]; 2xPhospho [S5(100); S6(100)]	9.43861e-08	5.5767e-05	1	1	3	O00567	O00567 [515-533]	O00567 2xPhospho [S519(100); S520(100)]	0	2199.87	1.0493e+07		High	High	5.097e-05	6.317e-06	3.86	32.7
FALSE	High	[K].EELMSSDLEETAGSTSIPK.[R]	1xOxidation [M4]; 1xPhospho [S5(99.6)]	2.03469e-06	5.5767e-05	1	1	5	O00567	O00567 [515-533]	O00567 1xPhospho [S519(99.6)]	0	2119.9	17065720		High	High	0.002006	0.02595	1.83	80.03
FALSE	High	[K].EELMSSDLEETAGSTSIPK.[R]	2xPhospho [S5(100); S6(100)]	1.87198e-06	5.5767e-05	1	1	2	O00567	O00567 [515-533]	O00567 2xPhospho [S519(100); S520(100)]	0	2183.87	37128380		High	High	7.239e-05	0.0002061	2.34	19.3
FALSE	High	[K].EELMSSDLEETAGSTSIPK.[R]	1xPhospho [S5(99.4)]	8.9483e-06	5.5767e-05	1	1	2	O00567	O00567 [515-533]	O00567 1xPhospho [S519(99.4)]	0	2103.9	138311696		High	High	5.097e-05	3.534e-06	2.61	46.2
FALSE	High	[K].EELQANGSAPAADK.[E]	1xPhospho [S8(100)]	1.15157e-05	5.5767e-05	1	1	1	P29966	P29966 [56-69]	P29966 1xPhospho [S63(100)]	0	1480.63	821233		High	High	7.239e-05	0.0001253	3.17	65.46
FALSE	High	[K].EELQANGSAPAADKEEPAAAGSGAASPSAAEK.[G]	1xDeamidated [N6]; 1xPhospho [S26(99.5)]	5.27172e-09	5.5767e-05	1	1	1	P29966	P29966 [56-87]	P29966 1xPhospho [S81(99.5)]	1	3063.34	448746		High	High	0.001322	0.01549	1.49	32.04
FALSE	High	[K].EELQANGSAPAADKEEPAAAGSGAASPSAAEK.[G]	1xPhospho [S26(99.7)]	2.53009e-12	5.5767e-05	1	1	4	P29966	P29966 [56-87]	P29966 1xPhospho [S81(99.7)]	1	3062.36	1.754e+06		High	High	0.005514	0.09702	1.33	85.6
FALSE	High	[K].EELSHSPEPCTK.[M]	1xCarbamidomethyl [C10]; 1xPhospho [S6(100)]	1.2264e-05	5.5767e-05	1	1	5	P41229	P41229 [296-307]	P41229 1xPhospho [S301(100)]	0	1493.6	3.13544e+06		High	High	0.0001754	0.00188	2.28	41.56
FALSE	High	[K].EELSSGDSLSPDPWKR.[D]	1xPhospho [S]	0.0164837	0.00139231	1	1	1	P55196	P55196 [1503-1518]		1	1882.82	688370		High	High	5.097e-05	7.504e-08	3.58	70.17
FALSE	High	[K].EELTPGAPQHQLPPVPGSPEPYPGQQAPGPEPSQPLLELTPR.[A]	1xPhospho [S18(100)]	1.78454e-10	5.5767e-05	1	1	1	Q9H6F5	Q9H6F5 [143-184]	Q9H6F5 1xPhospho [S160(100)]	0	4513.21	26713574		High	High	5.097e-05	4.539e-05	1.98	77.65
FALSE	High	[K].EELTPGAPQHQLPPVPGSPEPYPGQQAPGPEPSQPLLELTPR.[A]	2xPhospho [S18(100); T40(100)]	6.36875e-08	5.5767e-05	1	1	1	Q9H6F5	Q9H6F5 [143-184]	Q9H6F5 2xPhospho [S160(100); T182(100)]	0	4593.17			High	High	7.239e-05	6.681e-05	3.3	105.27
FALSE	High	[K].EELVPSEEDFQGITPGAQGPSSR.[G]	1xPhospho [S6(100)]	0.00251678	0.000106358	1	1	1	O75150	O75150 [580-602]	O75150 1xPhospho [S585(100)]	0	2510.11	195361		High	High	0.000107	0.001523	2.04	22.82
FALSE	High	[K].EENIKDSSGQEDETQSSNDDPSQSVASQDAQEIIRPR.[R]	2xPhospho [S7(100); S8(100)]	4.28496e-05	5.5767e-05	1	1	1	Q8N108	Q8N108 [115-151]	Q8N108 2xPhospho [S121(100); S122(100)]	1	4249.77	1339974		High	High	0.0004545	0.004532	1.78	51.88
FALSE	High	[K].EENIKDSSGQEDETQSSNDDPSQSVASQDAQEIIRPR.[R]	2xDeamidated [Q10; Q15]; 2xPhospho [S16(98.3); S/T]	2.893e-09	5.5767e-05	1	1	1	Q8N108	Q8N108 [115-151]	Q8N108 2xPhospho [S130(98.3); S/T]	1	4251.74	3.77632e+06		High	High	7.239e-05	0.0005975	2.35	86.82
FALSE	High	[K].EENIKDSSGQEDETQSSNDDPSQSVASQDAQEIIRPR.[R]	1xPhospho [T14(98.5)]	9.19887e-06	5.5767e-05	1	1	2	Q8N108	Q8N108 [115-151]	Q8N108 1xPhospho [T128(98.5)]	1	4169.8	13736448		High	High	5.097e-05	1.634e-08	3.5	56.07
FALSE	High	[K].EENIKDSSGQEDETQSSNDDPSQSVASQDAQEIIRPR.[R]	2xDeamidated [Q15; Q23]; 1xPhospho [S/T]	6.13105e-09	5.5767e-05	1	1	1	Q8N108	Q8N108 [115-151]		1	4171.77		Shared	High	High	0.0008781	0.009964	1.62	34.49
FALSE	High	[K].EENIKDSSGQEDETQSSNDDPSQSVASQDAQEIIRPR.[R]	1xDeamidated [N18]; 3xPhospho [S8(99.2); S16(100); S17(100)]	5.7208e-08	5.5767e-05	1	1	1	Q8N108	Q8N108 [115-151]	Q8N108 3xPhospho [S122(99.2); S130(100); S131(100)]	1	4330.72			High	High	0.0007508	0.006949	2.02	53.3
FALSE	High	[K].EENPESDGEPVVEDGTSVK.[T]	1xPhospho [S6(100)]	3.28818e-06	5.5767e-05	1	1	2	Q13439	Q13439 [261-279]	Q13439 1xPhospho [S266(100)]	0	2096.85	7451028		High	High	5.097e-05	2.424e-08	4.03	119.52
FALSE	High	[K].EENSRDLEELPK.[T]	1xPhospho [S4(100)]	0.120544	0.00661234	1	1	1	Q8NFC6	Q8NFC6 [2812-2823]	Q8NFC6 1xPhospho [S2815(100)]	1	1538.67	1.18655e+06		High	High	0.003239	0.05304	1.85	122.46
FALSE	High	[K].EEPAAAGSGAASPSAAEK.[G]	2xPhospho [S8(100); S12(99.3)]	0.0578487	0.00351242	1	1	2	P29966	P29966 [70-87]	P29966 2xPhospho [S77(100); S81(99.3)]	0	1760.68	151378		High	High	0.0004252	0.003719	2.12	117.62
FALSE	High	[K].EEPDSENIPQELLSNLGHPESPPR.[K]	1xPhospho [S21(100)]	0.000757239	0.000106358	1	1	1	Q13309	Q13309 [44-67]	Q13309 1xPhospho [S64(100)]	0	2764.25			High	High	0.0003383	0.002878	2.41	100.92
FALSE	High	[K].EEPDSENIPQELLSNLGHPESPPRK.[R]	1xPhospho [S21(99.3)]	1.63989e-05	5.5767e-05	1	1	1	Q13309	Q13309 [44-68]	Q13309 1xPhospho [S64(99.3)]	1	2892.34	3.58975e+06		High	High	0.00255	0.0392	1.39	49.14
FALSE	High	[K].EEPDSENIPQELLSNLGHPESPPRK.[R]	1xDeamidated [N7]; 1xPhospho [S21(99.3)]	2.62889e-05	5.5767e-05	1	1	1	Q13309	Q13309 [44-68]	Q13309 1xPhospho [S64(99.3)]	1	2893.33			High	High	0.0009882	0.01095	1.66	41.84
FALSE	High	[K].EEPLHSIISSTESVQGSTSK.[H]	1xPhospho [S6(97.8)]	0.00134188	0.000106358	1	1	1	Q12931	Q12931 [68-87]	Q12931 1xPhospho [S73(97.8)]	0	2196.01	283019		High	High	5.097e-05	7.196e-08	3.09	52.24
FALSE	High	[K].EEPLSEEEPCTSTAIASPEK.[K]	1xCarbamidomethyl [C10]; 1xPhospho [S17(100)]	4.51666e-07	5.5767e-05	1	1	1	Q9Y2X3	Q9Y2X3 [498-517]	Q9Y2X3 1xPhospho [S514(100)]	0	2283.96	2.10701e+06		High	High	0.000107	0.00158	2.5	78.15
FALSE	High	[K].EEPLSEEEPCTSTAIASPEKK.[K]	1xCarbamidomethyl [C10]; 2xPhospho [S5(100); S17(100)]	0.000142338	5.5767e-05	1	1	2	Q9Y2X3	Q9Y2X3 [498-518]	Q9Y2X3 2xPhospho [S502(100); S514(100)]	1	2492.02	831816		High	High	7.239e-05	0.0009994	1.76	98.92
FALSE	High	[K].EEPNVDGQEVAPSSPPLAAQSPEGNHGHQEPASTSFHPPR.[I]	2xPhospho [S21(100); S/T]	4.28953e-14	5.5767e-05	1	1	1	Q9NWS9	Q9NWS9 [168-207]	Q9NWS9 2xPhospho [S188(100); S/T]	0	4344.86	6.5965e+06		High	High	0.001934	0.02494	1.95	49.78
FALSE	High	[K].EEPNVDGQEVAPSSPPLAAQSPEGNHGHQEPASTSFHPPR.[I]	1xDeamidated [Q20]; 2xPhospho [S21(100); S/T]	9.32139e-10	5.5767e-05	1	1	1	Q9NWS9	Q9NWS9 [168-207]	Q9NWS9 2xPhospho [S188(100); S/T]	0	4345.85			High	High	7.239e-05	0.000818	2.06	88.14
FALSE	High	[K].EEPPSPIEATPPQSLLEK.[V]	1xPhospho [S5(99)]	0.0526855	0.00311792	1	1	1	O75151	O75151 [470-487]	O75151 1xPhospho [S474(99)]	0	2041.97	426913		High	High	5.097e-05	4.18e-05	2.65	76.95
FALSE	High	[K].EEPPSPPQSPR.[V]	1xPhospho [S5(100)]	0.00730828	0.000643003	1	1	1	Q00613	Q00613 [299-309]	Q00613 1xPhospho [S303(100)]	0	1300.56	492116		High	High	5.097e-05	1.414e-06	3.2	70.02
FALSE	High	[K].EEPPSPPQSPR.[V]	2xPhospho [S5(100); S9(100)]	0.00709558	0.000588193	1	1	8	Q00613	Q00613 [299-309]	Q00613 2xPhospho [S303(100); S307(100)]	0	1380.52	2.88684e+06		High	High	7.239e-05	0.0005651	2.56	68.31
FALSE	High	[K].EEPQSSEEESMSSVETR.[T]	2xPhospho [S5(100); S6(100)]	0.000185207	0.000106358	1	1	2	Q3L8U1	Q3L8U1 [2054-2070]	Q3L8U1 2xPhospho [S2058(100); S2059(100)]	0	2100.74	308673		High	High	7.239e-05	0.001258	1.86	89.08
FALSE	High	[K].EEPQTVPEMPGETPPLSPIDMESQER.[I]	1xPhospho [S17(100)]	3.82956e-08	5.5767e-05	1	1	2	P05412	P05412 [227-252]	P05412 1xPhospho [S243(100)]	0	3003.3	8.06798e+06		High	High	5.097e-05	4.473e-06	3.01	71.56
FALSE	High	[K].EEPSQNDISPK.[T]	1xPhospho [S9(100)]	0.000707991	0.000106358	1	1	4	Q9NR30	Q9NR30 [81-91]	Q9NR30 1xPhospho [S89(100)]	0	1323.55	9081356		High	High	7.239e-05	0.000206	2.54	26.23
FALSE	High	[K].EEPVSEEGEEDEEQEAEEEPMDTSPSGLHSK.[L]	2xPhospho [S5(100); S24(98.8)]	1.86855e-09	5.5767e-05	1	1	1	Q9NVU0	Q9NVU0 [499-529]	Q9NVU0 2xPhospho [S503(100); S522(98.8)]	0	3619.34	1.88358e+06		High	High	7.239e-05	5.529e-05	3.29	82.96
FALSE	High	[K].EEPVSEEGEEDEEQEAEEEPMDTSPSGLHSK.[L]	1xOxidation [M21]; 1xPhospho [S5(100)]	2.37423e-12	5.5767e-05	1	1	4	Q9NVU0	Q9NVU0 [499-529]	Q9NVU0 1xPhospho [S503(100)]	0	3555.36	2.09578e+06		High	High	0.003423	0.05547	1.39	79.62
FALSE	High	[K].EEPVSEEGEEDEEQEAEEEPMDTSPSGLHSK.[L]	1xPhospho [S5(100)]	4.75065e-18	5.5767e-05	1	1	2	Q9NVU0	Q9NVU0 [499-529]	Q9NVU0 1xPhospho [S503(100)]	0	3539.37	14014779		High	High	5.097e-05	6.169e-06	4.09	97.8
FALSE	High	[K].EEPVSSGPEEAVGK.[S]	1xPhospho [S5(100)]	5.61323e-06	5.5767e-05	1	1	6	O00567	O00567 [565-578]	O00567 1xPhospho [S569(100)]	0	1494.64	5.16572e+07		High	High	5.097e-05	8.536e-06	3.11	49.74
FALSE	High	[K].EEPVSSGPEEAVGK.[S]	2xPhospho [S5(100); S6(100)]	1.36373e-05	5.5767e-05	1	1	10	O00567	O00567 [565-578]	O00567 2xPhospho [S569(100); S570(100)]	0	1574.6	9.12229e+07		High	High	5.097e-05	6.976e-06	2.43	24.46
FALSE	High	[K].EEPVTPTSGGGPMSPQDDEAEEESDNELSSGTGDVSK.[D]	1xPhospho [S24(100)]	7.64108e-06	5.5767e-05	1	1	1	Q5R372	Q5R372 [467-503]	Q5R372 1xPhospho [S490(100)]	0	3844.54			High	High	0.0003999	0.003402	2.41	88.38
FALSE	High	[K].EEQAASAAAEDTCDVGVSSDDDK.[G]	1xCarbamidomethyl [C13]; 2xPhospho [S18(100); S19(100)]	0.000218463	0.000106358	1	1	1	Q92539	Q92539 [169-191]	Q92539 2xPhospho [S186(100); S187(100)]	0	2529.88	260342		High	High	5.097e-05	1.755e-06	2.67	107.52
FALSE	High	[K].EEQEGMEESPQSVGR.[Q]	1xPhospho [S9(100)]	0.00172877	0.000106358	1	1	1	Q5T481	Q5T481 [854-868]	Q5T481 1xPhospho [S862(100)]	0	1771.68	245734		High	High	7.239e-05	0.0003898	1.92	48.91
FALSE	High	[K].EEQEGMEESPQSVGR.[Q]	2xPhospho [S9(100); S12(100)]	0.000422389	0.000106358	1	1	2	Q5T481	Q5T481 [854-868]	Q5T481 2xPhospho [S862(100); S865(100)]	0	1851.65	763683	Shared	High	High	0.002938	0.04541	1.53	63.94
FALSE	High	[K].EEQLKNSAEEEVLSSEK.[Q]	1xPhospho [S7(100)]	1.17445e-05	5.5767e-05	1	1	1	O94880	O94880 [78-94]	O94880 1xPhospho [S84(100)]	1	2028.9	565214		High	High	0.001692	0.02239	1.12	58.78
FALSE	High	[K].EERGEEDSENESTHSGNNAVSENEAELAPNASNHMAVTR.[S]	1xDeamidated [N23]; 1xPhospho [S/T]	3.36734e-06	5.5767e-05	1	1	1	Q92766	Q92766 [1578-1616]		1	4292.75			High	High	7.239e-05	0.0002724	1.92	30.33
FALSE	High	[K].EERGEEDSENESTHSGNNAVSENEAELAPNASNHMAVTR.[S]	2xDeamidated [N18; N23]; 1xPhospho [S/T]	8.55931e-05	5.5767e-05	1	1	1	Q92766	Q92766 [1578-1616]		1	4293.74			High	High	0.0006608	0.005865	2.53	107.55
FALSE	High	[K].EERNSWIQIIQDTINTLNR.[D]	2xDeamidated [N15; N18]; 2xPhospho [S5(100); T]	0.0621835	0.00360926	1	1	1	Q12802	Q12802 [2319-2337]	Q12802 2xPhospho [S2323(100); T]	1	2505.11	378284		High	High	5.097e-05	3.41e-05	3.05	32.77
FALSE	High	[K].EERSPQTLAPVGEDAMK.[T]	1xPhospho [S/T]	0.00023276	0.000106358	1	1	2	Q92797	Q92797 [1240-1256]		1	1937.87	298884		High	High	7.239e-05	0.0004269	4.05	97.23
FALSE	High	[K].EERSPQTLAPVGEDAMK.[T]	1xOxidation [M16]; 1xPhospho [S4(100)]	1.65287e-07	5.5767e-05	1	1	2	Q92797	Q92797 [1240-1256]	Q92797 1xPhospho [S1243(100)]	1	1953.86	2.63243e+06		High	High	0.0008272	0.00898	1.25	105.44
FALSE	High	[K].EERSPQTLAPVGEDAMKTPSPAAEDAR.[E]	3xPhospho [T7(99.3); T18(100); S20(100)]	2.49868e-07	5.5767e-05	1	1	1	Q92797	Q92797 [1240-1266]	Q92797 3xPhospho [T1246(99.3); T1257(100); S1259(100)]	2	3093.27	1099145		High	High	0.0004252	0.003745	2.23	56.34
FALSE	High	[K].EESAEELQAAEHPDEVEDPK.[N]	1xDeamidated [Q8]; 1xPhospho [S3(100)]	8.49287e-09	5.5767e-05	1	1	1	O00193	O00193 [145-164]	O00193 1xPhospho [S147(100)]	0	2332.93	4739449		High	High	0.0004545	0.004586	1.69	35.4
FALSE	High	[K].EESAEELQAAEHPDEVEDPK.[N]	1xPhospho [S3(100)]	1.0295e-09	5.5767e-05	1	1	13	O00193	O00193 [145-164]	O00193 1xPhospho [S147(100)]	0	2331.95	290223886		High	High	0.003139	0.05032	1.41	92.11
FALSE	High	[K].EESAEELQAAEHPDEVEDPKNKK.[D]	1xDeamidated [N21]; 1xPhospho [S3(100)]	4.1881e-05	5.5767e-05	1	1	2	O00193	O00193 [145-167]	O00193 1xPhospho [S147(100)]	2	2703.17	725795		High	High	0.000107	0.001552	2.71	79.1
FALSE	High	[K].EESDDEAAVEEEEEEK.[K]	1xPhospho [S3(100)]	2.81364e-09	5.5767e-05	1	1	5	P14625	P14625 [304-319]	P14625 1xPhospho [S306(100)]	0	1946.69	2.42651e+07		High	High	7.239e-05	0.000394	3.04	74.82
FALSE	High	[K].EESDDEAAVEEEEEEKKPK.[T]	1xPhospho [S3(100)]	1.24586e-09	5.5767e-05	1	1	2	P14625	P14625 [304-322]	P14625 1xPhospho [S306(100)]	1	2299.93	10208498		High	High	0.001583	0.02105	2.24	69.14
FALSE	High	[K].EESDEEEEDDEESGR.[L]	1xPhospho [S3(100)]	4.98831e-07	5.5767e-05	1	1	3	Q96EV2	Q96EV2 [203-217]	Q96EV2 1xPhospho [S205(100)]	0	1863.59	1.61632e+06		High	High	7.239e-05	0.0008343	2.39	46.98
FALSE	High	[K].EESDEEEEDDEESGRLR.[F]	1xPhospho [S3(100)]	0.000567672	0.000106358	1	1	1	Q96EV2	Q96EV2 [203-219]	Q96EV2 1xPhospho [S205(100)]	1	2132.78	395594		High	High	0.001989	0.02561	2.85	120.22
FALSE	High	[K].EESDWPASGSSSPLRGESAADSDGWDSAPSDLR.[T]	2xPhospho [S]	0.00988343	0.000750942	1	1	4	Q9BUL5	Q9BUL5 [53-85]		1	3581.4	2.73505e+06		High	High	0.002915	0.04422	1.43	86.4
FALSE	High	[K].EESDWPASGSSSPLRGESAADSDGWDSAPSDLR.[T]	1xPhospho [S]	1.72579e-09	5.5767e-05	1	1	1	Q9BUL5	Q9BUL5 [53-85]		1	3501.44	3.12178e+06		High	High	7.239e-05	0.0001236	2.32	77.42
FALSE	High	[K].EESEESDDDMGFGLFD.[-]	1xOxidation [M10]; 2xPhospho [S3(100); S6(100)]	0.0166985	0.00139231	1	2	1	P05387	P05387 [100-115]	P05387 2xPhospho [S102(100); S105(100)]	0	1997.59	1.132e+06		High	High	7.239e-05	0.0001895	3.02	108.27
FALSE	High	[K].EESEESDEDMGFGLFD.[-]	2xPhospho [S3(100); S6(100)]	0.000546861	0.000106358	1	2	2	P05388	P05388 [302-317]	P05388 2xPhospho [S304(100); S307(100)]	0	1995.61	3.26274e+06		High	High	0.00021	0.001933	3	58.53
FALSE	High	[K].EESPQSKAETELK.[A]	2xPhospho [S3(100); S6(100)]	0.00225743	0.000106358	1	1	2	P11171	P11171 [186-198]	P11171 2xPhospho [S188(100); S191(100)]	1	1635.66	1.61604e+06		High	High	5.097e-05	1.376e-10	4.93	75.68
FALSE	High	[K].EESSDDEDKESEEEPPKK.[T]	2xPhospho [S3(100); S4(100)]	0.00187658	0.000106358	1	1	1	P35659	P35659 [241-258]	P35659 2xPhospho [S243(100); S244(100)]	2	2266.82	224108		High	High	5.097e-05	3.348e-07	3.24	76.02
FALSE	High	[K].EESSDDEDKESEEEPPKK.[T]	3xPhospho [S3(100); S4(100); S11(100)]	4.12469e-05	5.5767e-05	1	1	6	P35659	P35659 [241-258]	P35659 3xPhospho [S243(100); S244(100); S251(100)]	2	2346.78	2.88214e+06		High	High	5.097e-05	4.982e-07	2.45	63.51
FALSE	High	[K].EESSEDENEVSNILR.[S]	1xPhospho [S]	0.0566621	0.00347473	1	1	1	Q01804	Q01804 [1021-1035]		0	1829.74	462005		High	High	0.0003675	0.002944	2.15	102.78
FALSE	High	[K].EESSEDENEVSNILR.[S]	2xPhospho [S3(100); S4(100)]	0.000155351	5.5767e-05	1	1	1	Q01804	Q01804 [1021-1035]	Q01804 2xPhospho [S1023(100); S1024(100)]	0	1909.71	5033185		High	High	5.097e-05	2.182e-05	2.56	104.45
FALSE	High	[K].EESSELEQPFAQDTSSVGPDR.[K]	1xPhospho [S/T]	6.96245e-09	5.5767e-05	2	2	7	Q15424; Q14151	Q15424 [232-252]; Q14151 [231-251]		0	2387.99	1.24573e+07		High	High	5.097e-05	5.499e-06	3.39	51.36
FALSE	High	[K].EESSELEQPFAQDTSSVGPDRK.[L]	1xPhospho [S3(99.5)]	5.19733e-10	5.5767e-05	2	2	3	Q15424; Q14151	Q15424 [232-253]; Q14151 [231-252]	Q15424 1xPhospho [S234(99.5)]; Q14151 1xPhospho [S233(99.5)]	1	2516.08	8.13443e+06		High	High	0.001583	0.02105	1.28	71.76
FALSE	High	[K].EETELDSEEEQPSHDTSVVSEQMAGSEDDHEEDSHTK.[E]	1xDeamidated [Q11]; 1xPhospho [T3(100)]	0.000152881	5.5767e-05	1	1	1	Q92794	Q92794 [1367-1403]	Q92794 1xPhospho [T1369(100)]	0	4253.63	358468		High	High	7.239e-05	7.011e-05	2.12	75.36
FALSE	High	[K].EETELDSEEEQPSHDTSVVSEQMAGSEDDHEEDSHTK.[E]	2xPhospho [T3(99.1); S26(100)]	0.0821094	0.00435056	1	1	1	Q92794	Q92794 [1367-1403]	Q92794 2xPhospho [T1369(99.1); S1392(100)]	0	4332.61	1263729		High	High	5.097e-05	1.136e-06	4.68	70.1
FALSE	High	[K].EETELDSEEEQPSHDTSVVSEQMAGSEDDHEEDSHTK.[E]	1xDeamidated [Q22]; 2xPhospho [T3(99.1); S26(100)]	0.00156432	0.000106358	1	1	1	Q92794	Q92794 [1367-1403]	Q92794 2xPhospho [T1369(99.1); S1392(100)]	0	4333.59			High	High	0.001583	0.02033	1.6	44.69
FALSE	High	[K].EETNGPSNQKPVKSPDNSIK.[M]	2xDeamidated [N4; N8]; 1xPhospho [S14(100)]	6.12995e-05	5.5767e-05	1	1	1	Q9UKL0	Q9UKL0 [447-466]	Q9UKL0 1xPhospho [S460(100)]	1	2251.01	338340		High	High	5.097e-05	1.166e-06	4.4	45.31
FALSE	High	[K].EETNGPSNQKPVKSPDNSIK.[M]	1xDeamidated [Q/N]; 1xPhospho [S14(99.3)]	4.20413e-06	5.5767e-05	1	1	2	Q9UKL0	Q9UKL0 [447-466]	Q9UKL0 1xPhospho [S460(99.3)]	1	2250.03	1.05281e+06		High	High	0.001266	0.01497	1.32	28.42
FALSE	High	[K].EETNGPSNQKPVKSPDNSIK.[M]	1xPhospho [S14(100)]	2.2091e-07	5.5767e-05	1	1	4	Q9UKL0	Q9UKL0 [447-466]	Q9UKL0 1xPhospho [S460(100)]	1	2249.04	5.13322e+06		High	High	7.239e-05	0.0001316	3.08	66.38
FALSE	High	[K].EETPPPVEPEEEEDTEDAGLDDWEAMASDEETEK.[V]	2xPhospho [T3(100); S28(100)]	1.17643e-06	5.5767e-05	1	1	2	O60841	O60841 [484-517]	O60841 2xPhospho [T486(100); S511(100)]	0	4008.48	2.78689e+06		High	High	5.097e-05	1.523e-06	2.86	57.17
FALSE	High	[K].EETPPPVEPEEEEDTEDAGLDDWEAMASDEETEK.[V]	1xPhospho [S28(100)]	1.63329e-07	5.5767e-05	1	1	2	O60841	O60841 [484-517]	O60841 1xPhospho [S511(100)]	0	3928.52	14233830		High	High	7.239e-05	0.0003088	2.53	84.46
FALSE	High	[K].EFAGEDTSDLFLEER.[E]	1xPhospho [T/S]	0.0117576	0.000859632	1	1	2	O14980	O14980 [1024-1038]		0	1837.75	160108		High	High	0.002006	0.02773	1.81	65.05
FALSE	High	[K].EFAPATPPSTPHNSSVGSLSENEQNTIEK.[E]	1xPhospho [T6(100)]	2.64162e-07	5.5767e-05	1	1	1	Q9UKA4	Q9UKA4 [1131-1159]	Q9UKA4 1xPhospho [T1136(100)]	0	3148.41	942826		High	High	7.239e-05	0.0005285	2.5	90.3
FALSE	High	[K].EFAPSDEELDSYR.[R]	1xPhospho [S5(100)]	0.0183124	0.00139231	1	1	2	O75391	O75391 [110-122]	O75391 1xPhospho [S114(100)]	0	1637.64	1.03119e+06		High	High	0.0008781	0.009774	1.42	71.36
FALSE	High	[K].EFGDGSDENEMEEHELK.[D]	1xOxidation [M11]; 1xPhospho [S6(100)]	0.000185783	0.000106358	1	1	1	Q5F1R6	Q5F1R6 [278-294]	Q5F1R6 1xPhospho [S283(100)]	0	2090.75	2.64672e+06		High	High	0.0001408	0.001718	2.12	89.1
FALSE	High	[K].EFGDGSDENEMEEHELK.[D]	1xPhospho [S6(100)]	1.38994e-06	5.5767e-05	1	1	2	Q5F1R6	Q5F1R6 [278-294]	Q5F1R6 1xPhospho [S283(100)]	0	2074.76	1.52464e+07		High	High	7.239e-05	0.000574	2.14	61.63
FALSE	High	[K].EFGYDSPHDLDSD.[-]	2xPhospho [S6(100); S12(100)]	0.00284094	0.000106358	1	1	1	Q96CW6	Q96CW6 [297-309]	Q96CW6 2xPhospho [S302(100); S308(100)]	0	1656.51	1.52128e+06		High	High	0.003738	0.05877	1.06	49.4
FALSE	High	[K].EFGYDSPHDLDSD.[-]	1xPhospho [S12(100)]	8.77769e-05	5.5767e-05	1	1	4	Q96CW6	Q96CW6 [297-309]	Q96CW6 1xPhospho [S308(100)]	0	1576.55	2909930		High	High	5.097e-05	1.302e-05	3.6	24.11
FALSE	High	[K].EFVSSDESSSGENK.[S]	2xPhospho [S4(100); S5(100)]	0.000134559	5.5767e-05	1	1	1	Q08945	Q08945 [664-677]	Q08945 2xPhospho [S667(100); S668(100)]	0	1661.56	1.87725e+06		High	High	0.001347	0.01571	1.86	68.3
FALSE	High	[K].EGAASPAPETPQPTSPETSPK.[E]	1xPhospho [S/T]	2.2624e-07	5.5767e-05	1	1	3	Q9Y3X0	Q9Y3X0 [372-392]		0	2158.95	3.54671e+06		High	High	0.0008781	0.009362	1.97	71.64
FALSE	High	[K].EGAASPAPETPQPTSPETSPK.[E]	1xDeamidated [Q12]; 3xPhospho [S5(98.6); T14(100); S15(99.9)]	0.0941925	0.00519716	1	1	2	Q9Y3X0	Q9Y3X0 [372-392]	Q9Y3X0 3xPhospho [S376(98.6); T385(100); S386(99.9)]	0	2319.87	5.56905e+06		High	High	7.239e-05	0.0001044	3.74	30.71
FALSE	High	[K].EGAASPAPETPQPTSPETSPK.[E]	2xPhospho [S5(100); S15(99.2)]	1.06336e-07	5.5767e-05	1	1	6	Q9Y3X0	Q9Y3X0 [372-392]	Q9Y3X0 2xPhospho [S376(100); S386(99.2)]	0	2238.92	1.16291e+07		High	High	0.0003383	0.002857	1.96	67.62
FALSE	High	[K].EGALSRVSDESLSK.[V]	1xPhospho [S8(99.2)]	0.00227191	0.000106358	1	1	1	Q08357	Q08357 [249-262]	Q08357 1xPhospho [S256(99.2)]	1	1557.72			High	High	0.003738	0.0587	1.72	51.54
FALSE	High	[K].EGDATKDSLDDLFPNEEEEDPSNGLSR.[G]	1xPhospho [T5(99.6)]	1.76137e-07	5.5767e-05	1	1	1	Q9NSK0	Q9NSK0 [167-193]	Q9NSK0 1xPhospho [T171(99.6)]	1	3059.26	869863		High	High	5.097e-05	2.017e-06	3.5	121.34
FALSE	High	[K].EGDELEDNGKNFYESDDDQK.[E]	1xPhospho [S15(100)]	4.84845e-06	5.5767e-05	1	1	1	O00203	O00203 [262-281]	O00203 1xPhospho [S276(100)]	1	2426.91	624887		High	High	0.000107	0.001599	2.14	103.22
FALSE	High	[K].EGDELEDNGKNFYESDDDQK.[E]	1xDeamidated [N]; 1xPhospho [S15(100)]	1.04358e-05	5.5767e-05	1	1	4	O00203	O00203 [262-281]	O00203 1xPhospho [S276(100)]	1	2427.9	1.9649e+06		High	High	0.00304	0.04697	0.85	30.23
FALSE	High	[K].EGDELEDNGKNFYESDDDQK.[E]	2xDeamidated [N8; N11]; 1xPhospho [S15(100)]	0.00172877	0.000106358	1	1	2	O00203	O00203 [262-281]	O00203 1xPhospho [S276(100)]	1	2428.88			High	High	0.001583	0.01996	1.5	92.39
FALSE	High	[K].EGDELEDNGKNFYESDDDQKEK.[T]	1xPhospho [S15(100)]	0.000360267	0.000106358	1	1	1	O00203	O00203 [262-283]	O00203 1xPhospho [S276(100)]	2	2684.05			High	High	5.097e-05	2.169e-06	2.98	39.24
FALSE	High	[K].EGDVDVSDSDDEDDNLPANFDTCHR.[A]	1xCarbamidomethyl [C23]; 1xDeamidated [N15]; 1xPhospho [S/T]	0.00179534	0.000106358	1	1	1	Q9NYV6	Q9NYV6 [164-188]		0	2918.06	1.15741e+06		High	High	7.239e-05	7.86e-05	3.15	51.03
FALSE	High	[K].EGDVDVSDSDDEDDNLPANFDTCHR.[A]	1xCarbamidomethyl [C23]; 2xPhospho [S7(100); S9(100)]	3.05852e-09	5.5767e-05	1	1	3	Q9NYV6	Q9NYV6 [164-188]	Q9NYV6 2xPhospho [S170(100); S172(100)]	0	2997.04	13853688		High	High	0.001015	0.01232	1.92	55.53
FALSE	High	[K].EGDVDVSDSDDEDDNLPANFDTCHR.[A]	1xCarbamidomethyl [C23]; 1xDeamidated [N19]; 2xPhospho [S7(100); S9(100)]	0.000904349	0.000106358	1	1	1	Q9NYV6	Q9NYV6 [164-188]	Q9NYV6 2xPhospho [S170(100); S172(100)]	0	2998.02			High	High	5.097e-05	3.057e-05	2.05	20.84
FALSE	High	[K].EGDVEEPTDDSLPTTGDAGGR.[E]	1xPhospho [T/S]	0.0195135	0.00144309	1	1	1	Q9UKN8	Q9UKN8 [642-662]		0	2197.88			High	High	7.239e-05	0.0002937	2.54	47.78
FALSE	High	[K].EGDVEEPTDDSLPTTGDAGGREPMEEK.[L]	1xPhospho [S11(100)]	7.40687e-08	5.5767e-05	1	1	2	Q9UKN8	Q9UKN8 [642-668]	Q9UKN8 1xPhospho [S652(100)]	1	2941.19	1.07431e+06		High	High	0.0006608	0.005884	1.93	73.81
FALSE	High	[K].EGEDGDQPTTPPKPLK.[T]	1xPhospho [T10(100)]	2.34714e-06	5.5767e-05	1	1	2	P18858	P18858 [174-189]	P18858 1xPhospho [T183(100)]	0	1788.81	2.09829e+06		High	High	5.097e-05	6.572e-06	2.84	46.17
FALSE	High	[K].EGEEPTKGNSGSEACTSSFLR.[L]	1xCarbamidomethyl [C15]; 1xPhospho [T6(99.6)]	2.0509e-06	5.5767e-05	1	1	2	Q9H2Y7	Q9H2Y7 [1293-1313]	Q9H2Y7 1xPhospho [T1298(99.6)]	1	2322.95	901848		High	High	5.097e-05	6.209e-07	3.63	73.14
FALSE	High	[K].EGEEPTVYSDEEEPK.[D]	1xPhospho [S9(100)]	1.85145e-05	5.5767e-05	1	1	7	O00264	O00264 [173-187]	O00264 1xPhospho [S181(100)]	0	1817.7	4.32829e+07		High	High	0.0003383	0.002881	2.06	84.92
FALSE	High	[K].EGEEPTVYSDEEEPKDESAR.[K]	1xPhospho [S9(100)]	9.9166e-09	5.5767e-05	1	1	5	O00264	O00264 [173-192]	O00264 1xPhospho [S181(100)]	1	2375.94	8.31027e+07		High	High	0.002786	0.04283	1.65	44.11
FALSE	High	[K].EGEEPTVYSDEEEPKDESARK.[N]	1xPhospho [S9(100)]	1.14873e-06	5.5767e-05	1	1	1	O00264	O00264 [173-193]	O00264 1xPhospho [S181(100)]	2	2504.03	1.8283e+06		High	High	0.0003675	0.003188	1.72	24.8
FALSE	High	[K].EGEETEGSEEDDKENDK.[T]	1xPhospho [S8(100)]	1.78959e-07	5.5767e-05	1	1	2	P49321	P49321 [473-489]	P49321 1xPhospho [S480(100)]	1	2019.72	2.01772e+06		High	High	0.0009882	0.01093	1.57	30.68
FALSE	High	[K].EGEETEGSEEDDKENDKTEEMPNDSVLENK.[S]	1xDeamidated [N15]; 1xPhospho [T/S]	7.26664e-05	5.5767e-05	1	1	1	P49321	P49321 [473-502]		2	3507.36	573418		High	High	0.0003999	0.00342	2.25	85.66
FALSE	High	[K].EGEETEGSEEDDKENDKTEEMPNDSVLENK.[S]	1xOxidation [M21]; 1xPhospho [T/S]	6.895e-06	5.5767e-05	1	1	3	P49321	P49321 [473-502]		2	3522.37	3.24734e+06		High	High	0.0003383	0.002869	1.73	52.34
FALSE	High	[K].EGEETEGSEEDDKENDKTEEMPNDSVLENK.[S]	2xPhospho [T5(100); S8(99.3)]	2.85173e-05	5.5767e-05	1	1	3	P49321	P49321 [473-502]	P49321 2xPhospho [T477(100); S480(99.3)]	2	3586.35	6.55487e+06		High	High	0.004944	0.08383	1.87	49.37
FALSE	High	[K].EGEETEGSEEDDKENDKTEEMPNDSVLENK.[S]	1xPhospho [T/S]	2.74567e-11	5.5767e-05	1	1	3	P49321	P49321 [473-502]		2	3506.38	16382323		High	High	0.000485	0.004708	0.96	33.58
FALSE	High	[K].EGEEVYSWSESQDQVFLR.[W]	1xPhospho [Y/S]	0.00186473	0.000106358	1	1	1	Q8N201	Q8N201 [1136-1153]		0	2267.95	69724.8		High	High	0.001826	0.02403	2	68.08
FALSE	High	[K].EGFGLSENPFASLSPDEQK.[D]	1xPhospho [S14(100)]	1.42394e-05	5.5767e-05	1	1	1	O15504	O15504 [93-111]	O15504 1xPhospho [S106(100)]	0	2131.92			High	High	7.239e-05	0.001145	2.16	61.08
FALSE	High	[K].EGFGLSENPFASLSPDEQKDEK.[K]	1xPhospho [S14(100)]	0.0472159	0.00281872	1	1	1	O15504	O15504 [93-114]	O15504 1xPhospho [S106(100)]	1	2504.09	564628		High	High	7.239e-05	0.0004876	3.05	29.94
FALSE	High	[K].EGGEAEESATDTTSETNKR.[F]	1xPhospho [T/S]	3.20248e-08	5.5767e-05	1	1	1	Q9NWQ8	Q9NWQ8 [275-293]		1	2091.84	671672		High	High	0.0004252	0.003751	2.03	38.87
FALSE	High	[K].EGGGDSSASSPTEEEQEQGEIGACSDEGTAQEGK.[A]	1xCarbamidomethyl [C24]; 1xDeamidated [Q]; 1xPhospho [S/T]	7.07584e-07	5.5767e-05	1	1	2	P49006	P49006 [111-144]		0	3494.32	1.00104e+06		High	High	0.0008781	0.009139	1.81	78.23
FALSE	High	[K].EGGGDSSASSPTEEEQEQGEIGACSDEGTAQEGK.[A]	1xCarbamidomethyl [C24]; 1xDeamidated [Q]; 2xPhospho [S6(100); S7(97.8)]	6.39601e-06	5.5767e-05	1	1	2	P49006	P49006 [111-144]	P49006 2xPhospho [S116(100); S117(97.8)]	0	3574.28	2.32195e+06		High	High	0.0006102	0.005209	2.35	54.86
FALSE	High	[K].EGGGDSSASSPTEEEQEQGEIGACSDEGTAQEGK.[A]	1xCarbamidomethyl [C24]; 2xPhospho [S6(99.7); S/T]	8.60922e-10	5.5767e-05	1	1	8	P49006	P49006 [111-144]	P49006 2xPhospho [S116(99.7); S/T]	0	3573.3	8.9202e+06		High	High	0.0006102	0.005223	2.09	83.67
FALSE	High	[K].EGGGDSSASSPTEEEQEQGEIGACSDEGTAQEGK.[A]	1xCarbamidomethyl [C24]; 1xPhospho [S6(99.2)]	3.1767e-15	5.5767e-05	1	1	11	P49006	P49006 [111-144]	P49006 1xPhospho [S116(99.2)]	0	3493.33	5.19574e+07		High	High	0.001638	0.02141	1.75	88.76
FALSE	High	[K].EGGGDSSASSPTEEEQEQGEIGACSDEGTAQEGK.[A]	1xCarbamidomethyl [C24]; 2xDeamidated [Q16; Q18]; 2xPhospho [S10(99.3); S/T]	1.34115e-06	5.5767e-05	1	1	1	P49006	P49006 [111-144]	P49006 2xPhospho [S120(99.3); S/T]	0	3575.27			High	High	7.239e-05	6.042e-05	2.26	42.92
FALSE	High	[K].EGGGDSSASSPTEEEQEQGEIGACSDEGTAQEGK.[A]	1xCarbamidomethyl [C24]; 2xDeamidated [Q18; Q31]; 1xPhospho [S25(98.8)]	0.0139105	0.00112927	1	1	1	P49006	P49006 [111-144]	P49006 1xPhospho [S135(98.8)]	0	3495.3			High	High	5.097e-05	3.899e-05	2.71	74.52
FALSE	High	[K].EGHETPMDIDSDDSK.[A]	1xPhospho [S11(99.5)]	0.0324155	0.00216373	1	1	1	Q8TDB6	Q8TDB6 [522-536]	Q8TDB6 1xPhospho [S532(99.5)]	0	1755.64	122404		High	High	7.239e-05	7.781e-05	2.84	110.02
FALSE	High	[K].EGHSLEMENENLVENGADSDEDDNSFLK.[Q]	1xDeamidated [N15]; 1xOxidation [M7]; 1xPhospho [S19(100)]	4.6472e-12	5.5767e-05	1	1	4	Q9UHB6	Q9UHB6 [668-695]	Q9UHB6 1xPhospho [S686(100)]	0	3234.26	922415		High	High	7.239e-05	0.0009226	3.01	76.01
FALSE	High	[K].EGHSLEMENENLVENGADSDEDDNSFLK.[Q]	2xPhospho [S4(100); S19(100)]	9.39577e-10	5.5767e-05	1	1	2	Q9UHB6	Q9UHB6 [668-695]	Q9UHB6 2xPhospho [S671(100); S686(100)]	0	3297.25	1381204		High	High	5.097e-05	1.097e-05	2.47	122.32
FALSE	High	[K].EGHSLEMENENLVENGADSDEDDNSFLK.[Q]	2xDeamidated [N15; N24]; 1xPhospho [S19(100)]	3.29638e-11	5.5767e-05	1	1	2	Q9UHB6	Q9UHB6 [668-695]	Q9UHB6 1xPhospho [S686(100)]	0	3219.25	2.09255e+06		High	High	0.001718	0.02262	1.88	48.37
FALSE	High	[K].EGHSLEMENENLVENGADSDEDDNSFLK.[Q]	1xDeamidated [N]; 1xPhospho [S19(100)]	1.14471e-13	5.5767e-05	1	1	3	Q9UHB6	Q9UHB6 [668-695]	Q9UHB6 1xPhospho [S686(100)]	0	3218.26	10301266		High	High	0.005141	0.08829	1.73	28.73
FALSE	High	[K].EGHSLEMENENLVENGADSDEDDNSFLK.[Q]	1xOxidation [M7]; 1xPhospho [S19(100)]	2.4412e-12	5.5767e-05	1	1	9	Q9UHB6	Q9UHB6 [668-695]	Q9UHB6 1xPhospho [S686(100)]	0	3233.27	3.73897e+07		High	High	7.239e-05	6.975e-05	2.65	62.22
FALSE	High	[K].EGHSLEMENENLVENGADSDEDDNSFLK.[Q]	1xPhospho [S19(100)]	6.44433e-15	5.5767e-05	1	1	7	Q9UHB6	Q9UHB6 [668-695]	Q9UHB6 1xPhospho [S686(100)]	0	3217.28	1.26508e+08		High	High	5.097e-05	5.722e-09	3.95	85.02
FALSE	High	[K].EGHSPEGSTVTYHLLGPQEEGEGVVDVK.[G]	1xPhospho [S4(100)]	1.35429e-09	5.5767e-05	1	1	2	O75381	O75381 [279-306]	O75381 1xPhospho [S282(100)]	0	3030.37	5.05566e+06		High	High	0.002891	0.04327	1.39	41.93
FALSE	High	[K].EGICALGGTSELSSEGTQHSYSEEEK.[Y]	1xCarbamidomethyl [C4]; 1xPhospho [S13(99.6)]	3.09666e-07	5.5767e-05	1	1	1	P13797	P13797 [101-126]	P13797 1xPhospho [S113(99.6)]	0	2865.18	516411		High	High	0.003188	0.05218	1.34	67.12
FALSE	High	[K].EGISDGATMK.[T]	1xPhospho [S4(100)]	0.0540745	0.00327237	1	1	1	P31751	P31751 [299-308]	P31751 1xPhospho [S302(100)]	0	1088.43	215049		High	High	5.097e-05	2.528e-08	3.46	71.8
FALSE	High	[K].EGIVKQDSLVINLNR.[S]	1xPhospho [S8(100)]	0.0761955	0.00415722	1	1	1	Q9Y5B9	Q9Y5B9 [643-657]	Q9Y5B9 1xPhospho [S650(100)]	1	1777.92	137595		High	High	0.0008781	0.01007	1.69	40.04
FALSE	High	[K].EGLSGDALSSPSAPEPVVGTPDDK.[L]	1xPhospho [T20(100)]	3.74732e-07	5.5767e-05	1	1	1	Q92503	Q92503 [215-238]	Q92503 1xPhospho [T234(100)]	0	2405.08	482567		High	High	7.239e-05	0.001148	1.69	80.85
FALSE	High	[K].EGLSGDALSSPSAPEPVVGTPDDKLDADYIK.[R]	1xPhospho [T20(100)]	7.08161e-12	5.5767e-05	1	1	1	Q92503	Q92503 [215-245]	Q92503 1xPhospho [T234(100)]	1	3223.49	863549		High	High	7.239e-05	0.0002553	3.77	37.75
FALSE	High	[K].EGLSGDALSSPSAPEPVVGTPDDKLDADYIKR.[Y]	1xPhospho [T20(100)]	0.0167709	0.00139231	1	1	2	Q92503	Q92503 [215-246]	Q92503 1xPhospho [T234(100)]	2	3379.59	703328		High	High	0.001583	0.02007	1.59	65.7
FALSE	High	[K].EGMNPSYDEYADSDEDQHDAYLER.[M]	1xDeamidated [Q17]; 1xOxidation [M3]; 1xPhospho [S13(100)]	0.0220591	0.00154123	1	1	1	Q08945	Q08945 [432-455]	Q08945 1xPhospho [S444(100)]	0	2946.06	296197		High	High	0.0004252	0.003505	2.3	53.75
FALSE	High	[K].EGMNPSYDEYADSDEDQHDAYLER.[M]	2xPhospho [S6(100); S13(100)]	3.78192e-10	5.5767e-05	1	1	1	Q08945	Q08945 [432-455]	Q08945 2xPhospho [S437(100); S444(100)]	0	3009.04	1.18383e+06		High	High	5.097e-05	6.7e-08	3.56	71.16
FALSE	High	[K].EGMNPSYDEYADSDEDQHDAYLER.[M]	1xDeamidated [Q/N]; 1xPhospho [S13(100)]	4.93565e-10	5.5767e-05	1	1	2	Q08945	Q08945 [432-455]	Q08945 1xPhospho [S444(100)]	0	2930.06	1.54863e+06		High	High	7.239e-05	0.0002398	2.61	88.96
FALSE	High	[K].EGMNPSYDEYADSDEDQHDAYLER.[M]	1xOxidation [M3]; 1xPhospho [S13(100)]	9.9166e-09	5.5767e-05	1	1	3	Q08945	Q08945 [432-455]	Q08945 1xPhospho [S444(100)]	0	2945.07	3.40815e+06		High	High	5.097e-05	3.56e-05	3.12	84.37
FALSE	High	[K].EGMNPSYDEYADSDEDQHDAYLER.[M]	1xPhospho [S13(100)]	1.70326e-13	5.5767e-05	1	1	7	Q08945	Q08945 [432-455]	Q08945 1xPhospho [S444(100)]	0	2929.08	66114826		High	High	0.0007508	0.007001	2.61	95.19
FALSE	High	[K].EGPGALGGEPSPPTHSPSR.[R]	1xPhospho [S16(99.4)]	1.68548e-05	5.5767e-05	1	1	2	A5PL33	A5PL33 [167-185]	A5PL33 1xPhospho [S182(99.4)]	0	1909.84	601190		High	High	5.097e-05	1.383e-08	4.32	81.06
FALSE	High	[K].EGPGALGGEPSPPTHSPSR.[R]	2xPhospho [S11(100); S16(99)]	2.77062e-07	5.5767e-05	1	1	4	A5PL33	A5PL33 [167-185]	A5PL33 2xPhospho [S177(100); S182(99)]	0	1989.81	961019		High	High	7.239e-05	6.99e-05	2.65	70
FALSE	High	[K].EGPSGSGDSQLSASSR.[S]	2xPhospho [S4(100); S6(100)]	0.000282766	0.000106358	1	1	2	Q12789	Q12789 [743-758]	Q12789 2xPhospho [S746(100); S748(100)]	0	1681.61	679466		High	High	0.0002433	0.002025	2.26	60
FALSE	High	[K].EGPSGSGDSQLSASSR.[S]	1xPhospho [S12(99.6)]	1.60987e-06	5.5767e-05	1	1	4	Q12789	Q12789 [743-758]	Q12789 1xPhospho [S754(99.6)]	0	1601.64	2.76521e+06		High	High	5.097e-05	4.609e-05	3.86	29.94
FALSE	High	[K].EGQPSPADEKGNDSDGEGESDDPEK.[K]	1xDeamidated [N12]; 1xPhospho [S14(100)]	2.86206e-06	5.5767e-05	1	1	1	O75351	O75351 [89-113]	O75351 1xPhospho [S102(100)]	1	2669.98	456484		High	High	7.239e-05	5.664e-05	2.27	35.11
FALSE	High	[K].EGQPSPADEKGNDSDGEGESDDPEK.[K]	1xPhospho [S14(100)]	7.11651e-06	5.5767e-05	1	1	2	O75351	O75351 [89-113]	O75351 1xPhospho [S102(100)]	1	2669	5.78795e+06		High	High	0.000107	0.001523	2.48	68.99
FALSE	High	[K].EGQPSPADEKGNDSDGEGESDDPEKK.[K]	1xDeamidated [N12]; 1xPhospho [S14(99.3)]	0.00108396	0.000106358	1	1	1	O75351	O75351 [89-114]	O75351 1xPhospho [S102(99.3)]	2	2798.08	275063		High	High	5.097e-05	1.382e-07	3.13	73.55
FALSE	High	[K].EGQPSPADEKGNDSDGEGESDDPEKK.[K]	1xPhospho [S14(100)]	2.49868e-07	5.5767e-05	1	1	2	O75351	O75351 [89-114]	O75351 1xPhospho [S102(100)]	2	2797.1	3.90702e+06		High	High	0.001508	0.01861	1.88	65.36
FALSE	High	[K].EGQWDCSACLVQNEGSSTK.[C]	2xCarbamidomethyl [C6; C9]; 1xPhospho [S7(100)]	8.25561e-05	5.5767e-05	1	1	1	P49792	P49792 [1480-1498]	P49792 1xPhospho [S1486(100)]	0	2235.87	374983		High	High	5.097e-05	1.657e-05	3.81	52.76
FALSE	High	[K].EGSDGDNEDDEDEGSGSDEDENDEGNDEDHSSPASEGGCK.[K]	1xCarbamidomethyl [C39]; 3xPhospho [S3(100); S15(100); S17(100)]	0.000230543	0.000106358	1	1	1	O94880	O94880 [230-269]	O94880 3xPhospho [S232(100); S244(100); S246(100)]	0	4427.32	334792		High	High	0.000275	0.00217	2.36	93.75
FALSE	High	[K].EGSEFSFSDGEVAEK.[A]	1xPhospho [S8(100)]	8.7175e-08	5.5767e-05	1	1	4	Q9BVS4	Q9BVS4 [330-344]	Q9BVS4 1xPhospho [S337(100)]	0	1697.66	316329		High	High	5.097e-05	1.124e-06	3.05	53.52
FALSE	High	[K].EGSEFSFSDGEVAEK.[A]	3xPhospho [S3(100); S6(100); S8(100)]	0.000707991	0.000106358	1	1	1	Q9BVS4	Q9BVS4 [330-344]	Q9BVS4 3xPhospho [S332(100); S335(100); S337(100)]	0	1857.59	685945		High	High	0.002786	0.0418	2.1	42.74
FALSE	High	[K].EGSEFSFSDGEVAEK.[A]	2xPhospho [S6(100); S8(100)]	3.43188e-05	5.5767e-05	1	1	4	Q9BVS4	Q9BVS4 [330-344]	Q9BVS4 2xPhospho [S335(100); S337(100)]	0	1777.62	7.4303e+06		High	High	5.097e-05	3.168e-15	5.85	97.1
FALSE	High	[K].EGSLGDELLPLGYSEPEQQEGASAGAPSPTLELASR.[S]	1xPhospho [S28(100)]	9.32139e-10	5.5767e-05	1	1	1	Q96CX2	Q96CX2 [149-184]	Q96CX2 1xPhospho [S176(100)]	0	3735.73	26750964		High	High	0.0004545	0.004406	2.62	33.19
FALSE	High	[K].EGSLGDELLPLGYSEPEQQEGASAGAPSPTLELASR.[S]	2xPhospho [S23(100); S28(100)]	0.000318664	0.000106358	1	1	1	Q96CX2	Q96CX2 [149-184]	Q96CX2 2xPhospho [S171(100); S176(100)]	0	3815.69			High	High	0.0006915	0.006769	1.37	63.45
FALSE	High	[K].EGSLPHSDDAGDYEQLFSSTQGEISEPSQITSEPEEQSGAVR.[E]	1xPhospho [S32(100)]	6.80571e-12	5.5767e-05	1	1	2	Q8IY92	Q8IY92 [971-1012]	Q8IY92 1xPhospho [S1002(100)]	0	4573.96	1.65543e+06		High	High	0.000107	0.001527	1.83	62.94
FALSE	High	[K].EGSSEKEEGEQEEGETEAEAEGEEAEAK.[E]	1xPhospho [S/T]	1.65754e-11	5.5767e-05	1	1	1	P07197	P07197 [556-583]		1	3077.18	2.43246e+06		High	High	0.0003675	0.003032	2.33	49.05
FALSE	High	[K].EGSSRPVWSDDDWLK.[K]	1xPhospho [S]	0.0259784	0.00174765	1	1	1	Q9UNP9	Q9UNP9 [89-103]		0	1856.79	409885		High	High	7.239e-05	0.0007359	2.29	100.84
FALSE	High	[K].EGSYSSLSPPTLTPVMPVNAGGK.[V]	1xPhospho [T13(95.6)]	0.0543564	0.00332316	1	1	2	Q15652	Q15652 [1221-1243]	Q15652 1xPhospho [T1233(95.6)]	0	2369.11	143562		High	High	5.097e-05	2.123e-05	3.15	38.68
FALSE	High	[K].EGTGQQERESPRPLQLPGAEGPAISDGEEGGGEPGAGGGAAGAAGAGR.[R]	1xPhospho [S10(99.4)]	1.74836e-12	5.5767e-05	1	1	1	Q6PKG0	Q6PKG0 [66-113]	Q6PKG0 1xPhospho [S75(99.4)]	1	4493.03	6.44731e+06	Shared	High	High	0.001015	0.01216	1.81	45.28
FALSE	High	[K].EGTGQQERESPRPLQLPGAEGPAISDGEEGGGEPGAGGGAAGAAGAGR.[R]	2xPhospho [S10(100); S25(100)]	3.17136e-14	5.5767e-05	1	1	1	Q6PKG0	Q6PKG0 [66-113]	Q6PKG0 2xPhospho [S75(100); S90(100)]	1	4573	14598429		High	High	0.0004252	0.003711	1.68	119.47
FALSE	High	[K].EGTHATCASEEGGTESSESGSSLQPLSADSTPDVNQSPR.[G]	1xCarbamidomethyl [C7]; 1xDeamidated [Q24]; 1xPhospho [S37(100)]	7.34735e-15	5.5767e-05	1	1	1	Q8WXG6	Q8WXG6 [120-158]	Q8WXG6 1xPhospho [S156(100)]	0	4043.66	1.09276e+06		High	High	5.097e-05	8.852e-06	2.76	108.69
FALSE	High	[K].EGTQASEGYFSQSQEEEFAQSEELCAK.[A]	1xCarbamidomethyl [C25]; 1xPhospho [T3(99.5)]	1.06943e-08	5.5767e-05	1	1	4	Q16643	Q16643 [589-615]	Q16643 1xPhospho [T591(99.5)]	0	3149.26	9632734		High	High	7.239e-05	0.0001276	2.13	90.76
FALSE	High	[K].EGTQASEGYFSQSQEEEFAQSEELCAK.[A]	1xCarbamidomethyl [C25]; 1xDeamidated [Q20]; 1xPhospho [T3(100)]	0.000151412	5.5767e-05	1	1	1	Q16643	Q16643 [589-615]	Q16643 1xPhospho [T591(100)]	0	3150.24			High	High	0.0007209	0.006918	1.25	60.99
FALSE	High	[K].EGVNQPAAVVMEDSSPHEALR.[C]	1xPhospho [S]	0.000167618	0.000106358	1	1	1	Q86V48	Q86V48 [625-645]		0	2316.03	759038		High	High	0.0008781	0.00988	1.64	55.12
FALSE	High	[K].EHDKSGEEEQGAEEGPGVPAATTEDHIQVEAR.[V]	1xPhospho [S5(100)]	0.0166985	0.00139231	1	1	1	Q92508	Q92508 [1816-1847]	Q92508 1xPhospho [S1820(100)]	1	3482.5	9698705		High	High	5.097e-05	1.657e-11	4.9	91.3
FALSE	High	[K].EHDKSGEEEQGAEEGPGVPAATTEDHIQVEAR.[V]	1xDeamidated [Q10]; 1xPhospho [S5(100)]	0.0500088	0.0030185	1	1	1	Q92508	Q92508 [1816-1847]	Q92508 1xPhospho [S1820(100)]	1	3483.48			High	High	0.001293	0.01533	1.91	59.23
FALSE	High	[K].EHEEGRDSEEGPRCGSSEDLHDSVR.[E]	1xCarbamidomethyl [C14]; 3xPhospho [S8(100); S16(100); S17(100)]	0.00144373	0.000106358	1	1	1	Q7Z4V5	Q7Z4V5 [618-642]	Q7Z4V5 3xPhospho [S625(100); S633(100); S634(100)]	2	3109.1	494549		High	High	7.239e-05	0.0003699	2.56	95.95
FALSE	High	[K].EHHPEEGSSGSEVEEIPETPCESQGEELK.[E]	1xCarbamidomethyl [C21]; 1xPhospho [S/T]	1.5266e-07	5.5767e-05	1	1	3	Q12888	Q12888 [652-680]		0	3316.35	2.10925e+06		High	High	7.239e-05	0.0001995	3.29	82.7
FALSE	High	[K].EHHPEEGSSGSEVEEIPETPCESQGEELK.[E]	1xCarbamidomethyl [C21]; 2xPhospho [S/T]	1.58218e-07	5.5767e-05	1	1	3	Q12888	Q12888 [652-680]		0	3396.31	2.17622e+06		High	High	0.001565	0.01911	1.41	58.53
FALSE	High	[K].EHHPEEGSSGSEVEEIPETPCESQGEELK.[E]	1xCarbamidomethyl [C21]; 3xPhospho [S8(100); S9(100); S11(100)]	6.02411e-08	5.5767e-05	1	1	3	Q12888	Q12888 [652-680]	Q12888 3xPhospho [S659(100); S660(100); S662(100)]	0	3476.28	1.53906e+07		High	High	7.239e-05	5.249e-05	2.82	49.05
FALSE	High	[K].EHPGAEDASDEQNSQSSMEHSMNSSEK.[V]	1xOxidation [M18]; 1xPhospho [S]	0.000233506	0.000106358	1	1	2	Q4VC05	Q4VC05 [141-167]		0	3044.12	208091		High	High	5.097e-05	8.791e-06	3.77	61.34
FALSE	High	[K].EHPGAEDASDEQNSQSSMEHSMNSSEK.[V]	1xPhospho [S14(99.7)]	1.77041e-10	5.5767e-05	1	1	9	Q4VC05	Q4VC05 [141-167]	Q4VC05 1xPhospho [S154(99.7)]	0	3028.12	2.81505e+06		High	High	5.097e-05	1.316e-05	2.92	61.69
FALSE	High	[K].EHPGAEDASDEQNSQSSMEHSMNSSEK.[V]	1xDeamidated [Q12]; 1xPhospho [S16(99.4)]	7.85531e-06	5.5767e-05	1	1	1	Q4VC05	Q4VC05 [141-167]	Q4VC05 1xPhospho [S156(99.4)]	0	3029.1			High	High	7.239e-05	0.0005806	1.98	60.2
FALSE	High	[K].EHQEMDEGSQSLEK.[L]	1xOxidation [M5]; 2xPhospho [S9(100); S11(100)]	0.00958024	0.000750942	1	1	2	Q8WYP5	Q8WYP5 [1287-1300]	Q8WYP5 2xPhospho [S1295(100); S1297(100)]	0	1822.62	186243		High	High	0.0006608	0.006073	1.52	47.28
FALSE	High	[K].EHQEMDEGSQSLEK.[L]	1xOxidation [M5]; 1xPhospho [S11(100)]	0.000107047	5.5767e-05	1	1	2	Q8WYP5	Q8WYP5 [1287-1300]	Q8WYP5 1xPhospho [S1297(100)]	0	1742.66	601349		High	High	5.097e-05	5.955e-06	2.95	41.05
FALSE	High	[K].EHQEMDEGSQSLEK.[L]	1xPhospho [S11(100)]	2.04138e-05	5.5767e-05	1	1	1	Q8WYP5	Q8WYP5 [1287-1300]	Q8WYP5 1xPhospho [S1297(100)]	0	1726.66	1.57765e+06		High	High	0.0008781	0.009177	2.68	38.19
FALSE	High	[K].EHSLQVSPSLEK.[G]	1xPhospho [S7(100)]	0.000159362	5.5767e-05	1	1	2	O95235	O95235 [526-537]	O95235 1xPhospho [S532(100)]	0	1433.67	2.31605e+06		High	High	0.000107	0.00161	2.5	47.6
FALSE	High	[K].EHYPVSSPSSPSPPAQPGGVSR.[N]	1xDeamidated [Q16]; 2xPhospho [S/Y]	0.000646687	0.000106358	1	1	3	O75179	O75179 [2036-2057]		0	2380.98	517804		High	High	7.239e-05	0.0006809	3.81	96.02
FALSE	High	[K].EHYPVSSPSSPSPPAQPGGVSR.[N]	1xDeamidated [Q16]; 1xPhospho [S/Y]	0.0115097	0.000802076	1	1	1	O75179	O75179 [2036-2057]		0	2301.02	1.06969e+06		High	High	0.003164	0.05082	1.11	38.19
FALSE	High	[K].EHYPVSSPSSPSPPAQPGGVSR.[N]	3xPhospho [S9(98.7); S10(100); S12(100)]	1.96322e-05	5.5767e-05	1	1	10	O75179	O75179 [2036-2057]	O75179 3xPhospho [S2044(98.7); S2045(100); S2047(100)]	0	2459.97	2.34586e+06		High	High	5.097e-05	1.101e-09	2.82	86.4
FALSE	High	[K].EHYPVSSPSSPSPPAQPGGVSR.[N]	1xPhospho [S10(99.6)]	1.1579e-08	5.5767e-05	1	1	3	O75179	O75179 [2036-2057]	O75179 1xPhospho [S2045(99.6)]	0	2300.03	6.25462e+06		High	High	7.239e-05	0.000168	2.18	79.45
FALSE	High	[K].EHYPVSSPSSPSPPAQPGGVSR.[N]	2xPhospho [S10(100); S12(100)]	2.09199e-10	5.5767e-05	1	1	12	O75179	O75179 [2036-2057]	O75179 2xPhospho [S2045(100); S2047(100)]	0	2380	2.93241e+07		High	High	7.239e-05	0.0004017	2.7	57.57
FALSE	High	[K].EHYPVSSPSSPSPPAQPGGVSRNSPLDCGSASPNK.[V]	1xCarbamidomethyl [C28]; 1xDeamidated [Q16]; 2xPhospho [S/Y]	0.000121208	5.5767e-05	1	1	1	O75179	O75179 [2036-2070]		1	3708.57			High	High	0.0002433	0.002016	2.13	117.83
FALSE	High	[K].EHYPVSSPSSPSPPAQPGGVSRNSPLDCGSASPNK.[V]	1xCarbamidomethyl [C28]; 3xPhospho [S21(97.2); S32(98.6); S/Y]	0.0157249	0.00124058	1	1	1	O75179	O75179 [2036-2070]	O75179 3xPhospho [S2056(97.2); S2067(98.6); S/Y]	1	3787.55			High	High	7.239e-05	0.0004356	3.18	52.64
FALSE	High	[K].EIAATCSGTEWGQSSGAASPGLFQAGHR.[R]	1xCarbamidomethyl [C6]; 1xPhospho [S19(100)]	6.59275e-12	5.5767e-05	1	1	2	P49757	P49757 [407-434]	P49757 1xPhospho [S425(100)]	0	2913.26	2.77264e+06		High	High	5.097e-05	1.604e-05	2.68	23.47
FALSE	High	[K].EIAATCSGTEWGQSSGAASPGLFQAGHR.[R]	1xCarbamidomethyl [C6]; 1xDeamidated [Q13]; 1xPhospho [S19(100)]	0.000120795	5.5767e-05	1	1	1	P49757	P49757 [407-434]	P49757 1xPhospho [S425(100)]	0	2914.25	3.6181e+06		High	High	7.239e-05	0.0001478	2.34	99.76
FALSE	High	[K].EIAIVHSDAEK.[E]	1xPhospho [S7(100)]	1.38533e-05	5.5767e-05	1	1	7	Q9H307	Q9H307 [341-351]	Q9H307 1xPhospho [S347(100)]	0	1291.59	4.83464e+07		High	High	7.239e-05	0.0001126	3.61	70.22
FALSE	High	[K].EIAIVHSDAEKEQEEEEQK.[Q]	1xPhospho [S7(100)]	1.38463e-08	5.5767e-05	1	1	3	Q9H307	Q9H307 [341-359]	Q9H307 1xPhospho [S347(100)]	1	2321.02	22159098		High	High	0.001934	0.02502	1.25	29.78
FALSE	High	[K].EIAIVHSDAEKEQEEEEQKQEMEVK.[M]	1xPhospho [S7(100)]	8.49438e-07	5.5767e-05	1	1	1	Q9H307	Q9H307 [341-365]	Q9H307 1xPhospho [S347(100)]	2	3065.37	765634		High	High	7.239e-05	0.0001401	2.67	52.9
FALSE	High	[K].EIEPNYESPSSNNQDK.[D]	1xPhospho [S8(100)]	0.000211713	0.000106358	1	1	1	Q9H792	Q9H792 [382-397]	Q9H792 1xPhospho [S389(100)]	0	1930.77	486105		High	High	5.097e-05	1.525e-05	2.77	25.38
FALSE	High	[K].EIESEIDSEEELINK.[K]	1xPhospho [S8(100)]	0.00095614	0.000106358	1	1	1	Q14566	Q14566 [755-769]	Q14566 1xPhospho [S762(100)]	0	1856.8	555641		High	High	5.097e-05	1.213e-07	3.22	78.83
FALSE	High	[K].EIGSSTSSSSETVVK.[L]	2xPhospho [S8(99.4); S9(99.4)]	2.24161e-05	5.5767e-05	1	1	1	Q96NE9	Q96NE9 [503-517]	Q96NE9 2xPhospho [S510(99.4); S511(99.4)]	0	1657.66	446986		High	High	0.0009882	0.0121	1.8	39
FALSE	High	[K].EIKDSTSQHDDDNISTTSGFSSR.[A]	2xPhospho [S5(99.7); T/S]	0.000387961	0.000106358	1	1	1	P49790	P49790 [168-190]	P49790 2xPhospho [S172(99.7); T/S]	1	2687.05	484331		High	High	7.239e-05	0.0003248	2.79	41.75
FALSE	High	[K].EIKDSTSQHDDDNISTTSGFSSR.[A]	1xPhospho [S/T]	1.94794e-05	5.5767e-05	1	1	1	P49790	P49790 [168-190]		1	2607.08	2.24883e+06		High	High	7.239e-05	0.0003564	2.77	57.36
FALSE	High	[K].EIKEEEEGSEDDSNVKPDFMVTLK.[T]	1xPhospho [S9(100)]	0.000141406	5.5767e-05	1	1	1	O94988	O94988 [880-903]	O94988 1xPhospho [S888(100)]	1	2848.25	403832		High	High	5.097e-05	2.822e-05	2.89	35.08
FALSE	High	[K].EINSDQATQGNISSDRGK.[K]	1xPhospho [S/T]	0.162386	0.00885898	1	1	1	Q29RF7	Q29RF7 [1220-1237]		1	1999.87	215689		High	High	0.0004252	0.004123	2.52	104.66
FALSE	High	[K].EIPEDVDMEEEKESEDSDEENDFTEK.[V]	1xOxidation [M8]; 2xPhospho [S14(100); S17(100)]	5.70279e-06	5.5767e-05	1	1	7	Q8IWA0	Q8IWA0 [766-791]	Q8IWA0 2xPhospho [S779(100); S782(100)]	1	3293.16	5.33216e+06		High	High	7.239e-05	7.822e-05	2.69	69.98
FALSE	High	[K].EIPEDVDMEEEKESEDSDEENDFTEK.[V]	2xPhospho [S14(100); S17(100)]	4.92921e-07	5.5767e-05	1	1	2	Q8IWA0	Q8IWA0 [766-791]	Q8IWA0 2xPhospho [S779(100); S782(100)]	1	3277.17	35431024		High	High	0.0008	0.008311	1.49	69.32
[truncated: 15,211 more rows]

## Sheet: Lactic acid_1 mg_02
Checked	Confidence	Annotated Sequence	Modifications	Qvality PEP	Qvality q-value	# Protein Groups	# Proteins	# PSMs	Master Protein Accessions	Positions in Master Proteins	Modifications in Master Proteins	# Missed Cleavages	Theo. MH+ [Da]	Abundances (Normalized): F1: Sample	Quan Info	Found in Sample: [S1] F1: Sample	Confidence (by Search Engine): Sequest HT	Percolator q-Value (by Search Engine): Sequest HT	Percolator PEP (by Search Engine): Sequest HT	XCorr (by Search Engine): Sequest HT	Top Apex RT [min]
[truncated: 17,783 more rows]

[truncated: 1 more sheets: Lactic acid_1 mg_03]
