# Supplementary material for: Comprehensive Evaluation of Different TiO2-Based Phosphopeptide Enrichment and Fractionation Methods for Phosphoproteomics
Source: Cells. 2022 Jun 28;11(13):2047. doi: 10.3390/cells11132047 (PMC9265536; doi:10.3390/cells11132047)
Supplement: Supplementary file 1 [file cells-11-02047-s001.zip › Supplementary Table S12 Phosphopeptides identified from the ammonia-based HpH-RP fractionation (three replicates).xlsx]

## Sheet: Ammonia_replicate 1
Checked	Confidence	Annotated Sequence	Modifications	Qvality PEP	Qvality q-value	# Protein Groups	# Proteins	# PSMs	Master Protein Accessions	Positions in Master Proteins	Modifications in Master Proteins	# Missed Cleavages	Theo. MH+ [Da]	Abundances (Normalized): F1: Sample	Abundances (Normalized): F2: Sample	Abundances (Normalized): F3: Sample	Quan Info	Found in Sample: [S1] F1: Sample	Found in Sample: [S2] F2: Sample	Found in Sample: [S3] F3: Sample	Confidence (by Search Engine): Sequest HT	Percolator q-Value (by Search Engine): Sequest HT	Percolator PEP (by Search Engine): Sequest HT	XCorr (by Search Engine): Sequest HT	Top Apex RT [min]
FALSE	High	[-].MAAAAGPGAALSPRPCDSDPATPGAQSPK.[D]	1xCarbamidomethyl [C16]; 3xPhospho [S12(100); S18(100); S27(100)]	1.15983e-07	7.66507e-05	1	1	3	Q8WUB8	Q8WUB8 [1-29]	Q8WUB8 3xPhospho [S12(100); S18(100); S27(100)]	0	2989.2		2.38522e+06			Not Found	High	Not Found	High	4.285e-05	1.702e-07	5.87	83.09
FALSE	High	[-].MAAAAGPGAALSPRPCDSDPATPGAQSPK.[D]	1xCarbamidomethyl [C16]; 1xOxidation [M1]; 2xPhospho [S12(100); S27(100)]	9.7453e-08	7.66507e-05	1	1	4	Q8WUB8	Q8WUB8 [1-29]	Q8WUB8 2xPhospho [S12(100); S27(100)]	0	2925.23		1.62782e+06	1.50254e+06		Not Found	High	High	High	4.285e-05	1.462e-07	5.5	75.79
FALSE	High	[-].MAAAAGPGAALSPRPCDSDPATPGAQSPK.[D]	1xCarbamidomethyl [C16]; 2xPhospho [S12(100); S27(100)]	1.90112e-08	7.66507e-05	1	1	4	Q8WUB8	Q8WUB8 [1-29]	Q8WUB8 2xPhospho [S12(100); S27(100)]	0	2909.24			1.03121e+07		Not Found	Not Found	High	High	4.285e-05	3.493e-08	6.1	82.12
FALSE	High	[-].MAAAAGPGAALSPRPCDSDPATPGAQSPK.[D]	1xCarbamidomethyl [C16]; 1xPhospho [S27(100)]	1.93075e-09	7.66507e-05	1	1	6	Q8WUB8	Q8WUB8 [1-29]	Q8WUB8 1xPhospho [S27(100)]	0	2829.27	2.05408e+06		2.57615e+06		High	Not Found	High	High	4.285e-05	4.701e-09	5.26	78.81
FALSE	High	[-].MAAAAGPGAALSPRPCDSDPATPGAQSPK.[D]	1xCarbamidomethyl [C16]; 1xOxidation [M1]; 1xPhospho [S27(100)]	1.70761e-07	7.66507e-05	1	1	3	Q8WUB8	Q8WUB8 [1-29]	Q8WUB8 1xPhospho [S27(100)]	0	2845.26		133726	2.49884e+06		Not Found	Peak Found	High	High	4.285e-05	2.396e-07	5.47	74.42
FALSE	High	[-].MAAAAGPGAALSPRPCDSDPATPGAQSPKDDNEDNSNDGTQPSK.[R]	1xCarbamidomethyl [C16]; 3xPhospho [S12(100); S27(100); S36(100)]	2.27135e-07	7.66507e-05	1	1	4	Q8WUB8	Q8WUB8 [1-44]	Q8WUB8 3xPhospho [S12(100); S27(100); S36(100)]	1	4605.82		5.03835e+06			High	High	Not Found	High	4.285e-05	3.068e-07	6.39	79.49
FALSE	High	[-].MAAAAGPGAALSPRPCDSDPATPGAQSPKDDNEDNSNDGTQPSK.[R]	1xCarbamidomethyl [C16]; 2xPhospho [S27(99.2); S36(100)]	6.98743e-09	7.66507e-05	1	1	3	Q8WUB8	Q8WUB8 [1-44]	Q8WUB8 2xPhospho [S27(99.2); S36(100)]	1	4525.85		2.27311e+07			Not Found	High	Not Found	High	4.285e-05	1.453e-08	7.87	76.09
FALSE	High	[-].MAAAAGPGAALSPRPCDSDPATPGAQSPKDDNEDNSNDGTQPSK.[R]	1xCarbamidomethyl [C16]; 1xDeamidated [Q26]; 1xOxidation [M1]; 1xPhospho [S27(100)]	3.69436e-10	7.66507e-05	1	1	1	Q8WUB8	Q8WUB8 [1-44]	Q8WUB8 1xPhospho [S27(100)]	1	4462.87				No Quan Values	Not Found	High	Not Found	High	4.285e-05	1.105e-09	5.17
FALSE	High	[-].MAAAAGPGAALSPRPCDSDPATPGAQSPKDDNEDNSNDGTQPSK.[R]	1xCarbamidomethyl [C16]; 1xPhospho [S27(100)]	1.60668e-09	7.66507e-05	1	1	5	Q8WUB8	Q8WUB8 [1-44]	Q8WUB8 1xPhospho [S27(100)]	1	4445.89	171630	4.77453e+06	2.21858e+07		Peak Found	High	High	High	4.285e-05	4.001e-09	5.9	74.92
FALSE	High	[-].MAAAAGPGAALSPRPCDSDPATPGAQSPKDDNEDNSNDGTQPSK.[R]	1xCarbamidomethyl [C16]; 1xDeamidated [Q26]; 1xOxidation [M1]; 2xPhospho [S12(100); S27(100)]	2.83782e-06	7.91565e-05	1	1	1	Q8WUB8	Q8WUB8 [1-44]	Q8WUB8 2xPhospho [S12(100); S27(100)]	1	4542.83		1.84414e+06			Not Found	High	Not Found	High	4.285e-05	2.813e-06	5.48	70.73
FALSE	High	[-].MAAAAGPGAALSPRPCDSDPATPGAQSPKDDNEDNSNDGTQPSK.[R]	1xCarbamidomethyl [C16]; 1xOxidation [M1]; 1xPhospho [S27(100)]	3.74413e-05	7.91565e-05	1	1	1	Q8WUB8	Q8WUB8 [1-44]	Q8WUB8 1xPhospho [S27(100)]	1	4461.88		2228392	2.16307e+06		Not Found	Peak Found	High	High	4.285e-05	2.695e-05	3.94	69.59
FALSE	High	[-].MAAAAGPGAALSPRPCDSDPATPGAQSPKDDNEDNSNDGTQPSK.[R]	1xCarbamidomethyl [C16]; 1xDeamidated [N37]; 1xPhospho [S27(99.1)]	1.87085e-05	7.91565e-05	1	1	1	Q8WUB8	Q8WUB8 [1-44]	Q8WUB8 1xPhospho [S27(99.1)]	1	4446.87		4437686			Not Found	High	Not Found	High	4.285e-05	1.468e-05	4.64	74.99
FALSE	High	[-].MAAAAGPGAALSPRPCDSDPATPGAQSPKDDNEDNSNDGTQPSK.[R]	1xCarbamidomethyl [C16]; 2xDeamidated [N35; N37]; 2xPhospho [S27(100); S36(100)]	0.000335019	0.000119331	1	1	1	Q8WUB8	Q8WUB8 [1-44]	Q8WUB8 2xPhospho [S27(100); S36(100)]	1	4527.82				No Quan Values	Not Found	High	Not Found	High	7.582e-05	0.0001821	4.01
FALSE	High	[-].MAAAAGPGAALSPRPCDSDPATPGAQSPKDDNEDNSNDGTQPSK.[R]	1xCarbamidomethyl [C16]; 2xDeamidated [N35; N37]; 1xPhospho [S12(98.4)]	0.000321245	0.000119331	1	1	1	Q8WUB8	Q8WUB8 [1-44]	Q8WUB8 1xPhospho [S12(98.4)]	1	4447.86				No Quan Values	Not Found	Not Found	High	High	7.582e-05	0.0001753	3.85
FALSE	High	[-].MAAAAGPGAALSPRPCDSDPATPGAQSPKDDNEDNSNDGTQPSK.[R]	1xCarbamidomethyl [C16]; 2xDeamidated [N32; N35]; 1xOxidation [M1]; 1xPhospho [S/T]	0.0402736	0.00226498	1	1	1	Q8WUB8	Q8WUB8 [1-44]		1	4463.85				No Quan Values	Not Found	Not Found	High	High	0.00107	0.01331	2.37
FALSE	High	[-].MAAAAGPGAALSPRPCDSDPATPGAQSPKDDNEDNSNDGTQPSKR.[R]	1xCarbamidomethyl [C16]; 3xPhospho [S12(100); S36(98.9); S/T]	3.74413e-05	7.91565e-05	1	1	1	Q8WUB8	Q8WUB8 [1-45]	Q8WUB8 3xPhospho [S12(100); S36(98.9); S/T]	2	4761.92		2.05229e+06			Not Found	High	Not Found	High	4.285e-05	2.697e-05	5.44	75.04
FALSE	High	[-].MAAAAGPGAALSPRPCDSDPATPGAQSPKDDNEDNSNDGTQPSKR.[R]	1xCarbamidomethyl [C16]; 1xDeamidated [Q26]; 2xPhospho [S12(100); S27(100)]	6.39285e-07	7.91565e-05	1	1	1	Q8WUB8	Q8WUB8 [1-45]	Q8WUB8 2xPhospho [S12(100); S27(100)]	2	4682.94		2.70476e+06			Not Found	High	Not Found	High	4.285e-05	7.609e-07	6.4	71.73
FALSE	High	[-].MAAAAGPGAALSPRPCDSDPATPGAQSPKDDNEDNSNDGTQPSKR.[R]	1xCarbamidomethyl [C16]; 1xOxidation [M1]; 1xPhospho [T/S]	0.000135412	7.91565e-05	1	1	1	Q8WUB8	Q8WUB8 [1-45]		2	4617.98			924214		Not Found	Not Found	High	High	4.285e-05	8.312e-05	3.73	65.12
FALSE	High	[-].MAAAAGPGAALSPRPCDSDPATPGAQSPKDDNEDNSNDGTQPSKR.[R]	1xCarbamidomethyl [C16]; 1xDeamidated [Q41]; 1xPhospho [T40(98.3)]	9.95707e-06	7.91565e-05	1	1	1	Q8WUB8	Q8WUB8 [1-45]	Q8WUB8 1xPhospho [T40(98.3)]	2	4602.97			818221		Not Found	Not Found	High	High	4.285e-05	8.455e-06	4.57	70.82
FALSE	High	[-].MAAAAGPGAALSPRPCDSDPATPGAQSPKDDNEDNSNDGTQPSKR.[R]	1xCarbamidomethyl [C16]; 1xDeamidated [Q26]; 3xPhospho [S27(98.1); S/T]	0.000666846	0.000188768	1	1	1	Q8WUB8	Q8WUB8 [1-45]	Q8WUB8 3xPhospho [S27(98.1); S/T]	2	4762.91				No Quan Values	Not Found	High	Not Found	High	0.0001021	0.0003338	4.56
FALSE	High	[-].MAAAAGPGAALSPRPCDSDPATPGAQSPKDDNEDNSNDGTQPSKR.[R]	1xCarbamidomethyl [C16]; 1xPhospho [S/T]	0.0246176	0.0015461	1	1	1	Q8WUB8	Q8WUB8 [1-45]		2	4601.99			805379		Not Found	Not Found	High	High	0.0007594	0.008324	2.77	69.03
FALSE	High	[-].MADLDSPPKLSGVQQPSEGVGGGR.[C]	1xPhospho [S6(100)]	1.31439e-06	7.91565e-05	1	1	1	Q9H9E3	Q9H9E3 [1-24]	Q9H9E3 1xPhospho [S6(100)]	1	2462.14	602425				High	Not Found	Not Found	High	4.285e-05	1.431e-06	3.55	95.93
FALSE	High	[-].MALEVGDMEDGQLSDSDSDMTVAPSDRPLQLPK.[V]	3xOxidation [M1; M8; M20]; 1xPhospho [S/T]	0.00503395	0.000509411	1	1	7	Q9H814	Q9H814 [1-33]		0	3675.57		19673734			Not Found	High	Not Found	High	0.0003001	0.002023	2.53	116.16
FALSE	High	[-].MAPVSGSRSPDREASGSGGR.[R]	1xAcetyl [N-Term]; 1xPhospho [S]	0.00113424	0.000221256	1	1	1	Q8N5F7	Q8N5F7 [1-20]	Q8N5F7 1xAcetyl [N-Term]	2	2082.9		625409	183434		Not Found	High	Peak Found	High	0.0001144	0.000537	3.77	52.84
FALSE	High	[-].MDDAHESPSDK.[G]	1xAcetyl [N-Term]; 1xPhospho [S7(100)]	2.43129e-05	7.91565e-05	1	1	2	Q15544	Q15544 [1-11]	Q15544 1xAcetyl [N-Term]; 1xPhospho [S7(100)]	0	1353.47	841076	4.50921e+06			High	High	Not Found	High	4.285e-05	1.848e-05	4.36	37.43
FALSE	High	[-].MDGFAGSLDDSISAASTSDVQDR.[L]	1xAcetyl [N-Term]; 1xPhospho [S16(99.3)]	8.24428e-05	7.91565e-05	1	1	1	Q9HC35	Q9HC35 [1-23]	Q9HC35 1xAcetyl [N-Term]; 1xPhospho [S16(99.3)]	0	2467		217580			Not Found	High	Not Found	High	4.285e-05	5.378e-05	3.93	120.5
FALSE	High	[-].MDHTEGSPAEEPPAHAPSPGK.[F]	1xAcetyl [N-Term]; 2xPhospho [T4(99.6); S18(100)]	7.15152e-08	7.66507e-05	1	1	2	Q06330	Q06330 [1-21]	Q06330 1xAcetyl [N-Term]; 2xPhospho [T4(99.6); S18(100)]	0	2343.9	4.8009e+06				High	Not Found	Not Found	High	4.285e-05	1.115e-07	5.55	64.76
FALSE	High	[-].MDHTEGSPAEEPPAHAPSPGK.[F]	1xAcetyl [N-Term]; 1xPhospho [S18(100)]	5.44985e-07	7.91565e-05	1	1	1	Q06330	Q06330 [1-21]	Q06330 1xAcetyl [N-Term]; 1xPhospho [S18(100)]	0	2263.93		834565	251837		Not Found	High	Peak Found	High	4.285e-05	6.614e-07	4.87	65.1
FALSE	High	[-].MDLAAAAEPGAGSQHLEVR.[D]	1xAcetyl [N-Term]; 1xPhospho [S13(100)]	5.66482e-07	7.91565e-05	1	1	1	Q14566	Q14566 [1-19]	Q14566 1xAcetyl [N-Term]; 1xPhospho [S13(100)]	0	2044.92		873515	6.58102e+06		Not Found	Peak Found	High	High	4.285e-05	6.846e-07	5.97	110.67
FALSE	High	[-].MDLFGDLPEPERSPRPAAGK.[E]	1xAcetyl [N-Term]; 1xPhospho [S13(100)]	9.83223e-07	7.91565e-05	1	1	2	Q9H0C8	Q9H0C8 [1-20]	Q9H0C8 1xAcetyl [N-Term]; 1xPhospho [S13(100)]	1	2305.07	9.15326e+06		114037		High	Not Found	Peak Found	High	4.285e-05	1.108e-06	5.6	122
FALSE	High	[-].MDNYADLSDTELTTLLR.[R]	1xAcetyl [N-Term]; 1xPhospho [S8(99.6)]	5.30797e-05	7.91565e-05	1	1	1	P50402	P50402 [1-17]	P50402 1xAcetyl [N-Term]; 1xPhospho [S8(99.6)]	0	2092.91	3.21912e+06				High	Not Found	Not Found	High	4.285e-05	3.665e-05	4.77	124.43
FALSE	High	[-].MDPNCSCSPVGSCACAGSCK.[C]	1xAcetyl [N-Term]; 5xCarbamidomethyl [C5; C7; C13; C15; C19]; 1xPhospho [S8(100)]	1.09975e-07	7.66507e-05	1	1	3	P80297	P80297 [1-20]	P80297 1xAcetyl [N-Term]; 1xPhospho [S8(100)]	0	2326.77		5.37831e+06	4.18585e+07		Not Found	High	High	High	4.285e-05	1.629e-07	4.09	69.54
FALSE	High	[-].MDPNCSCSPVGSCACAGSCK.[C]	5xCarbamidomethyl [C5; C7; C13; C15; C19]; 1xPhospho [S8(100)]	1.79221e-07	7.66507e-05	1	1	2	P80297	P80297 [1-20]	P80297 1xPhospho [S8(100)]	0	2284.76			1.23802e+06		Not Found	Not Found	High	High	4.285e-05	2.497e-07	4.12	50.88
FALSE	High	[-].MDPNCSCSPVGSCACAGSCK.[C]	5xCarbamidomethyl [C5; C7; C13; C15; C19]; 1xDeamidated [N4]; 1xPhospho [S8(99.5)]	5.75681e-06	7.91565e-05	1	1	1	P80297	P80297 [1-20]	P80297 1xPhospho [S8(99.5)]	0	2285.75				No Quan Values	Not Found	Not Found	High	High	4.285e-05	5.219e-06	3.77
FALSE	High	[-].MDPNCSCSPVGSCACAGSCK.[C]	5xCarbamidomethyl [C5; C7; C13; C15; C19]; 2xPhospho [S6(100); S8(100)]	0.00136953	0.000221256	1	1	1	P80297	P80297 [1-20]	P80297 2xPhospho [S6(100); S8(100)]	0	2364.73			670736		Not Found	Not Found	High	High	0.0001144	0.0006349	2.35	69.64
FALSE	High	[-].MDPNCSCSPVGSCACAGSCK.[C]	1xAcetyl [N-Term]; 5xCarbamidomethyl [C5; C7; C13; C15; C19]; 1xDeamidated [N4]; 1xPhospho [S]	0.0170118	0.00113518	1	1	3	P80297	P80297 [1-20]	P80297 1xAcetyl [N-Term]	0	2327.76		1.79874e+06			Not Found	High	Not Found	High	0.0005898	0.005924	1.25	73.36
FALSE	High	[-].MDPQPPPPAQGSPPHR.[G]	1xAcetyl [N-Term]; 1xPhospho [S12(100)]	0.000514546	0.000158881	1	1	3	Q8NAF0	Q8NAF0 [1-16]	Q8NAF0 1xAcetyl [N-Term]; 1xPhospho [S12(100)]	0	1830.8		1.02407e+06	936653		Not Found	High	High	High	9.211e-05	0.0002652	3.03	68.45
FALSE	High	[-].MDRNPSPPPPGR.[D]	1xAcetyl [N-Term]; 1xPhospho [S6(100)]	0.00120936	0.000221256	1	1	3	Q96ER3	Q96ER3 [1-12]	Q96ER3 1xAcetyl [N-Term]; 1xPhospho [S6(100)]	1	1442.62		8166439	325446		Not Found	High	Peak Found	High	0.0001144	0.0005692	2.76	52.63
FALSE	High	[-].MDSAGQDINLNSPNK.[G]	1xAcetyl [N-Term]; 1xPhospho [S12(100)]	3.06888e-05	7.91565e-05	1	1	2	O43399	O43399 [1-15]	O43399 1xAcetyl [N-Term]; 1xPhospho [S12(100)]	0	1725.71		10113043	4.48879e+06		Not Found	High	High	High	4.285e-05	2.271e-05	4.07	89.84
FALSE	High	[-].MDSDSCAAAFHPEEYSPSCK.[R]	1xAcetyl [N-Term]; 2xCarbamidomethyl [C6; C19]; 1xPhospho [S16(99.7)]	7.52097e-05	7.91565e-05	1	1	3	Q86YI8	Q86YI8 [1-20]	Q86YI8 1xAcetyl [N-Term]; 1xPhospho [S16(99.7)]	0	2410.87		1.37251e+06			Not Found	High	Not Found	High	4.285e-05	4.958e-05	3.61	95.67
FALSE	High	[-].MDSEYYSGDQSDDGGATPVQDER.[D]	1xAcetyl [N-Term]; 1xPhospho [T17(100)]	6.24011e-07	7.91565e-05	1	1	1	Q96ST2	Q96ST2 [1-23]	Q96ST2 1xAcetyl [N-Term]; 1xPhospho [T17(100)]	0	2643.97	787356				High	Not Found	Not Found	High	4.285e-05	7.451e-07	5.45	85.39
FALSE	High	[-].MDTDLYDEFGNYIGPELDSDEDDDELGR.[E]	1xAcetyl [N-Term]; 1xPhospho [S19(100)]	2.03225e-12	7.66507e-05	1	1	14	Q15029	Q15029 [1-28]	Q15029 1xAcetyl [N-Term]; 1xPhospho [S19(100)]	0	3360.29	2.79769e+06	3.80461e+07			High	High	Not Found	High	4.285e-05	1.155e-11	8.14	124.32
FALSE	High	[-].MDTDLYDEFGNYIGPELDSDEDDDELGR.[E]	2xPhospho [Y12(99.1); S19(100)]	3.0838e-05	7.91565e-05	1	1	1	Q15029	Q15029 [1-28]	Q15029 2xPhospho [Y12(99.1); S19(100)]	0	3398.25				No Quan Values	Not Found	High	Not Found	High	4.285e-05	2.279e-05	3.24
FALSE	High	[-].MDTDLYDEFGNYIGPELDSDEDDDELGRETK.[D]	1xAcetyl [N-Term]; 1xPhospho [S19(100)]	0.0526477	0.00283906	1	1	1	Q15029	Q15029 [1-31]	Q15029 1xAcetyl [N-Term]; 1xPhospho [S19(100)]	1	3718.48		1.14739e+06			Not Found	High	Not Found	High	0.001328	0.01719	1.63	123.53
FALSE	High	[-].MDVAESPERDPHSPEDEEQPQGLSDDDILR.[D]	1xAcetyl [N-Term]; 1xPhospho [S6(100)]	3.18937e-08	7.66507e-05	1	1	1	Q86VM9	Q86VM9 [1-30]	Q86VM9 1xAcetyl [N-Term]; 1xPhospho [S6(100)]	1	3528.47	7.23593e+06				High	Not Found	Not Found	High	4.285e-05	5.497e-08	5.84	108.84
FALSE	High	[-].MDVAESPERDPHSPEDEEQPQGLSDDDILR.[D]	1xAcetyl [N-Term]; 2xPhospho [S6(100); S24(100)]	4.27935e-07	7.91565e-05	1	1	1	Q86VM9	Q86VM9 [1-30]	Q86VM9 1xAcetyl [N-Term]; 2xPhospho [S6(100); S24(100)]	1	3608.44	1.13882e+07				High	Not Found	Not Found	High	4.285e-05	5.356e-07	5.84	111.57
FALSE	High	[-].MEAAGSPAATETGK.[Y]	1xAcetyl [N-Term]; 1xPhospho [S6(100)]	5.57142e-05	7.91565e-05	1	1	1	Q9BRP8	Q9BRP8 [1-14]	Q9BRP8 1xAcetyl [N-Term]; 1xPhospho [S6(100)]	0	1442.59	776402				High	Not Found	Not Found	High	4.285e-05	3.818e-05	3.95	59.47
FALSE	High	[-].MEDERSFSDICGGR.[L]	1xAcetyl [N-Term]; 1xCarbamidomethyl [C11]; 1xPhospho [S8(99.4)]	0.0928055	0.00478266	1	1	1	Q14442	Q14442 [1-14]	Q14442 1xAcetyl [N-Term]; 1xPhospho [S8(99.4)]	1	1780.67		79638.2			Not Found	High	Not Found	High	0.002216	0.0308	1.58	92.11
FALSE	High	[-].MEDLDQSPLVSSSDSPPRPQPAFK.[Y]	1xAcetyl [N-Term]; 1xDeamidated [Q]; 1xPhospho [S15(100)]	2.818e-10	7.66507e-05	1	1	6	Q9NQC3	Q9NQC3 [1-24]	Q9NQC3 1xAcetyl [N-Term]; 1xPhospho [S15(100)]	0	2751.22	3.63617e+06	117713	5.02223e+07		High	Peak Found	High	High	4.285e-05	8.693e-10	7.2	118.32
FALSE	High	[-].MEDLDQSPLVSSSDSPPRPQPAFK.[Y]	1xAcetyl [N-Term]; 1xPhospho [S15(100)]	1.50295e-10	7.66507e-05	1	1	11	Q9NQC3	Q9NQC3 [1-24]	Q9NQC3 1xAcetyl [N-Term]; 1xPhospho [S15(100)]	0	2750.24	9.06133e+08	1124577	5.48546e+08		High	High	High	High	4.285e-05	5.025e-10	7.3	117.06
FALSE	High	[-].MEDLDQSPLVSSSDSPPRPQPAFK.[Y]	1xAcetyl [N-Term]; 1xDeamidated [Q20]; 2xPhospho [S7(100); S15(100)]	6.37369e-06	7.91565e-05	1	1	1	Q9NQC3	Q9NQC3 [1-24]	Q9NQC3 1xAcetyl [N-Term]; 2xPhospho [S7(100); S15(100)]	0	2831.19		1.13267e+06			Not Found	High	Not Found	High	4.285e-05	5.72e-06	4.39	116.39
FALSE	High	[-].MEDLDQSPLVSSSDSPPRPQPAFK.[Y]	1xAcetyl [N-Term]; 2xPhospho [S7(100); S15(100)]	1.9172e-06	7.91565e-05	1	1	8	Q9NQC3	Q9NQC3 [1-24]	Q9NQC3 1xAcetyl [N-Term]; 2xPhospho [S7(100); S15(100)]	0	2830.2		2.44518e+07	8.64155e+07		Not Found	High	High	High	4.285e-05	1.996e-06	3.96	115.1
FALSE	High	[-].MEDLDQSPLVSSSDSPPRPQPAFK.[Y]	1xAcetyl [N-Term]; 2xDeamidated [Q6; Q20]; 1xPhospho [S12(96.5)]	0.00030514	7.91565e-05	1	1	1	Q9NQC3	Q9NQC3 [1-24]	Q9NQC3 1xAcetyl [N-Term]; 1xPhospho [S12(96.5)]	0	2752.21			1.28481e+06		Not Found	Not Found	High	High	5.986e-05	0.0001682	3.77	119.56
FALSE	High	[-].MEDLDQSPLVSSSDSPPRPQPAFK.[Y]	1xAcetyl [N-Term]; 3xPhospho [S7(100); S15(100); S]	0.00227961	0.000285856	1	1	1	Q9NQC3	Q9NQC3 [1-24]	Q9NQC3 1xAcetyl [N-Term]; 3xPhospho [S7(100); S15(100); S]	0	2910.17		569057			Not Found	High	Not Found	High	0.0001395	0.001006	3.06	115.65
FALSE	High	[-].MEDLDQSPLVSSSDSPPRPQPAFK.[Y]	2xPhospho [S7(100); S15(100)]	0.0840637	0.00445064	1	1	1	Q9NQC3	Q9NQC3 [1-24]	Q9NQC3 2xPhospho [S7(100); S15(100)]	0	2788.19	1.00247e+07		3.26911e+07		High	Not Found	Peak Found	High	0.002068	0.02776	2.84	107.97
FALSE	High	[-].MEDSMDMDMSPLRPQNYLFGCELK.[A]	1xAcetyl [N-Term]; 1xCarbamidomethyl [C21]; 2xOxidation [M5; M7]; 1xPhospho [S4(100)]	7.91584e-08	7.66507e-05	1	1	2	P06748	P06748 [1-24]	P06748 1xAcetyl [N-Term]; 1xPhospho [S4(100)]	0	3061.22	8.41627e+07		2.13077e+07		High	Not Found	High	High	4.285e-05	1.219e-07	4.86	123.05
FALSE	High	[-].MEDSMDMDMSPLRPQNYLFGCELK.[A]	1xAcetyl [N-Term]; 1xCarbamidomethyl [C21]; 1xOxidation [M9]; 1xPhospho [S10(100)]	1.16994e-11	7.66507e-05	1	1	2	P06748	P06748 [1-24]	P06748 1xAcetyl [N-Term]; 1xPhospho [S10(100)]	0	3045.22	6.69366e+07		1.18995e+08		High	Not Found	High	High	4.285e-05	5.351e-11	7.56	123.42
FALSE	High	[-].MEDSMDMDMSPLRPQNYLFGCELK.[A]	1xAcetyl [N-Term]; 1xCarbamidomethyl [C21]; 1xPhospho [S4(100)]	1.19627e-09	7.66507e-05	1	1	2	P06748	P06748 [1-24]	P06748 1xAcetyl [N-Term]; 1xPhospho [S4(100)]	0	3029.23	311846		1.81413e+08		High	Not Found	High	High	4.285e-05	3.094e-09	5.38	123.58
FALSE	High	[-].MEDSMDMDMSPLRPQNYLFGCELK.[A]	1xAcetyl [N-Term]; 1xCarbamidomethyl [C21]; 1xDeamidated [N16]; 1xOxidation [M5]; 1xPhospho [S4(99.4)]	0.000281752	7.91565e-05	1	1	1	P06748	P06748 [1-24]	P06748 1xAcetyl [N-Term]; 1xPhospho [S4(99.4)]	0	3046.2				No Quan Values	High	Not Found	Not Found	High	5.986e-05	0.0001565	3.86
FALSE	High	[-].MEEEASSPGLGCSKPHLEK.[L]	1xAcetyl [N-Term]; 1xCarbamidomethyl [C12]; 1xPhospho [S7(99.5)]	3.61541e-06	7.91565e-05	1	1	1	Q68CL5	Q68CL5 [1-19]	Q68CL5 1xAcetyl [N-Term]; 1xPhospho [S7(99.5)]	0	2207.93		688012			Not Found	High	Not Found	High	4.285e-05	3.481e-06	4.13	77.84
FALSE	High	[-].MEEPQSDPSVEPPLSQETFSDLWK.[L]	1xAcetyl [N-Term]; 2xPhospho [S6(100); S15(100)]	9.904e-05	7.91565e-05	1	1	2	P04637	P04637 [1-24]	P04637 1xAcetyl [N-Term]; 2xPhospho [S6(100); S15(100)]	0	2978.21		5173528	8.70037e+06		Not Found	High	High	High	4.285e-05	6.317e-05	4.21	124.84
FALSE	High	[-].MEEPQSDPSVEPPLSQETFSDLWK.[L]	1xAcetyl [N-Term]; 1xPhospho [S15(100)]	2.09174e-05	7.91565e-05	1	1	2	P04637	P04637 [1-24]	P04637 1xAcetyl [N-Term]; 1xPhospho [S15(100)]	0	2898.24	5.94505e+07		4.90477e+07		High	Not Found	High	High	4.285e-05	1.621e-05	4.69	124.23
FALSE	High	[-].MEEPQSDPSVEPPLSQETFSDLWK.[L]	2xPhospho [S6(100); S9(100)]	0.00167326	0.000254928	1	1	2	P04637	P04637 [1-24]	P04637 2xPhospho [S6(100); S9(100)]	0	2936.2	826727				High	Not Found	Not Found	High	0.0001276	0.0007635	2.02	124.11
FALSE	High	[-].MEEQPQMQDADEPADSGGEGR.[A]	1xAcetyl [N-Term]; 1xPhospho [S16(100)]	0.000254018	7.91565e-05	1	1	1	Q9H3R5	Q9H3R5 [1-21]	Q9H3R5 1xAcetyl [N-Term]; 1xPhospho [S16(100)]	0	2398.88	5.57166e+06				High	Not Found	Not Found	High	5.986e-05	0.0001431	3.35	77.11
FALSE	High	[-].MEEQPQMQDADEPADSGGEGR.[A]	1xAcetyl [N-Term]; 1xDeamidated [Q4]; 1xPhospho [S16(100)]	0.000813894	0.000188768	1	1	1	Q9H3R5	Q9H3R5 [1-21]	Q9H3R5 1xAcetyl [N-Term]; 1xPhospho [S16(100)]	0	2399.86				No Quan Values	High	Not Found	Not Found	High	0.0001021	0.0003978	3.22
FALSE	High	[-].MEEQPQMQDADEPADSGGEGR.[A]	1xAcetyl [N-Term]; 1xOxidation [M7]; 1xPhospho [S16(100)]	0.018116	0.00122456	1	1	1	Q9H3R5	Q9H3R5 [1-21]	Q9H3R5 1xAcetyl [N-Term]; 1xPhospho [S16(100)]	0	2414.87	303061				High	Not Found	Not Found	High	0.0006256	0.00627	2.55	60.69
FALSE	High	[-].MEGDGSDPEPPDAGEDSK.[S]	1xAcetyl [N-Term]; 1xPhospho [S6(100)]	0.000299476	7.91565e-05	1	1	2	Q9P0U4	Q9P0U4 [1-18]	Q9P0U4 1xAcetyl [N-Term]; 1xPhospho [S6(100)]	0	1954.69	7.37783e+06				High	Not Found	Not Found	High	5.986e-05	0.0001652	3.3	64.35
FALSE	High	[-].MEGGLADGEPDRTSLLGDSK.[D]	1xAcetyl [N-Term]; 1xPhospho [T/S]	2.29566e-08	7.66507e-05	1	1	1	Q9BZF1	Q9BZF1 [1-20]	Q9BZF1 1xAcetyl [N-Term]	1	2169.94		17730606			Not Found	High	Not Found	High	4.285e-05	4.114e-08	7.11	105.48
FALSE	High	[-].MEIAPQEAPPVPGADGDIEEAPAEAGSPSPASPPADGR.[L]	1xAcetyl [N-Term]; 1xPhospho [S32(100)]	1.826e-05	7.91565e-05	1	1	1	O75864	O75864 [1-38]	O75864 1xAcetyl [N-Term]; 1xPhospho [S32(100)]	0	3802.68		389683			Not Found	High	Not Found	High	4.285e-05	1.436e-05	3.31	118.56
FALSE	High	[-].MENEPDHENVEQSLCAKTSEEELNK.[S]	1xAcetyl [N-Term]; 1xCarbamidomethyl [C15]; 1xPhospho [S19(100)]	3.82154e-10	7.66507e-05	1	1	1	Q8N3P4	Q8N3P4 [1-25]	Q8N3P4 1xAcetyl [N-Term]; 1xPhospho [S19(100)]	1	3082.27	2.24127e+06	741762			High	Peak Found	Not Found	High	4.285e-05	1.138e-09	5.14	88.41
FALSE	High	[-].MENLMTSSTLPPLFADEDGSK.[E]	1xAcetyl [N-Term]; 1xPhospho [S20(100)]	0.00146816	0.000221256	1	1	1	Q9NP66	Q9NP66 [1-21]	Q9NP66 1xAcetyl [N-Term]; 1xPhospho [S20(100)]	0	2405.03				No Quan Values	High	Not Found	Not Found	High	0.0001144	0.0006762	3.6
FALSE	High	[-].MEPAPARSPRPQQDPARPQEPTMPPPETPSEGR.[Q]	1xAcetyl [N-Term]; 1xPhospho [S8(100)]	4.7597e-07	7.91565e-05	1	1	4	P29590	P29590 [1-33]	P29590 1xAcetyl [N-Term]; 1xPhospho [S8(100)]	1	3756.73		209528	1.43683e+07		Not Found	Peak Found	High	High	4.285e-05	5.866e-07	3.2	84.02
FALSE	High	[-].MEPAPARSPRPQQDPARPQEPTMPPPETPSEGR.[Q]	1xAcetyl [N-Term]; 1xOxidation [M23]; 1xPhospho [S8(100)]	1.84381e-05	7.91565e-05	1	1	2	P29590	P29590 [1-33]	P29590 1xAcetyl [N-Term]; 1xPhospho [S8(100)]	1	3772.72			4.62616e+06		Not Found	Not Found	High	High	4.285e-05	1.453e-05	3.15	73.41
FALSE	High	[-].MEPETALWGPDLQGPEQSPNDAHR.[G]	1xAcetyl [N-Term]; 1xPhospho [S18(100)]	1.98371e-12	7.66507e-05	1	1	3	Q9UEG4	Q9UEG4 [1-24]	Q9UEG4 1xAcetyl [N-Term]; 1xPhospho [S18(100)]	0	2797.19		13977783	4.65413e+07		Not Found	High	High	High	4.285e-05	1.132e-11	7.85	121.94
FALSE	High	[-].MEPSSWSGSESPAENMER.[M]	1xAcetyl [N-Term]; 1xPhospho [S7(100)]	2.96424e-06	7.91565e-05	1	1	2	P28347	P28347 [1-18]	P28347 1xAcetyl [N-Term]; 1xPhospho [S7(100)]	0	2132.79	602367	3.11389e+06			Peak Found	High	Not Found	High	4.285e-05	2.914e-06	6.14	103.08
FALSE	High	[-].MEPSSWSGSESPAENMER.[M]	1xAcetyl [N-Term]; 1xOxidation [M16]; 1xPhospho [S]	0.172135	0.00765004	1	1	1	P28347	P28347 [1-18]	P28347 1xAcetyl [N-Term]	0	2148.79	419134	154252			Peak Found	High	Not Found	High	0.003469	0.05976	1.11	90.58
FALSE	High	[-].MEQKPSKVECGSDPEENSAR.[S]	1xAcetyl [N-Term]; 1xCarbamidomethyl [C10]; 1xPhospho [S12(100)]	0.000672918	0.000188768	1	1	1	P10827	P10827 [1-20]	P10827 1xAcetyl [N-Term]; 1xPhospho [S12(100)]	1	2399.98	432704				High	Not Found	Not Found	High	0.0001021	0.000336	3.17	50.58
FALSE	High	[-].MEQLSDEEIDHGAEEDSDKEDQDLDK.[M]	1xAcetyl [N-Term]; 1xDeamidated [Q3]; 2xPhospho [S5(100); S17(100)]	2.83992e-08	7.66507e-05	1	1	1	Q70E73	Q70E73 [1-26]	Q70E73 1xAcetyl [N-Term]; 2xPhospho [S5(100); S17(100)]	1	3223.17				No Quan Values	High	Not Found	Not Found	High	4.285e-05	4.956e-08	6.35
FALSE	High	[-].MEQLSDEEIDHGAEEDSDKEDQDLDK.[M]	1xAcetyl [N-Term]; 2xPhospho [S5(100); S17(100)]	2.73742e-10	7.66507e-05	1	1	4	Q70E73	Q70E73 [1-26]	Q70E73 1xAcetyl [N-Term]; 2xPhospho [S5(100); S17(100)]	1	3222.19	1.58656e+07				High	Not Found	Not Found	High	4.285e-05	8.485e-10	7.18	93.12
FALSE	High	[-].MEQLSDEEIDHGAEEDSDKEDQDLDK.[M]	1xAcetyl [N-Term]; 1xDeamidated [Q3]; 1xPhospho [S5(100)]	1.20207e-09	7.66507e-05	1	1	1	Q70E73	Q70E73 [1-26]	Q70E73 1xAcetyl [N-Term]; 1xPhospho [S5(100)]	1	3143.2				No Quan Values	High	Not Found	Not Found	High	4.285e-05	3.106e-09	4.61
FALSE	High	[-].MEQPGQDPTSDDVMDSFLEK.[F]	1xAcetyl [N-Term]; 1xPhospho [S10(100)]	3.93018e-05	7.91565e-05	1	1	1	O95801	O95801 [1-20]	O95801 1xAcetyl [N-Term]; 1xPhospho [S10(100)]	0	2390.94		7815063			Not Found	High	Not Found	High	4.285e-05	2.811e-05	4.07	123.22
FALSE	High	[-].MEQPGQDPTSDDVMDSFLEK.[F]	1xAcetyl [N-Term]; 1xOxidation [M14]; 1xPhospho [S10(98.8)]	0.136028	0.00636063	1	1	1	O95801	O95801 [1-20]	O95801 1xAcetyl [N-Term]; 1xPhospho [S10(98.8)]	0	2406.94		736481			Not Found	High	Not Found	High	0.002846	0.04613	1.63	111.13
FALSE	High	[-].MEQSPPPAPEPTQGPTPAR.[S]	1xAcetyl [N-Term]; 1xPhospho [S4(100)]	1.20557e-07	7.66507e-05	1	1	9	Q96AY4	Q96AY4 [1-19]	Q96AY4 1xAcetyl [N-Term]; 1xPhospho [S4(100)]	0	2109.93		3754475	5.88287e+06		Not Found	High	High	High	4.285e-05	1.766e-07	5.09	82.16
FALSE	High	[-].MEQSPPPAPEPTQGPTPAR.[S]	1xAcetyl [N-Term]; 1xDeamidated [Q13]; 1xPhospho [S4(100)]	0.0372643	0.00218581	1	1	1	Q96AY4	Q96AY4 [1-19]	Q96AY4 1xAcetyl [N-Term]; 1xPhospho [S4(100)]	0	2110.92		98424.5	228067		Not Found	High	Peak Found	High	0.001029	0.01231	1.04	84.42
FALSE	High	[-].MERPEEGKQSPPPQPWGR.[L]	1xAcetyl [N-Term]; 1xPhospho [S10(100)]	2.27161e-05	7.91565e-05	1	1	3	Q96EP1	Q96EP1 [1-18]	Q96EP1 1xAcetyl [N-Term]; 1xPhospho [S10(100)]	1	2228			3.21507e+06		Not Found	Not Found	High	High	4.285e-05	1.743e-05	5.26	80.9
FALSE	High	[-].MERPLENGDESPDSQGHATDWR.[F]	1xAcetyl [N-Term]; 1xPhospho [S11(100)]	4.39259e-09	7.66507e-05	1	1	3	Q58EX7	Q58EX7 [1-22]	Q58EX7 1xAcetyl [N-Term]; 1xPhospho [S11(100)]	0	2649.07	964890	1.97501e+06			Peak Found	High	Not Found	High	4.285e-05	9.656e-09	4.97	86.88
FALSE	High	[-].MERPLENGDESPDSQGHATDWR.[F]	1xAcetyl [N-Term]; 1xDeamidated [N7]; 1xPhospho [S11(100)]	0.00149573	0.000221256	1	1	1	Q58EX7	Q58EX7 [1-22]	Q58EX7 1xAcetyl [N-Term]; 1xPhospho [S11(100)]	0	2650.05				No Quan Values	Not Found	High	Not Found	High	0.0001144	0.0006881	2.33
FALSE	High	[-].MERSPPQSPGPGK.[A]	1xAcetyl [N-Term]; 1xPhospho [S4(100)]	5.25679e-05	7.91565e-05	1	1	3	Q86VQ6	Q86VQ6 [1-13]	Q86VQ6 1xAcetyl [N-Term]; 1xPhospho [S4(100)]	1	1489.65		1.74404e+06	303228		Not Found	High	High	High	4.285e-05	3.629e-05	2.93	53.26
FALSE	High	[-].MERSPPQSPGPGK.[A]	1xAcetyl [N-Term]; 2xPhospho [S4(100); S8(100)]	0.00111879	0.000221256	1	1	3	Q86VQ6	Q86VQ6 [1-13]	Q86VQ6 1xAcetyl [N-Term]; 2xPhospho [S4(100); S8(100)]	1	1569.62	1.27034e+06				High	Not Found	Not Found	High	0.0001144	0.0005304	3.92	50.05
FALSE	High	[-].MESGDEAAIER.[H]	1xAcetyl [N-Term]; 1xPhospho [S3(100)]	0.000215227	7.91565e-05	1	1	1	Q8TDP1	Q8TDP1 [1-11]	Q8TDP1 1xAcetyl [N-Term]; 1xPhospho [S3(100)]	0	1329.5	6.07199e+06				High	Not Found	Not Found	High	5.986e-05	0.000124	2.99	75.1
FALSE	High	[-].MESPASSQPASMPQSK.[G]	1xAcetyl [N-Term]; 1xPhospho [S3(100)]	4.61208e-05	7.91565e-05	1	1	1	P46734	P46734 [1-16]	P46734 1xAcetyl [N-Term]; 1xPhospho [S3(100)]	0	1784.72		416208			Not Found	High	Not Found	High	4.285e-05	3.244e-05	3.44	70.08
FALSE	High	[-].MESTLSASNMQDPSSSPLEK.[C]	1xAcetyl [N-Term]; 2xPhospho [S15(100); S16(100)]	0.00010698	7.91565e-05	1	1	1	Q5VUG0	Q5VUG0 [1-20]	Q5VUG0 1xAcetyl [N-Term]; 2xPhospho [S15(100); S16(100)]	0	2340.9		1.43209e+06			Not Found	High	Not Found	High	4.285e-05	6.761e-05	4.64	106.21
FALSE	High	[-].MESTLSASNMQDPSSSPLEK.[C]	1xAcetyl [N-Term]; 1xPhospho [S16(100)]	2.78337e-06	7.91565e-05	1	1	2	Q5VUG0	Q5VUG0 [1-20]	Q5VUG0 1xAcetyl [N-Term]; 1xPhospho [S16(100)]	0	2260.93		1078389	4.53824e+06		Not Found	High	High	High	4.285e-05	2.761e-06	5.13	105.84
FALSE	High	[-].METDAPQPGLASPDSPHDPCK.[M]	1xAcetyl [N-Term]; 1xCarbamidomethyl [C20]; 1xPhospho [S12(100)]	2.09415e-08	7.66507e-05	1	1	6	O43347	O43347 [1-21]	O43347 1xAcetyl [N-Term]; 1xPhospho [S12(100)]	0	2371.96	164273	1.36241e+07			Peak Found	High	Not Found	High	4.285e-05	3.798e-08	6.58	85.43
FALSE	High	[-].METDESPSPLPCGPAGEAVMESR.[A]	1xAcetyl [N-Term]; 1xCarbamidomethyl [C12]; 1xPhospho [S8(100)]	6.16195e-09	7.66507e-05	1	1	2	Q8WYQ5	Q8WYQ5 [1-23]	Q8WYQ5 1xAcetyl [N-Term]; 1xPhospho [S8(100)]	0	2569.03		2.08498e+07			Not Found	High	Not Found	High	4.285e-05	1.302e-08	5.36	110.68
FALSE	High	[-].METDESPSPLPCGPAGEAVMESR.[A]	1xAcetyl [N-Term]; 1xCarbamidomethyl [C12]; 1xOxidation [M20]; 1xPhospho [S8(97.6)]	0.00098924	0.000188768	1	1	1	Q8WYQ5	Q8WYQ5 [1-23]	Q8WYQ5 1xAcetyl [N-Term]; 1xPhospho [S8(97.6)]	0	2585.02				No Quan Values	Not Found	High	Not Found	High	0.0001021	0.0004753	2.66
FALSE	High	[-].METMASPGK.[D]	1xAcetyl [N-Term]; 1xOxidation [M4]; 1xPhospho [S6(100)]	0.000660828	0.000188768	1	1	3	O60684	O60684 [1-9]	O60684 1xAcetyl [N-Term]; 1xPhospho [S6(100)]	0	1089.4	3.97592e+06				High	Not Found	Not Found	High	0.0001021	0.0003304	2.3	40.31
FALSE	High	[-].METMASPGK.[D]	1xAcetyl [N-Term]; 1xPhospho [S6(100)]	0.00071051	0.000188768	1	1	3	O60684	O60684 [1-9]	O60684 1xAcetyl [N-Term]; 1xPhospho [S6(100)]	0	1073.4	6.98252e+06	819943			High	High	Not Found	High	0.0001021	0.0003528	3.09	67.78
FALSE	High	[-].METMASPGKDNYR.[M]	1xAcetyl [N-Term]; 1xPhospho [S6(100)]	0.000258858	7.91565e-05	1	1	1	O60684	O60684 [1-13]	O60684 1xAcetyl [N-Term]; 1xPhospho [S6(100)]	1	1621.64		268784			Not Found	High	Not Found	High	5.986e-05	0.0001458	3.24	76.49
FALSE	High	[-].METQLSNGPTCNNTANGPTTINNNCSSPVDSGNTEDSK.[T]	1xAcetyl [N-Term]; 2xCarbamidomethyl [C11; C25]; 2xDeamidated [N]; 1xPhospho [S27(100)]	4.60577e-08	7.66507e-05	1	1	3	Q12926	Q12926 [1-38]	Q12926 1xAcetyl [N-Term]; 1xPhospho [S27(100)]	0	4150.64		2.13786e+06	1.01943e+06		Not Found	High	Peak Found	High	4.285e-05	7.574e-08	5.99	96.23
FALSE	High	[-].METQLSNGPTCNNTANGPTTINNNCSSPVDSGNTEDSK.[T]	1xAcetyl [N-Term]; 2xCarbamidomethyl [C11; C25]; 1xDeamidated [N]; 1xPhospho [S27(100)]	3.62359e-10	7.66507e-05	1	1	5	Q12926	Q12926 [1-38]	Q12926 1xAcetyl [N-Term]; 1xPhospho [S27(100)]	0	4149.66		7.13375e+06	1.07842e+07		Not Found	High	High	High	4.285e-05	1.085e-09	7.96	94.52
FALSE	High	[-].METQLSNGPTCNNTANGPTTINNNCSSPVDSGNTEDSK.[T]	1xAcetyl [N-Term]; 2xCarbamidomethyl [C11; C25]; 1xPhospho [S27(100)]	5.89954e-09	7.66507e-05	1	1	2	Q12926	Q12926 [1-38]	Q12926 1xAcetyl [N-Term]; 1xPhospho [S27(100)]	0	4148.68		3.00887e+06	6.46527e+07		Not Found	Peak Found	High	High	4.285e-05	1.25e-08	6.5	93.25
FALSE	High	[-].METQLSNGPTCNNTANGPTTINNNCSSPVDSGNTEDSK.[T]	2xCarbamidomethyl [C11; C25]; 1xDeamidated [Q4]; 2xPhospho [S27(100); T/S]	1.9449e-05	7.91565e-05	1	1	1	Q12926	Q12926 [1-38]	Q12926 2xPhospho [S27(100); T/S]	0	4187.61			1.19107e+06		Not Found	Not Found	High	High	4.285e-05	1.52e-05	3.23	93.47
FALSE	High	[-].METQLSNGPTCNNTANGPTTINNNCSSPVDSGNTEDSK.[T]	2xCarbamidomethyl [C11; C25]; 2xPhospho [S/T]	0.0427524	0.00235196	1	1	1	Q12926	Q12926 [1-38]		0	4186.63				No Quan Values	Not Found	Not Found	High	High	0.001116	0.01405	1.66
FALSE	High	[-].METVISSDSSPAVENEHPQETPESNNSVYTSFMK.[S]	1xAcetyl [N-Term]; 1xPhospho [S/T/Y]	2.23216e-09	7.66507e-05	1	1	1	P54619	P54619 [1-34]	P54619 1xAcetyl [N-Term]	0	3893.64				No Quan Values	Not Found	Not Found	High	High	4.285e-05	5.351e-09	5.77
FALSE	High	[-].MEVAEPSSPTEEEEEEEEHSAEPRPR.[T]	1xAcetyl [N-Term]; 2xPhospho [S7(100); S8(99.3)]	1.68302e-07	7.66507e-05	1	1	6	Q9NWV8	Q9NWV8 [1-26]	Q9NWV8 1xAcetyl [N-Term]; 2xPhospho [S7(100); S8(99.3)]	0	3212.23	1.14963e+07				High	Not Found	Not Found	High	4.285e-05	2.361e-07	3.61	84.63
FALSE	High	[-].MEVAEPSSPTEEEEEEEEHSAEPRPR.[T]	1xAcetyl [N-Term]; 1xPhospho [S8(98.9)]	8.65233e-10	7.66507e-05	1	1	3	Q9NWV8	Q9NWV8 [1-26]	Q9NWV8 1xAcetyl [N-Term]; 1xPhospho [S8(98.9)]	0	3132.26	6.95403e+07				High	Not Found	Not Found	High	4.285e-05	2.323e-09	3.64	83.77
FALSE	High	[-].MEVAEPSSPTEEEEEEEEHSAEPRPR.[T]	1xAcetyl [N-Term]; 3xPhospho [S7(100); S8(100); T10(98.8)]	0.0766018	0.00420668	1	1	1	Q9NWV8	Q9NWV8 [1-26]	Q9NWV8 1xAcetyl [N-Term]; 3xPhospho [S7(100); S8(100); T10(98.8)]	0	3292.2				No Quan Values	High	Not Found	Not Found	High	0.001965	0.0252	1.85
FALSE	High	[-].MEVEAVCGGAGEVEAQDSDPAPAFSK.[A]	1xAcetyl [N-Term]; 1xCarbamidomethyl [C7]; 1xPhospho [S18(100)]	3.34738e-08	7.66507e-05	1	1	4	P35250	P35250 [1-26]	P35250 1xAcetyl [N-Term]; 1xPhospho [S18(100)]	0	2773.14		2671237			Not Found	High	Not Found	High	4.285e-05	5.74e-08	6.34	114.77
FALSE	High	[-].MEVKPPPGRPQPDSGR.[R]	1xAcetyl [N-Term]; 1xPhospho [S14(100)]	0.00116049	0.000221256	1	1	14	P51991	P51991 [1-16]	P51991 1xAcetyl [N-Term]; 1xPhospho [S14(100)]	0	1869.87	1.7505e+06		1.05229e+08		High	Not Found	High	High	0.0001144	0.0005474	3.14	65.77
FALSE	High	[-].MEVKPPPGRPQPDSGR.[R]	1xAcetyl [N-Term]; 1xDeamidated [Q11]; 1xPhospho [S14(100)]	0.0731204	0.00403856	1	1	3	P51991	P51991 [1-16]	P51991 1xAcetyl [N-Term]; 1xPhospho [S14(100)]	0	1870.85		851639	2.11416e+06		Not Found	High	High	High	0.001868	0.02395	2.65	68.41
FALSE	High	[-].MEVKPPPGRPQPDSGRR.[R]	1xAcetyl [N-Term]; 1xPhospho [S14(100)]	0.000190188	7.91565e-05	1	1	8	P51991	P51991 [1-17]	P51991 1xAcetyl [N-Term]; 1xPhospho [S14(100)]	1	2025.97	1.90073e+07		9.0875e+06		High	Not Found	High	High	5.986e-05	0.0001114	2.77	58.6
FALSE	High	[-].MEVKPPPGRPQPDSGRR.[R]	1xAcetyl [N-Term]; 1xDeamidated [Q11]; 1xPhospho [S14(100)]	0.183525	0.00830705	1	1	1	P51991	P51991 [1-17]	P51991 1xAcetyl [N-Term]; 1xPhospho [S14(100)]	1	2026.95			1.47305e+06		Not Found	Not Found	High	High	0.003742	0.06424	3.11	60.79
FALSE	High	[-].MEVSPLQPVNENMQVNK.[I]	1xAcetyl [N-Term]; 1xPhospho [S4(100)]	8.04378e-06	7.91565e-05	1	1	2	P11388	P11388 [1-17]	P11388 1xAcetyl [N-Term]; 1xPhospho [S4(100)]	0	2078.93	1.26687e+06		6.3145e+06		High	Not Found	High	High	4.285e-05	7.006e-06	4.09	112.79
FALSE	High	[-].MEVSPLQPVNENMQVNK.[I]	1xAcetyl [N-Term]; 1xOxidation [M13]; 1xPhospho [S4(100)]	1.60179e-05	7.91565e-05	1	1	4	P11388	P11388 [1-17]	P11388 1xAcetyl [N-Term]; 1xPhospho [S4(100)]	0	2094.92	43130.3	636045	5.76369e+06		Peak Found	High	High	High	4.285e-05	1.284e-05	4.76	105.13
FALSE	High	[-].MEYMAESTDRSPGHILCCECGVPISPNPANICVACLR.[S]	1xAcetyl [N-Term]; 5xCarbamidomethyl [C17; C18; C20; C32; C35]; 1xOxidation [M4]; 1xPhospho [Y/S/T]	0.0112221	0.000899279	1	1	1	Q96D46	Q96D46 [1-37]	Q96D46 1xAcetyl [N-Term]	1	4402.86				No Quan Values	Not Found	Not Found	High	High	0.0004612	0.00408	1.83
FALSE	High	[-].MFDTTPHSGRSTPSSSPSLR.[K]	1xAcetyl [N-Term]; 2xPhospho [S11(99.5); T12(99.5)]	0.000230004	7.91565e-05	1	1	1	Q96CP6	Q96CP6 [1-20]	Q96CP6 1xAcetyl [N-Term]; 2xPhospho [S11(99.5); T12(99.5)]	1	2349.96			773786		Not Found	Not Found	High	High	5.986e-05	0.0001315	3.15	96.92
FALSE	High	[-].MFDTTPHSGRSTPSSSPSLRK.[R]	1xAcetyl [N-Term]; 3xPhospho [S11(99.3); T12(99.3); S/T]	0.000663831	0.000188768	1	1	2	Q96CP6	Q96CP6 [1-21]	Q96CP6 1xAcetyl [N-Term]; 3xPhospho [S11(99.3); T12(99.3); S/T]	2	2558.02		1.34381e+06			Not Found	High	Not Found	High	0.0001021	0.0003315	4.02	86.45
FALSE	High	[-].MFGAGDEDDTDFLSPSGGAR.[L]	1xAcetyl [N-Term]; 1xPhospho [S14(100)]	9.23295e-07	7.91565e-05	1	1	2	Q5T1M5	Q5T1M5 [1-20]	Q5T1M5 1xAcetyl [N-Term]; 1xPhospho [S14(100)]	0	2166.83		766080			Not Found	High	Not Found	High	4.285e-05	1.049e-06	4.85	123.04
FALSE	High	[-].MFLVNSFLKGGGGGGGGGGGLGGGLGNVLGGLISGAGGGGGGGGGGGGGGGGGGGGTAMR.[I]	1xDeamidated [N27]; 1xOxidation [M1]; 1xPhospho [S6(100)]	0.113952	0.00540437	1	1	1	P04632	P04632 [1-60]	P04632 1xPhospho [S6(100)]	1	4758.19				No Quan Values	Not Found	Not Found	High	High	0.00247	0.03826	4.26
FALSE	High	[-].MFPAAPSPR.[T]	1xAcetyl [N-Term]; 1xPhospho [S7(100)]	0.00896569	0.000720698	1	1	2	Q8WUM0	Q8WUM0 [1-9]	Q8WUM0 1xAcetyl [N-Term]; 1xPhospho [S7(100)]	0	1095.47	137672	12622.3	771726		Peak Found	Peak Found	High	High	0.0003932	0.003356	1.73	104.99
FALSE	High	[-].MFPAAPSPRTPGTGSR.[R]	1xAcetyl [N-Term]; 2xPhospho [S7(100); T10(99.2)]	0.125231	0.00595522	1	1	1	Q8WUM0	Q8WUM0 [1-16]	Q8WUM0 1xAcetyl [N-Term]; 2xPhospho [S7(100); T10(99.2)]	1	1831.76	106917	432425	1.14811e+06		Peak Found	Peak Found	High	High	0.002659	0.04213	2.04	100.21
FALSE	High	[-].MGGLASGGDVEPGLPVEVRGSNGAFYK.[G]	2xPhospho [S21(100); Y26(100)]	0.0561823	0.00303914	1	1	1	P51116	P51116 [1-27]	P51116 2xPhospho [S21(100); Y26(100)]	1	2824.24				No Quan Values	Not Found	Not Found	High	High	0.001415	0.01836	2.31
FALSE	High	[-].MHPEPAPPPSRSSPELPPSGGSTTSGSR.[R]	1xAcetyl [N-Term]; 1xPhospho [S/T]	0.000199465	7.91565e-05	1	1	1	Q96D31	Q96D31 [1-28]	Q96D31 1xAcetyl [N-Term]	1	2922.31				No Quan Values	Not Found	Not Found	High	High	5.986e-05	0.0001161	3.28
FALSE	High	[-].MHRDSCPLDCK.[V]	1xAcetyl [N-Term]; 2xCarbamidomethyl [C6; C10]; 1xPhospho [S5(100)]	2.79689e-06	7.91565e-05	1	1	1	P84103	P84103 [1-11]	P84103 1xAcetyl [N-Term]; 1xPhospho [S5(100)]	1	1540.57	267096	3.22134e+06			Peak Found	High	Not Found	High	4.285e-05	2.77e-06	4.61	51.8
FALSE	High	[-].MITSELPVLQDSTNETTAHSDAGSELEETEVK.[G]	1xAcetyl [N-Term]; 2xPhospho [S20(100); S24(100)]	4.50008e-09	7.66507e-05	1	1	1	Q8WVM7	Q8WVM7 [1-32]	Q8WVM7 1xAcetyl [N-Term]; 2xPhospho [S20(100); S24(100)]	0	3663.55		5254052			Not Found	High	Not Found	High	4.285e-05	9.894e-09	7.86	123.61
FALSE	High	[-].MITSELPVLQDSTNETTAHSDAGSELEETEVK.[G]	1xAcetyl [N-Term]; 1xPhospho [S/T]	0.000202332	7.91565e-05	1	1	1	Q8WVM7	Q8WVM7 [1-32]	Q8WVM7 1xAcetyl [N-Term]	0	3583.59				No Quan Values	Not Found	High	Not Found	High	5.986e-05	0.0001176	2.1
FALSE	High	[-].MKPPAACAGDMADAASPCSVVNDLR.[W]	2xCarbamidomethyl [C7; C18]; 1xPhospho [S16(100)]	3.23598e-08	7.66507e-05	1	1	2	P52888	P52888 [1-25]	P52888 1xPhospho [S16(100)]	0	2684.13	1.03684e+07	12263.1	930619		High	Peak Found	Peak Found	High	4.285e-05	5.567e-08	6.04	109.26
FALSE	High	[-].MKPPAACAGDMADAASPCSVVNDLR.[W]	2xCarbamidomethyl [C7; C18]; 1xOxidation [M]; 1xPhospho [S16(100)]	2.04413e-08	7.66507e-05	1	1	5	P52888	P52888 [1-25]	P52888 1xPhospho [S16(100)]	0	2700.13	2.95276e+06	8.81334e+06	5.45805e+06		High	Peak Found	High	High	4.285e-05	3.719e-08	6.09	106.45
FALSE	High	[-].MKPPAACAGDMADAASPCSVVNDLR.[W]	2xCarbamidomethyl [C7; C18]; 1xDeamidated [N22]; 1xPhospho [S16(100)]	2.05153e-05	7.91565e-05	1	1	1	P52888	P52888 [1-25]	P52888 1xPhospho [S16(100)]	0	2685.12	1.09042e+07		4.28746e+06		Peak Found	Not Found	High	High	4.285e-05	1.594e-05	4.82	97.3
FALSE	High	[-].MKPPAACAGDMADAASPCSVVNDLR.[W]	1xAcetyl [N-Term]; 2xCarbamidomethyl [C7; C18]; 1xOxidation [M11]; 1xPhospho [S16(98.9)]	0.0770482	0.00423515	1	1	1	P52888	P52888 [1-25]	P52888 1xAcetyl [N-Term]; 1xPhospho [S16(98.9)]	0	2742.14	261621				High	Not Found	Not Found	High	0.001976	0.02533	1.39	93.19
FALSE	High	[-].MKPPAACAGDMADAASPCSVVNDLR.[W]	2xCarbamidomethyl [C7; C18]; 1xDeamidated [N22]; 1xOxidation [M1]; 1xPhospho [S16(100)]	0.12747	0.00606585	1	1	1	P52888	P52888 [1-25]	P52888 1xPhospho [S16(100)]	0	2701.11	3.4836e+06	1196727			High	Peak Found	Not Found	High	0.002733	0.04303	2.51	105.66
FALSE	High	[-].MLPAVGSADEEEDPAEEDCPELVPIETTQSEEEEK.[S]	1xCarbamidomethyl [C19]; 1xPhospho [S7(100)]	6.40498e-09	7.66507e-05	1	1	1	Q9BRT8	Q9BRT8 [1-35]	Q9BRT8 1xPhospho [S7(100)]	0	3982.65	4.03033e+06				High	Not Found	Not Found	High	4.285e-05	1.343e-08	5.01	117.34
FALSE	High	[-].MLPAVGSADEEEDPAEEDCPELVPIETTQSEEEEK.[S]	1xCarbamidomethyl [C19]; 1xOxidation [M1]; 1xPhospho [S7(100)]	0.000369378	0.000119331	1	1	1	Q9BRT8	Q9BRT8 [1-35]	Q9BRT8 1xPhospho [S7(100)]	0	3998.65				No Quan Values	High	Not Found	Not Found	High	7.582e-05	0.0001979	2.67
FALSE	High	[-].MLPAVGSADEEEDPAEEDCPELVPMETTQSEEEEK.[S]	1xCarbamidomethyl [C19]; 1xDeamidated [Q29]; 1xPhospho [S7(100)]	0.000595323	0.000188768	1	1	1	Q8IUF1	Q8IUF1 [1-35]	Q8IUF1 1xPhospho [S7(100)]	0	4001.59	2.20134e+06				High	Not Found	Not Found	High	0.0001021	0.000301	2.45	115.28
FALSE	High	[-].MLPAVGSADEEEDPAEEDCPELVPMETTQSEEEEK.[S]	1xAcetyl [N-Term]; 1xCarbamidomethyl [C19]; 1xOxidation [M25]; 1xPhospho [S7(100)]	0.00359101	0.000379716	1	1	1	Q8IUF1	Q8IUF1 [1-35]	Q8IUF1 1xAcetyl [N-Term]; 1xPhospho [S7(100)]	0	4058.61				No Quan Values	High	Not Found	Not Found	High	0.0001925	0.001507	1.83
FALSE	High	[-].MLQQDSNDDTEDVSLFDAEEETTNRPR.[K]	1xAcetyl [N-Term]; 1xPhospho [S6(100)]	2.62592e-07	7.66507e-05	1	2	2	Q96ET8	Q96ET8 [1-27]	Q96ET8 1xAcetyl [N-Term]; 1xPhospho [S6(100)]	0	3277.35	4.55557e+06	4.78569e+06			High	High	Not Found	High	4.285e-05	3.482e-07	3.9	116.92
FALSE	High	[-].MLTDSGGGGTSFEEDLDSVAPR.[S]	2xPhospho [T10(97.3); S11(97.3)]	0.0182201	0.00122456	1	1	1	Q8IWZ3	Q8IWZ3 [1-22]	Q8IWZ3 2xPhospho [T10(97.3); S11(97.3)]	0	2400.93		284346	1.7322e+06		Not Found	High	Peak Found	High	0.0006256	0.00633	1.48	119.41
FALSE	High	[-].MMATPNQTACNAESPVALEEAK.[T]	1xAcetyl [N-Term]; 1xCarbamidomethyl [C10]; 1xPhospho [S14(100)]	5.75308e-08	7.66507e-05	1	1	1	Q96MH2	Q96MH2 [1-22]	Q96MH2 1xAcetyl [N-Term]; 1xPhospho [S14(100)]	0	2485.04		7.17778e+06			Not Found	High	Not Found	High	4.285e-05	9.229e-08	6.64	108.57
FALSE	High	[-].MMATPNQTACNAESPVALEEAK.[T]	1xAcetyl [N-Term]; 1xCarbamidomethyl [C10]; 1xOxidation [M2]; 1xPhospho [S14(100)]	1.7511e-08	7.66507e-05	1	1	2	Q96MH2	Q96MH2 [1-22]	Q96MH2 1xAcetyl [N-Term]; 1xPhospho [S14(100)]	0	2501.04		1.64608e+06			Not Found	High	Not Found	High	4.285e-05	3.249e-08	6.31	98.14
FALSE	High	[-].MMATPNQTACNAESPVALEEAK.[T]	1xCarbamidomethyl [C10]; 1xPhospho [S14(100)]	0.000211177	7.91565e-05	1	1	1	Q96MH2	Q96MH2 [1-22]	Q96MH2 1xPhospho [S14(100)]	0	2443.03		219906			Not Found	High	Not Found	High	5.986e-05	0.0001221	2.62	90.6
FALSE	High	[-].MMGHRPVLVLSQNTK.[R]	1xAcetyl [N-Term]; 1xPhospho [S/T]	5.91683e-07	7.91565e-05	1	1	1	P49368	P49368 [1-15]	P49368 1xAcetyl [N-Term]	0	1832.89			1.58333e+06		Not Found	Not Found	High	High	4.285e-05	7.1e-07	5.61	101.21
FALSE	High	[-].MNGSNMANTSPSVK.[S]	1xAcetyl [N-Term]; 1xOxidation [M6]; 1xPhospho [S10(100)]	0.0112844	0.000899279	1	1	2	Q9ULR5	Q9ULR5 [1-14]	Q9ULR5 1xAcetyl [N-Term]; 1xPhospho [S10(100)]	0	1575.62			1.4029e+06		Not Found	High	High	High	0.0004612	0.004115	2.22	51.39
FALSE	High	[-].MNHLPEDMENALTGSQSSHASLR.[N]	1xAcetyl [N-Term]; 3xPhospho [S17(98.5); S18(98.5); S21(98.5)]	0.00172111	0.000254928	1	1	2	O95772	O95772 [1-23]	O95772 1xAcetyl [N-Term]; 3xPhospho [S17(98.5); S18(98.5); S21(98.5)]	0	2807.06		590468			Not Found	High	Not Found	High	0.0001276	0.0007813	4.34	119.69
FALSE	High	[-].MNISGSSCGSPNSADTSSDFK.[D]	1xAcetyl [N-Term]; 1xCarbamidomethyl [C8]; 1xDeamidated [N12]; 1xPhospho [S10(100)]	8.12565e-05	7.91565e-05	1	1	1	Q99708	Q99708 [1-21]	Q99708 1xAcetyl [N-Term]; 1xPhospho [S10(100)]	0	2271.84		207264			Not Found	High	Not Found	High	4.285e-05	5.317e-05	3.67	95.8
FALSE	High	[-].MNISGSSCGSPNSADTSSDFK.[D]	1xAcetyl [N-Term]; 1xCarbamidomethyl [C8]; 1xPhospho [S10(100)]	1.27061e-06	7.91565e-05	1	1	3	Q99708	Q99708 [1-21]	Q99708 1xAcetyl [N-Term]; 1xPhospho [S10(100)]	0	2270.86		4306159			Not Found	High	Not Found	High	4.285e-05	1.39e-06	5.48	92.91
FALSE	High	[-].MNNLNDPPNWNIRPNSR.[A]	1xAcetyl [N-Term]; 1xPhospho [S16(100)]	0.0275236	0.00166152	1	1	1	Q96BQ5	Q96BQ5 [1-17]	Q96BQ5 1xAcetyl [N-Term]; 1xPhospho [S16(100)]	0	2173.96	115362		3.55775e+06		Peak Found	Not Found	High	High	0.0008042	0.009274	2.92	109.87
FALSE	High	[-].MNNTAASPMSTATSSSGR.[S]	1xAcetyl [N-Term]; 1xPhospho [S7(99.4)]	0.000102935	7.91565e-05	1	1	3	O75486	O75486 [1-18]	O75486 1xAcetyl [N-Term]; 1xPhospho [S7(99.4)]	0	1892.75	367509	51621.9	1.03563e+07		Peak Found	Peak Found	High	High	4.285e-05	6.538e-05	3.51	73.78
FALSE	High	[-].MNNTAASPMSTATSSSGR.[S]	1xAcetyl [N-Term]; 1xDeamidated [N3]; 1xPhospho [S7(99.4)]	0.000563694	0.000158881	1	1	1	O75486	O75486 [1-18]	O75486 1xAcetyl [N-Term]; 1xPhospho [S7(99.4)]	0	1893.74				No Quan Values	Not Found	Not Found	High	High	9.211e-05	0.000287	3.14
FALSE	High	[-].MNNTAASPMSTATSSSGR.[S]	1xAcetyl [N-Term]; 1xOxidation [M9]; 1xPhospho [T/S]	0.000932495	0.000188768	1	1	4	O75486	O75486 [1-18]	O75486 1xAcetyl [N-Term]	0	1908.75		260794	3.36144e+06		Not Found	Peak Found	High	High	0.0001021	0.0004496	3.1	58.18
FALSE	High	[-].MNNTAASPMSTATSSSGR.[S]	1xAcetyl [N-Term]; 1xDeamidated [N3]; 1xOxidation [M9]; 1xPhospho [S7(98.8)]	0.01607	0.00113518	1	1	1	O75486	O75486 [1-18]	O75486 1xAcetyl [N-Term]; 1xPhospho [S7(98.8)]	0	1909.73		1.08927e+06	395816		Not Found	Peak Found	High	High	0.0005898	0.005632	1.99	52.18
FALSE	High	[-].MNPVYSPGSSGVPYANAK.[G]	1xAcetyl [N-Term]; 1xPhospho [S6(100)]	7.3715e-06	7.91565e-05	1	1	1	A1KXE4	A1KXE4 [1-18]	A1KXE4 1xAcetyl [N-Term]; 1xPhospho [S6(100)]	0	1960.85	6.17943e+06	46751.6	152934		High	Peak Found	Peak Found	High	4.285e-05	6.492e-06	4.85	107.28
FALSE	High	[-].MNPVYSPVQPGAPYGNPK.[N]	1xAcetyl [N-Term]; 1xPhospho [S6(99.5)]	3.48141e-05	7.91565e-05	1	1	1	Q92567	Q92567 [1-18]	Q92567 1xAcetyl [N-Term]; 1xPhospho [S6(99.5)]	0	2037.91	1.13778e+06	24592.4			High	Peak Found	Not Found	High	4.285e-05	2.534e-05	3.22	105.17
FALSE	High	[-].MNTAPSRPSPTR.[R]	1xAcetyl [N-Term]; 1xPhospho [S9(99.2)]	8.90657e-05	7.91565e-05	1	1	4	Q9HCD5	Q9HCD5 [1-12]	Q9HCD5 1xAcetyl [N-Term]; 1xPhospho [S9(99.2)]	0	1436.64			2.12102e+07		Not Found	Not Found	High	High	4.285e-05	5.757e-05	3.29	54.88
FALSE	High	[-].MNTAPSRPSPTRR.[D]	1xAcetyl [N-Term]; 1xPhospho [S/T]	0.0076283	0.000660919	1	1	4	Q9HCD5	Q9HCD5 [1-13]	Q9HCD5 1xAcetyl [N-Term]	1	1592.74	3.75328e+07	380999	2.38971e+06		High	Peak Found	High	High	0.0003706	0.002914	2.51	49.17
FALSE	High	[-].MNTAPSRPSPTRR.[D]	1xAcetyl [N-Term]; 1xDeamidated [N2]; 1xPhospho [S/T]	0.0229532	0.00149309	1	1	3	Q9HCD5	Q9HCD5 [1-13]	Q9HCD5 1xAcetyl [N-Term]	1	1593.72			2.67075e+06		Not Found	Not Found	High	High	0.0007399	0.007834	2.5	50.96
FALSE	High	[-].MNTSPGTVGSDPVILATAGYDHTVR.[F]	1xAcetyl [N-Term]; 1xPhospho [S4(99.3)]	7.96954e-10	7.66507e-05	1	1	1	Q9BVC4	Q9BVC4 [1-25]	Q9BVC4 1xAcetyl [N-Term]; 1xPhospho [S4(99.3)]	0	2681.23	2.41613e+06				High	Not Found	Not Found	High	4.285e-05	2.162e-09	5.32	121.88
FALSE	High	[-].MNVTPEVK.[S]	1xAcetyl [N-Term]; 1xPhospho [T4(100)]	0.019408	0.00131516	1	1	1	Q5T3I0	Q5T3I0 [1-8]	Q5T3I0 1xAcetyl [N-Term]; 1xPhospho [T4(100)]	0	1039.45	405474	71095.2			High	Peak Found	Not Found	High	0.0006722	0.006692	2.08	80.19
FALSE	High	[-].MNYPGRGSPRSPEHNGR.[G]	1xAcetyl [N-Term]; 1xDeamidated [N15]; 2xPhospho [S8(100); S11(100)]	0.00373936	0.000379716	1	1	2	Q8NEL9	Q8NEL9 [1-17]	Q8NEL9 1xAcetyl [N-Term]; 2xPhospho [S8(100); S11(100)]	2	2114.83		3.02393e+06			Not Found	High	Not Found	High	0.000235	0.00156	3.6	54.47
FALSE	High	[-].MNYPGRGSPRSPEHNGR.[G]	1xAcetyl [N-Term]; 2xPhospho [S8(98.5); S11(100)]	0.0126116	0.00099205	1	1	2	Q8NEL9	Q8NEL9 [1-17]	Q8NEL9 1xAcetyl [N-Term]; 2xPhospho [S8(98.5); S11(100)]	2	2113.84		10478210			Not Found	High	Not Found	High	0.0004995	0.004541	3.5	52.44
FALSE	High	[-].MPDRDSYANGTGSSGGGPGGGGSEEASGAGVGSGGASSDAICR.[D]	1xAcetyl [N-Term]; 1xCarbamidomethyl [C42]; 1xPhospho [S/Y/T]	0.15217	0.00698433	1	1	1	Q96K80	Q96K80 [1-43]	Q96K80 1xAcetyl [N-Term]	1	3981.59		40198.4			Not Found	High	Not Found	High	0.00316	0.05243	1.57	112.75
FALSE	High	[-].MPSETPQAEVGPTGCPHR.[S]	1xCarbamidomethyl [C15]; 1xPhospho [S3(99.3)]	0.000328829	0.000119331	1	1	1	P0DN79	P0DN79 [1-18]	P0DN79 1xPhospho [S3(99.3)]	0	2030.85		964249	58779		Not Found	High	Peak Found	High	7.582e-05	0.0001795	2.65	54.45
FALSE	High	[-].MRKETPPPLVPPAAR.[E]	1xPhospho [T5(100)]	2.66609e-05	7.91565e-05	1	1	1	Q9BQA1	Q9BQA1 [1-15]	Q9BQA1 1xPhospho [T5(100)]	2	1739.9	1.42885e+06				High	Not Found	Not Found	High	4.285e-05	2.006e-05	3.36	72.25
FALSE	High	[-].MRKETPPPLVPPAAR.[E]	1xOxidation [M1]; 1xPhospho [T5(100)]	0.000465229	0.000158881	1	1	1	Q9BQA1	Q9BQA1 [1-15]	Q9BQA1 1xPhospho [T5(100)]	2	1755.9	221207		712771		Peak Found	Not Found	High	High	9.211e-05	0.0002422	3.02	67.31
FALSE	High	[-].MRNSEEQPSGGTTVLQR.[L]	1xAcetyl [N-Term]; 1xPhospho [S4(100)]	3.06888e-05	7.91565e-05	1	1	2	Q4VCS5	Q4VCS5 [1-17]	Q4VCS5 1xAcetyl [N-Term]; 1xPhospho [S4(100)]	1	2011.89		6.88811e+06	5.22285e+06		Not Found	High	High	High	4.285e-05	2.266e-05	5.16	74.85
FALSE	High	[-].MRNSEEQPSGGTTVLQR.[L]	1xOxidation [M1]; 1xPhospho [S4(100)]	9.80894e-05	7.91565e-05	1	1	1	Q4VCS5	Q4VCS5 [1-17]	Q4VCS5 1xPhospho [S4(100)]	1	1985.87				No Quan Values	Not Found	High	Not Found	High	4.285e-05	6.261e-05	3.17
FALSE	High	[-].MRNSEEQPSGGTTVLQR.[L]	1xPhospho [S4(100)]	0.000106466	7.91565e-05	1	1	2	Q4VCS5	Q4VCS5 [1-17]	Q4VCS5 1xPhospho [S4(100)]	1	1969.88	135253	655033	307945		Peak Found	High	High	High	4.285e-05	6.73e-05	4.06	54.46
FALSE	High	[-].MSEGDSVGESVHGKPSVVYR.[F]	1xPhospho [S2(100)]	0.000146216	7.91565e-05	1	1	2	O15258	O15258 [1-20]	O15258 1xPhospho [S2(100)]	0	2199.97			1.16459e+06		Not Found	Not Found	High	High	4.285e-05	8.88e-05	3	66.85
FALSE	High	[-].MSGEDEQQEQTIAEDLVVTK.[Y]	1xAcetyl [N-Term]; 1xPhospho [S2(100)]	1.90752e-05	7.91565e-05	1	1	1	Q9UQ80	Q9UQ80 [1-20]	Q9UQ80 1xAcetyl [N-Term]; 1xPhospho [S2(100)]	0	2372.02	838316				High	Not Found	Not Found	High	4.285e-05	1.494e-05	4.12	120.43
FALSE	High	[-].MSQSQNAIFTSPTGEENLMNSNHR.[D]	1xAcetyl [N-Term]; 2xDeamidated [Q3; Q5]; 1xPhospho [S/T]	0.144304	0.00668673	1	1	1	O60296	O60296 [1-24]	O60296 1xAcetyl [N-Term]	0	2817.15	5.96475e+06	2.73309e+06			High	Peak Found	Not Found	High	0.003036	0.04931	1.67	72.84
FALSE	High	[-].MSSDRQRSDDESPSTSSGSSDADQR.[D]	1xDeamidated [Q6]; 3xPhospho [S2(98.8); S3(98.8); S8(98.8)]	0.00532973	0.000539025	1	1	1	Q969T4	Q969T4 [1-25]	Q969T4 3xPhospho [S2(98.8); S3(98.8); S8(98.8)]	2	2928.99	437881				High	Not Found	Not Found	High	0.000311	0.002126	2.63	30.78
FALSE	High	[-].MTAAPASPQQIR.[D]	1xAcetyl [N-Term]; 1xPhospho [S7(100)]	0.00105916	0.000188768	1	1	2	O95402	O95402 [1-12]	O95402 1xAcetyl [N-Term]; 1xPhospho [S7(100)]	0	1392.63			1.42549e+06		Not Found	Not Found	High	High	0.0001021	0.0005036	2.36	82.4
FALSE	High	[-].MTTESGSDSESKPDQEAEPQEAAGAQGR.[A]	1xAcetyl [N-Term]; 1xPhospho [S7(100)]	1.82191e-09	7.66507e-05	1	1	3	Q9Y2J2	Q9Y2J2 [1-28]	Q9Y2J2 1xAcetyl [N-Term]; 1xPhospho [S7(100)]	0	3015.22	3.35124e+06				High	Not Found	Not Found	High	4.285e-05	4.47e-09	4.47	63.17
FALSE	High	[-].MVPSSPAVEK.[Q]	1xAcetyl [N-Term]; 1xPhospho [S5(100)]	0.00235809	0.000285856	1	1	1	P41440	P41440 [1-10]	P41440 1xAcetyl [N-Term]; 1xPhospho [S5(100)]	0	1166.52		1.15831e+06			Not Found	High	Not Found	High	0.0001395	0.001038	2.88	80.49
FALSE	High	[-].MWNSGFESYGSSSYGGAGGYTQSPGGFGSPAPSQAEK.[K]	1xAcetyl [N-Term]; 1xPhospho [S29(100)]	5.06852e-07	7.91565e-05	1	1	1	P15927	P15927 [1-37]	P15927 1xAcetyl [N-Term]; 1xPhospho [S29(100)]	0	3812.55				No Quan Values	Not Found	Not Found	High	High	4.285e-05	6.204e-07	4.14
FALSE	High	[-].MYPESTTGSPAR.[L]	1xPhospho [S9(100)]	0.0143494	0.00107939	1	1	1	Q13303	Q13303 [1-12]	Q13303 1xPhospho [S9(100)]	0	1376.56	197763	1.0605e+06			Peak Found	High	Not Found	High	0.0005699	0.005096	1.87	48.07
FALSE	High	[EK].HLSPNDNENDTSYVIESDEDLEMEMLK.[HS]	1xPhospho [S17(100)]	5.43922e-10	7.66507e-05	1	1	1	Q14191	Q14191 [424-450]; [451-477]	Q14191 1xPhospho [S440(100)]; 1xPhospho [S467(100)]	0	3247.33				No Quan Values	Not Found	High	Not Found	High	4.285e-05	1.551e-09	6.38
FALSE	High	[EK].HLSPNDNENDTSYVIESDEDLEMEMLK.[HS]	2xPhospho [S3(100); S17(100)]	3.44592e-08	7.66507e-05	1	1	2	Q14191	Q14191 [424-450]; [451-477]	Q14191 2xPhospho [S426(100); S440(100)]; 2xPhospho [S453(100); S467(100)]	0	3327.3	1.96778e+06				High	Not Found	Not Found	High	4.285e-05	5.883e-08	4.98	119.87
FALSE	High	[EK].HLSPNDNENDTSYVIESDEDLEMEMLK.[HS]	2xDeamidated [N7; N9]; 1xPhospho [S17(100)]	2.56458e-05	7.91565e-05	1	1	1	Q14191	Q14191 [424-450]; [451-477]	Q14191 1xPhospho [S440(100)]; 1xPhospho [S467(100)]	0	3249.3				No Quan Values	Not Found	High	Not Found	High	4.285e-05	1.938e-05	3.64
FALSE	High	[EK].HLSPNDNENDTSYVIESDEDLEMEMLK.[HS]	1xDeamidated [N9]; 1xOxidation [M23]; 2xPhospho [S3(100); S17(100)]	0.000392305	0.000119331	1	1	1	Q14191	Q14191 [424-450]; [451-477]	Q14191 2xPhospho [S426(100); S440(100)]; 2xPhospho [S453(100); S467(100)]	0	3344.28	716785		1.80647e+06		High	Not Found	Peak Found	High	7.582e-05	0.0002093	2.89	115.34
FALSE	High	[EK].HLSPNDNENDTSYVIESDEDLEMEMLK.[HS]	1xOxidation [M25]; 1xPhospho [S17(100)]	0.0126116	0.00099205	1	1	1	Q14191	Q14191 [424-450]; [451-477]	Q14191 1xPhospho [S440(100)]; 1xPhospho [S467(100)]	0	3263.33		62221868	3.46911e+07		Not Found	High	Peak Found	High	0.0004995	0.004525	2.28	108.2
FALSE	High	[GR].QSPSYGRHGSGSGR.[S]	1xDeamidated [Q1]; 2xPhospho [S2(100); Y5(97)]	0.080246	0.00437202	1	1	1	Q86YZ3	Q86YZ3 [902-915]; [1137-1150]; [1607-1620]; [2077-2090]; [2547-2560]	Q86YZ3 2xPhospho [S903(100); Y906(97)]; 2xPhospho [S1138(100); Y1141(97)]; 2xPhospho [S1608(100); Y1611(97)]; 2xPhospho [S2078(100); Y2081(97)]; 2xPhospho [S2548(100); Y2551(97)]	1	1593.58	2.34387e+07	465244			High	Peak Found	Not Found	High	0.002028	0.0264	1.24	30.07
FALSE	High	[K].AAAAALSGSPPQTEKPTHYR.[Y]	1xPhospho [S9(100)]	4.58797e-09	7.66507e-05	1	1	10	Q9H9P5	Q9H9P5 [7-26]	Q9H9P5 1xPhospho [S15(100)]	0	2133.01	193802		1.26516e+07		Peak Found	Not Found	High	High	4.285e-05	1.006e-08	5.32	55.59
FALSE	High	[K].AAAAAPASEDEDDEDDEDDEDDDDDEEDDSEEEAMETTPAK.[G]	3xPhospho [S8(100); S30(100); T38(100)]	4.70024e-09	7.66507e-05	1	1	8	P19338	P19338 [177-217]	P19338 3xPhospho [S184(100); S206(100); T214(100)]	0	4686.46		2.30192e+07			Not Found	High	Not Found	High	4.285e-05	1.027e-08	6.73	67.98
FALSE	High	[K].AAAAAPASEDEDDEDDEDDEDDDDDEEDDSEEEAMETTPAK.[G]	2xPhospho [S8(100); S30(100)]	1.83962e-09	7.66507e-05	1	1	33	P19338	P19338 [177-217]	P19338 2xPhospho [S184(100); S206(100)]	0	4606.49	2.74009e+08	4.24523e+08			High	High	Not Found	High	4.285e-05	4.501e-09	8.97	72.47
FALSE	High	[K].AAAAAPASEDEDDEDDEDDEDDDDDEEDDSEEEAMETTPAK.[G]	1xOxidation [M35]; 2xPhospho [S8(100); S30(100)]	1.28626e-09	7.66507e-05	1	1	17	P19338	P19338 [177-217]	P19338 2xPhospho [S184(100); S206(100)]	0	4622.49	1.2016e+06	1.42577e+08			High	High	Not Found	High	4.285e-05	3.296e-09	6.24	60.1
FALSE	High	[K].AAAAAPASEDEDDEDDEDDEDDDDDEEDDSEEEAMETTPAK.[G]	1xOxidation [M35]; 1xPhospho [S30(100)]	1.59739e-08	7.66507e-05	1	1	2	P19338	P19338 [177-217]	P19338 1xPhospho [S206(100)]	0	4542.52	2.49391e+06	1026177			High	High	Not Found	High	4.285e-05	3.002e-08	5.43	59.13
FALSE	High	[K].AAAAAPASEDEDDEDDEDDEDDDDDEEDDSEEEAMETTPAK.[G]	1xPhospho [S30(100)]	4.9331e-09	7.66507e-05	1	1	5	P19338	P19338 [177-217]	P19338 1xPhospho [S206(100)]	0	4526.53	4.32988e+07				High	Not Found	Not Found	High	4.285e-05	1.07e-08	6.81	71.52
FALSE	High	[K].AAAAAPASEDEDDEDDEDDEDDDDDEEDDSEEEAMETTPAK.[G]	1xOxidation [M35]; 3xPhospho [S8(100); S30(100); T38(100)]	5.90479e-05	7.91565e-05	1	1	1	P19338	P19338 [177-217]	P19338 3xPhospho [S184(100); S206(100); T214(100)]	0	4702.45		3.7161e+06			Not Found	High	Not Found	High	4.285e-05	4.027e-05	3.02	57.08
FALSE	High	[K].AAAAAWEEPSSGNGTAR.[A]	1xDeamidated [N13]; 1xPhospho [S/T]	8.08288e-06	7.91565e-05	1	1	2	Q9P258	Q9P258 [6-22]		0	1726.71	4.72005e+06				High	Not Found	Not Found	High	4.285e-05	7.045e-06	4.82	63.38
FALSE	High	[K].AAAMAAAAAETSQR.[I]	1xPhospho [S12(100)]	1.30173e-06	7.91565e-05	1	1	1	Q9NV92	Q9NV92 [194-207]	Q9NV92 1xPhospho [S205(100)]	0	1399.6	941514	1589327			Peak Found	High	Not Found	High	4.285e-05	1.422e-06	5.18	47.04
FALSE	High	[K].AAAQLLQSQAQQSGAQQTK.[K]	1xPhospho [S8(100)]	0.00039595	0.000119331	1	1	1	Q9NVA2	Q9NVA2 [400-418]	Q9NVA2 1xPhospho [S407(100)]	0	2036.98			586609		Not Found	Not Found	High	High	7.582e-05	0.0002106	3.33	61.68
FALSE	High	[K].AAATPESQEPQAK.[G]	1xPhospho [T4(100)]	0.000275205	7.91565e-05	1	1	3	P49006	P49006 [145-157]	P49006 1xPhospho [T148(100)]	0	1407.62	3.3397e+06	247733			High	Peak Found	Not Found	High	5.986e-05	0.0001536	3.12	28.61
FALSE	High	[K].AAATPESQEPQAK.[G]	2xPhospho [T4(100); S7(100)]	0.000438245	0.000119331	1	1	2	P49006	P49006 [145-157]	P49006 2xPhospho [T148(100); S151(100)]	0	1487.58		2.31911e+06			Not Found	High	Not Found	High	7.582e-05	0.0002298	3.4	27.16
FALSE	High	[K].AAAYDISEDEED.[-]	1xPhospho [S7(100)]	0.0585471	0.00321173	1	1	3	P49585	P49585 [356-367]	P49585 1xPhospho [S362(100)]	0	1407.48	7.06262e+07				High	Not Found	Not Found	High	0.00147	0.01917	3.63	68.49
FALSE	High	[K].AACEFSETDVTNTEHHQPSNNDLNTTEK.[R]	1xCarbamidomethyl [C3]; 1xPhospho [S/T]	9.66803e-05	7.91565e-05	1	1	1	P38398	P38398 [224-251]		0	3269.33		277068			Not Found	High	Not Found	High	4.285e-05	6.19e-05	2.82	72.47
FALSE	High	[K].AACPCPQSSPPEQK.[E]	2xCarbamidomethyl [C3; C5]; 1xPhospho [S]	0.0526477	0.00283906	1	1	1	Q5THK1	Q5THK1 [1986-1999]		0	1636.65	477189	390645			Peak Found	High	Not Found	High	0.001328	0.01719	1.3	35.47
FALSE	High	[K].AADAEAEVASLNRR.[I]	1xPhospho [S10(100)]	0.0283479	0.00166152	1	1	1	P06753	P06753 [79-92]	P06753 1xPhospho [S88(100)]	1	1552.71	1.09105e+06				High	Not Found	Not Found	High	0.0008153	0.009504	2.29	55.83
FALSE	High	[K].AADPPAENSSAPEAEQGGAE.[-]	1xPhospho [S10(100)]	7.99277e-08	7.66507e-05	1	1	6	P67809	P67809 [305-324]	P67809 1xPhospho [S314(100)]	0	1977.77	9.76435e+07				High	Not Found	Not Found	High	4.285e-05	1.23e-07	5.79	46.43
FALSE	High	[K].AADPPAENSSAPEAEQGGAE.[-]	1xDeamidated [N/Q]; 1xPhospho [S10(99.3)]	0.00165764	0.000254928	1	1	7	P67809	P67809 [305-324]	P67809 1xPhospho [S314(99.3)]	0	1978.75	4.3494e+06	223643			High	Peak Found	Not Found	High	0.0001276	0.0007554	2.96	51.72
FALSE	High	[K].AADRLPNLSSPSAEGPPGPPSGPAPR.[K]	1xPhospho [S10(99.5)]	5.51869e-10	7.66507e-05	1	1	4	O60784	O60784 [453-478]	O60784 1xPhospho [S462(99.5)]	1	2575.23	6.96821e+06				High	Not Found	Not Found	High	4.285e-05	1.566e-09	4.83	93.09
FALSE	High	[K].AADRLPNLSSPSAEGPPGPPSGPAPR.[K]	1xDeamidated [N7]; 1xPhospho [S]	9.53178e-06	7.91565e-05	1	1	1	O60784	O60784 [453-478]		1	2576.21				No Quan Values	High	Not Found	Not Found	High	4.285e-05	8.142e-06	2.47
FALSE	High	[K].AAEAGGAEEQYGFLTTPTK.[Q]	1xPhospho [T16(99.5)]	1.81839e-07	7.66507e-05	1	1	1	P46821	P46821 [1052-1070]	P46821 1xPhospho [T1067(99.5)]	0	2020.89	433461	4988700			Peak Found	High	Not Found	High	4.285e-05	2.524e-07	5.54	95.57
FALSE	High	[K].AAEDMPEAEQDLERPPTPAGGRPDSPGLQAPAGQQR.[A]	2xPhospho [T17(100); S25(100)]	6.04391e-09	7.66507e-05	1	1	4	Q02410	Q02410 [289-324]	Q02410 2xPhospho [T305(100); S313(100)]	0	3899.71		1.31066e+07	2.76987e+06		Not Found	High	High	High	4.285e-05	1.277e-08	5.43	92.63
FALSE	High	[K].AAEDMPEAEQDLERPPTPAGGRPDSPGLQAPAGQQR.[A]	1xOxidation [M5]; 2xPhospho [T17(100); S25(100)]	8.00871e-05	7.91565e-05	1	1	4	Q02410	Q02410 [289-324]	Q02410 2xPhospho [T305(100); S313(100)]	0	3915.7	478718	1.5804e+06	1.15895e+06		Peak Found	High	Peak Found	High	4.285e-05	5.243e-05	4.07	84.1
FALSE	High	[K].AAEDMPEAEQDLERPPTPAGGRPDSPGLQAPAGQQR.[A]	1xDeamidated [Q10]; 1xOxidation [M5]; 2xPhospho [T17(100); S25(100)]	0.000603494	0.000188768	1	1	1	Q02410	Q02410 [289-324]	Q02410 2xPhospho [T305(100); S313(100)]	0	3916.68				No Quan Values	Not Found	High	Not Found	High	0.0001021	0.0003057	3.62
FALSE	High	[K].AAEDMPEAEQDLERPPTPAGGRPDSPGLQAPAGQQR.[A]	1xPhospho [T/S]	0.0901406	0.00467211	1	1	1	Q02410	Q02410 [289-324]		0	3819.74			4.06744e+06		Not Found	Not Found	High	High	0.002141	0.02972	2.63	91.9
FALSE	High	[K].AAEHDLEVASEEEQER.[E]	1xPhospho [S10(100)]	8.82099e-05	7.91565e-05	1	1	1	Q9UPS8	Q9UPS8 [521-536]	Q9UPS8 1xPhospho [S530(100)]	0	1921.78	4.12745e+06	154245	1.63556e+06		High	Peak Found	Peak Found	High	4.285e-05	5.711e-05	5.11	55.39
FALSE	High	[K].AAEHDLEVASEEEQEREGSENNQPQVEEER.[K]	1xPhospho [S10(100)]	3.37008e-10	7.66507e-05	1	1	3	Q9UPS8	Q9UPS8 [521-550]	Q9UPS8 1xPhospho [S530(100)]	1	3547.47	1.54005e+07				High	Not Found	Not Found	High	4.285e-05	1.019e-09	6.99	67.03
FALSE	High	[K].AAEHDLEVASEEEQEREGSENNQPQVEEER.[K]	2xPhospho [S10(100); S19(100)]	1.20892e-05	7.91565e-05	1	1	1	Q9UPS8	Q9UPS8 [521-550]	Q9UPS8 2xPhospho [S530(100); S539(100)]	1	3627.44	642626				High	Not Found	Not Found	High	4.285e-05	1.002e-05	4.22	68.41
FALSE	High	[K].AAEMVPDLPSPPMEAPAPASNPSGR.[K]	1xPhospho [S10(100)]	0.00155981	0.000254928	1	1	1	Q6ZVM7	Q6ZVM7 [470-494]	Q6ZVM7 1xPhospho [S479(100)]	0	2569.15				No Quan Values	High	Not Found	Not Found	High	0.0001276	0.000715	1.96
FALSE	High	[K].AAESETPGKSPEK.[K]	1xPhospho [S10(100)]	2.34955e-07	7.66507e-05	1	1	3	O76021	O76021 [418-430]	O76021 1xPhospho [S427(100)]	1	1410.61	5.92354e+06				High	Not Found	Not Found	High	4.285e-05	3.162e-07	4.74	20.84
FALSE	High	[K].AAFDDAIAELDTLSEESYK.[D]	1xPhospho [S14(100)]	3.82893e-07	7.91565e-05	1	1	1	P62258	P62258 [197-215]	P62258 1xPhospho [S210(100)]	0	2167.93		14415350			Not Found	High	Not Found	High	4.285e-05	4.857e-07	6.06	122.22
FALSE	High	[K].AAFGTQAPDPGSTESLQEKPMEIAPSAGFGGSLHPGAR.[A]	1xPhospho [S/T]	0.000193847	7.91565e-05	1	1	1	O75385	O75385 [705-742]		0	3846.78				No Quan Values	High	Not Found	Not Found	High	5.986e-05	0.0001133	2.86
FALSE	High	[K].AAGARPLTSPESLSR.[D]	1xPhospho [S9(100)]	9.34698e-05	7.91565e-05	1	1	6	P46379	P46379 [1073-1087]	P46379 1xPhospho [S1081(100)]	0	1592.78	279179		1.88864e+07		High	Not Found	High	High	4.285e-05	5.997e-05	3.16	66.57
FALSE	High	[K].AAGDTTVIENSDVSPETESSEK.[E]	1xPhospho [S14(100)]	1.59739e-08	7.66507e-05	1	1	2	Q86UP2	Q86UP2 [1300-1321]	Q86UP2 1xPhospho [S1313(100)]	0	2345.99	1.28501e+07				High	Not Found	Not Found	High	4.285e-05	3.003e-08	6.3	68.78
FALSE	High	[K].AAGGNSREPSPLPELALR.[K]	1xPhospho [S10(100)]	3.53244e-05	7.91565e-05	1	1	2	Q13207	Q13207 [648-665]	Q13207 1xPhospho [S657(100)]	1	1914.94	141312		938443		High	Not Found	High	High	4.285e-05	2.562e-05	4.03	101.27
FALSE	High	[K].AAGGNSREPSPLPELALR.[K]	2xPhospho [S6(100); S10(100)]	2.31613e-05	7.91565e-05	1	1	5	Q13207	Q13207 [648-665]	Q13207 2xPhospho [S653(100); S657(100)]	1	1994.91		2.29441e+07	2.88611e+06		Not Found	High	High	High	4.285e-05	1.769e-05	5.76	107.88
FALSE	High	[K].AAGGNSREPSPLPELALR.[K]	1xDeamidated [N5]; 2xPhospho [S6(100); S10(100)]	0.000279116	7.91565e-05	1	1	1	Q13207	Q13207 [648-665]	Q13207 2xPhospho [S653(100); S657(100)]	1	1995.89		793054	255021		Not Found	High	Peak Found	High	5.986e-05	0.0001552	4.56	108.16
FALSE	High	[K].AAGISLIVPGKSPTR.[K]	1xPhospho [S/T]	3.11387e-05	7.91565e-05	1	1	1	P47736	P47736 [473-487]		1	1546.84			1.10605e+06		Not Found	Not Found	High	High	4.285e-05	2.3e-05	3.79	97.06
FALSE	High	[K].AAGISLIVPGKSPTRK.[K]	1xPhospho [S12(99.6)]	2.491e-05	7.91565e-05	1	1	2	P47736	P47736 [473-488]	P47736 1xPhospho [S484(99.6)]	2	1674.93			918471		Not Found	Not Found	High	High	4.285e-05	1.886e-05	3.87	84.82
FALSE	High	[K].AAGMSSPGAQSHPEELPR.[G]	1xPhospho [S]	1.2207e-05	7.91565e-05	1	1	1	Q13459	Q13459 [712-729]		0	1901.82		676840			Not Found	High	Not Found	High	4.285e-05	1.012e-05	3.32	61.42
FALSE	High	[K].AAGSPSSSDQDEKLPGQDESTAGTSEQNDILK.[V]	1xPhospho [S4(100)]	1.86279e-17	7.66507e-05	1	1	3	Q9Y520	Q9Y520 [184-215]	Q9Y520 1xPhospho [S187(100)]	1	3342.45	2.5545e+07	69879594			High	High	High	High	4.285e-05	4.437e-16	9.11	83.65
FALSE	High	[K].AAGSPSSSDQDEKLPGQDESTAGTSEQNDILK.[V]	1xDeamidated [N28]; 1xPhospho [S4(100)]	5.81458e-09	7.66507e-05	1	1	2	Q9Y520	Q9Y520 [184-215]	Q9Y520 1xPhospho [S187(100)]	1	3343.43				No Quan Values	High	Not Found	Not Found	High	4.285e-05	1.238e-08	4.3
FALSE	High	[K].AAGSPSSSDQDEKLPGQDESTAGTSEQNDILK.[V]	1xDeamidated [Q10]; 2xPhospho [S4(100); S8(100)]	5.46033e-09	7.66507e-05	1	1	1	Q9Y520	Q9Y520 [184-215]	Q9Y520 2xPhospho [S187(100); S191(100)]	1	3423.4	2.23455e+07	830738			High	Peak Found	Not Found	High	4.285e-05	1.172e-08	6.79	88.14
FALSE	High	[K].AAGSPSSSDQDEKLPGQDESTAGTSEQNDILK.[V]	2xPhospho [S4(100); S/T]	3.11619e-09	7.66507e-05	1	1	1	Q9Y520	Q9Y520 [184-215]	Q9Y520 2xPhospho [S187(100); S/T]	1	3422.42	1.10315e+07				High	Not Found	Not Found	High	4.285e-05	7.171e-09	6.68	87.94
FALSE	High	[K].AAIISAEGDSK.[A]	1xPhospho [S5(100)]	0.0050601	0.000509411	1	1	1	P35232	P35232 [209-219]	P35232 1xPhospho [S213(100)]	0	1141.51				No Quan Values	High	Not Found	Not Found	High	0.0003001	0.002035	1.8
FALSE	High	[K].AAIPPPVYEEQDRPRSPTGPSNSFLANMGGTVAHK.[I]	1xPhospho [S16(98.8)]	2.40238e-10	7.66507e-05	1	1	3	Q96I25	Q96I25 [207-241]	Q96I25 1xPhospho [S222(98.8)]	1	3771.79			3.37207e+08		Not Found	Not Found	High	High	4.285e-05	7.581e-10	5.5	106.77
FALSE	High	[K].AAIPPPVYEEQDRPRSPTGPSNSFLANMGGTVAHK.[I]	1xOxidation [M28]; 1xPhospho [S16(97.7)]	9.59726e-07	7.91565e-05	1	1	9	Q96I25	Q96I25 [207-241]	Q96I25 1xPhospho [S222(97.7)]	1	3787.79	6.4169e+06		3.29541e+07		High	Not Found	High	High	4.285e-05	1.087e-06	5.34	94.96
FALSE	High	[K].AAISDSADCSLSPDVDPVLAFQR.[E]	1xCarbamidomethyl [C9]; 1xPhospho [S12(100)]	4.38836e-08	7.66507e-05	1	1	2	Q8TEW0	Q8TEW0 [798-820]	Q8TEW0 1xPhospho [S809(100)]	0	2514.12			3.15247e+06		Not Found	Not Found	High	High	4.285e-05	7.269e-08	6.53	121.65
FALSE	High	[K].AALEDSSGSSELQEIMR.[R]	1xPhospho [S]	0.0928055	0.00478266	1	1	1	Q12929	Q12929 [782-798]		0	1902.82	129931	104033	150978		Peak Found	High	Peak Found	High	0.002194	0.03063	2.27	111.29
FALSE	High	[K].AALEPKESRSPQQSAALPR.[R]	2xPhospho [S8(100); S10(100)]	0.0157984	0.00113518	1	1	1	Q6IBW4	Q6IBW4 [275-293]	Q6IBW4 2xPhospho [S282(100); S284(100)]	2	2196.02		5.88875e+06	1.88571e+06		Not Found	High	Peak Found	High	0.0005898	0.005565	2.99	64.03
FALSE	High	[K].AALLAQYADVTDEEDEADEK.[D]	1xPhospho [T11(100)]	8.67021e-07	7.91565e-05	1	1	4	Q96MW1	Q96MW1 [129-148]	Q96MW1 1xPhospho [T139(100)]	0	2275.95	1.25667e+08				High	Not Found	Not Found	High	4.285e-05	9.94e-07	6.13	104.38
FALSE	High	[K].AALLKASPK.[K]	1xPhospho [S7(100)]	0.0115372	0.000899279	1	1	1	P50914	P50914 [133-141]	P50914 1xPhospho [S139(100)]	1	978.538			210428		Not Found	Not Found	High	High	0.0004612	0.004185	2.44	45.26
FALSE	High	[K].AALPAATTPGPGLETAGPADAPAGAVVGGGSPR.[G]	1xPhospho [S31(100)]	4.28861e-05	7.91565e-05	1	1	1	Q10586	Q10586 [56-88]	Q10586 1xPhospho [S86(100)]	0	2934.44	1.31829e+06				High	Not Found	Not Found	High	4.285e-05	3.033e-05	2.69	108.44
FALSE	High	[K].AALPSLTNPPSLSPIR.[R]	1xPhospho [S13(100)]	0.000181332	7.91565e-05	1	1	3	P42858	P42858 [1167-1182]	P42858 1xPhospho [S1179(100)]	0	1713.89			2.09879e+06		Not Found	Not Found	High	High	5.986e-05	0.0001067	3.49	117.91
FALSE	High	[K].AALPSLTNPPSLSPIRR.[K]	1xPhospho [S/T]	0.00116582	0.000221256	1	1	1	P42858	P42858 [1167-1183]		1	1869.99			660627		Not Found	Not Found	High	High	0.0001144	0.0005508	2.95	110.66
FALSE	High	[K].AALQTAPESADDSPSQLSK.[W]	1xPhospho [S13(100)]	5.44444e-11	7.66507e-05	1	1	9	O43524	O43524 [272-290]	O43524 1xPhospho [S284(100)]	0	1995.89	7.92231e+06	7582030			High	High	Not Found	High	4.285e-05	2.062e-10	6.41	71.06
FALSE	High	[K].AALQTAPESADDSPSQLSK.[W]	2xPhospho [S9(100); S13(100)]	1.69782e-05	7.91565e-05	1	1	2	O43524	O43524 [272-290]	O43524 2xPhospho [S280(100); S284(100)]	0	2075.86	4.96884e+06				High	Not Found	Not Found	High	4.285e-05	1.348e-05	6.18	72.27
FALSE	High	[K].AALSEEELEK.[K]	1xPhospho [S4(100)]	0.000279116	7.91565e-05	1	1	2	Q04637	Q04637 [1235-1244]	Q04637 1xPhospho [S1238(100)]	0	1198.52	7.25974e+06				High	Not Found	Not Found	High	5.986e-05	0.0001555	3.42	64.9
FALSE	High	[K].AAMYDIISSPSK.[D]	1xPhospho [S9(99.7)]	1.52592e-05	7.91565e-05	1	1	3	Q6KC79	Q6KC79 [342-353]	Q6KC79 1xPhospho [S350(99.7)]	0	1362.6	360026	6293049	6.4172e+07		Peak Found	High	High	High	4.285e-05	1.231e-05	3.73	95.93
FALSE	High	[K].AAMYDIISSPSK.[D]	1xOxidation [M3]; 1xPhospho [S9(99.6)]	0.000298076	7.91565e-05	1	1	1	Q6KC79	Q6KC79 [342-353]	Q6KC79 1xPhospho [S350(99.6)]	0	1378.6		2.36426e+06	3.1462e+06		Not Found	High	Peak Found	High	5.986e-05	0.0001648	2.89	76.88
FALSE	High	[K].AANQVEETLHTHLPQTPETNFR.[D]	1xPhospho [T16(100)]	0.0412476	0.00226498	1	1	2	Q5VZL5	Q5VZL5 [202-223]	Q5VZL5 1xPhospho [T217(100)]	0	2613.21	1.31815e+06				High	Not Found	Not Found	High	0.00107	0.01361	2.33	98.57
FALSE	High	[K].AANRTPPKSPGDPSK.[D]	2xPhospho [T5(100); S9(100)]	0.0116014	0.000899279	1	1	2	O94811	O94811 [10-24]	O94811 2xPhospho [T14(100); S18(100)]	2	1682.73	2.86156e+06	1.51149e+06	29541.9		High	High	Peak Found	High	0.0004612	0.004219	3.02	25.66
FALSE	High	[K].AAPAQVRPPSPGNIRPVK.[R]	1xPhospho [S10(100)]	1.34508e-05	7.91565e-05	1	1	6	Q14244	Q14244 [356-373]	Q14244 1xPhospho [S365(100)]	0	1935.03	5.55387e+06		4.35832e+06		High	Not Found	High	High	4.285e-05	1.1e-05	3.33	76.48
FALSE	High	[K].AAPAQVRPPSPGNIRPVKR.[E]	1xPhospho [S10(100)]	0.169141	0.00745962	1	1	2	Q14244	Q14244 [356-374]	Q14244 1xPhospho [S365(100)]	1	2091.13			4.54927e+06		Not Found	Not Found	High	High	0.003385	0.05869	2.13	67.25
FALSE	High	[K].AAPEASSPPASPLQHLLPGK.[A]	2xPhospho [S7(100); S11(100)]	1.88099e-07	7.66507e-05	1	1	12	Q96TA1	Q96TA1 [686-705]	Q96TA1 2xPhospho [S692(100); S696(100)]	0	2127.99	5.29176e+07	125733	2.20569e+08		High	High	High	High	4.285e-05	2.606e-07	4.57	112.55
FALSE	High	[K].AAPEASSPPASPLQHLLPGK.[A]	1xPhospho [S7(99.5)]	1.13871e-08	7.66507e-05	1	1	10	Q96TA1	Q96TA1 [686-705]	Q96TA1 1xPhospho [S692(99.5)]	0	2048.02	4.80566e+06		2.70891e+07		High	Not Found	High	High	4.285e-05	2.231e-08	4.66	111.69
FALSE	High	[K].AAPEASSPPASPLQHLLPGK.[A]	1xDeamidated [Q14]; 2xPhospho [S7(99.3); S11(100)]	7.55239e-06	7.91565e-05	1	1	6	Q96TA1	Q96TA1 [686-705]	Q96TA1 2xPhospho [S692(99.3); S696(100)]	0	2128.97		943789	4.61704e+06		Not Found	High	High	High	4.285e-05	6.644e-06	3.32	115.84
FALSE	High	[K].AAPPPPALTPDSQTVDSSCK.[T]	1xCarbamidomethyl [C19]; 1xPhospho [T9(100)]	5.70127e-06	7.91565e-05	1	1	3	Q9H7N4	Q9H7N4 [981-1000]	Q9H7N4 1xPhospho [T989(100)]	0	2118.94		3.44541e+06	769313		Not Found	High	Peak Found	High	4.285e-05	5.176e-06	4.43	72.84
FALSE	High	[K].AAPPPPALTPDSQTVDSSCK.[T]	1xCarbamidomethyl [C19]; 1xDeamidated [Q13]; 1xPhospho [T9(100)]	0.000688337	0.000188768	1	1	1	Q9H7N4	Q9H7N4 [981-1000]	Q9H7N4 1xPhospho [T989(100)]	0	2119.93		842906	71071.1		Not Found	High	Peak Found	High	0.0001021	0.0003436	3.16	75.8
FALSE	High	[K].AAPPPPALTPDSQTVDSSCK.[T]	1xCarbamidomethyl [C19]; 2xPhospho [T9(100); S12(99.2)]	0.000654864	0.000188768	1	1	1	Q9H7N4	Q9H7N4 [981-1000]	Q9H7N4 2xPhospho [T989(100); S992(99.2)]	0	2198.91	555174	984863			Peak Found	High	Not Found	High	0.0001021	0.0003278	3.71	73.13
FALSE	High	[K].AAPPPPALTPDSQTVDSSCKTPEVSFLPEEATEEAGVR.[G]	1xCarbamidomethyl [C19]; 2xPhospho [T9(98.5); S/T]	6.04273e-06	7.91565e-05	1	1	6	Q9H7N4	Q9H7N4 [981-1018]	Q9H7N4 2xPhospho [T989(98.5); S/T]	1	4140.84	1.57283e+06	3.94861e+06	3.47629e+07		Peak Found	High	High	High	4.285e-05	5.441e-06	4.19	117.48
FALSE	High	[K].AAPPPPALTPDSQTVDSSCKTPEVSFLPEEATEEAGVR.[G]	1xCarbamidomethyl [C19]; 1xDeamidated [Q13]; 3xPhospho [T/S]	0.000654864	0.000188768	1	1	1	Q9H7N4	Q9H7N4 [981-1018]		1	4221.79		501512			Not Found	High	Not Found	High	0.0001021	0.000328	2.46	120.07
FALSE	High	[K].AAPPPPALTPDSQTVDSSCKTPEVSFLPEEATEEAGVR.[G]	1xCarbamidomethyl [C19]; 3xPhospho [S/T]	0.00164216	0.000254928	1	1	1	Q9H7N4	Q9H7N4 [981-1018]		1	4220.81		384106			Not Found	High	Not Found	High	0.0001276	0.0007477	2.19	119.62
FALSE	High	[K].AAPPPPPPPPPLESSPR.[V]	1xPhospho [S15(99.7)]	5.00999e-10	7.66507e-05	1	1	10	Q5T4S7	Q5T4S7 [606-622]	Q5T4S7 1xPhospho [S620(99.7)]	0	1783.88	222870		2.04281e+07		Peak Found	Not Found	High	High	4.285e-05	1.441e-09	5.34	84.84
FALSE	High	[K].AAPQSPSVPK.[K]	1xPhospho [S5(99.7)]	0.0172071	0.00113518	1	1	3	O75694	O75694 [988-997]	O75694 1xPhospho [S992(99.7)]	0	1061.5		28104340	144234		Not Found	High	Peak Found	High	0.0005898	0.005989	2.06	41.66
FALSE	High	[K].AAPWGSNPSPSAESTQAMDR.[S]	1xPhospho [S9(100)]	7.64561e-07	7.91565e-05	1	1	4	Q96N67	Q96N67 [938-957]	Q96N67 1xPhospho [S946(100)]	0	2139.88	103886	381981	1.08875e+07		Peak Found	High	High	High	4.285e-05	8.907e-07	3.12	86.26
FALSE	High	[K].AAPWGSNPSPSAESTQAMDR.[S]	1xOxidation [M18]; 1xPhospho [S/T]	1.39155e-05	7.91565e-05	1	1	2	Q96N67	Q96N67 [938-957]		0	2155.88		1.04003e+06	727679		Not Found	High	High	High	4.285e-05	1.133e-05	4.72	72.79
FALSE	High	[K].AAPWGSNPSPSAESTQAMDR.[S]	1xDeamidated [Q16]; 1xPhospho [S/T]	0.052337	0.00281027	1	1	1	Q96N67	Q96N67 [938-957]		0	2140.86		297197			Not Found	High	Not Found	High	0.001328	0.01714	1.91	87.79
FALSE	High	[K].AAQQAASSSGQGQQAQTPTGK.[Q]	1xPhospho [S/T]	5.05693e-05	7.91565e-05	1	1	3	P48729	P48729 [305-325]		0	2081.92		1.37901e+06			Not Found	High	Not Found	High	4.285e-05	3.516e-05	2.91	23.44
FALSE	High	[K].AAQQDSDSDGEALGGNPMVAGFQDDVDLEDQPR.[G]	1xPhospho [S8(99.6)]	4.81771e-05	7.91565e-05	1	1	1	Q3YEC7	Q3YEC7 [420-452]	Q3YEC7 1xPhospho [S427(99.6)]	0	3527.45		220099			Not Found	High	Not Found	High	4.285e-05	3.369e-05	2.83	118.99
FALSE	High	[K].AAQQLQQEGGLGPPPPPPPSPR.[R]	1xPhospho [S20(100)]	9.45728e-12	7.66507e-05	1	1	8	Q9H2Z4	Q9H2Z4 [252-273]	Q9H2Z4 1xPhospho [S271(100)]	0	2299.12	3.31031e+06		1.39592e+07		High	Not Found	High	High	4.285e-05	4.436e-11	7.59	85.05
FALSE	High	[K].AAQQLQQEGGLGPPPPPPPSPR.[R]	2xDeamidated [Q]; 1xPhospho [S20(100)]	2.78509e-05	7.91565e-05	1	1	3	Q9H2Z4	Q9H2Z4 [252-273]	Q9H2Z4 1xPhospho [S271(100)]	0	2301.09		572281	1.02041e+07		Not Found	Peak Found	High	High	4.285e-05	2.084e-05	4.5	88.4
FALSE	High	[K].AAQQQLQQDSGGGGGGGGTGCPQQQQAQQQSPR.[R]	1xCarbamidomethyl [C21]; 1xPhospho [S31(100)]	1.01984e-09	7.66507e-05	1	1	2	P43699	P43699 [224-256]	P43699 1xPhospho [S254(100)]	0	3375.45		2960025	734381		Not Found	High	High	High	4.285e-05	2.688e-09	4.7	43.79
FALSE	High	[K].AAQQQLQQDSGGGGGGGGTGCPQQQQAQQQSPRR.[V]	1xCarbamidomethyl [C21]; 1xPhospho [S31(100)]	6.16195e-09	7.66507e-05	1	1	1	P43699	P43699 [224-257]	P43699 1xPhospho [S254(100)]	1	3531.55			539571		Not Found	Not Found	High	High	4.285e-05	1.303e-08	6.67	40.75
FALSE	High	[K].AAQSNENLSDSQQEPPK.[S]	1xDeamidated [N5]; 1xPhospho [S9(98.3)]	0.223025	0.00985008	1	1	1	P49750	P49750 [895-911]	P49750 1xPhospho [S903(98.3)]	0	1923.8				No Quan Values	High	Not Found	Not Found	High	0.004416	0.08047	1.44
FALSE	High	[K].AASADSTTEGTPADGFTVLSTK.[S]	1xPhospho [S/T]	4.04621e-05	7.91565e-05	1	1	1	O75367	O75367 [168-189]		0	2206.98	142090	304050			Peak Found	High	Not Found	High	4.285e-05	2.888e-05	3.26	104.08
FALSE	High	[K].AASADSTTEGTPADGFTVLSTK.[S]	2xPhospho [T11(97); S/T]	0.00516616	0.000539025	1	1	1	O75367	O75367 [168-189]	O75367 2xPhospho [T178(97); S/T]	0	2286.94		2.95169e+06			Not Found	High	Not Found	High	0.000311	0.002074	2.32	109.04
FALSE	High	[K].AASEELLEK.[S]	1xPhospho [S3(100)]	0.00254886	0.000312471	1	1	1	Q6ZV73	Q6ZV73 [513-521]	Q6ZV73 1xPhospho [S515(100)]	0	1069.48	2.13477e+06				High	Not Found	Not Found	High	0.0001499	0.001114	2.9	60.82
FALSE	High	[K].AASELGQQPMTELDSSSDLISSPGKK.[G]	1xPhospho [S22(96.7)]	0.110645	0.00529482	1	1	1	O15018	O15018 [1217-1242]	O15018 1xPhospho [S1238(96.7)]	1	2756.27				No Quan Values	Not Found	Not Found	High	High	0.002428	0.037	1.76
FALSE	High	[K].AASEQQADTSGGDSPKDESKPPFSYAQLIVQAISSAQDR.[Q]	1xPhospho [S/T/Y]	1.98561e-13	7.66507e-05	1	1	1	P85037	P85037 [286-324]		1	4159.91			5.25882e+07		Not Found	Not Found	High	High	4.285e-05	1.501e-12	8.89	123.72
FALSE	High	[K].AASEQQADTSGGDSPKDESKPPFSYAQLIVQAISSAQDR.[Q]	2xPhospho [T/S/Y]	2.4234e-09	7.66507e-05	1	1	1	P85037	P85037 [286-324]		1	4239.88			4.41461e+07		Not Found	Not Found	High	High	4.285e-05	5.73e-09	6.88	124.08
FALSE	High	[K].AASITSEVFNK.[F]	1xPhospho [S3(100)]	0.000611775	0.000188768	1	1	2	Q9Y5B9	Q9Y5B9 [186-196]	Q9Y5B9 1xPhospho [S188(100)]	0	1246.57		553399	8.14128e+06		Not Found	High	High	High	0.0001021	0.0003089	3.86	91.25
FALSE	High	[K].AASLTEDRDR.[G]	1xPhospho [S3(99.7)]	0.00431298	0.000411007	1	1	1	Q04637	Q04637 [1207-1216]	Q04637 1xPhospho [S1209(99.7)]	1	1213.52	186713				High	Not Found	Not Found	High	0.0002612	0.001773	1.86	28.51
FALSE	High	[K].AASPSPQSVR.[R]	1xPhospho [S3(100)]	0.00224687	0.000285856	1	1	7	Q8IYB3	Q8IYB3 [736-745]	Q8IYB3 1xPhospho [S738(100)]	0	1079.49	2.17743e+07	5156347	65410.6		High	High	High	High	0.0001395	0.000992	2.23	32.12
FALSE	High	[K].AASPSPQSVR.[R]	1xDeamidated [Q7]; 1xPhospho [S3(100)]	0.00235809	0.000285856	1	1	4	Q8IYB3	Q8IYB3 [736-745]	Q8IYB3 1xPhospho [S738(100)]	0	1080.47	2.75969e+06				High	Not Found	Not Found	High	0.0001395	0.00104	2.33	35.92
FALSE	High	[K].AASPSPQSVR.[R]	2xPhospho [S3(100); S5(100)]	0.00643573	0.000600919	1	1	3	Q8IYB3	Q8IYB3 [736-745]	Q8IYB3 2xPhospho [S738(100); S740(100)]	0	1159.45	1.20285e+08	109889			High	Peak Found	Not Found	High	0.0003483	0.00251	2.73	31.25
FALSE	High	[K].AASPSPQSVR.[R]	1xDeamidated [Q7]; 2xPhospho [S3(100); S5(100)]	0.0870475	0.0045876	1	1	1	Q8IYB3	Q8IYB3 [736-745]	Q8IYB3 2xPhospho [S738(100); S740(100)]	0	1160.44	2.54608e+06				High	Not Found	Not Found	High	0.00212	0.02867	1.86	34.74
FALSE	High	[K].AASPVLQEDIDIEGVQSEGQDNGAEDSGDTEDELRR.[V]	1xDeamidated [Q/N]; 1xPhospho [S3(100)]	1.97035e-10	7.66507e-05	1	1	2	P18887	P18887 [459-494]	P18887 1xPhospho [S461(100)]	1	3925.67				No Quan Values	High	Not Found	Not Found	High	4.285e-05	6.355e-10	6.61
FALSE	High	[K].AASPVLQEDIDIEGVQSEGQDNGAEDSGDTEDELRR.[V]	1xPhospho [S3(100)]	4.31244e-15	7.66507e-05	1	1	4	P18887	P18887 [459-494]	P18887 1xPhospho [S461(100)]	1	3924.69	3.61217e+07		2.39591e+06		High	High	Peak Found	High	4.285e-05	5.231e-14	8.57	106.04
FALSE	High	[K].AASPVLQEDIDIEGVQSEGQDNGAEDSGDTEDELRR.[V]	2xPhospho [S3(100); S/T]	1.67653e-08	7.66507e-05	1	1	3	P18887	P18887 [459-494]	P18887 2xPhospho [S461(100); S/T]	1	4004.66	3.19037e+07	363289			High	Peak Found	Not Found	High	4.285e-05	3.128e-08	5.21	108.5
FALSE	High	[K].AASPVLQEDIDIEGVQSEGQDNGAEDSGDTEDELRR.[V]	2xDeamidated [Q16; Q20]; 1xPhospho [S/T]	4.81771e-05	7.91565e-05	1	1	1	P18887	P18887 [459-494]		1	3926.66	2.935e+06		1.43174e+06		High	Not Found	Peak Found	High	4.285e-05	3.367e-05	3.7	108.39
FALSE	High	[K].AASPVLQEDIDIEGVQSEGQDNGAEDSGDTEDELRR.[V]	1xDeamidated [Q/N]; 3xPhospho [S3(100); S27(100); T30(100)]	0.000859375	0.000188768	1	1	2	P18887	P18887 [459-494]	P18887 3xPhospho [S461(100); S485(100); T488(100)]	1	4085.61	3.90143e+06				High	Not Found	Not Found	High	0.0001021	0.0004176	3.67	110.48
FALSE	High	[K].AASSPSNPAALPVASDSSPMGSK.[T]	1xPhospho [S]	1.16318e-10	7.66507e-05	1	1	2	Q7Z5J4	Q7Z5J4 [1105-1127]		0	2208.98	889399		1.80361e+07		High	Not Found	High	High	4.285e-05	4.014e-10	6.97	87.28
FALSE	High	[K].AASSPSNPAALPVASDSSPMGSK.[T]	2xPhospho [S]	8.52574e-06	7.91565e-05	1	1	1	Q7Z5J4	Q7Z5J4 [1105-1127]		0	2288.95		1.69236e+06	481680		Not Found	High	Peak Found	High	4.285e-05	7.375e-06	4.54	90.62
FALSE	High	[K].AASVELPQR.[R]	1xPhospho [S3(100)]	0.00148879	0.000221256	1	1	2	Q15772	Q15772 [2035-2043]	Q15772 1xPhospho [S2037(100)]	0	1050.5		149206			Not Found	High	Not Found	High	0.0001144	0.0006845	2.37	59.65
FALSE	High	[K].AATDAQDANQCCTSCEDNAPATSYCVECSEPLCETCVEAHQR.[V]	7xCarbamidomethyl [C11; C12; C15; C25; C28; C33; C36]; 1xDeamidated [N18]; 1xPhospho [S29(100)]	3.62359e-10	7.66507e-05	1	1	1	Q13263	Q13263 [142-183]	Q13263 1xPhospho [S170(100)]	0	4946.83		953392			Not Found	High	Not Found	High	4.285e-05	1.085e-09	5.5	90.34
FALSE	High	[K].AATEALGEKSPDSATVSGYDIMK.[S]	1xPhospho [S10(100)]	5.04895e-08	7.66507e-05	1	1	1	Q6WCQ1	Q6WCQ1 [968-990]	Q6WCQ1 1xPhospho [S977(100)]	1	2421.09				No Quan Values	Not Found	Not Found	High	High	4.285e-05	8.236e-08	5.02
FALSE	High	[K].AATEALGEKSPDSATVSGYDIMK.[S]	1xOxidation [M22]; 1xPhospho [S10(100)]	4.91202e-05	7.91565e-05	1	1	1	Q6WCQ1	Q6WCQ1 [968-990]	Q6WCQ1 1xPhospho [S977(100)]	1	2437.08			677494		Not Found	Not Found	High	High	4.285e-05	3.427e-05	2.89	82.1
FALSE	High	[K].AATESVPCSPSPLAGEIR.[R]	1xCarbamidomethyl [C8]; 1xPhospho [S/T]	2.9094e-05	7.91565e-05	1	1	1	Q8N9M1	Q8N9M1 [116-133]		0	1921.87		182020	882943		Not Found	Peak Found	High	High	4.285e-05	2.161e-05	3.93	96.8
FALSE	High	[K].AATTATPAATTSPK.[E]	1xPhospho [T/S]	2.38455e-05	7.91565e-05	1	1	1	Q92766	Q92766 [1111-1124]		0	1368.64				No Quan Values	Not Found	High	Not Found	High	4.285e-05	1.817e-05	3.77
FALSE	High	[K].AAVLSDSEDEEK.[A]	2xPhospho [S5(100); S7(100)]	2.65318e-05	7.91565e-05	1	1	15	Q96ST2	Q96ST2 [394-405]	Q96ST2 2xPhospho [S398(100); S400(100)]	0	1452.52	398595	4.87326e+08			Peak Found	High	Not Found	High	4.285e-05	1.994e-05	3.98	49.02
FALSE	High	[K].AAVLSDSEDEEK.[A]	1xPhospho [S5(100)]	0.000309454	0.000119331	1	1	4	Q96ST2	Q96ST2 [394-405]	Q96ST2 1xPhospho [S398(100)]	0	1372.55	1.26781e+07	36762576			High	High	Not Found	High	5.986e-05	0.0001698	2.99	48.58
FALSE	High	[K].AAVPAPPPEPEGQDPPAPSQDTS.[-]	1xPhospho [T22(98.8)]	0.126719	0.00606585	1	1	1	Q96IK1	Q96IK1 [163-185]	Q96IK1 1xPhospho [T184(98.8)]	0	2335.01	318206	689118			Peak Found	High	Not Found	High	0.002724	0.04276	1.93	79.56
FALSE	High	[K].AAYGDLSSEEEEENEPESLGVVYK.[S]	2xPhospho [S7(100); S8(100)]	7.62284e-09	7.66507e-05	1	1	14	O15541	O15541 [78-101]	O15541 2xPhospho [S84(100); S85(100)]	0	2804.11	3.50744e+07				High	Not Found	Not Found	High	4.285e-05	1.565e-08	7.09	110.42
FALSE	High	[K].ACADATLSQITNNIDPVGR.[I]	1xCarbamidomethyl [C2]; 1xPhospho [T/S]	0.00610563	0.000600919	1	1	2	P62873	P62873 [24-42]		0	2095.95	246037		1.03632e+06		High	Not Found	Peak Found	High	0.0003232	0.002395	2.27	118.1
FALSE	High	[K].ACDASPESTPLTGQLPGK.[Q]	1xCarbamidomethyl [C2]; 1xPhospho [S5(100)]	1.68142e-05	7.91565e-05	1	1	2	Q96JA1	Q96JA1 [1065-1082]	Q96JA1 1xPhospho [S1069(100)]	0	1908.84		2851165	5.16782e+06		Not Found	High	High	High	4.285e-05	1.339e-05	3.78	88.47
FALSE	High	[K].ACEQPALAGADNPEHSPPCSVSPHTSSGSSSEEEDSGK.[Q]	2xCarbamidomethyl [C2; C19]; 1xPhospho [S16(97.8)]	6.19098e-06	7.91565e-05	1	1	1	Q9BWK5	Q9BWK5 [78-115]	Q9BWK5 1xPhospho [S93(97.8)]	0	3975.59		991997			Not Found	High	Not Found	High	4.285e-05	5.578e-06	2.86	66.82
FALSE	High	[K].ACLVDEDSHSSAGTLPGPGASLPSSSGPGLTSPPYTATPIDHDYVK.[C]	1xCarbamidomethyl [C2]; 1xPhospho [S/T/Y]	1.25919e-07	7.66507e-05	1	1	1	Q9Y6J0	Q9Y6J0 [1316-1361]		0	4689.13				No Quan Values	High	Not Found	Not Found	High	4.285e-05	1.834e-07	3.16
FALSE	High	[K].ACSLAASEGLSSAQPNGPPEAEPRPPQSPASTASFIFSK.[G]	1xCarbamidomethyl [C2]; 1xPhospho [S28(98.6)]	1.24948e-09	7.66507e-05	1	1	1	Q9P206	Q9P206 [879-917]	Q9P206 1xPhospho [S906(98.6)]	0	4021.86			1.40772e+07		Not Found	Not Found	High	High	4.285e-05	3.214e-09	7.51	115.96
FALSE	High	[K].ACSPCSSQSSSSGICTDFWDLLVK.[L]	3xCarbamidomethyl [C2; C5; C15]; 1xPhospho [S3(100)]	4.56144e-08	7.66507e-05	1	1	2	Q7Z6Z7	Q7Z6Z7 [3371-3394]	Q7Z6Z7 1xPhospho [S3373(100)]	0	2772.14				No Quan Values	Not Found	Not Found	High	High	4.285e-05	7.523e-08	5.57
FALSE	High	[K].ACSVEELYAIPPDADVAK.[S]	1xCarbamidomethyl [C2]; 1xPhospho [S3(100)]	1.97369e-06	7.91565e-05	1	1	2	Q9H792	Q9H792 [790-807]	Q9H792 1xPhospho [S792(100)]	0	2027.9		4.27824e+06	1.15929e+06		Not Found	High	Peak Found	High	4.285e-05	2.045e-06	3.85	111.03
FALSE	High	[K].ADAASSLTVDVTPPTAK.[A]	1xPhospho [T12(100)]	2.27161e-05	7.91565e-05	1	1	5	Q9H8Y8	Q9H8Y8 [404-420]	Q9H8Y8 1xPhospho [T415(100)]	0	1723.81		567883	1.79322e+06		Not Found	High	High	High	4.285e-05	1.745e-05	4.08	94.68
FALSE	High	[K].ADDSREEEEENDDDNSLEGETFPLER.[D]	1xPhospho [S16(100)]	2.06158e-06	7.91565e-05	1	1	2	Q5VSL9	Q5VSL9 [375-400]	Q5VSL9 1xPhospho [S390(100)]	1	3120.21	5.2418e+06		1.92256e+06		High	Not Found	Peak Found	High	4.285e-05	2.124e-06	3.98	95.1
FALSE	High	[K].ADEASELACPTPKEDGLAQQQTQLNLR.[S]	1xCarbamidomethyl [C9]; 1xPhospho [T11(100)]	1.6412e-11	7.66507e-05	1	1	2	P49327	P49327 [2194-2220]	P49327 1xPhospho [T2204(100)]	1	3063.41			1.09463e+07		Not Found	Not Found	High	High	4.285e-05	7.191e-11	7.47	99.57
FALSE	High	[K].ADEEEEVSDEVDGAEVPNPDSVTDDLK.[V]	1xPhospho [S8(100)]	2.92065e-07	7.91565e-05	1	1	1	Q9H3R0	Q9H3R0 [385-411]	Q9H3R0 1xPhospho [S392(100)]	0	2983.21				No Quan Values	High	Not Found	Not Found	High	4.285e-05	3.827e-07	3.4
FALSE	High	[K].ADEESDSQMSPSHSSTDDHSNWFIIGSK.[T]	2xPhospho [S5(100); S/T]	4.70024e-09	7.66507e-05	1	1	3	Q8NEM7	Q8NEM7 [372-399]	Q8NEM7 2xPhospho [S376(100); S/T]	0	3254.23		2536229	366282		Not Found	High	High	High	4.285e-05	1.027e-08	6.85	108.23
FALSE	High	[K].ADEESDSQMSPSHSSTDDHSNWFIIGSK.[T]	1xOxidation [M9]; 1xPhospho [S10(99.7)]	1.76291e-15	7.66507e-05	1	1	6	Q8NEM7	Q8NEM7 [372-399]	Q8NEM7 1xPhospho [S381(99.7)]	0	3190.26		1.04658e+07	2.54155e+07		Not Found	High	High	High	4.285e-05	2.394e-14	9.53	100.4
FALSE	High	[K].ADEESDSQMSPSHSSTDDHSNWFIIGSK.[T]	1xDeamidated [N/Q]; 1xPhospho [S10(100)]	3.31835e-09	7.66507e-05	1	1	5	Q8NEM7	Q8NEM7 [372-399]	Q8NEM7 1xPhospho [S381(100)]	0	3175.25		502318	308845		Not Found	High	High	High	4.285e-05	7.551e-09	5.83	104.75
FALSE	High	[K].ADEESDSQMSPSHSSTDDHSNWFIIGSK.[T]	1xPhospho [S10(100)]	1.22668e-15	7.66507e-05	1	1	4	Q8NEM7	Q8NEM7 [372-399]	Q8NEM7 1xPhospho [S381(100)]	0	3174.26	1.29698e+06	21784647	8.3275e+07		Peak Found	High	High	High	4.285e-05	1.738e-14	9.99	103.64
FALSE	High	[K].ADEESDSQMSPSHSSTDDHSNWFIIGSK.[T]	1xDeamidated [Q8]; 1xOxidation [M9]; 2xPhospho [S5(100); S10(99.3)]	2.13297e-07	7.66507e-05	1	1	1	Q8NEM7	Q8NEM7 [372-399]	Q8NEM7 2xPhospho [S376(100); S381(99.3)]	0	3271.21				No Quan Values	Not Found	High	Not Found	High	4.285e-05	2.906e-07	4.54
FALSE	High	[K].ADEESDSQMSPSHSSTDDHSNWFIIGSK.[T]	2xDeamidated [Q8; N21]; 1xPhospho [S10(100)]	5.03248e-05	7.91565e-05	1	1	1	Q8NEM7	Q8NEM7 [372-399]	Q8NEM7 1xPhospho [S381(100)]	0	3176.23				No Quan Values	Not Found	Not Found	High	High	4.285e-05	3.493e-05	3.72
FALSE	High	[K].ADEESDSQMSPSHSSTDDHSNWFIIGSK.[T]	1xOxidation [M9]; 2xPhospho [S5(99.7); S/T]	1.89828e-05	7.91565e-05	1	1	2	Q8NEM7	Q8NEM7 [372-399]	Q8NEM7 2xPhospho [S376(99.7); S/T]	0	3270.22		712782			Not Found	High	Not Found	High	4.285e-05	1.487e-05	2.4	105.71
FALSE	High	[K].ADEPSSEESDLEIDK.[E]	1xPhospho [S9(100)]	1.69869e-06	7.91565e-05	1	2	5	P50502	P50502 [71-85]	P50502 1xPhospho [S79(100)]	0	1743.68	4.51108e+07	619929			High	Peak Found	Not Found	High	4.285e-05	1.792e-06	4.83	71.07
FALSE	High	[K].ADEPSSEESDLEIDK.[E]	2xPhospho [S6(100); S9(100)]	7.49911e-07	7.91565e-05	1	2	27	P50502	P50502 [71-85]	P50502 2xPhospho [S76(100); S79(100)]	0	1823.65	959860	1308337313			High	High	Not Found	High	4.285e-05	8.742e-07	4.49	73.86
FALSE	High	[K].ADEPSSEESDLEIDK.[E]	3xPhospho [S5(100); S6(100); S9(100)]	1.46204e-06	7.91565e-05	1	2	56	P50502	P50502 [71-85]	P50502 3xPhospho [S75(100); S76(100); S79(100)]	0	1903.62		1.57971e+08			Not Found	High	Not Found	High	4.285e-05	1.569e-06	5.47	75.27
FALSE	High	[K].ADFDNTVAIHPTSSEELVTLR.[-]	1xPhospho [T/S]	5.92814e-09	7.66507e-05	1	1	1	P00390	P00390 [502-522]		0	2395.12			3.76563e+06		Not Found	Not Found	High	High	4.285e-05	1.256e-08	6.39	111.35
FALSE	High	[K].ADFSPFGNSQGPSR.[V]	1xPhospho [S4(100)]	0.00112392	0.000221256	1	1	1	Q9H2M9	Q9H2M9 [447-460]	Q9H2M9 1xPhospho [S450(100)]	0	1546.63			2.3159e+06		Not Found	Not Found	High	High	0.0001144	0.0005325	3.54	88.12
FALSE	High	[K].ADFTVVAGDEGSSTTGGSSEENKGPSGSAVSR.[K]	1xPhospho [S18(100)]	2.04014e-11	7.66507e-05	1	1	2	P49916	P49916 [836-867]	P49916 1xPhospho [S853(100)]	1	3123.34		3.51367e+06			Not Found	High	Not Found	High	4.285e-05	8.701e-11	5.6	78.68
FALSE	High	[K].ADGATSDDLDLHDDR.[L]	1xPhospho [S6(100)]	3.21721e-07	7.91565e-05	1	1	2	Q07157	Q07157 [805-819]	Q07157 1xPhospho [S810(100)]	0	1695.65	5.50859e+06				High	Not Found	Not Found	High	4.285e-05	4.165e-07	4.48	57.46
FALSE	High	[K].ADGATSDDLDLHDDRLSYLSAPGSEYSMYSTDSR.[H]	3xPhospho [T5(100); S6(100); S24(100)]	0.000213193	7.91565e-05	1	1	1	Q07157	Q07157 [805-838]	Q07157 3xPhospho [T809(100); S810(100); S828(100)]	1	3950.5		436035			Not Found	High	Not Found	High	5.986e-05	0.0001231	3.24	112.44
FALSE	High	[K].ADGATSDDLDLHDDRLSYLSAPGSEYSMYSTDSR.[H]	2xPhospho [T/S/Y]	0.00110356	0.000221256	1	1	1	Q07157	Q07157 [805-838]		1	3870.54				No Quan Values	Not Found	High	Not Found	High	0.0001144	0.0005237	2.84
FALSE	High	[K].ADGATSDDLDLHDDRLSYLSAPGSEYSMYSTDSR.[H]	1xOxidation [M28]; 2xPhospho [T/S/Y]	0.00409793	0.000411007	1	1	1	Q07157	Q07157 [805-838]		1	3886.53		158740			Not Found	High	Not Found	High	0.0002612	0.00169	2	108.74
FALSE	High	[K].ADGATSDDLDLHDDRLSYLSAPGSEYSMYSTDSR.[H]	1xOxidation [M28]; 3xPhospho [S24(97); S/T/Y]	0.0304348	0.00177802	1	1	1	Q07157	Q07157 [805-838]	Q07157 3xPhospho [S828(97); S/T/Y]	1	3966.5		125418			Not Found	High	Not Found	High	0.0008596	0.01017	1.39	109.42
FALSE	High	[K].ADGEDAGAESNEEAPGEPSAGSSEEAPGEPSAGSSEEAPGER.[S]	1xPhospho [S10(100)]	1.47416e-10	7.66507e-05	1	1	2	Q8N8A6	Q8N8A6 [94-135]	Q8N8A6 1xPhospho [S103(100)]	0	4080.59	8.44215e+07				High	Not Found	Not Found	High	4.285e-05	4.94e-10	5.79	68.09
FALSE	High	[K].ADGEDAGAESNEEAPGEPSAGSSEEAPGEPSAGSSEEAPGER.[S]	2xPhospho [S10(100); S]	8.19627e-09	7.66507e-05	1	1	1	Q8N8A6	Q8N8A6 [94-135]	Q8N8A6 2xPhospho [S103(100); S]	0	4160.55	3.0395e+06				High	Not Found	Not Found	High	4.285e-05	1.674e-08	4.69	68.71
FALSE	High	[K].ADLIPYQDSPEGPDHSSASSGVPNPPK.[A]	1xPhospho [S9(100)]	4.26698e-09	7.66507e-05	1	1	2	Q8WUA4	Q8WUA4 [757-783]	Q8WUA4 1xPhospho [S765(100)]	0	2842.26			2.13416e+07		Not Found	Not Found	High	High	4.285e-05	9.415e-09	7.03	96.26
FALSE	High	[K].ADLIPYQDSPEGPDHSSASSGVPNPPK.[A]	1xDeamidated [Q7]; 1xPhospho [S9(100)]	3.06645e-06	7.91565e-05	1	1	1	Q8WUA4	Q8WUA4 [757-783]	Q8WUA4 1xPhospho [S765(100)]	0	2843.24				No Quan Values	Not Found	Not Found	High	High	4.285e-05	3.007e-06	4.35
FALSE	High	[K].ADMEENEEISSDEEETNVTAQAMQSNNGR.[G]	2xPhospho [S10(100); S11(100)]	3.61305e-12	7.66507e-05	1	1	7	O15397	O15397 [893-921]	O15397 2xPhospho [S902(100); S903(100)]	0	3388.25	1.64874e+07				High	Not Found	Not Found	High	4.285e-05	1.911e-11	7.51	89.15
FALSE	High	[K].ADMEENEEISSDEEETNVTAQAMQSNNGR.[G]	2xDeamidated [N17; N26]; 2xPhospho [S10(100); S11(100)]	1.86289e-07	7.66507e-05	1	1	1	O15397	O15397 [893-921]	O15397 2xPhospho [S902(100); S903(100)]	0	3390.22	4.12761e+06				High	Not Found	Not Found	High	4.285e-05	2.578e-07	4.98	90.25
FALSE	High	[K].ADMEENEEISSDEEETNVTAQAMQSNNGR.[G]	1xDeamidated [N17]; 1xOxidation [M23]; 2xPhospho [S10(100); S11(100)]	1.07348e-07	7.66507e-05	1	1	1	O15397	O15397 [893-921]	O15397 2xPhospho [S902(100); S903(100)]	0	3405.23				No Quan Values	High	Not Found	Not Found	High	4.285e-05	1.596e-07	4.24
FALSE	High	[K].ADMEENEEISSDEEETNVTAQAMQSNNGR.[G]	1xDeamidated [Q/N]; 2xPhospho [S10(99.7); S/T]	8.06342e-07	7.91565e-05	1	1	3	O15397	O15397 [893-921]	O15397 2xPhospho [S902(99.7); S/T]	0	3389.23				No Quan Values	High	Not Found	Not Found	High	4.285e-05	9.331e-07	4.86
FALSE	High	[K].ADMEENEEISSDEEETNVTAQAMQSNNGR.[G]	1xOxidation [M]; 2xPhospho [S10(100); S11(100)]	8.62838e-07	7.91565e-05	1	1	5	O15397	O15397 [893-921]	O15397 2xPhospho [S902(100); S903(100)]	0	3404.25	8.90734e+06				High	Not Found	Not Found	High	4.285e-05	9.902e-07	4.25	83.04
FALSE	High	[K].ADMLCNSQSNDILQHQGSNCGGTSNK.[H]	2xCarbamidomethyl [C5; C20]; 1xPhospho [T/S]	0.0253489	0.0015461	1	1	1	Q9NUQ3	Q9NUQ3 [52-77]		0	2916.17				No Quan Values	Not Found	Not Found	High	High	0.0007594	0.00859	2.38
FALSE	High	[K].ADMLCNSQSNDILQHQGSNCGGTSNKHSLEEDEGSDFITENR.[N]	2xCarbamidomethyl [C5; C20]; 1xOxidation [M3]; 1xPhospho [S28(100)]	4.03031e-10	7.66507e-05	1	1	1	Q9NUQ3	Q9NUQ3 [52-93]	Q9NUQ3 1xPhospho [S79(100)]	1	4790.96				No Quan Values	Not Found	Not Found	High	High	4.285e-05	1.191e-09	7.33
FALSE	High	[K].ADMLCNSQSNDILQHQGSNCGGTSNKHSLEEDEGSDFITENR.[N]	2xCarbamidomethyl [C5; C20]; 1xPhospho [S28(98.7)]	2.3541e-09	7.66507e-05	1	1	1	Q9NUQ3	Q9NUQ3 [52-93]	Q9NUQ3 1xPhospho [S79(98.7)]	1	4774.97				No Quan Values	Not Found	Not Found	High	High	4.285e-05	5.598e-09	7.36
FALSE	High	[K].ADNEPSCSPAAQELLTR.[L]	1xCarbamidomethyl [C7]; 1xPhospho [S8(100)]	0.000315297	0.000119331	1	1	2	Q9C0D5	Q9C0D5 [125-141]	Q9C0D5 1xPhospho [S132(100)]	0	1938.83	176644	424805			Peak Found	High	Not Found	High	7.582e-05	0.0001728	2.99	85.94
FALSE	High	[K].ADPGEDDLGGTVDIVESEPENDHGVELLDQNSSIR.[V]	1xPhospho [S17(100)]	5.59914e-15	7.66507e-05	1	2	3	P17010	P17010 [258-292]	P17010 1xPhospho [S274(100)]	0	3801.66		1.15869e+07			Not Found	High	Not Found	High	4.285e-05	6.589e-14	7.99	114.56
FALSE	High	[K].ADPGEDDLGGTVDIVESEPENDHGVELLDQNSSIR.[V]	2xDeamidated [N21; N31]; 1xPhospho [S17(100)]	0.0126116	0.00099205	1	2	1	P17010	P17010 [258-292]	P17010 1xPhospho [S274(100)]	0	3803.63				No Quan Values	Not Found	High	Not Found	High	0.0004995	0.004543	2.57
FALSE	High	[K].ADPHLEFQQFPQSP.[-]	1xPhospho [S13(100)]	0.195579	0.00898582	1	1	1	Q96NT5	Q96NT5 [446-459]	Q96NT5 1xPhospho [S458(100)]	0	1720.74		169069	665493		Not Found	Peak Found	High	High	0.004045	0.06917	2.25	105.69
FALSE	High	[K].ADQEQQDPLEYLQSDEEDDEK.[R]	1xPhospho [S14(100)]	6.72229e-09	7.66507e-05	1	1	1	Q7RTV3	Q7RTV3 [297-317]	Q7RTV3 1xPhospho [S310(100)]	0	2604.01	3.5805e+06				High	Not Found	Not Found	High	4.285e-05	1.405e-08	6.96	106.37
FALSE	High	[K].ADQHHLDLTALPTPESTPTLQQK.[R]	2xPhospho [T13(100); S/T]	6.36794e-08	7.66507e-05	1	1	2	Q9H2E6	Q9H2E6 [745-767]	Q9H2E6 2xPhospho [T757(100); S/T]	0	2701.23		2.61788e+06			Not Found	High	Not Found	High	4.285e-05	1.006e-07	5.18	102.71
FALSE	High	[K].ADRDQSPFSK.[I]	1xPhospho [S6(100)]	0.0288551	0.00168935	1	1	2	Q13427	Q13427 [682-691]	Q13427 1xPhospho [S687(100)]	1	1230.52	2.90519e+06				High	Not Found	Not Found	High	0.0008256	0.009686	1.7	30.1
FALSE	High	[K].ADREVQAEQPSSSSPR.[R]	1xPhospho [S]	3.54962e-05	7.91565e-05	1	1	4	Q9Y388	Q9Y388 [175-190]		1	1823.79	8.33939e+06		37836.4		High	Not Found	Peak Found	High	4.285e-05	2.575e-05	4.98	31.22
FALSE	High	[K].ADREVQAEQPSSSSPR.[R]	1xDeamidated [Q]; 1xPhospho [S]	0.00171304	0.000254928	1	1	3	Q9Y388	Q9Y388 [175-190]		1	1824.78	484358	88019.1			High	Peak Found	Not Found	High	0.0001276	0.0007786	2.63	34.68
FALSE	High	[K].ADSDGAKPEPVAMAR.[S]	1xOxidation [M13]; 1xPhospho [S3(100)]	3.44446e-06	7.91565e-05	1	1	31	Q7Z4V5	Q7Z4V5 [238-252]	Q7Z4V5 1xPhospho [S240(100)]	0	1610.69	8.14475e+07	1.43242e+07	371258		High	High	High	High	4.285e-05	3.326e-06	4.44	36.52
FALSE	High	[K].ADSDGAKPEPVAMAR.[S]	1xPhospho [S3(100)]	4.42668e-07	7.91565e-05	1	1	26	Q7Z4V5	Q7Z4V5 [238-252]	Q7Z4V5 1xPhospho [S240(100)]	0	1594.69	4.32086e+08	1.19551e+08	3.13253e+06		High	High	High	High	4.285e-05	5.503e-07	3.93	53.2
FALSE	High	[K].ADSEASSGPVTEDK.[S]	1xPhospho [S7(100)]	0.00100283	0.000188768	1	1	1	Q7Z6B7	Q7Z6B7 [814-827]	Q7Z6B7 1xPhospho [S820(100)]	0	1472.58		365405			Not Found	High	Not Found	High	0.0001021	0.0004808	2.44	31.05
FALSE	High	[K].ADSEPESPLNASYVYK.[E]	1xPhospho [S7(99.5)]	7.44859e-05	7.91565e-05	1	1	1	Q5T1V6	Q5T1V6 [154-169]	Q5T1V6 1xPhospho [S160(99.5)]	0	1849.79		215183	257315		Not Found	High	Peak Found	High	4.285e-05	4.933e-05	2.98	89.98
FALSE	High	[K].ADSLLAVVK.[R]	1xPhospho [S3(100)]	0.000828777	0.000188768	2	2	2	Q15424; Q14151	Q15424 [286-294]; Q14151 [285-293]	Q15424 1xPhospho [S288(100)]; Q14151 1xPhospho [S287(100)]	0	995.517		185319	3.91073e+06	Shared	Not Found	High	High	High	0.0001021	0.0004049	3.37	102.87
FALSE	High	[K].ADSPPPSYPTQQAEQAPNTCECHVCK.[Q]	3xCarbamidomethyl [C20; C22; C25]; 1xPhospho [S3(100)]	4.7412e-13	7.66507e-05	1	1	11	P78312	P78312 [391-416]	P78312 1xPhospho [S393(100)]	0	3052.23		32781226	2.8015e+07		Not Found	High	High	High	4.285e-05	3.228e-12	6.03	65.15
FALSE	High	[K].ADSPPPSYPTQQAEQAPNTCECHVCK.[Q]	3xCarbamidomethyl [C20; C22; C25]; 1xDeamidated [N/Q]; 1xPhospho [S3(100)]	1.17791e-08	7.66507e-05	1	1	11	P78312	P78312 [391-416]	P78312 1xPhospho [S393(100)]	0	3053.21		1.05864e+07			Not Found	High	High	High	4.285e-05	2.298e-08	5.34	68.5
FALSE	High	[K].ADSPPPSYPTQQAEQAPNTCECHVCK.[Q]	3xCarbamidomethyl [C20; C22; C25]; 2xDeamidated [Q12; Q15]; 1xPhospho [S3(100)]	0.00454019	0.000477322	1	1	2	P78312	P78312 [391-416]	P78312 1xPhospho [S393(100)]	0	3054.2		1.40377e+06			Not Found	High	Not Found	High	0.0002875	0.001855	3.12	71.61
FALSE	High	[K].ADSPVNGLPK.[G]	1xPhospho [S3(100)]	0.000369378	0.000119331	1	1	3	Q96S94	Q96S94 [367-376]	Q96S94 1xPhospho [S369(100)]	0	1077.5	1.69901e+07	11305829			High	High	Not Found	High	7.582e-05	0.000198	2.91	59.07
FALSE	High	[K].ADSPVNGLPK.[G]	1xDeamidated [N6]; 1xPhospho [S3(100)]	0.00420398	0.000411007	1	1	1	Q96S94	Q96S94 [367-376]	Q96S94 1xPhospho [S369(100)]	0	1078.48	1.39175e+06				High	Not Found	Not Found	High	0.0002612	0.00173	2.3	63.97
FALSE	High	[K].ADTEEVFNNSPTNQEK.[M]	1xPhospho [S10(100)]	7.40733e-06	7.91565e-05	1	1	1	Q8N6Q8	Q8N6Q8 [256-271]	Q8N6Q8 1xPhospho [S265(100)]	0	1902.78	1.53087e+06				High	Not Found	Not Found	High	4.285e-05	6.523e-06	4.77	60.76
FALSE	High	[K].ADTEGKSPSHSSSNRPFTPPTSTGGSK.[S]	1xPhospho [S7(98.5)]	9.11623e-09	7.66507e-05	1	1	3	Q15648	Q15648 [1015-1041]	Q15648 1xPhospho [S1021(98.5)]	1	2797.24			1.22479e+07		Not Found	Not Found	High	High	4.285e-05	1.836e-08	5.17	45.58
FALSE	High	[K].ADTEGKSPSHSSSNRPFTPPTSTGGSK.[S]	2xPhospho [S7(100); T18(100)]	2.15354e-05	7.91565e-05	1	1	13	Q15648	Q15648 [1015-1041]	Q15648 2xPhospho [S1021(100); T1032(100)]	1	2877.21		28198594	7.35227e+06		Not Found	High	High	High	4.285e-05	1.66e-05	5.11	50.07
FALSE	High	[K].ADTEGKSPSHSSSNRPFTPPTSTGGSKSPGSAGR.[S]	3xPhospho [S7(99); T18(100); S28(100)]	0.0311658	0.00183761	1	1	1	Q15648	Q15648 [1015-1048]	Q15648 3xPhospho [S1021(99); T1032(100); S1042(100)]	2	3569.47		601068	247679		Not Found	High	Peak Found	High	0.0008716	0.01041	2.13	52.76
FALSE	High	[K].ADTPGPEDGGVK.[A]	1xPhospho [T3(100)]	0.00227961	0.000285856	1	1	2	O14686	O14686 [1841-1852]	O14686 1xPhospho [T1843(100)]	0	1222.5	1.30848e+06				High	Not Found	Not Found	High	0.0001395	0.001005	2.64	36.9
FALSE	High	[K].ADTPGPEDGGVKASPVPSDPEKPGTPGEGMLSSDLDR.[I]	2xPhospho [T3(100); S18(100)]	1.26652e-08	7.66507e-05	1	1	3	O14686	O14686 [1841-1877]	O14686 2xPhospho [T1843(100); S1858(100)]	1	3822.65		21557767	1.21934e+06		Not Found	High	Peak Found	High	4.285e-05	2.45e-08	7.54	101.54
FALSE	High	[K].ADTPGPEDGGVKASPVPSDPEKPGTPGEGMLSSDLDR.[I]	1xPhospho [T/S]	2.66609e-05	7.91565e-05	1	1	1	O14686	O14686 [1841-1877]		1	3742.68		576747	2.01513e+06		Not Found	Peak Found	High	High	4.285e-05	2.002e-05	4.79	98.55
FALSE	High	[K].ADTPGPEDGGVKASPVPSDPEKPGTPGEGMLSSDLDR.[I]	1xOxidation [M30]; 2xPhospho [S18(100); T/S]	5.37914e-06	7.91565e-05	1	1	2	O14686	O14686 [1841-1877]	O14686 2xPhospho [S1858(100); T/S]	1	3838.64		4.54087e+06			Not Found	High	Not Found	High	4.285e-05	4.917e-06	5.22	92.53
FALSE	High	[K].ADTQDEWTPGTAVLTSPVLVPGCPSK.[A]	1xCarbamidomethyl [C23]; 1xPhospho [T3(100)]	0.000306572	7.91565e-05	1	1	1	Q9UIS9	Q9UIS9 [503-528]	Q9UIS9 1xPhospho [T505(100)]	0	2806.3	558316				High	Not Found	Not Found	High	5.986e-05	0.0001688	2.44	120.04
FALSE	High	[K].ADTSQEICSPR.[L]	1xCarbamidomethyl [C8]; 1xPhospho [S9(100)]	1.2326e-05	7.91565e-05	1	1	4	P52948	P52948 [1020-1030]	P52948 1xPhospho [S1028(100)]	0	1343.53	9.97235e+06				High	Not Found	Not Found	High	4.285e-05	1.018e-05	3.28	36.98
FALSE	High	[K].ADTSQEICSPR.[L]	1xCarbamidomethyl [C8]; 2xPhospho [S4(100); S9(100)]	0.00422554	0.000411007	1	1	2	P52948	P52948 [1020-1030]	P52948 2xPhospho [S1023(100); S1028(100)]	0	1423.5	5.83382e+06				High	Not Found	Not Found	High	0.0002612	0.001736	3.16	39.33
FALSE	High	[K].ADTSQEICSPRLPISASHSSK.[T]	1xCarbamidomethyl [C8]; 2xPhospho [S4(100); S9(100)]	0.000208188	7.91565e-05	1	1	2	P52948	P52948 [1020-1040]	P52948 2xPhospho [S1023(100); S1028(100)]	1	2431.04			1.76495e+06		Not Found	Not Found	High	High	5.986e-05	0.0001207	4.09	84.65
FALSE	High	[K].ADTTTPTPTAILAPGSPASPPGSLEPK.[A]	2xPhospho [S16(100); S/T]	3.27685e-11	7.66507e-05	1	1	10	P25440	P25440 [283-309]	P25440 2xPhospho [S298(100); S/T]	0	2734.26	1.61395e+07	475815	3.08026e+08		High	Peak Found	High	High	4.285e-05	1.321e-10	7.09	114.54
FALSE	High	[K].ADTTTPTPTAILAPGSPASPPGSLEPK.[A]	1xPhospho [S16(100)]	1.11365e-10	7.66507e-05	1	1	5	P25440	P25440 [283-309]	P25440 1xPhospho [S298(100)]	0	2654.3	3.62507e+07				High	Not Found	Not Found	High	4.285e-05	3.851e-10	5.95	112.22
FALSE	High	[K].ADTTTPTPTAILAPGSPASPPGSLEPK.[A]	3xPhospho [S16(100); S/T]	0.000238882	7.91565e-05	1	1	2	P25440	P25440 [283-309]	P25440 3xPhospho [S298(100); S/T]	0	2814.23		3.46777e+06			Not Found	High	Not Found	High	5.986e-05	0.0001359	4.68	113.97
FALSE	High	[K].ADVGRLSPEVK.[A]	1xPhospho [S7(100)]	0.00243954	0.000312471	1	1	3	P49815	P49815 [1405-1415]	P49815 1xPhospho [S1411(100)]	1	1250.61	1.81321e+06	29204442	426497		High	High	Peak Found	High	0.0001499	0.001068	2.97	58.2
FALSE	High	[K].ADVLEAHEAEAEEPEAGKSEAEDDEDEVDDLPSSR.[R]	1xPhospho [S19(100)]	1.83068e-14	7.66507e-05	1	1	1	Q8IVT5	Q8IVT5 [551-585]	Q8IVT5 1xPhospho [S569(100)]	1	3863.58	1.69328e+07				High	Not Found	Not Found	High	4.285e-05	1.857e-13	6.19	90.16
FALSE	High	[K].ADVQLFMDDDSYSHHSGLEYADPEK.[F]	2xPhospho [S/Y]	0.000891122	0.000188768	1	1	1	P51636	P51636 [8-32]		0	3029.16	369371	258289			Peak Found	High	Not Found	High	0.0001021	0.0004316	2.93	110.3
FALSE	High	[K].ADVQLFMDDDSYSHHSGLEYADPEK.[F]	1xOxidation [M7]; 1xPhospho [S/Y]	0.00570351	0.000539025	1	1	1	P51636	P51636 [8-32]		0	2965.19		405771			Not Found	High	Not Found	High	0.000311	0.002253	2.2	99.89
FALSE	High	[K].ADVSEQVSNGPVESVTLENSPLVWK.[E]	1xPhospho [S20(100)]	0.000122415	7.91565e-05	1	1	1	Q9NRL3	Q9NRL3 [148-172]	Q9NRL3 1xPhospho [S167(100)]	0	2764.31				No Quan Values	High	Not Found	Not Found	High	4.285e-05	7.609e-05	2.93
FALSE	High	[K].ADVSSSPTPSSDLPSHDMLHNYPSALSSSAGNIMPTTYISVTPK.[I]	1xPhospho [S5(98.8)]	4.15698e-07	7.91565e-05	1	1	1	Q8NEZ4	Q8NEZ4 [779-822]	Q8NEZ4 1xPhospho [S783(98.8)]	0	4640.12			1.04809e+07		Not Found	Not Found	High	High	4.285e-05	5.222e-07	5.33	121.67
FALSE	High	[K].ADVSSSPTPSSDLPSHDMLHNYPSALSSSAGNIMPTTYISVTPK.[I]	1xOxidation [M18]; 1xPhospho [S24(93.2)]	8.73499e-06	7.91565e-05	1	1	1	Q8NEZ4	Q8NEZ4 [779-822]	Q8NEZ4 1xPhospho [S802(93.2)]	0	4656.12				No Quan Values	Not Found	Not Found	High	High	4.285e-05	7.519e-06	4.22
FALSE	High	[K].ADVTLSALNDSDANSDVVDIEGLGETPPAK.[K]	1xPhospho [T26(100)]	2.66467e-06	7.91565e-05	1	1	5	Q8IXM2	Q8IXM2 [136-165]	Q8IXM2 1xPhospho [T161(100)]	0	3093.41		2.93389e+06	1.1771e+07		Not Found	High	High	High	4.285e-05	2.66e-06	3.23	121.54
FALSE	High	[K].ADVTLSALNDSDANSDVVDIEGLGETPPAK.[K]	2xPhospho [S11(100); S15(100)]	5.86952e-06	7.91565e-05	1	1	2	Q8IXM2	Q8IXM2 [136-165]	Q8IXM2 2xPhospho [S146(100); S150(100)]	0	3173.38		6210748			Not Found	High	Not Found	High	4.285e-05	5.321e-06	4.63	122.38
FALSE	High	[K].ADVTLSALNDSDANSDVVDIEGLGETPPAK.[K]	2xDeamidated [N9; N14]; 1xPhospho [S/T]	0.000498337	0.000158881	1	1	1	Q8IXM2	Q8IXM2 [136-165]		0	3095.38				No Quan Values	Not Found	Not Found	High	High	9.211e-05	0.0002578	3.28
FALSE	High	[K].ADVTPPPDGSTTHNLEVSPK.[E]	2xPhospho [T4(100); S18(100)]	1.88909e-05	7.91565e-05	1	1	3	O75362	O75362 [645-664]	O75362 2xPhospho [T648(100); S662(100)]	0	2221.94	2.56662e+07	826858			High	Peak Found	Not Found	High	4.285e-05	1.479e-05	4.47	73.35
FALSE	High	[K].AEAAAAPTVAPGPAQPGHVSPTPATTSPGEK.[G]	1xPhospho [S27(99.5)]	6.74837e-08	7.66507e-05	1	1	2	Q9Y6R0	Q9Y6R0 [244-274]	Q9Y6R0 1xPhospho [S270(99.5)]	0	2945.4			1.17266e+07		Not Found	Not Found	High	High	4.285e-05	1.061e-07	4.79	76.82
FALSE	High	[K].AEAAAAPTVAPGPAQPGHVSPTPATTSPGEK.[G]	2xPhospho [S20(99.3); S27(99.3)]	3.20792e-09	7.66507e-05	1	1	4	Q9Y6R0	Q9Y6R0 [244-274]	Q9Y6R0 2xPhospho [S263(99.3); S270(99.3)]	0	3025.37		6.49133e+06	2.62051e+06		Not Found	High	High	High	4.285e-05	7.338e-09	5.97	78.85
FALSE	High	[K].AEAAAGEESCGASPTPATSASPPGPTLK.[A]	1xCarbamidomethyl [C10]; 1xPhospho [S21(99.7)]	3.8661e-12	7.66507e-05	1	1	5	Q6ZRI6	Q6ZRI6 [976-1003]	Q6ZRI6 1xPhospho [S996(99.7)]	0	2692.18		1.2449e+07	1.39863e+06		Not Found	High	Peak Found	High	4.285e-05	2.025e-11	8.44	77.47
FALSE	High	[K].AEAAAGEESCGASPTPATSASPPGPTLK.[A]	1xCarbamidomethyl [C10]; 2xPhospho [S21(100); S/T]	1.7403e-06	7.91565e-05	1	1	3	Q6ZRI6	Q6ZRI6 [976-1003]	Q6ZRI6 2xPhospho [S996(100); S/T]	0	2772.15		2.86043e+06	1.24576e+06		High	High	Peak Found	High	4.285e-05	1.831e-06	5.95	76.85
FALSE	High	[K].AEAEAGAGSPTSTPAPPEALSSEMSELSAR.[L]	1xPhospho [S9(99.2)]	5.49207e-10	7.66507e-05	1	1	1	Q9P1Y5	Q9P1Y5 [577-606]	Q9P1Y5 1xPhospho [S585(99.2)]	0	2981.31		731371	1.0909e+07		Not Found	High	Peak Found	High	4.285e-05	1.564e-09	4.39	115.8
FALSE	High	[K].AEAESDALPDDTVIESEALPSDIAAEAR.[A]	1xPhospho [S5(100)]	6.72875e-10	7.66507e-05	1	1	1	Q9GZR7	Q9GZR7 [291-318]	Q9GZR7 1xPhospho [S295(100)]	0	2965.32				No Quan Values	Not Found	High	Not Found	High	4.285e-05	1.869e-09	5.36
FALSE	High	[K].AEAGAGSATEFQFR.[G]	1xPhospho [S7(98.9)]	0.00357292	0.000346916	1	2	1	P46783	P46783 [140-153]	P46783 1xPhospho [S146(98.9)]	0	1521.64		1.17707e+06			Not Found	High	Not Found	High	0.0001925	0.001502	2.42	87.26
FALSE	High	[K].AEAGLGDGHHHGDHTGQTHGPPTPPTTPK.[T]	2xPhospho [T23(100); T]	8.56909e-05	7.91565e-05	1	1	3	P57073	P57073 [204-232]	P57073 2xPhospho [T226(100); T]	0	3067.28		2409970	486890		Not Found	High	Peak Found	High	4.285e-05	5.577e-05	4.43	44.15
FALSE	High	[K].AEALITSQQPTPETLPVINK.[S]	1xPhospho [T11(100)]	0.000813894	0.000188768	1	1	1	Q52LR7	Q52LR7 [343-362]	Q52LR7 1xPhospho [T353(100)]	0	2230.14	175708		133212		High	Not Found	Peak Found	High	0.0001021	0.0003982	1.97	110.03
FALSE	High	[K].AEAPAGPALGLPSPEAESGVDR.[G]	1xPhospho [S13(100)]	6.49857e-09	7.66507e-05	1	1	5	Q53F19	Q53F19 [13-34]	Q53F19 1xPhospho [S25(100)]	0	2171		11894472	5.98568e+06		Not Found	High	High	High	4.285e-05	1.362e-08	5.35	104.58
FALSE	High	[K].AEAPAGPALGLPSPEAESGVDRGEPEPMEVEEGELEIVPVRR.[S]	1xPhospho [S]	1.0955e-08	7.66507e-05	1	1	1	Q53F19	Q53F19 [13-54]		2	4446.12			2.95223e+06		Not Found	Not Found	High	High	4.285e-05	2.15e-08	3.85	121.52
FALSE	High	[K].AEAPSSPDVAPAGK.[E]	1xPhospho [S6(100)]	5.18093e-05	7.91565e-05	1	1	4	Q9P1Y6	Q9P1Y6 [1355-1368]	Q9P1Y6 1xPhospho [S1360(100)]	0	1376.61	3.23648e+07	1.76529e+06	134512		High	High	Peak Found	High	4.285e-05	3.582e-05	2.75	46.26
FALSE	High	[K].AEAPSSPDVAPAGK.[E]	2xPhospho [S5(100); S6(100)]	0.000142069	7.91565e-05	1	1	4	Q9P1Y6	Q9P1Y6 [1355-1368]	Q9P1Y6 2xPhospho [S1359(100); S1360(100)]	0	1456.58	8.70769e+06				High	Not Found	Not Found	High	4.285e-05	8.633e-05	3.56	47.85
FALSE	High	[K].AEAPSSPDVAPAGKEDSPSASGR.[V]	1xPhospho [S17(99.6)]	5.72533e-08	7.66507e-05	1	1	6	Q9P1Y6	Q9P1Y6 [1355-1377]	Q9P1Y6 1xPhospho [S1371(99.6)]	1	2262.99	3.52766e+06	2.32164e+06			High	High	Not Found	High	4.285e-05	9.171e-08	4.02	51.88
FALSE	High	[K].AEAPSSPDVAPAGKEDSPSASGR.[V]	2xPhospho [S6(100); S17(99.1)]	5.78654e-09	7.66507e-05	1	1	4	Q9P1Y6	Q9P1Y6 [1355-1377]	Q9P1Y6 2xPhospho [S1360(100); S1371(99.1)]	1	2342.95	3.29698e+07				High	Not Found	Not Found	High	4.285e-05	1.233e-08	5.97	51.73
FALSE	High	[K].AEAPSSPDVAPAGKEDSPSASGR.[V]	3xPhospho [S5(100); S6(100); S17(96.8)]	0.000270073	7.91565e-05	1	1	3	Q9P1Y6	Q9P1Y6 [1355-1377]	Q9P1Y6 3xPhospho [S1359(100); S1360(100); S1371(96.8)]	1	2422.92	1.12354e+06				High	Not Found	Not Found	High	5.986e-05	0.0001512	2.3	53.55
FALSE	High	[K].AEASSPVPYLSPETNPASSTSAVNHNVNLTNVR.[L]	1xPhospho [S/Y/T]	1.00808e-07	7.66507e-05	1	1	1	Q07157	Q07157 [923-955]		0	3503.64	2.34739e+06	408229			High	Peak Found	Not Found	High	4.285e-05	1.504e-07	4.65	107.24
FALSE	High	[K].AECNIHTSPSPGIQVR.[H]	1xCarbamidomethyl [C3]; 1xDeamidated [N4]; 1xPhospho [T/S]	0.223025	0.00985008	1	1	1	Q9H9E1	Q9H9E1 [97-112]		0	1846.82		104018	1.22619e+06		Not Found	Peak Found	High	High	0.004416	0.0804	1.54	67.74
FALSE	High	[K].AEDEALLSEEDDPIDR.[R]	1xPhospho [S8(100)]	2.36152e-05	7.91565e-05	1	1	1	Q04721	Q04721 [1771-1786]	Q04721 1xPhospho [S1778(100)]	0	1896.77	5.6626e+06				High	Not Found	Not Found	High	4.285e-05	1.799e-05	4.42	96.94
FALSE	High	[K].AEDEALLSEEDDPIDRRPWTQQHLEAADIR.[R]	1xPhospho [S/T]	0.000133476	7.91565e-05	1	1	1	Q04721	Q04721 [1771-1800]		1	3598.64			4.7684e+06		Not Found	Not Found	High	High	4.285e-05	8.197e-05	5.34	107.74
FALSE	High	[K].AEDGATPSPSNETPK.[K]	1xPhospho [S8(99.7)]	5.84113e-06	7.91565e-05	1	1	12	P29966	P29966 [138-152]	P29966 1xPhospho [S145(99.7)]	0	1580.65	2.30185e+08	1.39073e+06	102943		High	Peak Found	Peak Found	High	4.285e-05	5.291e-06	4.67	34.37
FALSE	High	[K].AEDGATPSPSNETPK.[K]	2xPhospho [T6(100); S8(100)]	6.47365e-05	7.91565e-05	1	1	9	P29966	P29966 [138-152]	P29966 2xPhospho [T143(100); S145(100)]	0	1660.61	1.1502e+07	8551123			High	High	Not Found	High	4.285e-05	4.365e-05	3.8	37.97
FALSE	High	[K].AEDGATPSPSNETPK.[K]	1xDeamidated [N11]; 1xPhospho [S8(99.6)]	0.00222532	0.000285856	1	1	1	P29966	P29966 [138-152]	P29966 1xPhospho [S145(99.6)]	0	1581.63	1.05429e+06				High	Not Found	Not Found	High	0.0001395	0.0009839	3.02	42.46
FALSE	High	[K].AEDGATPSPSNETPKK.[K]	1xPhospho [S8(99.5)]	0.0109768	0.0008737	1	1	3	P29966	P29966 [138-153]	P29966 1xPhospho [S145(99.5)]	1	1708.74	1.98196e+06				High	Not Found	Not Found	High	0.0004524	0.004016	2.09	28.22
FALSE	High	[K].AEDGATPSPSNETPKK.[K]	2xPhospho [S8(100); S/T]	0.0196327	0.00131516	1	1	3	P29966	P29966 [138-153]	P29966 2xPhospho [S145(100); S/T]	1	1788.71	1.90186e+06	823976			High	Peak Found	Not Found	High	0.0006722	0.006749	2.96	29.73
FALSE	High	[K].AEDKPSTDLSAPVNGEATSQK.[G]	1xDeamidated [Q/N]; 1xPhospho [S19(99.6)]	3.47599e-07	7.91565e-05	1	1	3	Q7Z4V5	Q7Z4V5 [590-610]	Q7Z4V5 1xPhospho [S608(99.6)]	0	2225.98	1.87025e+06	372253			High	Peak Found	Not Found	High	4.285e-05	4.467e-07	4.64	62.47
FALSE	High	[K].AEDKPSTDLSAPVNGEATSQK.[G]	1xPhospho [S19(100)]	1.54197e-06	7.91565e-05	1	1	4	Q7Z4V5	Q7Z4V5 [590-610]	Q7Z4V5 1xPhospho [S608(100)]	0	2225	1.66358e+06	2.06964e+06	1.5714e+06		High	High	Peak Found	High	4.285e-05	1.644e-06	4.11	60.75
FALSE	High	[K].AEDKPSTDLSAPVNGEATSQKGESAEDK.[E]	1xPhospho [S24(100)]	3.26094e-16	7.66507e-05	1	1	4	Q7Z4V5	Q7Z4V5 [590-617]	Q7Z4V5 1xPhospho [S613(100)]	1	2941.29	1.05312e+07	3.27209e+06			High	High	Not Found	High	4.285e-05	5.455e-15	7.42	57.26
FALSE	High	[K].AEDKPSTDLSAPVNGEATSQKGESAEDK.[E]	1xDeamidated [N14]; 2xPhospho [S19(100); S24(100)]	1.39377e-07	7.66507e-05	1	1	1	Q7Z4V5	Q7Z4V5 [590-617]	Q7Z4V5 2xPhospho [S608(100); S613(100)]	1	3022.24	2.00222e+06				High	Not Found	Not Found	High	4.285e-05	1.999e-07	5.39	65.17
FALSE	High	[K].AEDKPSTDLSAPVNGEATSQKGESAEDK.[E]	1xDeamidated [N14]; 1xPhospho [S24(100)]	4.61005e-14	7.66507e-05	1	1	4	Q7Z4V5	Q7Z4V5 [590-617]	Q7Z4V5 1xPhospho [S613(100)]	1	2942.28	1.10305e+07				High	Not Found	Not Found	High	4.285e-05	4.179e-13	7.4	63.16
FALSE	High	[K].AEDKPSTDLSAPVNGEATSQKGESAEDK.[E]	2xPhospho [S24(100); T/S]	0.00015266	7.91565e-05	1	1	1	Q7Z4V5	Q7Z4V5 [590-617]	Q7Z4V5 2xPhospho [S613(100); T/S]	1	3021.26	1.21838e+06				High	Not Found	Not Found	High	4.285e-05	9.208e-05	3.52	60.85
FALSE	High	[K].AEDMLSEDTDADRGSDPGTSPPHLSTCGLGTGEESR.[Q]	1xCarbamidomethyl [C27]; 1xOxidation [M4]; 1xPhospho [S15(98.4)]	7.69691e-09	7.66507e-05	1	1	1	Q9Y3S1	Q9Y3S1 [1257-1292]	Q9Y3S1 1xPhospho [S1271(98.4)]	1	3843.56		4.51167e+06			Not Found	High	Not Found	High	4.285e-05	1.579e-08	5.65	87.38
FALSE	High	[K].AEDMLSEDTDADRGSDPGTSPPHLSTCGLGTGEESR.[Q]	1xCarbamidomethyl [C27]; 2xPhospho [S6(100); T/S]	1.42237e-08	7.66507e-05	1	1	3	Q9Y3S1	Q9Y3S1 [1257-1292]	Q9Y3S1 2xPhospho [S1262(100); T/S]	1	3907.53		1.72816e+07			High	High	Not Found	High	4.285e-05	2.714e-08	6.78	99.22
FALSE	High	[K].AEDMLSEDTDADRGSDPGTSPPHLSTCGLGTGEESR.[Q]	1xCarbamidomethyl [C27]; 1xPhospho [T/S]	1.05495e-09	7.66507e-05	1	1	1	Q9Y3S1	Q9Y3S1 [1257-1292]		1	3827.56		22080618			Not Found	High	Not Found	High	4.285e-05	2.766e-09	6.1	95.55
FALSE	High	[K].AEDMLSEDTDADRGSDPGTSPPHLSTCGLGTGEESR.[Q]	1xCarbamidomethyl [C27]; 1xOxidation [M4]; 2xPhospho [T/S]	5.06852e-07	7.91565e-05	1	1	2	Q9Y3S1	Q9Y3S1 [1257-1292]		1	3923.53	2.41167e+06	2.17225e+06			High	High	Not Found	High	4.285e-05	6.198e-07	5.87	90.92
FALSE	High	[K].AEDSDSEPEPEDNVR.[L]	1xPhospho [S4(100)]	6.1016e-06	7.91565e-05	1	1	3	Q9H0D6	Q9H0D6 [496-510]	Q9H0D6 1xPhospho [S499(100)]	0	1768.65		2.43811e+07			Not Found	High	Not Found	High	4.285e-05	5.502e-06	3.78	45.71
FALSE	High	[K].AEDSDSEPEPEDNVR.[L]	2xPhospho [S4(100); S6(100)]	3.96399e-06	7.91565e-05	1	1	14	Q9H0D6	Q9H0D6 [496-510]	Q9H0D6 2xPhospho [S499(100); S501(100)]	0	1848.62		1.55748e+07			Not Found	High	Not Found	High	4.285e-05	3.768e-06	5.1	47.16
FALSE	High	[K].AEEAKDEPPSEGEAEEEEK.[D]	1xPhospho [S10(100)]	2.40704e-06	7.91565e-05	1	1	3	P07196	P07196 [463-481]	P07196 1xPhospho [S472(100)]	1	2182.85		11872138			Not Found	High	Not Found	High	4.285e-05	2.431e-06	4.49	42.46
FALSE	High	[K].AEEAQKTESVDNEGE.[-]	1xPhospho [S9(100)]	1.61741e-05	7.91565e-05	1	1	1	Q15651	Q15651 [85-99]	Q15651 1xPhospho [S93(100)]	1	1715.66		2800876			Not Found	High	Not Found	High	4.285e-05	1.296e-05	5.04	30.33
FALSE	High	[K].AEEATEAQEVVEATPEGACTEPR.[E]	1xCarbamidomethyl [C19]; 1xDeamidated [Q8]; 1xPhospho [T14(100)]	0.000493796	0.000158881	1	1	1	O75683	O75683 [171-193]	O75683 1xPhospho [T184(100)]	0	2555.05	938061	215564			High	Peak Found	Not Found	High	9.211e-05	0.0002553	4.17	76.26
FALSE	High	[K].AEEDEILNRSPR.[N]	1xPhospho [S10(100)]	0.000136064	7.91565e-05	1	1	32	P27824	P27824 [574-585]	P27824 1xPhospho [S583(100)]	1	1508.67	1.15387e+09	3.59602e+06	7.87534e+06		High	High	High	High	4.285e-05	8.334e-05	1.77	57.8
FALSE	High	[K].AEEDEILNRSPR.[N]	1xDeamidated [N8]; 1xPhospho [S10(100)]	1.5408e-05	7.91565e-05	1	1	7	P27824	P27824 [574-585]	P27824 1xPhospho [S583(100)]	1	1509.66	8.39669e+07				High	Not Found	Not Found	High	4.285e-05	1.239e-05	4.44	60.91
FALSE	High	[K].AEEDEILNRSPRNR.[K]	1xDeamidated [N13]; 1xPhospho [S10(100)]	0.000369378	0.000119331	1	1	1	P27824	P27824 [574-587]	P27824 1xPhospho [S583(100)]	2	1779.8	670935				High	Not Found	Not Found	High	7.582e-05	0.0001983	2.81	51.42
FALSE	High	[K].AEEKSPISINVK.[T]	1xPhospho [S5(100)]	1.8539e-07	7.66507e-05	1	1	5	Q9UK58	Q9UK58 [348-359]	Q9UK58 1xPhospho [S352(100)]	1	1394.69		24888782	1.24116e+06		Not Found	High	High	High	4.285e-05	2.566e-07	4.88	65.61
FALSE	High	[K].AEENAEGGESALGPDGEPIDESSQMSDLPVK.[V]	1xPhospho [S26(100)]	7.6524e-08	7.66507e-05	1	1	1	P51531	P51531 [566-596]	P51531 1xPhospho [S591(100)]	0	3238.36	1.56056e+06				High	Not Found	Not Found	High	4.285e-05	1.185e-07	4.74	108
FALSE	High	[K].AEENTDQASPQEDYAGFER.[L]	1xPhospho [S9(100)]	6.67726e-07	7.91565e-05	1	1	7	Q9NU22	Q9NU22 [4530-4548]	Q9NU22 1xPhospho [S4538(100)]	0	2236.87	9.23443e+07	508685			High	High	Not Found	High	4.285e-05	7.893e-07	5.12	75.65
FALSE	High	[K].AEENTDQASPQEDYAGFER.[L]	1xDeamidated [Q7]; 1xPhospho [S9(100)]	0.000478212	0.000158881	1	1	1	Q9NU22	Q9NU22 [4530-4548]	Q9NU22 1xPhospho [S4538(100)]	0	2237.85	948091	120806			High	Peak Found	Not Found	High	9.211e-05	0.0002482	2.72	76.53
FALSE	High	[K].AEENTDQASPQEDYAGFER.[L]	2xPhospho [T5(100); S9(100)]	0.0116659	0.000899279	1	1	1	Q9NU22	Q9NU22 [4530-4548]	Q9NU22 2xPhospho [T4534(100); S4538(100)]	0	2316.83				No Quan Values	High	Not Found	Not Found	High	0.0004612	0.004222	1.76
FALSE	High	[K].AEEPPSQLDQDTQVQDMDEGSDDEEEGQK.[V]	1xPhospho [S21(100)]	1.08914e-12	7.66507e-05	1	1	18	Q15459	Q15459 [339-367]	Q15459 1xPhospho [S359(100)]	0	3329.28	6.22563e+08				High	Not Found	Not Found	High	4.285e-05	6.691e-12	8.52	80.58
FALSE	High	[K].AEEPPSQLDQDTQVQDMDEGSDDEEEGQK.[V]	1xDeamidated [Q]; 1xPhospho [S21(100)]	4.73665e-12	7.66507e-05	1	1	4	Q15459	Q15459 [339-367]	Q15459 1xPhospho [S359(100)]	0	3330.26	1.56708e+07				High	Not Found	Not Found	High	4.285e-05	2.419e-11	7.54	82.85
FALSE	High	[K].AEEPPSQLDQDTQVQDMDEGSDDEEEGQK.[V]	1xOxidation [M17]; 1xPhospho [S21(100)]	5.73065e-14	7.66507e-05	1	1	18	Q15459	Q15459 [339-367]	Q15459 1xPhospho [S359(100)]	0	3345.27	1.34202e+08				High	Not Found	Not Found	High	4.285e-05	5.045e-13	8.76	68.77
FALSE	High	[K].AEEPPSQLDQDTQVQDMDEGSDDEEEGQK.[V]	1xDeamidated [Q15]; 1xOxidation [M17]; 1xPhospho [S21(100)]	1.08129e-05	7.91565e-05	1	1	1	Q15459	Q15459 [339-367]	Q15459 1xPhospho [S359(100)]	0	3346.26				No Quan Values	High	Not Found	Not Found	High	4.285e-05	9.079e-06	3.88
FALSE	High	[K].AEEPPSQLDQDTQVQDMDEGSDDEEEGQK.[V]	2xDeamidated [Q13; Q15]; 1xOxidation [M17]; 1xPhospho [S21(100)]	0.00516616	0.000539025	1	1	2	Q15459	Q15459 [339-367]	Q15459 1xPhospho [S359(100)]	0	3347.24	1.12843e+06				High	Not Found	Not Found	High	0.000311	0.002072	2.59	80.28
FALSE	High	[K].AEEQQLPPPLSPPSPSTPNHR.[R]	1xPhospho [S14(99.7)]	3.67301e-09	7.66507e-05	1	1	10	Q6WCQ1	Q6WCQ1 [279-299]	Q6WCQ1 1xPhospho [S292(99.7)]	0	2359.11	911209		1.31871e+07		Peak Found	Not Found	High	High	4.285e-05	8.249e-09	6.45	91.58
FALSE	High	[K].AEEQQLPPPLSPPSPSTPNHR.[R]	2xPhospho [S11(100); S14(99.5)]	1.2386e-05	7.91565e-05	1	1	18	Q6WCQ1	Q6WCQ1 [279-299]	Q6WCQ1 2xPhospho [S289(100); S292(99.5)]	0	2439.07		1.58647e+07	1.85738e+07		Not Found	High	High	High	4.285e-05	1.024e-05	4.66	91.85
FALSE	High	[K].AEEQQLPPPLSPPSPSTPNHR.[R]	3xPhospho [S11(100); S14(100); S/T]	4.93588e-05	7.91565e-05	1	1	4	Q6WCQ1	Q6WCQ1 [279-299]	Q6WCQ1 3xPhospho [S289(100); S292(100); S/T]	0	2519.04		2186340			Not Found	High	Not Found	High	4.285e-05	3.431e-05	4.73	94.05
FALSE	High	[K].AEEQQLPPPLSPPSPSTPNHR.[R]	1xDeamidated [N19]; 2xPhospho [S11(100); S/T]	4.39384e-05	7.91565e-05	1	1	4	Q6WCQ1	Q6WCQ1 [279-299]	Q6WCQ1 2xPhospho [S289(100); S/T]	0	2440.06		1.39248e+06			Not Found	High	Not Found	High	4.285e-05	3.109e-05	4.59	97.19
FALSE	High	[K].AEEQQLPPPLSPPSPSTPNHR.[R]	1xDeamidated [N19]; 1xPhospho [S14(99.1)]	0.0173056	0.00116604	1	1	1	Q6WCQ1	Q6WCQ1 [279-299]	Q6WCQ1 1xPhospho [S292(99.1)]	0	2360.09			1.26016e+06		Not Found	Not Found	High	High	0.0005898	0.00603	2.92	94
FALSE	High	[K].AEEQQLPPPLSPPSPSTPNHRR.[S]	2xPhospho [S11(100); S14(100)]	0.000879079	0.000188768	1	1	2	Q6WCQ1	Q6WCQ1 [279-300]	Q6WCQ1 2xPhospho [S289(100); S292(100)]	1	2595.18			1.39603e+06		Not Found	Not Found	High	High	0.0001021	0.0004265	3.17	85.22
FALSE	High	[K].AEFIPQLESEDDTSYFDTR.[S]	1xPhospho [S9(100)]	0.000183946	7.91565e-05	2	2	2	Q6P0Q8; O15021	Q6P0Q8 [798-816]; O15021 [856-874]	Q6P0Q8 1xPhospho [S806(100)]; O15021 1xPhospho [S864(100)]	0	2342.97				No Quan Values	Not Found	High	Not Found	High	5.986e-05	0.0001083	2.45
FALSE	High	[K].AEFPSSGSNSVLNTPPTTPESPSSVTVTEGSR.[Q]	1xPhospho [S21(98.8)]	3.85498e-09	7.66507e-05	1	1	2	Q4LE39	Q4LE39 [1009-1040]	Q4LE39 1xPhospho [S1029(98.8)]	0	3299.5				No Quan Values	High	Not Found	Not Found	High	4.285e-05	8.626e-09	5.69
FALSE	High	[K].AEFPSSGSNSVLNTPPTTPESPSSVTVTEGSR.[Q]	3xPhospho [T14(99.2); T/S]	0.00248747	0.000312471	1	1	1	Q4LE39	Q4LE39 [1009-1040]	Q4LE39 3xPhospho [T1022(99.2); T/S]	0	3459.43		3351805	831498		Not Found	High	Peak Found	High	0.0001499	0.001088	3.79	104.01
FALSE	High	[K].AEFTSPPSLFK.[T]	1xPhospho [S5(100)]	0.000867202	0.000188768	1	1	3	Q6UN15	Q6UN15 [255-265]	Q6UN15 1xPhospho [S259(100)]	0	1303.6	1.05558e+07		404344		High	Not Found	Peak Found	High	0.0001021	0.0004208	3.1	114.33
FALSE	High	[K].AEGDEEGPSGASEEEDT.[-]	1xPhospho [S/T]	1.44662e-05	7.91565e-05	1	1	1	Q96DX7	Q96DX7 [328-344]		0	1788.6		1.41936e+06			Not Found	High	Not Found	High	4.285e-05	1.173e-05	4.36	41.03
FALSE	High	[K].AEGEEEMDTGADDQDGDAAQHPEEHSEEQQQSVEEK.[D]	1xPhospho [S32(100)]	2.63093e-14	7.66507e-05	1	1	1	Q9NU22	Q9NU22 [4951-4986]	Q9NU22 1xPhospho [S4982(100)]	0	4064.54	1.12281e+07				High	Not Found	Not Found	High	4.285e-05	2.55e-13	10.88	52.12
FALSE	High	[K].AEGEEEMDTGADDQDGDAAQHPEEHSEEQQQSVEEK.[D]	1xOxidation [M7]; 1xPhospho [S32(100)]	2.82894e-09	7.66507e-05	1	1	1	Q9NU22	Q9NU22 [4951-4986]	Q9NU22 1xPhospho [S4982(100)]	0	4080.53	2.87869e+06				High	Not Found	Not Found	High	4.285e-05	6.567e-09	6.26	43.83
FALSE	High	[K].AEGEPQEESPLK.[S]	1xPhospho [S9(100)]	0.00283954	0.000312471	1	1	6	Q9NYF8	Q9NYF8 [169-180]	Q9NYF8 1xPhospho [S177(100)]	0	1393.59	8.26818e+07	175789424			High	High	Not Found	High	0.0001499	0.001224	2.95	46.63
FALSE	High	[K].AEGEPQEESPLK.[S]	1xDeamidated [Q6]; 1xPhospho [S9(100)]	0.0185362	0.00122456	1	1	1	Q9NYF8	Q9NYF8 [169-180]	Q9NYF8 1xPhospho [S177(100)]	0	1394.57		7991542			Not Found	High	Not Found	High	0.0006372	0.006422	2.16	49.14
FALSE	High	[K].AEGGPFKDGETLEGSDAEESLDK.[T]	1xPhospho [S15(100)]	4.00702e-09	7.66507e-05	1	1	3	Q9P2D1	Q9P2D1 [2942-2964]	Q9P2D1 1xPhospho [S2956(100)]	1	2461.03	2.61027e+06				High	Not Found	Not Found	High	4.285e-05	8.935e-09	5.7	88.08
FALSE	High	[K].AEHSSINQENGTANPIKNGKTSPASK.[D]	1xDeamidated [N]; 1xPhospho [T/S]	0.00257388	0.000312471	1	1	2	Q9NSY1	Q9NSY1 [694-719]		2	2761.28			592530		Not Found	Not Found	High	High	0.0001499	0.001123	2.61	41.09
FALSE	High	[K].AEKPPLSASSPQQRPPEPETGESAGTSR.[A]	1xPhospho [S/T]	1.63015e-09	7.66507e-05	1	1	5	Q9Y3Q8	Q9Y3Q8 [181-208]		0	2971.38		3.30882e+06	1.19395e+07		Not Found	High	High	High	4.285e-05	4.047e-09	5.19	62.04
FALSE	High	[K].AELEEMEEVHPSDEEEEDATK.[A]	1xOxidation [M6]; 1xPhospho [S12(100)]	3.17704e-09	7.66507e-05	1	1	3	P78559	P78559 [656-676]	P78559 1xPhospho [S667(100)]	0	2541.97	2.16435e+06	9597200			High	High	Not Found	High	4.285e-05	7.268e-09	6.67	63.83
FALSE	High	[K].AELEEMEEVHPSDEEEEDATK.[A]	1xPhospho [S12(100)]	4.45677e-09	7.66507e-05	1	1	5	P78559	P78559 [656-676]	P78559 1xPhospho [S667(100)]	0	2525.97	3.83507e+07				High	Not Found	Not Found	High	4.285e-05	9.784e-09	6.46	82.07
FALSE	High	[K].AELLQSDENGIPSSPQK.[V]	1xPhospho [S14(100)]	0.00101662	0.000188768	1	1	4	Q14542	Q14542 [239-255]	Q14542 1xPhospho [S252(100)]	0	1892.86	302221	3468717	119303		High	High	Peak Found	High	0.0001021	0.0004869	2.85	81.37
FALSE	High	[K].AENAEGQTPAIGPDGEPLDETSQMSDLPVK.[V]	1xPhospho [S25(100)]	1.00708e-11	7.66507e-05	1	1	2	P51532	P51532 [589-618]	P51532 1xPhospho [S613(100)]	0	3176.4	1.48172e+06	72028192			Peak Found	High	Not Found	High	4.285e-05	4.693e-11	8.26	112.01
FALSE	High	[K].AENAEGQTPAIGPDGEPLDETSQMSDLPVK.[V]	1xOxidation [M24]; 1xPhospho [S25(100)]	4.37981e-11	7.66507e-05	1	1	2	P51532	P51532 [589-618]	P51532 1xPhospho [S613(100)]	0	3192.39		14424083			Not Found	High	Not Found	High	4.285e-05	1.699e-10	7.12	103.52
FALSE	High	[K].AENAEGQTPAIGPDGEPLDETSQMSDLPVK.[V]	2xPhospho [S25(99.5); T/S]	6.92122e-06	7.91565e-05	1	1	4	P51532	P51532 [589-618]	P51532 2xPhospho [S613(99.5); T/S]	0	3256.36	9.52452e+06	6.1237e+06			High	High	Not Found	High	4.285e-05	6.138e-06	4.14	112.63
FALSE	High	[K].AENAEGQTPAIGPDGEPLDETSQMSDLPVK.[V]	1xOxidation [M24]; 2xPhospho [S25(100); T/S]	5.14955e-06	7.91565e-05	1	1	1	P51532	P51532 [589-618]	P51532 2xPhospho [S613(100); T/S]	0	3272.36	2.4499e+06	622523			High	Peak Found	Not Found	High	4.285e-05	4.748e-06	3.95	105.88
FALSE	High	[K].AENAEGQTPAIGPDGEPLDETSQMSDLPVK.[V]	2xDeamidated [Q7; Q23]; 1xPhospho [S25(97.8)]	0.00254886	0.000312471	1	1	1	P51532	P51532 [589-618]	P51532 1xPhospho [S613(97.8)]	0	3178.37		3.10857e+06			Not Found	High	Not Found	High	0.0001499	0.001112	2.64	112.21
FALSE	High	[K].AENNSEVGASGYGVPGPTWDR.[G]	1xPhospho [S5(100)]	5.31965e-07	7.91565e-05	1	1	1	Q08211	Q08211 [121-141]	Q08211 1xPhospho [S125(100)]	0	2242.94		607352	4.63903e+06		Not Found	Peak Found	High	High	4.285e-05	6.483e-07	5.06	99.47
FALSE	High	[K].AENPSPRSPSSQTPNSR.[R]	2xPhospho [S5(100); S8(98.8)]	0.102507	0.00504789	1	1	1	Q9NZJ0	Q9NZJ0 [672-688]	Q9NZJ0 2xPhospho [S676(100); S679(98.8)]	1	1971.8	309580				High	Not Found	Not Found	High	0.002336	0.0342	1.81	31.47
FALSE	High	[K].AEPASPDSPKGSSETETEPPVALAPGPAPTR.[C]	2xPhospho [S5(98.8); S8(98.8)]	5.41183e-05	7.91565e-05	1	1	1	P11474	P11474 [15-45]	P11474 2xPhospho [S19(98.8); S22(98.8)]	1	3203.42		5.0197e+06			Not Found	High	Not Found	High	4.285e-05	3.73e-05	3.71	95.65
FALSE	High	[K].AEPASPDSPKGSSETETEPPVALAPGPAPTR.[C]	3xPhospho [S5(100); S8(99); S/T]	2.67761e-06	7.91565e-05	1	1	5	P11474	P11474 [15-45]	P11474 3xPhospho [S19(100); S22(99); S/T]	1	3283.38	4.76928e+06	963999			High	High	Not Found	High	4.285e-05	2.673e-06	3.14	99.26
FALSE	High	[K].AEPMPSASSAPPASSLYSSPVNSSAPLAEDIDPELAR.[Y]	1xPhospho [S18(99.6)]	2.30008e-10	7.66507e-05	1	1	2	O14964	O14964 [292-328]	O14964 1xPhospho [S309(99.6)]	0	3791.74				No Quan Values	High	Not Found	Not Found	High	4.285e-05	7.276e-10	6.12
FALSE	High	[K].AEPMPSASSAPPASSLYSSPVNSSAPLAEDIDPELAR.[Y]	1xOxidation [M4]; 1xPhospho [S/Y]	4.12064e-06	7.91565e-05	1	1	1	O14964	O14964 [292-328]		0	3807.73	557917				High	Not Found	Not Found	High	4.285e-05	3.894e-06	2.95	120.86
FALSE	High	[K].AEPSEVDMNSPK.[S]	1xPhospho [S10(100)]	0.000171235	7.91565e-05	1	1	5	Q9NR30	Q9NR30 [62-73]	Q9NR30 1xPhospho [S71(100)]	0	1383.55	3.16608e+06				High	Not Found	Not Found	High	4.285e-05	0.0001017	3.46	49.53
FALSE	High	[K].AEPSEVDMNSPK.[S]	1xOxidation [M8]; 1xPhospho [S10(100)]	0.00111369	0.000221256	1	1	2	Q9NR30	Q9NR30 [62-73]	Q9NR30 1xPhospho [S71(100)]	0	1399.54	1.26704e+06				High	Not Found	Not Found	High	0.0001144	0.0005287	2.65	31.9
FALSE	High	[K].AEPYVASEYK.[T]	1xPhospho [S7(100)]	0.00988881	0.000780033	1	1	1	Q9BZ29	Q9BZ29 [921-930]	Q9BZ29 1xPhospho [S927(100)]	0	1236.52	1.91721e+06				High	Not Found	Not Found	High	0.0004154	0.003656	2.29	63.14
FALSE	High	[K].AEQDASIPPGTHEALLQTALSPPPPPTRPVSPPQK.[A]	1xPhospho [T/S]	8.7364e-10	7.66507e-05	1	1	3	Q9UGP5	Q9UGP5 [147-181]		0	3704.87			1.1648e+07		Not Found	Not Found	High	High	4.285e-05	2.343e-09	7.32	109.02
FALSE	High	[K].AEQGSEEEGEGEEEEEEGGESK.[A]	1xPhospho [S5(100)]	1.93825e-08	7.66507e-05	1	1	5	Q8NE71	Q8NE71 [224-245]	Q8NE71 1xPhospho [S228(100)]	0	2433.86	306930	3.61087e+08	77412.7		High	High	High	High	4.285e-05	3.552e-08	5	37.86
FALSE	High	[K].AEQGSEEEGEGEEEEEEGGESKADDPYAHLSK.[K]	1xPhospho [S5(100)]	3.00083e-10	7.66507e-05	1	1	1	Q8NE71	Q8NE71 [224-255]	Q8NE71 1xPhospho [S228(100)]	1	3531.37	1.0727e+06				High	Not Found	Not Found	High	4.285e-05	9.196e-10	6.15	65.25
FALSE	High	[K].AEQSPVSSDVEVSSPKR.[Q]	2xPhospho [S4(100); S]	0.0216583	0.00146623	1	1	1	Q2M1K9	Q2M1K9 [601-617]	Q2M1K9 2xPhospho [S604(100); S]	1	1961.83	3.8296e+06				High	Not Found	Not Found	High	0.0007308	0.007424	2.08	54.06
FALSE	High	[K].AERLSPPAPSGSER.[R]	1xPhospho [S5(100)]	0.00766923	0.000660919	1	1	1	Q9NP71	Q9NP71 [598-611]	Q9NP71 1xPhospho [S602(100)]	1	1533.71		406814			Not Found	High	Not Found	High	0.0003706	0.002928	3.16	52.71
FALSE	High	[K].AERTSPSSPAPLPHQEATPR.[A]	1xPhospho [T/S]	5.19971e-06	7.91565e-05	1	1	2	P04920	P04920 [166-185]		1	2209.04		269297	2.37045e+06		Not Found	Peak Found	High	High	4.285e-05	4.786e-06	3.79	55.07
FALSE	High	[K].AERTSPSSPAPLPHQEATPR.[A]	2xPhospho [S7(99.4); T/S]	6.46706e-06	7.91565e-05	1	1	4	P04920	P04920 [166-185]	P04920 2xPhospho [S172(99.4); T/S]	1	2289.01		4.84726e+06	248599		Not Found	High	Peak Found	High	4.285e-05	5.785e-06	4.15	56.29
FALSE	High	[K].AESCGSFDETESEESSK.[L]	1xCarbamidomethyl [C4]; 1xPhospho [S6(99.4)]	7.06271e-05	7.91565e-05	1	1	2	Q9Y343	Q9Y343 [111-127]	Q9Y343 1xPhospho [S116(99.4)]	0	1958.68		2.53274e+06			Not Found	High	Not Found	High	4.285e-05	4.7e-05	3.73	46.5
FALSE	High	[K].AESCGSFDETESEESSK.[L]	1xCarbamidomethyl [C4]; 2xPhospho [S3(100); S6(100)]	2.46694e-05	7.91565e-05	1	1	2	Q9Y343	Q9Y343 [111-127]	Q9Y343 2xPhospho [S113(100); S116(100)]	0	2038.65		1.0617e+06			Not Found	High	Not Found	High	4.285e-05	1.874e-05	4.39	49.5
FALSE	High	[K].AESDGEEKEEVKEELGRPATLLWLIQK.[L]	1xPhospho [S3(100)]	6.80769e-07	7.91565e-05	1	1	1	O75691	O75691 [2599-2625]	O75691 1xPhospho [S2601(100)]	2	3177.57				No Quan Values	Not Found	Not Found	High	High	4.285e-05	8.03e-07	3.92
FALSE	High	[K].AESEEMETSQAGSK.[D]	1xDeamidated [Q10]; 1xPhospho [S3(100)]	5.89804e-06	7.91565e-05	1	1	1	P34932	P34932 [544-557]	P34932 1xPhospho [S546(100)]	0	1564.57		577985			Not Found	High	Not Found	High	4.285e-05	5.345e-06	4	35.87
FALSE	High	[K].AESEEMETSQAGSK.[D]	1xPhospho [S3(100)]	1.33209e-05	7.91565e-05	1	1	3	P34932	P34932 [544-557]	P34932 1xPhospho [S546(100)]	0	1563.59	1.80331e+06	4.85398e+06			High	High	Not Found	High	4.285e-05	1.089e-05	3.73	32.54
FALSE	High	[K].AESEEMETSQAGSK.[D]	1xOxidation [M6]; 1xPhospho [S3(100)]	0.000993749	0.000188768	1	1	1	P34932	P34932 [544-557]	P34932 1xPhospho [S546(100)]	0	1579.58				No Quan Values	Not Found	High	Not Found	High	0.0001021	0.0004769	1.85
FALSE	High	[K].AESPAEKVPEESVLPLVQK.[S]	1xPhospho [S3(100)]	2.95477e-09	7.66507e-05	1	1	6	Q9UKV3	Q9UKV3 [488-506]	Q9UKV3 1xPhospho [S490(100)]	1	2130.07		2.9359e+07	2.62216e+07		Not Found	High	High	High	4.285e-05	6.823e-09	6.69	107.26
FALSE	High	[K].AESPAEKVPEESVLPLVQK.[S]	1xDeamidated [Q18]; 1xPhospho [S3(100)]	3.88791e-06	7.91565e-05	1	1	2	Q9UKV3	Q9UKV3 [488-506]	Q9UKV3 1xPhospho [S490(100)]	1	2131.06		176739			Not Found	High	Not Found	High	4.285e-05	3.705e-06	3.19	109.44
FALSE	High	[K].AESSDSGAESEEEEAQEEVK.[G]	2xPhospho [S6(99.5); S10(100)]	1.34658e-06	7.91565e-05	1	1	2	Q5T8D3	Q5T8D3 [191-210]	Q5T8D3 2xPhospho [S196(99.5); S200(100)]	0	2299.8	2.29846e+06	13790368			Peak Found	High	Not Found	High	4.285e-05	1.462e-06	6.52	64.99
FALSE	High	[K].AESTESIGSSEK.[T]	1xPhospho [S3(100)]	0.000129062	7.91565e-05	1	1	2	Q9BZI7	Q9BZI7 [407-418]	Q9BZI7 1xPhospho [S409(100)]	0	1304.53	3.13917e+06	647834			High	High	Not Found	High	4.285e-05	7.945e-05	2.55	31.64
FALSE	High	[K].AETDVEEIYHPVMCTECSTEVAVYDK.[D]	2xCarbamidomethyl [C14; C17]; 1xPhospho [T3(100)]	2.75598e-12	7.66507e-05	1	1	1	Q56P03	Q56P03 [246-271]	Q56P03 1xPhospho [T248(100)]	0	3155.29	1.06747e+06	1.81883e+06			Peak Found	High	Not Found	High	4.285e-05	1.507e-11	7.79	110.34
FALSE	High	[K].AETEDEDEGTEGEDEGAQWSPQDPALQGVGQPTGTGSIR.[K]	1xPhospho [T3(100)]	7.74165e-10	7.66507e-05	1	1	1	Q9UHI8	Q9UHI8 [211-249]	Q9UHI8 1xPhospho [T213(100)]	0	4123.72				No Quan Values	Not Found	High	Not Found	High	4.285e-05	2.112e-09	5.91
FALSE	High	[K].AETEEAAHSVSQEMSVNSPTAQESQR.[N]	1xOxidation [M14]; 1xPhospho [S18(100)]	9.87793e-12	7.66507e-05	1	1	2	Q9NUA8	Q9NUA8 [173-198]	Q9NUA8 1xPhospho [S190(100)]	0	2899.2	1.83541e+06	953690			High	High	Not Found	High	4.285e-05	4.61e-11	6.13	51.09
FALSE	High	[K].AETEEAAHSVSQEMSVNSPTAQESQR.[N]	1xPhospho [S18(100)]	2.80162e-14	7.66507e-05	1	1	7	Q9NUA8	Q9NUA8 [173-198]	Q9NUA8 1xPhospho [S190(100)]	0	2883.21	6.6859e+06	28943224			High	High	Not Found	High	4.285e-05	2.697e-13	8.16	69.17
FALSE	High	[K].AETEEAAHSVSQEMSVNSPTAQESQR.[N]	1xDeamidated [N17]; 1xOxidation [M14]; 1xPhospho [S18(99.5)]	0.000318258	0.000119331	1	1	1	Q9NUA8	Q9NUA8 [173-198]	Q9NUA8 1xPhospho [S190(99.5)]	0	2900.19				No Quan Values	High	Not Found	Not Found	High	7.582e-05	0.000174	3.54
FALSE	High	[K].AETEEAEEPEEDGEEHVCVSASK.[H]	1xCarbamidomethyl [C18]; 1xPhospho [T3(100)]	5.43399e-09	7.66507e-05	1	1	2	P46821	P46821 [946-968]	P46821 1xPhospho [T948(100)]	0	2641.01	1.28257e+07				High	Not Found	Not Found	High	4.285e-05	1.164e-08	4.83	63.24
FALSE	High	[K].AETEEAEEPEEDGEEHVCVSASKHSPTEDEESAK.[A]	1xCarbamidomethyl [C18]; 1xPhospho [S32(95.9)]	1.14055e-05	7.91565e-05	1	1	1	P46821	P46821 [946-979]	P46821 1xPhospho [S977(95.9)]	1	3851.52				No Quan Values	High	Not Found	Not Found	High	4.285e-05	9.515e-06	4.27
FALSE	High	[K].AETPTAAEDDNEGDK.[K]	1xPhospho [T3(100)]	2.83967e-05	7.91565e-05	1	1	3	O60841	O60841 [299-313]	O60841 1xPhospho [T301(100)]	0	1642.61		1.21223e+06			Not Found	High	Not Found	High	4.285e-05	2.116e-05	4	31.63
FALSE	High	[K].AETPTAAEDDNEGDKK.[K]	1xPhospho [T3(100)]	7.14504e-07	7.91565e-05	1	1	1	O60841	O60841 [299-314]	O60841 1xPhospho [T301(100)]	1	1770.71		422725			Not Found	High	Not Found	High	4.285e-05	8.371e-07	3.55	26.37
FALSE	High	[K].AETPTESVSEPEVATK.[Q]	2xPhospho [T3(100); S9(100)]	4.41519e-05	7.91565e-05	1	1	2	P18858	P18858 [193-208]	P18858 2xPhospho [T195(100); S201(100)]	0	1834.74	2.60227e+06				High	Not Found	Not Found	High	4.285e-05	3.112e-05	4.8	64.7
FALSE	High	[K].AETPTESVSEPEVATK.[Q]	1xPhospho [T3(99.2)]	0.000223555	7.91565e-05	1	1	2	P18858	P18858 [193-208]	P18858 1xPhospho [T195(99.2)]	0	1754.77	4.55471e+06	36315.3			High	Peak Found	Not Found	High	5.986e-05	0.000128	3.5	65.11
FALSE	High	[K].AETSEGSGSAPAVPEASASPK.[Q]	1xPhospho [S19(99.4)]	1.49784e-06	7.91565e-05	1	1	4	P51608	P51608 [62-82]	P51608 1xPhospho [S80(99.4)]	0	2009.87	1.22016e+07	6.69484e+06			High	High	Not Found	High	4.285e-05	1.606e-06	4.01	57.82
FALSE	High	[K].AEVPGATGGDSPHLQPAEPPGEPR.[R]	1xPhospho [S11(100)]	6.72229e-09	7.66507e-05	1	1	2	Q9P2K5	Q9P2K5 [7-30]	Q9P2K5 1xPhospho [S17(100)]	0	2446.1		49231452	2.25493e+06		Not Found	High	Peak Found	High	4.285e-05	1.404e-08	3.86	80.78
FALSE	High	[K].AEVPGATGGDSPHLQPAEPPGEPR.[R]	1xDeamidated [Q15]; 1xPhospho [S11(100)]	1.47275e-09	7.66507e-05	1	1	2	Q9P2K5	Q9P2K5 [7-30]	Q9P2K5 1xPhospho [S17(100)]	0	2447.09		3479418			Not Found	High	Not Found	High	4.285e-05	3.713e-09	4.67	83.82
FALSE	High	[K].AEVYGSENESER.[N]	1xPhospho [S6(100)]	0.000150482	7.91565e-05	1	1	2	Q9BVS4	Q9BVS4 [345-356]	Q9BVS4 1xPhospho [S350(100)]	0	1449.55	2.586e+07	2.02686e+06			High	Peak Found	Not Found	High	4.285e-05	9.092e-05	2.9	37.57
FALSE	High	[K].AEVYGSENESERNCLEESEGCYCR.[S]	3xCarbamidomethyl [C14; C21; C23]; 1xPhospho [S6(100)]	3.51185e-06	7.91565e-05	1	1	3	Q9BVS4	Q9BVS4 [345-368]	Q9BVS4 1xPhospho [S350(100)]	1	3007.12	2.93708e+06				High	Not Found	Not Found	High	4.285e-05	3.382e-06	3.05	76.49
FALSE	High	[K].AFGGEEVILKGSPEEK.[V]	1xPhospho [S12(100)]	5.90479e-05	7.91565e-05	1	1	1	Q5VUA4	Q5VUA4 [1409-1424]	Q5VUA4 1xPhospho [S1420(100)]	1	1769.84	111718	1.44789e+06			Peak Found	High	Not Found	High	4.285e-05	4.018e-05	2.43	86.78
FALSE	High	[K].AFGPGLQGGSAGSPAR.[F]	1xPhospho [S13(100)]	3.57831e-07	7.91565e-05	1	1	3	P21333	P21333 [1072-1087]	P21333 1xPhospho [S1084(100)]	0	1509.68	1.65424e+06	274328	1.79644e+07		High	Peak Found	High	High	4.285e-05	4.575e-07	5.01	71.05
FALSE	High	[K].AFHKPPPTSPK.[S]	1xPhospho [T/S]	0.0427524	0.00235196	1	1	2	Q6IPM2	Q6IPM2 [34-44]		0	1286.63			187881		Not Found	Not Found	High	High	0.001116	0.01407	1.53	27.62
FALSE	High	[K].AFLAELEQNSPK.[I]	1xPhospho [S10(100)]	7.44859e-05	7.91565e-05	1	1	2	Q9UPN3	Q9UPN3 [4512-4523]	Q9UPN3 1xPhospho [S4521(100)]	0	1426.66		2738933	1.47496e+06		Not Found	High	High	High	4.285e-05	4.924e-05	2.87	101.74
FALSE	High	[K].AFNQSPNLTK.[H]	1xPhospho [S5(100)]	0.00458715	0.000477322	1	1	2	P17019	P17019 [476-485]	P17019 1xPhospho [S480(100)]	0	1199.55			1.65425e+06		Not Found	Not Found	High	High	0.0002875	0.001867	2.61	55.99
FALSE	High	[K].AFNQSSTLILHK.[R]	2xDeamidated [N3; Q4]; 1xPhospho [S/T]	0.168154	0.0074322	1	1	1	Q8IYB9	Q8IYB9 [432-443]		0	1440.68			1.0102e+06		Not Found	Not Found	High	High	0.003385	0.05852	1.43	108.26
FALSE	High	[K].AFQQSVEQDNLFDISTEEGSTK.[R]	1xPhospho [S/T]	2.67983e-08	7.66507e-05	1	1	1	Q14690	Q14690 [22-43]		0	2553.1		2.9897e+06			Not Found	High	Not Found	High	4.285e-05	4.716e-08	6.55	111.98
FALSE	High	[K].AFSSPQEEEEAGFTGR.[R]	1xPhospho [S/T]	0.000546	0.000158881	1	1	1	Q14241	Q14241 [539-554]		0	1821.73	714297				High	Not Found	Not Found	High	9.211e-05	0.0002797	2.53	80.56
FALSE	High	[K].AFSTAGSSGSDESHVAAAPPDICSR.[T]	1xCarbamidomethyl [C23]; 1xPhospho [S8(98.1)]	3.87342e-05	7.91565e-05	1	1	1	Q9H3L0	Q9H3L0 [30-54]	Q9H3L0 1xPhospho [S37(98.1)]	0	2557.07			635183		Not Found	Not Found	High	High	4.285e-05	2.785e-05	2.96	81.86
FALSE	High	[K].AFSVEHTSCNEEENFANMK.[K]	1xCarbamidomethyl [C9]; 1xPhospho [S8(99.5)]	3.41125e-06	7.91565e-05	1	1	2	Q8N302	Q8N302 [299-317]	Q8N302 1xPhospho [S306(99.5)]	0	2323.9	91232.7	2370830			Peak Found	High	High	High	4.285e-05	3.304e-06	3.76	91.03
FALSE	High	[K].AFTDEETEAQTGEGSWPRSPSK.[S]	1xPhospho [S19(99.7)]	5.00036e-08	7.66507e-05	1	1	1	Q09019	Q09019 [634-655]	Q09019 1xPhospho [S652(99.7)]	1	2490.05		625602			Not Found	High	Not Found	High	4.285e-05	8.135e-08	3.97	79.07
FALSE	High	[K].AFTEVFLDDSHSPANCR.[I]	1xCarbamidomethyl [C16]; 1xPhospho [S12(100)]	5.48444e-06	7.91565e-05	1	1	1	Q96BY7	Q96BY7 [724-740]	Q96BY7 1xPhospho [S735(100)]	0	2045.84		111646	481312		Not Found	Peak Found	High	High	4.285e-05	5.006e-06	4.2	101.21
FALSE	High	[K].AFWMAIGGDRDEIEGLSSDEEH.[-]	2xPhospho [S17(100); S18(100)]	3.7958e-08	7.66507e-05	1	1	3	Q6PD74	Q6PD74 [294-315]	Q6PD74 2xPhospho [S310(100); S311(100)]	1	2624	1.06455e+06	68228704	4.12776e+06		Peak Found	High	Peak Found	High	4.285e-05	6.405e-08	7.27	122.5
FALSE	High	[K].AFWMAIGGDRDEIEGLSSDEEH.[-]	1xPhospho [S17(99.6)]	6.09677e-08	7.66507e-05	1	1	5	Q6PD74	Q6PD74 [294-315]	Q6PD74 1xPhospho [S310(99.6)]	1	2544.04	1.53766e+06	3044620	9.6814e+06		Peak Found	High	High	High	4.285e-05	9.718e-08	4.82	119.87
FALSE	High	[K].AFWMAIGGDRDEIEGLSSDEEH.[-]	1xOxidation [M4]; 2xPhospho [S17(100); S18(100)]	7.99277e-08	7.66507e-05	1	1	23	Q6PD74	Q6PD74 [294-315]	Q6PD74 2xPhospho [S310(100); S311(100)]	1	2640	4.30738e+06	1.01342e+08	4.64811e+06		High	High	High	High	4.285e-05	1.231e-07	6.61	116.53
FALSE	High	[K].AFWMAIGGDRDEIEGLSSDEEH.[-]	1xOxidation [M4]; 1xPhospho [S17(99.6)]	2.56342e-06	7.91565e-05	1	1	3	Q6PD74	Q6PD74 [294-315]	Q6PD74 1xPhospho [S310(99.6)]	1	2560.03		2983111	6.32137e+06		Not Found	High	High	High	4.285e-05	2.567e-06	4.84	113.97
FALSE	High	[K].AFYGSEEDEAK.[G]	1xPhospho [S5(100)]	0.00182132	0.000254928	1	1	1	Q13367	Q13367 [268-278]	Q13367 1xPhospho [S272(100)]	0	1325.49	1.88098e+06				High	Not Found	Not Found	High	0.0001276	0.000824	2.09	55.94
FALSE	High	[K].AGASGQPPSGPPGTGNEYGVSPR.[L]	1xPhospho [S21(100)]	3.59794e-06	7.91565e-05	1	1	2	Q9P266	Q9P266 [380-402]	Q9P266 1xPhospho [S400(100)]	0	2219.97			3.65341e+06		Not Found	Not Found	High	High	4.285e-05	3.466e-06	4.87	69.62
FALSE	High	[K].AGDNIPEEQPVASTPTTVSDGENK.[K]	1xPhospho [S19(100)]	1.96657e-08	7.66507e-05	1	1	2	Q9Y320	Q9Y320 [270-293]	Q9Y320 1xPhospho [S288(100)]	0	2536.11	1.24744e+07	2.43803e+06			High	Peak Found	Not Found	High	4.285e-05	3.6e-08	6.02	77.67
FALSE	High	[K].AGDNIPEEQPVASTPTTVSDGENKK.[D]	1xPhospho [S19(99.7)]	3.00083e-10	7.66507e-05	1	1	10	Q9Y320	Q9Y320 [270-294]	Q9Y320 1xPhospho [S288(99.7)]	1	2664.2	1.68708e+07	91383353	1.38096e+06		High	High	High	High	4.285e-05	9.191e-10	5.29	71.65
FALSE	High	[K].AGDNIPEEQPVASTPTTVSDGENKK.[D]	1xDeamidated [N/Q]; 1xPhospho [T/S]	4.20625e-05	7.91565e-05	1	1	4	Q9Y320	Q9Y320 [270-294]		1	2665.19	1.09068e+06				High	Not Found	High	High	4.285e-05	2.985e-05	4.12	72.34
FALSE	High	[K].AGDNIPEEQPVASTPTTVSDGENKK.[D]	2xPhospho [T14(100); S19(100)]	1.88909e-05	7.91565e-05	1	1	1	Q9Y320	Q9Y320 [270-294]	Q9Y320 2xPhospho [T283(100); S288(100)]	1	2744.17	1.31152e+06				High	Not Found	Not Found	High	4.285e-05	1.483e-05	4.66	68.84
FALSE	High	[K].AGEAPTENPAPPTQQSSAE.[-]	1xPhospho [S17(98.4)]	0.0276864	0.00166152	1	1	1	P16989	P16989 [354-372]	P16989 1xPhospho [S370(98.4)]	0	1961.81	6.57143e+06	161551			High	Peak Found	Not Found	High	0.0008042	0.009335	2.68	54.72
FALSE	High	[K].AGEPDGESLDEQPSSSSSK.[R]	1xPhospho [S8(100)]	0.0126116	0.00099205	1	1	3	Q9H3Q1	Q9H3Q1 [57-75]	Q9H3Q1 1xPhospho [S64(100)]	0	1986.78	2.7912e+06				High	Not Found	Not Found	High	0.0004995	0.004539	2.51	47.39
FALSE	High	[K].AGEQQLSEPEDMEMEAGDTDDPPR.[I]	1xPhospho [S7(100)]	1.3038e-08	7.66507e-05	1	1	3	Q93009	Q93009 [12-35]	Q93009 1xPhospho [S18(100)]	0	2727.04	1.12043e+08				High	Not Found	Not Found	High	4.285e-05	2.511e-08	5.82	92.05
FALSE	High	[K].AGEQQLSEPEDMEMEAGDTDDPPR.[I]	1xOxidation [M]; 1xPhospho [S7(100)]	1.44593e-10	7.66507e-05	1	1	10	Q93009	Q93009 [12-35]	Q93009 1xPhospho [S18(100)]	0	2743.04	5.31065e+07				High	Not Found	Not Found	High	4.285e-05	4.859e-10	4.96	86
FALSE	High	[K].AGEQQLSEPEDMEMEAGDTDDPPR.[I]	2xOxidation [M12; M14]; 1xPhospho [S7(100)]	1.2386e-05	7.91565e-05	1	1	3	Q93009	Q93009 [12-35]	Q93009 1xPhospho [S18(100)]	0	2759.03	8.17909e+06				High	Not Found	Not Found	High	4.285e-05	1.024e-05	3.53	64.83
FALSE	High	[K].AGEQQLSEPEDMEMEAGDTDDPPR.[I]	2xDeamidated [Q4; Q5]; 1xOxidation [M12]; 1xPhospho [S7(100)]	0.0106198	0.000810688	1	1	1	Q93009	Q93009 [12-35]	Q93009 1xPhospho [S18(100)]	0	2745.01				No Quan Values	High	Not Found	Not Found	High	0.0004274	0.003885	1.64
FALSE	High	[K].AGFDSDYDQALADIR.[E]	1xPhospho [S5(100)]	9.30199e-05	7.91565e-05	1	1	1	P52701	P52701 [931-945]	P52701 1xPhospho [S935(100)]	0	1736.72		698236			Not Found	High	Not Found	High	4.285e-05	5.98e-05	3.44	116
FALSE	High	[K].AGGKPSQSPSQEAAGEAVLGAK.[T]	1xPhospho [S8(99.6)]	7.92349e-09	7.66507e-05	1	1	4	P00519	P00519 [910-931]	P00519 1xPhospho [S917(99.6)]	0	2120		4.22703e+06	3.1953e+06		Not Found	High	High	High	4.285e-05	1.624e-08	5.97	67.39
FALSE	High	[K].AGGSAALSPSK.[K]	1xPhospho [S8(99.8)]	1.7909e-05	7.91565e-05	1	1	2	Q92522	Q92522 [24-34]	Q92522 1xPhospho [S31(99.8)]	0	1025.47	5.82886e+06	171634			High	Peak Found	Not Found	High	4.285e-05	1.414e-05	3.73	30.22
FALSE	High	[K].AGGSPASYHGSPEASLCPQHR.[T]	1xCarbamidomethyl [C17]; 2xPhospho [S4(100); S7(100)]	6.07905e-10	7.66507e-05	1	1	1	O95208	O95208 [189-209]	O95208 2xPhospho [S192(100); S195(100)]	0	2325.91		659509			Not Found	High	Not Found	High	4.285e-05	1.705e-09	5.18	63.91
FALSE	High	[K].AGGSPASYHGSPEASLCPQHR.[T]	1xCarbamidomethyl [C17]; 1xPhospho [S4(100)]	1.33361e-06	7.91565e-05	1	1	1	O95208	O95208 [189-209]	O95208 1xPhospho [S192(100)]	0	2245.94		5210105	8.5729e+06		Not Found	Peak Found	High	High	4.285e-05	1.447e-06	3.71	58.89
FALSE	High	[K].AGGSPASYHGSPEASLCPQHR.[T]	1xCarbamidomethyl [C17]; 1xDeamidated [Q19]; 2xPhospho [S4(100); S/Y]	0.0074272	0.000660919	1	1	1	O95208	O95208 [189-209]	O95208 2xPhospho [S192(100); S/Y]	0	2326.89				No Quan Values	Not Found	High	Not Found	High	0.0003706	0.002839	3.14
FALSE	High	[K].AGGSVESLR.[S]	1xPhospho [S4(100)]	0.000446384	0.000119331	1	1	3	O94885	O94885 [504-512]	O94885 1xPhospho [S507(100)]	0	955.424	4.68156e+06		27307		High	Not Found	Peak Found	High	7.582e-05	0.0002338	2.76	43.29
FALSE	High	[K].AGHDAGPDLVPSPDLDPVPSPDPDPVPSPDPNPVSCPDPCSPTR.[G]	2xCarbamidomethyl [C36; C40]; 1xDeamidated [N32]; 3xPhospho [S20(100); S28(100); S41(99)]	1.02478e-09	7.66507e-05	1	1	1	Q9NW07	Q9NW07 [498-541]	Q9NW07 3xPhospho [S517(100); S525(100); S538(99)]	0	4777.94				No Quan Values	Not Found	High	Not Found	High	4.285e-05	2.699e-09	5.47
FALSE	High	[K].AGHDAGPDLVPSPDLDPVPSPDPDPVPSPDPNPVSCPDPCSPTR.[G]	2xCarbamidomethyl [C36; C40]; 1xDeamidated [N32]; 2xPhospho [S20(100); S28(100)]	1.19397e-07	7.66507e-05	1	1	1	Q9NW07	Q9NW07 [498-541]	Q9NW07 2xPhospho [S517(100); S525(100)]	0	4697.97		329338	3.08297e+06		Not Found	Peak Found	High	High	4.285e-05	1.747e-07	4.63	119.7
FALSE	High	[K].AGHDAGPDLVPSPDLDPVPSPDPDPVPSPDPNPVSCPDPCSPTR.[G]	2xCarbamidomethyl [C36; C40]; 3xPhospho [S12(100); S20(100); S28(100)]	5.51869e-10	7.66507e-05	1	1	1	Q9NW07	Q9NW07 [498-541]	Q9NW07 3xPhospho [S509(100); S517(100); S525(100)]	0	4776.95		1.06464e+06			Not Found	High	Not Found	High	4.285e-05	1.572e-09	5.01	120.25
FALSE	High	[K].AGHDAGPDLVPSPDLDPVPSPDPDPVPSPDPNPVSCPDPCSPTR.[G]	2xCarbamidomethyl [C36; C40]; 2xPhospho [S20(100); S41(100)]	1.43401e-06	7.91565e-05	1	1	2	Q9NW07	Q9NW07 [498-541]	Q9NW07 2xPhospho [S517(100); S538(100)]	0	4696.99			5.10115e+06		Not Found	High	High	High	4.285e-05	1.545e-06	4.55	120.11
FALSE	High	[K].AGHSDSDSGAELGPHPGGGAVYK.[A]	1xPhospho [S8(100)]	6.6189e-13	7.66507e-05	1	1	2	P57073	P57073 [181-203]	P57073 1xPhospho [S188(100)]	0	2245.95		3.67296e+06			Not Found	High	Not Found	High	4.285e-05	4.316e-12	8.24	58.11
FALSE	High	[K].AGHSENGVEEDTEGR.[T]	1xPhospho [S4(100)]	1.40511e-05	7.91565e-05	1	1	1	Q9NZT2	Q9NZT2 [493-507]	Q9NZT2 1xPhospho [S496(100)]	0	1666.63		276887			Not Found	High	Not Found	High	4.285e-05	1.142e-05	2.88	30.04
FALSE	High	[K].AGHSENGVEEDTEGR.[T]	1xDeamidated [N6]; 1xPhospho [S4(100)]	0.000160915	7.91565e-05	1	1	1	Q9NZT2	Q9NZT2 [493-507]	Q9NZT2 1xPhospho [S496(100)]	0	1667.62	59636.9	331341			Peak Found	High	Not Found	High	4.285e-05	9.647e-05	2.94	32.94
FALSE	High	[K].AGIPQHHPPMAQNLQYPDDSDDEK.[K]	1xOxidation [M10]; 1xPhospho [S20(100)]	1.02675e-11	7.66507e-05	1	1	5	Q15223	Q15223 [403-426]	Q15223 1xPhospho [S422(100)]	0	2799.17		1.00755e+06	8.04781e+06		Not Found	Peak Found	High	High	4.285e-05	4.773e-11	6.65	67.03
FALSE	High	[K].AGIPQHHPPMAQNLQYPDDSDDEK.[K]	1xDeamidated [Q15]; 1xPhospho [S20(100)]	1.95518e-07	7.66507e-05	1	1	3	Q15223	Q15223 [403-426]	Q15223 1xPhospho [S422(100)]	0	2784.16	745404	447937	1.8944e+06		Peak Found	Peak Found	High	High	4.285e-05	2.695e-07	5.55	79.04
FALSE	High	[K].AGIPQHHPPMAQNLQYPDDSDDEK.[K]	1xPhospho [S20(100)]	9.93535e-13	7.66507e-05	1	1	12	Q15223	Q15223 [403-426]	Q15223 1xPhospho [S422(100)]	0	2783.18		1.34498e+06	5.06923e+07		Not Found	Peak Found	High	High	4.285e-05	6.173e-12	6.96	77.52
FALSE	High	[K].AGIPQHHPPMAQNLQYPDDSDDEKK.[A]	1xPhospho [S20(100)]	2.90657e-07	7.91565e-05	1	1	3	Q15223	Q15223 [403-427]	Q15223 1xPhospho [S422(100)]	1	2911.27			8.61633e+06		Not Found	Not Found	High	High	4.285e-05	3.813e-07	4.3	71.29
FALSE	High	[K].AGIPQHHPPMAQNLQYPDDSDDEKK.[A]	1xOxidation [M10]; 1xPhospho [S20(100)]	1.77361e-05	7.91565e-05	1	1	1	Q15223	Q15223 [403-427]	Q15223 1xPhospho [S422(100)]	1	2927.27				No Quan Values	Not Found	Not Found	High	High	4.285e-05	1.402e-05	3.43
FALSE	High	[K].AGLASPEEEDAVGK.[E]	1xPhospho [S5(100)]	4.02664e-05	7.91565e-05	1	1	2	Q9UNS1	Q9UNS1 [1145-1158]	Q9UNS1 1xPhospho [S1149(100)]	0	1452.63	2.50761e+06				High	Not Found	Not Found	High	4.285e-05	2.876e-05	3.76	65.45
FALSE	High	[K].AGLASPEEEDAVGKEPLK.[A]	1xPhospho [S5(100)]	1.46565e-09	7.66507e-05	1	1	1	Q9UNS1	Q9UNS1 [1145-1162]	Q9UNS1 1xPhospho [S1149(100)]	1	1919.9	6.04955e+06				High	Not Found	Not Found	High	4.285e-05	3.696e-09	5.42	81.57
FALSE	High	[K].AGLESGAEPGDGDSDTTK.[K]	1xPhospho [S14(100)]	1.41687e-09	7.66507e-05	1	1	15	O60832	O60832 [481-498]	O60832 1xPhospho [S494(100)]	0	1786.7	2.03754e+08	3.26548e+06	348343		High	Peak Found	Peak Found	High	4.285e-05	3.589e-09	5.55	46.39
FALSE	High	[K].AGLESGAEPGDGDSDTTK.[K]	2xPhospho [S5(100); S14(99.5)]	1.87995e-05	7.91565e-05	1	1	6	O60832	O60832 [481-498]	O60832 2xPhospho [S485(100); S494(99.5)]	0	1866.67	685477	1.48746e+07			High	High	Not Found	High	4.285e-05	1.472e-05	4.32	51.11
FALSE	High	[K].AGLESGAEPGDGDSDTTKK.[K]	1xPhospho [S5(100)]	1.9761e-08	7.66507e-05	1	1	5	O60832	O60832 [481-499]	O60832 1xPhospho [S485(100)]	1	1914.8	2.91437e+07	795117	65736.2		High	Peak Found	Peak Found	High	4.285e-05	3.619e-08	5.64	39.77
FALSE	High	[K].AGLESGAEPGDGDSDTTKK.[K]	2xPhospho [S5(100); S/T]	1.97369e-06	7.91565e-05	1	1	1	O60832	O60832 [481-499]	O60832 2xPhospho [S485(100); S/T]	1	1994.76	926585				High	Not Found	Not Found	High	4.285e-05	2.044e-06	5.52	44.53
FALSE	High	[K].AGLQMKSPEK.[K]	1xPhospho [S7(100)]	3.15952e-05	7.91565e-05	1	1	1	Q9BRQ0	Q9BRQ0 [34-43]	Q9BRQ0 1xPhospho [S40(100)]	1	1168.54	81541.1	2.83207e+06			Peak Found	High	Not Found	High	4.285e-05	2.321e-05	3.86	39.25
FALSE	High	[K].AGLSPAEPLLSR.[A]	1xPhospho [S4(100)]	0.000640182	0.000188768	1	1	1	O95402	O95402 [358-369]	O95402 1xPhospho [S361(100)]	0	1290.65			4.06938e+06		Not Found	Not Found	High	High	0.0001021	0.0003212	3.39	101.74
FALSE	High	[K].AGLSPANCQSDR.[V]	1xCarbamidomethyl [C8]; 1xDeamidated [Q/N]; 1xPhospho [S4(100)]	0.000598035	0.000188768	1	1	2	Q14692	Q14692 [549-560]	Q14692 1xPhospho [S552(100)]	0	1356.52	2.71172e+06				High	Not Found	Not Found	High	0.0001021	0.0003027	2.79	44.27
FALSE	High	[K].AGLSPANCQSDR.[V]	1xCarbamidomethyl [C8]; 1xPhospho [S4(100)]	0.00099828	0.000188768	1	1	4	Q14692	Q14692 [549-560]	Q14692 1xPhospho [S552(100)]	0	1355.54	3.35766e+07	4.84327e+06	162646		High	Peak Found	Peak Found	High	0.0001021	0.0004774	2.16	39.08
FALSE	High	[K].AGMSSNQSISSPVLDAVPR.[T]	1xPhospho [S11(100)]	2.83967e-05	7.91565e-05	1	1	3	Q9UQ35	Q9UQ35 [1394-1412]	Q9UQ35 1xPhospho [S1404(100)]	0	1995.92	2.11763e+08		4.23046e+06		High	Not Found	High	High	4.285e-05	2.114e-05	3.79	107.89
FALSE	High	[K].AGMSSNQSISSPVLDAVPR.[T]	1xDeamidated [N6]; 1xPhospho [S11(100)]	2.67906e-05	7.91565e-05	1	1	2	Q9UQ35	Q9UQ35 [1394-1412]	Q9UQ35 1xPhospho [S1404(100)]	0	1996.9	1.58774e+06		2.32398e+07		High	Not Found	High	High	4.285e-05	2.015e-05	4.78	109.52
FALSE	High	[K].AGMSSNQSISSPVLDAVPR.[T]	1xOxidation [M3]; 1xPhospho [S11(99.5)]	8.69273e-06	7.91565e-05	1	1	5	Q9UQ35	Q9UQ35 [1394-1412]	Q9UQ35 1xPhospho [S1404(99.5)]	0	2011.92	5.53644e+07		4.61316e+07		High	Not Found	High	High	4.285e-05	7.494e-06	3.96	102.78
FALSE	High	[K].AGMSSNQSISSPVLDAVPR.[T]	1xDeamidated [Q7]; 1xOxidation [M3]; 1xPhospho [S11(99.1)]	0.000252822	7.91565e-05	1	1	1	Q9UQ35	Q9UQ35 [1394-1412]	Q9UQ35 1xPhospho [S1404(99.1)]	0	2012.9		462405	6.25578e+06		Not Found	Peak Found	High	High	5.986e-05	0.0001427	3.38	105.14
FALSE	High	[K].AGMSSNQSISSPVLDAVPR.[T]	2xPhospho [S8(99.5); S11(100)]	0.000100969	7.91565e-05	1	1	4	Q9UQ35	Q9UQ35 [1394-1412]	Q9UQ35 2xPhospho [S1401(99.5); S1404(100)]	0	2075.89		7.04675e+06	1.64057e+07		Not Found	High	High	High	4.285e-05	6.438e-05	3.58	110.35
FALSE	High	[K].AGMSSNQSISSPVLDAVPR.[T]	1xOxidation [M3]; 2xPhospho [S8(100); S11(100)]	0.0001822	7.91565e-05	1	1	2	Q9UQ35	Q9UQ35 [1394-1412]	Q9UQ35 2xPhospho [S1401(100); S1404(100)]	0	2091.88		4.48092e+06	3.01052e+06		Not Found	High	Peak Found	High	5.986e-05	0.0001075	3.37	105.58
FALSE	High	[K].AGMSSNQSISSPVLDAVPR.[T]	3xPhospho [S8(97.9); S10(100); S11(100)]	0.000325775	0.000119331	1	1	3	Q9UQ35	Q9UQ35 [1394-1412]	Q9UQ35 3xPhospho [S1401(97.9); S1403(100); S1404(100)]	0	2155.85		3324055			Not Found	High	Not Found	High	7.582e-05	0.000178	4.03	112.27
FALSE	High	[K].AGMSSNQSISSPVLDAVPR.[T]	1xDeamidated [Q7]; 2xPhospho [S11(100); S]	0.000648952	0.000188768	1	1	1	Q9UQ35	Q9UQ35 [1394-1412]	Q9UQ35 2xPhospho [S1404(100); S]	0	2076.87				No Quan Values	Not Found	Not Found	High	High	0.0001021	0.0003255	2.95
FALSE	High	[K].AGMSSNQSISSPVLDAVPRTPSR.[E]	2xPhospho [S11(100); T20(99.4)]	7.49119e-11	7.66507e-05	1	1	5	Q9UQ35	Q9UQ35 [1394-1416]	Q9UQ35 2xPhospho [S1404(100); T1413(99.4)]	1	2517.12	2.35788e+07	1.75075e+06	1.30514e+08		High	Peak Found	High	High	4.285e-05	2.728e-10	9.44	100.6
FALSE	High	[K].AGMSSNQSISSPVLDAVPRTPSR.[E]	1xDeamidated [N/Q]; 2xPhospho [S11(99.2); T20(99.2)]	2.5214e-10	7.66507e-05	1	1	4	Q9UQ35	Q9UQ35 [1394-1416]	Q9UQ35 2xPhospho [S1404(99.2); T1413(99.2)]	1	2518.1			7.69482e+06		Not Found	Not Found	High	High	4.285e-05	7.895e-10	8.62	103.06
FALSE	High	[K].AGMSSNQSISSPVLDAVPRTPSR.[E]	1xOxidation [M3]; 2xPhospho [S11(99.6); T20(99.6)]	1.0218e-11	7.66507e-05	1	1	4	Q9UQ35	Q9UQ35 [1394-1416]	Q9UQ35 2xPhospho [S1404(99.6); T1413(99.6)]	1	2533.12	3.02412e+06		5.97486e+07		High	Not Found	High	High	4.285e-05	4.753e-11	9.09	95.4
FALSE	High	[K].AGMSSNQSISSPVLDAVPRTPSR.[E]	1xDeamidated [Q7]; 1xOxidation [M3]; 2xPhospho [S11(99.6); T20(99.6)]	6.47344e-10	7.66507e-05	1	1	3	Q9UQ35	Q9UQ35 [1394-1416]	Q9UQ35 2xPhospho [S1404(99.6); T1413(99.6)]	1	2534.1		1.00164e+06	1.22445e+06		Not Found	High	High	High	4.285e-05	1.806e-09	7.63	97.9
FALSE	High	[K].AGMSSNQSISSPVLDAVPRTPSR.[E]	3xPhospho [S8(100); S11(100); T20(99.4)]	5.29909e-08	7.66507e-05	1	1	2	Q9UQ35	Q9UQ35 [1394-1416]	Q9UQ35 3xPhospho [S1401(100); S1404(100); T1413(99.4)]	1	2597.09	2.42176e+07	9132877	3.2e+06		Peak Found	High	High	High	4.285e-05	8.594e-08	7.28	102.94
FALSE	High	[K].AGMSSNQSISSPVLDAVPRTPSR.[E]	1xPhospho [T20(99.5)]	6.82129e-06	7.91565e-05	1	1	2	Q9UQ35	Q9UQ35 [1394-1416]	Q9UQ35 1xPhospho [T1413(99.5)]	1	2437.15	3.00976e+06		325351		High	Not Found	Peak Found	High	4.285e-05	6.067e-06	4.25	98.35
FALSE	High	[K].AGMSSNQSISSPVLDAVPRTPSR.[E]	1xOxidation [M3]; 3xPhospho [S4(98.9); T20(100); S]	0.00098924	0.000188768	1	1	1	Q9UQ35	Q9UQ35 [1394-1416]	Q9UQ35 3xPhospho [S1397(98.9); T1413(100); S]	1	2613.08		2.45765e+06			Not Found	High	Not Found	High	0.0001021	0.0004741	3.71	97.07
FALSE	High	[K].AGMSSNQSISSPVLDAVPRTPSR.[E]	1xOxidation [M3]; 1xPhospho [T/S]	0.00723181	0.000630944	1	1	1	Q9UQ35	Q9UQ35 [1394-1416]		1	2453.15	1.03145e+06				High	Not Found	Not Found	High	0.0003592	0.002775	1.58	92.94
FALSE	High	[K].AGMSSNQSISSPVLDAVPRTPSRER.[S]	2xPhospho [T20(100); S22(100)]	8.65233e-10	7.66507e-05	1	1	6	Q9UQ35	Q9UQ35 [1394-1418]	Q9UQ35 2xPhospho [T1413(100); S1415(100)]	2	2802.26	3.61841e+07		5.5903e+07		High	Not Found	High	High	4.285e-05	2.329e-09	8.16	95.42
FALSE	High	[K].AGMSSNQSISSPVLDAVPRTPSRER.[S]	1xOxidation [M3]; 3xPhospho [T20(100); S22(100); S]	2.4779e-07	7.66507e-05	1	1	4	Q9UQ35	Q9UQ35 [1394-1418]	Q9UQ35 3xPhospho [T1413(100); S1415(100); S]	2	2898.23		13264317	2.02329e+06		Not Found	High	High	High	4.285e-05	3.311e-07	6.87	91.88
FALSE	High	[K].AGMSSNQSISSPVLDAVPRTPSRER.[S]	3xPhospho [T20(100); S22(100); S]	2.1725e-11	7.66507e-05	1	1	7	Q9UQ35	Q9UQ35 [1394-1418]	Q9UQ35 3xPhospho [T1413(100); S1415(100); S]	2	2882.23		53632773	1.9107e+07		Not Found	High	High	High	4.285e-05	9.203e-11	9.25	97.78
FALSE	High	[K].AGMSSNQSISSPVLDAVPRTPSRER.[S]	1xDeamidated [Q7]; 3xPhospho [T20(100); S22(100); S]	5.27586e-06	7.91565e-05	1	1	2	Q9UQ35	Q9UQ35 [1394-1418]	Q9UQ35 3xPhospho [T1413(100); S1415(100); S]	2	2883.21				No Quan Values	Not Found	High	Not Found	High	4.285e-05	4.843e-06	5.28
FALSE	High	[K].AGMSSNQSISSPVLDAVPRTPSRER.[S]	1xDeamidated [N6]; 2xPhospho [T20(100); S22(100)]	0.0006344	0.000188768	1	1	2	Q9UQ35	Q9UQ35 [1394-1418]	Q9UQ35 2xPhospho [T1413(100); S1415(100)]	2	2803.25			1.96552e+06		Not Found	Not Found	High	High	0.0001021	0.0003194	4.37	97.56
FALSE	High	[K].AGNSDSEEDDANGRVELILEPK.[D]	1xPhospho [S4(100)]	8.82012e-06	7.91565e-05	2	2	1	Q9Y4E1; Q641Q2	Q9Y4E1 [155-176]; Q641Q2 [155-176]	Q9Y4E1 1xPhospho [S158(100)]; Q641Q2 1xPhospho [S158(100)]	1	2438.07	835565			Shared	High	Not Found	Not Found	High	4.285e-05	7.61e-06	3.96	101.92
FALSE	High	[K].AGNSDSEEDDANGRVELILEPK.[D]	2xPhospho [S4(100); S6(100)]	6.74216e-07	7.91565e-05	2	2	12	Q9Y4E1; Q641Q2	Q9Y4E1 [155-176]; Q641Q2 [155-176]	Q9Y4E1 2xPhospho [S158(100); S160(100)]; Q641Q2 2xPhospho [S158(100); S160(100)]	1	2518.04	3.39705e+07	1.27634e+06		Shared	High	High	Not Found	High	4.285e-05	7.985e-07	4.62	107.79
FALSE	High	[K].AGNSDSEEDDANGRVELILEPK.[D]	1xDeamidated [N12]; 2xPhospho [S4(100); S6(100)]	2.94992e-06	7.91565e-05	2	2	8	Q9Y4E1; Q641Q2	Q9Y4E1 [155-176]; Q641Q2 [155-176]	Q9Y4E1 2xPhospho [S158(100); S160(100)]; Q641Q2 2xPhospho [S158(100); S160(100)]	1	2519.02	2.61529e+07	430267		Shared	High	Peak Found	Not Found	High	4.285e-05	2.905e-06	5.52	108.09
FALSE	High	[K].AGNSDSEEDDANGRVELILEPK.[D]	1xDeamidated [N12]; 1xPhospho [S4(100)]	0.00125464	0.000221256	2	2	1	Q9Y4E1; Q641Q2	Q9Y4E1 [155-176]; Q641Q2 [155-176]	Q9Y4E1 1xPhospho [S158(100)]; Q641Q2 1xPhospho [S158(100)]	1	2439.06	1.00917e+06			Shared	High	Not Found	Not Found	High	0.0001144	0.0005872	2.36	103.42
FALSE	High	[K].AGPDLPSLPSHALEDEGWAAAAPSPGSAR.[S]	1xPhospho [S24(99.5)]	3.13419e-15	7.66507e-05	1	1	3	Q9H3Q1	Q9H3Q1 [269-297]	Q9H3Q1 1xPhospho [S292(99.5)]	0	2907.33	1.60645e+07				High	Not Found	Not Found	High	4.285e-05	3.956e-14	9.12	116.3
FALSE	High	[K].AGPDLPSLPSHALEDEGWAAAAPSPGSAR.[S]	2xPhospho [S24(100); S27(100)]	1.88638e-15	7.66507e-05	1	1	7	Q9H3Q1	Q9H3Q1 [269-297]	Q9H3Q1 2xPhospho [S292(100); S295(100)]	0	2987.3	2.11956e+07		3.16324e+07		High	Not Found	High	High	4.285e-05	2.538e-14	9.11	119.56
FALSE	High	[K].AGPEEPGDSPPLR.[H]	1xPhospho [S9(100)]	0.0368219	0.00218581	1	1	1	Q12770	Q12770 [843-855]	Q12770 1xPhospho [S851(100)]	0	1401.6	2.36819e+06				High	Not Found	Not Found	High	0.001029	0.01218	1.98	63.6
FALSE	High	[K].AGPSAQEPGSQTPLK.[S]	1xPhospho [S/T]	0.00295416	0.000312471	1	1	1	O60271	O60271 [1253-1267]		0	1547.71		318404	782718		Not Found	High	Peak Found	High	0.0001499	0.001267	2.25	49.82
FALSE	High	[K].AGPSPSR.[D]	1xPhospho [S4(100)]	0.174157	0.00775832	1	1	2	Q8N1P7	Q8N1P7 [852-858]	Q8N1P7 1xPhospho [S855(100)]	0	751.313		873390	305929		Not Found	High	High	High	0.003532	0.06069	1.66	52.9
FALSE	High	[K].AGPTLTDENGDDLGLPPSPGDTSYYQDQVDDFHEAR.[S]	1xPhospho [S18(100)]	4.74576e-14	7.66507e-05	1	1	16	Q9NQZ2	Q9NQZ2 [20-55]	Q9NQZ2 1xPhospho [S37(100)]	0	3972.67	2.85631e+06	6.36939e+06	2.37952e+08		High	High	High	High	4.285e-05	4.278e-13	7.08	113.69
FALSE	High	[K].AGPTLTDENGDDLGLPPSPGDTSYYQDQVDDFHEAR.[S]	1xDeamidated [Q/N]; 1xPhospho [S18(100)]	2.10222e-12	7.66507e-05	1	1	2	Q9NQZ2	Q9NQZ2 [20-55]	Q9NQZ2 1xPhospho [S37(100)]	0	3973.66		1.44034e+06			Not Found	High	Not Found	High	4.285e-05	1.189e-11	6.13	114.49
FALSE	High	[K].AGPTLTDENGDDLGLPPSPGDTSYYQDQVDDFHEAR.[S]	3xDeamidated [N9; Q26; Q28]; 1xPhospho [S/T/Y]	0.00209068	0.000285856	1	1	1	Q9NQZ2	Q9NQZ2 [20-55]		0	3975.62			1.93236e+07		Not Found	Not Found	High	High	0.0001395	0.0009307	3.03	115.38
FALSE	High	[K].AGQEPSPKPGTDVIPAAPR.[K]	1xPhospho [S6(100)]	1.59403e-05	7.91565e-05	1	1	1	Q4VC44	Q4VC44 [16-34]	Q4VC44 1xPhospho [S21(100)]	0	1967.96			917333		Not Found	Not Found	High	High	4.285e-05	1.274e-05	4.18	78.14
FALSE	High	[K].AGRPVMPPPQVPLPTSSISPAK.[M]	1xPhospho [S/T]	1.76297e-10	7.66507e-05	1	1	3	P42684	P42684 [1036-1057]		0	2307.19			7.72627e+06		Not Found	Not Found	High	High	4.285e-05	5.775e-10	4.95	107.54
FALSE	High	[K].AGRPVMPPPQVPLPTSSISPAK.[M]	1xOxidation [M6]; 1xPhospho [T/S]	5.77547e-07	7.91565e-05	1	1	3	P42684	P42684 [1036-1057]		0	2323.19	117906		1.80469e+06		Peak Found	Not Found	High	High	4.285e-05	6.971e-07	3.96	99.86
FALSE	High	[K].AGSALPGFANSPAGSTSVVLVPPAHGTLVPDGNK.[A]	1xPhospho [T16(97.9)]	2.33812e-06	7.91565e-05	1	1	2	O15027	O15027 [947-980]	O15027 1xPhospho [T962(97.9)]	0	3265.63			5.94188e+06		Not Found	Not Found	High	High	4.285e-05	2.371e-06	3.97	120.23
FALSE	High	[K].AGSDGDIMDSSTEAPPISIK.[S]	1xPhospho [S3(100)]	4.16105e-08	7.66507e-05	1	1	3	Q6F5E8	Q6F5E8 [1244-1263]	Q6F5E8 1xPhospho [S1246(100)]	0	2070.89		1.94355e+06			Not Found	High	Not Found	High	4.285e-05	6.935e-08	6.15	107.09
FALSE	High	[K].AGSDGDIMDSSTEAPPISIK.[S]	1xOxidation [M8]; 1xPhospho [S3(100)]	0.00235809	0.000285856	1	1	1	Q6F5E8	Q6F5E8 [1244-1263]	Q6F5E8 1xPhospho [S1246(100)]	0	2086.89		670294			Not Found	High	Not Found	High	0.0001395	0.001038	2.37	94
FALSE	High	[K].AGSEPETSRPSPLGSYSPIR.[S]	2xPhospho [S11(100); S15(100)]	9.39219e-05	7.91565e-05	1	1	1	Q8N2Y8	Q8N2Y8 [765-784]	Q8N2Y8 2xPhospho [S775(100); S779(100)]	0	2247.97		924991			Not Found	High	Not Found	High	4.285e-05	6.037e-05	4.18	86.35
FALSE	High	[K].AGSEPETSRPSPLGSYSPIR.[S]	1xPhospho [S/T/Y]	0.00849364	0.000720698	1	1	2	Q8N2Y8	Q8N2Y8 [765-784]		0	2168			1.30419e+06		Not Found	Not Found	High	High	0.0003932	0.003197	2.75	84.95
FALSE	High	[K].AGSEQEEGFEGLPRRVTDLGMVSNLR.[R]	1xDeamidated [N24]; 1xPhospho [S23(100)]	0.126719	0.00606585	1	1	1	O94759	O94759 [9-34]	O94759 1xPhospho [S31(100)]	2	2928.36			1.04412e+06		Not Found	Not Found	High	High	0.002733	0.04291	2.59	93.36
FALSE	High	[K].AGSLDLNFTSPSR.[Q]	1xPhospho [S3(100)]	0.000147624	7.91565e-05	1	1	2	Q8TEJ3	Q8TEJ3 [795-807]	Q8TEJ3 1xPhospho [S797(100)]	0	1444.65	2.54133e+06		4.98081e+06		High	Not Found	High	High	4.285e-05	8.962e-05	4.15	103.84
FALSE	High	[K].AGSPINLSQHSLVIK.[W]	1xPhospho [S3(100)]	0.00620269	0.000600919	1	1	1	P48552	P48552 [562-576]	P48552 1xPhospho [S564(100)]	0	1643.85	671484		342248		Peak Found	Not Found	High	High	0.0003355	0.002428	1.55	98.94
FALSE	High	[K].AGSQEAEVGSDGER.[V]	1xPhospho [S10(100)]	6.5618e-06	7.91565e-05	1	1	1	Q9UK96	Q9UK96 [333-346]	Q9UK96 1xPhospho [S342(100)]	0	1471.57		1.14569e+06			Not Found	High	Not Found	High	4.285e-05	5.862e-06	4.6	28.44
FALSE	High	[K].AGSSAAGASGWTSAGSLNSVPTNSAQQGHNSPDSPVTSAAK.[G]	1xPhospho [S31(99.1)]	4.72302e-09	7.66507e-05	1	1	2	Q86XP3	Q86XP3 [721-761]	Q86XP3 1xPhospho [S751(99.1)]	0	3892.74	9.74781e+06				High	Not Found	Not Found	High	4.285e-05	1.03e-08	5.65	90.98
FALSE	High	[K].AGSSAAGASGWTSAGSLNSVPTNSAQQGHNSPDSPVTSAAK.[G]	2xDeamidated [N23; N30]; 1xPhospho [T/S]	0.00775179	0.000660919	1	1	1	Q86XP3	Q86XP3 [721-761]		0	3894.7				No Quan Values	High	Not Found	Not Found	High	0.0003706	0.002944	3.08
FALSE	High	[K].AGSSDSCFSGTDR.[E]	1xCarbamidomethyl [C7]; 1xPhospho [S3(99.4)]	0.000154869	7.91565e-05	1	1	1	Q9H6A9	Q9H6A9 [295-307]	Q9H6A9 1xPhospho [S297(99.4)]	0	1426.49	812945				High	Not Found	Not Found	High	4.285e-05	9.312e-05	2.97	38.91
FALSE	High	[K].AGSSDSCFSGTDRETLSSFK.[S]	1xCarbamidomethyl [C7]; 1xPhospho [S3(100)]	0.000138037	7.91565e-05	1	1	1	Q9H6A9	Q9H6A9 [295-314]	Q9H6A9 1xPhospho [S297(100)]	1	2218.9				No Quan Values	Not Found	Not Found	High	High	4.285e-05	8.421e-05	3.37
FALSE	High	[K].AGSSDSCFSGTDRETLSSFK.[S]	1xCarbamidomethyl [C7]; 2xPhospho [S3(100); S4(100)]	5.2061e-05	7.91565e-05	1	1	2	Q9H6A9	Q9H6A9 [295-314]	Q9H6A9 2xPhospho [S297(100); S298(100)]	1	2298.86		1.88465e+06			Not Found	High	Not Found	High	4.285e-05	3.597e-05	3.47	94.05
FALSE	High	[K].AGSSPAQGAQNEPPR.[L]	1xPhospho [S4(100)]	2.6518e-06	7.91565e-05	1	1	14	Q9UGU0	Q9UGU0 [556-570]	Q9UGU0 1xPhospho [S559(100)]	0	1546.66	8.84874e+06				High	Not Found	Not Found	High	4.285e-05	2.651e-06	3.61	31.64
FALSE	High	[K].AGSSPCLGSSSAASSPPPPASR.[L]	1xCarbamidomethyl [C6]; 1xPhospho [S15(100)]	4.49575e-08	7.66507e-05	1	1	5	Q6ZRS2	Q6ZRS2 [260-281]	Q6ZRS2 1xPhospho [S274(100)]	0	2107.91			3.5299e+07		Not Found	Not Found	High	High	4.285e-05	7.432e-08	4.15	57.35
FALSE	High	[K].AGSSPCLGSSSAASSPPPPASR.[L]	1xCarbamidomethyl [C6]; 2xPhospho [S15(100); S]	3.89225e-05	7.91565e-05	1	1	3	Q6ZRS2	Q6ZRS2 [260-281]	Q6ZRS2 2xPhospho [S274(100); S]	0	2187.88		4.39513e+06			Not Found	High	Not Found	High	4.285e-05	2.791e-05	5.33	58.91
FALSE	High	[K].AGSSSPEPWARPSCTPQEGGCPRPK.[E]	2xCarbamidomethyl [C14; C21]; 1xPhospho [S/T]	0.00172923	0.000254928	1	1	1	Q86VE0	Q86VE0 [174-198]		0	2776.2	634096		1.5339e+06		High	Not Found	Peak Found	High	0.0001276	0.0007835	2.02	65.73
FALSE	High	[K].AGSSSPEPWARPSCTPQEGGCPRPK.[E]	2xCarbamidomethyl [C14; C21]; 2xPhospho [S/T]	0.0419933	0.00229417	1	1	1	Q86VE0	Q86VE0 [174-198]		0	2856.16		916609	1.47749e+06		Not Found	Peak Found	High	High	0.001082	0.01386	2.02	71.64
FALSE	High	[K].AGSSSPEPWARPSCTPQEGGCPRPK.[E]	2xCarbamidomethyl [C14; C21]; 1xDeamidated [Q17]; 1xPhospho [S5(97.3)]	0.092266	0.00472604	1	1	1	Q86VE0	Q86VE0 [174-198]	Q86VE0 1xPhospho [S178(97.3)]	0	2777.18			544373		Not Found	Not Found	High	High	0.002194	0.03043	1.78	69.87
FALSE	High	[K].AGTDSPVSCASVTEER.[V]	1xCarbamidomethyl [C9]; 1xPhospho [T/S]	4.39384e-05	7.91565e-05	1	1	1	Q69YH5	Q69YH5 [706-721]		0	1745.7	1.59049e+06				High	Not Found	Not Found	High	4.285e-05	3.109e-05	3.45	59.51
FALSE	High	[K].AGTPSGSSADEDTFSSSSAPIVFK.[D]	1xPhospho [T/S]	8.863e-06	7.91565e-05	1	1	1	O14544	O14544 [91-114]		0	2425.04				No Quan Values	Not Found	Not Found	High	High	4.285e-05	7.627e-06	3.54
FALSE	High	[K].AGTPVSELTK.[Q]	1xPhospho [T3(100)]	0.0020413	0.000285856	1	1	3	O75113	O75113 [240-249]	O75113 1xPhospho [T242(100)]	0	1082.51	266616	6.24618e+06			Peak Found	High	Not Found	High	0.0001395	0.0009099	2.91	64.8
FALSE	High	[K].AGTQIENIDEDFRDGLK.[L]	1xPhospho [T3(100)]	0.00381602	0.000379716	1	1	1	O43707	O43707 [67-83]	O43707 1xPhospho [T69(100)]	1	2000.9		75228.3	91947.6		Not Found	High	Peak Found	High	0.000235	0.00159	1.97	110.18
FALSE	High	[K].AGTVSPGKEDPVSSR.[R]	1xPhospho [S5(100)]	2.85159e-06	7.91565e-05	1	1	3	Q7Z2K8	Q7Z2K8 [448-462]	Q7Z2K8 1xPhospho [S452(100)]	1	1566.72	2.37546e+06	1.3474e+06	98541.2		High	High	Peak Found	High	4.285e-05	2.827e-06	3.68	47.13
FALSE	High	[K].AGVQSVGEKESLEAAK.[E]	1xPhospho [S11(100)]	0.00270311	0.000312471	1	1	1	Q86VM9	Q86VM9 [169-184]	Q86VM9 1xPhospho [S179(100)]	1	1682.8	515319				High	Not Found	Not Found	High	0.0001499	0.001174	3.02	54.61
FALSE	High	[K].AGVVNGTGAPGQSPGAGR.[A]	1xDeamidated [N5]; 1xPhospho [S13(100)]	5.24304e-07	7.91565e-05	1	1	3	Q13330	Q13330 [374-391]	Q13330 1xPhospho [S386(100)]	0	1633.73		3.96208e+06	195120		Not Found	High	Peak Found	High	4.285e-05	6.387e-07	4.66	48.33
FALSE	High	[K].AGYSTDESSSSSLHATR.[T]	1xPhospho [T5(100)]	9.3032e-10	7.66507e-05	1	1	2	P51116	P51116 [407-423]	P51116 1xPhospho [T411(100)]	0	1835.74	5.19416e+06	1.12114e+06			High	High	Not Found	High	4.285e-05	2.479e-09	4.36	43.25
FALSE	High	[K].AGYSTDESSSSSLHATR.[T]	2xPhospho [S4(100); T5(100)]	1.65713e-05	7.91565e-05	1	1	2	P51116	P51116 [407-423]	P51116 2xPhospho [S410(100); T411(100)]	0	1915.71	4.62307e+06				High	Not Found	Not Found	High	4.285e-05	1.322e-05	3.7	48.38
FALSE	High	[K].AHASLMSPGR.[R]	1xPhospho [S7(100)]	0.0137174	0.00105334	1	1	4	Q14207	Q14207 [201-210]	Q14207 1xPhospho [S207(100)]	0	1106.48		2.46919e+06	1.32795e+06		Not Found	High	High	High	0.0005486	0.004901	2.24	44.96
FALSE	High	[K].AHEEQDEESQDNLFSSDR.[A]	1xPhospho [S9(100)]	2.0416e-05	7.91565e-05	1	1	2	Q15058	Q15058 [1284-1301]	Q15058 1xPhospho [S1292(100)]	0	2215.84	3.64932e+06				High	Not Found	Not Found	High	4.285e-05	1.587e-05	4.56	66.37
FALSE	High	[K].AHEILPNLVCCSAK.[N]	2xCarbamidomethyl [C10; C11]; 1xPhospho [S12(100)]	0.0432659	0.00235196	1	1	1	P50990	P50990 [139-152]	P50990 1xPhospho [S150(100)]	0	1691.76	158052		154922		High	Not Found	Peak Found	High	0.001116	0.01425	2.38	98.21
FALSE	High	[K].AHETLHQSLSLASSPK.[G]	1xPhospho [S/T]	0.00225772	0.000285856	1	1	2	P30304	P30304 [308-323]		0	1785.85	395805				High	Not Found	Not Found	High	0.0001395	0.0009984	2.14	63.43
FALSE	High	[K].AHGSEPPSVPGLPDQSSPVPR.[V]	1xPhospho [S]	0.000287096	7.91565e-05	1	1	1	Q6IPM2	Q6IPM2 [567-587]		0	2191.02				No Quan Values	Not Found	Not Found	High	High	5.986e-05	0.0001593	3.63
FALSE	High	[K].AHLGSSDNVATMSNEER.[S]	1xPhospho [S5(99.7)]	1.05027e-05	7.91565e-05	1	1	2	Q9Y6X4	Q9Y6X4 [522-538]	Q9Y6X4 1xPhospho [S526(99.7)]	0	1897.77	1.48114e+07	3.63458e+06			High	High	Not Found	High	4.285e-05	8.851e-06	4.78	59.62
FALSE	High	[K].AHLGSSDNVATMSNEER.[S]	1xOxidation [M12]; 1xPhospho [S/T]	0.000293912	7.91565e-05	1	1	1	Q9Y6X4	Q9Y6X4 [522-538]		0	1913.77	3.61407e+06		44611.2		High	Not Found	Peak Found	High	5.986e-05	0.0001626	4.87	43.89
FALSE	High	[K].AHLPLGQSNSCGSVLPPSLAAMAK.[D]	1xCarbamidomethyl [C11]; 1xPhospho [S10(100)]	1.16545e-07	7.66507e-05	1	1	3	Q86SQ0	Q86SQ0 [925-948]	Q86SQ0 1xPhospho [S934(100)]	0	2486.19			1.09319e+07		Not Found	Not Found	High	High	4.285e-05	1.715e-07	4.57	118.52
FALSE	High	[K].AHLPLGQSNSCGSVLPPSLAAMAK.[D]	1xCarbamidomethyl [C11]; 1xOxidation [M22]; 1xPhospho [S10(98.3)]	1.44795e-06	7.91565e-05	1	1	1	Q86SQ0	Q86SQ0 [925-948]	Q86SQ0 1xPhospho [S934(98.3)]	0	2502.19			4.57653e+06		Not Found	Not Found	High	High	4.285e-05	1.559e-06	6.53	109.15
FALSE	High	[K].AHLPLGQSNSCGSVLPPSLAAMAK.[D]	1xCarbamidomethyl [C11]; 1xDeamidated [N9]; 1xPhospho [S]	0.0779488	0.00429103	1	1	2	Q86SQ0	Q86SQ0 [925-948]		0	2487.18	1.14742e+06		6.39187e+06		Peak Found	Not Found	High	High	0.001998	0.02564	2.11	118.47
FALSE	High	[K].AHPLTQPSSPPNQCANVMAGDDQIR.[F]	1xCarbamidomethyl [C14]; 1xOxidation [M18]; 1xPhospho [S/T]	4.18122e-08	7.66507e-05	1	1	1	Q8NFU7	Q8NFU7 [1296-1320]		0	2800.22			3.27906e+06		Not Found	Not Found	High	High	4.285e-05	6.955e-08	4.86	72.04
FALSE	High	[K].AHPLTQPSSPPNQCANVMAGDDQIR.[F]	1xCarbamidomethyl [C14]; 1xPhospho [S/T]	3.65178e-08	7.66507e-05	1	1	4	Q8NFU7	Q8NFU7 [1296-1320]		0	2784.22	2.9888e+06		8.74568e+06		High	Not Found	High	High	4.285e-05	6.2e-08	5.39	84.58
FALSE	High	[K].AHPPVTSAPLSPPQPNDLYK.[N]	1xPhospho [S11(100)]	1.02698e-06	7.91565e-05	1	1	12	Q4VCS5	Q4VCS5 [190-209]	Q4VCS5 1xPhospho [S200(100)]	0	2209.07	2.26658e+08		7.81933e+06		High	Not Found	High	High	4.285e-05	1.151e-06	4.7	100.36
FALSE	High	[K].AHPPVTSAPLSPPQPNDLYK.[N]	1xDeamidated [N/Q]; 1xPhospho [S11(100)]	2.51425e-06	7.91565e-05	1	1	13	Q4VCS5	Q4VCS5 [190-209]	Q4VCS5 1xPhospho [S200(100)]	0	2210.05	1.86995e+07		2.70479e+06		High	Not Found	Peak Found	High	4.285e-05	2.524e-06	5.37	101.58
FALSE	High	[K].AHQGTGAGISPVILNSGEGK.[E]	1xPhospho [S10(100)]	1.50511e-06	7.91565e-05	1	1	2	Q8IZD4	Q8IZD4 [138-157]	Q8IZD4 1xPhospho [S147(100)]	0	1972.95	1.43318e+06		1.34502e+07		High	Not Found	High	High	4.285e-05	1.614e-06	5.49	85.19
FALSE	High	[K].AHSEEDVPILIPETTSK.[N]	1xPhospho [S3(100)]	1.25067e-05	7.91565e-05	1	1	1	O15090	O15090 [1139-1155]	O15090 1xPhospho [S1141(100)]	0	1945.92		255595	391130		Not Found	High	Peak Found	High	4.285e-05	1.03e-05	3.51	104.79
FALSE	High	[K].AHSEVFTKPSGQQTLSPDR.[Q]	1xPhospho [S16(100)]	2.50197e-07	7.66507e-05	1	1	3	P15822	P15822 [2667-2685]	P15822 1xPhospho [S2682(100)]	0	2165	351594		1.4214e+07		Peak Found	Not Found	High	High	4.285e-05	3.35e-07	4.59	59.23
FALSE	High	[K].AHSLMELSPSAPPGGSPHLDSSR.[S]	1xPhospho [S16(100)]	2.37698e-09	7.66507e-05	1	1	2	Q13586	Q13586 [593-615]	Q13586 1xPhospho [S608(100)]	0	2410.09	2.30751e+06	3.02884e+06	5.23734e+06		High	Peak Found	Peak Found	High	4.285e-05	5.638e-09	6.73	92.71
FALSE	High	[K].AHSLMELSPSAPPGGSPHLDSSR.[S]	2xPhospho [S8(100); S16(100)]	5.0246e-08	7.66507e-05	1	1	2	Q13586	Q13586 [593-615]	Q13586 2xPhospho [S600(100); S608(100)]	0	2490.05		698678	8.85617e+06		Not Found	Peak Found	High	High	4.285e-05	8.191e-08	5.46	97.42
FALSE	High	[K].AHSLMELSPSAPPGGSPHLDSSR.[S]	3xPhospho [S8(99.4); S16(100); S]	7.23559e-05	7.91565e-05	1	1	1	Q13586	Q13586 [593-615]	Q13586 3xPhospho [S600(99.4); S608(100); S]	0	2570.02		1.08787e+06			Not Found	High	Not Found	High	4.285e-05	4.802e-05	4.98	101.39
FALSE	High	[K].AHSLMELSPSAPPGGSPHLDSSR.[S]	1xOxidation [M5]; 2xPhospho [S8(99.4); S16(100)]	9.43762e-05	7.91565e-05	1	1	2	Q13586	Q13586 [593-615]	Q13586 2xPhospho [S600(99.4); S608(100)]	0	2506.05		5649478	7.51883e+07		Not Found	Peak Found	High	High	4.285e-05	6.047e-05	3.55	79.53
FALSE	High	[K].AHSSPDLDSGSEEDGK.[E]	2xPhospho [S9(100); S11(100)]	0.00016481	7.91565e-05	1	1	3	Q6UXM1	Q6UXM1 [1071-1086]	Q6UXM1 2xPhospho [S1079(100); S1081(100)]	0	1790.62	1.65522e+06	39540.1			High	Peak Found	Not Found	High	4.285e-05	9.83e-05	2.05	35.35
FALSE	High	[K].AHVEHMQSLPEDPLETSK.[E]	1xOxidation [M6]; 1xPhospho [T/S]	0.000191097	7.91565e-05	1	1	1	Q13029	Q13029 [1240-1257]		0	2143.94		669688			Not Found	High	Not Found	High	5.986e-05	0.0001121	3.89	75.3
FALSE	High	[K].AHVEHMQSLPEDPLETSK.[E]	1xPhospho [S17(99.1)]	0.00177045	0.000254928	1	1	1	Q13029	Q13029 [1240-1257]	Q13029 1xPhospho [S1256(99.1)]	0	2127.94		480660			Not Found	High	Not Found	High	0.0001276	0.0008021	3.23	86.5
FALSE	High	[K].AIEDEGGNPDEIEITSEGNK.[K]	1xPhospho [S16(100)]	3.23709e-05	7.91565e-05	1	1	1	Q15424	Q15424 [64-83]	Q15424 1xPhospho [S79(100)]	0	2196.92	818429		219822		High	Not Found	Peak Found	High	4.285e-05	2.373e-05	4.05	82.3
FALSE	High	[K].AIEPQKEEADENYNSVNTR.[M]	1xPhospho [S15(100)]	4.60128e-07	7.91565e-05	1	1	1	Q12846	Q12846 [103-121]	Q12846 1xPhospho [S117(100)]	1	2286.99	1.61437e+06				High	Not Found	Not Found	High	4.285e-05	5.713e-07	5.77	54.27
FALSE	High	[K].AIEQADLLQEEDESPR.[S]	1xPhospho [S14(100)]	7.37691e-05	7.91565e-05	1	1	1	P61966	P61966 [134-149]	P61966 1xPhospho [S147(100)]	0	1922.84	1.65192e+06				High	Not Found	Not Found	High	4.285e-05	4.887e-05	3.71	90.09
FALSE	High	[K].AIFSHAAGDNSTLLSFK.[E]	1xPhospho [S15(100)]	0.00106887	0.000188768	1	1	2	Q9UQB8	Q9UQB8 [381-397]	Q9UQB8 1xPhospho [S395(100)]	0	1858.87			288799		Not Found	Not Found	High	High	0.0001021	0.0005082	3.84	111.36
FALSE	High	[K].AIGGIILTASHNPGGPNGDFGIK.[F]	2xDeamidated [N12; N17]; 1xPhospho [S10(100)]	2.21926e-08	7.66507e-05	1	1	1	P36871	P36871 [108-130]	P36871 1xPhospho [S117(100)]	0	2288.1	678575		1.46768e+07		High	Not Found	Peak Found	High	4.285e-05	4e-08	5.1	115.07
FALSE	High	[K].AIGGIILTASHNPGGPNGDFGIK.[F]	1xDeamidated [N]; 1xPhospho [S10(100)]	1.21492e-10	7.66507e-05	1	1	14	P36871	P36871 [108-130]	P36871 1xPhospho [S117(100)]	0	2287.11	4.83792e+07	112038	2.20806e+07		High	High	High	High	4.285e-05	4.166e-10	6.36	114.5
FALSE	High	[K].AIGGIILTASHNPGGPNGDFGIK.[F]	1xPhospho [S10(100)]	9.73568e-12	7.66507e-05	1	1	14	P36871	P36871 [108-130]	P36871 1xPhospho [S117(100)]	0	2286.13	2.79364e+06	174553	1.19436e+09		High	High	High	High	4.285e-05	4.554e-11	6.6	113.25
FALSE	High	[K].AIGSDTSDIVHIWCPEGMK.[T]	1xCarbamidomethyl [C14]; 1xPhospho [S4(100)]	0.00262473	0.000312471	1	1	2	Q71F23	Q71F23 [226-244]	Q71F23 1xPhospho [S229(100)]	0	2195.95	534022		142817		High	Not Found	Peak Found	High	0.0001499	0.001142	1.59	119.51
FALSE	High	[K].AIGSGESETPPSTPTAQEPSSSGGFEFFR.[N]	1xPhospho [S/T]	7.38331e-11	7.66507e-05	1	1	2	Q4ADV7	Q4ADV7 [984-1012]		0	3037.31	5.09061e+06		3.78161e+06		High	Not Found	High	High	4.285e-05	2.69e-10	5.86	116.34
FALSE	High	[K].AIGSSPLGSGEGLLGLSPGPNGHSHLLK.[V]	1xPhospho [S5(99.1)]	6.86016e-10	7.66507e-05	1	1	1	Q8IY67	Q8IY67 [508-535]	Q8IY67 1xPhospho [S512(99.1)]	0	2732.38			3.10135e+06		Not Found	Not Found	High	High	4.285e-05	1.896e-09	5.8	114.15
FALSE	High	[K].AIGSSPLGSGEGLLGLSPGPNGHSHLLK.[V]	2xPhospho [S5(99.1); S17(100)]	1.07348e-07	7.66507e-05	1	1	1	Q8IY67	Q8IY67 [508-535]	Q8IY67 2xPhospho [S512(99.1); S524(100)]	0	2812.34	3.7428e+06	280532			High	Peak Found	Not Found	High	4.285e-05	1.592e-07	5.81	117.39
FALSE	High	[K].AIGSSPLGSGEGLLGLSPGPNGHSHLLK.[V]	1xDeamidated [N21]; 2xPhospho [S5(99.4); S17(100)]	1.58048e-07	7.66507e-05	1	1	2	Q8IY67	Q8IY67 [508-535]	Q8IY67 2xPhospho [S512(99.4); S524(100)]	0	2813.33	4.06273e+06	332765	589993		High	Peak Found	Peak Found	High	4.285e-05	2.238e-07	5.67	119.29
FALSE	High	[K].AIGSSPLGSGEGLLGLSPGPNGHSHLLK.[V]	1xDeamidated [N21]; 1xPhospho [S5(99.3)]	1.69276e-13	7.66507e-05	1	1	1	Q8IY67	Q8IY67 [508-535]	Q8IY67 1xPhospho [S512(99.3)]	0	2733.36				No Quan Values	Not Found	Not Found	High	High	4.285e-05	1.308e-12	7.61
FALSE	High	[K].AIHSSDEDEDEDDEEDFEDDDEWED.[-]	2xPhospho [S4(100); S5(100)]	1.84138e-10	7.66507e-05	1	1	4	O00401	O00401 [481-505]	O00401 2xPhospho [S484(100); S485(100)]	0	3189.95		11627569	1.34696e+06		Not Found	High	Peak Found	High	4.285e-05	5.99e-10	7.73	100.03
FALSE	High	[K].AIIHAINDDNVPGLQHLLGSLSNYDVNQPNK.[H]	1xPhospho [S/Y]	1.40652e-06	7.91565e-05	1	1	1	P53355	P53355 [347-377]		0	3449.68				No Quan Values	Not Found	Not Found	High	High	4.285e-05	1.521e-06	5.43
FALSE	High	[K].AILDAEPGPRPALQPSPSIR.[L]	1xPhospho [S16(99.2)]	0.00114991	0.000221256	1	1	1	Q9BXI6	Q9BXI6 [392-411]	Q9BXI6 1xPhospho [S407(99.2)]	0	2165.11	1.14756e+06				High	Not Found	Not Found	High	0.0001144	0.0005437	3.25	100.55
FALSE	High	[K].AILTQQMSPSSLSALLSR.[Q]	1xOxidation [M7]; 1xPhospho [S8(100)]	1.53334e-05	7.91565e-05	1	1	1	Q9P2E2	Q9P2E2 [362-379]	Q9P2E2 1xPhospho [S369(100)]	0	1998.99			2.29257e+06		Not Found	Not Found	High	High	4.285e-05	1.235e-05	4.6	120.78
FALSE	High	[K].AIPVSPSAVEEDEDEDGHTVVATAR.[G]	1xPhospho [S5(100)]	6.54891e-12	7.66507e-05	1	1	6	Q07157	Q07157 [1613-1637]	Q07157 1xPhospho [S1617(100)]	0	2674.19	7.30631e+06	1.98779e+06			High	High	Not Found	High	4.285e-05	3.219e-11	5.22	99.25
FALSE	High	[K].AIQEGANSIVSSLHQAAAAACLSR.[Q]	1xCarbamidomethyl [C21]; 1xPhospho [S23(100)]	2.0461e-09	7.66507e-05	1	1	1	P25054	P25054 [2103-2126]	P25054 1xPhospho [S2125(100)]	0	2505.19	914429		5.3765e+06		Peak Found	Not Found	High	High	4.285e-05	4.941e-09	7.27	115.99
FALSE	High	[K].AISPTSATSSGR.[T]	1xPhospho [S3(100)]	0.000394123	0.000119331	1	1	2	Q9Y4I1	Q9Y4I1 [598-609]	Q9Y4I1 1xPhospho [S600(100)]	0	1214.54				No Quan Values	Not Found	High	High	High	7.582e-05	0.00021	3.08
FALSE	High	[K].AISSANLLVR.[S]	1xPhospho [S3(100)]	0.000887089	0.000188768	1	1	1	Q32P44	Q32P44 [174-183]	Q32P44 1xPhospho [S176(100)]	0	1123.59	492336				High	Not Found	Not Found	High	0.0001021	0.0004299	2.49	97.13
FALSE	High	[K].AISSDMFFGR.[E]	1xPhospho [S3(100)]	0.000740064	0.000188768	1	1	1	Q8N6H7	Q8N6H7 [430-439]	Q8N6H7 1xPhospho [S432(100)]	0	1210.5	2.62204e+06		597792		High	Not Found	Peak Found	High	0.0001021	0.0003659	3.39	111.54
FALSE	High	[K].AISSPTVSR.[L]	1xPhospho [S4(100)]	0.0177059	0.00122456	1	1	1	O94811	O94811 [157-165]	O94811 1xPhospho [S160(100)]	0	997.471		3.63433e+06	52480.7		Not Found	High	Peak Found	High	0.0006256	0.006142	1.78	39.06
FALSE	High	[K].AISVRGDSEEASGAEEEVGTVAAAATAGK.[E]	2xPhospho [S3(100); S8(100)]	2.28459e-08	7.66507e-05	1	1	1	Q9Y467	Q9Y467 [795-823]	Q9Y467 2xPhospho [S797(100); S802(100)]	1	2893.25		1.11296e+06			Not Found	High	Not Found	High	4.285e-05	4.099e-08	6.28	111.08
FALSE	High	[K].AISVRGDSEEASGAEEEVGTVAAAATAGK.[E]	3xPhospho [S3(100); S8(100); S12(100)]	0.000292537	7.91565e-05	1	1	2	Q9Y467	Q9Y467 [795-823]	Q9Y467 3xPhospho [S797(100); S802(100); S806(100)]	1	2973.22	852127				High	Not Found	Not Found	High	5.986e-05	0.0001617	3.5	111.7
FALSE	High	[K].AITPPQQPYK.[K]	1xPhospho [T3(100)]	0.00424722	0.000411007	1	1	10	Q9NYV4	Q9NYV4 [690-699]	Q9NYV4 1xPhospho [T692(100)]	0	1222.59			1.41981e+07		Not Found	Not Found	High	High	0.0002612	0.001745	2.08	65.27
FALSE	High	[K].AITSPLAAGSKPSK.[K]	1xPhospho [S4(99.3)]	8.73622e-05	7.91565e-05	1	1	1	Q9UGU5	Q9UGU5 [115-128]	Q9UGU5 1xPhospho [S118(99.3)]	0	1407.72	206695		1.05592e+06		Peak Found	Not Found	High	High	4.285e-05	5.659e-05	2.87	57.31
FALSE	High	[K].AIVPESKNGGSPALNNNPR.[R]	1xDeamidated [N8]; 1xPhospho [S11(100)]	0.00129573	0.000221256	1	1	1	O14495	O14495 [9-27]	O14495 1xPhospho [S19(100)]	1	2015.95				No Quan Values	Not Found	Not Found	High	High	0.0001144	0.0006052	2.07
FALSE	High	[K].AKADSPVNGLPK.[G]	1xPhospho [S5(100)]	3.85468e-05	7.91565e-05	1	1	2	Q96S94	Q96S94 [365-376]	Q96S94 1xPhospho [S369(100)]	1	1276.63		4216217			Not Found	High	Not Found	High	4.285e-05	2.773e-05	4.28	51.11
FALSE	High	[K].AKAEKPPLSASSPQQRPPEPETGESAGTSR.[A]	1xPhospho [S12(99.3)]	2.50211e-06	7.91565e-05	1	1	2	Q9Y3Q8	Q9Y3Q8 [179-208]	Q9Y3Q8 1xPhospho [S190(99.3)]	1	3170.51			1.32307e+06		Not Found	Not Found	High	High	4.285e-05	2.519e-06	3.64	56.24
FALSE	High	[K].AKDDDDSDIPTAQR.[K]	1xPhospho [S7(100)]	0.073976	0.00409568	1	1	1	O60271	O60271 [487-500]	O60271 1xPhospho [S493(100)]	1	1626.66	665241				High	Not Found	Not Found	High	0.001912	0.02433	1.68	39.86
FALSE	High	[K].AKDPPRSPPDSESEQLLLETER.[L]	1xPhospho [S7(99.6)]	0.00373936	0.000379716	1	1	1	Q53GL0	Q53GL0 [336-357]	Q53GL0 1xPhospho [S342(99.6)]	2	2574.21		343886	356064		Not Found	High	Peak Found	High	0.000235	0.00156	3.17	88.93
FALSE	High	[K].AKEQEAEPEEQEEDSSSDPR.[L]	1xPhospho [S17(99.7)]	5.75308e-08	7.66507e-05	1	1	2	P55081	P55081 [66-85]	P55081 1xPhospho [S82(99.7)]	1	2369.93		2.51987e+06			Not Found	High	Not Found	High	4.285e-05	9.205e-08	3.75	33.41
FALSE	High	[K].AKPAMPQDSVPSPR.[S]	1xPhospho [S12(100)]	2.54101e-08	7.66507e-05	1	1	4	P53396	P53396 [470-483]	P53396 1xPhospho [S481(100)]	0	1560.72			1.46068e+07		Not Found	Not Found	High	High	4.285e-05	4.511e-08	4.95	58.74
FALSE	High	[K].AKPAMPQDSVPSPR.[S]	1xOxidation [M5]; 1xPhospho [S12(100)]	2.99309e-06	7.91565e-05	1	1	6	P53396	P53396 [470-483]	P53396 1xPhospho [S481(100)]	0	1576.72	77288.7	3.99769e+06	4.11809e+06		Peak Found	High	High	High	4.285e-05	2.941e-06	4.4	44.86
FALSE	High	[K].AKPAMPQDSVPSPR.[S]	1xDeamidated [Q7]; 1xPhospho [S12(100)]	0.0061378	0.000600919	1	1	1	P53396	P53396 [470-483]	P53396 1xPhospho [S481(100)]	0	1561.71		1.27826e+06	1.67642e+06		Not Found	High	Peak Found	High	0.0003355	0.00241	2.68	61.82
FALSE	High	[K].AKPESVSTCSVTSPDDMSTK.[S]	1xCarbamidomethyl [C9]; 1xPhospho [S13(100)]	9.09993e-07	7.91565e-05	1	1	2	Q7Z5J4	Q7Z5J4 [548-567]	Q7Z5J4 1xPhospho [S560(100)]	0	2206.92		1.6976e+06			Not Found	High	Not Found	High	4.285e-05	1.039e-06	5.41	59.93
FALSE	High	[K].AKPESVSTCSVTSPDDMSTK.[S]	1xCarbamidomethyl [C9]; 1xOxidation [M17]; 1xPhospho [S13(100)]	6.01351e-06	7.91565e-05	1	1	1	Q7Z5J4	Q7Z5J4 [548-567]	Q7Z5J4 1xPhospho [S560(100)]	0	2222.92	808334	1.23276e+06			Peak Found	High	Not Found	High	4.285e-05	5.43e-06	5.22	48.01
FALSE	High	[K].AKPFLSNSLGGQDDTR.[G]	1xPhospho [S8(99.4)]	0.0026767	0.000312471	1	1	1	A1X283	A1X283 [804-819]	A1X283 1xPhospho [S811(99.4)]	0	1785.82			404309		Not Found	Not Found	High	High	0.0001499	0.001163	2.14	75.81
FALSE	High	[K].AKPPADPAAAASPCR.[A]	1xCarbamidomethyl [C14]; 1xPhospho [S12(100)]	9.66084e-09	7.66507e-05	1	1	2	Q9GZT9	Q9GZT9 [114-128]	Q9GZT9 1xPhospho [S125(100)]	0	1559.7		16174150			Not Found	High	Not Found	High	4.285e-05	1.93e-08	5.8	42.95
FALSE	High	[K].AKPSPAPPSTTTAPDASGPQK.[R]	1xPhospho [S4(100)]	1.39831e-05	7.91565e-05	1	1	1	P40855	P40855 [32-52]	P40855 1xPhospho [S35(100)]	0	2085.99			506873		Not Found	Not Found	High	High	4.285e-05	1.138e-05	2.48	49.03
FALSE	High	[K].AKPVGSPLFK.[F]	1xPhospho [S6(100)]	0.0397952	0.00226498	1	1	2	Q92576	Q92576 [278-287]	Q92576 1xPhospho [S283(100)]	0	1123.59	1.68004e+06				High	Not Found	Not Found	High	0.00107	0.01311	2.2	74.09
FALSE	High	[K].AKPVVSDFDSDEEQDER.[E]	2xPhospho [S6(100); S10(100)]	0.000746796	0.000188768	1	1	6	P51531	P51531 [1563-1579]	P51531 2xPhospho [S1568(100); S1572(100)]	0	2125.8	248698				High	Not Found	Not Found	High	0.0001021	0.0003684	3.38	73.99
FALSE	High	[K].AKPVVSDFDSDEEQDER.[E]	1xPhospho [S10(100)]	0.00177882	0.000254928	1	1	1	P51531	P51531 [1563-1579]	P51531 1xPhospho [S1572(100)]	0	2045.83				No Quan Values	High	Not Found	Not Found	High	0.0001276	0.0008053	3.22
FALSE	High	[K].AKQEPEVNGGSGDAVPSGNEVSENMEEEAENQAESR.[A]	1xDeamidated [N]; 1xPhospho [S11(100)]	1.0652e-09	7.66507e-05	1	1	4	P49321	P49321 [735-770]	P49321 1xPhospho [S745(100)]	1	3855.58	4.25483e+06	1.59681e+06			High	Peak Found	Not Found	High	4.285e-05	2.797e-09	5.34	96.48
FALSE	High	[K].AKQEPEVNGGSGDAVPSGNEVSENMEEEAENQAESR.[A]	3xDeamidated [N8; N19; N24]; 1xPhospho [S]	0.00120383	0.000221256	1	1	1	P49321	P49321 [735-770]		1	3857.55				No Quan Values	High	Not Found	Not Found	High	0.0001144	0.0005669	2.92
FALSE	High	[K].AKSEDSDVELSD.[-]	2xPhospho [S6(100); S11(100)]	0.210711	0.00962513	1	1	2	Q5VZL5	Q5VZL5 [1537-1548]	Q5VZL5 2xPhospho [S1542(100); S1547(100)]	1	1454.5	204742	5508133			Peak Found	High	Not Found	High	0.004301	0.07524	3.17	46.92
FALSE	High	[K].AKSESLELPQAAPPQIYHEK.[Q]	1xPhospho [S/Y]	0.000589935	0.000188768	1	1	2	Q15040	Q15040 [11-30]		1	2316.13	2.09437e+06		6.34269e+07		High	Not Found	High	High	0.0001021	0.0002986	3.3	95.13
FALSE	High	[K].AKSHLEVPLEENVNR.[R]	1xPhospho [S3(100)]	0.000339734	0.000119331	1	1	2	Q96CT7	Q96CT7 [120-134]	Q96CT7 1xPhospho [S122(100)]	1	1814.88	56925.3	269950	441430		Peak Found	High	High	High	7.582e-05	0.000184	2.92	74.59
FALSE	High	[K].AKSPAPGLASGDRPPSVSSVHSEGDCNR.[R]	1xCarbamidomethyl [C26]; 1xPhospho [S3(100)]	7.69691e-09	7.66507e-05	1	1	3	Q9Y618	Q9Y618 [2411-2438]	Q9Y618 1xPhospho [S2413(100)]	1	2915.31	947442		2.97178e+07		High	Not Found	High	High	4.285e-05	1.578e-08	2.94	61.4
FALSE	High	[K].AKSPAPGLASGDRPPSVSSVHSEGDCNR.[R]	1xCarbamidomethyl [C26]; 2xPhospho [S3(100); S]	3.26574e-06	7.91565e-05	1	1	4	Q9Y618	Q9Y618 [2411-2438]	Q9Y618 2xPhospho [S2413(100); S]	1	2995.28			3.59724e+06		Not Found	High	High	High	4.285e-05	3.173e-06	4.02	66.4
FALSE	High	[K].AKSPAPGLASGDRPPSVSSVHSEGDCNRR.[T]	1xCarbamidomethyl [C26]; 1xPhospho [S3(100)]	1.4957e-10	7.66507e-05	1	1	4	Q9Y618	Q9Y618 [2411-2439]	Q9Y618 1xPhospho [S2413(100)]	2	3071.41	9.14803e+06	700135	2.5515e+06		High	Peak Found	High	High	4.285e-05	4.995e-10	5.06	56.74
FALSE	High	[K].AKSPAPGLASGDRPPSVSSVHSEGDCNRR.[T]	1xCarbamidomethyl [C26]; 1xDeamidated [N27]; 1xPhospho [S3(100)]	2.24945e-12	7.66507e-05	1	1	2	Q9Y618	Q9Y618 [2411-2439]	Q9Y618 1xPhospho [S2413(100)]	2	3072.4			2.6529e+06		Not Found	Not Found	High	High	4.285e-05	1.264e-11	6.29	59.01
FALSE	High	[K].AKSPAPGLASGDRPPSVSSVHSEGDCNRR.[T]	1xCarbamidomethyl [C26]; 2xPhospho [S3(100); S]	0.0019463	0.000285856	1	1	2	Q9Y618	Q9Y618 [2411-2439]	Q9Y618 2xPhospho [S2413(100); S]	2	3151.38			7.79139e+06		Not Found	Not Found	High	High	0.0001395	0.0008715	3.64	61.35
FALSE	High	[K].AKSPAPGLASGDRPPSVSSVHSEGDCNRR.[T]	1xCarbamidomethyl [C26]; 3xPhospho [S3(100); S22(98.5); S]	0.0239089	0.0015461	1	1	1	Q9Y618	Q9Y618 [2411-2439]	Q9Y618 3xPhospho [S2413(100); S2432(98.5); S]	2	3231.34		875644			Not Found	High	Not Found	High	0.0007506	0.008112	3.01	64.11
FALSE	High	[K].AKSPISSGSGGSHMSGTSSSSGMK.[S]	1xPhospho [S3(100)]	9.38458e-09	7.66507e-05	1	1	5	Q15648	Q15648 [1221-1244]	Q15648 1xPhospho [S1223(100)]	1	2291.96	1.80007e+06	184581	2.4844e+07		High	Peak Found	High	High	4.285e-05	1.884e-08	4.04	36.65
FALSE	High	[K].AKSPISSGSGGSHMSGTSSSSGMK.[S]	1xOxidation [M]; 1xPhospho [S3(100)]	6.74169e-12	7.66507e-05	1	1	5	Q15648	Q15648 [1221-1244]	Q15648 1xPhospho [S1223(100)]	1	2307.96			8.46006e+06		Not Found	Not Found	High	High	4.285e-05	3.306e-11	4.06	26.53
FALSE	High	[K].AKSPISSGSGGSHMSGTSSSSGMK.[S]	2xPhospho [S3(100); S/T]	8.58674e-07	7.91565e-05	1	1	2	Q15648	Q15648 [1221-1244]	Q15648 2xPhospho [S1223(100); S/T]	1	2371.93		735704	380782		Not Found	High	High	High	4.285e-05	9.856e-07	4.82	40.76
FALSE	High	[K].AKSPISSGSGGSHMSGTSSSSGMK.[S]	1xOxidation [M23]; 2xPhospho [S3(100); S9(97.9)]	0.0955536	0.00488864	1	1	1	Q15648	Q15648 [1221-1244]	Q15648 2xPhospho [S1223(100); S1229(97.9)]	1	2387.92				No Quan Values	Not Found	High	Not Found	High	0.002267	0.03158	2.06
FALSE	High	[K].AKSPTPSPSPPR.[N]	1xPhospho [S/T]	0.00049154	0.000158881	1	1	1	Q8IYB3	Q8IYB3 [789-800]		1	1301.62		437728			Not Found	High	Not Found	High	9.211e-05	0.0002549	2.42	33.29
FALSE	High	[K].AKSPTPSPSPPR.[N]	2xPhospho [S9(100); S/T]	0.00863236	0.000720698	1	1	1	Q8IYB3	Q8IYB3 [789-800]	Q8IYB3 2xPhospho [S797(100); S/T]	1	1381.59	1.66999e+06	356414			High	Peak Found	Not Found	High	0.0003932	0.003242	1.88	38.01
FALSE	High	[K].AKSPTPSPSPPR.[N]	3xPhospho [S3(100); T5(100); S9(100)]	0.0107374	0.0008737	1	1	4	Q8IYB3	Q8IYB3 [789-800]	Q8IYB3 3xPhospho [S791(100); T793(100); S797(100)]	1	1461.56	4.24483e+06				High	Not Found	Not Found	High	0.0004404	0.003929	3.47	34.42
FALSE	High	[K].AKSPTPSPSPPRNSDQEGGGK.[K]	3xPhospho [S3(100); S9(99.3); S14(100)]	0.000463098	0.000158881	1	1	4	Q8IYB3	Q8IYB3 [789-809]	Q8IYB3 3xPhospho [S791(100); S797(99.3); S802(100)]	2	2333.92	3.52272e+06				High	Not Found	Not Found	High	9.211e-05	0.0002414	3.65	35.5
FALSE	High	[K].AKSPVPKSPVEEAK.[S]	2xPhospho [S3(100); S8(100)]	1.18166e-06	7.91565e-05	1	1	8	P07197	P07197 [678-691]	P07197 2xPhospho [S680(100); S685(100)]	2	1626.75	1.00067e+08	1491592	290560		High	High	Peak Found	High	4.285e-05	1.302e-06	5.42	42.25
FALSE	High	[K].AKSPVPKSPVEEK.[G]	2xPhospho [S3(100); S8(100)]	3.66834e-06	7.91565e-05	1	1	7	P07197	P07197 [613-625]	P07197 2xPhospho [S615(100); S620(100)]	2	1555.72	6.53806e+07	452125	128509		High	High	High	High	4.285e-05	3.522e-06	6.17	36.56
FALSE	High	[K].AKSTQDLSEGISR.[K]	1xPhospho [S3(100)]	4.69658e-06	7.91565e-05	1	1	3	P24588	P24588 [176-188]	P24588 1xPhospho [S178(100)]	1	1471.68		9.98421e+06			Not Found	High	Not Found	High	4.285e-05	4.38e-06	3.66	47.8
FALSE	High	[K].AKTDHGAEIVYKSPVVSGDTSPR.[H]	2xPhospho [S13(100); T/S/Y]	1.24226e-08	7.66507e-05	1	1	8	P10636	P10636 [701-723]	P10636 2xPhospho [S713(100); T/S/Y]	2	2574.16		73241276	9.63836e+06		Not Found	High	High	High	4.285e-05	2.405e-08	5.94	65.07
FALSE	High	[K].AKTDHGAEIVYKSPVVSGDTSPR.[H]	3xPhospho [S13(100); S17(100); T/S/Y]	1.08705e-10	7.66507e-05	1	1	13	P10636	P10636 [701-723]	P10636 3xPhospho [S713(100); S717(100); T/S/Y]	2	2654.13	3.06065e+07	1.34576e+07			High	High	Not Found	High	4.285e-05	3.777e-10	9.46	67.88
FALSE	High	[K].AKTPTPEPFDSETR.[K]	2xPhospho [T3(100); T5(100)]	0.00473118	0.000477322	1	1	1	Q9NSY0	Q9NSY0 [407-420]	Q9NSY0 2xPhospho [T409(100); T411(100)]	1	1735.7	403296				High	Not Found	Not Found	High	0.0002875	0.00192	2.88	61.56
FALSE	High	[K].AKTPTPEPFDSETRK.[V]	2xPhospho [T3(100); T5(100)]	0.000454668	0.000119331	1	1	1	Q9NSY0	Q9NSY0 [407-421]	Q9NSY0 2xPhospho [T409(100); T411(100)]	2	1863.79	492585				High	Not Found	Not Found	High	7.582e-05	0.000238	4.22	52.6
FALSE	High	[K].AKVPAQANGTPTTKSPAPGAPTR.[S]	1xDeamidated [N8]; 2xPhospho [T10(100); S15(100)]	8.86368e-05	7.91565e-05	1	1	3	Q9BQG0	Q9BQG0 [1218-1240]	Q9BQG0 2xPhospho [T1227(100); S1232(100)]	2	2379.11		524816	154080		Not Found	High	High	High	4.285e-05	5.736e-05	3.5	48.9
FALSE	High	[K].AKVPAQANGTPTTKSPAPGAPTR.[S]	2xPhospho [T10(100); S15(100)]	0.00567378	0.000539025	1	1	1	Q9BQG0	Q9BQG0 [1218-1240]	Q9BQG0 2xPhospho [T1227(100); S1232(100)]	2	2378.13			371427		Not Found	Not Found	High	High	0.000311	0.002241	2.91	45.98
FALSE	High	[K].ALAEEASEEELPSDVDLNDPYFAEEVK.[Q]	1xPhospho [S13(100)]	2.6057e-09	7.66507e-05	1	1	5	Q9H501	Q9H501 [651-677]	Q9H501 1xPhospho [S663(100)]	0	3089.34	5.8894e+06	1.80418e+07			High	High	Not Found	High	4.285e-05	6.122e-09	5.21	120.19
FALSE	High	[K].ALAPADLMEHHSGSQGPLLTTGDLGK.[E]	1xPhospho [S/T]	0.000426301	0.000119331	1	1	2	Q15648	Q15648 [940-965]		0	2696.27	587828				High	Not Found	Not Found	High	7.582e-05	0.0002245	3.38	110.9
FALSE	High	[K].ALASIYSPDHSSNNFSSSPSTPVGSPQGLAGTSQWPR.[A]	1xPhospho [S25(100)]	1.52492e-10	7.66507e-05	1	1	2	P15923	P15923 [335-371]	P15923 1xPhospho [S359(100)]	0	3867.76				No Quan Values	Not Found	Not Found	High	High	4.285e-05	5.089e-10	6.64
FALSE	High	[K].ALCHTTSSPLPGDVK.[V]	1xCarbamidomethyl [C3]; 1xPhospho [T/S]	0.024762	0.0015461	1	1	1	Q9H6S1	Q9H6S1 [294-308]		0	1662.76			965787		Not Found	Not Found	High	High	0.0007594	0.008376	1.54	70.15
FALSE	High	[K].ALDISLSSGEEDEGDEEDSTAGTTK.[Q]	2xPhospho [S5(100); S8(99.6)]	1.23627e-08	7.66507e-05	1	1	12	Q8IY81	Q8IY81 [329-353]	Q8IY81 2xPhospho [S333(100); S336(99.6)]	0	2716.03	1.58167e+08	2.75821e+06			High	High	Not Found	High	4.285e-05	2.393e-08	7.11	95.83
FALSE	High	[K].ALDISLSSGEEDEGDEEDSTAGTTK.[Q]	1xPhospho [S5(99.2)]	2.35009e-05	7.91565e-05	1	1	1	Q8IY81	Q8IY81 [329-353]	Q8IY81 1xPhospho [S333(99.2)]	0	2636.06	1.37704e+06				High	Not Found	Not Found	High	4.285e-05	1.791e-05	4.37	95.18
FALSE	High	[K].ALDPAPLARPSPAGSAQTSPELEHR.[V]	2xPhospho [S11(100); S19(100)]	9.55862e-08	7.66507e-05	1	1	2	Q2M3C6	Q2M3C6 [457-481]	Q2M3C6 2xPhospho [S467(100); S475(100)]	0	2728.25		748921	5.41805e+06		Not Found	High	High	High	4.285e-05	1.441e-07	6.6	88.32
FALSE	High	[K].ALDPAPLARPSPAGSAQTSPELEHR.[V]	3xPhospho [S11(100); S15(100); T/S]	2.52646e-06	7.91565e-05	1	1	2	Q2M3C6	Q2M3C6 [457-481]	Q2M3C6 3xPhospho [S467(100); S471(100); T/S]	0	2808.22		1.34616e+06			Not Found	High	Not Found	High	4.285e-05	2.535e-06	4.98	91.96
FALSE	High	[K].ALDQSDNDMSAVYR.[A]	1xPhospho [S5(100)]	9.76174e-05	7.91565e-05	1	1	2	Q49A26	Q49A26 [536-549]	Q49A26 1xPhospho [S540(100)]	0	1664.66		1.83768e+06			Not Found	High	Not Found	High	4.285e-05	6.23e-05	3.15	78.62
FALSE	High	[K].ALDSNSLENDDLSAPGREPGHFNPESR.[E]	1xPhospho [S6(100)]	2.01076e-11	7.66507e-05	1	1	7	Q32MZ4	Q32MZ4 [763-789]	Q32MZ4 1xPhospho [S768(100)]	1	3004.31	1.19206e+06	4.3524e+07	3.93282e+07		Peak Found	High	High	High	4.285e-05	8.59e-11	6.5	88.77
FALSE	High	[K].ALDSNSLENDDLSAPGREPGHFNPESR.[E]	1xDeamidated [N5]; 1xPhospho [S6(100)]	5.48152e-08	7.66507e-05	1	1	1	Q32MZ4	Q32MZ4 [763-789]	Q32MZ4 1xPhospho [S768(100)]	1	3005.29		885839	750833		Not Found	High	Peak Found	High	4.285e-05	8.831e-08	4.41	87.91
FALSE	High	[K].ALDSNSLENDDLSAPGREPGHFNPESR.[E]	1xDeamidated [N5]; 2xPhospho [S4(100); S6(100)]	0.0023241	0.000285856	1	1	1	Q32MZ4	Q32MZ4 [763-789]	Q32MZ4 2xPhospho [S766(100); S768(100)]	1	3085.26	1.28101e+06	598885	4.32027e+06		Peak Found	High	Peak Found	High	0.0001395	0.001025	1.86	91.8
FALSE	High	[K].ALDVSASDDEIAR.[L]	1xPhospho [S5(100)]	0.000146216	7.91565e-05	1	1	2	P13798	P13798 [181-193]	P13798 1xPhospho [S185(100)]	0	1441.62	7.22315e+06	534588			High	Peak Found	Not Found	High	4.285e-05	8.866e-05	3.92	78.87
FALSE	High	[K].ALEAELDAQHLSETFDNIDNLSPK.[A]	1xPhospho [S22(100)]	8.46303e-07	7.91565e-05	1	1	1	P25054	P25054 [759-782]	P25054 1xPhospho [S780(100)]	0	2750.26	108679		4.83975e+06		Peak Found	Not Found	High	High	4.285e-05	9.725e-07	5.44	121.17
FALSE	High	[K].ALEESESSQLISPPLAQAIR.[D]	1xPhospho [S12(100)]	0.0473131	0.00264214	1	1	2	P42166	P42166 [359-378]	P42166 1xPhospho [S370(100)]	0	2219.1	325986		975176		Peak Found	Not Found	High	High	0.00124	0.01553	2.17	116.2
FALSE	High	[K].ALEISPR.[S]	1xPhospho [S5(100)]	0.0044478	0.000477322	1	1	2	Q8IY92	Q8IY92 [1181-1187]	Q8IY92 1xPhospho [S1185(100)]	0	865.418	3.54944e+06	734942	2.3546e+06		High	High	Peak Found	High	0.0002875	0.001816	2.24	61.23
FALSE	High	[K].ALELPLAASSIPRPRTPSPESHR.[S]	2xPhospho [T16(98.6); S18(100)]	0.000121828	7.91565e-05	1	1	5	Q66K74	Q66K74 [623-645]	Q66K74 2xPhospho [T638(98.6); S640(100)]	1	2642.29	3.11524e+07		2.2935e+07		High	Not Found	High	High	4.285e-05	7.555e-05	4.21	108.67
FALSE	High	[K].ALELPLAASSIPRPRTPSPESHRSPAEGSER.[L]	3xPhospho [T16(97.2); S]	0.000136064	7.91565e-05	1	1	1	Q66K74	Q66K74 [623-653]	Q66K74 3xPhospho [T638(97.2); S]	2	3535.61	2.70413e+06				High	Not Found	Not Found	High	4.285e-05	8.316e-05	3.7	107.43
FALSE	High	[K].ALEQQEAESDSSDTEEK.[D]	2xPhospho [S9(100); S12(100)]	5.70798e-05	7.91565e-05	1	1	4	Q9BXY0	Q9BXY0 [189-205]	Q9BXY0 2xPhospho [S197(100); S200(100)]	0	2055.73		3.35019e+07			Not Found	High	Not Found	High	4.285e-05	3.903e-05	5.33	36.7
FALSE	High	[K].ALEQQEAESDSSDTEEK.[D]	1xPhospho [S/T]	0.00099828	0.000188768	1	1	2	Q9BXY0	Q9BXY0 [189-205]		0	1975.77		862051			Not Found	High	Not Found	High	0.0001021	0.0004785	2.4	37.07
FALSE	High	[K].ALEQQEAESDSSDTEEKDDDDDDEEDVGKR.[E]	2xPhospho [S9(100); S/T]	1.91769e-12	7.66507e-05	1	1	1	Q9BXY0	Q9BXY0 [189-218]	Q9BXY0 2xPhospho [S197(100); S/T]	2	3559.29		2.00676e+06			Not Found	High	Not Found	High	4.285e-05	1.096e-11	7.86	49.56
FALSE	High	[K].ALEVEESNSEDEASFK.[S]	1xPhospho [S9(100)]	2.38388e-07	7.66507e-05	1	1	1	Q03111	Q03111 [353-368]	Q03111 1xPhospho [S361(100)]	0	1863.75	3.88172e+06				High	Not Found	Not Found	High	4.285e-05	3.199e-07	4.79	79.28
FALSE	High	[K].ALEVEESNSEDEASFK.[S]	2xPhospho [S7(100); S9(100)]	0.110645	0.00529482	1	1	1	Q03111	Q03111 [353-368]	Q03111 2xPhospho [S359(100); S361(100)]	0	1943.72	8.1688e+06				High	Not Found	Not Found	High	0.002419	0.03689	1.93	80.96
FALSE	High	[K].ALEYSNGIFDCQSPTSPFMGSLR.[A]	1xCarbamidomethyl [C11]; 1xPhospho [S13(100)]	3.12644e-06	7.91565e-05	1	1	2	Q86W92	Q86W92 [25-47]	Q86W92 1xPhospho [S37(100)]	0	2657.14				No Quan Values	Not Found	Not Found	High	High	4.285e-05	3.062e-06	3.89
FALSE	High	[K].ALEYSNGIFDCQSPTSPFMGSLR.[A]	1xCarbamidomethyl [C11]; 1xDeamidated [N6]; 1xPhospho [S13(100)]	3.92577e-06	7.91565e-05	1	1	1	Q86W92	Q86W92 [25-47]	Q86W92 1xPhospho [S37(100)]	0	2658.13				No Quan Values	High	Not Found	Not Found	High	4.285e-05	3.737e-06	4
FALSE	High	[K].ALEYSNGIFDCQSPTSPFMGSLR.[A]	1xCarbamidomethyl [C11]; 1xOxidation [M19]; 1xPhospho [S13(100)]	2.66429e-07	7.91565e-05	1	1	2	Q86W92	Q86W92 [25-47]	Q86W92 1xPhospho [S37(100)]	0	2673.14			1.14926e+07		Not Found	Not Found	High	High	4.285e-05	3.53e-07	6.38	120.44
FALSE	High	[K].ALFKPPEDSQDDESDSDAEEEQTTK.[R]	1xPhospho [S14(100)]	2.052e-12	7.66507e-05	1	1	5	Q13769	Q13769 [299-323]	Q13769 1xPhospho [S312(100)]	0	2891.16	1.32253e+07				High	Not Found	Not Found	High	4.285e-05	1.166e-11	7.05	75.72
FALSE	High	[K].ALFKPPEDSQDDESDSDAEEEQTTK.[R]	2xPhospho [S14(100); S16(100)]	2.05799e-10	7.66507e-05	1	1	31	Q13769	Q13769 [299-323]	Q13769 2xPhospho [S312(100); S314(100)]	0	2971.13	7.19169e+07				High	Not Found	Not Found	High	4.285e-05	6.616e-10	7.71	82.41
FALSE	High	[K].ALFKPPEDSQDDESDSDAEEEQTTK.[R]	1xDeamidated [Q10]; 2xPhospho [S/T]	0.023222	0.00152103	1	1	2	Q13769	Q13769 [299-323]		0	2972.11	1.19981e+06				High	Not Found	Not Found	High	0.0007399	0.007886	1.17	81.98
FALSE	High	[K].ALFKPPEDSQDDESDSDAEEEQTTKR.[R]	2xPhospho [S14(100); S16(100)]	2.13505e-08	7.66507e-05	1	1	5	Q13769	Q13769 [299-324]	Q13769 2xPhospho [S312(100); S314(100)]	1	3127.23	3.75678e+06				High	Not Found	Not Found	High	4.285e-05	3.868e-08	4.01	76.41
FALSE	High	[K].ALFKPPEDSQDDESDSDAEEEQTTKR.[R]	1xPhospho [S14(100)]	5.95549e-06	7.91565e-05	1	1	2	Q13769	Q13769 [299-324]	Q13769 1xPhospho [S312(100)]	1	3047.26	1.42904e+06				High	Not Found	Not Found	High	4.285e-05	5.387e-06	2.72	70.02
FALSE	High	[K].ALGDSSPSQAMQEYIAVVK.[K]	1xPhospho [S6(99.6)]	1.12666e-07	7.66507e-05	1	1	1	Q9BR61	Q9BR61 [101-119]	Q9BR61 1xPhospho [S106(99.6)]	0	2073.96	1.83907e+06				High	Not Found	Not Found	High	4.285e-05	1.663e-07	4.17	121.1
FALSE	High	[K].ALGGDVSDQSLESHSQK.[V]	1xPhospho [S7(100)]	0.000538581	0.000158881	1	1	1	Q9UKJ3	Q9UKJ3 [485-501]	Q9UKJ3 1xPhospho [S491(100)]	0	1837.8	707158				High	Not Found	Not Found	High	9.211e-05	0.000276	2.52	56.95
FALSE	High	[K].ALGPAATMAVELHYEEGSPR.[N]	1xPhospho [S18(100)]	1.14055e-05	7.91565e-05	1	1	2	O14523	O14523 [394-413]	O14523 1xPhospho [S411(100)]	0	2178.99	149697		908765		Peak Found	Not Found	High	High	4.285e-05	9.525e-06	4.26	109.5
FALSE	High	[K].ALGTPVLTPPTEAASQDR.[M]	2xPhospho [T4(100); T8(100)]	0.000357569	0.000119331	1	1	1	P98177	P98177 [448-465]	P98177 2xPhospho [T451(100); T455(100)]	0	1983.88		116985	194067		Not Found	High	Peak Found	High	7.582e-05	0.0001931	2.62	96.29
FALSE	High	[K].ALHSNQANAELTDDEHENESK.[H]	1xPhospho [T12(100)]	2.24945e-12	7.66507e-05	1	1	1	Q5TB80	Q5TB80 [165-185]	Q5TB80 1xPhospho [T176(100)]	0	2432	3.57149e+06				High	Not Found	Not Found	High	4.285e-05	1.262e-11	8.35	42.33
FALSE	High	[K].ALIQTCLNSPDSPPR.[S]	1xCarbamidomethyl [C6]; 1xPhospho [S12(100)]	4.90595e-06	7.91565e-05	1	1	5	P11831	P11831 [213-227]	P11831 1xPhospho [S224(100)]	0	1748.8	970321		7.84794e+06		High	Not Found	High	High	4.285e-05	4.535e-06	4.25	93.82
FALSE	High	[K].ALIQTCLNSPDSPPR.[S]	1xCarbamidomethyl [C6]; 1xDeamidated [Q4]; 1xPhospho [S12(100)]	0.000346119	0.000119331	1	1	2	P11831	P11831 [213-227]	P11831 1xPhospho [S224(100)]	0	1749.79		145430	650811		Not Found	High	High	High	7.582e-05	0.0001873	2.68	97.94
FALSE	High	[K].ALIQTCLNSPDSPPRSDPTTDQR.[M]	1xCarbamidomethyl [C6]; 1xPhospho [S12(100)]	2.2064e-07	7.66507e-05	1	1	8	P11831	P11831 [213-235]	P11831 1xPhospho [S224(100)]	1	2649.2	4.71354e+06		6.18006e+07		High	Not Found	High	High	4.285e-05	2.999e-07	4.82	87.11
FALSE	High	[K].ALIQTCLNSPDSPPRSDPTTDQR.[M]	1xCarbamidomethyl [C6]; 1xDeamidated [N/Q]; 1xPhospho [S12(100)]	5.90479e-05	7.91565e-05	1	1	2	P11831	P11831 [213-235]	P11831 1xPhospho [S224(100)]	1	2650.18				No Quan Values	Not Found	Not Found	High	High	4.285e-05	4.014e-05	4.17
FALSE	High	[K].ALIQTCLNSPDSPPRSDPTTDQR.[M]	1xCarbamidomethyl [C6]; 2xPhospho [S12(100); S16(99.4)]	7.3715e-06	7.91565e-05	1	1	2	P11831	P11831 [213-235]	P11831 2xPhospho [S224(100); S228(99.4)]	1	2729.16		2.65681e+06			Not Found	High	Not Found	High	4.285e-05	6.497e-06	4.79	90.26
FALSE	High	[K].ALIQTCLNSPDSPPRSDPTTDQR.[M]	1xCarbamidomethyl [C6]; 2xDeamidated [Q4; N8]; 1xPhospho [S12(99.3)]	0.00597874	0.000570761	1	1	1	P11831	P11831 [213-235]	P11831 1xPhospho [S224(99.3)]	1	2651.17				No Quan Values	Not Found	Not Found	High	High	0.0003232	0.002354	2.38
FALSE	High	[K].ALLPLELQDDGSDSRK.[S]	1xPhospho [S12(99.7)]	8.00871e-05	7.91565e-05	1	1	2	Q15906	Q15906 [116-131]	Q15906 1xPhospho [S127(99.7)]	1	1836.87		2.75262e+06	2.48111e+06		Not Found	High	High	High	4.285e-05	5.245e-05	3.99	108.75
FALSE	High	[K].ALLQSSASR.[K]	1xPhospho [S6(99.3)]	0.0091128	0.000780033	1	1	1	Q9UQ80	Q9UQ80 [356-364]	Q9UQ80 1xPhospho [S361(99.3)]	0	1012.48		765628			Not Found	High	Not Found	High	0.0004154	0.003396	2.48	46.29
FALSE	High	[K].ALLSPFSTPVR.[S]	2xPhospho [S4(100); S/T]	0.0095701	0.000780033	1	1	2	Q13322	Q13322 [415-425]	Q13322 2xPhospho [S418(100); S/T]	0	1347.61	155580	307325	2.88953e+06		Peak Found	Peak Found	High	High	0.0004154	0.003557	2.98	116.53
FALSE	High	[K].ALLSSPEGEEK.[V]	2xPhospho [S4(100); S5(100)]	0.00152385	0.000254928	1	1	2	O75592	O75592 [3928-3938]	O75592 2xPhospho [S3931(100); S3932(100)]	0	1319.52	2.94085e+06				High	Not Found	Not Found	High	0.0001276	0.0007012	2.96	69.03
FALSE	High	[K].ALLSSPEGEEK.[V]	1xPhospho [S5(100)]	0.0050601	0.000509411	1	1	1	O75592	O75592 [3928-3938]	O75592 1xPhospho [S3932(100)]	0	1239.55	1.30304e+06		760958		High	Not Found	Peak Found	High	0.0003001	0.002032	2.56	62.12
FALSE	High	[K].ALNGAEPNYHSLPSAR.[T]	1xPhospho [S11(100)]	0.000953913	0.000188768	1	1	1	Q6IAA8	Q6IAA8 [32-47]	Q6IAA8 1xPhospho [S42(100)]	0	1776.81	59578.1	68490.5	697467		Peak Found	Peak Found	High	High	0.0001021	0.000459	3.14	73.81
FALSE	High	[K].ALNGAEPNYHSLPSAR.[T]	1xDeamidated [N3]; 1xPhospho [S11(100)]	0.144304	0.00668673	1	1	1	Q6IAA8	Q6IAA8 [32-47]	Q6IAA8 1xPhospho [S42(100)]	0	1777.79		50358.9	378649		Not Found	Peak Found	High	High	0.003036	0.04933	2.18	75.22
FALSE	High	[K].ALNTLSSPGQSSFSHGTR.[N]	1xPhospho [S7(99.4)]	7.07626e-07	7.91565e-05	1	1	1	Q8WWQ0	Q8WWQ0 [1554-1571]	Q8WWQ0 1xPhospho [S1560(99.4)]	0	1926.87	822976				High	Not Found	Not Found	High	4.285e-05	8.324e-07	3.29	70.11
FALSE	High	[K].ALPLSPR.[K]	1xPhospho [S5(100)]	0.115984	0.00545793	1	1	4	Q99741	Q99741 [50-56]	Q99741 1xPhospho [S54(100)]	0	833.428		2807052	3.35349e+06		Not Found	High	High	High	0.002479	0.03892	1.21	71.89
FALSE	High	[K].ALPLSSAEK.[R]	1xPhospho [S6(99.7)]	0.030076	0.00177802	1	1	2	Q9UPY3	Q9UPY3 [1011-1019]	Q9UPY3 1xPhospho [S1016(99.7)]	0	995.481	2.33863e+06	1.16735e+06			High	High	Not Found	High	0.0008491	0.01005	1.89	64.26
FALSE	High	[K].ALPQTPRPR.[S]	1xPhospho [T5(100)]	0.0514153	0.00278163	1	1	2	Q9UQ35	Q9UQ35 [1488-1496]	Q9UQ35 1xPhospho [T1492(100)]	0	1115.57			3.29466e+06		Not Found	Not Found	High	High	0.001305	0.01684	1.72	40.37
FALSE	High	[K].ALQADSPHSSSGMSEVHSPGEHSGQSQGPPTPPTTPK.[T]	1xDeamidated [Q27]; 1xPhospho [S18(98.9)]	1.13322e-08	7.66507e-05	1	1	1	P48436	P48436 [206-242]	P48436 1xPhospho [S223(98.9)]	0	3788.65	324477		2.04e+06		Peak Found	Not Found	High	High	4.285e-05	2.215e-08	4.46	65.61
FALSE	High	[K].ALQADSPHSSSGMSEVHSPGEHSGQSQGPPTPPTTPK.[T]	1xPhospho [S/T]	4.14551e-05	7.91565e-05	1	1	2	P48436	P48436 [206-242]		0	3787.67			4.05376e+07		Not Found	Not Found	High	High	4.285e-05	2.952e-05	3.51	67.84
FALSE	High	[K].ALQADSPHSSSGMSEVHSPGEHSGQSQGPPTPPTTPK.[T]	2xPhospho [S6(100); T31(99.3)]	8.24119e-06	7.91565e-05	1	1	4	P48436	P48436 [206-242]	P48436 2xPhospho [S211(100); T236(99.3)]	0	3867.63			1.37912e+07		Not Found	Not Found	High	High	4.285e-05	7.159e-06	5.22	69.45
FALSE	High	[K].ALQADSPHSSSGMSEVHSPGEHSGQSQGPPTPPTTPK.[T]	1xOxidation [M13]; 2xPhospho [S14(93.3); T31(100)]	0.00159668	0.000254928	1	1	2	P48436	P48436 [206-242]	P48436 2xPhospho [S219(93.3); T236(100)]	0	3883.63			2.41744e+06		Not Found	Not Found	High	High	0.0001276	0.0007291	1.7	61.31
FALSE	High	[K].ALQADSPHSSSGMSEVHSPGEHSGQSQGPPTPPTTPK.[T]	3xPhospho [T31(100); T34(99.1); S/T]	0.00180419	0.000254928	1	1	2	P48436	P48436 [206-242]	P48436 3xPhospho [T236(100); T239(99.1); S/T]	0	3947.6		1919364	447845		Not Found	High	Peak Found	High	0.0001276	0.000816	2.75	70.75
FALSE	High	[K].ALQADSPHSSSGMSEVHSPGEHSGQSQGPPTPPTTPK.[T]	2xDeamidated [Q3; Q25]; 1xPhospho [T31(100)]	0.0146771	0.00107939	1	1	1	P48436	P48436 [206-242]	P48436 1xPhospho [T236(100)]	0	3789.63				No Quan Values	Not Found	Not Found	High	High	0.0005699	0.005207	2.85
FALSE	High	[K].ALQALQNEPIPERSPQNGESGK.[D]	1xPhospho [S14(100)]	4.43101e-08	7.66507e-05	1	1	3	Q9NUL3	Q9NUL3 [175-196]	Q9NUL3 1xPhospho [S188(100)]	1	2443.16	404002	1.61046e+06	8.66652e+06		Peak Found	High	High	High	4.285e-05	7.341e-08	6	80.7
FALSE	High	[K].ALQALQNEPIPERSPQNGESGK.[D]	1xDeamidated [N17]; 1xPhospho [S14(100)]	7.54219e-08	7.66507e-05	1	1	2	Q9NUL3	Q9NUL3 [175-196]	Q9NUL3 1xPhospho [S188(100)]	1	2444.15	653264	1.04046e+06	738597		Peak Found	High	Peak Found	High	4.285e-05	1.166e-07	5.56	81.56
FALSE	High	[K].ALQEGEGDLSISADR.[L]	1xPhospho [S12(100)]	0.000119507	7.91565e-05	1	1	1	P49589	P49589 [296-310]	P49589 1xPhospho [S307(100)]	0	1640.72	615309				High	Not Found	Not Found	High	4.285e-05	7.44e-05	3.42	80.15
FALSE	High	[K].ALQEGEGDLSISADRLSEK.[R]	1xPhospho [S12(100)]	8.77032e-09	7.66507e-05	1	1	2	P49589	P49589 [296-314]	P49589 1xPhospho [S307(100)]	1	2097.97	260958	3.91073e+06			High	High	Not Found	High	4.285e-05	1.77e-08	5.94	91.58
FALSE	High	[K].ALQHTESPSETNKPHSK.[S]	1xPhospho [T/S]	0.00289622	0.000312471	1	1	1	Q14669	Q14669 [94-110]		0	1970.9		397658			Not Found	High	Not Found	High	0.0001499	0.001247	2.11	20.23
FALSE	High	[K].ALRPPTSPGVFGALQNFK.[E]	1xPhospho [T/S]	3.49627e-08	7.66507e-05	1	1	5	O75151	O75151 [649-666]		0	1980.01			9.76665e+06		Not Found	Not Found	High	High	4.285e-05	5.953e-08	4.39	120.56
FALSE	High	[K].ALRTDYNASVSVPDSSGPER.[I]	1xPhospho [T4(99.5)]	4.39384e-05	7.91565e-05	1	1	1	P61978	P61978 [67-86]	P61978 1xPhospho [T70(99.5)]	1	2200.99			398740		Not Found	Not Found	High	High	4.285e-05	3.102e-05	2.7	79.76
FALSE	High	[K].ALSAAVADSLTNSPR.[D]	1xPhospho [S13(100)]	2.13274e-05	7.91565e-05	1	1	1	Q14687	Q14687 [897-911]	Q14687 1xPhospho [S909(100)]	0	1552.74	474742		9.36733e+06		Peak Found	Not Found	High	High	4.285e-05	1.648e-05	4.76	87.93
FALSE	High	[K].ALSFDNRGEEHR.[A]	1xPhospho [S3(100)]	0.0407577	0.00226498	1	1	1	Q02156	Q02156 [366-377]	Q02156 1xPhospho [S368(100)]	1	1510.64	285281	837395	511043		Peak Found	High	Peak Found	High	0.00107	0.01342	1.77	47.92
FALSE	High	[K].ALSGTSPDDVQPGPSVGPPSK.[D]	1xPhospho [S6(99.3)]	1.74798e-05	7.91565e-05	1	1	7	Q9Y314	Q9Y314 [133-153]	Q9Y314 1xPhospho [S138(99.3)]	0	2072.95		10797896	1.63274e+07		Not Found	High	High	High	4.285e-05	1.387e-05	3.49	78.48
FALSE	High	[K].ALSGTSPDDVQPGPSVGPPSK.[D]	1xDeamidated [Q11]; 1xPhospho [T/S]	2.98084e-05	7.91565e-05	1	1	3	Q9Y314	Q9Y314 [133-153]		0	2073.94		560484			Not Found	High	High	High	4.285e-05	2.21e-05	3.9	81.72
FALSE	High	[K].ALSGVLEQDRVQSLK.[D]	1xPhospho [S13(100)]	0.00116049	0.000221256	1	1	2	Q9Y450	Q9Y450 [115-129]	Q9Y450 1xPhospho [S127(100)]	1	1722.88	2.61024e+06		3.86002e+06		High	Not Found	High	High	0.0001144	0.0005482	3.19	91.51
FALSE	High	[K].ALSIESLSPTDSSNGVNWR.[T]	1xPhospho [S3(100)]	3.75558e-07	7.91565e-05	1	1	1	Q9Y3M8	Q9Y3M8 [409-427]	Q9Y3M8 1xPhospho [S411(100)]	0	2112.96	2.2673e+06				High	Not Found	Not Found	High	4.285e-05	4.77e-07	4.28	115.26
FALSE	High	[K].ALSIESLSPTDSSNGVNWR.[T]	1xDeamidated [N14]; 1xPhospho [S3(100)]	0.00024809	7.91565e-05	1	1	4	Q9Y3M8	Q9Y3M8 [409-427]	Q9Y3M8 1xPhospho [S411(100)]	0	2113.94	284621		267495		High	Not Found	High	High	5.986e-05	0.00014	2.62	116.22
FALSE	High	[K].ALSPVTSR.[T]	1xPhospho [S3(100)]	0.0328785	0.00192407	1	1	3	Q96L91	Q96L91 [734-741]	Q96L91 1xPhospho [S736(100)]	0	910.439		13139195	5.36997e+06		Not Found	High	High	High	0.0009164	0.01097	1.51	47.23
FALSE	High	[K].ALSQTVPSSGTNGVSLPADCTGAVPAASPDTAAWR.[S]	1xCarbamidomethyl [C20]; 1xPhospho [S28(99.3)]	2.44221e-07	7.66507e-05	1	1	3	Q9H6Z4	Q9H6Z4 [184-218]	Q9H6Z4 1xPhospho [S211(99.3)]	0	3492.61	4.74276e+07				High	Not Found	High	High	4.285e-05	3.28e-07	4.76	112.07
FALSE	High	[K].ALSQTVPSSGTNGVSLPADCTGAVPAASPDTAAWR.[S]	1xCarbamidomethyl [C20]; 1xDeamidated [N/Q]; 1xPhospho [S28(100)]	2.37233e-06	7.91565e-05	1	1	5	Q9H6Z4	Q9H6Z4 [184-218]	Q9H6Z4 1xPhospho [S211(100)]	0	3493.59	2.84523e+07		2.12135e+06		High	Not Found	Peak Found	High	4.285e-05	2.398e-06	4.76	112.89
FALSE	High	[K].ALSSAVQASPTSPGGSPSSPSSGQR.[S]	1xPhospho [S19(99.6)]	1.43757e-09	7.66507e-05	1	1	8	Q03164	Q03164 [3500-3524]	Q03164 1xPhospho [S3518(99.6)]	0	2380.08	8.19528e+06		1.32681e+07		High	Not Found	High	High	4.285e-05	3.628e-09	5.26	62.85
FALSE	High	[K].ALSSAVQASPTSPGGSPSSPSSGQR.[S]	2xPhospho [S12(100); S16(100)]	4.12497e-09	7.66507e-05	1	1	19	Q03164	Q03164 [3500-3524]	Q03164 2xPhospho [S3511(100); S3515(100)]	0	2460.04		3.32949e+07	1.64956e+07		Not Found	High	High	High	4.285e-05	9.145e-09	7	64.01
FALSE	High	[K].ALSSAVQASPTSPGGSPSSPSSGQR.[S]	1xDeamidated [Q7]; 2xPhospho [S12(100); S19(99.4)]	7.09696e-05	7.91565e-05	1	1	2	Q03164	Q03164 [3500-3524]	Q03164 2xPhospho [S3511(100); S3518(99.4)]	0	2461.03		825045			Not Found	High	High	High	4.285e-05	4.717e-05	3.33	63.33
FALSE	High	[K].ALSSAVQASPTSPGGSPSSPSSGQR.[S]	3xPhospho [S12(100); S16(100); S19(98.8)]	1.2148e-05	7.91565e-05	1	1	3	Q03164	Q03164 [3500-3524]	Q03164 3xPhospho [S3511(100); S3515(100); S3518(98.8)]	0	2540.01		4.31154e+06			Not Found	High	Not Found	High	4.285e-05	1.005e-05	4.2	61.41
FALSE	High	[K].ALSSLHGDDQDSEDEVLTIPEVK.[V]	1xPhospho [S12(100)]	4.67292e-13	7.66507e-05	1	1	19	P11717	P11717 [2398-2420]	P11717 1xPhospho [S2409(100)]	0	2577.16		5.4607e+08	2.10261e+08		High	High	High	High	4.285e-05	3.185e-12	6.51	110.16
FALSE	High	[K].ALSSLHGDDQDSEDEVLTIPEVK.[V]	2xPhospho [S4(99.5); S12(100)]	6.33723e-08	7.66507e-05	1	1	1	P11717	P11717 [2398-2420]	P11717 2xPhospho [S2401(99.5); S2409(100)]	0	2657.13	1.37827e+07	5848644			Peak Found	High	Not Found	High	4.285e-05	1.002e-07	5.7	114.12
FALSE	High	[K].ALSSPAELQAAIDGNR.[R]	1xPhospho [S]	0.00071051	0.000188768	1	1	2	Q8IVW6	Q8IVW6 [308-323]		0	1692.8	278005		1.02952e+06		High	Not Found	High	High	0.0001021	0.0003533	2.16	106.86
FALSE	High	[K].ALSSPPEEQQPAQSK.[E]	3xDeamidated [Q9; Q10; Q13]; 1xPhospho [S]	0.214342	0.00966983	1	1	1	P10072	P10072 [195-209]		0	1679.7		818128			Not Found	High	Not Found	High	0.00433	0.07678	1.9	46.18
FALSE	High	[K].ALSVGNIDDALQCYSEAIK.[L]	1xCarbamidomethyl [C13]; 1xPhospho [S3(100)]	0.158571	0.00717065	1	1	1	P31948	P31948 [14-32]	P31948 1xPhospho [S16(100)]	0	2146.97	1.05283e+06	20242.3	103354		High	Peak Found	Peak Found	High	0.003242	0.05476	1.68	122.45
FALSE	High	[K].ALSYASLDK.[E]	1xPhospho [S6(100)]	0.00233537	0.000285856	1	1	2	Q6R327	Q6R327 [1383-1391]	Q6R327 1xPhospho [S1388(100)]	0	1047.48		7.95673e+06	933675		Not Found	High	Peak Found	High	0.0001395	0.001027	2.67	75.84
FALSE	High	[K].ALSYASLDK.[E]	2xPhospho [S3(100); S6(100)]	0.00901444	0.000753604	1	1	1	Q6R327	Q6R327 [1383-1391]	Q6R327 2xPhospho [S1385(100); S1388(100)]	0	1127.44	2.24244e+06				High	Not Found	Not Found	High	0.0004065	0.003363	2.76	82.66
FALSE	High	[K].ALTDDSDENEEEDAFTDQK.[I]	1xPhospho [S6(100)]	1.02015e-05	7.91565e-05	1	1	3	Q8NI35	Q8NI35 [1207-1225]	Q8NI35 1xPhospho [S1212(100)]	0	2251.84	1.72194e+07				High	Not Found	Not Found	High	4.285e-05	8.621e-06	5.51	79.4
FALSE	High	[K].ALTDDSDENEEEDAFTDQK.[I]	2xPhospho [T3(100); S6(100)]	3.39296e-07	7.91565e-05	1	1	5	Q8NI35	Q8NI35 [1207-1225]	Q8NI35 2xPhospho [T1209(100); S1212(100)]	0	2331.81		6.95859e+06			Not Found	High	Not Found	High	4.285e-05	4.368e-07	5.96	81.59
FALSE	High	[K].ALTSADGASEEQSQNDEDNQGSEK.[L]	1xPhospho [S13(100)]	8.10252e-07	7.91565e-05	1	1	3	Q92552	Q92552 [289-312]	Q92552 1xPhospho [S301(100)]	0	2590.01	1.63774e+06				High	Not Found	Not Found	High	4.285e-05	9.352e-07	5.84	39.61
FALSE	High	[K].ALTSADGASEEQSQNDEDNQGSEK.[L]	1xDeamidated [N15]; 1xPhospho [T3(94.6)]	0.0514153	0.00278163	1	1	1	Q92552	Q92552 [289-312]	Q92552 1xPhospho [T291(94.6)]	0	2590.99				No Quan Values	High	Not Found	Not Found	High	0.001295	0.01679	1.43
FALSE	High	[K].ALVATPGK.[K]	1xPhospho [T5(100)]	0.00796242	0.000692385	1	1	1	P19338	P19338 [117-124]	P19338 1xPhospho [T121(100)]	0	836.428		915070	384274		Not Found	High	Peak Found	High	0.0003831	0.003025	2.43	46.89
FALSE	High	[K].ALVLDCHYPEDEVGQEDEAESDIFSIR.[E]	1xCarbamidomethyl [C6]; 1xPhospho [S21(100)]	8.29183e-11	7.66507e-05	1	1	2	Q07021	Q07021 [181-207]	Q07021 1xPhospho [S201(100)]	0	3216.37		1920179	1.27102e+06		Not Found	High	Peak Found	High	4.285e-05	2.981e-10	8.17	120.8
FALSE	High	[K].ALVVPEPEPDSDSNQER.[K]	1xPhospho [S13(100)]	2.11209e-06	7.91565e-05	1	1	15	Q5VTR2	Q5VTR2 [126-142]	Q5VTR2 1xPhospho [S138(100)]	0	1961.85	1.03038e+08	1.55024e+06	3.37907e+06		High	Peak Found	Peak Found	High	4.285e-05	2.167e-06	5.15	85.59
FALSE	High	[K].ALVVPEPEPDSDSNQER.[K]	2xPhospho [S11(100); S13(100)]	4.24219e-06	7.91565e-05	1	1	15	Q5VTR2	Q5VTR2 [126-142]	Q5VTR2 2xPhospho [S136(100); S138(100)]	0	2041.82	4.31531e+06				High	Not Found	Not Found	High	4.285e-05	4.003e-06	4.51	89.06
FALSE	High	[K].ALVVPEPEPDSDSNQERK.[D]	1xPhospho [S13(99.6)]	0.000250445	7.91565e-05	1	1	6	Q5VTR2	Q5VTR2 [126-143]	Q5VTR2 1xPhospho [S138(99.6)]	1	2089.94	1.3066e+07	736496	773187		High	High	Peak Found	High	5.986e-05	0.0001417	3.78	75.82
FALSE	High	[K].ALYSPLFPASECEECYTNAK.[G]	2xCarbamidomethyl [C12; C15]; 1xPhospho [S4(100)]	3.94483e-06	7.91565e-05	1	1	1	Q92628	Q92628 [1291-1310]	Q92628 1xPhospho [S1294(100)]	0	2430			463836		Not Found	Not Found	High	High	4.285e-05	3.745e-06	3.32	116.3
FALSE	High	[K].AMAPTSPQI.[-]	1xPhospho [S6(99.6)]	0.0761579	0.00420668	1	1	1	Q9BYD2	Q9BYD2 [259-267]	Q9BYD2 1xPhospho [S264(99.6)]	0	995.427		1.00347e+06			Not Found	High	Not Found	High	0.001965	0.02507	2.4	80.3
FALSE	High	[K].AMEDTSGEPAAEDEGDTAWNYSFSQLPR.[F]	1xPhospho [T/S/Y]	6.88775e-06	7.91565e-05	1	1	2	Q9BUR4	Q9BUR4 [128-155]		0	3154.26		656996			Not Found	High	High	High	4.285e-05	6.103e-06	3.39	118.69
FALSE	High	[K].AMHQAQTMEGCSSPMVVK.[F]	1xCarbamidomethyl [C11]; 1xOxidation [M]; 1xPhospho [S/T]	9.69829e-08	7.66507e-05	1	1	4	Q92879	Q92879 [167-184]		0	2087.84	2.71134e+06	261449	2.34081e+06		Peak Found	Peak Found	High	High	4.285e-05	1.459e-07	5	52.77
FALSE	High	[K].AMHQAQTMEGCSSPMVVK.[F]	1xCarbamidomethyl [C11]; 1xPhospho [S/T]	1.88043e-06	7.91565e-05	1	1	2	Q92879	Q92879 [167-184]		0	2071.85			2.32107e+06		Not Found	Not Found	High	High	4.285e-05	1.956e-06	4.87	65.83
FALSE	High	[K].AMHQAQTMEGCSSPMVVK.[F]	1xCarbamidomethyl [C11]; 2xOxidation [M2; M8]; 1xPhospho [S/T]	0.0183248	0.00122456	1	1	1	Q92879	Q92879 [167-184]		0	2103.84		139222	144426		Not Found	Peak Found	High	High	0.0006372	0.006358	1.97	46.31
FALSE	High	[K].AMHQAQTMEGCSSPMVVK.[F]	1xCarbamidomethyl [C11]; 1xDeamidated [Q6]; 1xOxidation [M2]; 1xPhospho [S13(99.1)]	0.144304	0.00668673	1	1	1	Q92879	Q92879 [167-184]	Q92879 1xPhospho [S179(99.1)]	0	2088.83				No Quan Values	Not Found	Not Found	High	High	0.003036	0.04937	2.67
FALSE	High	[K].AMIVPSSPSK.[T]	1xPhospho [S7(99.2)]	0.0112221	0.000899279	1	1	1	Q01484	Q01484 [3787-3796]	Q01484 1xPhospho [S3793(99.2)]	0	1096.51	134957	12527299	1.67999e+07		Peak Found	High	Peak Found	High	0.0004612	0.00408	2.47	62.5
FALSE	High	[K].AMIVPSSPSK.[T]	1xOxidation [M2]; 1xPhospho [S]	0.197844	0.00906511	1	1	3	Q01484	Q01484 [3787-3796]		0	1112.51	103490	4.01883e+06	712949		Peak Found	High	High	High	0.004097	0.07022	2.33	47.66
FALSE	High	[K].AMIVPSSPSKTPEEVSTPAEEEK.[L]	1xPhospho [S7(99.5)]	1.03775e-07	7.66507e-05	1	1	1	Q01484	Q01484 [3787-3809]	Q01484 1xPhospho [S3793(99.5)]	1	2523.16		1.20668e+06			Not Found	High	Not Found	High	4.285e-05	1.544e-07	4.65	87.85
FALSE	High	[K].AMIVPSSPSKTPEEVSTPAEEEK.[L]	2xPhospho [S7(99.4); T11(100)]	3.54603e-06	7.91565e-05	1	1	2	Q01484	Q01484 [3787-3809]	Q01484 2xPhospho [S3793(99.4); T3797(100)]	1	2603.12	6.62086e+06	586887			High	High	Not Found	High	4.285e-05	3.423e-06	3.1	86.82
FALSE	High	[K].AMLNISESCRSPEER.[M]	1xCarbamidomethyl [C9]; 1xPhospho [S]	0.052028	0.00281027	1	1	1	Q7Z7G8	Q7Z7G8 [1038-1052]		1	1858.78				No Quan Values	Not Found	High	Not Found	High	0.001328	0.01706	1.8
FALSE	High	[K].AMLSEQNRASPLPSGLLTPPQSGK.[K]	1xPhospho [S10(100)]	8.47025e-08	7.66507e-05	1	1	2	P24864	P24864 [378-401]	P24864 1xPhospho [S387(100)]	1	2559.26			5.42296e+06		Not Found	Not Found	High	High	4.285e-05	1.296e-07	5.7	108.05
FALSE	High	[K].AMLSEQNRASPLPSGLLTPPQSGK.[K]	2xPhospho [S10(100); T18(100)]	0.00547028	0.000539025	1	1	1	P24864	P24864 [378-401]	P24864 2xPhospho [S387(100); T395(100)]	1	2639.23	2.74031e+06		5.64649e+06		High	Not Found	Peak Found	High	0.000311	0.002178	3.75	108.61
FALSE	High	[K].AMNQQTTLDTPQLER.[K]	1xPhospho [T10(100)]	0.00183863	0.000254928	1	1	2	O95071	O95071 [1960-1974]	O95071 1xPhospho [T1969(100)]	0	1825.82	167303	600312	443353		Peak Found	High	High	High	0.0001276	0.000828	2.79	75.9
FALSE	High	[K].AMQCIQIPNGDLQNSPPPACR.[K]	2xCarbamidomethyl [C4; C20]; 1xPhospho [S15(100)]	1.86179e-05	7.91565e-05	1	1	1	Q9Y3M8	Q9Y3M8 [300-320]	Q9Y3M8 1xPhospho [S314(100)]	0	2447.07	3.73659e+06	3.08718e+06	5.61966e+06		High	Peak Found	Peak Found	High	4.285e-05	1.464e-05	4.37	100.62
FALSE	High	[K].ANDEANQSDTSVSLSEPK.[S]	1xPhospho [S8(100)]	2.81225e-05	7.91565e-05	1	1	1	O95684	O95684 [195-212]	O95684 1xPhospho [S202(100)]	0	1971.82	1.82337e+06				High	Not Found	Not Found	High	4.285e-05	2.102e-05	4	61.49
FALSE	High	[K].ANENGLPPSSIFLSPNEAFR.[S]	1xPhospho [S14(100)]	0.00633472	0.000600919	1	1	1	Q6W2J9	Q6W2J9 [628-647]	Q6W2J9 1xPhospho [S641(100)]	0	2240.04	247394				High	Not Found	Not Found	High	0.0003355	0.002478	3.07	122.53
FALSE	High	[K].ANESSPKPVGPPPER.[D]	1xPhospho [S5(99.6)]	7.01453e-08	7.66507e-05	1	1	2	Q9BQI0	Q9BQI0 [130-144]	Q9BQI0 1xPhospho [S134(99.6)]	0	1641.76	2.54544e+06	1.19857e+06			High	High	Not Found	High	4.285e-05	1.097e-07	3.77	42.83
FALSE	High	[K].ANGNPSPQL.[-]	1xDeamidated [N2]; 1xPhospho [S6(100)]	0.108072	0.00515555	1	1	2	O14523	O14523 [698-706]	O14523 1xPhospho [S703(100)]	0	978.393	572555				High	Not Found	Not Found	High	0.002376	0.03616	1.34	54.5
FALSE	High	[K].ANGNPSPQL.[-]	1xPhospho [S6(100)]	0.14177	0.00655069	1	1	1	O14523	O14523 [698-706]	O14523 1xPhospho [S703(100)]	0	977.409	2.4925e+06				High	Not Found	Not Found	High	0.002962	0.04822	2.96	54.5
FALSE	High	[K].ANGQENGHVKSNGDLSPK.[G]	1xDeamidated [N12]; 1xPhospho [S11(99.4)]	0.109351	0.00518109	1	1	1	P49006	P49006 [26-43]	P49006 1xPhospho [S36(99.4)]	1	1932.84	103399		172669		High	Not Found	Peak Found	High	0.002385	0.03648	1.42	30.21
FALSE	High	[K].ANGQENGHVKVNGDASPAAAESGAK.[E]	1xDeamidated [N12]; 1xPhospho [S16(100)]	1.73424e-08	7.66507e-05	1	1	2	P29966	P29966 [31-55]	P29966 1xPhospho [S46(100)]	1	2460.08	797434				High	Not Found	Not Found	High	4.285e-05	3.217e-08	4.68	42.73
FALSE	High	[K].ANGQENGHVKVNGDASPAAAESGAK.[E]	2xDeamidated [N12; N/Q]; 1xPhospho [S16(100)]	2.22353e-10	7.66507e-05	1	1	3	P29966	P29966 [31-55]	P29966 1xPhospho [S46(100)]	1	2461.06	2.73241e+06				High	Not Found	Not Found	High	4.285e-05	7.065e-10	6.24	45.7
FALSE	High	[K].ANGQENGHVKVNGDASPAAAESGAK.[E]	3xDeamidated [N6; N12; N/Q]; 1xPhospho [S16(100)]	5.854e-11	7.66507e-05	1	1	4	P29966	P29966 [31-55]	P29966 1xPhospho [S46(100)]	1	2462.05	1.41575e+06				High	Not Found	Not Found	High	4.285e-05	2.197e-10	6.67	47.75
FALSE	High	[K].ANGSQPNSGSPQPAP.[-]	1xDeamidated [N/Q]; 1xPhospho [S10(99.6)]	0.00323121	0.000312471	1	1	4	P49848	P49848 [663-677]	P49848 1xPhospho [S672(99.6)]	0	1489.6	9.58563e+06				High	Not Found	Not Found	High	0.0001642	0.001376	3.26	36.46
FALSE	High	[K].ANIVDQSHLHDSSQK.[G]	1xPhospho [S12(99.8)]	9.66803e-05	7.91565e-05	1	1	2	Q99570	Q99570 [802-816]	Q99570 1xPhospho [S813(99.8)]	0	1758.78	230515	7308286			Peak Found	High	Not Found	High	4.285e-05	6.193e-05	2.9	44.55
FALSE	High	[K].ANMGVSREDVTFEDHPLNPNPDSR.[W]	1xPhospho [S6(100)]	1.17424e-05	7.91565e-05	1	1	2	Q9NVG8	Q9NVG8 [86-109]	Q9NVG8 1xPhospho [S91(100)]	1	2777.2			1.32362e+06		Not Found	Not Found	High	High	4.285e-05	9.775e-06	3.3	92.3
FALSE	High	[K].ANNIHSSPSFTHLDK.[S]	1xPhospho [S7(99.7)]	1.20092e-08	7.66507e-05	1	1	1	Q8NEM0	Q8NEM0 [271-285]	Q8NEM0 1xPhospho [S277(99.7)]	0	1747.78			5.74751e+06		Not Found	Not Found	High	High	4.285e-05	2.331e-08	5.57	61.28
FALSE	High	[K].ANNLSSLSK.[K]	1xPhospho [S6(100)]	0.00653848	0.000600919	1	1	1	O75396	O75396 [170-178]	O75396 1xPhospho [S175(100)]	0	1013.47		1092286			Not Found	High	Not Found	High	0.0003483	0.002537	2.6	48.48
FALSE	High	[K].ANNSQEPSPQLASSVASTR.[S]	1xPhospho [S8(100)]	3.96399e-06	7.91565e-05	1	1	9	Q96HC4	Q96HC4 [306-324]	Q96HC4 1xPhospho [S313(100)]	0	2023.91	1.47085e+06	1.04699e+07	6.59622e+06		Peak Found	High	High	High	4.285e-05	3.767e-06	4.89	72.58
FALSE	High	[K].ANNSQEPSPQLASSVASTR.[S]	1xDeamidated [Q5]; 1xPhospho [S8(100)]	0.0045636	0.000477322	1	1	1	Q96HC4	Q96HC4 [306-324]	Q96HC4 1xPhospho [S313(100)]	0	2024.89		207858			Not Found	High	Not Found	High	0.0002875	0.00186	2.18	75.38
FALSE	High	[K].ANNSQEPSPQLASSVASTR.[S]	2xPhospho [S4(100); S8(100)]	0.073547	0.00409568	1	1	1	Q96HC4	Q96HC4 [306-324]	Q96HC4 2xPhospho [S309(100); S313(100)]	0	2103.87		590803	440891		Not Found	High	Peak Found	High	0.00189	0.02406	2.08	75.8
FALSE	High	[K].ANQISPSNSSLK.[N]	1xPhospho [S5(100)]	0.00146816	0.000221256	1	1	4	Q86UU0	Q86UU0 [84-95]	Q86UU0 1xPhospho [S88(100)]	0	1325.61		17862464	1.65627e+06		Not Found	High	High	High	0.0001144	0.0006777	2.79	49.69
FALSE	High	[K].ANSDDERPVASDNDDEK.[Q]	2xPhospho [S3(100); S11(100)]	2.31797e-08	7.66507e-05	1	1	8	Q8WVC0	Q8WVC0 [210-226]	Q8WVC0 2xPhospho [S212(100); S220(100)]	0	2036.71		1.81606e+07			Not Found	High	Not Found	High	4.285e-05	4.16e-08	6.57	30.06
FALSE	High	[K].ANSDDERPVASDNDDEK.[Q]	1xPhospho [S11(100)]	5.07523e-06	7.91565e-05	1	1	2	Q8WVC0	Q8WVC0 [210-226]	Q8WVC0 1xPhospho [S220(100)]	0	1956.75		922541			Not Found	High	Not Found	High	4.285e-05	4.68e-06	4.05	27.1
FALSE	High	[K].ANSDDERPVASDNDDEKQNSDDEEQPQLSDEEK.[M]	1xPhospho [S20(100)]	9.80894e-05	7.91565e-05	1	1	1	Q8WVC0	Q8WVC0 [210-242]	Q8WVC0 1xPhospho [S229(100)]	1	3828.51	605388				High	Not Found	Not Found	High	4.285e-05	6.27e-05	2.37	54.4
FALSE	High	[K].ANSDDERPVASDNDDEKQNSDDEEQPQLSDEEK.[M]	2xPhospho [S3(100); S20(99.3)]	1.71438e-05	7.91565e-05	1	1	1	Q8WVC0	Q8WVC0 [210-242]	Q8WVC0 2xPhospho [S212(100); S229(99.3)]	1	3908.48		653115			Not Found	High	Not Found	High	4.285e-05	1.363e-05	3.39	58.17
FALSE	High	[K].ANSDDERPVASDNDDEKQNSDDEEQPQLSDEEK.[M]	3xPhospho [S3(100); S11(100); S20(100)]	0.191118	0.00876782	1	1	1	Q8WVC0	Q8WVC0 [210-242]	Q8WVC0 3xPhospho [S212(100); S220(100); S229(100)]	1	3988.44		272750			Not Found	High	Not Found	High	0.00392	0.06747	1.38	60.22
FALSE	High	[K].ANSEHNGPMDGQSGTETK.[S]	1xPhospho [S/T]	0.14775	0.00682363	1	1	1	O95757	O95757 [802-819]		0	1939.75	90138.4				High	Not Found	Not Found	High	0.003099	0.05065	1.52	27.27
FALSE	High	[K].ANSPEKPPEAGAAHKPR.[A]	1xPhospho [S3(100)]	1.43757e-09	7.66507e-05	1	1	7	Q9UFC0	Q9UFC0 [210-226]	Q9UFC0 1xPhospho [S212(100)]	0	1836.88		67732602	660482		Not Found	High	High	High	4.285e-05	3.632e-09	4.9	26.97
FALSE	High	[K].ANSPEKPPEAGAAHKPR.[A]	1xDeamidated [N2]; 1xPhospho [S3(100)]	4.3043e-06	7.91565e-05	1	1	1	Q9UFC0	Q9UFC0 [210-226]	Q9UFC0 1xPhospho [S212(100)]	0	1837.86		273188			Not Found	High	Not Found	High	4.285e-05	4.047e-06	2.23	28.4
FALSE	High	[K].ANSWQLVETPEK.[R]	1xPhospho [T9(100)]	1.68142e-05	7.91565e-05	1	1	2	Q9Y2H0	Q9Y2H0 [907-918]	Q9Y2H0 1xPhospho [T915(100)]	0	1481.67		7.73966e+06			Not Found	High	Not Found	High	4.285e-05	1.338e-05	4.44	91.12
FALSE	High	[K].ANSWQLVETPEKR.[K]	1xPhospho [T9(100)]	1.18568e-05	7.91565e-05	1	1	2	Q9Y2H0	Q9Y2H0 [907-919]	Q9Y2H0 1xPhospho [T915(100)]	1	1637.77		507210	932829		Not Found	High	High	High	4.285e-05	9.831e-06	4.29	80.77
FALSE	High	[K].ANTAQEQQYGSHEENLPADLEALQR.[E]	1xPhospho [T/Y/S]	0.000101457	7.91565e-05	1	1	1	P36383	P36383 [316-340]		0	2892.28		1.28488e+06	1.69067e+06		Not Found	High	Peak Found	High	4.285e-05	6.444e-05	3.25	106.11
FALSE	High	[K].ANTAQEQQYGSHEENLPADLEALQR.[E]	1xDeamidated [N15]; 1xPhospho [T/Y/S]	0.000169606	7.91565e-05	1	1	1	P36383	P36383 [316-340]		0	2893.26		930097			Not Found	High	Not Found	High	4.285e-05	0.0001007	2.81	105.95
FALSE	High	[K].ANTSGDFEK.[D]	1xPhospho [S4(100)]	0.0211624	0.00140465	2	7	1	P49792; Q99666	P49792 [1990-1998]; Q99666 [1014-1022]	P49792 1xPhospho [S1993(100)]; Q99666 1xPhospho [S1017(100)]	0	1048.4	512011			Shared	High	Not Found	Not Found	High	0.0007065	0.007256	1.56	29.6
FALSE	High	[K].ANVSPEQPPLFTHTVK.[D]	1xPhospho [S4(100)]	2.24967e-05	7.91565e-05	2	2	2	A6QL64; Q5JPF3	A6QL64 [475-490]; Q5JPF3 [509-524]	A6QL64 1xPhospho [S478(100)]; Q5JPF3 1xPhospho [S512(100)]	0	1844.89	438991		1.22391e+06	Shared	High	Not Found	High	High	4.285e-05	1.726e-05	3.62	93.81
FALSE	High	[K].ANVSSPHREFPPATAR.[E]	1xPhospho [S5(99.6)]	8.94938e-06	7.91565e-05	1	1	55	Q92530	Q92530 [149-164]	Q92530 1xPhospho [S153(99.6)]	1	1816.85	1.50749e+07	832623	2.2694e+07		High	Peak Found	High	High	4.285e-05	7.679e-06	4.09	52.09
FALSE	High	[K].APAGPSLEETSVSSPK.[G]	1xPhospho [S14(100)]	2.60093e-06	7.91565e-05	1	1	2	Q6AI08	Q6AI08 [630-645]	Q6AI08 1xPhospho [S643(100)]	0	1636.75		2.10118e+06	156974		Not Found	High	Peak Found	High	4.285e-05	2.599e-06	5.01	69.77
FALSE	High	[K].APAGQEEPGTPPSSPLSAEQLDR.[I]	1xPhospho [T10(100)]	3.31835e-09	7.66507e-05	1	1	1	P13051	P13051 [51-73]	P13051 1xPhospho [T60(100)]	0	2414.09		2.491e+06			Not Found	High	Not Found	High	4.285e-05	7.561e-09	5.26	93.18
FALSE	High	[K].APAGQEEPGTPPSSPLSAEQLDR.[I]	2xPhospho [T10(100); S14(100)]	2.39541e-06	7.91565e-05	1	1	4	P13051	P13051 [51-73]	P13051 2xPhospho [T60(100); S64(100)]	0	2494.05	6.81933e+06	443211	6.74266e+06		High	Peak Found	Peak Found	High	4.285e-05	2.421e-06	4.27	88.81
FALSE	High	[K].APAGQEEPGTPPSSPLSAEQLDR.[I]	1xDeamidated [Q5]; 1xPhospho [S/T]	0.0748414	0.00418041	1	1	1	P13051	P13051 [51-73]		0	2415.07	8.5002e+06	1.1599e+06			Peak Found	High	Not Found	High	0.001934	0.0245	1.61	88.69
FALSE	High	[K].APAPPPKPETPEK.[T]	1xPhospho [T10(100)]	0.00463463	0.000477322	1	1	1	Q9ULL5	Q9ULL5 [1696-1708]	Q9ULL5 1xPhospho [T1705(100)]	0	1438.7		705744	85127		Not Found	High	Peak Found	High	0.0002875	0.001883	3.44	39.88
FALSE	High	[K].APAPPVLSPK.[T]	1xPhospho [S8(100)]	0.0285159	0.00168935	1	1	1	Q8NDI1	Q8NDI1 [401-410]	Q8NDI1 1xPhospho [S408(100)]	0	1056.55		231255	609846		Not Found	Peak Found	High	High	0.0008153	0.00955	2.4	71.68
FALSE	High	[K].APAPSKPGESQESQGTPGELPST.[-]	1xPhospho [T16(97.8)]	0.0103319	0.000810688	1	1	1	Q5UAW9	Q5UAW9 [313-335]	Q5UAW9 1xPhospho [T328(97.8)]	0	2332.03		253484			Not Found	High	Not Found	High	0.0004274	0.003802	1.7	63.6
FALSE	High	[K].APAPVVLGSPVVLGPPVGQAR.[V]	1xPhospho [S9(100)]	6.71582e-08	7.66507e-05	1	1	3	Q6ZN55	Q6ZN55 [156-176]	Q6ZN55 1xPhospho [S164(100)]	0	2061.13		152108	7.5601e+06		Not Found	Peak Found	High	High	4.285e-05	1.055e-07	4.72	119.44
FALSE	High	[K].APASPGAGNPPGTPK.[G]	1xPhospho [S4(100)]	5.94551e-07	7.91565e-05	1	1	3	Q9ULD9	Q9ULD9 [624-638]	Q9ULD9 1xPhospho [S627(100)]	0	1398.64		1.4231e+07	122032		Not Found	High	Peak Found	High	4.285e-05	7.137e-07	4.81	40.92
FALSE	High	[K].APASPGAGNPPGTPK.[G]	2xPhospho [S4(100); T13(100)]	0.000694601	0.000188768	1	1	1	Q9ULD9	Q9ULD9 [624-638]	Q9ULD9 2xPhospho [S627(100); T636(100)]	0	1478.61	662277				High	Not Found	Not Found	High	0.0001021	0.000345	3.46	37.28
FALSE	High	[K].APASPGAGSDAQGPQFGWDHSLHK.[R]	1xPhospho [S4(100)]	3.33433e-14	7.66507e-05	1	1	1	Q5T6F0	Q5T6F0 [12-35]	Q5T6F0 1xPhospho [S15(100)]	0	2498.09				No Quan Values	High	Not Found	Not Found	High	4.285e-05	3.144e-13	7.99
FALSE	High	[K].APASPGAGSDAQGPQFGWDHSLHK.[R]	1xDeamidated [Q15]; 1xPhospho [S4(100)]	0.00454019	0.000477322	1	1	1	Q5T6F0	Q5T6F0 [12-35]	Q5T6F0 1xPhospho [S15(100)]	0	2499.07	5.08964e+06	315168	616803		High	Peak Found	Peak Found	High	0.0002875	0.00185	1.91	85.35
FALSE	High	[K].APDPEGLARPVSPDSPEIISELQQYADVAAAR.[E]	2xPhospho [S12(100); S15(100)]	3.31824e-14	7.66507e-05	1	1	1	Q9Y4B4	Q9Y4B4 [1158-1189]	Q9Y4B4 2xPhospho [S1169(100); S1172(100)]	0	3522.62	6.07307e+06		3.04199e+06		High	Not Found	Peak Found	High	4.285e-05	3.134e-13	9.41	123.35
FALSE	High	[K].APDPEGLARPVSPDSPEIISELQQYADVAAAR.[E]	1xDeamidated [Q23]; 2xPhospho [S12(100); S15(100)]	0.000971411	0.000188768	1	1	1	Q9Y4B4	Q9Y4B4 [1158-1189]	Q9Y4B4 2xPhospho [S1169(100); S1172(100)]	0	3523.6	579515				High	Not Found	Not Found	High	0.0001021	0.0004664	3.03	123.16
FALSE	High	[K].APDSTLRSPSSPIHEEDEEK.[L]	2xPhospho [S8(97.8); S11(99.3)]	0.000669875	0.000188768	1	1	2	O60291	O60291 [450-469]	O60291 2xPhospho [S457(97.8); S460(99.3)]	1	2383.97	1.64624e+06				High	Not Found	Not Found	High	0.0001021	0.0003341	3.03	60.81
FALSE	High	[K].APDTNKEDDSKDNDSESDYMFMAPGAGAIPK.[N]	1xPhospho [S/T/Y]	6.92018e-09	7.66507e-05	1	1	1	O14654	O14654 [761-791]		2	3396.39		3.8753e+06	8.15566e+06		Not Found	Peak Found	High	High	4.285e-05	1.441e-08	4.39	106.37
FALSE	High	[K].APDTNKEDDSKDNDSESDYMFMAPGAGAIPK.[N]	1xDeamidated [N13]; 1xPhospho [S10(99)]	3.44592e-08	7.66507e-05	1	1	2	O14654	O14654 [761-791]	O14654 1xPhospho [S770(99)]	2	3397.38		5913163			Not Found	High	Not Found	High	4.285e-05	5.882e-08	4.3	106.39
FALSE	High	[K].APDTNKEDDSKDNDSESDYMFMAPGAGAIPK.[N]	1xOxidation [M]; 1xPhospho [S10(98.5)]	1.40868e-08	7.66507e-05	1	1	2	O14654	O14654 [761-791]	O14654 1xPhospho [S770(98.5)]	2	3412.39		3.13633e+06			Not Found	High	Not Found	High	4.285e-05	2.688e-08	4.42	97.2
FALSE	High	[K].APEAAVSEDGKSDDELLSSK.[A]	1xPhospho [S12(100)]	2.25385e-09	7.66507e-05	1	1	6	Q8NEY1	Q8NEY1 [188-207]	Q8NEY1 1xPhospho [S199(100)]	1	2127.93	3.18286e+07	1.67735e+06	129746		High	Peak Found	Peak Found	High	4.285e-05	5.392e-09	7.02	72.55
FALSE	High	[K].APEAAVSEDGKSDDELLSSK.[A]	2xPhospho [S7(100); S12(100)]	3.7015e-07	7.91565e-05	1	1	2	Q8NEY1	Q8NEY1 [188-207]	Q8NEY1 2xPhospho [S194(100); S199(100)]	1	2207.9	5.29357e+06	119553			High	Peak Found	Not Found	High	4.285e-05	4.71e-07	5.97	75.23
FALSE	High	[K].APELPNTSSSPSLK.[M]	1xPhospho [S10(100)]	4.22669e-05	7.91565e-05	1	1	1	Q9UN79	Q9UN79 [301-314]	Q9UN79 1xPhospho [S310(100)]	0	1507.7			562919		Not Found	Not Found	High	High	4.285e-05	3.003e-05	3.77	75.88
FALSE	High	[K].APEPEEEIEEVEESEDEGEDPALDSLSQAIAFQQAK.[I]	1xPhospho [S]	0.00426902	0.000411007	1	1	1	Q8TBF4	Q8TBF4 [142-177]		0	4038.74				No Quan Values	Not Found	High	Not Found	High	0.0002612	0.001756	3.02
FALSE	High	[K].APESSDDSEDSSDSSSGSEEDGEGPQGAK.[S]	1xPhospho [S16(100)]	5.4868e-09	7.66507e-05	1	1	1	Q13428	Q13428 [1139-1167]	Q13428 1xPhospho [S1154(100)]	0	2923.04		1.61467e+06			Not Found	High	Not Found	High	4.285e-05	1.174e-08	5.15	34.02
FALSE	High	[K].APETDDSFSDVDCHSNQEDTGCK.[F]	2xCarbamidomethyl [C13; C22]; 1xPhospho [S7(99.5)]	6.02026e-05	7.91565e-05	1	1	1	Q68D20	Q68D20 [153-175]	Q68D20 1xPhospho [S159(99.5)]	0	2693.96				No Quan Values	High	Not Found	Not Found	High	4.285e-05	4.086e-05	2.82
FALSE	High	[K].APFHTPPEEPNECDFK.[N]	1xCarbamidomethyl [C13]; 1xPhospho [T5(100)]	0.0309814	0.00180808	1	1	1	Q9UBU7	Q9UBU7 [549-564]	Q9UBU7 1xPhospho [T553(100)]	0	1994.8		228450			Not Found	High	Not Found	High	0.0008716	0.01037	2.56	82.96
FALSE	High	[K].APFLGSGGTIAPSSFSSR.[G]	1xPhospho [T9(98.4)]	0.15217	0.00698433	1	1	1	Q96PY6	Q96PY6 [423-440]	Q96PY6 1xPhospho [T431(98.4)]	0	1818.84			422955		Not Found	Not Found	High	High	0.00316	0.0522	1.95	113
FALSE	High	[K].APGASPGNPLSPSLSDK.[D]	2xPhospho [S11(100); S13(99.4)]	0.203605	0.00952224	1	1	1	Q7Z5J4	Q7Z5J4 [1348-1364]	Q7Z5J4 2xPhospho [S1358(100); S1360(99.4)]	0	1754.74		183943			Not Found	High	Not Found	High	0.004266	0.07239	2.22	87.34
FALSE	High	[K].APGASPGNPLSPSLSDKDR.[G]	2xPhospho [S11(100); S13(99.4)]	0.0129691	0.00099205	1	1	1	Q7Z5J4	Q7Z5J4 [1348-1366]	Q7Z5J4 2xPhospho [S1358(100); S1360(99.4)]	1	2025.87		189328	127984		Not Found	High	Peak Found	High	0.0005239	0.004659	3.72	78.48
FALSE	High	[K].APGMEGTAALHGDSPARPQQAK.[E]	1xPhospho [S14(100)]	0.000149046	7.91565e-05	1	1	2	O95359	O95359 [1755-1776]	O95359 1xPhospho [S1768(100)]	0	2270.04			1.04429e+06		Not Found	Not Found	High	High	4.285e-05	9.037e-05	3.34	56.64
FALSE	High	[K].APGPEDLSYSDPVAQSFR.[S]	1xPhospho [S8(100)]	0.143454	0.00668673	1	1	1	Q96M86	Q96M86 [2239-2256]	Q96M86 1xPhospho [S2246(100)]	0	2015.87				No Quan Values	Not Found	High	Not Found	High	0.003036	0.04914	2.31
FALSE	High	[K].APGTPHSHTKPYVR.[S]	2xPhospho [T4(100); S/T/Y]	0.118054	0.00556654	1	1	1	Q07020	Q07020 [155-168]	Q07020 2xPhospho [T158(100); S/T/Y]	0	1707.74	519175	314622			Peak Found	High	Not Found	High	0.002531	0.03956	1.87	31.05
FALSE	High	[K].APIDTSDVEEK.[A]	1xPhospho [S6(100)]	6.07884e-05	7.91565e-05	1	1	4	Q06265	Q06265 [301-311]	Q06265 1xPhospho [S306(100)]	0	1283.54	2.25508e+08				High	Not Found	Not Found	High	4.285e-05	4.125e-05	3.23	60.44
FALSE	High	[K].APKPDGPGGGPGGSHMGGNYGDDR.[R]	1xPhospho [S14(100)]	2.27135e-07	7.66507e-05	1	1	3	P35637	P35637 [449-472]	P35637 1xPhospho [S462(100)]	0	2332.94		1.89095e+06			Not Found	High	Not Found	High	4.285e-05	3.077e-07	4.05	46.95
FALSE	High	[K].APKPDGPGGGPGGSHMGGNYGDDR.[R]	1xOxidation [M16]; 1xPhospho [S14(100)]	0.000919881	0.000188768	1	1	1	P35637	P35637 [449-472]	P35637 1xPhospho [S462(100)]	0	2348.94				No Quan Values	Not Found	High	Not Found	High	0.0001021	0.0004445	2.14
FALSE	High	[K].APKPDGPGGGPGGSHMGGNYGDDR.[R]	1xDeamidated [N19]; 1xPhospho [S14(100)]	0.00241596	0.000312471	1	1	1	P35637	P35637 [449-472]	P35637 1xPhospho [S462(100)]	0	2333.92				No Quan Values	Not Found	High	Not Found	High	0.0001499	0.001061	3.08
FALSE	High	[K].APLKPYPVSPSDK.[V]	1xPhospho [S9(100)]	1.69049e-06	7.91565e-05	1	1	2	P41252	P41252 [1039-1051]	P41252 1xPhospho [S1047(100)]	0	1478.73		458841	2.87488e+07		Not Found	High	High	High	4.285e-05	1.785e-06	4.55	65.84
FALSE	High	[K].APLNIPGTPVLEDFPQNDDEK.[E]	1xPhospho [T8(100)]	5.65296e-05	7.91565e-05	1	1	1	Q15003	Q15003 [42-62]	Q15003 1xPhospho [T49(100)]	0	2389.1		182442	1.64304e+06		Not Found	Peak Found	High	High	4.285e-05	3.867e-05	3.41	120.87
FALSE	High	[K].APPPPISPTQLSDVSSPR.[S]	2xPhospho [S/T]	0.0875553	0.0045876	1	1	1	Q9P0K7	Q9P0K7 [275-292]		0	2005.9		96463.7	110810		Not Found	High	Peak Found	High	0.00212	0.02897	1.32	100.2
FALSE	High	[K].APPPPISPTQLSDVSSPR.[S]	1xPhospho [S/T]	0.100132	0.00499574	1	1	1	Q9P0K7	Q9P0K7 [275-292]		0	1925.94	226295		88567.5		High	Not Found	Peak Found	High	0.002318	0.03337	1.57	100.55
FALSE	High	[K].APPSLPHSASLR.[S]	2xPhospho [S4(100); S8(99.3)]	0.197844	0.00906511	1	1	1	Q9UJF2	Q9UJF2 [884-895]	Q9UJF2 2xPhospho [S887(100); S891(99.3)]	0	1392.61		940418	966657		Not Found	High	Peak Found	High	0.004097	0.06994	2.14	80.84
FALSE	High	[K].APPSPGSLAAPGR.[L]	1xPhospho [S4(100)]	0.00116582	0.000221256	1	1	2	Q9Y4B5	Q9Y4B5 [84-96]	Q9Y4B5 1xPhospho [S87(100)]	0	1257.6			1.81067e+06		Not Found	Not Found	High	High	0.0001144	0.0005502	1.98	71.14
FALSE	High	[K].APQESQVVVEGGSGEGQGSPSQLLSDDETK.[D]	2xPhospho [S19(100); S25(100)]	6.50481e-10	7.66507e-05	1	1	2	Q66K14	Q66K14 [1120-1149]	Q66K14 2xPhospho [S1138(100); S1144(100)]	0	3175.34	9.29851e+06				High	Not Found	Not Found	High	4.285e-05	1.815e-09	6.71	94.12
FALSE	High	[K].APQESQVVVEGGSGEGQGSPSQLLSDDETK.[D]	1xPhospho [S19(100)]	1.40863e-13	7.66507e-05	1	1	11	Q66K14	Q66K14 [1120-1149]	Q66K14 1xPhospho [S1138(100)]	0	3095.37	5.53195e+06	61498787	1.27987e+06		High	High	Peak Found	High	4.285e-05	1.111e-12	7.78	96.89
FALSE	High	[K].APQESQVVVEGGSGEGQGSPSQLLSDDETK.[D]	1xDeamidated [Q17]; 1xPhospho [S19(100)]	2.46117e-10	7.66507e-05	1	1	1	Q66K14	Q66K14 [1120-1149]	Q66K14 1xPhospho [S1138(100)]	0	3096.35	3.67647e+06				High	Not Found	Not Found	High	4.285e-05	7.722e-10	6.16	96.71
FALSE	High	[K].APQESQVVVEGGSGEGQGSPSQLLSDDETK.[D]	3xDeamidated [Q3; Q6; Q17]; 1xPhospho [S25(95.1)]	0.0508093	0.00275354	1	1	1	Q66K14	Q66K14 [1120-1149]	Q66K14 1xPhospho [S1144(95.1)]	0	3098.32				No Quan Values	Not Found	High	Not Found	High	0.001284	0.01661	2.58
FALSE	High	[K].APSATSPSGQLPHHSSTQPLDLAPGR.[M]	1xPhospho [S6(100)]	4.52624e-10	7.66507e-05	1	1	1	P0C7T5	P0C7T5 [201-226]	P0C7T5 1xPhospho [S206(100)]	0	2689.27	1.2073e+06				High	Not Found	Not Found	High	4.285e-05	1.317e-09	3.97	83.9
FALSE	High	[K].APSEEDSLSSVPISPYK.[D]	1xPhospho [S3(100)]	3.81747e-05	7.91565e-05	1	1	1	Q9Y676	Q9Y676 [36-52]	Q9Y676 1xPhospho [S38(100)]	0	1885.85		1.00551e+06	326234		Not Found	High	Peak Found	High	4.285e-05	2.745e-05	3.04	103.96
FALSE	High	[K].APSEEDSLSSVPISPYKDEPWK.[Y]	1xPhospho [S14(100)]	4.48699e-11	7.66507e-05	1	1	2	Q9Y676	Q9Y676 [36-57]	Q9Y676 1xPhospho [S49(100)]	1	2541.14			1.65274e+07		Not Found	Not Found	High	High	4.285e-05	1.739e-10	6.02	110.72
FALSE	High	[K].APSEEELHGDQTDFGQGSQSPQK.[Q]	1xPhospho [S20(100)]	6.78739e-14	7.66507e-05	1	1	3	Q8TE77	Q8TE77 [68-90]	Q8TE77 1xPhospho [S87(100)]	0	2552.06	6.27499e+06	1.04626e+06			High	High	Not Found	High	4.285e-05	5.854e-13	9.65	62.66
FALSE	High	[K].APSEEELHGDQTDFGQGSQSPQKQEEQR.[Q]	1xPhospho [S20(100)]	6.6446e-12	7.66507e-05	1	1	2	Q8TE77	Q8TE77 [68-95]	Q8TE77 1xPhospho [S87(100)]	1	3222.36	4.39877e+06				High	Not Found	Not Found	High	4.285e-05	3.256e-11	5.75	60.58
FALSE	High	[K].APSIDGKEELDLAEK.[M]	1xPhospho [S3(100)]	3.64819e-07	7.91565e-05	1	1	10	Q9H0E9	Q9H0E9 [385-399]	Q9H0E9 1xPhospho [S387(100)]	1	1694.79	6.8261e+06	212707			High	High	Not Found	High	4.285e-05	4.649e-07	2.86	87.56
FALSE	High	[K].APSLEDGSDAFMSPQDVR.[G]	1xPhospho [S3(100)]	8.2842e-05	7.91565e-05	1	1	3	O75387	O75387 [265-282]	O75387 1xPhospho [S267(100)]	0	2001.83		915758			Not Found	High	Not Found	High	4.285e-05	5.405e-05	4.04	104.98
FALSE	High	[K].APSLEDGSDAFMSPQDVR.[G]	1xOxidation [M12]; 1xPhospho [S3(100)]	0.000509864	0.000158881	1	1	2	O75387	O75387 [265-282]	O75387 1xPhospho [S267(100)]	0	2017.82		343941			Not Found	High	Not Found	High	9.211e-05	0.000263	2.78	92.72
FALSE	High	[K].APSLTDLVK.[S]	1xPhospho [S3(100)]	2.85348e-05	7.91565e-05	1	1	7	O15014	O15014 [1053-1061]	O15014 1xPhospho [S1055(100)]	0	1023.51	1.96474e+06		2.84407e+07		High	Not Found	High	High	4.285e-05	2.126e-05	3.64	103.89
FALSE	High	[K].APSPEKAEEESER.[L]	1xPhospho [S3(100)]	5.30797e-05	7.91565e-05	1	1	4	P08243	P08243 [380-392]	P08243 1xPhospho [S382(100)]	1	1538.64	302411	1.28487e+06			Peak Found	High	Not Found	High	4.285e-05	3.661e-05	3.04	35.84
FALSE	High	[K].APSPSINR.[Q]	1xPhospho [S3(100)]	0.0342781	0.00204283	1	1	5	Q9UJ41	Q9UJ41 [122-129]	Q9UJ41 1xPhospho [S124(100)]	0	921.419	452776	608296			High	High	Not Found	High	0.0009631	0.01136	1.21	36.05
FALSE	High	[K].APSPTGPALISGASPVHCAADGTVELK.[A]	1xCarbamidomethyl [C18]; 2xPhospho [S3(100); S14(100)]	1.91217e-09	7.66507e-05	1	1	3	Q76L83	Q76L83 [832-858]	Q76L83 2xPhospho [S834(100); S845(100)]	0	2763.25	2.97495e+06		3.99817e+07		High	Not Found	High	High	4.285e-05	4.664e-09	7.1	109.84
FALSE	High	[K].APSQLPLSGSR.[L]	1xPhospho [S]	0.0031202	0.000312471	1	1	1	Q9BW19	Q9BW19 [24-34]		0	1192.57		95951	2.40925e+06		Not Found	Peak Found	High	High	0.0001499	0.001333	2.67	65.24
FALSE	High	[K].APSRDEPCSSTSRPALEEDVIYHVK.[Y]	1xCarbamidomethyl [C8]; 1xPhospho [S3(100)]	2.7216e-09	7.66507e-05	1	1	1	Q96T88	Q96T88 [163-187]	Q96T88 1xPhospho [S165(100)]	1	2923.33			1.36447e+06		Not Found	Not Found	High	High	4.285e-05	6.352e-09	5.47	89.14
FALSE	High	[K].APSSLSDAVPQR.[A]	1xPhospho [S4(100)]	0.000628668	0.000188768	1	1	2	Q8IX01	Q8IX01 [570-581]	Q8IX01 1xPhospho [S573(100)]	0	1307.6		1.66436e+06	2.18535e+06		Not Found	High	Peak Found	High	0.0001021	0.0003161	2.34	65.21
FALSE	High	[K].APSTSHSGFPPVANGPRSPPSLR.[C]	1xPhospho [S18(100)]	2.38455e-05	7.91565e-05	1	1	2	Q66K74	Q66K74 [565-587]	Q66K74 1xPhospho [S582(100)]	1	2396.15			2.67729e+06		Not Found	Not Found	High	High	4.285e-05	1.82e-05	3.74	85.81
FALSE	High	[K].APVGSVVSVPSQSSASSDK.[Y]	1xPhospho [S]	0.000293912	7.91565e-05	1	1	1	P52594	P52594 [355-373]		0	1868.86			673205		Not Found	Not Found	High	High	5.986e-05	0.0001623	3.18	76.16
FALSE	High	[K].APVHFVEPLSPTGVAGHR.[K]	1xPhospho [S10(100)]	8.58674e-07	7.91565e-05	1	1	2	Q5T5Y3	Q5T5Y3 [1071-1088]	Q5T5Y3 1xPhospho [S1080(100)]	0	1950.96	2.18035e+06				High	Not Found	Not Found	High	4.285e-05	9.857e-07	4.6	96.92
FALSE	High	[K].APVPGTPDSLSSGSSR.[D]	1xPhospho [T6(100)]	0.000166394	7.91565e-05	1	1	10	Q9UJZ1	Q9UJZ1 [322-337]	Q9UJZ1 1xPhospho [T327(100)]	0	1594.71		1.33823e+07	7.13562e+06		Not Found	High	High	High	4.285e-05	9.912e-05	2.48	64.33
FALSE	High	[K].APVPQQAPSPQAAPQPQQVAQPLPAQPPALAQPQYQSPQQPPQTR.[W]	1xPhospho [S37(100)]	3.36204e-06	7.91565e-05	1	1	2	Q9BYJ9	Q9BYJ9 [283-327]	Q9BYJ9 1xPhospho [S319(100)]	0	4837.42			6.31911e+06		Not Found	Not Found	High	High	4.285e-05	3.261e-06	5.86	108.19
FALSE	High	[K].APVPSTCSSTFPEELSPPSHQAK.[R]	1xCarbamidomethyl [C7]; 1xPhospho [S16(100)]	6.82707e-10	7.66507e-05	1	1	5	Q14980	Q14980 [154-176]	Q14980 1xPhospho [S169(100)]	0	2534.13	8.66888e+06		3.48041e+07		High	Not Found	High	High	4.285e-05	1.893e-09	7.21	92
FALSE	High	[K].APVPSTCSSTFPEELSPPSHQAK.[R]	1xCarbamidomethyl [C7]; 1xDeamidated [Q21]; 1xPhospho [S16(100)]	0.0121288	0.000899279	1	1	1	Q14980	Q14980 [154-176]	Q14980 1xPhospho [S169(100)]	0	2535.11				No Quan Values	Not Found	Not Found	High	High	0.0004612	0.00437	2.86
FALSE	High	[K].APVQPQQSPAAAPGGTDEKPSGK.[E]	1xPhospho [S8(100)]	2.21706e-12	7.66507e-05	1	1	9	Q13200	Q13200 [9-31]	Q13200 1xPhospho [S16(100)]	0	2298.08		423127488	4.58393e+06		Not Found	High	High	High	4.285e-05	1.244e-11	5.33	44.34
FALSE	High	[K].APVQPQQSPAAAPGGTDEKPSGK.[E]	1xDeamidated [Q]; 1xPhospho [S8(100)]	3.60958e-11	7.66507e-05	1	1	2	Q13200	Q13200 [9-31]	Q13200 1xPhospho [S16(100)]	0	2299.06		1.94096e+07			Not Found	High	Not Found	High	4.285e-05	1.435e-10	6.58	46.54
FALSE	High	[K].APVQPQQSPAAAPGGTDEKPSGK.[E]	2xDeamidated [Q4; Q6]; 1xPhospho [S8(100)]	0.00931304	0.000780033	1	1	1	Q13200	Q13200 [9-31]	Q13200 1xPhospho [S16(100)]	0	2300.04	5.92603e+06	1.65175e+06			Peak Found	High	Not Found	High	0.0004154	0.003468	2.27	45.07
FALSE	High	[K].APVSSTESVIQSNTPTPPPSQPLNETAEEESR.[I]	1xPhospho [T16(100)]	3.37331e-11	7.66507e-05	1	1	14	Q9HC35	Q9HC35 [884-915]	Q9HC35 1xPhospho [T899(100)]	0	3459.58	529279	7.26283e+07	1.82629e+08		Peak Found	High	High	High	4.285e-05	1.356e-10	8.03	96.88
FALSE	High	[K].APVSSTESVIQSNTPTPPPSQPLNETAEEESR.[I]	1xDeamidated [N13]; 1xPhospho [T16(100)]	4.4095e-13	7.66507e-05	1	1	2	Q9HC35	Q9HC35 [884-915]	Q9HC35 1xPhospho [T899(100)]	0	3460.56			2.08586e+06		Not Found	Not Found	High	High	4.285e-05	3.029e-12	6.97	96.98
FALSE	High	[K].APVSSTESVIQSNTPTPPPSQPLNETAEEESR.[I]	2xPhospho [T14(100); T16(100)]	4.02644e-09	7.66507e-05	1	1	8	Q9HC35	Q9HC35 [884-915]	Q9HC35 2xPhospho [T897(100); T899(100)]	0	3539.55	1.5356e+07	1.89234e+08			High	High	Not Found	High	4.285e-05	8.962e-09	6.06	94.03
FALSE	High	[K].APVSSTESVIQSNTPTPPPSQPLNETAEEESR.[I]	3xPhospho [T14(98.9); T16(100); S/T]	3.0988e-05	7.91565e-05	1	1	2	Q9HC35	Q9HC35 [884-915]	Q9HC35 3xPhospho [T897(98.9); T899(100); S/T]	0	3619.51	2.17517e+06				High	Not Found	Not Found	High	4.285e-05	2.285e-05	4.52	95.16
FALSE	High	[K].APWIPPNPTSPPASPK.[C]	2xPhospho [S10(100); S14(100)]	6.41129e-05	7.91565e-05	1	1	1	Q2KHM9	Q2KHM9 [555-570]	Q2KHM9 2xPhospho [S564(100); S568(100)]	0	1816.81			2.79761e+06		Not Found	Not Found	High	High	4.285e-05	4.32e-05	5.05	103.24
FALSE	High	[K].APYTCGGDSDQYVLMSSPVGR.[I]	1xCarbamidomethyl [C5]; 1xOxidation [M15]; 1xPhospho [S17(98.9)]	9.48326e-05	7.91565e-05	1	1	1	Q9Y4H2	Q9Y4H2 [812-832]	Q9Y4H2 1xPhospho [S828(98.9)]	0	2355.96		253185	1.08414e+06		Not Found	Peak Found	High	High	4.285e-05	6.083e-05	3.04	89.08
FALSE	High	[K].APYTCGGDSDQYVLMSSPVGR.[I]	1xCarbamidomethyl [C5]; 1xPhospho [S17(100)]	3.65061e-06	7.91565e-05	1	1	2	Q9Y4H2	Q9Y4H2 [812-832]	Q9Y4H2 1xPhospho [S828(100)]	0	2339.97			3.60651e+06		Not Found	Not Found	High	High	4.285e-05	3.5e-06	4.43	100.76
FALSE	High	[K].AQAVSEEEEEEEGK.[S]	1xPhospho [S5(100)]	2.27161e-05	7.91565e-05	1	1	11	Q9GZR7	Q9GZR7 [78-91]	Q9GZR7 1xPhospho [S82(100)]	0	1643.63		164191623	183192		Not Found	High	High	High	4.285e-05	1.739e-05	3.8	40.53
FALSE	High	[K].AQAVSEEEEEEEGK.[S]	1xDeamidated [Q2]; 1xPhospho [S5(100)]	0.000149046	7.91565e-05	1	1	1	Q9GZR7	Q9GZR7 [78-91]	Q9GZR7 1xPhospho [S82(100)]	0	1644.62		6.36352e+06			Not Found	High	Not Found	High	4.285e-05	9.025e-05	3.49	42.98
FALSE	High	[K].AQDGENEKNSEKEQDSEVSEDTK.[S]	1xDeamidated [N/Q]; 1xPhospho [S10(100)]	2.18517e-07	7.66507e-05	1	1	2	Q92922	Q92922 [807-829]	Q92922 1xPhospho [S816(100)]	2	2677.06		674608			Not Found	High	Not Found	High	4.285e-05	2.968e-07	3.9	29.02
FALSE	High	[K].AQDPAAATASSPSTPDPASAPSTTPASPATPAQPSTSGSASSDAGSGSR.[R]	1xPhospho [S27(100)]	1.47129e-13	7.66507e-05	1	1	3	Q9NRR5	Q9NRR5 [88-136]	Q9NRR5 1xPhospho [S114(100)]	0	4490.97			7.44738e+06		Not Found	Not Found	High	High	4.285e-05	1.156e-12	6.44	76.71
FALSE	High	[K].AQDPAAATASSPSTPDPASAPSTTPASPATPAQPSTSGSASSDAGSGSR.[R]	2xDeamidated [Q2; Q33]; 1xPhospho [T8(96.9)]	1.53826e-09	7.66507e-05	1	1	1	Q9NRR5	Q9NRR5 [88-136]	Q9NRR5 1xPhospho [T95(96.9)]	0	4492.94				No Quan Values	Not Found	Not Found	High	High	4.285e-05	3.846e-09	5.53
FALSE	High	[K].AQDPAAATASSPSTPDPASAPSTTPASPATPAQPSTSGSASSDAGSGSR.[R]	2xPhospho [S11(97.3); S46(98.2)]	1.29126e-08	7.66507e-05	1	1	3	Q9NRR5	Q9NRR5 [88-136]	Q9NRR5 2xPhospho [S98(97.3); S133(98.2)]	0	4570.94	1.26621e+06		5.53156e+06		Peak Found	Not Found	High	High	4.285e-05	2.486e-08	4.75	79.18
FALSE	High	[K].AQDTISRGSDDSVPVISFK.[D]	1xPhospho [S12(98.9)]	3.94929e-05	7.91565e-05	1	1	2	Q96S38	Q96S38 [656-674]	Q96S38 1xPhospho [S667(98.9)]	1	2101.98	352436		958518		High	Not Found	High	High	4.285e-05	2.825e-05	3.71	103.47
FALSE	High	[K].AQDTISRGSDDSVPVISFK.[D]	2xPhospho [S6(100); S9(100)]	4.35144e-05	7.91565e-05	1	1	1	Q96S38	Q96S38 [656-674]	Q96S38 2xPhospho [S661(100); S664(100)]	1	2181.95		1.01583e+06			Not Found	High	Not Found	High	4.285e-05	3.077e-05	4.05	108.72
FALSE	High	[K].AQDTISRGSDDSVPVISFK.[D]	3xPhospho [T/S]	0.00503395	0.000509411	1	1	1	Q96S38	Q96S38 [656-674]	Q96S38 3xPhospho [T/S]	1	2261.91	657626	399150	2.16887e+07		Peak Found	High	Peak Found	High	0.0003001	0.002023	2.7	109.48
FALSE	High	[K].AQEAEAQSEDDDEDTEEEQGEEK.[E]	1xPhospho [S8(100)]	5.54012e-09	7.66507e-05	1	1	1	Q5C9Z4	Q5C9Z4 [273-295]	Q5C9Z4 1xPhospho [S280(100)]	0	2690.96		7.72297e+06			Not Found	High	Not Found	High	4.285e-05	1.187e-08	6.34	37.36
FALSE	High	[K].AQEAEAQSEDDDEDTEEEQGEEK.[E]	2xPhospho [S8(100); T15(100)]	3.34409e-07	7.91565e-05	1	1	1	Q5C9Z4	Q5C9Z4 [273-295]	Q5C9Z4 2xPhospho [S280(100); T287(100)]	0	2770.92		3.70897e+06			Not Found	High	Not Found	High	4.285e-05	4.32e-07	7.63	35.37
FALSE	High	[K].AQESGQGSTAGPLRPPPPGAGGPATPSK.[A]	1xPhospho [T25(99.6)]	2.99784e-14	7.66507e-05	1	1	4	Q96RK0	Q96RK0 [559-586]	Q96RK0 1xPhospho [T583(99.6)]	0	2650.26			4.49524e+06		Not Found	Not Found	High	High	4.285e-05	2.866e-13	8.32	65.61
FALSE	High	[K].AQGPLPNQHSLK.[G]	1xPhospho [S10(100)]	0.00017961	7.91565e-05	1	1	1	Q4VCS5	Q4VCS5 [220-231]	Q4VCS5 1xPhospho [S229(100)]	0	1369.66		387721	3.82726e+06		Not Found	Peak Found	High	High	5.986e-05	0.0001059	3.47	52.48
FALSE	High	[K].AQHLHTQALTALSPSTSGLTPTSSCSPPSSTSGK.[L]	1xCarbamidomethyl [C25]; 1xPhospho [S26(99.6)]	1.01886e-08	7.66507e-05	1	1	1	Q6P0Q8	Q6P0Q8 [1619-1652]	Q6P0Q8 1xPhospho [S1644(99.6)]	0	3474.62			981092		Not Found	Not Found	High	High	4.285e-05	2.024e-08	4.26	94.22
FALSE	High	[K].AQHPDYSFGELSR.[L]	1xPhospho [S7(100)]	0.00129573	0.000221256	1	1	1	Q86U86	Q86U86 [1399-1411]	Q86U86 1xPhospho [S1405(100)]	0	1586.66	850672		1.5174e+06		Peak Found	Not Found	High	High	0.0001144	0.0006059	2.47	87.72
FALSE	High	[K].AQHTLPQDPAIVQSSLGSASASPFQPHVPYSPFR.[G]	1xPhospho [S31(100)]	2.91502e-10	7.66507e-05	1	1	1	Q9BX40	Q9BX40 [85-118]	Q9BX40 1xPhospho [S115(100)]	0	3697.78			757477		Not Found	Not Found	High	High	4.285e-05	8.978e-10	5.84	118.55
FALSE	High	[K].AQHTLPQDPAIVQSSLGSASASPFQPHVPYSPFR.[G]	2xPhospho [S31(100); S/T/Y]	3.16476e-10	7.66507e-05	1	1	1	Q9BX40	Q9BX40 [85-118]	Q9BX40 2xPhospho [S115(100); S/T/Y]	0	3777.75			1.47856e+06		Not Found	Not Found	High	High	4.285e-05	9.618e-10	7.54	119.94
FALSE	High	[K].AQLENHEPEEEEEEEMETEEK.[E]	1xPhospho [T18(100)]	1.16318e-10	7.66507e-05	1	1	1	Q8N7H5	Q8N7H5 [369-389]	Q8N7H5 1xPhospho [T386(100)]	0	2668.01	398106	1.686e+06			Peak Found	High	Not Found	High	4.285e-05	4.015e-10	6.93	62.39
FALSE	High	[K].AQLEPVASPAK.[K]	1xPhospho [S8(100)]	0.00146816	0.000221256	1	1	2	Q15149	Q15149 [1428-1438]	Q15149 1xPhospho [S1435(100)]	0	1190.58	3.18985e+06	471366			High	Peak Found	Not Found	High	0.0001144	0.0006764	2.9	55.95
FALSE	High	[K].AQLGLGHSYSR.[A]	1xPhospho [S/Y]	0.0121288	0.000899279	1	1	1	O00567	O00567 [144-154]		0	1268.58			332112		Not Found	Not Found	High	High	0.0004612	0.004375	2.71	57.06
FALSE	High	[K].AQLSPGIYDDTSAR.[R]	1xPhospho [S4(100)]	0.000614559	0.000188768	1	1	1	O75376	O75376 [1469-1482]	O75376 1xPhospho [S1472(100)]	0	1573.69	125900	2.79479e+06			Peak Found	High	Not Found	High	0.0001021	0.0003099	3.01	81.5
FALSE	High	[K].AQLSPGIYDDTSARRTPVSYQNTMSR.[G]	2xPhospho [S4(100); T/S/Y]	0.00689397	0.000630944	1	1	1	O75376	O75376 [1469-1494]	O75376 2xPhospho [S1472(100); T/S/Y]	2	3074.34	685781				High	Not Found	Not Found	High	0.0003592	0.002657	3.01	91.36
FALSE	High	[K].AQLSVQTSPVPTPDPK.[R]	1xPhospho [S4(100)]	0.0309814	0.00180808	1	1	1	O43426	O43426 [1338-1353]	O43426 1xPhospho [S1341(100)]	0	1744.85			1.5597e+06		Not Found	Not Found	High	High	0.0008716	0.01037	2.4	84.05
FALSE	High	[K].AQNAPSPGQSQADSSSLEQEK.[Y]	1xPhospho [S6(100)]	9.36792e-07	7.91565e-05	1	1	1	O95248	O95248 [1224-1244]	O95248 1xPhospho [S1229(100)]	0	2238.95	2.07828e+06				High	Not Found	Not Found	High	4.285e-05	1.066e-06	5.18	53.89
FALSE	High	[K].AQNPAYFEGKPASLDEGAMAGAR.[S]	1xPhospho [S13(100)]	4.16105e-08	7.66507e-05	1	1	1	Q5JU85	Q5JU85 [400-422]	Q5JU85 1xPhospho [S412(100)]	0	2431.07				No Quan Values	Not Found	Not Found	High	High	4.285e-05	6.937e-08	4.86
FALSE	High	[K].AQPAPPELNSESEDYSPSSSETVR.[S]	1xPhospho [S16(100)]	0.000430247	0.000119331	1	1	1	O15075	O15075 [711-734]	O15075 1xPhospho [S726(100)]	0	2657.13				No Quan Values	Not Found	High	Not Found	High	7.582e-05	0.0002263	3.4
FALSE	High	[K].AQPSSSEDELDNVFFK.[K]	1xPhospho [S]	0.000770844	0.000188768	1	1	1	Q5T5U3	Q5T5U3 [1428-1443]		0	1892.79		515551			Not Found	High	Not Found	High	0.0001021	0.0003788	2.36	116.33
FALSE	High	[K].AQQGLYQVPGPSPQFQSPPAK.[Q]	1xPhospho [S17(100)]	5.19758e-08	7.66507e-05	1	1	3	P56945	P56945 [123-143]	P56945 1xPhospho [S139(100)]	0	2305.1	9.10436e+06		117115		High	Not Found	Peak Found	High	4.285e-05	8.421e-08	6.33	101.01
FALSE	High	[K].AQQGLYQVPGPSPQFQSPPAK.[Q]	1xDeamidated [Q]; 1xPhospho [S17(100)]	0.0906671	0.00469957	1	1	2	P56945	P56945 [123-143]	P56945 1xPhospho [S139(100)]	0	2306.09	516992				High	Not Found	Not Found	High	0.002173	0.03002	1.63	103.2
FALSE	High	[K].AQQQEEQGSVNDVK.[E]	1xPhospho [S9(100)]	0.000212183	7.91565e-05	1	1	1	Q9Y4W2	Q9Y4W2 [552-565]	Q9Y4W2 1xPhospho [S560(100)]	0	1639.7	7.89204e+06				High	Not Found	Not Found	High	5.986e-05	0.0001225	3.65	30.14
FALSE	High	[K].AQQQEEQGSVNDVK.[E]	1xDeamidated [N11]; 1xPhospho [S9(100)]	0.00117117	0.000221256	1	1	2	Q9Y4W2	Q9Y4W2 [552-565]	Q9Y4W2 1xPhospho [S560(100)]	0	1640.68	615476	657969			High	High	Not Found	High	0.0001144	0.0005521	2.57	34.22
FALSE	High	[K].AQQQEEQGSVNDVKEEEK.[E]	1xPhospho [S9(100)]	5.48152e-08	7.66507e-05	1	1	1	Q9Y4W2	Q9Y4W2 [552-569]	Q9Y4W2 1xPhospho [S560(100)]	1	2154.92	8.44033e+06				High	Not Found	Not Found	High	4.285e-05	8.853e-08	6.54	35.97
FALSE	High	[K].AQSLIDLGSSSSTSSTASLSGNSPK.[T]	1xPhospho [S3(100)]	1.1368e-06	7.91565e-05	1	1	1	Q9NZM3	Q9NZM3 [208-232]	Q9NZM3 1xPhospho [S210(100)]	0	2462.13				No Quan Values	High	Not Found	Not Found	High	4.285e-05	1.261e-06	4.3
FALSE	High	[K].AQSLVISPPAPSPR.[K]	2xPhospho [S12(100); S]	0.0568486	0.00306718	1	1	1	P46013	P46013 [573-586]	P46013 2xPhospho [S584(100); S]	0	1579.73		143403			Not Found	High	Not Found	High	0.001426	0.01861	1.44	95.45
FALSE	High	[K].AQSNGSGNGSDSEMDTSSLER.[G]	1xPhospho [S10(98.4)]	0.000102935	7.91565e-05	1	1	2	Q9NRY4	Q9NRY4 [1125-1145]	Q9NRY4 1xPhospho [S1134(98.4)]	0	2208.83	1.65001e+07				High	Not Found	Not Found	High	4.285e-05	6.521e-05	4.27	56.53
FALSE	High	[K].AQSNGSGNGSDSEMDTSSLER.[G]	1xDeamidated [N4]; 1xPhospho [S/T]	3.72204e-06	7.91565e-05	1	1	2	Q9NRY4	Q9NRY4 [1125-1145]		0	2209.82	1.35649e+07				High	Not Found	Not Found	High	4.285e-05	3.565e-06	5.26	57.74
FALSE	High	[K].AQSNGSGNGSDSEMDTSSLER.[G]	2xDeamidated [N4; N8]; 1xPhospho [S10(99.1)]	3.48141e-05	7.91565e-05	1	1	2	Q9NRY4	Q9NRY4 [1125-1145]	Q9NRY4 1xPhospho [S1134(99.1)]	0	2210.8	1.94365e+06				High	Not Found	Not Found	High	4.285e-05	2.526e-05	3.56	59.27
FALSE	High	[K].AQSNGSGNGSDSEMDTSSLER.[G]	1xOxidation [M14]; 1xPhospho [S10(100)]	4.01862e-07	7.91565e-05	1	1	2	Q9NRY4	Q9NRY4 [1125-1145]	Q9NRY4 1xPhospho [S1134(100)]	0	2224.83	3.56837e+06				High	Not Found	Not Found	High	4.285e-05	5.075e-07	5.57	39.56
FALSE	High	[K].AQSNGSGNGSDSEMDTSSLER.[G]	1xDeamidated [N4]; 1xOxidation [M14]; 1xPhospho [S10(99.2)]	0.000261311	7.91565e-05	1	1	1	Q9NRY4	Q9NRY4 [1125-1145]	Q9NRY4 1xPhospho [S1134(99.2)]	0	2225.81	3.04253e+06				High	Not Found	Not Found	High	5.986e-05	0.0001465	4.48	41
FALSE	High	[K].AQSNGSGNGSDSEMDTSSLER.[G]	2xDeamidated [N4; N8]; 1xOxidation [M14]; 1xPhospho [S10(99)]	0.00136953	0.000221256	1	1	2	Q9NRY4	Q9NRY4 [1125-1145]	Q9NRY4 1xPhospho [S1134(99)]	0	2226.8	388645				High	Not Found	Not Found	High	0.0001144	0.0006361	2.39	42.71
FALSE	High	[K].AQSNGSGNGSDSEMDTSSLER.[G]	1xOxidation [M14]; 2xPhospho [S18(100); S/T]	0.00242772	0.000312471	1	1	2	Q9NRY4	Q9NRY4 [1125-1145]	Q9NRY4 2xPhospho [S1142(100); S/T]	0	2304.8	355744				High	Not Found	Not Found	High	0.0001499	0.001065	2.12	36.05
FALSE	High	[K].AQSNGSGNGSDSEMDTSSLER.[G]	2xPhospho [S6(96.5); S18(100)]	0.0144306	0.00107939	1	1	1	Q9NRY4	Q9NRY4 [1125-1145]	Q9NRY4 2xPhospho [S1130(96.5); S1142(100)]	0	2288.8	1.07988e+06				High	Not Found	Not Found	High	0.0005699	0.005124	3.28	52.55
FALSE	High	[K].AQSSGPEHPGPESSLPSGALSK.[S]	1xPhospho [S4(100)]	2.40781e-05	7.91565e-05	1	1	3	Q9H8N7	Q9H8N7 [374-395]	Q9H8N7 1xPhospho [S377(100)]	0	2199.99			1.08489e+06		Not Found	Not Found	High	High	4.285e-05	1.831e-05	2.54	76.02
FALSE	High	[K].AQSVSPVQAPPPGGSAQLLPGK.[V]	1xPhospho [S3(100)]	1.44874e-07	7.66507e-05	1	1	3	Q96RK0	Q96RK0 [900-921]	Q96RK0 1xPhospho [S902(100)]	0	2166.1	8.08598e+06		168262		High	Not Found	Peak Found	High	4.285e-05	2.069e-07	4.29	95.23
FALSE	High	[K].AQSVSPVQAPPPGGSAQLLPGK.[V]	2xPhospho [S3(100); S5(100)]	1.93585e-06	7.91565e-05	1	1	7	Q96RK0	Q96RK0 [900-921]	Q96RK0 2xPhospho [S902(100); S904(100)]	0	2246.06	176925		3.05866e+06		Peak Found	Not Found	High	High	4.285e-05	2.012e-06	3.96	97.35
FALSE	High	[K].AQSVSPVQAPPPGGSAQLLPGK.[V]	1xDeamidated [Q8]; 1xPhospho [S5(99.3)]	0.020919	0.00140465	1	1	1	Q96RK0	Q96RK0 [900-921]	Q96RK0 1xPhospho [S904(99.3)]	0	2167.08	326659				High	Not Found	Not Found	High	0.000695	0.007163	2.2	96.8
FALSE	High	[K].AQTPPGPSLSGSK.[S]	1xPhospho [T3(100)]	0.000704104	0.000188768	1	1	8	Q9UQ35	Q9UQ35 [1001-1013]	Q9UQ35 1xPhospho [T1003(100)]	0	1306.6		392595136	5.66681e+07		Not Found	High	High	High	0.0001021	0.0003501	2.49	52.1
FALSE	High	[K].AQTPPGPSLSGSK.[S]	1xDeamidated [Q2]; 1xPhospho [T3(100)]	0.00164216	0.000254928	1	1	1	Q9UQ35	Q9UQ35 [1001-1013]	Q9UQ35 1xPhospho [T1003(100)]	0	1307.59	1.46992e+06	2.243e+06			Peak Found	High	Not Found	High	0.0001276	0.0007493	2.65	56.22
FALSE	High	[K].AQTPPGPSLSGSKSPCPQEK.[S]	1xCarbamidomethyl [C16]; 2xPhospho [T3(100); S14(100)]	4.04207e-08	7.66507e-05	1	1	17	Q9UQ35	Q9UQ35 [1001-1020]	Q9UQ35 2xPhospho [T1003(100); S1014(100)]	1	2212.93		5.86273e+08	5.776e+06		Not Found	High	High	High	4.285e-05	6.772e-08	6.1	57.6
FALSE	High	[K].AQTPPGPSLSGSKSPCPQEK.[S]	1xCarbamidomethyl [C16]; 1xDeamidated [Q]; 2xPhospho [T3(100); S14(100)]	1.48419e-07	7.66507e-05	1	1	9	Q9UQ35	Q9UQ35 [1001-1020]	Q9UQ35 2xPhospho [T1003(100); S1014(100)]	1	2213.92	2.49468e+07	1.24564e+07	183928		High	High	Peak Found	High	4.285e-05	2.119e-07	5.95	62.85
FALSE	High	[K].AQTPPGPSLSGSKSPCPQEK.[S]	1xCarbamidomethyl [C16]; 1xPhospho [S14(100)]	8.34111e-07	7.91565e-05	1	1	7	Q9UQ35	Q9UQ35 [1001-1020]	Q9UQ35 1xPhospho [S1014(100)]	1	2132.97		445124	7.69307e+07		Not Found	Peak Found	High	High	4.285e-05	9.62e-07	5.58	55.05
FALSE	High	[K].AQTPPGPSLSGSKSPCPQEK.[S]	1xCarbamidomethyl [C16]; 1xDeamidated [Q]; 1xPhospho [S14(100)]	0.00117117	0.000221256	1	1	4	Q9UQ35	Q9UQ35 [1001-1020]	Q9UQ35 1xPhospho [S1014(100)]	1	2133.95		1.97368e+06	865238		Not Found	High	High	High	0.0001144	0.0005528	3.42	59.39
FALSE	High	[K].AQTPPGPSLSGSKSPCPQEK.[S]	1xCarbamidomethyl [C16]; 3xPhospho [T3(100); S14(100); S]	0.0116014	0.000899279	1	1	4	Q9UQ35	Q9UQ35 [1001-1020]	Q9UQ35 3xPhospho [T1003(100); S1014(100); S]	1	2292.9	4.77266e+06	170997			High	High	Not Found	High	0.0004612	0.004219	2.98	58.59
FALSE	High	[K].AQTSTDAPTSAPSAPPSTPTPSAGK.[R]	1xPhospho [S/T]	3.4478e-05	7.91565e-05	1	1	1	Q8IWZ8	Q8IWZ8 [99-123]		0	2405.09			378846		Not Found	Not Found	High	High	4.285e-05	2.511e-05	2.63	58.94
FALSE	High	[K].AQTVGLPVTMHSPNMR.[L]	1xPhospho [S12(100)]	1.81717e-05	7.91565e-05	1	1	1	Q9H0K1	Q9H0K1 [368-383]	Q9H0K1 1xPhospho [S379(100)]	0	1818.84	617564	88811.4	243989		High	Peak Found	Peak Found	High	4.285e-05	1.432e-05	3.58	95.59
FALSE	High	[K].AREAAAGIQWSEEETEDEEEEK.[E]	2xPhospho [S11(100); T15(100)]	4.19737e-07	7.91565e-05	1	1	3	P46087	P46087 [171-192]	P46087 2xPhospho [S181(100); T185(100)]	1	2696.03	3.86007e+06				High	Not Found	Not Found	High	4.285e-05	5.264e-07	5.3	80.57
FALSE	High	[K].AREAAAGIQWSEEETEDEEEEK.[E]	1xPhospho [S11(100)]	1.66612e-06	7.91565e-05	1	1	2	P46087	P46087 [171-192]	P46087 1xPhospho [S181(100)]	1	2616.06	2.16826e+06				High	Not Found	Not Found	High	4.285e-05	1.759e-06	4.65	79.27
FALSE	High	[K].AREESWGPPR.[E]	1xPhospho [S5(100)]	0.0911968	0.00469957	1	1	1	Q14152	Q14152 [1184-1193]	Q14152 1xPhospho [S1188(100)]	1	1264.55	561901	1.34357e+06			Peak Found	High	Not Found	High	0.002173	0.03024	2.14	53.66
FALSE	High	[K].ARGSPPTSSNIVQGQIK.[Q]	1xPhospho [S4(100)]	1.69869e-06	7.91565e-05	1	1	5	Q9Y4E6	Q9Y4E6 [932-948]	Q9Y4E6 1xPhospho [S935(100)]	1	1819.91	2.60407e+06		354949		High	Not Found	Peak Found	High	4.285e-05	1.79e-06	5.43	66.57
FALSE	High	[K].ARLSLVIRSPSLLQSGAK.[K]	2xPhospho [S4(100); S9(100)]	8.65225e-05	7.91565e-05	1	1	2	Q9BQG0	Q9BQG0 [1300-1317]	Q9BQG0 2xPhospho [S1303(100); S1308(100)]	2	2056.07			5.11862e+06		Not Found	Not Found	High	High	4.285e-05	5.606e-05	4.14	110.01
FALSE	High	[K].ARPSSPSTSWHRPASPCPSPGPGHTLPPKPPSPR.[G]	1xCarbamidomethyl [C17]; 2xPhospho [S32(100); S/T]	7.32652e-08	7.66507e-05	1	1	23	Q3KQU3	Q3KQU3 [465-498]	Q3KQU3 2xPhospho [S496(100); S/T]	0	3740.73	9.02117e+06	1.759e+06	7.42988e+07		High	Peak Found	High	High	4.285e-05	1.138e-07	8.24	71.95
FALSE	High	[K].ARPSSPSTSWHRPASPCPSPGPGHTLPPKPPSPR.[G]	1xCarbamidomethyl [C17]; 3xPhospho [S5(99.1); S15(99.1); S32(100)]	1.53453e-06	7.91565e-05	1	1	9	Q3KQU3	Q3KQU3 [465-498]	Q3KQU3 3xPhospho [S469(99.1); S479(99.1); S496(100)]	0	3820.7	2.61946e+07	1.67959e+06	675512		High	Peak Found	Peak Found	High	4.285e-05	1.642e-06	4.2	74.41
FALSE	High	[K].ARPSSPSTSWHRPASPCPSPGPGHTLPPKPPSPR.[G]	1xCarbamidomethyl [C17]; 1xPhospho [S/T]	0.00395427	0.000411007	1	1	3	Q3KQU3	Q3KQU3 [465-498]		0	3660.76			1.13457e+06		Not Found	Not Found	High	High	0.0002612	0.001639	3.5	68.43
FALSE	High	[K].ARSDPLFSAQR.[L]	1xPhospho [S3(100)]	0.00199318	0.000285856	1	1	2	Q9UBL3	Q9UBL3 [314-324]	Q9UBL3 1xPhospho [S316(100)]	1	1327.62	601336	301588	3.57118e+06		Peak Found	Peak Found	High	High	0.0001395	0.0008907	2.9	65.31
FALSE	High	[K].ARSLDEGASQDAPK.[L]	1xPhospho [S3(100)]	0.001475	0.000221256	1	1	2	Q8N1G1	Q8N1G1 [497-510]	Q8N1G1 1xPhospho [S499(100)]	1	1524.67	330298	47803.1			High	Peak Found	Not Found	High	0.0001144	0.0006809	2.3	38.02
FALSE	High	[K].ARSSEELAPPRPPGPCSFQHFR.[R]	1xCarbamidomethyl [C16]; 1xPhospho [S]	8.47844e-09	7.66507e-05	1	1	1	Q9UQQ2	Q9UQQ2 [118-139]		1	2603.2			2.06176e+06		Not Found	Not Found	High	High	4.285e-05	1.721e-08	5.41	90.55
FALSE	High	[K].ARSVSPPPK.[R]	2xPhospho [S3(100); S5(100)]	0.00222532	0.000285856	1	1	5	Q13247	Q13247 [312-320]	Q13247 2xPhospho [S314(100); S316(100)]	1	1098.47	1.22135e+07				High	Not Found	Not Found	High	0.0001395	0.0009866	3.08	24.98
FALSE	High	[K].ARSVSPPPKR.[A]	2xPhospho [S3(100); S5(100)]	0.215565	0.00966983	1	1	1	Q13247	Q13247 [312-321]	Q13247 2xPhospho [S314(100); S316(100)]	2	1254.58	174635				High	Not Found	Not Found	High	0.004337	0.07729	1.54	21.29
FALSE	High	[K].ARVDHGAEIITQSPGRSSVASPR.[R]	3xPhospho [S13(100); S18(98.9); S21(100)]	6.38034e-05	7.91565e-05	1	1	2	P11137	P11137 [1770-1792]	P11137 3xPhospho [S1782(100); S1787(98.9); S1790(100)]	2	2631.15	915635	1.73262e+06			Peak Found	High	Not Found	High	4.285e-05	4.306e-05	5.08	65.6
FALSE	High	[K].ARVGGSDEEASGIPSR.[T]	1xPhospho [S6(100)]	7.33584e-06	7.91565e-05	1	1	5	Q9NQ55	Q9NQ55 [354-369]	Q9NQ55 1xPhospho [S359(100)]	1	1667.74	3.32486e+06	1.48974e+06			High	High	Not Found	High	4.285e-05	6.469e-06	4.27	48.75
FALSE	High	[K].ASALLFSSDEEDQWNIPASQTHLASDSR.[S]	1xPhospho [S8(99.7)]	9.52139e-14	7.66507e-05	2	2	4	Q9Y4E1; Q641Q2	Q9Y4E1 [613-640]; Q641Q2 [613-640]	Q9Y4E1 1xPhospho [S620(99.7)]; Q641Q2 1xPhospho [S620(99.7)]	0	3155.4	1.54868e+07		753868	Shared	High	Not Found	High	High	4.285e-05	7.905e-13	5.98	118.53
FALSE	High	[K].ASALLFSSDEEDQWNIPASQTHLASDSR.[S]	2xPhospho [S7(100); S8(100)]	5.1474e-13	7.66507e-05	2	2	10	Q9Y4E1; Q641Q2	Q9Y4E1 [613-640]; Q641Q2 [613-640]	Q9Y4E1 2xPhospho [S619(100); S620(100)]; Q641Q2 2xPhospho [S619(100); S620(100)]	0	3235.36	1.1378e+06		8.86673e+06	Shared	High	Not Found	High	High	4.285e-05	3.469e-12	6.25	121.7
FALSE	High	[K].ASALLFSSDEEDQWNIPASQTHLASDSR.[S]	1xDeamidated [Q13]; 2xPhospho [S7(100); S8(99.1)]	0.000521647	0.000158881	2	2	1	Q9Y4E1; Q641Q2	Q9Y4E1 [613-640]; Q641Q2 [613-640]	Q9Y4E1 2xPhospho [S619(100); S620(99.1)]; Q641Q2 2xPhospho [S619(100); S620(99.1)]	0	3236.35				No Quan Values	Not Found	Not Found	High	High	9.211e-05	0.0002687	1.73
FALSE	High	[K].ASAPERTPSPAPK.[R]	2xPhospho [T7(100); S9(100)]	0.00329658	0.000312471	1	1	4	Q63ZY6	Q63ZY6 [252-264]	Q63ZY6 2xPhospho [T258(100); S260(100)]	1	1468.62	2.20904e+07				High	Not Found	Not Found	High	0.0001642	0.001401	3.32	30.62
FALSE	High	[K].ASASPGENDSGTGGEEPQR.[D]	1xPhospho [S10(99.4)]	0.0010306	0.000188768	1	1	1	Q15911	Q15911 [2622-2640]	Q15911 1xPhospho [S2631(99.4)]	0	1925.75	514879				High	Not Found	Not Found	High	0.0001021	0.0004913	2.48	30.85
FALSE	High	[K].ASASPGENDSGTGGEEPQRDK.[R]	1xPhospho [S4(100)]	0.00053613	0.000158881	1	1	1	Q15911	Q15911 [2622-2642]	Q15911 1xPhospho [S2625(100)]	1	2168.87	268095				High	Not Found	Not Found	High	9.211e-05	0.0002753	2.35	26.76
FALSE	High	[K].ASATCSSATAAASSGLEEWTSRSPR.[Q]	1xCarbamidomethyl [C5]; 1xPhospho [S/T]	6.85358e-09	7.66507e-05	1	1	1	Q96G74	Q96G74 [430-454]		1	2621.13	2.34126e+06		952068		High	Not Found	Peak Found	High	4.285e-05	1.426e-08	6.43	95.15
FALSE	High	[K].ASAYVFASPGCK.[K]	1xCarbamidomethyl [C11]; 1xPhospho [S8(100)]	0.00886905	0.000720698	1	1	1	O95861	O95861 [233-244]	O95861 1xPhospho [S240(100)]	0	1337.56			1.44697e+06		Not Found	Not Found	High	High	0.0003932	0.003318	2.27	77.5
FALSE	High	[K].ASCLVQTPPGQYSGNSFK.[K]	1xCarbamidomethyl [C3]; 1xPhospho [T7(100)]	3.26574e-06	7.91565e-05	1	1	4	O00311	O00311 [497-514]	O00311 1xPhospho [T503(100)]	0	2020.88	2.41047e+06				High	Not Found	Not Found	High	4.285e-05	3.184e-06	4.61	88.75
FALSE	High	[K].ASDQPSGHSQATESSGSTPESCPELSDEEQDGDFVPGGESPCPR.[C]	2xCarbamidomethyl [C22; C42]; 1xDeamidated [Q30]; 2xPhospho [S21(98.9); S26(100)]	3.72602e-05	7.91565e-05	1	1	1	Q9H0X9	Q9H0X9 [764-807]	Q9H0X9 2xPhospho [S784(98.9); S789(100)]	0	4765.8	1.23042e+06				High	Not Found	Not Found	High	4.285e-05	2.688e-05	2.96	92.97
FALSE	High	[K].ASEENLLSSSSVPSADRDSSPTTNSK.[L]	1xPhospho [S/T]	7.05533e-09	7.66507e-05	1	1	2	Q9NRA8	Q9NRA8 [733-758]		1	2746.21		110942120	8.3844e+07		Not Found	High	High	High	4.285e-05	1.465e-08	6.9	78.95
FALSE	High	[K].ASEENLLSSSSVPSADRDSSPTTNSK.[L]	1xDeamidated [N]; 1xPhospho [S/T]	1.20092e-08	7.66507e-05	1	1	3	Q9NRA8	Q9NRA8 [733-758]		1	2747.19		6.70265e+06	591458		Not Found	High	Peak Found	High	4.285e-05	2.335e-08	6.28	80.4
FALSE	High	[K].ASESSKPWPDATYGTGSASR.[A]	1xPhospho [S2(98.4)]	9.34698e-05	7.91565e-05	1	1	2	Q9Y2W1	Q9Y2W1 [216-235]	Q9Y2W1 1xPhospho [S217(98.4)]	0	2134.91		280749	1.15993e+07		Not Found	Peak Found	High	High	4.285e-05	6.012e-05	3.35	70.7
FALSE	High	[K].ASETPPPVAQPKPEAPHPGLETTLQER.[L]	1xPhospho [T4(100)]	1.1711e-07	7.66507e-05	1	1	6	Q6P1N0	Q6P1N0 [117-143]	Q6P1N0 1xPhospho [T120(100)]	0	2957.44	1.01055e+06		1.25788e+07		High	Not Found	High	High	4.285e-05	1.72e-07	3.63	87.37
FALSE	High	[K].ASEVAIEEEK.[E]	1xPhospho [S2(100)]	0.00516616	0.000539025	1	1	1	Q5QJE6	Q5QJE6 [511-520]	Q5QJE6 1xPhospho [S512(100)]	0	1184.51		6818851			Not Found	High	Not Found	High	0.000311	0.00207	2.73	49.12
FALSE	High	[K].ASFDHSPDSLPLR.[S]	1xPhospho [S6(100)]	6.07884e-05	7.91565e-05	1	1	2	Q8NB78	Q8NB78 [12-24]	Q8NB78 1xPhospho [S17(100)]	0	1521.67		937165	1.39449e+07		Not Found	High	High	High	4.285e-05	4.124e-05	3.18	85.96
FALSE	High	[K].ASGAGGAGGQAYSPGQPQGLLGPQAYGQGFGGGQAQDLSK.[A]	1xPhospho [S13(100)]	4.21767e-12	7.66507e-05	1	1	3	Q9ULL5	Q9ULL5 [432-471]	Q9ULL5 1xPhospho [S444(100)]	0	3770.72	5.53633e+06				High	Not Found	High	High	4.285e-05	2.188e-11	6.48	111.02
FALSE	High	[K].ASGDPGASGMSPR.[A]	1xPhospho [S11(100)]	7.34132e-05	7.91565e-05	1	1	1	Q8NDT2	Q8NDT2 [99-111]	Q8NDT2 1xPhospho [S109(100)]	0	1269.49	2.16545e+07				High	Not Found	Not Found	High	4.285e-05	4.862e-05	3.42	34.86
FALSE	High	[K].ASGSALGGESSAQPTALPQGEHARSPQPR.[G]	1xPhospho [S25(100)]	1.826e-05	7.91565e-05	1	1	1	Q4ZG55	Q4ZG55 [1136-1164]	Q4ZG55 1xPhospho [S1160(100)]	1	2924.36			3.00111e+06		Not Found	Not Found	High	High	4.285e-05	1.438e-05	4.35	63.52
FALSE	High	[K].ASGSENEGDYNPGR.[K]	2xPhospho [S2(100); S4(100)]	0.000679044	0.000188768	1	1	1	Q02880	Q02880 [1549-1562]	Q02880 2xPhospho [S1550(100); S1552(100)]	0	1612.53	605369				High	Not Found	Not Found	High	0.0001021	0.0003385	2.6	36.63
FALSE	High	[K].ASGSENEGDYNPGR.[K]	1xPhospho [S4(100)]	0.001705	0.000254928	1	1	3	Q02880	Q02880 [1549-1562]	Q02880 1xPhospho [S1552(100)]	0	1532.56	6.53763e+06				High	Not Found	Not Found	High	0.0001276	0.0007737	2.33	34.1
FALSE	High	[K].ASGSENEGDYNPGRK.[T]	1xPhospho [S4(100)]	0.000243444	7.91565e-05	1	1	3	Q02880	Q02880 [1549-1563]	Q02880 1xPhospho [S1552(100)]	1	1660.66	2.42917e+06	1.45029e+06			High	Peak Found	Not Found	High	5.986e-05	0.0001381	2.75	28.53
FALSE	High	[K].ASGSENEGDYNPGRK.[T]	2xPhospho [S2(100); S4(100)]	0.00251183	0.000312471	1	1	1	Q02880	Q02880 [1549-1563]	Q02880 2xPhospho [S1550(100); S1552(100)]	1	1740.63	362470	83662.4			High	Peak Found	Not Found	High	0.0001499	0.001097	1.67	30.97
FALSE	High	[K].ASGSGGGSAALGPSGFGPSGGSGTK.[L]	1xPhospho [S22(99.5)]	5.9915e-10	7.66507e-05	1	1	5	P25440	P25440 [590-614]	P25440 1xPhospho [S611(99.5)]	0	2087.9	1.01851e+06	611523	9.53096e+06		High	Peak Found	High	High	4.285e-05	1.688e-09	7.66	76.86
FALSE	High	[K].ASHDPLVPNSSPLPTNGISGSPESFASSLDGSGHAGPEGSR.[L]	1xDeamidated [N9]; 1xPhospho [S/T]	2.90653e-12	7.66507e-05	1	1	1	O95402	O95402 [168-208]		0	4053.81	1.40022e+06				High	Not Found	Not Found	High	4.285e-05	1.579e-11	5.03	113.33
FALSE	High	[K].ASHWSRSPPRPPR.[E]	2xPhospho [S5(100); S7(100)]	0.0402736	0.00226498	2	2	1	Q9UQ88; P21127	Q9UQ88 [216-228]; P21127 [228-240]	Q9UQ88 2xPhospho [S220(100); S222(100)]; P21127 2xPhospho [S232(100); S234(100)]	1	1690.74	117305		1.04601e+07	Shared	Peak Found	Not Found	High	High	0.00107	0.0133	3.64	49
FALSE	High	[K].ASIANSDGPTAGSQTPPFK.[R]	1xPhospho [T15(100)]	3.39296e-07	7.91565e-05	1	1	3	O75167	O75167 [11-29]	O75167 1xPhospho [T25(100)]	0	1925.86			7.65262e+06		Not Found	Not Found	High	High	4.285e-05	4.364e-07	4.41	80.16
FALSE	High	[K].ASIANSDGPTAGSQTPPFK.[R]	2xPhospho [S6(97.6); T15(100)]	0.00126042	0.000221256	1	1	2	O75167	O75167 [11-29]	O75167 2xPhospho [S16(97.6); T25(100)]	0	2005.83		1.25584e+06			Not Found	High	Not Found	High	0.0001144	0.00059	2.32	83.48
FALSE	High	[K].ASIANSDGPTAGSQTPPFK.[R]	1xDeamidated [N5]; 1xPhospho [S/T]	0.153973	0.00706661	1	1	1	O75167	O75167 [11-29]		0	1926.85			405710		Not Found	Not Found	High	High	0.003181	0.05284	1.96	81.64
FALSE	High	[K].ASIDSSLENLSTASSR.[S]	1xPhospho [S/T]	0.0285159	0.00168935	1	1	1	Q9UJF2	Q9UJF2 [798-813]		0	1717.76		139020			Not Found	High	Not Found	High	0.0008153	0.009546	1.4	86.91
FALSE	High	[K].ASIQECILPDSPLYHNK.[V]	1xCarbamidomethyl [C6]; 1xPhospho [S11(100)]	0.000240015	7.91565e-05	1	1	1	Q9NXE4	Q9NXE4 [159-175]	Q9NXE4 1xPhospho [S169(100)]	0	2064.95	1.34686e+06		1.47726e+06		Peak Found	Not Found	High	High	5.986e-05	0.0001362	3.69	104.28
FALSE	High	[K].ASKMSSPETDEEIEK.[M]	3xPhospho [S5(100); S6(100); T9(100)]	0.00174559	0.000254928	1	1	2	Q6UWZ7	Q6UWZ7 [382-396]	Q6UWZ7 3xPhospho [S386(100); S387(100); T390(100)]	1	1920.66		498298			Not Found	High	Not Found	High	0.0001276	0.0007901	3.66	51.61
FALSE	High	[K].ASLCLNGSSLSEDDTER.[D]	1xCarbamidomethyl [C4]; 1xPhospho [S11(100)]	0.00185611	0.000285856	1	1	1	Q2TAK8	Q2TAK8 [225-241]	Q2TAK8 1xPhospho [S235(100)]	0	1933.78	542100				High	Not Found	Not Found	High	0.0001395	0.0008364	3.38	86.34
FALSE	High	[K].ASLELELPSSPDSTGGTPK.[A]	1xPhospho [S10(100)]	1.37811e-05	7.91565e-05	1	1	3	Q63HK5	Q63HK5 [324-342]	Q63HK5 1xPhospho [S333(100)]	0	1965.91		537467	5.08964e+06		Not Found	High	High	High	4.285e-05	1.125e-05	3.64	106.7
FALSE	High	[K].ASLELELPSSPDSTGGTPK.[A]	2xPhospho [S10(100); S/T]	5.37914e-06	7.91565e-05	1	1	1	Q63HK5	Q63HK5 [324-342]	Q63HK5 2xPhospho [S333(100); S/T]	0	2045.87		746712			Not Found	High	Not Found	High	4.285e-05	4.917e-06	4.07	109.56
FALSE	High	[K].ASLGSLEGEAEAEASSPK.[G]	2xPhospho [S16(100); S]	2.30492e-05	7.91565e-05	1	1	2	Q09666	Q09666 [5748-5765]	Q09666 2xPhospho [S5763(100); S]	0	1892.76	5.70014e+06				High	Not Found	Not Found	High	4.285e-05	1.763e-05	4.5	106.41
FALSE	High	[K].ASLGSLEGEAEAEASSPK.[G]	1xPhospho [S2(99.6)]	3.51185e-06	7.91565e-05	1	1	2	Q09666	Q09666 [5748-5765]	Q09666 1xPhospho [S5749(99.6)]	0	1812.79	6.1147e+06				High	Not Found	Not Found	High	4.285e-05	3.385e-06	4.62	107.41
FALSE	High	[K].ASLLHSMPTHSSPR.[S]	1xPhospho [S/T]	4.0381e-07	7.91565e-05	1	1	2	O75122	O75122 [1002-1015]		0	1600.73	5.15754e+06				High	Not Found	Not Found	High	4.285e-05	5.094e-07	4.16	60.99
FALSE	High	[K].ASLLHSMPTHSSPR.[S]	1xOxidation [M7]; 1xPhospho [T/S]	0.00867914	0.000720698	1	1	1	O75122	O75122 [1002-1015]		0	1616.73			459495		Not Found	Not Found	High	High	0.0003932	0.003257	2.19	40
FALSE	High	[K].ASLQSGQEGAGDSPGSQFSK.[W]	1xPhospho [S13(100)]	4.70024e-09	7.66507e-05	1	1	4	Q12778	Q12778 [275-294]	Q12778 1xPhospho [S287(100)]	0	2017.85	305888	3.69511e+06	291100		Peak Found	High	Peak Found	High	4.285e-05	1.027e-08	6.77	62.06
FALSE	High	[K].ASLQSGQEGAGDSPGSQFSK.[W]	1xDeamidated [Q17]; 1xPhospho [S13(100)]	0.105561	0.00507414	1	1	1	Q12778	Q12778 [275-294]	Q12778 1xPhospho [S287(100)]	0	2018.83	267655				High	Not Found	Not Found	High	0.002346	0.03519	1.68	65.19
FALSE	High	[K].ASLSPDASDFEHITAETPSRPLSSTSNPFK.[S]	2xPhospho [S/T]	0.0336709	0.0019829	1	1	1	Q5M775	Q5M775 [322-351]		0	3349.47	694099				High	Not Found	Not Found	High	0.0009399	0.01121	3.81	114.24
FALSE	High	[K].ASLSQTDGPPAGSPGQDSDLRQELDR.[L]	1xPhospho [S13(100)]	0.000162462	7.91565e-05	1	1	1	Q6DT37	Q6DT37 [468-493]	Q6DT37 1xPhospho [S480(100)]	1	2777.24				No Quan Values	Not Found	High	Not Found	High	4.285e-05	9.731e-05	3.18
FALSE	High	[K].ASLVALPEQTASEEETPPPLLTK.[E]	1xPhospho [S12(100)]	5.27861e-09	7.66507e-05	1	1	6	Q9UKV3	Q9UKV3 [399-421]	Q9UKV3 1xPhospho [S410(100)]	0	2501.24	1.65272e+06	293102	3.16814e+07		High	Peak Found	High	High	4.285e-05	1.137e-08	6.26	120.43
FALSE	High	[K].ASLVALPEQTASEEETPPPLLTK.[E]	2xPhospho [S12(100); T16(100)]	0.000454668	0.000119331	1	1	1	Q9UKV3	Q9UKV3 [399-421]	Q9UKV3 2xPhospho [S410(100); T414(100)]	0	2581.21		26111622	5.31936e+06		Not Found	Peak Found	High	High	7.582e-05	0.0002378	4.6	122.28
FALSE	High	[K].ASLVSEEEEDEEEDK.[A]	1xPhospho [S]	0.0938946	0.00480808	1	1	1	Q96GN5	Q96GN5 [113-127]		0	1817.68		21584536			Not Found	High	Not Found	High	0.002227	0.03106	2.39	43.05
FALSE	High	[K].ASLVSEEEEDEEEDKATPR.[R]	2xPhospho [S5(100); T17(100)]	7.3715e-06	7.91565e-05	1	1	1	Q96GN5	Q96GN5 [113-131]	Q96GN5 2xPhospho [S117(100); T129(100)]	1	2322.89		529309			Not Found	High	Not Found	High	4.285e-05	6.494e-06	3.93	75.16
FALSE	High	[K].ASMSEFLESEDGEVEQQR.[T]	1xPhospho [S9(100)]	4.90595e-06	7.91565e-05	1	1	1	Q15022	Q15022 [538-555]	Q15022 1xPhospho [S546(100)]	0	2150.86	8.97933e+07	550048			High	Peak Found	Not Found	High	4.285e-05	4.538e-06	5.53	102.63
FALSE	High	[K].ASMSEFLESEDGEVEQQR.[T]	1xDeamidated [Q17]; 1xPhospho [S9(100)]	0.000210176	7.91565e-05	1	1	1	Q15022	Q15022 [538-555]	Q15022 1xPhospho [S546(100)]	0	2151.84	1.83481e+06				High	Not Found	Not Found	High	5.986e-05	0.0001214	3.97	103.9
FALSE	High	[K].ASMSEFLESEDGEVEQQR.[T]	1xOxidation [M3]; 1xPhospho [S9(100)]	0.000155613	7.91565e-05	1	1	3	Q15022	Q15022 [538-555]	Q15022 1xPhospho [S546(100)]	0	2166.85	1.58061e+07				High	Not Found	Not Found	High	4.285e-05	9.359e-05	4.41	81.65
FALSE	High	[K].ASNGDTPTHEDLTK.[N]	1xPhospho [T6(100)]	3.6722e-05	7.91565e-05	1	1	2	P11171	P11171 [55-68]	P11171 1xPhospho [T60(100)]	0	1565.65	2.99637e+06				High	Not Found	Not Found	High	4.285e-05	2.654e-05	3.46	35.55
FALSE	High	[K].ASNGDTPTHEDLTK.[N]	1xDeamidated [N3]; 1xPhospho [T6(99.4)]	0.00541359	0.000539025	1	1	1	P11171	P11171 [55-68]	P11171 1xPhospho [T60(99.4)]	0	1566.63	891060				High	Not Found	Not Found	High	0.000311	0.002154	1.9	37.64
FALSE	High	[K].ASNPVEVGIQVTPEDDDCLSTSSR.[G]	1xCarbamidomethyl [C18]; 1xPhospho [T12(100)]	3.47799e-06	7.91565e-05	1	1	1	Q9H165	Q9H165 [95-118]	Q9H165 1xPhospho [T106(100)]	0	2656.14				No Quan Values	Not Found	High	Not Found	High	4.285e-05	3.359e-06	5.08
FALSE	High	[K].ASPAGTAGGPGAGAAAGGTGPLAAR.[A]	1xPhospho [S2(100)]	1.72588e-08	7.66507e-05	1	1	3	Q12962	Q12962 [43-67]	Q12962 1xPhospho [S44(100)]	0	2043.96	1.11612e+06		5.40727e+06		High	Not Found	High	High	4.285e-05	3.212e-08	6.52	73.09
FALSE	High	[K].ASPALVAK.[D]	1xPhospho [S2(100)]	0.00555652	0.000539025	1	1	1	Q92783	Q92783 [155-162]	Q92783 1xPhospho [S156(100)]	0	836.428	441585				High	Not Found	Not Found	High	0.000311	0.002204	2.04	43.53
FALSE	High	[K].ASPAPPRHTPDQSPGMESR.[H]	1xPhospho [T9(100)]	0.00030801	7.91565e-05	1	1	1	Q7Z2K8	Q7Z2K8 [52-70]	Q7Z2K8 1xPhospho [T60(100)]	1	2097.92				No Quan Values	Not Found	High	Not Found	High	5.986e-05	0.0001691	3.2
FALSE	High	[K].ASPAPPRHTPDQSPGMESR.[H]	2xPhospho [T9(100); S13(100)]	0.103717	0.00504789	1	1	2	Q7Z2K8	Q7Z2K8 [52-70]	Q7Z2K8 2xPhospho [T60(100); S64(100)]	1	2177.88	1.32807e+06	1.33099e+06			High	High	Not Found	High	0.002336	0.03461	3.27	42
FALSE	High	[K].ASPDMDGYPALK.[V]	1xPhospho [S2(100)]	0.000325775	0.000119331	1	1	1	Q8IX03	Q8IX03 [875-886]	Q8IX03 1xPhospho [S876(100)]	0	1344.55		1399637			Not Found	High	Not Found	High	7.582e-05	0.0001776	2.93	83.83
FALSE	High	[K].ASPDSRHSPATISSSTR.[G]	2xPhospho [S2(100); S8(100)]	3.22143e-05	7.91565e-05	1	1	3	O15119	O15119 [431-447]	O15119 2xPhospho [S432(100); S438(100)]	1	1916.79	1.89392e+06	2565374			High	High	Not Found	High	4.285e-05	2.37e-05	3.94	35.88
FALSE	High	[K].ASPDSRHSPATISSSTR.[G]	1xPhospho [S5(97.7)]	0.0770482	0.00423515	1	1	1	O15119	O15119 [431-447]	O15119 1xPhospho [S435(97.7)]	1	1836.82			91294.2		Not Found	Not Found	High	High	0.001965	0.02525	1.15	32.27
FALSE	High	[K].ASPEARPQIPTKPR.[V]	1xPhospho [S2(100)]	0.0006344	0.000188768	1	1	6	Q8N3F8	Q8N3F8 [272-285]	Q8N3F8 1xPhospho [S273(100)]	0	1627.83	589733		1.01446e+07		High	Not Found	High	High	0.0001021	0.0003184	2.23	51.39
FALSE	High	[K].ASPEARPQIPTKPR.[V]	1xDeamidated [Q8]; 1xPhospho [S2(100)]	0.0116014	0.000899279	1	1	1	Q8N3F8	Q8N3F8 [272-285]	Q8N3F8 1xPhospho [S273(100)]	0	1628.82			401105		Not Found	Not Found	High	High	0.0004612	0.004212	0.86	52.77
FALSE	High	[K].ASPEPPDSAEGALK.[L]	1xPhospho [S2(100)]	0.00124888	0.000221256	1	1	1	Q9H1B7	Q9H1B7 [546-559]	Q9H1B7 1xPhospho [S547(100)]	0	1448.63	1.32565e+06		1.03534e+06		High	Not Found	Peak Found	High	0.0001144	0.0005852	2.28	62.28
FALSE	High	[K].ASPFEEDQNR.[D]	1xPhospho [S2(100)]	0.00478026	0.000477322	1	1	2	Q8TB72	Q8TB72 [135-144]	Q8TB72 1xPhospho [S136(100)]	0	1272.49	1.37575e+07				High	Not Found	Not Found	High	0.0002875	0.001939	2.62	42.53
FALSE	High	[K].ASPFSVESLLSDSPPR.[R]	1xPhospho [S13(100)]	0.000261311	7.91565e-05	1	1	1	A6NJT0	A6NJT0 [329-344]	A6NJT0 1xPhospho [S341(100)]	0	1768.82				No Quan Values	High	Not Found	Not Found	High	5.986e-05	0.0001467	3.41
FALSE	High	[K].ASPITNDGEDEFVPSDGLDK.[D]	2xPhospho [S2(100); S15(100)]	5.35965e-05	7.91565e-05	1	1	1	Q02880	Q02880 [1399-1418]	Q02880 2xPhospho [S1400(100); S1413(100)]	0	2265.88	3.79687e+06				High	Not Found	Not Found	High	4.285e-05	3.69e-05	3.49	103.54
FALSE	High	[K].ASPITNDGEDEFVPSDGLDK.[D]	1xPhospho [S2(100)]	4.22669e-05	7.91565e-05	1	1	3	Q02880	Q02880 [1399-1418]	Q02880 1xPhospho [S1400(100)]	0	2185.92	9.21747e+06		110845		High	Not Found	Peak Found	High	4.285e-05	3e-05	3.77	103.16
FALSE	High	[K].ASPNGSISSAGNSSR.[N]	1xPhospho [S]	0.000277806	7.91565e-05	1	1	1	Q9BSF8	Q9BSF8 [118-132]		0	1471.62		330977			Not Found	High	Not Found	High	5.986e-05	0.000155	3.02	33.1
FALSE	High	[K].ASPNVEAPQPHR.[H]	1xPhospho [S2(100)]	6.10834e-05	7.91565e-05	1	1	1	P50851	P50851 [1260-1271]	P50851 1xPhospho [S1261(100)]	0	1382.62		3.74986e+06			Not Found	High	Not Found	High	4.285e-05	4.134e-05	2.94	40.69
FALSE	High	[K].ASPPASPPIAFPPAFEAAQVEAKPDELK.[V]	2xPhospho [S2(100); S6(100)]	2.10424e-13	7.66507e-05	1	1	1	Q8NEZ4	Q8NEZ4 [4299-4326]	Q8NEZ4 2xPhospho [S4300(100); S4304(100)]	0	3035.42	6.72458e+06				High	Not Found	Not Found	High	4.285e-05	1.578e-12	8.21	122.51
FALSE	High	[K].ASPPGDLQNPK.[R]	1xDeamidated [Q/N]; 1xPhospho [S2(100)]	0.00132595	0.000221256	1	1	9	O00273	O00273 [314-324]	O00273 1xPhospho [S315(100)]	0	1204.52	1.04975e+07	813778			High	Peak Found	Not Found	High	0.0001144	0.000618	2.6	52.13
FALSE	High	[K].ASPPGDLQNPK.[R]	1xPhospho [S2(100)]	0.00377748	0.000379716	1	1	15	O00273	O00273 [314-324]	O00273 1xPhospho [S315(100)]	0	1203.54	5.3065e+07	1.98803e+08	1.82243e+06		High	High	High	High	0.000235	0.001575	2.01	47.62
FALSE	High	[K].ASPPIETDLQNQACQEVLTPENSR.[Y]	1xCarbamidomethyl [C14]; 1xPhospho [S2(100)]	9.37552e-08	7.66507e-05	1	1	9	Q5T481	Q5T481 [1086-1109]	Q5T481 1xPhospho [S1087(100)]	0	2777.24		7.7311e+06	1.6146e+07		Not Found	High	High	High	4.285e-05	1.417e-07	6.96	107.79
FALSE	High	[K].ASPPITHHSIVNGQSSVLSAR.[R]	1xPhospho [S2(100)]	1.56527e-07	7.66507e-05	1	1	13	O15409	O15409 [307-327]	O15409 1xPhospho [S308(100)]	0	2238.1	1.34983e+06		2.19151e+07		High	Not Found	High	High	4.285e-05	2.22e-07	6.58	82.16
FALSE	High	[K].ASPPITHHSIVNGQSSVLSAR.[R]	1xDeamidated [N12]; 1xPhospho [S2(100)]	2.92148e-06	7.91565e-05	1	1	4	O15409	O15409 [307-327]	O15409 1xPhospho [S308(100)]	0	2239.09	3.8973e+06				High	Not Found	Not Found	High	4.285e-05	2.885e-06	4.16	85.4
FALSE	High	[K].ASPPLQDSASQTYESMCLEK.[D]	1xCarbamidomethyl [C17]; 1xPhospho [S2(100)]	0.000173706	7.91565e-05	1	1	1	O14867	O14867 [195-214]	O14867 1xPhospho [S196(100)]	0	2321.97		2.66532e+06	1.09313e+07		Not Found	Peak Found	High	High	4.285e-05	0.0001031	4.38	101.67
FALSE	High	[K].ASPPLQDSASQTYESMCLEK.[D]	1xCarbamidomethyl [C17]; 1xOxidation [M16]; 1xPhospho [S2(100)]	0.000218314	7.91565e-05	1	1	2	O14867	O14867 [195-214]	O14867 1xPhospho [S196(100)]	0	2337.96		475473	782356		Not Found	High	High	High	5.986e-05	0.0001258	3.31	83.59
FALSE	High	[K].ASPQPALTVK.[A]	1xPhospho [S2(100)]	0.0302548	0.00177802	1	1	1	Q8N9M1	Q8N9M1 [305-314]	Q8N9M1 1xPhospho [S306(100)]	0	1091.55		4.38188e+06			Not Found	High	Not Found	High	0.0008596	0.01014	1.93	58.97
FALSE	High	[K].ASPSENNAGGGSPSSGSGGNPTNTSGTTR.[R]	1xPhospho [S12(100)]	2.63355e-10	7.66507e-05	1	1	3	Q9NRH2	Q9NRH2 [596-624]	Q9NRH2 1xPhospho [S607(100)]	0	2686.1		28763642	65016.9		Not Found	High	Peak Found	High	4.285e-05	8.207e-10	6.46	34.65
FALSE	High	[K].ASPSENNAGGGSPSSGSGGNPTNTSGTTR.[R]	1xDeamidated [N7]; 1xPhospho [S2(99.4)]	3.78063e-05	7.91565e-05	1	1	1	Q9NRH2	Q9NRH2 [596-624]	Q9NRH2 1xPhospho [S597(99.4)]	0	2687.08	209989	326077			Peak Found	High	Not Found	High	4.285e-05	2.727e-05	3.1	36.29
FALSE	High	[K].ASPSENNAGGGSPSSGSGGNPTNTSGTTR.[R]	2xDeamidated [N6; N7]; 1xPhospho [S2(98.8)]	0.000196637	7.91565e-05	1	1	2	Q9NRH2	Q9NRH2 [596-624]	Q9NRH2 1xPhospho [S597(98.8)]	0	2688.07				No Quan Values	High	High	Not Found	High	5.986e-05	0.0001148	2.74
FALSE	High	[K].ASPSVSTAGQPNWNLDEQLK.[Q]	1xPhospho [S/T]	2.83782e-06	7.91565e-05	1	1	9	Q8IVW6	Q8IVW6 [164-183]		0	2222.01	4.37294e+06		625251		High	Not Found	High	High	4.285e-05	2.811e-06	4.73	106.42
FALSE	High	[K].ASPSVSTAGQPNWNLDEQLK.[Q]	1xDeamidated [Q10]; 1xPhospho [S/T]	0.0150979	0.00107939	1	1	1	Q8IVW6	Q8IVW6 [164-183]		0	2223		27909.2	1.12552e+06		Not Found	Peak Found	High	High	0.0005699	0.005323	1.42	108.5
FALSE	High	[K].ASPTLDFTER.[-]	1xPhospho [S2(100)]	0.213126	0.00964763	1	1	1	O43426	O43426 [1564-1573]	O43426 1xPhospho [S1565(100)]	0	1216.52	2.60833e+06	5.22023e+06	250213		Peak Found	High	Peak Found	High	0.004319	0.07644	1.45	84.48
FALSE	High	[K].ASPTSTEEEQVMLR.[N]	1xPhospho [S2(99.5)]	0.00364588	0.000379716	1	1	1	Q96PE3	Q96PE3 [486-499]	Q96PE3 1xPhospho [S487(99.5)]	0	1657.71	787675				High	Not Found	Not Found	High	0.0002068	0.00153	2.27	83.14
FALSE	High	[K].ASPVAVGSSGAGADPSFQPVLSAR.[Q]	1xPhospho [S2(100)]	1.15342e-06	7.91565e-05	1	1	2	Q5TGY3	Q5TGY3 [895-918]	Q5TGY3 1xPhospho [S896(100)]	0	2308.1	3.5606e+06				High	Not Found	Not Found	High	4.285e-05	1.274e-06	4.88	107.38
FALSE	High	[K].ASPVDSWK.[N]	1xPhospho [S2(100)]	0.144304	0.00668673	1	1	1	Q99550	Q99550 [515-522]	Q99550 1xPhospho [S516(100)]	0	969.408	2.4066e+06	979182			High	Peak Found	Not Found	High	0.003036	0.04938	1.68	56.66
FALSE	High	[K].ASPVGDGNFR.[N]	1xPhospho [S2(100)]	0.0234942	0.00152103	1	1	3	Q86YS7	Q86YS7 [851-860]	Q86YS7 1xPhospho [S852(100)]	0	1099.46	1.17005e+07	3.33786e+06	82065.4		High	High	Peak Found	High	0.0007506	0.008006	2	49.86
FALSE	High	[K].ASPVPSDPEKPGTPGEGMLSSDLDR.[I]	1xPhospho [T13(100)]	6.0324e-07	7.91565e-05	1	1	6	O14686	O14686 [1853-1877]	O14686 1xPhospho [T1865(100)]	0	2619.16		2.65011e+06	1.04532e+07		Not Found	High	High	High	4.285e-05	7.228e-07	4.01	97.95
FALSE	High	[K].ASPVPSDPEKPGTPGEGMLSSDLDR.[I]	2xPhospho [S2(100); T13(100)]	0.000166394	7.91565e-05	1	1	1	O14686	O14686 [1853-1877]	O14686 2xPhospho [S1854(100); T1865(100)]	0	2699.13		5.14738e+06			Not Found	High	Not Found	High	4.285e-05	9.944e-05	3.34	100.03
FALSE	High	[K].ASPVPSDPEKPGTPGEGMLSSDLDR.[I]	1xOxidation [M18]; 2xPhospho [S2(100); T13(100)]	0.0309814	0.00180808	1	1	1	O14686	O14686 [1853-1877]	O14686 2xPhospho [S1854(100); T1865(100)]	0	2715.13		1.05043e+06			Not Found	High	Not Found	High	0.0008596	0.01036	3	88.55
FALSE	High	[K].ASPVTSPAAAFPTASPANK.[D]	1xPhospho [S15(99.4)]	2.73156e-05	7.91565e-05	1	1	1	Q9UIF9	Q9UIF9 [495-513]	Q9UIF9 1xPhospho [S509(99.4)]	0	1864.88	3.19403e+06				High	Not Found	Not Found	High	4.285e-05	2.046e-05	3.76	91.34
FALSE	High	[K].ASPVTSPAAAFPTASPANK.[D]	2xPhospho [S2(100); S15(100)]	1.51975e-06	7.91565e-05	1	1	1	Q9UIF9	Q9UIF9 [495-513]	Q9UIF9 2xPhospho [S496(100); S509(100)]	0	1944.85			4.09878e+06		Not Found	Not Found	High	High	4.285e-05	1.628e-06	4.2	92.71
FALSE	High	[K].ASPVTSPAAAFPTASPANK.[D]	3xPhospho [S2(99.2); S15(98.4); T/S]	0.000221444	7.91565e-05	1	1	1	Q9UIF9	Q9UIF9 [495-513]	Q9UIF9 3xPhospho [S496(99.2); S509(98.4); T/S]	0	2024.82	93077.3	428688			Peak Found	High	Not Found	High	5.986e-05	0.0001271	4.08	88.06
FALSE	High	[K].ASPVTTSPTAATTQNPVLSK.[L]	1xPhospho [T5(98.5)]	8.24119e-06	7.91565e-05	1	1	4	Q96JN0	Q96JN0 [36-55]	Q96JN0 1xPhospho [T40(98.5)]	0	2051.01	4.92992e+06				High	Not Found	Not Found	High	4.285e-05	7.17e-06	3.89	85.6
FALSE	High	[K].ASPVTTSPTAATTQNPVLSK.[L]	2xPhospho [S2(100); T/S]	0.000574052	0.000158881	1	1	1	Q96JN0	Q96JN0 [36-55]	Q96JN0 2xPhospho [S37(100); T/S]	0	2130.97		297002	4.48042e+06		Not Found	High	Peak Found	High	9.211e-05	0.0002922	2.83	85.73
FALSE	High	[K].ASQDPFLQHVNK.[E]	1xPhospho [S2(100)]	0.000414668	0.000119331	1	1	2	Q68CQ4	Q68CQ4 [185-196]	Q68CQ4 1xPhospho [S186(100)]	0	1463.67			362017		Not Found	Not Found	High	High	7.582e-05	0.0002195	2.22	72.35
FALSE	High	[K].ASQEPSPKPGTEVIPAAPR.[K]	1xPhospho [S6(100)]	1.49283e-08	7.66507e-05	1	1	2	Q96CP2	Q96CP2 [16-34]	Q96CP2 1xPhospho [S21(100)]	0	2011.98			1.24853e+07		Not Found	Not Found	High	High	4.285e-05	2.827e-08	5.07	76.77
FALSE	High	[K].ASQGSDLEQNEASR.[K]	1xPhospho [S5(100)]	5.08149e-05	7.91565e-05	1	1	1	Q96T21	Q96T21 [366-379]	Q96T21 1xPhospho [S370(100)]	0	1571.63	3.42183e+06				High	Not Found	Not Found	High	4.285e-05	3.53e-05	3.61	36.12
FALSE	High	[K].ASQMVNSCITSPSTPSK.[K]	1xCarbamidomethyl [C8]; 1xPhospho [T14(98.4)]	0.000172055	7.91565e-05	1	1	1	Q86T82	Q86T82 [618-634]	Q86T82 1xPhospho [T631(98.4)]	0	1874.8			2.86287e+06		Not Found	Not Found	High	High	4.285e-05	0.0001022	3.21	65.43
FALSE	High	[K].ASQMVNSCITSPSTPSK.[K]	1xCarbamidomethyl [C8]; 2xPhospho [S11(100); T14(100)]	2.82592e-05	7.91565e-05	1	1	2	Q86T82	Q86T82 [618-634]	Q86T82 2xPhospho [S628(100); T631(100)]	0	1954.77	146399	938921			Peak Found	High	Not Found	High	4.285e-05	2.108e-05	5.04	64.58
FALSE	High	[K].ASQMVNSCITSPSTPSK.[K]	1xCarbamidomethyl [C8]; 1xOxidation [M4]; 1xPhospho [T14(99.3)]	0.000482616	0.000158881	1	1	2	Q86T82	Q86T82 [618-634]	Q86T82 1xPhospho [T631(99.3)]	0	1890.8			1.23685e+06		Not Found	Not Found	High	High	9.211e-05	0.0002509	3.25	52.5
FALSE	High	[K].ASQSETSVCSGSLDGVEYSQR.[K]	1xCarbamidomethyl [C9]; 1xPhospho [S/T/Y]	0.000777856	0.000188768	1	1	1	Q53T94	Q53T94 [181-201]		0	2326.95	169645	309130	236255		Peak Found	High	Peak Found	High	0.0001021	0.0003826	3.34	81.54
FALSE	High	[K].ASQSETSVCSGSLDGVEYSQR.[K]	1xCarbamidomethyl [C9]; 1xDeamidated [Q3]; 1xPhospho [S/T/Y]	0.223025	0.00985008	1	1	1	Q53T94	Q53T94 [181-201]		0	2327.93	9.30254e+06	1.89765e+06	145948		Peak Found	High	Peak Found	High	0.004407	0.08023	1.08	80.82
FALSE	High	[K].ASQSRPNSSALETLGGEK.[L]	1xPhospho [S8(99.6)]	8.03926e-09	7.66507e-05	1	1	9	O94804	O94804 [447-464]	O94804 1xPhospho [S454(99.6)]	0	1911.88		9.24809e+06	1.12561e+07		Not Found	High	High	High	4.285e-05	1.639e-08	5.5	69.33
FALSE	High	[K].ASQSRPNSSALETLGGEK.[L]	2xPhospho [S4(99.6); S8(100)]	5.05382e-09	7.66507e-05	1	1	2	O94804	O94804 [447-464]	O94804 2xPhospho [S450(99.6); S454(100)]	0	1991.85	5.82938e+06	9064846	126331		High	High	Peak Found	High	4.285e-05	1.092e-08	7.09	76.34
FALSE	High	[K].ASQSRPNSSALETLGGEK.[L]	1xDeamidated [Q/N]; 1xPhospho [S/T]	7.85539e-05	7.91565e-05	1	1	2	O94804	O94804 [447-464]		0	1912.86		394264			Not Found	High	Not Found	High	4.285e-05	5.168e-05	3.24	71.18
FALSE	High	[K].ASQTPVPPGAPSPDKDPAKESPKPEEQK.[N]	2xPhospho [S12(100); S21(100)]	6.34953e-05	7.91565e-05	1	1	1	Q15911	Q15911 [3398-3425]	Q15911 2xPhospho [S3409(100); S3418(100)]	2	3072.4	550764	6.92612e+06			Peak Found	High	Not Found	High	4.285e-05	4.284e-05	4.22	60.21
FALSE	High	[K].ASRDPSPIQDGNEDMK.[A]	2xPhospho [S2(100); S6(100)]	0.000919881	0.000188768	1	1	1	Q16566	Q16566 [355-370]	Q16566 2xPhospho [S356(100); S360(100)]	1	1919.72	992912				High	Not Found	Not Found	High	0.0001021	0.0004438	3.39	51.19
FALSE	High	[K].ASRDPSPIQDGNEDMK.[A]	1xOxidation [M15]; 1xPhospho [S6(99.5)]	0.0306158	0.00177802	1	1	1	Q16566	Q16566 [355-370]	Q16566 1xPhospho [S360(99.5)]	1	1855.75	528102				High	Not Found	Not Found	High	0.0008596	0.01025	2.11	34.04
FALSE	High	[K].ASSDMSASAGYEEISDPDMEEKPSLPPR.[K]	1xPhospho [S15(100)]	0.000120083	7.91565e-05	1	1	1	A1X283	A1X283 [498-525]	A1X283 1xPhospho [S512(100)]	0	3076.28				No Quan Values	Not Found	High	Not Found	High	4.285e-05	7.477e-05	2.89
FALSE	High	[K].ASSFADMMGILK.[D]	1xPhospho [S3(100)]	0.00164216	0.000254928	1	1	1	Q9H019	Q9H019 [236-247]	Q9H019 1xPhospho [S238(100)]	0	1350.58				No Quan Values	High	Not Found	Not Found	High	0.0001276	0.0007499	1.76
FALSE	High	[K].ASSFSGISILTR.[G]	1xPhospho [S3(100)]	0.00259917	0.000312471	1	1	1	Q9Y2K5	Q9Y2K5 [347-358]	Q9Y2K5 1xPhospho [S349(100)]	0	1318.64			4.612e+06		Not Found	Not Found	High	High	0.0001499	0.001134	2.61	114.53
FALSE	High	[K].ASSFSGISVLTR.[G]	1xPhospho [S3(100)]	0.000967006	0.000188768	1	1	2	Q15032	Q15032 [379-390]	Q15032 1xPhospho [S381(100)]	0	1304.62	2.43407e+06		4.63049e+06		High	Not Found	High	High	0.0001021	0.0004647	2.73	108.9
FALSE	High	[K].ASSGDQGSPPCFLR.[F]	1xCarbamidomethyl [C11]; 1xPhospho [S8(100)]	1.91033e-08	7.66507e-05	1	1	14	O75147	O75147 [3-16]	O75147 1xPhospho [S10(100)]	0	1558.64		1.4783e+06	1.83113e+07		Not Found	High	High	High	4.285e-05	3.511e-08	5.02	86.37
FALSE	High	[K].ASSGDQGSPPCFLR.[F]	1xCarbamidomethyl [C11]; 1xDeamidated [Q6]; 1xPhospho [S8(100)]	0.00754716	0.000660919	1	1	3	O75147	O75147 [3-16]	O75147 1xPhospho [S10(100)]	0	1559.62		1.90417e+06			Not Found	High	Not Found	High	0.0003706	0.002885	2.22	91.65
FALSE	High	[K].ASSLDSAVPIAPPPR.[Q]	1xPhospho [S2(99.4)]	0.00161169	0.000254928	1	1	1	Q7Z6J0	Q7Z6J0 [799-813]	Q7Z6J0 1xPhospho [S800(99.4)]	0	1557.77			3.45453e+06		Not Found	Not Found	High	High	0.0001276	0.0007367	2.92	98.19
FALSE	High	[K].ASSLHRTSSGTSLSAMHSSGSSGK.[G]	3xPhospho [S2(95.1); S3(97.9); S12(97.9)]	3.93018e-05	7.91565e-05	1	1	1	Q12888	Q12888 [1309-1332]	Q12888 3xPhospho [S1310(95.1); S1311(97.9); S1320(97.9)]	1	2559.99		795895			Not Found	High	Not Found	High	4.285e-05	2.819e-05	3.6	47.22
FALSE	High	[K].ASSLPGSLQR.[S]	1xPhospho [S3(100)]	0.00544186	0.000539025	1	1	3	O75122	O75122 [358-367]	O75122 1xPhospho [S360(100)]	0	1095.52	98083.1	485064	2.62002e+07		Peak Found	Peak Found	High	High	0.000311	0.002168	1.69	61.82
FALSE	High	[K].ASSLPGSLQR.[S]	2xPhospho [S3(100); S7(100)]	0.0302548	0.00177802	1	1	1	O75122	O75122 [358-367]	O75122 2xPhospho [S360(100); S364(100)]	0	1175.49	1.05742e+06	248162			High	Peak Found	Not Found	High	0.0008596	0.01009	2.07	60.36
FALSE	High	[K].ASSPELPVSVENIK.[Q]	1xPhospho [S]	0.00138227	0.000221256	1	1	1	Q969R5	Q969R5 [687-700]		0	1549.75			7.71685e+06		Not Found	Not Found	High	High	0.0001144	0.0006417	3.23	105.84
FALSE	High	[K].ASSPGHPAFLEDGSPSPVLAFAASPRPNHSYIFK.[R]	1xDeamidated [N28]; 2xPhospho [S16(100); S/Y]	0.0361683	0.00216015	1	1	1	Q9C073	Q9C073 [304-337]	Q9C073 2xPhospho [S319(100); S/Y]	0	3712.69			1.8116e+06		Not Found	Not Found	High	High	0.001009	0.01195	2.64	120.5
FALSE	High	[K].ASSPSDIISSK.[D]	1xPhospho [S3(100)]	0.00348395	0.000346916	1	1	2	Q9ULD9	Q9ULD9 [962-972]	Q9ULD9 1xPhospho [S964(100)]	0	1171.52	231963	12158735	522906		Peak Found	High	Peak Found	High	0.0001925	0.001468	2.25	61.32
FALSE	High	[K].ASSPSPLTIGTPESQR.[K]	1xPhospho [T11(100)]	5.77547e-07	7.91565e-05	1	1	13	Q9NPI6	Q9NPI6 [521-536]	Q9NPI6 1xPhospho [T531(100)]	0	1707.79		3.61455e+06	7.07927e+07		Not Found	High	High	High	4.285e-05	6.953e-07	5.54	80.58
FALSE	High	[K].ASSPSPLTIGTPESQR.[K]	2xPhospho [S5(98.7); T11(100)]	0.00056885	0.000158881	1	1	6	Q9NPI6	Q9NPI6 [521-536]	Q9NPI6 2xPhospho [S525(98.7); T531(100)]	0	1787.76	4.69353e+06	4047923	300383		High	High	Peak Found	High	9.211e-05	0.0002898	3.91	80.84
FALSE	High	[K].ASSQVLSESPSQDSLDAFMSEMK.[S]	1xDeamidated [Q12]; 1xOxidation [M22]; 1xPhospho [S3(99.4)]	0.000131566	7.91565e-05	1	1	1	Q9BWU0	Q9BWU0 [522-544]	Q9BWU0 1xPhospho [S524(99.4)]	0	2571.05				No Quan Values	Not Found	Not Found	High	High	4.285e-05	8.1e-05	3.56
FALSE	High	[K].ASSQVLSESPSQDSLDAFMSEMK.[S]	1xOxidation [M22]; 1xPhospho [S9(98.7)]	9.76576e-06	7.91565e-05	1	1	1	Q9BWU0	Q9BWU0 [522-544]	Q9BWU0 1xPhospho [S530(98.7)]	0	2570.07				No Quan Values	Not Found	Not Found	High	High	4.285e-05	8.315e-06	4.23
FALSE	High	[K].ASSQVLSESPSQDSLDAFMSEMK.[S]	1xPhospho [S]	0.0123332	0.000899279	1	1	1	Q9BWU0	Q9BWU0 [522-544]		0	2554.07				No Quan Values	High	Not Found	Not Found	High	0.0004612	0.004437	1.51
FALSE	High	[K].ASSRLENLGIPEEELLR.[Q]	1xPhospho [S]	0.000509864	0.000158881	1	1	1	Q01658	Q01658 [104-120]		1	2006	154672		863029		Peak Found	Not Found	High	High	9.211e-05	0.0002626	1.6	114.76
FALSE	High	[K].ASSTGTESSDDFEERDPDLGDGLENGLGSPFGK.[W]	1xDeamidated [N25]; 1xPhospho [S29(100)]	0.00607363	0.000570761	1	1	1	Q9P107	Q9P107 [452-484]	Q9P107 1xPhospho [S480(100)]	1	3467.43				No Quan Values	Not Found	High	Not Found	High	0.0003232	0.002386	3.1
FALSE	High	[K].ASSTPSSETQEEFVDDFR.[V]	1xPhospho [S/T]	8.90609e-06	7.91565e-05	1	1	2	P30622	P30622 [42-59]		0	2111.84	1.5627e+06	26179.7			High	Peak Found	Not Found	High	4.285e-05	7.67e-06	3.48	105.25
FALSE	High	[K].ASSVGVLSPQKK.[S]	1xPhospho [S8(100)]	0.000173706	7.91565e-05	1	1	2	Q9UGU5	Q9UGU5 [490-501]	Q9UGU5 1xPhospho [S497(100)]	1	1280.66		113955	6.87365e+06		Not Found	Peak Found	High	High	4.285e-05	0.0001029	3.21	46.81
FALSE	High	[K].ASTLQLGSPR.[A]	1xPhospho [S8(100)]	0.00135067	0.000221256	1	1	2	Q7L8L6	Q7L8L6 [88-97]	Q7L8L6 1xPhospho [S95(100)]	0	1109.54		827744	460970		Not Found	High	High	High	0.0001144	0.0006291	2.86	63.75
FALSE	High	[K].ASTNNESSNHSFGSLGSLSDK.[E]	1xPhospho [S19(100)]	2.6032e-08	7.66507e-05	1	1	4	Q9UKI8	Q9UKI8 [87-107]	Q9UKI8 1xPhospho [S105(100)]	0	2218.92		2.05621e+06	2.28508e+07		Not Found	High	High	High	4.285e-05	4.593e-08	6.39	77.99
FALSE	High	[K].ASTNNESSNHSFGSLGSLSDK.[E]	2xPhospho [S17(100); S19(100)]	0.00120383	0.000221256	1	1	2	Q9UKI8	Q9UKI8 [87-107]	Q9UKI8 2xPhospho [S103(100); S105(100)]	0	2298.89	1.00031e+07	830043	1.04612e+06		Peak Found	High	Peak Found	High	0.0001144	0.0005651	2.34	89.14
FALSE	High	[K].ASTNNESSNHSFGSLGSLSDK.[E]	1xDeamidated [N9]; 1xPhospho [S19(100)]	0.00235809	0.000285856	1	1	2	Q9UKI8	Q9UKI8 [87-107]	Q9UKI8 1xPhospho [S105(100)]	0	2219.91		733305	219384		Not Found	High	Peak Found	High	0.0001395	0.001039	4.41	80.35
FALSE	High	[K].ASTNNESSNHSFGSLGSLSDKESETPEK.[K]	1xPhospho [S19(100)]	5.39739e-07	7.91565e-05	1	1	1	Q9UKI8	Q9UKI8 [87-114]	Q9UKI8 1xPhospho [S105(100)]	1	3019.28		5899219	931877		Not Found	Peak Found	High	High	4.285e-05	6.547e-07	3.63	75.47
FALSE	High	[K].ASTNNESSNHSFGSLGSLSDKESETPEKK.[Q]	2xPhospho [S19(100); T25(100)]	1.42708e-06	7.91565e-05	1	1	2	Q9UKI8	Q9UKI8 [87-115]	Q9UKI8 2xPhospho [S105(100); T111(100)]	2	3227.34		1642994			Not Found	High	Not Found	High	4.285e-05	1.54e-06	4.9	69.65
FALSE	High	[K].ASTSDYQVISDRQTPKK.[D]	1xPhospho [S/T/Y]	9.80894e-05	7.91565e-05	1	1	1	Q8NFH5	Q8NFH5 [295-311]		2	2003.94	272651		565996		Peak Found	Not Found	High	High	4.285e-05	6.258e-05	4.3	51.01
FALSE	High	[K].ASTTSLSGSDSETEGK.[Q]	1xPhospho [S9(100)]	2.79628e-07	7.91565e-05	1	1	2	Q8N1G2	Q8N1G2 [45-60]	Q8N1G2 1xPhospho [S53(100)]	0	1636.66	1.08273e+07	2.87179e+06	349736		High	Peak Found	Peak Found	High	4.285e-05	3.685e-07	5.11	37.52
FALSE	High	[K].ASTTSLSGSDSETEGK.[Q]	2xPhospho [S7(100); S9(100)]	4.53995e-06	7.91565e-05	1	1	7	Q8N1G2	Q8N1G2 [45-60]	Q8N1G2 2xPhospho [S51(100); S53(100)]	0	1716.62	1.29721e+07				High	Not Found	Not Found	High	4.285e-05	4.235e-06	4.12	36.84
FALSE	High	[K].ASVDAPPQVNVEVFCNTSMEASPK.[A]	1xCarbamidomethyl [C15]; 1xPhospho [T/S]	0.0526477	0.00283906	1	1	1	Q8IWC1	Q8IWC1 [301-324]		0	2657.16	1.37827e+07	5848644			High	Peak Found	Not Found	High	0.001328	0.01722	2.55	114.12
FALSE	High	[K].ASVNSETESSFNINENTTASGTGLSEK.[T]	2xDeamidated [N12; N14]; 1xPhospho [S5(97.2)]	0.00319905	0.000312471	1	1	1	O43148	O43148 [20-46]	O43148 1xPhospho [S24(97.2)]	0	2856.19			2.68299e+07		Not Found	Not Found	High	High	0.0001499	0.001363	3.52	95.29
FALSE	High	[K].ASVPAALASPSAR.[V]	1xPhospho [S9(100)]	0.000401479	0.000119331	1	1	2	P35711	P35711 [431-443]	P35711 1xPhospho [S439(100)]	0	1277.62			2.00126e+06		Not Found	Not Found	High	High	7.582e-05	0.000213	3.08	71.63
FALSE	High	[K].ASVSGPNSPSESR.[R]	1xPhospho [S8(100)]	0.000181332	7.91565e-05	1	1	1	Q9UJV3	Q9UJV3 [109-121]	Q9UJV3 1xPhospho [S116(100)]	0	1354.56	1.33472e+06				High	Not Found	Not Found	High	5.986e-05	0.0001069	3.28	28.59
FALSE	High	[K].ASVSGPNSPSESRR.[E]	1xPhospho [S8(99.5)]	0.00198371	0.000285856	1	1	1	Q9UJV3	Q9UJV3 [109-122]	Q9UJV3 1xPhospho [S116(99.5)]	1	1510.66		814535			Not Found	High	Not Found	High	0.0001395	0.0008883	2.4	25.83
FALSE	High	[K].ASVSGPNSPSETR.[R]	1xPhospho [S8(99.7)]	0.00020524	7.91565e-05	1	1	3	O15344	O15344 [89-101]	O15344 1xPhospho [S96(99.7)]	0	1368.58	1.42457e+07	151354	44298.8		High	Peak Found	Peak Found	High	5.986e-05	0.0001193	2.69	31.75
FALSE	High	[K].ASVSGPNSPSETR.[R]	2xPhospho [S4(100); S/T]	0.000367669	0.000119331	1	1	2	O15344	O15344 [89-101]	O15344 2xPhospho [S92(100); S/T]	0	1448.55	5.51284e+06				High	Not Found	Not Found	High	7.582e-05	0.0001977	3.11	32.14
FALSE	High	[K].ASVSGPNSPSETRR.[E]	1xPhospho [S8(100)]	0.000127215	7.91565e-05	1	1	9	O15344	O15344 [89-102]	O15344 1xPhospho [S96(100)]	1	1524.68	209888	3.47856e+07	186990		High	High	High	High	4.285e-05	7.872e-05	2.88	28.48
FALSE	High	[K].ASVSGPNSPSETRR.[E]	2xPhospho [S4(100); S8(100)]	0.00387462	0.000379716	1	1	3	O15344	O15344 [89-102]	O15344 2xPhospho [S92(100); S96(100)]	1	1604.65	3.78908e+07	233618			High	High	Not Found	High	0.000235	0.00161	3.03	30.49
FALSE	High	[K].ASVSGPNSPSETRR.[E]	1xDeamidated [N7]; 2xPhospho [S4(100); S8(100)]	0.115303	0.00543014	1	1	1	O15344	O15344 [89-102]	O15344 2xPhospho [S92(100); S96(100)]	1	1605.63	469032				High	Not Found	Not Found	High	0.002479	0.03857	2.18	32.96
FALSE	High	[K].ASVSQTSPQSASSPR.[M]	1xPhospho [S7(100)]	1.39155e-05	7.91565e-05	1	1	7	Q8TDY2	Q8TDY2 [641-655]	Q8TDY2 1xPhospho [S647(100)]	0	1569.69	5.61583e+06	2.24614e+07	178530		Peak Found	High	High	High	4.285e-05	1.132e-05	4.41	33.39
FALSE	High	[K].ASVSQTSPQSASSPR.[M]	2xPhospho [S7(97.9); S12(98.9)]	0.118753	0.00556654	1	1	1	Q8TDY2	Q8TDY2 [641-655]	Q8TDY2 2xPhospho [S647(97.9); S652(98.9)]	0	1649.66	634525				High	Not Found	Not Found	High	0.002531	0.03998	1.51	31.35
FALSE	High	[K].ASVVDPSTESSPAPQEGSEQPASPASPLSSR.[Q]	2xPhospho [S23(100); S26(100)]	1.19976e-07	7.66507e-05	1	1	5	Q66K14	Q66K14 [410-440]	Q66K14 2xPhospho [S432(100); S435(100)]	0	3212.37		2.16551e+07			Not Found	High	Not Found	High	4.285e-05	1.759e-07	5.23	85.37
FALSE	High	[K].ASVVDPSTESSPAPQEGSEQPASPASPLSSR.[Q]	1xDeamidated [Q15]; 1xPhospho [S26(100)]	2.98348e-09	7.66507e-05	1	1	1	Q66K14	Q66K14 [410-440]	Q66K14 1xPhospho [S435(100)]	0	3133.38				No Quan Values	Not Found	High	Not Found	High	4.285e-05	6.893e-09	4.8
FALSE	High	[K].ASVVDPSTESSPAPQEGSEQPASPASPLSSR.[Q]	1xPhospho [S26(100)]	8.11711e-14	7.66507e-05	1	1	7	Q66K14	Q66K14 [410-440]	Q66K14 1xPhospho [S435(100)]	0	3132.4		1.33448e+08	1.91396e+08		Not Found	High	High	High	4.285e-05	6.865e-13	7.55	85.76
FALSE	High	[K].ASVVDPSTESSPAPQEGSEQPASPASPLSSR.[Q]	1xDeamidated [Q20]; 2xPhospho [S23(100); S26(100)]	0.0154439	0.00113518	1	1	1	Q66K14	Q66K14 [410-440]	Q66K14 2xPhospho [S432(100); S435(100)]	0	3213.35				No Quan Values	Not Found	High	Not Found	High	0.0005898	0.005448	2.08
FALSE	High	[K].ASYHFSPEELDENTSPLLGDAR.[F]	1xPhospho [S15(100)]	7.02804e-10	7.66507e-05	1	1	4	O75410	O75410 [262-283]	O75410 1xPhospho [S276(100)]	0	2528.1	513939	1.07899e+06	1.06263e+07		Peak Found	High	High	High	4.285e-05	1.937e-09	5.85	111.16
FALSE	High	[K].ATAPEAPSPPSADVNSPPPLPPPTSPGGPK.[E]	2xPhospho [S16(100); T/S]	9.55862e-08	7.66507e-05	1	1	6	Q8IX07	Q8IX07 [37-66]	Q8IX07 2xPhospho [S52(100); T/S]	0	2990.36	270358		1.70728e+07		Peak Found	Not Found	High	High	4.285e-05	1.437e-07	5.78	102.35
FALSE	High	[K].ATAPEAPSPPSADVNSPPPLPPPTSPGGPK.[E]	1xDeamidated [N15]; 2xPhospho [T24(99.2); T/S]	7.40733e-06	7.91565e-05	1	1	2	Q8IX07	Q8IX07 [37-66]	Q8IX07 2xPhospho [T60(99.2); T/S]	0	2991.34	503339		9.57317e+06		Peak Found	Not Found	High	High	4.285e-05	6.522e-06	3.12	101.45
FALSE	High	[K].ATAPEAPSPPSADVNSPPPLPPPTSPGGPK.[E]	3xPhospho [S16(100); T/S]	2.62624e-06	7.91565e-05	1	1	3	Q8IX07	Q8IX07 [37-66]	Q8IX07 3xPhospho [S52(100); T/S]	0	3070.32			8.17649e+06		Not Found	Not Found	High	High	4.285e-05	2.624e-06	4.19	101.9
FALSE	High	[K].ATASSSAQEMEQQLAER.[E]	1xPhospho [S/T]	8.48672e-05	7.91565e-05	1	1	1	Q9H9Q2	Q9H9Q2 [222-238]		0	1916.81				No Quan Values	Not Found	High	Not Found	High	4.285e-05	5.521e-05	4.15
FALSE	High	[K].ATCDSDFAVETLELETQGEEVK.[E]	1xCarbamidomethyl [C3]; 1xPhospho [T2(99.5)]	3.14344e-08	7.66507e-05	1	1	2	Q14966	Q14966 [1154-1175]	Q14966 1xPhospho [T1155(99.5)]	0	2551.08	1.51019e+06	193666			High	Peak Found	Not Found	High	4.285e-05	5.438e-08	5.83	119.5
FALSE	High	[K].ATDGDLAQEPGPGLTFEDSGNPKSPDK.[A]	1xPhospho [S24(100)]	2.88696e-10	7.66507e-05	1	1	4	O15417	O15417 [2520-2546]	O15417 1xPhospho [S2543(100)]	1	2823.24		31559499	1.015e+06		Not Found	High	Peak Found	High	4.285e-05	8.902e-10	7.06	95.06
FALSE	High	[K].ATDSDLSSPR.[H]	1xPhospho [S8(99.7)]	0.000784933	0.000188768	1	1	1	Q9BRD0	Q9BRD0 [351-360]	Q9BRD0 1xPhospho [S358(99.7)]	0	1128.46	1.63045e+06				High	Not Found	Not Found	High	0.0001021	0.0003859	2.91	30.29
FALSE	High	[K].ATEDGEEDEVSAGEK.[E]	1xPhospho [S11(100)]	8.07044e-08	7.66507e-05	1	1	6	Q9BXW9	Q9BXW9 [1425-1439]	Q9BXW9 1xPhospho [S1435(100)]	0	1645.61		2.09288e+08			Not Found	High	Not Found	High	4.285e-05	1.242e-07	5.56	36.1
FALSE	High	[K].ATEETGQAQSGQANCQGLSPVSVASK.[N]	1xCarbamidomethyl [C15]; 1xPhospho [S19(99.7)]	6.33096e-12	7.66507e-05	1	1	6	Q9UHF7	Q9UHF7 [160-185]	Q9UHF7 1xPhospho [S178(99.7)]	0	2685.18		1.31875e+07	8.09637e+07		Not Found	High	High	High	4.285e-05	3.12e-11	8.05	71.61
FALSE	High	[K].ATEETGQAQSGQANCQGLSPVSVASK.[N]	1xCarbamidomethyl [C15]; 1xDeamidated [Q/N]; 1xPhospho [S19(100)]	5.19971e-06	7.91565e-05	1	1	2	Q9UHF7	Q9UHF7 [160-185]	Q9UHF7 1xPhospho [S178(100)]	0	2686.17		1.7233e+06			Not Found	High	High	High	4.285e-05	4.775e-06	3.46	73.42
FALSE	High	[K].ATEPPSPDAGELSLASR.[L]	1xPhospho [S6(100)]	4.66852e-07	7.91565e-05	1	1	4	Q8IYB8	Q8IYB8 [720-736]	Q8IYB8 1xPhospho [S725(100)]	0	1777.8	269264	1.05751e+06	113809		Peak Found	High	Peak Found	High	4.285e-05	5.771e-07	4.17	89.06
FALSE	High	[K].ATESGAQSAPLPMEGVDISPK.[Q]	1xPhospho [T/S]	8.08648e-05	7.91565e-05	1	1	2	Q02790	Q02790 [8-28]		0	2164.98				No Quan Values	Not Found	High	High	High	4.285e-05	5.29e-05	3.36
FALSE	High	[K].ATGEEEGMDIQK.[S]	1xPhospho [T2(100)]	0.000280431	7.91565e-05	1	1	1	Q96GA3	Q96GA3 [170-181]	Q96GA3 1xPhospho [T171(100)]	0	1387.54	3.12544e+06				High	Not Found	Not Found	High	5.986e-05	0.0001558	3.47	50.96
FALSE	High	[K].ATGEEEGMDIQK.[S]	1xOxidation [M8]; 1xPhospho [T2(100)]	8.48672e-05	7.91565e-05	1	1	1	Q96GA3	Q96GA3 [170-181]	Q96GA3 1xPhospho [T171(100)]	0	1403.54		408839			Not Found	High	Not Found	High	4.285e-05	5.523e-05	3.54	31.99
FALSE	High	[K].ATGEEEGMDIQKSENEDDSEWEDVDDEK.[G]	1xPhospho [S13(100)]	1.21259e-08	7.66507e-05	1	1	1	Q96GA3	Q96GA3 [170-197]	Q96GA3 1xPhospho [S182(100)]	1	3309.24	1.33114e+06				High	Not Found	Not Found	High	4.285e-05	2.36e-08	5.43	88.62
FALSE	High	[K].ATGEPGTFVCTSHLPAAASASPK.[L]	1xCarbamidomethyl [C10]; 1xPhospho [S/T]	0.00364588	0.000379716	1	1	1	Q8IY33	Q8IY33 [229-251]		0	2337.06	643794	3.74745e+06			High	Peak Found	Not Found	High	0.0002068	0.001525	2.49	91.7
FALSE	High	[K].ATGGLCLLGAYADSDDDDNDVSEK.[L]	1xCarbamidomethyl [C6]; 1xPhospho [S14(100)]	3.43919e-11	7.66507e-05	1	1	19	Q8N3X1	Q8N3X1 [103-126]	Q8N3X1 1xPhospho [S116(100)]	0	2581.03	1.32841e+07	7.39593e+07			High	High	Not Found	High	4.285e-05	1.379e-10	7.64	111.94
FALSE	High	[K].ATGGLCLLGAYADSDDDDNDVSEK.[L]	1xCarbamidomethyl [C6]; 1xDeamidated [N19]; 1xPhospho [S14(100)]	0.0273618	0.00166152	1	1	1	Q8N3X1	Q8N3X1 [103-126]	Q8N3X1 1xPhospho [S116(100)]	0	2582.01				No Quan Values	High	Not Found	Not Found	High	0.0008042	0.009222	2.27
FALSE	High	[K].ATGPPSQNSNIGTGRGSEGDCSPEDK.[N]	1xCarbamidomethyl [C21]; 1xPhospho [S17(99.3)]	2.73216e-08	7.66507e-05	1	1	1	Q9UKJ3	Q9UKJ3 [1060-1085]	Q9UKJ3 1xPhospho [S1076(99.3)]	1	2698.1	602830	1.35922e+06			Peak Found	High	Not Found	High	4.285e-05	4.799e-08	4.78	46.66
FALSE	High	[K].ATGPPSQNSNIGTGRGSEGDCSPEDK.[N]	1xCarbamidomethyl [C21]; 2xPhospho [S17(98.8); S22(98.8)]	2.89532e-05	7.91565e-05	1	1	3	Q9UKJ3	Q9UKJ3 [1060-1085]	Q9UKJ3 2xPhospho [S1076(98.8); S1081(98.8)]	1	2778.07	2.27015e+07	524180			High	Peak Found	Not Found	High	4.285e-05	2.156e-05	4.38	47.35
FALSE	High	[K].ATHEGLNAHLKQSPDVK.[E]	1xPhospho [S13(100)]	2.24929e-06	7.91565e-05	1	1	3	Q4KWH8	Q4KWH8 [521-537]	Q4KWH8 1xPhospho [S533(100)]	1	1924.93			3.52736e+06		Not Found	Not Found	High	High	4.285e-05	2.294e-06	4.37	45.19
FALSE	High	[K].ATISDEEIER.[Q]	1xPhospho [S4(100)]	0.000828777	0.000188768	1	1	3	Q9UQN3	Q9UQN3 [196-205]	Q9UQN3 1xPhospho [S199(100)]	0	1242.52	1.81542e+08				High	Not Found	Not Found	High	0.0001021	0.0004051	3.48	59.63
FALSE	High	[K].ATKPMAESPKNGGDVVPQYYK.[D]	1xDeamidated [N11]; 1xPhospho [S8(98.9)]	0.00168114	0.000254928	1	1	1	Q9Y6X8	Q9Y6X8 [712-732]	Q9Y6X8 1xPhospho [S719(98.9)]	1	2361.08			1.14125e+06		Not Found	Not Found	High	High	0.0001276	0.0007665	2.65	74.78
FALSE	High	[K].ATLPSPDKLPGFK.[M]	1xPhospho [S5(100)]	0.000123598	7.91565e-05	1	1	2	P22314	P22314 [831-843]	P22314 1xPhospho [S835(100)]	1	1450.73	1.60377e+06		781303		High	Not Found	High	High	4.285e-05	7.676e-05	3.03	104.61
FALSE	High	[K].ATLSSTSGLDLMSESGEGEISPQR.[E]	1xPhospho [S21(100)]	4.54381e-09	7.66507e-05	1	1	5	Q8WWI1	Q8WWI1 [1006-1029]	Q8WWI1 1xPhospho [S1026(100)]	0	2532.12	39611.4	9.31943e+06	2.21186e+07		Peak Found	High	High	High	4.285e-05	9.977e-09	6.58	109.36
FALSE	High	[K].ATLSSTSGLDLMSESGEGEISPQR.[E]	1xOxidation [M12]; 1xPhospho [S21(100)]	1.34008e-06	7.91565e-05	1	1	1	Q8WWI1	Q8WWI1 [1006-1029]	Q8WWI1 1xPhospho [S1026(100)]	0	2548.11		943486			Not Found	High	Not Found	High	4.285e-05	1.458e-06	5.24	96.36
FALSE	High	[K].ATLTASPLGAS.[-]	1xPhospho [S6(99.6)]	0.00151677	0.000254928	1	1	2	Q13111	Q13111 [946-956]	Q13111 1xPhospho [S951(99.6)]	0	1068.5		23420512	1.07989e+07		Not Found	High	High	High	0.0001276	0.0006989	3.66	81.33
FALSE	High	[K].ATNESEDEIPQLVPIGK.[K]	1xPhospho [S5(100)]	3.58056e-06	7.91565e-05	1	1	8	O76021	O76021 [357-373]	O76021 1xPhospho [S361(100)]	0	1919.9	1.38787e+07	3.04736e+08	5.66644e+07		High	High	High	High	4.285e-05	3.44e-06	3.08	114.34
FALSE	High	[K].ATNESEDEIPQLVPIGK.[K]	1xDeamidated [Q/N]; 1xPhospho [S5(100)]	0.000723497	0.000188768	1	1	8	O76021	O76021 [357-373]	O76021 1xPhospho [S361(100)]	0	1920.88	1.04996e+07	1.34807e+07	1.40206e+06		High	High	Peak Found	High	0.0001021	0.000359	3.66	115.95
FALSE	High	[K].ATNESEDEIPQLVPIGKK.[T]	1xPhospho [S5(100)]	6.53006e-06	7.91565e-05	1	1	3	O76021	O76021 [357-374]	O76021 1xPhospho [S361(100)]	1	2047.99		2.31002e+06	4.55656e+06		Not Found	High	High	High	4.285e-05	5.841e-06	4.02	106.32
FALSE	High	[K].ATPELGSSENSASSPPR.[F]	1xPhospho [S14(100)]	9.30199e-05	7.91565e-05	1	1	1	Q9BX63	Q9BX63 [1019-1035]	Q9BX63 1xPhospho [S1032(100)]	0	1766.76		5636774			Not Found	High	Not Found	High	4.285e-05	5.991e-05	3.66	56.61
FALSE	High	[K].ATPGAPALTSMTPTAVER.[L]	2xPhospho [T2(100); T12(100)]	0.016915	0.00113518	1	1	1	P54198	P54198 [575-592]	P54198 2xPhospho [T576(100); T586(100)]	0	1930.84		315489	240004		Not Found	High	Peak Found	High	0.0005898	0.005892	2	102.76
FALSE	High	[K].ATSDEEDSVLNIAR.[GE]	1xPhospho [S3(100)]	5.19971e-06	7.91565e-05	1	1	1	Q5JPF3	Q5JPF3 [827-840]; [895-908]	Q5JPF3 1xPhospho [S829(100)]; 1xPhospho [S897(100)]	0	1599.69				No Quan Values	High	Not Found	Not Found	High	4.285e-05	4.78e-06	4.17
FALSE	High	[K].ATSDTLESPPK.[I]	1xPhospho [S8(100)]	0.000233295	7.91565e-05	1	1	5	O94782	O94782 [306-316]	O94782 1xPhospho [S313(100)]	0	1225.53	8.26442e+06	5.74592e+06	97328.2		High	Peak Found	Peak Found	High	5.986e-05	0.0001329	4.04	47.63
FALSE	High	[K].ATSDTLESPPKIIPK.[Y]	1xPhospho [S8(100)]	5.49105e-05	7.91565e-05	1	1	1	O94782	O94782 [306-320]	O94782 1xPhospho [S313(100)]	1	1676.85			3.5126e+06		Not Found	Not Found	High	High	4.285e-05	3.773e-05	3.81	91.98
FALSE	High	[K].ATSEEDVSIK.[S]	1xPhospho [S3(100)]	0.00256133	0.000312471	1	1	1	Q5UIP0	Q5UIP0 [1606-1615]	Q5UIP0 1xPhospho [S1608(100)]	0	1158.49	1.77858e+06				High	Not Found	Not Found	High	0.0001499	0.00112	2.24	47.22
FALSE	High	[K].ATSEEDVSIKSPICEK.[Q]	1xCarbamidomethyl [C14]; 1xPhospho [S11(100)]	4.51754e-08	7.66507e-05	1	1	4	Q5UIP0	Q5UIP0 [1606-1621]	Q5UIP0 1xPhospho [S1616(100)]	1	1872.83	1.12475e+07	96804			High	High	Not Found	High	4.285e-05	7.452e-08	5.24	66.4
FALSE	High	[K].ATSEEDVSIKSPICEK.[Q]	1xCarbamidomethyl [C14]; 2xPhospho [S3(100); S11(100)]	1.5483e-05	7.91565e-05	1	1	2	Q5UIP0	Q5UIP0 [1606-1621]	Q5UIP0 2xPhospho [S1608(100); S1616(100)]	1	1952.8	1.87361e+06				High	Not Found	Not Found	High	4.285e-05	1.243e-05	4.31	71.81
FALSE	High	[K].ATSPGPTDLETRSPSPISISSSETSSIMQK.[L]	2xPhospho [T2(99); S18(95.6)]	1.30017e-05	7.91565e-05	1	1	1	Q5VT06	Q5VT06 [1816-1845]	Q5VT06 2xPhospho [T1817(99); S1833(95.6)]	1	3251.44			2.60191e+06		Not Found	Not Found	High	High	4.285e-05	1.066e-05	5.56	108.28
FALSE	High	[K].ATSPGPTDLETRSPSPISISSSETSSIMQK.[L]	1xOxidation [M28]; 2xPhospho [T2(99.2); T/S]	0.000215227	7.91565e-05	1	1	1	Q5VT06	Q5VT06 [1816-1845]	Q5VT06 2xPhospho [T1817(99.2); T/S]	1	3267.44				No Quan Values	Not Found	Not Found	High	High	5.986e-05	0.0001241	3.97
FALSE	High	[K].ATSSHFSASEESMDFLDK.[S]	1xPhospho [S7(100)]	1.0683e-07	7.66507e-05	1	1	6	Q9ULU4	Q9ULU4 [454-471]	Q9ULU4 1xPhospho [S460(100)]	0	2068.82		1.97909e+06	440525		Not Found	High	High	High	4.285e-05	1.588e-07	4.38	104.31
FALSE	High	[K].ATSSHFSASEESMDFLDK.[S]	2xPhospho [S7(100); S9(100)]	2.06151e-05	7.91565e-05	1	1	5	Q9ULU4	Q9ULU4 [454-471]	Q9ULU4 2xPhospho [S460(100); S462(100)]	0	2148.79	1.67266e+06	121220			High	High	Not Found	High	4.285e-05	1.597e-05	5.44	107.64
FALSE	High	[K].ATSSHFSASEESMDFLDK.[S]	1xOxidation [M13]; 1xPhospho [S/T]	0.000388691	0.000119331	1	1	1	Q9ULU4	Q9ULU4 [454-471]		0	2084.82	128680	269154			Peak Found	High	Not Found	High	7.582e-05	0.0002071	3.11	89.05
FALSE	High	[K].ATSSHFSASEESMDFLDK.[S]	1xOxidation [M13]; 2xPhospho [S9(99.4); S/T]	0.00166543	0.000254928	1	1	1	Q9ULU4	Q9ULU4 [454-471]	Q9ULU4 2xPhospho [S462(99.4); S/T]	0	2164.78	296628				High	Not Found	Not Found	High	0.0001276	0.0007596	1.9	93.12
FALSE	High	[K].ATSSSNPSSPAPDWYK.[D]	2xPhospho [S9(100); T/S/Y]	0.00119832	0.000221256	1	1	3	P46100	P46100 [1988-2003]	P46100 2xPhospho [S1996(100); T/S/Y]	0	1854.7	1.44463e+06	1.00293e+06			High	High	Not Found	High	0.0001144	0.0005641	2.53	80.43
FALSE	High	[K].ATSTSDMLLK.[L]	1xPhospho [S3(99.6)]	0.0010306	0.000188768	1	1	1	Q9NW64	Q9NW64 [140-149]	Q9NW64 1xPhospho [S142(99.6)]	0	1146.51		430340			Not Found	High	Not Found	High	0.0001021	0.0004927	2.54	78.41
FALSE	High	[K].ATSTTELPPEYLTSPLSQQSQLPPK.[R]	1xPhospho [S14(98.2)]	6.4424e-05	7.91565e-05	1	1	3	O14964	O14964 [227-251]	O14964 1xPhospho [S240(98.2)]	0	2793.36	2.77061e+06				High	Not Found	Not Found	High	4.285e-05	4.34e-05	3.33	114.56
FALSE	High	[K].ATSVALPGWSPSETRSSFMSR.[T]	1xPhospho [T/S]	2.36087e-06	7.91565e-05	1	1	2	Q16513	Q16513 [351-371]		1	2334.06			1.86228e+06		Not Found	Not Found	High	High	4.285e-05	2.393e-06	4.22	110.77
FALSE	High	[K].ATTPASTANSDVATIPTDTPLK.[E]	1xPhospho [T/S]	6.53007e-09	7.66507e-05	1	1	3	O60271	O60271 [274-295]		0	2252.07	468245	552150	8.50135e+06		High	Peak Found	High	High	4.285e-05	1.369e-08	6.13	100.66
FALSE	High	[K].ATTPASTANSDVATIPTDTPLK.[E]	2xPhospho [S10(100); T/S]	5.42356e-07	7.91565e-05	1	1	5	O60271	O60271 [274-295]	O60271 2xPhospho [S283(100); T/S]	0	2332.04	2.05431e+06	6.25159e+06	484626		Peak Found	High	Peak Found	High	4.285e-05	6.575e-07	5.43	102.65
FALSE	High	[K].ATVPVAAATAAEGEGSPPAVAAVAGPPAAAEVGGGVGGSSR.[A]	1xPhospho [T2(100)]	1.55697e-06	7.91565e-05	1	1	1	O75179	O75179 [4-44]	O75179 1xPhospho [T5(100)]	0	3564.73	1.01786e+07				High	Not Found	Not Found	High	4.285e-05	1.662e-06	4.37	112.4
FALSE	High	[K].ATVTPSPVK.[G]	1xPhospho [S6(100)]	0.00113944	0.000221256	1	1	14	Q9H1E3	Q9H1E3 [176-184]	Q9H1E3 1xPhospho [S181(100)]	0	979.486	1.17057e+08	4.11774e+08	3.41192e+06		High	High	High	High	0.0001144	0.0005377	3.07	44.18
FALSE	High	[K].ATVTPSPVK.[G]	2xPhospho [T4(100); S6(100)]	0.0681824	0.00375388	1	1	5	Q9H1E3	Q9H1E3 [176-184]	Q9H1E3 2xPhospho [T179(100); S181(100)]	0	1059.45	5.40303e+08	1.39723e+06	274792		High	High	Peak Found	High	0.001724	0.02238	2.08	43.29
FALSE	High	[K].AVAATSTKGQEQSAQKTK.[D]	2xPhospho [S13(100); T/S]	0.0117962	0.000899279	1	1	1	Q9Y6Y8	Q9Y6Y8 [716-733]	Q9Y6Y8 2xPhospho [S728(100); T/S]	2	1993.9		206638			Not Found	High	Not Found	High	0.0004612	0.004264	1.24	68.89
FALSE	High	[K].AVADNNEDVDGDGVHEITSRDSPVYPK.[C]	1xPhospho [T/S/Y]	9.55862e-08	7.66507e-05	1	1	1	Q8N157	Q8N157 [310-336]		1	2979.3		915950			Not Found	High	Not Found	High	4.285e-05	1.436e-07	5.03	80.36
FALSE	High	[K].AVAEEDNGSIGEETDSSPGR.[K]	1xPhospho [S17(100)]	4.23816e-07	7.91565e-05	1	1	2	Q13586	Q13586 [652-671]	Q13586 1xPhospho [S668(100)]	0	2099.84	4.29743e+06				High	Not Found	Not Found	High	4.285e-05	5.297e-07	3.92	52.74
FALSE	High	[K].AVAEEDNGSIGEETDSSPGR.[K]	1xDeamidated [N7]; 1xPhospho [S17(100)]	5.62565e-05	7.91565e-05	1	1	1	Q13586	Q13586 [652-671]	Q13586 1xPhospho [S668(100)]	0	2100.82	979916				High	Not Found	Not Found	High	4.285e-05	3.849e-05	3.25	53.48
FALSE	High	[K].AVAEEDNGSIGEETDSSPGRK.[K]	1xDeamidated [N7]; 1xPhospho [S17(99.5)]	4.45677e-09	7.66507e-05	1	1	3	Q13586	Q13586 [652-672]	Q13586 1xPhospho [S668(99.5)]	1	2228.92	4.64543e+06	201185			High	Peak Found	Not Found	High	4.285e-05	9.802e-09	6.68	47.13
FALSE	High	[K].AVAEEDNGSIGEETDSSPGRK.[K]	1xPhospho [S9(100)]	4.1329e-11	7.66507e-05	1	1	4	Q13586	Q13586 [652-672]	Q13586 1xPhospho [S660(100)]	1	2227.94	4.07587e+06		128770		High	Not Found	Peak Found	High	4.285e-05	1.62e-10	5.08	47.23
FALSE	High	[K].AVAEEDNGSIGEETDSSPGRK.[K]	2xPhospho [S9(100); S17(99.5)]	2.21686e-06	7.91565e-05	1	1	1	Q13586	Q13586 [652-672]	Q13586 2xPhospho [S660(100); S668(99.5)]	1	2307.9	1.42001e+06				High	Not Found	Not Found	High	4.285e-05	2.261e-06	5.18	47.74
FALSE	High	[K].AVAGLPSGSAGPSPAPSPAR.[Q]	2xPhospho [S13(100); S17(100)]	0.00106887	0.000188768	1	1	1	Q8WXD9	Q8WXD9 [1286-1305]	Q8WXD9 2xPhospho [S1298(100); S1302(100)]	0	1906.85				No Quan Values	Not Found	High	Not Found	High	0.0001021	0.0005082	1.85
FALSE	High	[K].AVAGVMITASHNR.[K]	1xPhospho [S10(99.5)]	3.02222e-06	7.91565e-05	1	1	3	Q6PCE3	Q6PCE3 [166-178]	Q6PCE3 1xPhospho [S175(99.5)]	0	1406.66	1.78027e+06		1.70836e+06		High	Not Found	High	High	4.285e-05	2.968e-06	3.55	64.15
FALSE	High	[K].AVAITQSPSSVR.[L]	1xPhospho [S7(100)]	0.000173706	7.91565e-05	1	1	2	P15822	P15822 [2321-2332]	P15822 1xPhospho [S2327(100)]	0	1295.64			4.45812e+06		Not Found	Not Found	High	High	4.285e-05	0.0001029	3.42	60.39
FALSE	High	[K].AVASPEATVSQTDENK.[A]	1xPhospho [S4(100)]	0.00025764	7.91565e-05	2	2	1	Q9Y4E1; Q641Q2	Q9Y4E1 [495-510]; Q641Q2 [495-510]	Q9Y4E1 1xPhospho [S498(100)]; Q641Q2 1xPhospho [S498(100)]	0	1726.75	4.76596e+06			Shared	High	Not Found	Not Found	High	5.986e-05	0.0001448	3.15	55.56
FALSE	High	[K].AVASSTTSNEDESPGQTYHR.[E]	1xPhospho [S13(100)]	9.79253e-08	7.66507e-05	1	1	1	P10071	P10071 [33-52]	P10071 1xPhospho [S45(100)]	0	2216.91	1.35291e+06				High	Not Found	Not Found	High	4.285e-05	1.472e-07	4.75	39.94
FALSE	High	[K].AVCSTYLQSR.[Y]	1xCarbamidomethyl [C3]; 1xPhospho [Y6(99.7)]	0.00142783	0.000221256	2	2	2	Q9H2X6; Q86Z02	Q9H2X6 [356-365]; Q86Z02 [347-356]	Q9H2X6 1xPhospho [Y361(99.7)]; Q86Z02 1xPhospho [Y352(99.7)]	0	1264.54		19470844	5.81553e+06	Shared	Not Found	Peak Found	High	High	0.0001144	0.0006592	1.5	46.46
FALSE	High	[K].AVDKPPSPSPIEMK.[K]	1xOxidation [M13]; 1xPhospho [S7(100)]	0.00179569	0.000254928	1	1	1	Q9H165	Q9H165 [80-93]	Q9H165 1xPhospho [S86(100)]	0	1591.74			371060		Not Found	Not Found	High	High	0.0001276	0.0008109	2.14	57.66
FALSE	High	[K].AVDLGPPKPSDQETGEQVSSPSSHPALHTTTEDSAGVQTEF.[-]	1xPhospho [T39(95.8)]	4.32521e-06	7.91565e-05	1	1	1	Q96TA1	Q96TA1 [706-746]	Q96TA1 1xPhospho [T744(95.8)]	0	4313.94		2.65519e+06	9.1122e+07		Not Found	Peak Found	High	High	4.285e-05	4.059e-06	4.8	100.85
FALSE	High	[K].AVDLGPPKPSDQETGEQVSSPSSHPALHTTTEDSAGVQTEF.[-]	2xDeamidated [Q12; Q17]; 1xPhospho [S/T]	1.15342e-06	7.91565e-05	1	1	2	Q96TA1	Q96TA1 [706-746]		0	4315.9			2.03446e+06		Not Found	Not Found	High	High	4.285e-05	1.276e-06	4.61	101.52
FALSE	High	[K].AVDSSSEEIEVEVPVVDR.[R]	1xPhospho [S]	8.32432e-05	7.91565e-05	1	1	2	Q9Y6X4	Q9Y6X4 [632-649]		0	2038.92	571293	261492			High	High	Not Found	High	4.285e-05	5.436e-05	3.61	110.62
FALSE	High	[K].AVDSSSEEIEVEVPVVDRR.[N]	1xPhospho [S4(100)]	1.03775e-07	7.66507e-05	1	1	1	Q9Y6X4	Q9Y6X4 [632-650]	Q9Y6X4 1xPhospho [S635(100)]	1	2195.02	577107	11129957			Peak Found	High	Not Found	High	4.285e-05	1.547e-07	4.82	104.08
FALSE	High	[K].AVDSSSEEIEVEVPVVDRR.[N]	2xPhospho [S4(100); S5(100)]	5.45792e-06	7.91565e-05	1	1	7	Q9Y6X4	Q9Y6X4 [632-650]	Q9Y6X4 2xPhospho [S635(100); S636(100)]	1	2274.99	5.64723e+06	4.22541e+06			High	High	Not Found	High	4.285e-05	4.994e-06	4.53	107.08
FALSE	High	[K].AVDSSSMREDLFK.[Q]	1xPhospho [S6(100)]	0.00057667	0.000158881	1	1	3	O14776	O14776 [829-841]	O14776 1xPhospho [S834(100)]	1	1564.67		811902	2.18604e+06		Not Found	High	High	High	9.211e-05	0.000293	3.49	92.09
FALSE	High	[K].AVDTEEDSPEEEMEDSQDEQHK.[V]	1xPhospho [S8(100)]	1.27633e-11	7.66507e-05	1	1	1	Q8IYY4	Q8IYY4 [419-440]	Q8IYY4 1xPhospho [S426(100)]	0	2656.97		3.08824e+06			Not Found	High	Not Found	High	4.285e-05	5.776e-11	6.26	59.17
FALSE	High	[K].AVDTEEDSPEEEMEDSQDEQHK.[V]	2xPhospho [S8(100); S16(100)]	9.16904e-06	7.91565e-05	1	1	2	Q8IYY4	Q8IYY4 [419-440]	Q8IYY4 2xPhospho [S426(100); S434(100)]	0	2736.94		1315489			Not Found	High	Not Found	High	4.285e-05	7.873e-06	4.12	63.52
FALSE	High	[K].AVDTEEDSPEEEMEDSQDEQHK.[V]	1xDeamidated [Q17]; 2xPhospho [S8(100); S16(100)]	0.0155318	0.00113518	1	1	1	Q8IYY4	Q8IYY4 [419-440]	Q8IYY4 2xPhospho [S426(100); S434(100)]	0	2737.92				No Quan Values	Not Found	High	Not Found	High	0.0005898	0.005455	2.01
FALSE	High	[K].AVEFSSGAKSPSK.[S]	1xPhospho [S10(100)]	4.58416e-06	7.91565e-05	1	1	2	P25054	P25054 [1351-1363]	P25054 1xPhospho [S1360(100)]	1	1374.63		2425588	859473		Not Found	High	High	High	4.285e-05	4.285e-06	3.88	39.5
FALSE	High	[K].AVEQEDELSDVSQGGSK.[A]	1xPhospho [S9(100)]	0.000143438	7.91565e-05	1	1	4	O60271	O60271 [257-273]	O60271 1xPhospho [S265(100)]	0	1857.77	5.07485e+06				High	Not Found	Not Found	High	4.285e-05	8.727e-05	3.97	61.22
FALSE	High	[K].AVEQEDELSDVSQGGSK.[A]	2xPhospho [S9(100); S12(99.3)]	0.00122613	0.000221256	1	1	1	O60271	O60271 [257-273]	O60271 2xPhospho [S265(100); S268(99.3)]	0	1937.74	1.19274e+06	129357			High	Peak Found	Not Found	High	0.0001144	0.0005746	4.06	55.59
FALSE	High	[K].AVEYFQDNSPDSPELNK.[V]	1xPhospho [S12(100)]	0.028685	0.00168935	1	1	1	Q9UPT5	Q9UPT5 [122-138]	Q9UPT5 1xPhospho [S133(100)]	0	2032.85		121458			Not Found	High	Not Found	High	0.0008256	0.009632	1.37	87.51
FALSE	High	[K].AVGMPSPVSPK.[L]	2xPhospho [S6(100); S9(100)]	0.00168905	0.000254928	1	1	5	Q9UHB7	Q9UHB7 [1050-1060]	Q9UHB7 2xPhospho [S1055(100); S1058(100)]	0	1229.5	2.03508e+06	16580526			High	High	Not Found	High	0.0001276	0.0007683	2.66	73.85
FALSE	High	[K].AVGMPSPVSPK.[L]	1xPhospho [S9(100)]	0.00516616	0.000539025	1	1	4	Q9UHB7	Q9UHB7 [1050-1060]	Q9UHB7 1xPhospho [S1058(100)]	0	1149.54	297299	86276.6	9.63056e+06		Peak Found	Peak Found	High	High	0.000311	0.002073	2.39	74.99
FALSE	High	[K].AVGMPSPVSPK.[L]	1xOxidation [M4]; 1xPhospho [S]	0.221767	0.00982803	1	1	1	Q9UHB7	Q9UHB7 [1050-1060]		0	1165.53		574141	592691		Not Found	High	Peak Found	High	0.004407	0.0801	1.5	47.72
FALSE	High	[K].AVGNGAAEISLKSPR.[E]	1xPhospho [S13(100)]	3.68615e-06	7.91565e-05	1	1	2	Q5T481	Q5T481 [968-982]	Q5T481 1xPhospho [S980(100)]	1	1549.77	307493		2.11511e+06		Peak Found	Not Found	High	High	4.285e-05	3.53e-06	4.4	68.41
FALSE	High	[K].AVGNGAAEISLKSPR.[E]	1xDeamidated [N4]; 1xPhospho [S13(100)]	0.00117654	0.000221256	1	1	2	Q5T481	Q5T481 [968-982]	Q5T481 1xPhospho [S980(100)]	1	1550.76			1.20055e+06		Not Found	Not Found	High	High	0.0001144	0.000554	2.56	72.42
FALSE	High	[K].AVGSLAPGELAR.[G]	1xPhospho [S4(100)]	0.154883	0.00709239	1	1	1	Q96JG9	Q96JG9 [3674-3685]	Q96JG9 1xPhospho [S3677(100)]	0	1220.6	463849	115930			High	Peak Found	Not Found	High	0.003213	0.05347	1.48	57.77
FALSE	High	[K].AVGTPGGGGGGAVPGISAMSR.[G]	1xPhospho [T4(100)]	0.00140811	0.000221256	1	1	1	P48634	P48634 [1350-1370]	P48634 1xPhospho [T1353(100)]	0	1835.85	530773				High	Not Found	Not Found	High	0.0001144	0.0006524	2.28	94.43
FALSE	High	[K].AVIVSSPK.[A]	1xPhospho [S6(100)]	0.00268987	0.000312471	1	1	5	Q14966	Q14966 [1396-1403]	Q14966 1xPhospho [S1401(100)]	0	880.454	909169	9.5288e+06	98617.5		High	High	Peak Found	High	0.0001499	0.001167	2.5	45.89
FALSE	High	[K].AVLFCLSEDKK.[N]	1xCarbamidomethyl [C5]; 1xPhospho [S7(100)]	7.66782e-05	7.91565e-05	1	1	2	P23528	P23528 [35-45]	P23528 1xPhospho [S41(100)]	1	1389.65		36685.9	1.88678e+06		Not Found	Peak Found	High	High	4.285e-05	5.057e-05	2.85	94.32
FALSE	High	[K].AVLIASTRSPISFLSK.[L]	1xPhospho [S/T]	0.0989658	0.00494159	1	1	1	Q7RTP6	Q7RTP6 [641-656]		1	1769.96			182217		Not Found	Not Found	High	High	0.002276	0.03288	1.38	115.59
FALSE	High	[K].AVLPVTCHRDSFSR.[M]	1xCarbamidomethyl [C7]; 1xPhospho [S11(98.8)]	0.151276	0.00698433	1	1	1	Q96N67	Q96N67 [2119-2132]	Q96N67 1xPhospho [S2129(98.8)]	1	1724.79	2.77664e+06				High	Not Found	Not Found	High	0.003151	0.05206	2.16	67.99
FALSE	High	[K].AVLTSQKSSEYPISQNPEGLSADK.[F]	2xPhospho [T/S/Y]	3.20308e-06	7.91565e-05	1	1	1	P38398	P38398 [1453-1476]		1	2709.21				No Quan Values	Not Found	High	Not Found	High	4.285e-05	3.131e-06	4.71
FALSE	High	[K].AVLTSQKSSEYPISQNPEGLSADK.[F]	1xDeamidated [Q6]; 2xPhospho [T/S/Y]	1.89872e-06	7.91565e-05	1	1	1	P38398	P38398 [1453-1476]		1	2710.19				No Quan Values	Not Found	Not Found	High	High	4.285e-05	1.978e-06	4.3
FALSE	High	[K].AVNVSEESDWTENSFQGGQEDGGDDK.[E]	1xPhospho [S14(100)]	1.29626e-07	7.66507e-05	1	1	1	Q8WY54	Q8WY54 [494-519]	Q8WY54 1xPhospho [S507(100)]	0	2880.11	2.64221e+06				High	Not Found	Not Found	High	4.285e-05	1.882e-07	5.37	88.81
FALSE	High	[K].AVPALGKSPPHHSGFQQYQQADASK.[Q]	1xPhospho [S8(100)]	7.87766e-08	7.66507e-05	1	1	7	Q92540	Q92540 [774-798]	Q92540 1xPhospho [S781(100)]	1	2729.28	2.27667e+07		4.17382e+06		High	Not Found	High	High	4.285e-05	1.217e-07	4.39	67.9
FALSE	High	[K].AVPALGKSPPHHSGFQQYQQADASK.[Q]	1xDeamidated [Q]; 1xPhospho [S/Y]	0.0317262	0.00186721	1	1	2	Q92540	Q92540 [774-798]		1	2730.27	1.021e+06				High	Not Found	Not Found	High	0.0008948	0.01056	1.77	69.85
FALSE	High	[K].AVPETEDVQASVSDTAQQPSEEQSK.[S]	1xPhospho [S/T]	1.66844e-08	7.66507e-05	1	1	3	Q6FIF0	Q6FIF0 [113-137]		0	2740.18	3.8797e+06	957857			High	Peak Found	Not Found	High	4.285e-05	3.12e-08	4.99	71.19
FALSE	High	[K].AVPIAVADEGESESEDDDLKPR.[G]	2xPhospho [S12(100); S14(100)]	1.39915e-11	7.66507e-05	1	1	4	Q9Y2K6	Q9Y2K6 [121-142]	Q9Y2K6 2xPhospho [S132(100); S134(100)]	0	2502.03	2.43451e+07	1.21639e+06			High	Peak Found	Not Found	High	4.285e-05	6.259e-11	6.37	96.08
FALSE	High	[K].AVPMAPAPASPGSSNDSSAR.[S]	2xPhospho [S10(100); S13(100)]	2.1558e-08	7.66507e-05	1	1	4	Q66K74	Q66K74 [750-769]	Q66K74 2xPhospho [S759(100); S762(100)]	0	2029.81		3.37623e+06	89285.5		Not Found	High	Peak Found	High	4.285e-05	3.894e-08	5.95	69.96
FALSE	High	[K].AVPMAPAPASPGSSNDSSAR.[S]	1xPhospho [S10(100)]	2.3862e-08	7.66507e-05	1	1	8	Q66K74	Q66K74 [750-769]	Q66K74 1xPhospho [S759(100)]	0	1949.84	4.88056e+06	2.115e+07	7.80499e+07		Peak Found	High	High	High	4.285e-05	4.27e-08	5.23	66.56
FALSE	High	[K].AVPMAPAPASPGSSNDSSAR.[S]	1xOxidation [M4]; 1xPhospho [S10(100)]	3.79487e-06	7.91565e-05	1	1	5	Q66K74	Q66K74 [750-769]	Q66K74 1xPhospho [S759(100)]	0	1965.84		2.72749e+06	2.62237e+06		Not Found	High	High	High	4.285e-05	3.632e-06	3.97	55.18
FALSE	High	[K].AVPMAPAPASPGSSNDSSAR.[S]	1xDeamidated [N15]; 1xPhospho [S10(100)]	6.01351e-06	7.91565e-05	1	1	4	Q66K74	Q66K74 [750-769]	Q66K74 1xPhospho [S759(100)]	0	1950.83		3.08774e+06	368159		Not Found	High	High	High	4.285e-05	5.434e-06	3.91	69.01
FALSE	High	[K].AVPMAPAPASPGSSNDSSAR.[S]	1xDeamidated [N15]; 1xOxidation [M4]; 1xPhospho [S10(100)]	0.000723497	0.000188768	1	1	1	Q66K74	Q66K74 [750-769]	Q66K74 1xPhospho [S759(100)]	0	1966.82		477207			Not Found	High	Not Found	High	0.0001021	0.0003588	1.99	56.88
FALSE	High	[K].AVPMAPAPASPGSSNDSSARSQER.[A]	2xPhospho [S10(100); S21(98.4)]	0.00796242	0.000692385	1	1	2	Q66K74	Q66K74 [750-773]	Q66K74 2xPhospho [S759(100); S770(98.4)]	1	2530.04		3.16846e+06			Not Found	High	Not Found	High	0.0003831	0.003024	3.49	64.44
FALSE	High	[K].AVPMAPAPASPGSSNDSSARSQER.[A]	1xPhospho [S]	0.100132	0.00499574	1	1	2	Q66K74	Q66K74 [750-773]		1	2450.08			1.11765e+06		Not Found	Not Found	High	High	0.002318	0.03333	2	61.58
FALSE	High	[K].AVPPGNDPVSPAMVR.[S]	1xPhospho [S10(100)]	0.000788495	0.000188768	1	1	5	O94966	O94966 [235-249]	O94966 1xPhospho [S244(100)]	0	1586.74		297963	2.10245e+06		Not Found	High	High	High	0.0001021	0.0003878	3.69	85.21
FALSE	High	[K].AVPPVSPELR.[K]	1xPhospho [S6(100)]	0.00370166	0.000379716	1	1	19	Q96JM3	Q96JM3 [411-420]	Q96JM3 1xPhospho [S416(100)]	0	1144.58		12267376	4.07213e+06		Not Found	High	High	High	0.000235	0.001548	2.21	80.95
FALSE	High	[K].AVPVESPVQK.[V]	1xPhospho [S6(100)]	0.00667824	0.000630944	1	1	1	Q8TB61	Q8TB61 [422-431]	Q8TB61 1xPhospho [S427(100)]	0	1133.56	1.05609e+06	347735			High	Peak Found	Not Found	High	0.0003592	0.002586	2.21	49.88
FALSE	High	[K].AVPVESPVQKV.[-]	1xPhospho [S6(100)]	0.032297	0.00192407	1	1	2	Q8TB61	Q8TB61 [422-432]	Q8TB61 1xPhospho [S427(100)]	1	1232.63		7398349			Not Found	High	Not Found	High	0.0009064	0.01074	2.15	73.42
FALSE	High	[K].AVPVTSFTYINEDFRTESPPSPSSDVEDAR.[E]	2xPhospho [T8(99.1); S21(100)]	1.43962e-05	7.91565e-05	1	1	1	Q9BRK4	Q9BRK4 [82-111]	Q9BRK4 2xPhospho [T89(99.1); S102(100)]	1	3473.48	887018		3.51625e+06		Peak Found	Not Found	High	High	4.285e-05	1.169e-05	6.11	118.66
FALSE	High	[K].AVQPHISPLTINIPDTMAHLISPLPSPTGTISAANSCPSSPR.[G]	1xCarbamidomethyl [C37]; 2xPhospho [S7(100); S40(100)]	2.2604e-07	7.66507e-05	1	1	1	Q01167	Q01167 [174-215]	Q01167 2xPhospho [S180(100); S213(100)]	0	4506.16				No Quan Values	Not Found	Not Found	High	High	4.285e-05	3.055e-07	5.58
FALSE	High	[K].AVQQHQHGYDSDEEVDSELGTWEHQLR.[R]	1xDeamidated [Q3]; 1xPhospho [S11(100)]	1.19742e-10	7.66507e-05	1	1	1	Q8IWZ8	Q8IWZ8 [475-501]	Q8IWZ8 1xPhospho [S485(100)]	0	3274.37	634111	1.39603e+06			Peak Found	High	Not Found	High	4.285e-05	4.118e-10	5.58	104.69
FALSE	High	[K].AVQQHQHGYDSDEEVDSELGTWEHQLR.[R]	1xPhospho [S11(100)]	1.0277e-17	7.66507e-05	1	1	2	Q8IWZ8	Q8IWZ8 [475-501]	Q8IWZ8 1xPhospho [S485(100)]	0	3273.39		32872248	6.8311e+07		Not Found	High	High	High	4.285e-05	2.633e-16	9.41	104.41
FALSE	High	[K].AVRPEVNTVASSDEVCDGDR.[E]	1xCarbamidomethyl [C16]; 1xPhospho [S/T]	0.000360906	0.000119331	1	1	1	O75151	O75151 [448-467]		0	2255.96	663337	1622940			High	Peak Found	Not Found	High	7.582e-05	0.0001941	3.38	64.98
FALSE	High	[K].AVRPEVNTVASSDEVCDGDREK.[E]	1xCarbamidomethyl [C16]; 1xPhospho [S11(100)]	1.38302e-09	7.66507e-05	1	1	1	O75151	O75151 [448-469]	O75151 1xPhospho [S458(100)]	1	2513.1	1.85111e+06				High	Not Found	Not Found	High	4.285e-05	3.515e-09	5.35	59.11
FALSE	High	[K].AVSAECLGPPLDISTK.[N]	1xCarbamidomethyl [C6]; 1xPhospho [S3(100)]	0.000349354	0.000119331	1	1	2	O75037	O75037 [1147-1162]	O75037 1xPhospho [S1149(100)]	0	1737.81			717047		Not Found	Not Found	High	High	7.582e-05	0.0001891	2.82	108.92
FALSE	High	[K].AVSALATESGHPDSQKPPTHPGTSDSYSAPR.[D]	1xPhospho [T/S/Y]	7.73772e-06	7.91565e-05	1	1	1	Q8N8Z6	Q8N8Z6 [670-700]		0	3228.46			715671		Not Found	Not Found	High	High	4.285e-05	6.778e-06	3.05	56.84
FALSE	High	[K].AVSEEQQPALK.[G]	1xPhospho [S3(100)]	0.0005793	0.000188768	1	1	1	Q8NE71	Q8NE71 [164-174]	Q8NE71 1xPhospho [S166(100)]	0	1279.59	1.53563e+06				High	Not Found	Not Found	High	0.0001021	0.0002946	2.83	48.33
FALSE	High	[K].AVSETPAVPPVSEDEDDDDDDATPPPVIAPRPEHTK.[S]	1xPhospho [S3(99.3)]	3.53704e-10	7.66507e-05	1	1	7	Q13153	Q13153 [163-198]	Q13153 1xPhospho [S165(99.3)]	0	3888.73	979581	223727328	7.28054e+06		Peak Found	High	High	High	4.285e-05	1.064e-09	4.03	97.74
FALSE	High	[K].AVSETPAVPPVSEDEDDDDDDATPPPVIAPRPEHTK.[S]	2xPhospho [S12(100); T23(100)]	4.16077e-06	7.91565e-05	1	1	4	Q13153	Q13153 [163-198]	Q13153 2xPhospho [S174(100); T185(100)]	0	3968.7	1.65201e+06	2.86655e+06			High	High	Not Found	High	4.285e-05	3.936e-06	3.64	100.19
FALSE	High	[K].AVSGYQSHDDSSDNSECSFPFK.[Y]	1xCarbamidomethyl [C17]; 1xPhospho [S11(100)]	2.59812e-11	7.66507e-05	1	1	12	Q9UBW7	Q9UBW7 [1050-1071]	Q9UBW7 1xPhospho [S1060(100)]	0	2543.97		9.17643e+06	1.43943e+07		Not Found	High	High	High	4.285e-05	1.079e-10	6.2	90.56
FALSE	High	[K].AVSGYQSHDDSSDNSECSFPFK.[Y]	1xCarbamidomethyl [C17]; 1xDeamidated [Q/N]; 1xPhospho [S7(100)]	2.74323e-06	7.91565e-05	1	1	7	Q9UBW7	Q9UBW7 [1050-1071]	Q9UBW7 1xPhospho [S1056(100)]	0	2544.95		847951	268807		Not Found	High	Peak Found	High	4.285e-05	2.724e-06	4.54	95.27
FALSE	High	[K].AVSGYQSHDDSSDNSECSFPFK.[Y]	1xCarbamidomethyl [C17]; 2xPhospho [S7(98.9); S12(100)]	0.00030514	7.91565e-05	1	1	6	Q9UBW7	Q9UBW7 [1050-1071]	Q9UBW7 2xPhospho [S1056(98.9); S1061(100)]	0	2623.93		4.67953e+06			Not Found	High	Not Found	High	5.986e-05	0.0001681	4.29	97.08
FALSE	High	[K].AVSMHEVNTEVTENDPVSK.[I]	1xPhospho [S3(100)]	5.05069e-06	7.91565e-05	1	1	2	P32418	P32418 [390-408]	P32418 1xPhospho [S392(100)]	0	2165.94	2.17546e+06	1.00358e+06			Peak Found	High	Not Found	High	4.285e-05	4.654e-06	4.04	86.85
FALSE	High	[K].AVSPPHLDGPPSPR.[S]	1xPhospho [S12(100)]	9.16904e-06	7.91565e-05	1	1	4	P29590	P29590 [516-529]	P29590 1xPhospho [S527(100)]	0	1506.71	450586	37541	2.47713e+07		High	Peak Found	High	High	4.285e-05	7.856e-06	3.01	72.83
FALSE	High	[K].AVSPPHLDGPPSPR.[S]	2xPhospho [S3(100); S12(100)]	1.56452e-06	7.91565e-05	1	1	16	P29590	P29590 [516-529]	P29590 2xPhospho [S518(100); S527(100)]	0	1586.68	340377	7.24024e+07	1.37158e+07		High	High	High	High	4.285e-05	1.67e-06	5.33	81.94
FALSE	High	[K].AVSPPHLDGPPSPRSPVIGSEVFLPNSNHVASGAGEAEER.[V]	1xDeamidated [N]; 3xPhospho [S3(100); S12(100); S15(100)]	1.10399e-11	7.66507e-05	1	1	4	P29590	P29590 [516-555]	P29590 3xPhospho [S518(100); S527(100); S530(100)]	1	4301.89			3.31661e+07		High	Not Found	High	High	4.285e-05	5.096e-11	7.79	114.77
FALSE	High	[K].AVSPPHLDGPPSPRSPVIGSEVFLPNSNHVASGAGEAEER.[V]	3xPhospho [S3(100); S12(100); S15(100)]	2.1145e-08	7.66507e-05	1	1	2	P29590	P29590 [516-555]	P29590 3xPhospho [S518(100); S527(100); S530(100)]	1	4300.91	5.3664e+07		2.46976e+07		High	Not Found	High	High	4.285e-05	3.836e-08	5.82	114.72
FALSE	High	[K].AVSPPHLDGPPSPRSPVIGSEVFLPNSNHVASGAGEAEER.[V]	1xDeamidated [N28]; 2xPhospho [S12(100); S15(100)]	8.77032e-09	7.66507e-05	1	1	1	P29590	P29590 [516-555]	P29590 2xPhospho [S527(100); S530(100)]	1	4221.93	2.32866e+06				High	Not Found	Not Found	High	4.285e-05	1.776e-08	5.32	112.21
FALSE	High	[K].AVSPPHLDGPPSPRSPVIGSEVFLPNSNHVASGAGEAEER.[V]	2xPhospho [S12(100); S15(100)]	2.11038e-11	7.66507e-05	1	1	2	P29590	P29590 [516-555]	P29590 2xPhospho [S527(100); S530(100)]	1	4220.94	1.89525e+07				High	Not Found	Not Found	High	4.285e-05	8.993e-11	5.9	111.6
FALSE	High	[K].AVSPPPSPR.[A]	2xPhospho [S3(100); S7(100)]	0.0278502	0.00166152	1	1	4	O15417	O15417 [989-997]	O15417 2xPhospho [S991(100); S995(100)]	0	1067.43	8.33167e+06				High	Not Found	Not Found	High	0.0008042	0.009374	2.5	37.17
FALSE	High	[K].AVSSSPDEETGSPCR.[L]	1xCarbamidomethyl [C14]; 1xPhospho [S12(100)]	0.000144128	7.91565e-05	1	1	1	Q0VDD7	Q0VDD7 [66-80]	Q0VDD7 1xPhospho [S77(100)]	0	1658.64	877512				High	Not Found	Not Found	High	4.285e-05	8.752e-05	3.24	34.32
FALSE	High	[K].AVSTVVVTTAPSPK.[Q]	1xPhospho [S12(100)]	6.38034e-05	7.91565e-05	1	1	1	Q6P4R8	Q6P4R8 [1280-1293]	Q6P4R8 1xPhospho [S1291(100)]	0	1436.74	165923		1.38661e+06		Peak Found	Not Found	High	High	4.285e-05	4.301e-05	3.41	75.5
FALSE	High	[K].AVTFSPDLGPVPHEGLGEYNR.[A]	1xPhospho [S5(100)]	4.87619e-07	7.91565e-05	1	1	2	Q9P1Y5	Q9P1Y5 [681-701]	Q9P1Y5 1xPhospho [S685(100)]	0	2335.08	802816				High	Not Found	Not Found	High	4.285e-05	5.991e-07	3.26	111.9
FALSE	High	[K].AVTGQTTQVSPPVIAGR.[V]	1xPhospho [S10(100)]	0.000295294	7.91565e-05	1	1	2	Q6MZP7	Q6MZP7 [255-271]	Q6MZP7 1xPhospho [S264(100)]	0	1761.89	592231				High	Not Found	Not Found	High	5.986e-05	0.0001631	3.16	84.32
FALSE	High	[K].AVTIANSPSKPSEK.[D]	1xPhospho [S/T]	5.5563e-07	7.91565e-05	1	1	8	Q8NEF9	Q8NEF9 [197-210]		0	1508.74	300643	37965208	1.4956e+07		Peak Found	High	High	High	4.285e-05	6.737e-07	4.51	40.1
FALSE	High	[K].AVTIANSPSKPSEK.[D]	1xDeamidated [N6]; 1xPhospho [S7(100)]	4.81176e-06	7.91565e-05	1	1	2	Q8NEF9	Q8NEF9 [197-210]	Q8NEF9 1xPhospho [S203(100)]	0	1509.72	55974.6	748771			Peak Found	High	Not Found	High	4.285e-05	4.461e-06	4.09	44.23
FALSE	High	[K].AVVLPGGTATSPK.[M]	1xPhospho [T/S]	0.0139508	0.00107939	1	1	1	Q8N1G0	Q8N1G0 [423-435]		0	1277.65			856311		Not Found	Not Found	High	High	0.0005609	0.004968	1.77	74.11
FALSE	High	[K].AVVSPPK.[F]	1xPhospho [S4(100)]	0.0050601	0.000509411	2	7	2	P49792; Q99666	P49792 [2507-2513]; Q99666 [1531-1537]	P49792 1xPhospho [S2510(100)]; Q99666 1xPhospho [S1534(100)]	0	777.391	400418	1.59941e+06		Shared	Peak Found	High	Not Found	High	0.0003001	0.002036	2.16	48.58
FALSE	High	[K].AVVSPPKFVFGSESVK.[RS]	1xPhospho [S4(100)]	0.0111603	0.000899279	1	5	1	P49792	P49792 [2507-2522]	P49792 1xPhospho [S2510(100)]	1	1757.89			918715		Not Found	Not Found	High	High	0.0004612	0.004074	1.95	112.61
FALSE	High	[K].AWENSPNVR.[E]	1xPhospho [S5(100)]	0.0448429	0.00249845	1	1	1	Q9Y520	Q9Y520 [2256-2264]	Q9Y520 1xPhospho [S2260(100)]	0	1152.48	431822	1.92725e+06			Peak Found	High	Not Found	High	0.001162	0.0147	2.07	51.91
FALSE	High	[K].AWSSQDEVSTNVR.[Q]	1xPhospho [S3(99.3)]	0.0163465	0.00113518	1	1	1	A1L390	A1L390 [430-442]	A1L390 1xPhospho [S432(99.3)]	0	1558.65		952427			Not Found	High	Not Found	High	0.0005898	0.005733	2.35	69.78
FALSE	High	[K].AYQDTTLNSSSEYCVEK.[W]	1xCarbamidomethyl [C14]; 1xPhospho [S/Y/T]	0.000875102	0.000188768	1	1	1	Q7L7V1	Q7L7V1 [553-569]		0	2074.83	128385	544271			Peak Found	High	Not Found	High	0.0001021	0.0004243	2.88	74.11
FALSE	High	[K].AYSFCGTVEYMAPEVVNR.[RQ]	1xCarbamidomethyl [C5]; 1xPhospho [S3(100)]	5.33375e-05	7.91565e-05	2	3	1	P51812; Q15418	P51812 [225-242]; Q15418 [219-236]	P51812 1xPhospho [S227(100)]; Q15418 1xPhospho [S221(100)]	0	2172.91				No Quan Values	High	Not Found	Not Found	High	4.285e-05	3.673e-05	3.55
FALSE	High	[K].AYSFCGTVEYMAPEVVNR.[RQ]	1xCarbamidomethyl [C5]; 1xOxidation [M11]; 1xPhospho [S3(100)]	7.27067e-05	7.91565e-05	2	3	3	P51812; Q15418	P51812 [225-242]; Q15418 [219-236]	P51812 1xPhospho [S227(100)]; Q15418 1xPhospho [S221(100)]	0	2188.91	1.22646e+06		302948	Shared	High	Not Found	High	High	4.285e-05	4.816e-05	3.57	108.36
FALSE	High	[K].AYSPEDLEER.[K]	1xPhospho [S3(100)]	0.00579371	0.000570761	1	1	1	Q8WXD5	Q8WXD5 [93-102]	Q8WXD5 1xPhospho [S95(100)]	0	1288.51	891089				High	Not Found	Not Found	High	0.0003232	0.002285	1.71	69.79
FALSE	High	[K].AYSPTCSPTLGFK.[E]	1xCarbamidomethyl [C6]; 2xPhospho [S3(98.5); S7(99.3)]	0.00693065	0.000630944	1	1	1	Q5TGY3	Q5TGY3 [1397-1409]	Q5TGY3 2xPhospho [S1399(98.5); S1403(99.3)]	0	1588.62		84654.3	740292		Not Found	Peak Found	High	High	0.0003592	0.00268	1.8	99.42
FALSE	High	[K].AYSSPSTTPEAR.[R]	1xPhospho [S4(100)]	0.00132595	0.000221256	1	1	2	Q9UPU9	Q9UPU9 [417-428]	Q9UPU9 1xPhospho [S420(100)]	0	1346.56	4.48435e+06	1.10709e+06			High	High	Not Found	High	0.0001144	0.0006172	2.47	38.14
FALSE	High	[K].CAAPRPPSSSPEQR.[T]	1xCarbamidomethyl [C1]; 1xPhospho [S]	0.000720229	0.000188768	1	1	5	Q5H9R7	Q5H9R7 [844-857]		0	1619.7	77377	26885226	287057		Peak Found	High	High	High	0.0001021	0.0003565	3.5	37.44
FALSE	High	[K].CAHLCMDSVKTSDDEVGSPK.[E]	2xCarbamidomethyl [C1; C5]; 2xPhospho [S12(99.3); S18(100)]	1.68302e-07	7.66507e-05	1	1	1	Q6ULP2	Q6ULP2 [365-384]	Q6ULP2 2xPhospho [S376(99.3); S382(100)]	1	2395.9	3.82537e+06	437421			High	Peak Found	Not Found	High	4.285e-05	2.365e-07	6.47	70.17
FALSE	High	[K].CAHLCMDSVKTSDDEVGSPK.[E]	2xCarbamidomethyl [C1; C5]; 1xPhospho [T/S]	5.71988e-07	7.91565e-05	1	1	1	Q6ULP2	Q6ULP2 [365-384]		1	2315.93		1.0871e+06			Not Found	High	Not Found	High	4.285e-05	6.907e-07	4.81	68.11
FALSE	High	[K].CAHLCMDSVKTSDDEVGSPK.[E]	2xCarbamidomethyl [C1; C5]; 1xOxidation [M6]; 2xPhospho [S12(100); S18(100)]	0.000108538	7.91565e-05	1	1	1	Q6ULP2	Q6ULP2 [365-384]	Q6ULP2 2xPhospho [S376(100); S382(100)]	1	2411.9	842544	4609289			High	Peak Found	Not Found	High	4.285e-05	6.835e-05	4	54.5
FALSE	High	[K].CASSSSYTTSSASDDDRQR.[T]	1xCarbamidomethyl [C1]; 1xPhospho [S13(99.3)]	7.81751e-05	7.91565e-05	1	1	1	O15534	O15534 [651-669]	O15534 1xPhospho [S663(99.3)]	1	2160.81	537695				High	Not Found	Not Found	High	4.285e-05	5.131e-05	3.86	29.94
FALSE	High	[K].CCQLKPGGDSSSSLDSSVTSSSDIK.[D]	2xCarbamidomethyl [C1; C2]; 2xPhospho [S/T]	8.48672e-05	7.91565e-05	1	1	1	Q8TF40	Q8TF40 [87-111]		0	2762.09		726565			Not Found	High	Not Found	High	4.285e-05	5.53e-05	3.77	81.09
FALSE	High	[K].CDILVQEELLASPK.[K]	1xCarbamidomethyl [C1]; 1xPhospho [S12(100)]	6.01351e-06	7.91565e-05	1	1	1	Q96JM3	Q96JM3 [592-605]	Q96JM3 1xPhospho [S603(100)]	0	1694.81		1.0207e+06			Not Found	High	Not Found	High	4.285e-05	5.44e-06	4.29	113.43
FALSE	High	[K].CDILVQEELLASPKK.[L]	1xCarbamidomethyl [C1]; 1xPhospho [S12(100)]	2.60065e-07	7.66507e-05	1	1	2	Q96JM3	Q96JM3 [592-606]	Q96JM3 1xPhospho [S603(100)]	1	1822.9		792794	1.16811e+07		Not Found	High	High	High	4.285e-05	3.46e-07	6.22	105.43
FALSE	High	[K].CDILVQEELLASPKK.[L]	1xCarbamidomethyl [C1]; 1xDeamidated [Q6]; 1xPhospho [S12(100)]	0.0173056	0.00116604	1	1	1	Q96JM3	Q96JM3 [592-606]	Q96JM3 1xPhospho [S603(100)]	1	1823.89		783569			Not Found	High	Not Found	High	0.0005898	0.006028	1.99	109.36
FALSE	High	[K].CDSEGEEDEEDMEPCLTGTK.[V]	2xCarbamidomethyl [C1; C15]; 1xPhospho [S3(100)]	0.00185611	0.000285856	1	1	1	P29374	P29374 [559-578]	P29374 1xPhospho [S561(100)]	0	2410.82	202631				High	Not Found	Not Found	High	0.0001395	0.000838	1.71	81.88
FALSE	High	[K].CDSLLHFTENLFPSPNK.[K]	1xCarbamidomethyl [C1]; 1xPhospho [S14(100)]	2.27794e-10	7.66507e-05	1	1	1	Q56NI9	Q56NI9 [16-32]	Q56NI9 1xPhospho [S29(100)]	0	2098.93			2.53888e+06		Not Found	Not Found	High	High	4.285e-05	7.233e-10	6.42	123
FALSE	High	[K].CDSSPDSAEDVR.[K]	1xCarbamidomethyl [C1]; 1xPhospho [S7(100)]	8.86368e-05	7.91565e-05	1	2	3	P12763	P12763 [132-143]	P12763 1xPhospho [S138(100)]	0	1417.49	4.33027e+06	25463048			High	High	Not Found	High	4.285e-05	5.725e-05	3.83	35.01
FALSE	High	[K].CDSSPDSAEDVRK.[LV]	1xCarbamidomethyl [C1]; 1xPhospho [S7(100)]	0.000134764	7.91565e-05	1	2	2	P12763	P12763 [132-144]	P12763 1xPhospho [S138(100)]	1	1545.59	1.87903e+07				High	Not Found	Not Found	High	4.285e-05	8.274e-05	2.48	28.11
FALSE	High	[K].CESDNTTNGCGLESPGNTVTPVNVNEVKPINK.[G]	2xCarbamidomethyl [C1; C10]; 2xDeamidated [N8; N17]; 1xPhospho [S14(100)]	1.91217e-09	7.66507e-05	1	1	1	O94782	O94782 [385-416]	O94782 1xPhospho [S398(100)]	0	3526.53			2.44496e+06		Not Found	Not Found	High	High	4.285e-05	4.667e-09	6.4	97.35
FALSE	High	[K].CESDNTTNGCGLESPGNTVTPVNVNEVKPINK.[G]	2xCarbamidomethyl [C1; C10]; 1xPhospho [S14(100)]	1.5698e-10	7.66507e-05	1	1	1	O94782	O94782 [385-416]	O94782 1xPhospho [S398(100)]	0	3524.57			1.14891e+07		Not Found	Not Found	High	High	4.285e-05	5.207e-10	7.12	96.66
FALSE	High	[K].CESIPACTTEELVSGVASPCPK.[M]	3xCarbamidomethyl [C1; C7; C20]; 1xPhospho [S18(100)]	2.34955e-07	7.66507e-05	1	1	3	Q9UKL3	Q9UKL3 [1351-1372]	Q9UKL3 1xPhospho [S1368(100)]	0	2472.05			3.56315e+06		Not Found	Not Found	High	High	4.285e-05	3.161e-07	5.27	108.9
FALSE	High	[K].CETSPPSSPR.[AT]	1xCarbamidomethyl [C1]; 1xPhospho [S4(100)]	0.00389437	0.000379716	1	2	1	Q13136	Q13136 [738-747]	Q13136 1xPhospho [S741(100)]	0	1197.46	608189				High	Not Found	Not Found	High	0.000235	0.001615	2.26	32.94
FALSE	High	[K].CETSPPSSPR.[AT]	1xCarbamidomethyl [C1]; 2xPhospho [S4(99.2); S/T]	0.037938	0.00221587	1	2	3	Q13136	Q13136 [738-747]	Q13136 2xPhospho [S741(99.2); S/T]	0	1277.43	673777				High	Not Found	Not Found	High	0.001029	0.01253	1.79	30.64
FALSE	High	[K].CGENTSPVLDAVLK.[S]	1xCarbamidomethyl [C1]; 1xPhospho [S6(99.6)]	2.06158e-06	7.91565e-05	1	1	1	Q9BYW2	Q9BYW2 [900-913]	Q9BYW2 1xPhospho [S905(99.6)]	0	1582.72		864382			Not Found	High	Not Found	High	4.285e-05	2.12e-06	4.82	112.12
FALSE	High	[K].CGGFVAWNSLGQPHVNGR.[L]	1xCarbamidomethyl [C1]; 1xPhospho [S9(100)]	5.95549e-06	7.91565e-05	1	1	2	Q8N3J5	Q8N3J5 [240-257]	Q8N3J5 1xPhospho [S248(100)]	0	2035.9			951407		Not Found	Not Found	High	High	4.285e-05	5.394e-06	4.01	105.18
FALSE	High	[K].CGGVEQASSSPR.[S]	1xCarbamidomethyl [C1]; 1xPhospho [S10(99.7)]	5.37914e-06	7.91565e-05	1	1	4	Q5VZL5	Q5VZL5 [1232-1243]	Q5VZL5 1xPhospho [S1241(99.7)]	0	1314.51	8.63663e+06				High	Not Found	Not Found	High	4.285e-05	4.921e-06	3.95	25.63
FALSE	High	[K].CGGVEQASSSPRSDPLGSTQDHALSQESSEPGCR.[V]	2xCarbamidomethyl [C1; C33]; 2xPhospho [S/T]	1.71521e-06	7.91565e-05	1	1	1	Q5VZL5	Q5VZL5 [1232-1265]		1	3733.49		1.73143e+06			Not Found	High	Not Found	High	4.285e-05	1.807e-06	5.43	77.38
FALSE	High	[K].CGSEVTTPENSSSPGMMDMHDDNSNQSSIADASPIK.[Q]	1xCarbamidomethyl [C1]; 1xOxidation [M19]; 1xPhospho [S33(100)]	1.50007e-08	7.66507e-05	1	1	1	Q4VC05	Q4VC05 [71-106]	Q4VC05 1xPhospho [S103(100)]	0	3892.53		360093	1.84106e+06		Not Found	Peak Found	High	High	4.285e-05	2.837e-08	5.69	85.65
FALSE	High	[K].CGSEVTTPENSSSPGMMDMHDDNSNQSSIADASPIK.[Q]	1xCarbamidomethyl [C1]; 1xPhospho [S33(100)]	4.09706e-12	7.66507e-05	1	1	5	Q4VC05	Q4VC05 [71-106]	Q4VC05 1xPhospho [S103(100)]	0	3876.53		4.91382e+06	2.00422e+07		Not Found	High	High	High	4.285e-05	2.129e-11	9.25	94.75
FALSE	High	[K].CGSEVTTPENSSSPGMMDMHDDNSNQSSIADASPIK.[Q]	1xCarbamidomethyl [C1]; 1xDeamidated [Q26]; 2xPhospho [T6(97.6); S33(100)]	2.21716e-05	7.91565e-05	1	1	1	Q4VC05	Q4VC05 [71-106]	Q4VC05 2xPhospho [T76(97.6); S103(100)]	0	3957.48		3.02708e+06			Not Found	High	Not Found	High	4.285e-05	1.707e-05	5.59	97.02
FALSE	High	[K].CGSEVTTPENSSSPGMMDMHDDNSNQSSIADASPIK.[Q]	1xCarbamidomethyl [C1]; 1xDeamidated [N10]; 1xPhospho [S33(100)]	0.000324258	0.000119331	1	1	1	Q4VC05	Q4VC05 [71-106]	Q4VC05 1xPhospho [S103(100)]	0	3877.52		2941129			Not Found	High	Not Found	High	7.582e-05	0.0001773	3.96	96.98
FALSE	High	[K].CGSGPVHISGQHLVAVEEDAESEDEEEEDVK.[L]	1xCarbamidomethyl [C1]; 1xDeamidated [Q11]; 1xPhospho [S22(100)]	5.29366e-17	7.66507e-05	1	1	29	P06748	P06748 [104-134]	P06748 1xPhospho [S125(100)]	0	3461.42	1.77828e+08	3.69949e+07	7.41554e+06		High	High	High	High	4.285e-05	1.108e-15	7.7	96.21
FALSE	High	[K].CGSGPVHISGQHLVAVEEDAESEDEEEEDVK.[L]	1xCarbamidomethyl [C1]; 1xPhospho [S22(100)]	3.46239e-18	7.66507e-05	1	1	215	P06748	P06748 [104-134]	P06748 1xPhospho [S125(100)]	0	3460.44	9.05664e+08	9.1661e+07	5.53221e+07		High	High	High	High	4.285e-05	1.012e-16	8.58	92.32
FALSE	High	[K].CGTQTSSPQVLNSSASYSENR.[N]	1xCarbamidomethyl [C1]; 1xPhospho [S6(99.3)]	8.80433e-08	7.66507e-05	1	1	1	Q8NCP5	Q8NCP5 [198-218]	Q8NCP5 1xPhospho [S203(99.3)]	0	2352.98			1.75086e+06		Not Found	Not Found	High	High	4.285e-05	1.339e-07	5.07	67.42
FALSE	High	[K].CHAEHTPEEEIDHTGAK.[T]	1xCarbamidomethyl [C1]; 1xPhospho [T6(100)]	0.00162685	0.000254928	1	1	2	O95757	O95757 [540-556]	O95757 1xPhospho [T545(100)]	0	2040.81	236148				High	Not Found	Not Found	High	0.0001276	0.0007433	2.42	35.66
FALSE	High	[K].CHSLGYNFIHK.[M]	1xCarbamidomethyl [C1]; 1xPhospho [S3(100)]	0.000521647	0.000158881	1	1	1	Q86X27	Q86X27 [341-351]	Q86X27 1xPhospho [S343(100)]	0	1455.62	489386		841099		High	Not Found	Peak Found	High	9.211e-05	0.0002678	3.15	77.4
FALSE	High	[K].CHSLGYNFIHK.[M]	1xCarbamidomethyl [C1]; 1xDeamidated [N7]; 1xPhospho [S/Y]	0.149503	0.00684801	1	1	2	Q86X27	Q86X27 [341-351]		0	1456.61	627131		635405		High	Not Found	High	High	0.003109	0.05126	1.58	83.71
FALSE	High	[K].CIASSGCFMEYLENQVIK.[D]	2xCarbamidomethyl [C1; C7]; 1xDeamidated [Q15]; 1xOxidation [M9]; 1xPhospho [S/Y]	0.0865428	0.0045876	1	1	1	Q86T96	Q86T96 [28-45]		0	2245.92				No Quan Values	Not Found	Not Found	High	High	0.00212	0.02857	1.8
FALSE	High	[K].CIFMSETQSSPTK.[G]	1xCarbamidomethyl [C1]; 1xPhospho [S10(99.3)]	0.0166282	0.00113518	1	1	3	O75928	O75928 [490-502]	O75928 1xPhospho [S499(99.3)]	0	1595.65		303047	1.39854e+06		Not Found	High	High	High	0.0005898	0.005814	1.77	80.89
FALSE	High	[K].CIGKPGGSLDNSEQK.[C]	1xCarbamidomethyl [C1]; 1xPhospho [S8(100)]	0.000436232	0.000119331	1	1	1	Q9Y5L4	Q9Y5L4 [50-64]	Q9Y5L4 1xPhospho [S57(100)]	0	1669.73				No Quan Values	Not Found	High	Not Found	High	7.582e-05	0.0002296	3.34
FALSE	High	[K].CKPIDVFDFPDNSDVSSIGR.[L]	1xCarbamidomethyl [C1]; 1xPhospho [S13(99.2)]	0.023222	0.00152103	1	1	2	Q71F23	Q71F23 [38-57]	Q71F23 1xPhospho [S50(99.2)]	0	2348.03	116897				High	Not Found	Not Found	High	0.0007399	0.007889	2.03	120.16
FALSE	High	[K].CLNNVIESPGLNVMR.[V]	1xCarbamidomethyl [C1]; 1xPhospho [S8(100)]	0.00831242	0.000720698	1	1	1	Q9HCM4	Q9HCM4 [543-557]	Q9HCM4 1xPhospho [S550(100)]	0	1795.82	350307				High	Not Found	Not Found	High	0.0003932	0.003134	2.07	111.91
FALSE	High	[K].CLQEGAEISSPAVER.[L]	1xCarbamidomethyl [C1]; 1xPhospho [S10(100)]	0.00136953	0.000221256	1	1	2	Q9BQ52	Q9BQ52 [609-623]	Q9BQ52 1xPhospho [S618(100)]	0	1725.75	242577	211434			High	High	Not Found	High	0.0001144	0.0006365	2.38	71.27
FALSE	High	[K].CLSPGGHPTYRPAYLLENEEEER.[N]	1xCarbamidomethyl [C1]; 1xPhospho [S3(100)]	4.90595e-06	7.91565e-05	1	1	3	Q8NFF5	Q8NFF5 [561-583]	Q8NFF5 1xPhospho [S563(100)]	0	2797.23			1.32916e+07		Not Found	Not Found	High	High	4.285e-05	4.551e-06	4.02	96.64
FALSE	High	[K].CLSPGGHPTYRPAYLLENEEEER.[N]	1xCarbamidomethyl [C1]; 1xDeamidated [N18]; 1xPhospho [S3(100)]	0.0206786	0.00134432	1	1	1	Q8NFF5	Q8NFF5 [561-583]	Q8NFF5 1xPhospho [S563(100)]	0	2798.21			8.60162e+06		Not Found	Not Found	High	High	0.0006828	0.007114	2.46	100.1
FALSE	High	[K].CNPSNSSPSSAACAPSCAGDLPLPSNTPTFSIK.[T]	3xCarbamidomethyl [C1; C13; C17]; 1xPhospho [S7(98.9)]	1.50151e-09	7.66507e-05	1	1	1	Q9NZJ0	Q9NZJ0 [438-470]	Q9NZJ0 1xPhospho [S444(98.9)]	0	3472.49			3.57719e+07		Not Found	Not Found	High	High	4.285e-05	3.77e-09	5.43	117.51
FALSE	High	[K].CNPSNSSPSSAACAPSCAGDLPLPSNTPTFSIK.[T]	3xCarbamidomethyl [C1; C13; C17]; 1xDeamidated [N]; 1xPhospho [S/T]	0.00511283	0.000509411	1	1	2	Q9NZJ0	Q9NZJ0 [438-470]		0	3473.47	1.40194e+06		3.51625e+06		High	Not Found	Peak Found	High	0.0003001	0.002049	1.97	118.66
FALSE	High	[K].CPFTGNVSIR.[G]	1xCarbamidomethyl [C1]; 1xPhospho [S8(100)]	0.00916242	0.000780033	1	1	1	P62280	P62280 [60-69]	P62280 1xPhospho [S67(100)]	0	1230.53	434501		1.73162e+06		Peak Found	Not Found	High	High	0.0004154	0.00341	2.72	86.65
FALSE	High	[K].CPSPINEHNGLIK.[G]	1xCarbamidomethyl [C1]; 1xPhospho [S3(100)]	2.06199e-07	7.66507e-05	1	1	11	Q9Y2H6	Q9Y2H6 [211-223]	Q9Y2H6 1xPhospho [S213(100)]	0	1558.71		258533	8.7001e+06		Not Found	Peak Found	High	High	4.285e-05	2.82e-07	4.81	71.13
FALSE	High	[K].CPSPINEHNGLIK.[G]	1xCarbamidomethyl [C1]; 1xDeamidated [N9]; 1xPhospho [S3(100)]	0.000651901	0.000188768	1	1	2	Q9Y2H6	Q9Y2H6 [211-223]	Q9Y2H6 1xPhospho [S213(100)]	0	1559.69		415020			Not Found	High	Not Found	High	0.0001021	0.0003263	2.19	75.13
FALSE	High	[K].CQSVSSAGELETENYER.[D]	1xCarbamidomethyl [C1]; 1xPhospho [S/T/Y]	6.1977e-05	7.91565e-05	1	1	1	Q96RS0	Q96RS0 [573-589]		0	2038.81	6.8668e+06	652906			High	Peak Found	Not Found	High	4.285e-05	4.186e-05	3.82	74.07
FALSE	High	[K].CQSVSSAGELETENYER.[D]	1xCarbamidomethyl [C1]; 1xDeamidated [Q2]; 1xPhospho [S3(100)]	0.00364588	0.000379716	1	1	1	Q96RS0	Q96RS0 [573-589]	Q96RS0 1xPhospho [S575(100)]	0	2039.79	773904				High	Not Found	Not Found	High	0.0002068	0.00153	2.27	76.46
FALSE	High	[K].CRGEDLQSISPGSR.[L]	1xCarbamidomethyl [C1]; 1xPhospho [S10(100)]	0.000262546	7.91565e-05	1	1	1	Q13077	Q13077 [57-70]	Q13077 1xPhospho [S66(100)]	1	1641.71		883006			Not Found	High	Not Found	High	5.986e-05	0.0001474	3.4	53.05
FALSE	High	[K].CRSPLQTPSSGQFSSSPIQASAK.[K]	1xCarbamidomethyl [C1]; 1xPhospho [S3(100)]	1.81717e-05	7.91565e-05	1	1	1	Q6PGQ7	Q6PGQ7 [237-259]	Q6PGQ7 1xPhospho [S239(100)]	1	2501.15				No Quan Values	High	Not Found	Not Found	High	4.285e-05	1.434e-05	2.98
FALSE	High	[K].CRSPLQTPSSGQFSSSPIQASAK.[K]	1xCarbamidomethyl [C1]; 2xPhospho [S3(100); S16(100)]	4.32094e-07	7.91565e-05	1	1	1	Q6PGQ7	Q6PGQ7 [237-259]	Q6PGQ7 2xPhospho [S239(100); S252(100)]	1	2581.12	2.34414e+06		1.19255e+06		High	Not Found	Peak Found	High	4.285e-05	5.407e-07	4.69	84.78
FALSE	High	[K].CRSPLQTPSSGQFSSSPIQASAK.[K]	1xCarbamidomethyl [C1]; 1xDeamidated [Q6]; 2xPhospho [S3(100); S16(99)]	0.000181332	7.91565e-05	1	1	1	Q6PGQ7	Q6PGQ7 [237-259]	Q6PGQ7 2xPhospho [S239(100); S252(99)]	1	2582.1				No Quan Values	Not Found	Not Found	High	High	5.986e-05	0.0001069	4.06
FALSE	High	[K].CSASPPLRR.[Q]	1xCarbamidomethyl [C1]; 1xPhospho [S4(100)]	0.0933484	0.00480808	1	1	3	P46013	P46013 [824-832]	P46013 1xPhospho [S827(100)]	1	1123.51		106698	584524		Not Found	Peak Found	High	High	0.002227	0.03099	1.75	36.72
FALSE	High	[K].CSASSCLDTSNDPDDLDVLR.[T]	2xCarbamidomethyl [C1; C6]; 1xPhospho [S/T]	0.0031202	0.000312471	1	1	1	Q5SXM2	Q5SXM2 [1436-1455]		0	2319.91	166010	222600			Peak Found	High	Not Found	High	0.0001499	0.00133	1.51	106.08
FALSE	High	[K].CSDSQSWEDIAPEIEPCAENR.[L]	2xCarbamidomethyl [C1; C17]; 1xPhospho [S]	7.16015e-06	7.91565e-05	1	1	3	Q12888	Q12888 [781-801]		0	2573	2.11971e+06	1.79643e+06			High	High	Not Found	High	4.285e-05	6.335e-06	3.23	113.72
FALSE	High	[K].CSDSQSWEDIAPEIEPCAENR.[L]	2xCarbamidomethyl [C1; C17]; 1xDeamidated [Q5]; 2xPhospho [S]	0.151276	0.00698433	1	1	1	Q12888	Q12888 [781-801]		0	2653.95	782227	329329			High	Peak Found	Not Found	High	0.003151	0.05195	1.6	113.71
FALSE	High	[K].CSDVSELSSSPPGPYHQEPYVCKPEER.[F]	2xCarbamidomethyl [C1; C22]; 1xDeamidated [Q17]; 1xPhospho [S10(99.6)]	5.84838e-10	7.66507e-05	1	1	6	Q9Y478	Q9Y478 [173-199]	Q9Y478 1xPhospho [S182(99.6)]	0	3215.33		1.38728e+07	6.8017e+07		Not Found	High	High	High	4.285e-05	1.648e-09	5.03	85.37
FALSE	High	[K].CSDVSELSSSPPGPYHQEPYVCKPEER.[F]	2xCarbamidomethyl [C1; C22]; 1xPhospho [S10(99.1)]	2.1641e-12	7.66507e-05	1	1	4	Q9Y478	Q9Y478 [173-199]	Q9Y478 1xPhospho [S182(99.1)]	0	3214.35		593462	7.99798e+07		Not Found	Peak Found	High	High	4.285e-05	1.222e-11	6.31	85.86
FALSE	High	[K].CSGPGLSPGMVR.[A]	1xCarbamidomethyl [C1]; 1xPhospho [S7(100)]	4.60642e-06	7.91565e-05	1	1	3	P21333	P21333 [1453-1464]	P21333 1xPhospho [S1459(100)]	0	1297.54	1.36556e+06		2.90327e+07		High	Not Found	High	High	4.285e-05	4.293e-06	4.48	81.34
FALSE	High	[K].CSGPGLSPGMVR.[A]	1xCarbamidomethyl [C1]; 1xOxidation [M10]; 1xPhospho [S7(100)]	3.15952e-05	7.91565e-05	1	1	4	P21333	P21333 [1453-1464]	P21333 1xPhospho [S1459(100)]	0	1313.54	5.2097e+06	1.55362e+06	6.45326e+06		Peak Found	High	High	High	4.285e-05	2.321e-05	3.42	63.27
FALSE	High	[K].CSISGHGSLNSISR.[H]	1xCarbamidomethyl [C1]; 1xPhospho [S8(100)]	1.77432e-06	7.91565e-05	1	1	4	O75044	O75044 [893-906]	O75044 1xPhospho [S900(100)]	0	1554.67	734383		3.12624e+06		High	Not Found	High	High	4.285e-05	1.864e-06	4.71	58.85
FALSE	High	[K].CSISGHGSLNSISR.[H]	1xCarbamidomethyl [C1]; 1xDeamidated [N10]; 1xPhospho [S8(100)]	4.00716e-05	7.91565e-05	1	1	3	O75044	O75044 [893-906]	O75044 1xPhospho [S900(100)]	0	1555.66			3.37708e+06		Not Found	Not Found	High	High	4.285e-05	2.866e-05	3.64	64.37
FALSE	High	[K].CSPDNKPSLQIK.[E]	1xCarbamidomethyl [C1]; 1xPhospho [S2(100)]	0.000374553	0.000119331	1	1	3	Q99708	Q99708 [567-578]	Q99708 1xPhospho [S568(100)]	0	1466.67		195562	3.26232e+06		Not Found	Peak Found	High	High	7.582e-05	0.0002006	2.73	58.04
FALSE	High	[K].CSPGSPTDPNATLSK.[D]	1xCarbamidomethyl [C1]; 1xPhospho [S5(98.9)]	0.0666081	0.00363951	1	1	1	Q9P0K8	Q9P0K8 [42-56]	Q9P0K8 1xPhospho [S46(98.9)]	0	1611.67	2.51264e+06	612138	359271		Peak Found	High	Peak Found	High	0.001679	0.02177	1.46	60.65
FALSE	High	[K].CSPLCPVPR.[L]	2xCarbamidomethyl [C1; C5]; 1xPhospho [S2(100)]	0.0319153	0.0018969	1	1	1	Q96DU7	Q96DU7 [321-329]	Q96DU7 1xPhospho [S322(100)]	0	1165.49			501578		Not Found	Not Found	High	High	0.0008948	0.01062	1.45	68.5
FALSE	High	[K].CSPSESPLMEK.[K]	1xCarbamidomethyl [C1]; 2xPhospho [S2(100); S6(100)]	0.0162538	0.00113518	1	1	2	Q8WUM9	Q8WUM9 [264-274]	Q8WUM9 2xPhospho [S265(100); S269(100)]	0	1424.49	5.07677e+06				High	Not Found	Not Found	High	0.0005898	0.005686	3.47	59.24
FALSE	High	[K].CSPSESPLMEK.[K]	1xCarbamidomethyl [C1]; 1xPhospho [S2(100)]	0.0156201	0.00113518	1	1	1	Q8WUM9	Q8WUM9 [264-274]	Q8WUM9 1xPhospho [S265(100)]	0	1344.52	747903				High	Not Found	Not Found	High	0.0005898	0.005486	1.5	62.98
FALSE	High	[K].CSPTRETLTYAQAQR.[I]	1xCarbamidomethyl [C1]; 1xPhospho [S2(100)]	0.00246338	0.000312471	1	1	1	Q9ULD4	Q9ULD4 [25-39]	Q9ULD4 1xPhospho [S26(100)]	1	1861.83	73117.3		812558		Peak Found	Not Found	High	High	0.0001499	0.00108	2.51	65.16
FALSE	High	[K].CSSCEPFPDGATNNLSRSNSDESNFSEK.[L]	2xCarbamidomethyl [C1; C4]; 1xDeamidated [N19]; 2xPhospho [S16(98.8); S18(98.8)]	0.000967006	0.000188768	1	1	1	O95999	O95999 [119-146]	O95999 2xPhospho [S134(98.8); S136(98.8)]	1	3297.2				No Quan Values	Not Found	High	Not Found	High	0.0001021	0.0004648	4.05
FALSE	High	[K].CSTAGSSPNSVSELSLASLTEK.[I]	1xCarbamidomethyl [C1]; 1xPhospho [S6(99.4)]	2.2604e-07	7.66507e-05	1	1	1	Q5M775	Q5M775 [355-376]	Q5M775 1xPhospho [S360(99.4)]	0	2305.03	3.23819e+06				High	Not Found	Not Found	High	4.285e-05	3.054e-07	5.41	113.81
FALSE	High	[K].CSTAGSSPNSVSELSLASLTEK.[I]	1xCarbamidomethyl [C1]; 1xDeamidated [N9]; 2xPhospho [S6(97.6); S7(97.6)]	0.000212183	7.91565e-05	1	1	1	Q5M775	Q5M775 [355-376]	Q5M775 2xPhospho [S360(97.6); S361(97.6)]	0	2385.98		541402			Not Found	High	Not Found	High	5.986e-05	0.0001223	2.49	118.67
FALSE	High	[K].CSTAGSSPNSVSELSLASLTEK.[I]	1xCarbamidomethyl [C1]; 1xDeamidated [N9]; 1xPhospho [S/T]	0.000640182	0.000188768	1	1	1	Q5M775	Q5M775 [355-376]		0	2306.01				No Quan Values	Not Found	Not Found	High	High	0.0001021	0.0003215	3.06
FALSE	High	[K].CSTVSPVSGINTR.[R]	1xCarbamidomethyl [C1]; 1xPhospho [S5(100)]	4.1055e-05	7.91565e-05	1	1	1	Q8N0Z3	Q8N0Z3 [796-808]	Q8N0Z3 1xPhospho [S800(100)]	0	1457.65			1.62713e+06		Not Found	Not Found	High	High	4.285e-05	2.919e-05	3.74	66.45
FALSE	High	[K].CSVCPDYDLCSVCEGK.[G]	4xCarbamidomethyl [C1; C4; C10; C13]; 1xPhospho [S11(100)]	0.011347	0.000899279	1	1	1	Q13501	Q13501 [142-157]	Q13501 1xPhospho [S152(100)]	0	2028.72		142565			Not Found	High	Not Found	High	0.0004612	0.004123	2	89.67
FALSE	High	[K].CTDRQNSPVTSPGSSPLAQR.[R]	1xCarbamidomethyl [C1]; 2xPhospho [T/S]	0.080246	0.00437202	1	1	1	Q13191	Q13191 [470-489]		1	2317.96		284706			Not Found	High	Not Found	High	0.002028	0.02633	1.99	62.62
FALSE	High	[K].CTGDFSPSPEK.[L]	1xCarbamidomethyl [C1]; 1xPhospho [S8(100)]	0.000574052	0.000158881	1	1	2	Q5VWN6	Q5VWN6 [1534-1544]	Q5VWN6 1xPhospho [S1541(100)]	0	1304.49	4.02442e+06				High	Not Found	Not Found	High	9.211e-05	0.0002919	3.32	48.86
FALSE	High	[K].CTGDFSPSPEK.[L]	1xCarbamidomethyl [C1]; 2xPhospho [S6(100); S8(100)]	0.0313514	0.00183761	1	1	1	Q5VWN6	Q5VWN6 [1534-1544]	Q5VWN6 2xPhospho [S1539(100); S1541(100)]	0	1384.45	799813				High	Not Found	Not Found	High	0.0008834	0.01049	2.49	49.79
FALSE	High	[K].CTSPRSSDTEENVK.[R]	1xCarbamidomethyl [C1]; 2xPhospho [S3(100); S7(99)]	0.000840119	0.000188768	1	1	2	P01106	P01106 [342-355]	P01106 2xPhospho [S344(100); S348(99)]	1	1769.64	1.46406e+06				High	Not Found	Not Found	High	0.0001021	0.0004097	3.37	28.41
FALSE	High	[K].CVEFSSVDNIVQHSPQLSSPIISPAQSPAPAQLSTLK.[T]	1xCarbamidomethyl [C1]; 2xPhospho [S23(98.9); S/T]	0.000493796	0.000158881	1	1	1	Q15032	Q15032 [866-902]	Q15032 2xPhospho [S888(98.9); S/T]	0	4092.94				No Quan Values	Not Found	Not Found	High	High	9.211e-05	0.0002559	3.01
FALSE	High	[K].CVGAELEYDSEHSDWHGFD.[-]	1xCarbamidomethyl [C1]; 1xPhospho [S10(100)]	1.93261e-10	7.66507e-05	1	1	3	Q9GZN8	Q9GZN8 [156-174]	Q9GZN8 1xPhospho [S165(100)]	0	2332.85		1.64704e+06	352480		Not Found	High	Peak Found	High	4.285e-05	6.266e-10	5.54	105.3
FALSE	High	[K].CYDSPPSSPEMNNSSINNQLLPVDAIR.[I]	1xCarbamidomethyl [C1]; 1xPhospho [S4(99.4)]	0.000275205	7.91565e-05	1	1	2	Q9NZW5	Q9NZW5 [103-129]	Q9NZW5 1xPhospho [S106(99.4)]	0	3098.36	9.6832e+06				High	Not Found	Not Found	High	5.986e-05	0.0001534	2.85	119.92
FALSE	High	[K].CYDSPPSSPEMNNSSINNQLLPVDAIR.[I]	1xCarbamidomethyl [C1]; 1xDeamidated [N12]; 1xPhospho [S4(97.9)]	0.000581941	0.000188768	1	1	1	Q9NZW5	Q9NZW5 [103-129]	Q9NZW5 1xPhospho [S106(97.9)]	0	3099.34	1.98746e+06	263350			High	Peak Found	Not Found	High	0.0001021	0.0002957	2.56	121.1
FALSE	High	[K].DAAAHLQTSHKPSAEDAEGQSPLSQK.[Y]	1xDeamidated [Q]; 1xPhospho [S21(100)]	9.68871e-12	7.66507e-05	1	1	4	Q96F24	Q96F24 [93-118]	Q96F24 1xPhospho [S113(100)]	0	2784.25		3.29397e+06	80897.5		Not Found	High	Peak Found	High	4.285e-05	4.536e-11	6.02	54.99
FALSE	High	[K].DAAAHLQTSHKPSAEDAEGQSPLSQK.[Y]	1xPhospho [S21(100)]	1.33695e-14	7.66507e-05	1	1	4	Q96F24	Q96F24 [93-118]	Q96F24 1xPhospho [S113(100)]	0	2783.26		1.75847e+07	6.1327e+07		Not Found	High	High	High	4.285e-05	1.41e-13	10.33	53.04
FALSE	High	[K].DAAAHLQTSHKPSAEDAEGQSPLSQK.[Y]	2xPhospho [S21(100); S24(100)]	3.42781e-06	7.91565e-05	1	1	1	Q96F24	Q96F24 [93-118]	Q96F24 2xPhospho [S113(100); S116(100)]	0	2863.23		801078			Not Found	High	Not Found	High	4.285e-05	3.324e-06	4.44	55.1
FALSE	High	[K].DAAAHLQTSHKPSAEDAEGQSPLSQKYSPSTEK.[C]	3xPhospho [S24(100); S28(99.3); S/T/Y]	1.70761e-07	7.66507e-05	1	1	1	Q96F24	Q96F24 [93-125]	Q96F24 3xPhospho [S116(100); S120(99.3); S/T/Y]	1	3735.56		1.12468e+06			Not Found	High	Not Found	High	4.285e-05	2.388e-07	4.46	64.37
FALSE	High	[K].DAAAHLQTSHKPSAEDAEGQSPLSQKYSPSTEK.[C]	1xPhospho [S/T/Y]	1.92329e-10	7.66507e-05	1	1	2	Q96F24	Q96F24 [93-125]		1	3575.63	1.03963e+06		2.93398e+07		High	Not Found	High	High	4.285e-05	6.229e-10	5.42	65.02
FALSE	High	[K].DAAAHLQTSHKPSAEDAEGQSPLSQKYSPSTEK.[C]	1xDeamidated [Q20]; 1xPhospho [S/Y/T]	0.000226757	7.91565e-05	1	1	1	Q96F24	Q96F24 [93-125]		1	3576.61			2.91036e+06		Not Found	Not Found	High	High	5.986e-05	0.0001298	4.02	67.35
FALSE	High	[K].DAAAHLQTSHKPSAEDAEGQSPLSQKYSPSTEK.[C]	2xPhospho [S21(100); S28(99.3)]	6.09103e-07	7.91565e-05	1	1	2	Q96F24	Q96F24 [93-125]	Q96F24 2xPhospho [S113(100); S120(99.3)]	1	3655.59		2.89532e+06	1.17407e+07		Not Found	High	High	High	4.285e-05	7.308e-07	5.53	62.78
FALSE	High	[K].DAAAHLQTSHKPSAEDAEGQSPLSQKYSPSTEK.[C]	2xDeamidated [Q20; Q25]; 2xPhospho [S21(100); S28(98.8)]	1.15901e-06	7.91565e-05	1	1	1	Q96F24	Q96F24 [93-125]	Q96F24 2xPhospho [S113(100); S120(98.8)]	1	3657.56				No Quan Values	Not Found	High	Not Found	High	4.285e-05	1.281e-06	5.1
FALSE	High	[K].DAAAHLQTSHKPSAEDAEGQSPLSQKYSPSTEK.[C]	2xDeamidated [Q7; Q20]; 1xPhospho [S/Y/T]	0.00326372	0.000312471	1	1	1	Q96F24	Q96F24 [93-125]		1	3577.6				No Quan Values	Not Found	Not Found	High	High	0.0001642	0.001385	3.39
FALSE	High	[K].DAACQRPHEDCENSAGEEEDEEEETMDSETAK.[M]	2xCarbamidomethyl [C4; C11]; 1xOxidation [M26]; 1xPhospho [S14(100)]	1.7494e-07	7.66507e-05	1	1	2	Q9BYV9	Q9BYV9 [146-177]	Q9BYV9 1xPhospho [S159(100)]	0	3794.35				No Quan Values	High	Not Found	Not Found	High	4.285e-05	2.445e-07	4.07
FALSE	High	[K].DAACQRPHEDCENSAGEEEDEEEETMDSETAK.[M]	2xCarbamidomethyl [C4; C11]; 1xPhospho [S14(100)]	1.68951e-11	7.66507e-05	1	1	1	Q9BYV9	Q9BYV9 [146-177]	Q9BYV9 1xPhospho [S159(100)]	0	3778.36	4.44771e+06				High	Not Found	Not Found	High	4.285e-05	7.376e-11	6.39	60.28
FALSE	High	[K].DAANNNQPDPALTSGDETSLGR.[A]	1xPhospho [S14(100)]	1.51975e-06	7.91565e-05	1	1	1	Q9NYQ7	Q9NYQ7 [2981-3002]	Q9NYQ7 1xPhospho [S2994(100)]	0	2322.98	532233	141947			High	Peak Found	Not Found	High	4.285e-05	1.624e-06	3.24	78.07
FALSE	High	[K].DAASKPSGEGSFSKPGDGGSPSKPSDHEPPK.[N]	1xPhospho [S20(97.6)]	5.73635e-10	7.66507e-05	1	1	17	O14654	O14654 [853-883]	O14654 1xPhospho [S872(97.6)]	0	3117.38		4.90293e+08	2.2531e+08		Not Found	High	High	High	4.285e-05	1.625e-09	5.75	43.36
FALSE	High	[K].DAASKPSGEGSFSKPGDGGSPSKPSDHEPPK.[N]	2xPhospho [S11(99.2); S20(99.2)]	6.85444e-06	7.91565e-05	1	1	4	O14654	O14654 [853-883]	O14654 2xPhospho [S863(99.2); S872(99.2)]	0	3197.35		8.50997e+06			Not Found	High	Not Found	High	4.285e-05	6.081e-06	4.28	45.46
FALSE	High	[K].DADHNGRVTCFTDHEIPFR.[L]	1xCarbamidomethyl [C10]; 1xPhospho [T]	0.065834	0.00363951	1	2	1	Q9BZA7	Q9BZA7 [389-407]		1	2367	250142		6.55125e+06		Peak Found	Not Found	High	High	0.001679	0.02154	1.36	115.56
FALSE	High	[K].DADLSPVNASIIK.[E]	1xPhospho [S5(100)]	5.81963e-05	7.91565e-05	1	1	2	O75970	O75970 [479-491]	O75970 1xPhospho [S483(100)]	0	1422.69		40693032	8.40882e+06		Not Found	High	High	High	4.285e-05	3.962e-05	4.26	101.42
FALSE	High	[K].DAENHEAQLKNGSLDSPGK.[Q]	1xDeamidated [N11]; 1xPhospho [S16(100)]	1.62629e-06	7.91565e-05	1	1	5	Q9Y266	Q9Y266 [124-142]	Q9Y266 1xPhospho [S139(100)]	1	2090.9	2.10606e+06				High	Not Found	Not Found	High	4.285e-05	1.726e-06	4.39	49.61
FALSE	High	[K].DAENHEAQLKNGSLDSPGKQDTEEDEEEDEK.[D]	1xDeamidated [N11]; 1xPhospho [S16(100)]	8.66064e-11	7.66507e-05	1	1	5	Q9Y266	Q9Y266 [124-154]	Q9Y266 1xPhospho [S139(100)]	2	3567.44	1.48429e+07				High	Not Found	Not Found	High	4.285e-05	3.094e-10	6.09	56.05
FALSE	High	[K].DAENHEAQLKNGSLDSPGKQDTEEDEEEDEK.[D]	2xDeamidated [N11; N/Q]; 1xPhospho [S16(100)]	1.06725e-11	7.66507e-05	1	1	2	Q9Y266	Q9Y266 [124-154]	Q9Y266 1xPhospho [S139(100)]	2	3568.42	3.87644e+06				High	Not Found	Not Found	High	4.285e-05	4.938e-11	6.93	53.86
FALSE	High	[K].DAENHEAQLKNGSLDSPGKQDTEEDEEEDEK.[D]	1xDeamidated [N11]; 2xPhospho [S16(100); T22(100)]	9.20482e-09	7.66507e-05	1	1	2	Q9Y266	Q9Y266 [124-154]	Q9Y266 2xPhospho [S139(100); T145(100)]	2	3647.41	4.64089e+06				High	Not Found	Not Found	High	4.285e-05	1.846e-08	5.1	56.73
FALSE	High	[K].DAENHEAQLKNGSLDSPGKQDTEEDEEEDEK.[D]	2xDeamidated [Q8; Q20]; 2xPhospho [S16(100); T22(100)]	0.000116106	7.91565e-05	1	1	1	Q9Y266	Q9Y266 [124-154]	Q9Y266 2xPhospho [S139(100); T145(100)]	2	3648.39				No Quan Values	High	Not Found	Not Found	High	4.285e-05	7.246e-05	4.08
FALSE	High	[K].DAENHEAQLKNGSLDSPGKQDTEEDEEEDEK.[D]	1xPhospho [T22(100)]	2.21686e-06	7.91565e-05	1	1	1	Q9Y266	Q9Y266 [124-154]	Q9Y266 1xPhospho [T145(100)]	2	3566.46				No Quan Values	High	Not Found	Not Found	High	4.285e-05	2.262e-06	4.27
FALSE	High	[K].DAESVECPDADSLNIPDVDEEGYSIKPETNQNDTK.[E]	1xCarbamidomethyl [C7]; 1xPhospho [S4(100)]	8.92415e-12	7.66507e-05	1	1	2	Q0JRZ9	Q0JRZ9 [301-335]	Q0JRZ9 1xPhospho [S304(100)]	0	3974.66		5078510	1.06312e+06		Not Found	High	High	High	4.285e-05	4.224e-11	6.35	110.6
FALSE	High	[K].DAETGSSQCQTPGSTASSEPVSPLQEK.[L]	1xCarbamidomethyl [C9]; 1xPhospho [S22(100)]	6.9604e-10	7.66507e-05	1	1	2	A7KAX9	A7KAX9 [835-861]	A7KAX9 1xPhospho [S856(100)]	0	2858.2	1.28043e+07	4.80284e+06	1.01301e+06		High	High	Peak Found	High	4.285e-05	1.927e-09	6.12	69.25
FALSE	High	[K].DAEYIYPSLESDDDDPALK.[S]	1xPhospho [S11(100)]	9.01231e-07	7.91565e-05	1	1	3	Q9UPP1	Q9UPP1 [847-865]	Q9UPP1 1xPhospho [S857(100)]	0	2235.92	1.93225e+07				High	Not Found	Not Found	High	4.285e-05	1.03e-06	5.98	110.91
FALSE	High	[K].DAEYIYPSLESDDDDPALK.[S]	2xPhospho [S8(100); S11(100)]	8.12217e-06	7.91565e-05	1	1	3	Q9UPP1	Q9UPP1 [847-865]	Q9UPP1 2xPhospho [S854(100); S857(100)]	0	2315.89	1.15519e+06				High	Not Found	Not Found	High	4.285e-05	7.077e-06	4.26	111.22
FALSE	High	[K].DANIMSPGSSLPSLHVR.[K]	1xPhospho [S6(100)]	2.92148e-06	7.91565e-05	1	1	2	P25054	P25054 [739-755]	P25054 1xPhospho [S744(100)]	0	1860.87	3.65723e+06		142382		High	Not Found	Peak Found	High	4.285e-05	2.882e-06	3.78	109.53
FALSE	High	[K].DANIMSPGSSLPSLHVR.[K]	1xOxidation [M5]; 1xPhospho [S6(100)]	1.25676e-05	7.91565e-05	1	1	1	P25054	P25054 [739-755]	P25054 1xPhospho [S744(100)]	0	1876.86	1.13875e+06		96598.3		High	Not Found	Peak Found	High	4.285e-05	1.035e-05	2.1	97.85
FALSE	High	[K].DAPGEDEEEDGVSEAASLEEPK.[E]	2xPhospho [S13(100); S17(100)]	1.96466e-07	7.66507e-05	1	1	8	Q9H0E9	Q9H0E9 [625-646]	Q9H0E9 2xPhospho [S637(100); S641(100)]	0	2462.9		3.04615e+07			Not Found	High	Not Found	High	4.285e-05	2.709e-07	5.94	83.58
FALSE	High	[K].DAPGEDEEEDGVSEAASLEEPK.[E]	1xPhospho [S17(100)]	4.30946e-05	7.91565e-05	1	1	2	Q9H0E9	Q9H0E9 [625-646]	Q9H0E9 1xPhospho [S641(100)]	0	2382.93	1.56867e+06				High	Not Found	Not Found	High	4.285e-05	3.054e-05	3.68	77.3
FALSE	High	[K].DAPISPASIASSSSTPSSK.[S]	1xPhospho [S5(100)]	6.49848e-06	7.91565e-05	1	1	5	Q04727	Q04727 [288-306]	Q04727 1xPhospho [S292(100)]	0	1869.85	95020		4.86413e+06		Peak Found	Not Found	High	High	4.285e-05	5.809e-06	3.88	86.91
FALSE	High	[K].DAPLELPREPEETEEPLATVSGSPVPPAGNSLPTEAPK.[K]	1xPhospho [S/T]	6.40466e-06	7.91565e-05	1	1	1	P52746	P52746 [940-977]		1	4001.93			7.03236e+06		Not Found	Not Found	High	High	4.285e-05	5.732e-06	3.77	116.23
FALSE	High	[K].DAPSLEEVEGHVADGSATEMGTTK.[K]	1xPhospho [S16(99.5)]	1.06108e-10	7.66507e-05	1	1	4	Q15003	Q15003 [186-209]	Q15003 1xPhospho [S201(99.5)]	0	2511.06	1.08122e+06	1.3759e+07			High	High	Not Found	High	4.285e-05	3.694e-10	7.56	101.5
FALSE	High	[K].DAPSLEEVEGHVADGSATEMGTTK.[K]	1xOxidation [M20]; 1xPhospho [S16(99.5)]	4.04207e-08	7.66507e-05	1	1	1	Q15003	Q15003 [186-209]	Q15003 1xPhospho [S201(99.5)]	0	2527.05	1.26525e+06	837265			Peak Found	High	Not Found	High	4.285e-05	6.752e-08	4.95	92.55
FALSE	High	[K].DAPTIQQSSPGSSLR.[L]	1xPhospho [S9(100)]	0.0262575	0.00163607	1	1	1	Q9UQ49	Q9UQ49 [302-316]	Q9UQ49 1xPhospho [S310(100)]	0	1623.74	4.35724e+06	2.2342e+06	827207		Peak Found	Peak Found	High	High	0.000783	0.008838	1.7	66.81
FALSE	High	[K].DAPTSPASVASSSSTPSSK.[T]	1xPhospho [S5(100)]	6.75547e-06	7.91565e-05	1	1	6	Q04726	Q04726 [282-300]	Q04726 1xPhospho [S286(100)]	0	1843.8		1.29886e+07	3.36892e+06		Not Found	High	High	High	4.285e-05	6.02e-06	3.34	55.11
FALSE	High	[K].DAPTSPASVASSSSTPSSK.[T]	2xPhospho [S/T]	0.00184735	0.000285856	1	1	1	Q04726	Q04726 [282-300]		0	1923.76	838940				High	Not Found	Not Found	High	0.0001276	0.0008337	2.37	52.06
FALSE	High	[K].DAPTTQHDKSGEWQETSGEIQWVSTEK.[T]	1xPhospho [S10(99.3)]	4.06153e-13	7.66507e-05	1	1	2	Q7Z5K2	Q7Z5K2 [1060-1086]	Q7Z5K2 1xPhospho [S1069(99.3)]	1	3154.36		3.56439e+06	1.63314e+06		Not Found	High	High	High	4.285e-05	2.816e-12	5.97	98.41
FALSE	High	[K].DAPTTQHDKSGEWQETSGEIQWVSTEK.[T]	2xPhospho [T16(100); T/S]	1.38481e-05	7.91565e-05	1	1	1	Q7Z5K2	Q7Z5K2 [1060-1086]	Q7Z5K2 2xPhospho [T1075(100); T/S]	1	3234.33				No Quan Values	Not Found	High	Not Found	High	4.285e-05	1.128e-05	3.97
FALSE	High	[K].DAQQVEPEGQEKPSPATVR.[S]	1xPhospho [S14(100)]	3.49834e-05	7.91565e-05	1	1	3	Q9Y520	Q9Y520 [2130-2148]	Q9Y520 1xPhospho [S2143(100)]	0	2145.98	979733	208221			High	High	Not Found	High	4.285e-05	2.54e-05	3.68	54.36
FALSE	High	[K].DAQRLSPIPEEVPK.[S]	1xPhospho [S6(100)]	0.000509864	0.000158881	1	1	6	Q96T23	Q96T23 [599-612]	Q96T23 1xPhospho [S604(100)]	1	1658.81		53948392	3.41257e+06		Not Found	High	Peak Found	High	9.211e-05	0.0002633	3.17	86.28
FALSE	High	[K].DASAQQDSYEFVSPSPPADVSER.[A]	1xPhospho [S15(100)]	2.92352e-08	7.66507e-05	1	1	6	Q99728	Q99728 [172-194]	Q99728 1xPhospho [S186(100)]	0	2562.07		1.42845e+07			Not Found	High	Not Found	High	4.285e-05	5.082e-08	5.93	99.62
FALSE	High	[K].DASAQQDSYEFVSPSPPADVSER.[A]	1xDeamidated [Q6]; 1xPhospho [S15(100)]	5.86952e-06	7.91565e-05	1	1	1	Q99728	Q99728 [172-194]	Q99728 1xPhospho [S186(100)]	0	2563.05				No Quan Values	Not Found	High	Not Found	High	4.285e-05	5.309e-06	4.45
FALSE	High	[K].DASAQQDSYEFVSPSPPADVSER.[A]	2xPhospho [S13(100); S15(100)]	0.00941495	0.000780033	1	1	1	Q99728	Q99728 [172-194]	Q99728 2xPhospho [S184(100); S186(100)]	0	2642.03	307508				High	Not Found	Not Found	High	0.0004154	0.0035	2.32	96.43
FALSE	High	[K].DASDDLDDLNFFNQK.[K]	1xPhospho [S3(100)]	0.000312363	0.000119331	1	1	2	P20042	P20042 [65-79]	P20042 1xPhospho [S67(100)]	0	1836.73	1.86089e+06	3682355			High	High	Not Found	High	7.582e-05	0.0001717	3.85	121.97
FALSE	High	[K].DASPINRWSPTR.[R]	2xPhospho [S3(100); S9(100)]	0.00177045	0.000254928	1	1	18	Q13523	Q13523 [429-440]	Q13523 2xPhospho [S431(100); S437(100)]	1	1559.64	4.11711e+07	3.29279e+08	2.84177e+06		High	High	High	High	0.0001276	0.0008018	4.27	71.47
FALSE	High	[K].DASPINRWSPTR.[R]	1xDeamidated [N6]; 2xPhospho [S3(100); S9(99.5)]	0.00826778	0.000720698	1	1	3	Q13523	Q13523 [429-440]	Q13523 2xPhospho [S431(100); S437(99.5)]	1	1560.62	2.60677e+06	236227			High	Peak Found	Not Found	High	0.0003932	0.003116	3.01	77.25
FALSE	High	[K].DASPINRWSPTR.[R]	1xPhospho [S9(99.6)]	0.0561823	0.00303914	1	1	1	Q13523	Q13523 [429-440]	Q13523 1xPhospho [S437(99.6)]	1	1479.67	98223.3	166641	2.03998e+06		Peak Found	Peak Found	High	High	0.001415	0.01842	2.1	71.1
FALSE	High	[K].DASQSEVSGENEGNLPSPEEDGFTISLSHVAVPGSPDQR.[D]	1xPhospho [S35(100)]	9.40263e-11	7.66507e-05	1	1	1	Q5T7B8	Q5T7B8 [963-1001]	Q5T7B8 1xPhospho [S997(100)]	0	4118.81			4.47088e+06		Not Found	Not Found	High	High	4.285e-05	3.326e-10	6.57	119.67
FALSE	High	[K].DASSSPASTASSASSTSLK.[S]	1xPhospho [S/T]	3.37836e-06	7.91565e-05	1	1	9	Q04724	Q04724 [282-300]		0	1821.77		17257466	2.18345e+07		Not Found	High	High	High	4.285e-05	3.274e-06	5.37	54.79
FALSE	High	[K].DASTSPMPTGSLK.[D]	1xPhospho [S5(100)]	0.000150482	7.91565e-05	1	1	1	Q86T90	Q86T90 [480-492]	Q86T90 1xPhospho [S484(100)]	0	1371.59	1.54724e+06	3561070			Peak Found	High	Not Found	High	4.285e-05	9.09e-05	2.97	64.84
FALSE	High	[K].DATNVGDEGGFAPNILENK.[E]	1xPhospho [T3(100)]	5.84788e-05	7.91565e-05	1	1	1	P06733	P06733 [203-221]	P06733 1xPhospho [T205(100)]	0	2040.89		947191			Not Found	High	Not Found	High	4.285e-05	3.987e-05	3.49	109.95
FALSE	High	[K].DAVEKPILSSEELAGPVNCENSIPTPFPEQEAECPEDARLSPEK.[S]	2xCarbamidomethyl [C19; C34]; 1xDeamidated [Q30]; 1xPhospho [S41(100)]	1.10615e-08	7.66507e-05	1	1	1	Q96JM2	Q96JM2 [1411-1454]	Q96JM2 1xPhospho [S1451(100)]	1	4960.24			2.40983e+06		Not Found	Not Found	High	High	4.285e-05	2.17e-08	7.47	117.87
FALSE	High	[K].DAVFDGSSCISPTIVQQFGYQR.[R]	1xCarbamidomethyl [C9]; 1xPhospho [S11(100)]	1.15983e-07	7.66507e-05	1	1	1	P04049	P04049 [19-40]	P04049 1xPhospho [S29(100)]	0	2555.13			6.41213e+06		Not Found	Not Found	High	High	4.285e-05	1.707e-07	6.06	121.92
FALSE	High	[K].DAVPKPPLSPHK.[L]	1xPhospho [S9(100)]	0.00567378	0.000539025	1	1	1	Q7L4P6	Q7L4P6 [353-364]	Q7L4P6 1xPhospho [S361(100)]	0	1365.69			488985		Not Found	Not Found	High	High	0.000311	0.002248	2.57	61.31
FALSE	High	[K].DCELENQEAHEQDGNDELKDSEEFGENEEENVHSK.[E]	1xCarbamidomethyl [C2]; 1xPhospho [S21(100)]	6.81394e-08	7.66507e-05	1	1	1	Q9NWH9	Q9NWH9 [106-140]	Q9NWH9 1xPhospho [S126(100)]	1	4212.64	4.31126e+06				High	Not Found	Not Found	High	4.285e-05	1.071e-07	6.19	74.18
FALSE	High	[K].DCEYQQISPGAAPLPASPGAR.[R]	1xCarbamidomethyl [C2]; 1xPhospho [S17(100)]	8.81283e-09	7.66507e-05	1	1	3	Q9NUE0	Q9NUE0 [3-23]	Q9NUE0 1xPhospho [S19(100)]	0	2265	1.16435e+06		4.98018e+07		High	Not Found	High	High	4.285e-05	1.778e-08	5.52	94.5
FALSE	High	[K].DCEYQQISPGAAPLPASPGAR.[R]	1xCarbamidomethyl [C2]; 1xDeamidated [Q]; 1xPhospho [S17(100)]	1.6491e-05	7.91565e-05	1	1	3	Q9NUE0	Q9NUE0 [3-23]	Q9NUE0 1xPhospho [S19(100)]	0	2265.98			2.21579e+06		Not Found	Not Found	High	High	4.285e-05	1.317e-05	3.18	97.28
FALSE	High	[K].DCEYQQISPGAAPLPASPGAR.[R]	1xCarbamidomethyl [C2]; 2xPhospho [S8(100); S17(100)]	2.21686e-06	7.91565e-05	1	1	3	Q9NUE0	Q9NUE0 [3-23]	Q9NUE0 2xPhospho [S10(100); S19(100)]	0	2344.97		1.33876e+06			Not Found	High	Not Found	High	4.285e-05	2.259e-06	3.96	93.51
FALSE	High	[K].DCLPEREPASCESPHLK.[L]	2xCarbamidomethyl [C2; C11]; 1xPhospho [S13(100)]	2.23843e-06	7.91565e-05	1	1	1	Q76I76	Q76I76 [1271-1287]	Q76I76 1xPhospho [S1283(100)]	1	2104.88		1373997			Not Found	High	Not Found	High	4.285e-05	2.286e-06	3.39	61.38
FALSE	High	[K].DCPPDPVGPSPQDPSLEASGPSPKPAGVDISEAPQTSSPCPSADIDMK.[T]	2xCarbamidomethyl [C2; C40]; 1xOxidation [M47]; 1xPhospho [S/T]	2.81046e-06	7.91565e-05	1	1	1	Q8IX01	Q8IX01 [736-783]		0	4981.17				No Quan Values	Not Found	Not Found	High	High	4.285e-05	2.787e-06	5.08
FALSE	High	[K].DCRTPLGASLDEQSSSTLK.[G]	1xCarbamidomethyl [C2]; 1xPhospho [T4(100)]	1.2283e-06	7.91565e-05	1	1	2	P28290	P28290 [84-102]	P28290 1xPhospho [T87(100)]	1	2144.95		301113	158923		Not Found	High	Peak Found	High	4.285e-05	1.347e-06	4.53	84.19
FALSE	High	[K].DCRTPLGASLDEQSSSTLK.[G]	1xCarbamidomethyl [C2]; 2xPhospho [T4(100); S9(100)]	0.00230174	0.000285856	1	1	2	P28290	P28290 [84-102]	P28290 2xPhospho [T87(100); S92(100)]	1	2224.92	1.55468e+06		942890		High	Not Found	Peak Found	High	0.0001395	0.001017	4	81.6
FALSE	High	[K].DCSPSSPLK.[L]	1xCarbamidomethyl [C2]; 1xPhospho [S6(100)]	0.052337	0.00281027	1	1	1	Q9Y485	Q9Y485 [1903-1911]	Q9Y485 1xPhospho [S1908(100)]	0	1070.42	3.57523e+06				High	Not Found	Not Found	High	0.001328	0.01714	2.44	39.07
FALSE	High	[K].DCSPSSPLK.[L]	1xCarbamidomethyl [C2]; 2xPhospho [S3(99.4); S6(99.4)]	0.174157	0.00775832	1	1	1	Q9Y485	Q9Y485 [1903-1911]	Q9Y485 2xPhospho [S1905(99.4); S1908(99.4)]	0	1150.39	606589				High	Not Found	Not Found	High	0.003532	0.0608	1.08	40.45
FALSE	High	[K].DCSYGAVTSPTSTLESR.[D]	1xCarbamidomethyl [C2]; 1xPhospho [S9(100)]	4.74817e-05	7.91565e-05	1	1	7	Q9HCD6	Q9HCD6 [161-177]	Q9HCD6 1xPhospho [S169(100)]	0	1910.78		4.9562e+06	3.03372e+06		Not Found	High	High	High	4.285e-05	3.322e-05	3.35	85.92
FALSE	High	[K].DDAEVERLTCEEEEEK.[MI]	1xCarbamidomethyl [C10]; 1xPhospho [T9(100)]	2.77161e-05	7.91565e-05	2	2	2	P51532; P51531	P51532 [1350-1365]; P51531 [1287-1302]	P51532 1xPhospho [T1358(100)]; P51531 1xPhospho [T1295(100)]	1	2060.8		722841		Shared	Not Found	High	Not Found	High	4.285e-05	2.071e-05	4.37	59.4
FALSE	High	[K].DDASGRSSPCLSTASQMSSVSMASGSVK.[M]	1xCarbamidomethyl [C10]; 1xOxidation [M]; 1xPhospho [S8(99.2)]	5.10783e-10	7.66507e-05	1	1	2	Q5T5Y3	Q5T5Y3 [786-813]	Q5T5Y3 1xPhospho [S793(99.2)]	1	2886.2		186398	1.11313e+06		High	Peak Found	High	High	4.285e-05	1.465e-09	5.05	75.33
FALSE	High	[K].DDASGRSSPCLSTASQMSSVSMASGSVK.[M]	1xCarbamidomethyl [C10]; 1xPhospho [S/T]	2.00883e-10	7.66507e-05	1	1	3	Q5T5Y3	Q5T5Y3 [786-813]		1	2870.2	1.57512e+07		1.33431e+06		High	Not Found	High	High	4.285e-05	6.464e-10	5.66	91.92
FALSE	High	[K].DDASGRSSPCLSTASQMSSVSMASGSVK.[M]	1xCarbamidomethyl [C10]; 2xOxidation [M17; M22]; 1xPhospho [S8(99.5)]	8.35634e-09	7.66507e-05	1	1	1	Q5T5Y3	Q5T5Y3 [786-813]	Q5T5Y3 1xPhospho [S793(99.5)]	1	2902.19				No Quan Values	Not Found	Not Found	High	High	4.285e-05	1.698e-08	5.08
FALSE	High	[K].DDASGRSSPCLSTASQMSSVSMASGSVK.[M]	1xCarbamidomethyl [C10]; 1xDeamidated [Q16]; 1xOxidation [M22]; 1xPhospho [S/T]	3.96075e-07	7.91565e-05	1	1	1	Q5T5Y3	Q5T5Y3 [786-813]		1	2887.18				No Quan Values	High	Not Found	Not Found	High	4.285e-05	5.001e-07	4.03
FALSE	High	[K].DDASGRSSPCLSTASQMSSVSMASGSVK.[M]	1xCarbamidomethyl [C10]; 2xPhospho [S/T]	1.3582e-05	7.91565e-05	1	1	1	Q5T5Y3	Q5T5Y3 [786-813]		1	2950.17				No Quan Values	Not Found	Not Found	High	High	4.285e-05	1.111e-05	3.8
FALSE	High	[K].DDASGRSSPCLSTASQMSSVSMASGSVK.[M]	1xCarbamidomethyl [C10]; 1xDeamidated [Q16]; 1xPhospho [S/T]	0.011928	0.000899279	1	1	1	Q5T5Y3	Q5T5Y3 [786-813]		1	2871.18	4.9818e+06				High	Not Found	Not Found	High	0.0004612	0.004314	3.78	92.02
FALSE	High	[K].DDASQVSSTSNDVSSSDFEEGPSR.[K]	1xPhospho [S16(100)]	6.46706e-06	7.91565e-05	1	1	3	Q92833	Q92833 [83-106]	Q92833 1xPhospho [S98(100)]	0	2583	2.6887e+06				High	Not Found	Not Found	High	4.285e-05	5.795e-06	3.93	72.94
FALSE	High	[K].DDASQVSSTSNDVSSSDFEEGPSR.[K]	2xPhospho [S4(99.4); S/T]	2.9094e-05	7.91565e-05	1	1	1	Q92833	Q92833 [83-106]	Q92833 2xPhospho [S86(99.4); S/T]	0	2662.97	794255				High	Not Found	Not Found	High	4.285e-05	2.167e-05	3.09	72.93
FALSE	High	[K].DDCVNTVTGISSGTDGFRSENDTNWDPQK.[E]	1xCarbamidomethyl [C3]; 1xPhospho [T23(99.1)]	0.000262546	7.91565e-05	1	1	1	Q9H582	Q9H582 [235-263]	Q9H582 1xPhospho [T257(99.1)]	1	3295.35				No Quan Values	Not Found	Not Found	High	High	5.986e-05	0.0001477	3.09
FALSE	High	[K].DDDAYKTEDSDDIHFEPVVQMPEK.[V]	2xPhospho [T7(100); S10(100)]	5.13259e-10	7.66507e-05	2	5	1	P49792; Q99666	P49792 [1999-2022]; Q99666 [1023-1046]	P49792 2xPhospho [T2005(100); S2008(100)]; Q99666 2xPhospho [T1029(100); S1032(100)]	1	2983.16	7.89661e+06			Shared	High	Not Found	Not Found	High	4.285e-05	1.472e-09	6.49	109.42
FALSE	High	[K].DDDAYKTEDSDDIHFEPVVQMPEK.[V]	1xPhospho [S10(100)]	6.06718e-13	7.66507e-05	2	5	1	P49792; Q99666	P49792 [1999-2022]; Q99666 [1023-1046]	P49792 1xPhospho [S2008(100)]; Q99666 1xPhospho [S1032(100)]	1	2903.2	7.99011e+06			Shared	High	Not Found	Not Found	High	4.285e-05	4.004e-12	6.34	107.27
FALSE	High	[K].DDDAYKTEDSDDIHFEPVVQMPEK.[V]	1xOxidation [M21]; 1xPhospho [T/S/Y]	0.000284412	7.91565e-05	2	5	1	P49792; Q99666	P49792 [1999-2022]; Q99666 [1023-1046]		1	2919.19				No Quan Values	Not Found	High	Not Found	High	5.986e-05	0.0001579	2.87
FALSE	High	[K].DDDAYKTEDSDDIHFEPVVQMPEK.[V]	1xDeamidated [Q20]; 1xPhospho [T/S/Y]	0.00334656	0.000312471	2	5	1	P49792; Q99666	P49792 [1999-2022]; Q99666 [1023-1046]		1	2904.18		5831070		Shared	Not Found	High	Not Found	High	0.0001785	0.001414	3.56	107.22
FALSE	High	[K].DDDDIDLFGSDDEEESEEAK.[R]	1xPhospho [S10(100)]	1.7242e-07	7.66507e-05	1	1	55	P24534	P24534 [97-116]	P24534 1xPhospho [S106(100)]	0	2352.84	2.59618e+08	7.05354e+06			High	High	Not Found	High	4.285e-05	2.411e-07	4.87	105.65
FALSE	High	[K].DDDDIDLFGSDDEEESEEAKR.[L]	1xPhospho [S10(100)]	8.82978e-11	7.66507e-05	1	1	4	P24534	P24534 [97-117]	P24534 1xPhospho [S106(100)]	1	2508.94	3.65031e+07				High	Not Found	Not Found	High	4.285e-05	3.143e-10	6.4	98.69
FALSE	High	[K].DDDDSIADFLNSDEEEDR.[V]	1xPhospho [S12(100)]	3.90371e-07	7.91565e-05	1	1	5	Q15649	Q15649 [69-86]	Q15649 1xPhospho [S80(100)]	0	2179.78	6.0288e+06				High	Not Found	Not Found	High	4.285e-05	4.944e-07	6.5	111.76
FALSE	High	[K].DDDDSIADFLNSDEEEDRVSLQNLK.[N]	1xPhospho [S12(100)]	4.69557e-13	7.66507e-05	1	1	4	Q15649	Q15649 [69-93]	Q15649 1xPhospho [S80(100)]	1	2962.25	6.85013e+07	23704044	1.57303e+06		High	High	High	High	4.285e-05	3.192e-12	7.4	121.8
FALSE	High	[K].DDDETEEDNNQDEYDPMEAEEAEDEEDDRDEEEMTK.[R]	1xDeamidated [Q11]; 1xOxidation [M17]; 1xPhospho [T5(100)]	8.47025e-08	7.66507e-05	1	1	1	Q8IX12	Q8IX12 [857-892]	Q8IX12 1xPhospho [T861(100)]	1	4450.49		1.50449e+06			Not Found	High	Not Found	High	4.285e-05	1.293e-07	2.68	80.81
FALSE	High	[K].DDDETEEDNNQDEYDPMEAEEAEDEEDDRDEEEMTK.[R]	1xOxidation [M]; 1xPhospho [T5(100)]	1.52345e-09	7.66507e-05	1	1	2	Q8IX12	Q8IX12 [857-892]	Q8IX12 1xPhospho [T861(100)]	1	4449.51		6.1896e+06			Not Found	High	Not Found	High	4.285e-05	3.815e-09	4.52	84.44
FALSE	High	[K].DDDETEEDNNQDEYDPMEAEEAEDEEDDRDEEEMTK.[R]	1xPhospho [T5(100)]	7.62258e-14	7.66507e-05	1	1	1	Q8IX12	Q8IX12 [857-892]	Q8IX12 1xPhospho [T861(100)]	1	4433.51		13300132			Not Found	High	Not Found	High	4.285e-05	6.485e-13	5.68	91.98
FALSE	High	[K].DDDETEEDNNQDEYDPMEAEEAEDEEDDRDEEEMTK.[R]	2xOxidation [M17; M34]; 1xPhospho [T5(100)]	0.000500622	0.000158881	1	1	1	Q8IX12	Q8IX12 [857-892]	Q8IX12 1xPhospho [T861(100)]	1	4465.5		904664	5.51415e+06		Not Found	High	Peak Found	High	9.211e-05	0.0002588	1.86	73.46
FALSE	High	[K].DDDLVEFSDLESEDDERPR.[S]	2xPhospho [S8(100); S12(100)]	1.35523e-08	7.66507e-05	1	1	5	Q9HCK8	Q9HCK8 [1413-1431]	Q9HCK8 2xPhospho [S1420(100); S1424(100)]	0	2440.91	1.54775e+07				High	Not Found	Not Found	High	4.285e-05	2.595e-08	5.31	110.47
FALSE	High	[K].DDDLVEFSDLESEDDERPR.[S]	1xPhospho [S12(100)]	9.3941e-06	7.91565e-05	1	1	1	Q9HCK8	Q9HCK8 [1413-1431]	Q9HCK8 1xPhospho [S1424(100)]	0	2360.94				No Quan Values	High	Not Found	Not Found	High	4.285e-05	8.04e-06	4.16
FALSE	High	[K].DDDSDLILNDGDISLTYGDSTVNTEPATSSAPR.[R]	1xPhospho [S4(100)]	9.12468e-06	7.91565e-05	1	1	1	Q92581	Q92581 [586-618]	Q92581 1xPhospho [S589(100)]	0	3534.53		852516	4.3448e+06		Not Found	Peak Found	High	High	4.285e-05	7.841e-06	4.33	119.69
FALSE	High	[K].DDDSDTETSNDLPK.[F]	1xPhospho [S4(100)]	4.50164e-05	7.91565e-05	1	1	4	Q9UID6	Q9UID6 [57-70]	Q9UID6 1xPhospho [S60(100)]	0	1631.6	4.04911e+06	1.37333e+06	275684		High	Peak Found	Peak Found	High	4.285e-05	3.168e-05	4.42	50.23
FALSE	High	[K].DDDSFNLHNSNSTHQER.[D]	1xPhospho [S4(100)]	4.20149e-08	7.66507e-05	1	1	1	Q86WP2	Q86WP2 [325-341]	Q86WP2 1xPhospho [S328(100)]	0	2095.81	403728				High	Not Found	Not Found	High	4.285e-05	6.989e-08	3.52	46.91
FALSE	High	[K].DDDSLPAETGQNHPFFR.[R]	1xPhospho [S4(100)]	2.22784e-07	7.66507e-05	1	1	5	O95071	O95071 [2008-2024]	O95071 1xPhospho [S2011(100)]	0	2025.83		2.11996e+07	3.25734e+06		Not Found	High	High	High	4.285e-05	3.022e-07	4.04	94.55
FALSE	High	[K].DDDSLPAETGQNHPFFR.[R]	1xDeamidated [Q11]; 1xPhospho [S4(100)]	0.0673909	0.00366829	1	1	1	O95071	O95071 [2008-2024]	O95071 1xPhospho [S2011(100)]	0	2026.82				No Quan Values	High	Not Found	Not Found	High	0.001679	0.02204	1.31
FALSE	High	[K].DDEEKPKIEDVGSDEEDDSGK.[D]	2xPhospho [S13(100); S19(100)]	8.8213e-10	7.66507e-05	2	2	1	P08238; Q58FF8	P08238 [243-263]; Q58FF8 [165-185]	P08238 2xPhospho [S255(100); S261(100)]; Q58FF8 2xPhospho [S177(100); S183(100)]	1	2495.92	784032	3171098		Shared	Peak Found	High	Not Found	High	4.285e-05	2.365e-09	7.43	55.67
FALSE	High	[K].DDEEKPKIEDVGSDEEDDSGK.[D]	1xPhospho [S13(100)]	2.62589e-12	7.66507e-05	2	2	50	P08238; Q58FF8	P08238 [243-263]; Q58FF8 [165-185]	P08238 1xPhospho [S255(100)]; Q58FF8 1xPhospho [S177(100)]	1	2415.96	4.69602e+08	2.14314e+09	3.86806e+06	Shared	High	High	High	High	4.285e-05	1.446e-11	5.27	53.74
FALSE	High	[K].DDEEKPKIEDVGSDEEDDSGKDK.[K]	2xPhospho [S13(100); S19(100)]	1.77668e-08	7.66507e-05	2	2	1	P08238; Q58FF8	P08238 [243-265]; Q58FF8 [165-187]	P08238 2xPhospho [S255(100); S261(100)]; Q58FF8 2xPhospho [S177(100); S183(100)]	2	2739.04		2176859		Shared	Not Found	High	Not Found	High	4.285e-05	3.295e-08	7.57	50.64
FALSE	High	[K].DDEEKPKIEDVGSDEEDDSGKDK.[K]	1xPhospho [S13(100)]	4.17307e-11	7.66507e-05	2	2	17	P08238; Q58FF8	P08238 [243-265]; Q58FF8 [165-187]	P08238 1xPhospho [S255(100)]; Q58FF8 1xPhospho [S177(100)]	2	2659.08	1.38588e+08	426108269		Shared	High	High	Not Found	High	4.285e-05	1.63e-10	7.27	49.11
FALSE	High	[K].DDFESEEEDVK.[S]	1xPhospho [S5(100)]	0.000129684	7.91565e-05	1	1	8	Q7Z6E9	Q7Z6E9 [1324-1334]	Q7Z6E9 1xPhospho [S1328(100)]	0	1421.5	1.37921e+06	6.60849e+08	709604		Peak Found	High	High	High	4.285e-05	7.997e-05	4.07	67.84
FALSE	High	[K].DDFFTRSSHEFDGR.[T]	1xPhospho [T/S]	0.00519304	0.000539025	1	1	1	P02672	P02672 [511-524]		1	1795.71		562654			Not Found	High	Not Found	High	0.000311	0.002079	1.13	84.96
FALSE	High	[K].DDGISFSNQTGPAWAGSER.[D]	1xPhospho [S5(99.6)]	0.000407081	0.000119331	1	1	2	P20042	P20042 [154-172]	P20042 1xPhospho [S158(99.6)]	0	2074.85			312199		Not Found	High	High	High	7.582e-05	0.0002154	3.05	105
FALSE	High	[K].DDKEEEEDGTGSPQLNNR.[-]	1xPhospho [S12(100)]	1.5874e-06	7.91565e-05	1	1	3	P49407	P49407 [401-418]	P49407 1xPhospho [S412(100)]	1	2112.84	1.98822e+07				High	Not Found	Not Found	High	4.285e-05	1.692e-06	5.4	38.36
FALSE	High	[K].DDKEEEEDGTGSPQLNNR.[-]	1xDeamidated [N16]; 1xPhospho [S12(100)]	3.41125e-06	7.91565e-05	1	1	3	P49407	P49407 [401-418]	P49407 1xPhospho [S412(100)]	1	2113.82		3.60909e+06			High	High	Not Found	High	4.285e-05	3.301e-06	5.54	41.9
FALSE	High	[K].DDKHGSYEDAVHSGALND.[-]	1xPhospho [S6(100)]	1.39155e-05	7.91565e-05	1	1	2	P17987	P17987 [539-556]	P17987 1xPhospho [S544(100)]	1	2009.79	1.29514e+07		923505		High	Not Found	Peak Found	High	4.285e-05	1.133e-05	5.69	58.6
FALSE	High	[K].DDLSDPPVASSCISEKSPR.[S]	1xCarbamidomethyl [C12]; 1xPhospho [S17(100)]	2.53853e-07	7.66507e-05	1	1	1	Q8IX90	Q8IX90 [136-154]	Q8IX90 1xPhospho [S152(100)]	1	2139.93		2.18633e+06			Not Found	High	Not Found	High	4.285e-05	3.386e-07	5.51	75.91
FALSE	High	[K].DDLSDPPVASSCISEKSPRSPQLSDFGLER.[Y]	1xCarbamidomethyl [C12]; 2xPhospho [S17(99.1); S20(100)]	1.15727e-05	7.91565e-05	1	1	1	Q8IX90	Q8IX90 [136-165]	Q8IX90 2xPhospho [S152(99.1); S155(100)]	2	3449.5			8.33987e+06		Not Found	Not Found	High	High	4.285e-05	9.627e-06	5.16	110.99
FALSE	High	[K].DDLSPQPLMTDFER.[S]	1xPhospho [S4(100)]	0.0230872	0.00149309	1	1	1	Q5THJ4	Q5THJ4 [1135-1148]	Q5THJ4 1xPhospho [S1138(100)]	0	1743.73		115563			Not Found	High	Not Found	High	0.0007399	0.007843	1.85	115.48
FALSE	High	[K].DDNHSLTFFPESTEQK.[Q]	1xPhospho [S5(100)]	0.000276503	7.91565e-05	1	1	4	Q8IW35	Q8IW35 [496-511]	Q8IW35 1xPhospho [S500(100)]	0	1974.81	681686	789052			High	High	Not Found	High	5.986e-05	0.000154	3.1	100.59
FALSE	High	[K].DDPAITLLNNRNSLPCSR.[S]	1xCarbamidomethyl [C16]; 1xPhospho [T/S]	0.132069	0.00614071	1	1	1	Q9NRU3	Q9NRU3 [827-844]		1	2135.99	242064				High	Not Found	Not Found	High	0.002783	0.04484	1.14	103.61
FALSE	High	[K].DDPDGKQEAKPQQAAGMLSPK.[T]	1xPhospho [S19(100)]	2.83967e-05	7.91565e-05	1	1	6	Q13428	Q13428 [1239-1259]	Q13428 1xPhospho [S1257(100)]	1	2291.04		10496718	927097		Not Found	High	High	High	4.285e-05	2.12e-05	3.46	60.71
FALSE	High	[K].DDPDGKQEAKPQQAAGMLSPK.[T]	1xOxidation [M17]; 1xPhospho [S19(100)]	0.00030801	7.91565e-05	1	1	4	Q13428	Q13428 [1239-1259]	Q13428 1xPhospho [S1257(100)]	1	2307.03	990491	3.87239e+06	82148		Peak Found	High	Peak Found	High	5.986e-05	0.0001691	4.47	44.98
FALSE	High	[K].DDQGSTVGNGDQHPLGLDEDLLGPGVAEGEGAPTPN.[-]	1xPhospho [T34(100)]	6.46706e-06	7.91565e-05	1	1	1	Q9BVG9	Q9BVG9 [452-487]	Q9BVG9 1xPhospho [T485(100)]	0	3608.57		1.02146e+06			Not Found	High	Not Found	High	4.285e-05	5.776e-06	4.58	118.45
FALSE	High	[K].DDQGSTVGNGDQHPLGLDEDLLGPGVAEGEGAPTPN.[-]	1xDeamidated [Q12]; 1xPhospho [T34(100)]	0.0681824	0.00375388	1	1	1	Q9BVG9	Q9BVG9 [452-487]	Q9BVG9 1xPhospho [T485(100)]	0	3609.55		290052			Not Found	High	Not Found	High	0.001724	0.02237	2.41	119.75
FALSE	High	[K].DDRSDIESSSDEEDSEPPGK.[N]	2xPhospho [S9(99.6); S10(99.6)]	0.000422389	0.000119331	1	1	2	Q6ZMG9	Q6ZMG9 [338-357]	Q6ZMG9 2xPhospho [S346(99.6); S347(99.6)]	1	2353.82		424468			Not Found	High	Not Found	High	7.582e-05	0.0002227	2.53	45.19
FALSE	High	[K].DDRSDVESSSEEEDVTTCTK.[S]	1xCarbamidomethyl [C18]; 1xPhospho [S/T]	0.000350983	0.000119331	1	1	1	Q8N5B7	Q8N5B7 [347-366]		1	2368.9	299909				High	Not Found	Not Found	High	7.582e-05	0.0001895	3.09	51.85
FALSE	High	[K].DDSDDDGGGWITPSNIK.[Q]	1xPhospho [S3(100)]	6.04948e-05	7.91565e-05	1	1	4	Q9ULX3	Q9ULX3 [199-215]	Q9ULX3 1xPhospho [S201(100)]	0	1871.73	5.19937e+06	3.8912e+06			High	High	Not Found	High	4.285e-05	4.113e-05	4.23	101.56
FALSE	High	[K].DDSDKENVCLLPDESIQK.[G]	1xCarbamidomethyl [C9]; 1xPhospho [S3(100)]	9.14405e-07	7.91565e-05	1	1	1	Q9BY12	Q9BY12 [296-313]	Q9BY12 1xPhospho [S298(100)]	1	2184.94	2.19808e+06	130555			High	Peak Found	Not Found	High	4.285e-05	1.043e-06	5.04	95.49
FALSE	High	[K].DDSEETVPNPFSQLTDQELEEYKK.[E]	1xPhospho [S3(100)]	1.4251e-10	7.66507e-05	1	1	1	P35612	P35612 [547-570]	P35612 1xPhospho [S549(100)]	1	2921.26		323571	3.19994e+06		Not Found	Peak Found	High	High	4.285e-05	4.784e-10	5	121.98
FALSE	High	[K].DDSNEEENKDSLVDDEEEK.[E]	2xPhospho [S3(100); S11(100)]	1.94011e-09	7.66507e-05	1	1	15	Q9H1E5	Q9H1E5 [249-267]	Q9H1E5 2xPhospho [S251(100); S259(100)]	1	2398.83	3.83561e+06	1.09149e+08			Peak Found	High	Not Found	High	4.285e-05	4.723e-09	6.94	55.4
FALSE	High	[K].DDSNEEENKDSLVDDEEEK.[E]	1xPhospho [S3(100)]	6.43603e-09	7.66507e-05	1	1	6	Q9H1E5	Q9H1E5 [249-267]	Q9H1E5 1xPhospho [S251(100)]	1	2318.87		6.60092e+07	98565.5		Not Found	High	Peak Found	High	4.285e-05	1.35e-08	6.08	52.01
FALSE	High	[K].DDSPDEVPSTFTVQQPPPSR.[R]	1xPhospho [S3(100)]	3.14162e-06	7.91565e-05	1	2	4	P0DP91	P0DP91 [552-571]	P0DP91 1xPhospho [S554(100)]	0	2278.99		4774113			Not Found	High	Not Found	High	4.285e-05	3.074e-06	4.08	96.28
FALSE	High	[K].DDSQNAIDHKIESDTEETQDTSVDHNETGNTGESSVEENEK.[Q]	1xPhospho [S13(100)]	4.7412e-13	7.66507e-05	1	1	1	Q6PL18	Q6PL18 [1188-1228]	Q6PL18 1xPhospho [S1200(100)]	1	4613.87	7.5707e+06				High	Not Found	Not Found	High	4.285e-05	3.217e-12	6.75	76.92
FALSE	High	[K].DDSQNAIDHKIESDTEETQDTSVDHNETGNTGESSVEENEK.[Q]	2xDeamidated [N26; N30]; 2xPhospho [S13(98.8); T/S]	0.0938946	0.00480808	1	1	1	Q6PL18	Q6PL18 [1188-1228]	Q6PL18 2xPhospho [S1200(98.8); T/S]	1	4695.8				No Quan Values	High	Not Found	Not Found	High	0.002227	0.03104	1.3
FALSE	High	[K].DDSQNAIDHKIESDTEETQDTSVDHNETGNTGESSVEENEK.[Q]	1xDeamidated [Q19]; 2xPhospho [S13(98.9); T/S]	0.129749	0.00614071	1	1	1	Q6PL18	Q6PL18 [1188-1228]	Q6PL18 2xPhospho [S1200(98.9); T/S]	1	4694.82				No Quan Values	High	Not Found	Not Found	High	0.002765	0.04379	1.37
FALSE	High	[K].DDSSEDISVPSSPHTEAIQHSSVSTSNGVSSTSK.[A]	1xPhospho [S3(100)]	3.3087e-11	7.66507e-05	1	1	3	P15336	P15336 [435-468]	P15336 1xPhospho [S437(100)]	0	3539.53			1.10116e+07		Not Found	Not Found	High	High	4.285e-05	1.33e-10	6.03	79.76
FALSE	High	[K].DDSSEDISVPSSPHTEAIQHSSVSTSNGVSSTSK.[A]	1xDeamidated [N/Q]; 1xPhospho [S3(100)]	1.19165e-10	7.66507e-05	1	1	7	P15336	P15336 [435-468]	P15336 1xPhospho [S437(100)]	0	3540.51		2.13339e+06	1.15804e+07		Not Found	High	High	High	4.285e-05	4.088e-10	5.69	80.66
FALSE	High	[K].DDSSEDISVPSSPHTEAIQHSSVSTSNGVSSTSK.[A]	2xDeamidated [Q19; N27]; 1xPhospho [S12(98.7)]	5.44985e-07	7.91565e-05	1	1	2	P15336	P15336 [435-468]	P15336 1xPhospho [S446(98.7)]	0	3541.5				No Quan Values	Not Found	Not Found	High	High	4.285e-05	6.622e-07	4.09
FALSE	High	[K].DDSSEDISVPSSPHTEAIQHSSVSTSNGVSSTSK.[A]	1xDeamidated [Q/N]; 2xPhospho [S3(100); S/T]	2.76937e-07	7.91565e-05	1	1	2	P15336	P15336 [435-468]	P15336 2xPhospho [S437(100); S/T]	0	3620.48			1.0504e+06		Not Found	High	High	High	4.285e-05	3.656e-07	4.9	82.02
FALSE	High	[K].DDSSEDISVPSSPHTEAIQHSSVSTSNGVSSTSK.[A]	2xDeamidated [Q19; N27]; 2xPhospho [S3(100); S/T]	0.00442502	0.000477322	1	1	1	P15336	P15336 [435-468]	P15336 2xPhospho [S437(100); S/T]	0	3621.46				No Quan Values	Not Found	High	Not Found	High	0.0002756	0.001807	3.32
FALSE	High	[K].DDSSEDISVPSSPHTEAIQHSSVSTSNGVSSTSK.[A]	2xPhospho [S3(100); S/T]	0.0192967	0.00131516	1	1	1	P15336	P15336 [435-468]	P15336 2xPhospho [S437(100); S/T]	0	3619.5		1.47553e+06	905664		Not Found	High	Peak Found	High	0.0006722	0.006662	2.62	81.98
FALSE	High	[K].DDSSPPSLGPDCLIMNSEK.[A]	1xCarbamidomethyl [C12]; 1xPhospho [S]	1.51241e-06	7.91565e-05	1	1	1	Q13029	Q13029 [444-462]		0	2141.88	989543	3.7121e+06			Peak Found	High	Not Found	High	4.285e-05	1.616e-06	3.97	111.33
FALSE	High	[K].DDSSPPSLGPDCLIMNSEK.[A]	1xCarbamidomethyl [C12]; 1xDeamidated [N16]; 1xPhospho [S3(99.3)]	0.00926254	0.000780033	1	1	1	Q13029	Q13029 [444-462]	Q13029 1xPhospho [S446(99.3)]	0	2142.86				No Quan Values	Not Found	High	Not Found	High	0.0004154	0.003451	2.72
FALSE	High	[K].DDSTHESLSQESESEEDGIHVDSQK.[A]	1xDeamidated [Q]; 3xPhospho [S9(100); S12(100); S14(100)]	1.78529e-08	7.66507e-05	1	1	3	Q9H6T3	Q9H6T3 [108-132]	Q9H6T3 3xPhospho [S116(100); S119(100); S121(100)]	0	3029.05	4.02378e+06	1.99168e+06			High	High	Not Found	High	4.285e-05	3.306e-08	5.02	68.84
FALSE	High	[K].DDSTHESLSQESESEEDGIHVDSQK.[A]	3xPhospho [S9(100); S12(100); S14(100)]	2.86752e-08	7.66507e-05	1	1	8	Q9H6T3	Q9H6T3 [108-132]	Q9H6T3 3xPhospho [S116(100); S119(100); S121(100)]	0	3028.07	7.94489e+06				High	Not Found	Not Found	High	4.285e-05	5.01e-08	5.8	66.64
FALSE	High	[K].DDSTHESLSQESESEEDGIHVDSQK.[A]	2xPhospho [S9(100); S12(100)]	9.88742e-13	7.66507e-05	1	1	11	Q9H6T3	Q9H6T3 [108-132]	Q9H6T3 2xPhospho [S116(100); S119(100)]	0	2948.1	2.67966e+07				High	Not Found	Not Found	High	4.285e-05	6.139e-12	7.7	65.23
FALSE	High	[K].DDSTHESLSQESESEEDGIHVDSQK.[A]	1xPhospho [S12(100)]	5.65917e-11	7.66507e-05	1	1	3	Q9H6T3	Q9H6T3 [108-132]	Q9H6T3 1xPhospho [S119(100)]	0	2868.13	6.0187e+06				High	Not Found	Not Found	High	4.285e-05	2.129e-10	6.31	62.44
FALSE	High	[K].DDSTHESLSQESESEEDGIHVDSQK.[A]	1xDeamidated [Q10]; 2xPhospho [S/T]	0.000581941	0.000188768	1	1	1	Q9H6T3	Q9H6T3 [108-132]		0	2949.08				No Quan Values	High	Not Found	Not Found	High	0.0001021	0.0002952	3.22
FALSE	High	[K].DDTKETDSLSDEVTHNSNQNNSNCSSPSR.[M]	1xCarbamidomethyl [C24]; 1xPhospho [T/S]	0.00304348	0.000312471	1	1	1	Q96RT1	Q96RT1 [635-663]		1	3318.31	465432				High	Not Found	Not Found	High	0.0001499	0.001301	2.16	55.36
FALSE	High	[K].DDVAPESGDTTVK.[K]	1xPhospho [S7(100)]	0.00152385	0.000254928	1	1	1	O76021	O76021 [319-331]	O76021 1xPhospho [S325(100)]	0	1413.58	1.12596e+06				High	Not Found	Not Found	High	0.0001276	0.0006997	2.99	43.41
FALSE	High	[K].DDVSPVMQFSSK.[F]	1xPhospho [S4(100)]	0.000836321	0.000188768	1	1	1	Q8IZE3	Q8IZE3 [704-715]	Q8IZE3 1xPhospho [S707(100)]	0	1419.59		1.2642e+06			Not Found	High	Not Found	High	0.0001021	0.0004074	3.04	90.44
FALSE	High	[K].DDYPSSPPK.[C]	1xPhospho [S6(99.6)]	0.0126822	0.00099205	1	1	1	P63279	P63279 [66-74]	P63279 1xPhospho [S71(99.6)]	0	1085.42	1.12482e+06				High	Not Found	Not Found	High	0.0004995	0.004558	2.26	45.26
FALSE	High	[K].DEALSDGDDLR.[D]	1xPhospho [S5(100)]	0.00409793	0.000411007	1	1	1	Q01831	Q01831 [90-100]	Q01831 1xPhospho [S94(100)]	0	1285.49		4.29682e+06			Not Found	High	Not Found	High	0.0002612	0.001692	2.44	60.56
FALSE	High	[K].DEALSDGDDLRDFPSDLK.[K]	1xPhospho [S5(100)]	3.72204e-06	7.91565e-05	1	1	7	Q01831	Q01831 [90-107]	Q01831 1xPhospho [S94(100)]	1	2087.88	9.21969e+06	302603			High	High	Not Found	High	4.285e-05	3.566e-06	4.49	108.66
FALSE	High	[K].DEALSDGDDLRDFPSDLKK.[A]	1xPhospho [S5(100)]	0.000312363	0.000119331	1	1	9	Q01831	Q01831 [90-108]	Q01831 1xPhospho [S94(100)]	2	2215.98	1.83878e+07	1.23458e+06			High	High	Not Found	High	7.582e-05	0.0001711	4.14	99.97
FALSE	High	[K].DEAQNEGPATESEAPLKEDGLLPKPLSSGGEEEEKPR.[G]	1xPhospho [S/T]	5.6103e-07	7.91565e-05	1	1	2	Q8N163	Q8N163 [600-636]		1	4013.85		3.84032e+06	2.29146e+06		Not Found	High	Peak Found	High	4.285e-05	6.79e-07	4.67	102.88
FALSE	High	[K].DEAQNEGPATESEAPLKEDGLLPKPLSSGGEEEEKPR.[G]	1xDeamidated [Q4]; 1xPhospho [S/T]	0.18783	0.00858193	1	1	1	Q8N163	Q8N163 [600-636]		1	4014.83				No Quan Values	Not Found	High	Not Found	High	0.003857	0.06605	2.47
FALSE	High	[K].DEATDGGGDNKEGEDSSVIHYDDK.[A]	1xPhospho [S/T/Y]	0.000322748	0.000119331	1	1	1	Q14839	Q14839 [1229-1252]		1	2633.02	909219				High	Not Found	Not Found	High	7.582e-05	0.0001764	3.85	55.29
FALSE	High	[K].DEDDDAQDESQTEDSMDATDQVVYK.[H]	1xPhospho [S/T/Y]	2.23878e-05	7.91565e-05	1	1	1	Q86UP3	Q86UP3 [2293-2317]		0	2929.07				No Quan Values	High	Not Found	Not Found	High	4.285e-05	1.721e-05	3.96
FALSE	High	[K].DEDDVDQELANIDPTWIESPK.[T]	1xPhospho [S19(100)]	1.12231e-08	7.66507e-05	1	1	4	P78362	P78362 [362-382]	P78362 1xPhospho [S380(100)]	0	2509.07	1.71898e+07	2.12299e+06			High	High	Not Found	High	4.285e-05	2.202e-08	4.15	122.61
FALSE	High	[K].DEDEDEDVASPDGLGR.[L]	1xPhospho [S10(100)]	0.00754716	0.000660919	1	1	1	O95365	O95365 [540-555]	O95365 1xPhospho [S549(100)]	0	1798.67		628979			Not Found	High	Not Found	High	0.0003706	0.00288	2.48	66.86
FALSE	High	[K].DEDEGSPGGCNPAGGNGGDFHR.[L]	1xCarbamidomethyl [C10]; 1xPhospho [S6(100)]	0.00209068	0.000285856	1	1	1	Q9P2H5	Q9P2H5 [994-1015]	Q9P2H5 1xPhospho [S999(100)]	0	2281.82				No Quan Values	High	Not Found	Not Found	High	0.0001395	0.0009299	2.04
FALSE	High	[K].DEDEGSPGGCNPAGGNGGDFHR.[L]	1xCarbamidomethyl [C10]; 1xDeamidated [N11]; 1xPhospho [S6(100)]	0.0105036	0.000810688	1	1	1	Q9P2H5	Q9P2H5 [994-1015]	Q9P2H5 1xPhospho [S999(100)]	0	2282.8				No Quan Values	High	Not Found	Not Found	High	0.0004274	0.003863	1.7
FALSE	High	[K].DEDSSECSDGEWSASLPHR.[F]	1xCarbamidomethyl [C7]; 2xPhospho [S5(100); S8(100)]	1.96387e-05	7.91565e-05	1	1	2	O43164	O43164 [425-443]	O43164 2xPhospho [S429(100); S432(100)]	0	2323.78	2.36721e+06				High	Not Found	Not Found	High	4.285e-05	1.53e-05	3.3	83.62
FALSE	High	[K].DEDSSECSDGEWSASLPHR.[F]	1xCarbamidomethyl [C7]; 1xPhospho [S8(98.5)]	0.0001822	7.91565e-05	1	1	2	O43164	O43164 [425-443]	O43164 1xPhospho [S432(98.5)]	0	2243.82	1.72273e+06	1.56063e+06			High	Peak Found	Not Found	High	5.986e-05	0.0001073	2.63	79.84
FALSE	High	[K].DEDSSECSDGEWSASLPHR.[F]	1xCarbamidomethyl [C7]; 3xPhospho [S4(100); S5(100); S8(100)]	0.00800529	0.000692385	1	1	1	O43164	O43164 [425-443]	O43164 3xPhospho [S428(100); S429(100); S432(100)]	0	2403.75	600764				High	Not Found	Not Found	High	0.0003831	0.003032	2.34	89.95
FALSE	High	[K].DEDTTSHSSSKGGGGAGGTGVFKSGWLYK.[G]	2xPhospho [S24(98.6); Y28(98.6)]	0.185667	0.00844562	1	1	1	Q96BY6	Q96BY6 [162-190]	Q96BY6 2xPhospho [S185(98.6); Y189(98.6)]	2	3033.27		1.95929e+06	140932		Not Found	High	Peak Found	High	0.003804	0.06541	2.1	37.22
FALSE	High	[K].DEDVEEEDEDAEGKDEENGEDRDTASEK.[E]	2xPhospho [T24(100); S26(100)]	1.77668e-08	7.66507e-05	1	1	5	Q15061	Q15061 [633-660]	Q15061 2xPhospho [T656(100); S658(100)]	2	3344.16		4.56826e+07			Not Found	High	Not Found	High	4.285e-05	3.295e-08	8.64	44.59
FALSE	High	[K].DEDVEEEDEDAEGKDEENGEDRDTASEK.[E]	1xPhospho [T24(100)]	2.96614e-13	7.66507e-05	1	1	2	Q15061	Q15061 [633-660]	Q15061 1xPhospho [T656(100)]	2	3264.2		9.77156e+06			Not Found	High	Not Found	High	4.285e-05	2.132e-12	8.42	44.32
FALSE	High	[K].DEDVEEEDEDAEGKDEENGEDRDTASEK.[E]	1xDeamidated [N18]; 1xPhospho [S26(99.6)]	0.000526432	0.000158881	1	1	1	Q15061	Q15061 [633-660]	Q15061 1xPhospho [S658(99.6)]	2	3265.18				No Quan Values	Not Found	High	Not Found	High	9.211e-05	0.0002705	3.55
FALSE	High	[K].DEEDGKDSDEAEDAELYDDLYCPACDK.[S]	2xCarbamidomethyl [C22; C25]; 1xPhospho [S8(100)]	1.71585e-12	7.66507e-05	1	1	1	Q5F1R6	Q5F1R6 [295-321]	Q5F1R6 1xPhospho [S302(100)]	1	3247.18	9.8872e+06				High	Not Found	Not Found	High	4.285e-05	9.965e-12	6.46	107.02
FALSE	High	[K].DEEDSPRPRSPPGGPDK.[D]	2xPhospho [S5(100); S10(100)]	0.000120662	7.91565e-05	1	1	2	Q86UZ6	Q86UZ6 [567-583]	Q86UZ6 2xPhospho [S571(100); S576(100)]	1	1995.78	1.38723e+06				High	Not Found	Not Found	High	4.285e-05	7.518e-05	3.85	37.3
FALSE	High	[K].DEEEDEESDDADDTPILKPVSLLR.[K]	1xPhospho [S8(100)]	6.12026e-12	7.66507e-05	1	1	3	Q92794	Q92794 [1106-1129]	Q92794 1xPhospho [S1113(100)]	0	2810.21	1.6247e+06	21711810			High	High	High	High	4.285e-05	3.032e-11	6.59	122.02
FALSE	High	[K].DEEEEEEEESEDELPQDISLAAGGESPALGPETLEPPAK.[L]	1xPhospho [S10(98.5)]	0.000622987	0.000188768	1	1	1	P22670	P22670 [924-962]	P22670 1xPhospho [S933(98.5)]	0	4245.81				No Quan Values	Not Found	High	Not Found	High	0.0001021	0.0003143	2.47
FALSE	High	[K].DEEFAGSSPQSSK.[S]	1xPhospho [S8(99.5)]	0.00197429	0.000285856	1	1	1	Q9Y2M0	Q9Y2M0 [173-185]	Q9Y2M0 1xPhospho [S180(99.5)]	0	1448.56	1.53531e+06	161041			High	Peak Found	Not Found	High	0.0001395	0.0008841	3.55	38.9
FALSE	High	[K].DEEGESGAEEGPDLEEPGAGYK.[K]	1xPhospho [S6(100)]	4.557e-07	7.91565e-05	1	1	2	Q9UQL6	Q9UQL6 [606-627]	Q9UQL6 1xPhospho [S611(100)]	0	2344.9	4.75791e+06				High	Not Found	Not Found	High	4.285e-05	5.653e-07	4.53	79.09
FALSE	High	[K].DEEGESGAEEGPDLEEPGAGYKK.[L]	1xPhospho [S6(100)]	1.88826e-11	7.66507e-05	1	1	2	Q9UQL6	Q9UQL6 [606-628]	Q9UQL6 1xPhospho [S611(100)]	1	2472.99	3.54323e+06				High	Not Found	Not Found	High	4.285e-05	8.138e-11	6.72	68.7
FALSE	High	[K].DEELLTESEENDSEEGSEEMYK.[V]	2xPhospho [T6(100); S8(100)]	0.00282556	0.000312471	1	1	1	Q9UPW6	Q9UPW6 [691-712]	Q9UPW6 2xPhospho [T696(100); S698(100)]	0	2751.96				No Quan Values	Not Found	High	Not Found	High	0.0001499	0.001221	2.79
FALSE	High	[K].DEELYDLPAPCTPLSLSCLQLSTPENR.[E]	2xCarbamidomethyl [C11; C18]; 1xPhospho [T23(93.7)]	0.180353	0.00814301	1	1	1	Q5W0B1	Q5W0B1 [380-406]	Q5W0B1 1xPhospho [T402(93.7)]	0	3198.44				No Quan Values	High	Not Found	Not Found	High	0.00368	0.06319	0.93
FALSE	High	[K].DEENDALLGGPAQLTDEEK.[Y]	1xPhospho [T15(100)]	1.3038e-08	7.66507e-05	1	1	1	P09884	P09884 [1254-1272]	P09884 1xPhospho [T1268(100)]	0	2123.9	2.47695e+06				High	Not Found	Not Found	High	4.285e-05	2.514e-08	6.39	98.03
FALSE	High	[K].DEENHEESESLQEDMLGNR.[L]	1xPhospho [S10(99.6)]	0.00213113	0.000285856	1	1	1	Q8IX12	Q8IX12 [985-1003]	Q8IX12 1xPhospho [S994(99.6)]	0	2340.89				No Quan Values	High	Not Found	Not Found	High	0.0001395	0.0009496	2.31
FALSE	High	[K].DEESGGGSNPFQHLEK.[S]	1xPhospho [S]	0.0714376	0.00389561	1	1	1	Q9Y678	Q9Y678 [9-24]		0	1810.73	257059				High	Not Found	Not Found	High	0.001801	0.02337	1.54	83.64
FALSE	High	[K].DEETEDVLASNGYESDEQEK.[S]	1xDeamidated [N11]; 1xPhospho [S15(100)]	2.44695e-09	7.66507e-05	1	1	2	Q96JG6	Q96JG6 [532-551]	Q96JG6 1xPhospho [S546(100)]	0	2367.89	1.24228e+06	2.23716e+06			High	High	Not Found	High	4.285e-05	5.789e-09	6.55	75.65
FALSE	High	[K].DEETEDVLASNGYESDEQEK.[S]	1xPhospho [S15(100)]	3.63766e-09	7.66507e-05	1	1	1	Q96JG6	Q96JG6 [532-551]	Q96JG6 1xPhospho [S546(100)]	0	2366.9	5.26314e+06				High	Not Found	Not Found	High	4.285e-05	8.179e-09	7.65	77.15
FALSE	High	[K].DEETEESEYDSEHENSEPVTNIR.[N]	1xPhospho [S11(100)]	5.15747e-10	7.66507e-05	1	1	1	Q15154	Q15154 [527-549]	Q15154 1xPhospho [S537(100)]	0	2818.08	3.60234e+07				High	Not Found	Not Found	High	4.285e-05	1.476e-09	7.01	69.36
FALSE	High	[K].DEETEESEYDSEHENSEPVTNIR.[N]	1xDeamidated [N15]; 2xPhospho [S7(100); S/T/Y]	0.000143438	7.91565e-05	1	1	2	Q15154	Q15154 [527-549]	Q15154 2xPhospho [S533(100); S/T/Y]	0	2899.04	5.16437e+06				High	Not Found	Not Found	High	4.285e-05	8.728e-05	3.52	72.04
FALSE	High	[K].DEETEESEYDSEHENSEPVTNIR.[N]	1xDeamidated [N15]; 1xPhospho [S11(100)]	9.92782e-07	7.91565e-05	1	1	1	Q15154	Q15154 [527-549]	Q15154 1xPhospho [S537(100)]	0	2819.07				No Quan Values	High	Not Found	Not Found	High	4.285e-05	1.12e-06	5.41
FALSE	High	[K].DEETEESEYDSEHENSEPVTNIR.[N]	3xPhospho [T4(100); S7(100); S11(100)]	0.00397446	0.000411007	1	1	1	Q15154	Q15154 [527-549]	Q15154 3xPhospho [T530(100); S533(100); S537(100)]	0	2978.02				No Quan Values	High	Not Found	Not Found	High	0.0002612	0.001647	3.6
FALSE	High	[K].DEGDSDEEETVSIVTSK.[A]	1xPhospho [S5(100)]	1.81778e-06	7.91565e-05	1	1	2	Q9UPS6	Q9UPS6 [1133-1149]	Q9UPS6 1xPhospho [S1137(100)]	0	1919.76	1.83462e+06				High	Not Found	Not Found	High	4.285e-05	1.901e-06	4.55	89.02
FALSE	High	[K].DEGSEVESEMDEELDDSSEPQAK.[R]	1xOxidation [M10]; 1xPhospho [S4(100)]	3.0838e-05	7.91565e-05	1	1	1	P48380	P48380 [671-693]	P48380 1xPhospho [S674(100)]	0	2650.97		676682			Not Found	High	Not Found	High	4.285e-05	2.272e-05	3.43	71.24
FALSE	High	[K].DEGSEVESEMDEELDDSSEPQAK.[R]	2xPhospho [S4(100); S8(100)]	2.1955e-06	7.91565e-05	1	1	1	P48380	P48380 [671-693]	P48380 2xPhospho [S674(100); S678(100)]	0	2714.94		1.27194e+06			Not Found	High	Not Found	High	4.285e-05	2.24e-06	4.76	103.31
FALSE	High	[K].DEIDEFANSPSEDK.[E]	1xPhospho [S9(100)]	2.14299e-06	7.91565e-05	1	1	3	Q9P2D1	Q9P2D1 [1866-1879]	Q9P2D1 1xPhospho [S1874(100)]	0	1675.64	1.59069e+07				High	Not Found	Not Found	High	4.285e-05	2.201e-06	4.39	73.7
FALSE	High	[K].DEILPTTPISEQK.[G]	1xPhospho [T7(100)]	0.000566267	0.000158881	1	1	3	P23396	P23396 [215-227]	P23396 1xPhospho [T221(100)]	0	1550.73	1.08952e+07	1.00455e+06			High	High	Not Found	High	9.211e-05	0.0002879	2.57	93.67
FALSE	High	[K].DEKPPLCEKPPPSPDITGR.[A]	1xCarbamidomethyl [C7]; 1xPhospho [S/T]	2.26021e-06	7.91565e-05	1	1	4	Q96ST8	Q96ST8 [209-227]		0	2213.03		3.13548e+06	733684		Not Found	High	High	High	4.285e-05	2.302e-06	4.32	74.86
FALSE	High	[K].DELAELSEAESEGDEKPK.[L]	1xPhospho [S11(100)]	3.90679e-06	7.91565e-05	1	1	2	Q3L8U1	Q3L8U1 [1462-1479]	Q3L8U1 1xPhospho [S1472(100)]	0	2055.86	980222				High	Not Found	Not Found	High	4.285e-05	3.727e-06	4.39	82.28
FALSE	High	[K].DELAELSEAESEGDEKPK.[L]	2xPhospho [S7(100); S11(100)]	3.82893e-07	7.91565e-05	1	1	3	Q3L8U1	Q3L8U1 [1462-1479]	Q3L8U1 2xPhospho [S1468(100); S1472(100)]	0	2135.83		31454818			Not Found	High	Not Found	High	4.285e-05	4.851e-07	5.39	81.43
FALSE	High	[K].DELHIVEAEAMNYEGSPIK.[V]	1xOxidation [M11]; 1xPhospho [S16(100)]	3.19551e-10	7.66507e-05	1	1	46	P06748	P06748 [55-73]	P06748 1xPhospho [S70(100)]	0	2240.98	1.65463e+09	4.51765e+08	5.27976e+07		High	High	High	High	4.285e-05	9.736e-10	6.62	114.68
FALSE	High	[K].DELHIVEAEAMNYEGSPIK.[V]	1xDeamidated [N12]; 1xPhospho [S16(100)]	9.46663e-08	7.66507e-05	1	1	7	P06748	P06748 [55-73]	P06748 1xPhospho [S70(100)]	0	2225.97	1.23863e+07	1.48903e+06	3.58626e+06		High	High	Peak Found	High	4.285e-05	1.425e-07	6.01	114.91
FALSE	High	[K].DELHIVEAEAMNYEGSPIK.[V]	1xPhospho [S16(100)]	1.36311e-09	7.66507e-05	1	1	51	P06748	P06748 [55-73]	P06748 1xPhospho [S70(100)]	0	2224.98	1.30711e+07	4.88386e+08	3.03438e+08		High	High	High	High	4.285e-05	3.469e-09	6.23	114.22
FALSE	High	[K].DELHIVEAEAMNYEGSPIK.[V]	1xDeamidated [N12]; 1xOxidation [M11]; 1xPhospho [S16(100)]	4.2628e-06	7.91565e-05	1	1	2	P06748	P06748 [55-73]	P06748 1xPhospho [S70(100)]	0	2241.96	1.92436e+06				High	High	Not Found	High	4.285e-05	4.017e-06	3.92	103.47
FALSE	High	[K].DELPQSPGLIHGR.[E]	1xPhospho [S6(100)]	0.00418253	0.000411007	1	1	1	Q9HCH5	Q9HCH5 [339-351]	Q9HCH5 1xPhospho [S344(100)]	0	1498.7		163496			Not Found	High	Not Found	High	0.0002612	0.00172	1.68	80.3
FALSE	High	[K].DELSDWSLAGEDDRDSR.[H]	1xPhospho [S16(100)]	5.38568e-05	7.91565e-05	1	1	1	P51114	P51114 [417-433]	P51114 1xPhospho [S432(100)]	1	2045.81	556880	34857.5			High	Peak Found	Not Found	High	4.285e-05	3.714e-05	3.94	100.41
FALSE	High	[K].DELSDYAEK.[S]	1xPhospho [S4(100)]	0.00454019	0.000477322	1	1	4	P46100	P46100 [1058-1066]	P46100 1xPhospho [S1061(100)]	0	1149.43	1.08512e+07	210943			High	Peak Found	Not Found	High	0.0002875	0.001848	2.26	61.34
FALSE	High	[K].DELSSQLTEHEYLPSNSSTEHDR.[L]	1xPhospho [S/T/Y]	0.000392305	0.000119331	1	1	1	O43298	O43298 [183-205]		0	2754.15		1.62485e+06			Not Found	High	Not Found	High	7.582e-05	0.0002089	4.32	92.5
FALSE	High	[K].DENERASVSPMDEPVPDSESPIEK.[V]	2xPhospho [S7(100); S9(100)]	6.13798e-05	7.91565e-05	1	1	1	P46821	P46821 [1370-1393]	P46821 2xPhospho [S1376(100); S1378(100)]	1	2817.12	8.42875e+06		522080		High	Not Found	Peak Found	High	4.285e-05	4.167e-05	6.36	90.91
FALSE	High	[K].DENERASVSPMDEPVPDSESPIEK.[V]	1xOxidation [M11]; 2xPhospho [S7(100); S9(100)]	0.0359531	0.0021302	1	1	1	P46821	P46821 [1370-1393]	P46821 2xPhospho [S1376(100); S1378(100)]	1	2833.12				No Quan Values	High	Not Found	Not Found	High	0.001009	0.0119	2.83
[truncated: 27,519 more rows]

## Sheet: Ammonia_replicate 2
Checked	Confidence	Annotated Sequence	Modifications	Qvality PEP	Qvality q-value	# Protein Groups	# Proteins	# PSMs	Master Protein Accessions	Positions in Master Proteins	Modifications in Master Proteins	# Missed Cleavages	Theo. MH+ [Da]	Abundances (Normalized): F1: Sample	Abundances (Normalized): F2: Sample	Abundances (Normalized): F3: Sample	Quan Info	Found in Sample: [S1] F1: Sample	Found in Sample: [S2] F2: Sample	Found in Sample: [S3] F3: Sample	Confidence (by Search Engine): Sequest HT	Percolator q-Value (by Search Engine): Sequest HT	Percolator PEP (by Search Engine): Sequest HT	XCorr (by Search Engine): Sequest HT	Top Apex RT [min]
[truncated: 28,814 more rows]

[truncated: 1 more sheets: Ammonia_replicate 3]
