# Supplementary material for: Comprehensive Evaluation of Different TiO2-Based Phosphopeptide Enrichment and Fractionation Methods for Phosphoproteomics
Source: Cells. 2022 Jun 28;11(13):2047. doi: 10.3390/cells11132047 (PMC9265536; doi:10.3390/cells11132047)
Supplement: Supplementary file 1 [file cells-11-02047-s001.zip › Supplementary Table S13 Phosphopeptides identified from the TEA-based HpH-RP fractionation (three replicates).xlsx]

## Sheet: TEA_Replicate 1
Checked	Confidence	Annotated Sequence	Modifications	Qvality PEP	Qvality q-value	# Protein Groups	# Proteins	# PSMs	Master Protein Accessions	Positions in Master Proteins	Modifications in Master Proteins	# Missed Cleavages	Theo. MH+ [Da]	Abundances (Normalized): F1: Sample	Abundances (Normalized): F2: Sample	Abundances (Normalized): F3: Sample	Quan Info	Found in Sample: [S1] F1: Sample	Found in Sample: [S2] F2: Sample	Found in Sample: [S3] F3: Sample	Confidence (by Search Engine): Sequest HT	Percolator q-Value (by Search Engine): Sequest HT	Percolator PEP (by Search Engine): Sequest HT	XCorr (by Search Engine): Sequest HT	Top Apex RT [min]
FALSE	High	[-].MAAAAGPGAALSPRPCDSDPATPGAQSPK.[D]	1xCarbamidomethyl [C16]; 1xOxidation [M1]; 2xPhospho [S12(100); S27(100)]	5.29866e-07	3.28236e-05	1	1	2	Q8WUB8	Q8WUB8 [1-29]	Q8WUB8 2xPhospho [S12(100); S27(100)]	0	2925.23		2.82359e+06	762420		Not Found	High	Peak Found	High	2.066e-05	3.045e-07	3.72	65.39
FALSE	High	[-].MAAAAGPGAALSPRPCDSDPATPGAQSPK.[D]	1xCarbamidomethyl [C16]; 2xPhospho [S27(100); S/T]	3.85855e-06	3.28236e-05	1	1	2	Q8WUB8	Q8WUB8 [1-29]	Q8WUB8 2xPhospho [S27(100); S/T]	0	2909.24		120050	1.02513e+06		Not Found	High	High	High	2.066e-05	2.059e-06	4.83	72.75
FALSE	High	[-].MAAAAGPGAALSPRPCDSDPATPGAQSPK.[D]	1xCarbamidomethyl [C16]; 1xOxidation [M1]; 1xPhospho [S27(100)]	1.09176e-06	3.28236e-05	1	1	1	Q8WUB8	Q8WUB8 [1-29]	Q8WUB8 1xPhospho [S27(100)]	0	2845.26			763495		Not Found	Not Found	High	High	2.066e-05	6.102e-07	3.51	64.2
FALSE	High	[-].MAAAAGPGAALSPRPCDSDPATPGAQSPK.[D]	1xCarbamidomethyl [C16]; 1xPhospho [S27(100)]	7.16051e-09	3.28236e-05	1	1	5	Q8WUB8	Q8WUB8 [1-29]	Q8WUB8 1xPhospho [S27(100)]	0	2829.27	193270		4.70191e+06		High	Not Found	High	High	2.066e-05	4.871e-09	5.73	68.28
FALSE	High	[-].MAAAAGPGAALSPRPCDSDPATPGAQSPK.[D]	1xCarbamidomethyl [C16]; 3xPhospho [S12(100); S18(100); S27(100)]	0.000644229	0.000139461	1	1	1	Q8WUB8	Q8WUB8 [1-29]	Q8WUB8 3xPhospho [S12(100); S18(100); S27(100)]	0	2989.2				No Quan Values	Not Found	High	Not Found	High	6.916e-05	0.0002824	2.58
FALSE	High	[-].MAAAAGPGAALSPRPCDSDPATPGAQSPKDDNEDNSNDGTQPSK.[R]	1xCarbamidomethyl [C16]; 1xDeamidated [Q26]; 3xPhospho [S12(100); S18(99.1); S27(100)]	1.018e-08	3.28236e-05	1	1	1	Q8WUB8	Q8WUB8 [1-44]	Q8WUB8 3xPhospho [S12(100); S18(99.1); S27(100)]	1	4606.8		974379			Not Found	High	Not Found	High	2.066e-05	6.846e-09	7.62	66.57
FALSE	High	[-].MAAAAGPGAALSPRPCDSDPATPGAQSPKDDNEDNSNDGTQPSK.[R]	1xCarbamidomethyl [C16]; 3xPhospho [S12(100); S27(100); S36(100)]	8.54237e-06	3.28236e-05	1	1	1	Q8WUB8	Q8WUB8 [1-44]	Q8WUB8 3xPhospho [S12(100); S27(100); S36(100)]	1	4605.82		3.77035e+06			Not Found	High	Not Found	High	2.066e-05	4.421e-06	6.02	68.67
FALSE	High	[-].MAAAAGPGAALSPRPCDSDPATPGAQSPKDDNEDNSNDGTQPSK.[R]	1xCarbamidomethyl [C16]; 1xDeamidated [Q26]; 1xOxidation [M1]; 2xPhospho [S12(100); S27(100)]	3.20167e-09	3.28236e-05	1	1	2	Q8WUB8	Q8WUB8 [1-44]	Q8WUB8 2xPhospho [S12(100); S27(100)]	1	4542.83		2.20225e+06	465772		Not Found	High	Peak Found	High	2.066e-05	2.248e-09	6.45	63.46
FALSE	High	[-].MAAAAGPGAALSPRPCDSDPATPGAQSPKDDNEDNSNDGTQPSK.[R]	1xCarbamidomethyl [C16]; 1xDeamidated [Q26]; 2xPhospho [S12(100); S27(100)]	3.84028e-10	3.28236e-05	1	1	1	Q8WUB8	Q8WUB8 [1-44]	Q8WUB8 2xPhospho [S12(100); S27(100)]	1	4526.84		1.46599e+06			Not Found	High	Not Found	High	2.066e-05	2.927e-10	8.4	64.84
FALSE	High	[-].MAAAAGPGAALSPRPCDSDPATPGAQSPKDDNEDNSNDGTQPSK.[R]	1xCarbamidomethyl [C16]; 1xDeamidated [Q26]; 1xOxidation [M1]; 1xPhospho [S27(100)]	5.55883e-11	3.28236e-05	1	1	1	Q8WUB8	Q8WUB8 [1-44]	Q8WUB8 1xPhospho [S27(100)]	1	4462.87				No Quan Values	Not Found	High	Not Found	High	2.066e-05	4.555e-11	5.76
FALSE	High	[-].MAAAAGPGAALSPRPCDSDPATPGAQSPKDDNEDNSNDGTQPSK.[R]	1xCarbamidomethyl [C16]; 1xPhospho [S36(100)]	3.55526e-10	3.28236e-05	1	1	4	Q8WUB8	Q8WUB8 [1-44]	Q8WUB8 1xPhospho [S36(100)]	1	4445.89		6.04868e+06	7.96583e+06		Not Found	High	High	High	2.066e-05	2.712e-10	6.27	64.48
FALSE	High	[-].MAAAAGPGAALSPRPCDSDPATPGAQSPKDDNEDNSNDGTQPSK.[R]	1xCarbamidomethyl [C16]; 2xPhospho [S27(100); S36(100)]	2.42397e-08	3.28236e-05	1	1	4	Q8WUB8	Q8WUB8 [1-44]	Q8WUB8 2xPhospho [S27(100); S36(100)]	1	4525.85		6.83835e+06			Not Found	High	Not Found	High	2.066e-05	1.576e-08	8.81	67.99
FALSE	High	[-].MAAAAGPGAALSPRPCDSDPATPGAQSPKDDNEDNSNDGTQPSK.[R]	1xCarbamidomethyl [C16]; 1xOxidation [M1]; 1xPhospho [S27(99.2)]	0.00145018	0.000172916	1	1	1	Q8WUB8	Q8WUB8 [1-44]	Q8WUB8 1xPhospho [S27(99.2)]	1	4461.88		3.51776e+06	1.06263e+06		Not Found	Peak Found	High	High	9.943e-05	0.0006111	3.32	59.64
FALSE	High	[-].MAAAAGPGAALSPRPCDSDPATPGAQSPKDDNEDNSNDGTQPSKR.[R]	1xCarbamidomethyl [C16]; 1xDeamidated [Q/N]; 2xPhospho [S12(100); S27(100)]	4.70798e-09	3.28236e-05	1	1	2	Q8WUB8	Q8WUB8 [1-45]	Q8WUB8 2xPhospho [S12(100); S27(100)]	2	4682.94		1.65087e+06			Not Found	High	Not Found	High	2.066e-05	3.258e-09	7.91	61.51
FALSE	High	[-].MAAAAGPGAALSPRPCDSDPATPGAQSPKDDNEDNSNDGTQPSKR.[R]	1xCarbamidomethyl [C16]; 2xPhospho [S27(98.7); S36(100)]	1.41606e-05	3.28236e-05	1	1	2	Q8WUB8	Q8WUB8 [1-45]	Q8WUB8 2xPhospho [S27(98.7); S36(100)]	2	4681.96	409785	1.20794e+06	230778		Peak Found	High	Peak Found	High	2.066e-05	7.171e-06	5.95	63.24
FALSE	High	[-].MAAAAGPGAALSPRPCDSDPATPGAQSPKDDNEDNSNDGTQPSKR.[R]	1xCarbamidomethyl [C16]; 2xDeamidated [Q26; N37]; 1xOxidation [M1]; 1xPhospho [S27(98.9)]	3.67357e-07	3.28236e-05	1	1	1	Q8WUB8	Q8WUB8 [1-45]	Q8WUB8 1xPhospho [S27(98.9)]	2	4619.95				No Quan Values	Not Found	Not Found	High	High	2.066e-05	2.148e-07	5.75
FALSE	High	[-].MAAAAGPGAALSPRPCDSDPATPGAQSPKDDNEDNSNDGTQPSKR.[R]	1xCarbamidomethyl [C16]; 1xPhospho [S27(100)]	7.93334e-08	3.28236e-05	1	1	2	Q8WUB8	Q8WUB8 [1-45]	Q8WUB8 1xPhospho [S27(100)]	2	4601.99	262021		6.60273e+06		Peak Found	Not Found	High	High	2.066e-05	4.906e-08	6.33	60.29
FALSE	High	[-].MADEAALALQPGGSPSAAGADR.[E]	1xOxidation [M1]; 1xPhospho [S14(99.1)]	0.00137703	0.000172916	1	1	1	Q96EB6	Q96EB6 [1-22]	Q96EB6 1xPhospho [S14(99.1)]	0	2151.94	104097	356624			Peak Found	High	Not Found	High	9.943e-05	0.0005812	2.8	95.13
FALSE	High	[-].MADLDSPPKLSGVQQPSEGVGGGR.[C]	1xOxidation [M1]; 1xPhospho [S6(100)]	0.000488416	0.000109454	1	1	1	Q9H9E3	Q9H9E3 [1-24]	Q9H9E3 1xPhospho [S6(100)]	1	2478.13				No Quan Values	Not Found	Not Found	High	High	5.534e-05	0.0002167	2.03
FALSE	High	[-].MADLDSPPKLSGVQQPSEGVGGGR.[C]	1xPhospho [S6(99.6)]	0.00145018	0.000172916	1	1	1	Q9H9E3	Q9H9E3 [1-24]	Q9H9E3 1xPhospho [S6(99.6)]	1	2462.14	592489				High	Not Found	Not Found	High	9.943e-05	0.0006117	2.01	84.53
FALSE	High	[-].MALEVGDMEDGQLSDSDSDMTVAPSDRPLQLPK.[V]	3xOxidation [M1; M8; M20]; 1xPhospho [S/T]	0.00299812	0.000294319	1	1	6	Q9H814	Q9H814 [1-33]		0	3675.57		14171967	6.217e+06		Not Found	High	High	High	0.000151	0.001214	2.64	108.51
FALSE	High	[-].MAMSSGGSGGGVPEQEDSVLFR.[R]	1xOxidation [M1]; 1xPhospho [S]	0.0226413	0.00144239	1	1	1	Q16637	Q16637 [1-22]		0	2293.95				No Quan Values	Not Found	High	Not Found	High	0.000707	0.008582	3.03
FALSE	High	[-].MAPSTPLLTVR.[G]	1xOxidation [M1]; 2xPhospho [T9(100); S/T]	0.190487	0.00936158	1	1	1	Q9BY44	Q9BY44 [1-11]	Q9BY44 2xPhospho [T9(100); S/T]	0	1361.59	89101	588246	37029.6		Peak Found	High	Peak Found	High	0.00457	0.07409	1.52	43.09
FALSE	High	[-].MAPVSGSRSPDREASGSGGR.[R]	1xAcetyl [N-Term]; 2xPhospho [S7(99); S9(99)]	0.00165573	0.000206449	1	1	1	Q8N5F7	Q8N5F7 [1-20]	Q8N5F7 1xAcetyl [N-Term]; 2xPhospho [S7(99); S9(99)]	2	2162.87		815018			Not Found	High	Not Found	High	0.0001142	0.0006915	3.29	49.9
FALSE	High	[-].MASRINTNFTLIPNQK.[L]	1xAcetyl [N-Term]; 1xDeamidated [Q15]; 1xPhospho [T10(100)]	0.154054	0.00788394	1	1	1	Q5MNV8	Q5MNV8 [1-16]	Q5MNV8 1xAcetyl [N-Term]; 1xPhospho [T10(100)]	1	1970.94	180842		246405		Peak Found	Not Found	High	High	0.003849	0.05916	1.94	66.67
FALSE	High	[-].MDDAHESPSDK.[G]	1xAcetyl [N-Term]; 1xPhospho [S7(100)]	7.98139e-07	3.28236e-05	1	1	1	Q15544	Q15544 [1-11]	Q15544 1xAcetyl [N-Term]; 1xPhospho [S7(100)]	0	1353.47	1.84979e+06				High	Not Found	Not Found	High	2.066e-05	4.52e-07	4.46	31.77
FALSE	High	[-].MDHTEGSPAEEPPAHAPSPGK.[F]	1xAcetyl [N-Term]; 2xPhospho [S18(100); T/S]	6.28676e-09	3.28236e-05	1	1	3	Q06330	Q06330 [1-21]	Q06330 1xAcetyl [N-Term]; 2xPhospho [S18(100); T/S]	0	2343.9	925495	1516651			High	High	Not Found	High	2.066e-05	4.289e-09	5.73	55.13
FALSE	High	[-].MDHTEGSPAEEPPAHAPSPGK.[F]	1xAcetyl [N-Term]; 1xPhospho [S18(100)]	5.31765e-08	3.28236e-05	1	1	1	Q06330	Q06330 [1-21]	Q06330 1xAcetyl [N-Term]; 1xPhospho [S18(100)]	0	2263.93		1.33328e+06			Not Found	High	Not Found	High	2.066e-05	3.341e-08	5.39	54.7
FALSE	High	[-].MDLAAAAEPGAGSQHLEVR.[D]	1xAcetyl [N-Term]; 1xPhospho [S13(100)]	9.4821e-08	3.28236e-05	1	1	1	Q14566	Q14566 [1-19]	Q14566 1xAcetyl [N-Term]; 1xPhospho [S13(100)]	0	2044.92			8.86109e+06		Not Found	Not Found	High	High	2.066e-05	5.834e-08	5.99	100.41
FALSE	High	[-].MDLFGDLPEPERSPRPAAGK.[E]	1xAcetyl [N-Term]; 1xPhospho [S13(100)]	5.35417e-06	3.28236e-05	1	1	3	Q9H0C8	Q9H0C8 [1-20]	Q9H0C8 1xAcetyl [N-Term]; 1xPhospho [S13(100)]	1	2305.07	4.21797e+06		132403		High	Not Found	High	High	2.066e-05	2.822e-06	5.3	116.22
FALSE	High	[-].MDNYADLSDTELTTLLR.[R]	1xAcetyl [N-Term]; 1xPhospho [S8(100)]	1.01591e-05	3.28236e-05	1	1	1	P50402	P50402 [1-17]	P50402 1xAcetyl [N-Term]; 1xPhospho [S8(100)]	0	2092.91	2.4077e+06				High	Not Found	Not Found	High	2.066e-05	5.218e-06	4.97	123.47
FALSE	High	[-].MDPNCSCSPVGSCACAGSCK.[C]	1xAcetyl [N-Term]; 5xCarbamidomethyl [C5; C7; C13; C15; C19]; 1xPhospho [S8(100)]	1.01074e-06	3.28236e-05	1	1	1	P80297	P80297 [1-20]	P80297 1xAcetyl [N-Term]; 1xPhospho [S8(100)]	0	2326.77		11415927			Not Found	High	Not Found	High	2.066e-05	5.681e-07	4.75	59.52
FALSE	High	[-].MDPNCSCSPVGSCACAGSCK.[C]	5xCarbamidomethyl [C5; C7; C13; C15; C19]; 1xPhospho [S]	0.0147308	0.00105143	1	1	1	P80297	P80297 [1-20]		0	2284.76		424393			Not Found	High	Not Found	High	0.0005026	0.005603	1.79	42.65
FALSE	High	[-].MDRNPSPPPPGR.[D]	1xAcetyl [N-Term]; 1xPhospho [S6(100)]	0.000615635	0.000139461	1	1	3	Q96ER3	Q96ER3 [1-12]	Q96ER3 1xAcetyl [N-Term]; 1xPhospho [S6(100)]	1	1442.62		4.53145e+06			Not Found	High	Not Found	High	6.916e-05	0.0002707	2.67	45.01
FALSE	High	[-].MDSAGQDINLNSPNK.[G]	1xAcetyl [N-Term]; 1xPhospho [S12(100)]	3.64951e-05	3.28236e-05	1	1	1	O43399	O43399 [1-15]	O43399 1xAcetyl [N-Term]; 1xPhospho [S12(100)]	0	1725.71		12346941	85446.1		Not Found	High	Peak Found	High	2.066e-05	1.787e-05	4.15	78.24
FALSE	High	[-].MDSDDEMVEEAVEGHLDDDGLPHGFCTVTYSSTDR.[F]	1xAcetyl [N-Term]; 1xCarbamidomethyl [C26]; 1xOxidation [M7]; 1xPhospho [S3(100)]	4.62851e-11	3.28236e-05	1	1	1	Q8WTS6	Q8WTS6 [1-35]	Q8WTS6 1xAcetyl [N-Term]; 1xPhospho [S3(100)]	0	4067.58			2.99658e+06		Not Found	Not Found	High	High	2.066e-05	3.827e-11	4.74	121.99
FALSE	High	[-].MDSDSCAAAFHPEEYSPSCK.[R]	1xAcetyl [N-Term]; 2xCarbamidomethyl [C6; C19]; 1xPhospho [S16(99.4)]	0.000816268	0.000139461	1	1	1	Q86YI8	Q86YI8 [1-20]	Q86YI8 1xAcetyl [N-Term]; 1xPhospho [S16(99.4)]	0	2410.87	140398	282025			Peak Found	High	Not Found	High	6.916e-05	0.0003547	2.82	83.7
FALSE	High	[-].MDSEYYSGDQSDDGGATPVQDER.[D]	1xAcetyl [N-Term]; 1xPhospho [T17(100)]	8.14078e-06	3.28236e-05	1	1	1	Q96ST2	Q96ST2 [1-23]	Q96ST2 1xAcetyl [N-Term]; 1xPhospho [T17(100)]	0	2643.97	769761				High	Not Found	Not Found	High	2.066e-05	4.21e-06	4.06	72.33
FALSE	High	[-].MDSEYYSGDQSDDGGATPVQDER.[D]	1xAcetyl [N-Term]; 2xPhospho [S3(96); T17(100)]	0.0215424	0.00144239	1	1	1	Q96ST2	Q96ST2 [1-23]	Q96ST2 1xAcetyl [N-Term]; 2xPhospho [S3(96); T17(100)]	0	2723.93	1.14136e+06				High	Not Found	Not Found	High	0.000707	0.008196	1.84	72.18
FALSE	High	[-].MDTDLYDEFGNYIGPELDSDEDDDELGR.[E]	2xPhospho [S19(100); T/Y]	1.12379e-06	3.28236e-05	1	1	1	Q15029	Q15029 [1-28]	Q15029 2xPhospho [S19(100); T/Y]	0	3398.25		5.96765e+06			Not Found	High	Not Found	High	2.066e-05	6.275e-07	4.99	122.88
FALSE	High	[-].MDTDLYDEFGNYIGPELDSDEDDDELGR.[E]	1xAcetyl [N-Term]; 1xPhospho [S19(100)]	1.31092e-10	3.28236e-05	1	1	2	Q15029	Q15029 [1-28]	Q15029 1xAcetyl [N-Term]; 1xPhospho [S19(100)]	0	3360.29		56048348			Not Found	High	Not Found	High	2.066e-05	1.04e-10	6.79	123.49
FALSE	High	[-].MDTSPSR.[K]	1xAcetyl [N-Term]; 1xPhospho [S4(99.6)]	0.163156	0.00808075	1	1	1	Q8TBE7	Q8TBE7 [1-7]	Q8TBE7 1xAcetyl [N-Term]; 1xPhospho [S4(99.6)]	0	915.328	363763				High	Not Found	Not Found	High	0.003959	0.06317	1.33	32.57
FALSE	High	[-].MDVAESPERDPHSPEDEEQPQGLSDDDILR.[D]	1xAcetyl [N-Term]; 1xPhospho [S6(100)]	6.34766e-09	3.28236e-05	1	1	2	Q86VM9	Q86VM9 [1-30]	Q86VM9 1xAcetyl [N-Term]; 1xPhospho [S6(100)]	1	3528.47		12059182	1.66853e+06		Not Found	High	Peak Found	High	2.066e-05	4.344e-09	5.8	98.16
FALSE	High	[-].MDVAESPERDPHSPEDEEQPQGLSDDDILR.[D]	1xAcetyl [N-Term]; 3xPhospho [S6(100); S13(100); S24(100)]	0.000511103	0.000109454	1	1	1	Q86VM9	Q86VM9 [1-30]	Q86VM9 1xAcetyl [N-Term]; 3xPhospho [S6(100); S13(100); S24(100)]	1	3688.41				No Quan Values	Not Found	High	Not Found	High	5.534e-05	0.0002264	4.15
FALSE	High	[-].MDVAESPERDPHSPEDEEQPQGLSDDDILR.[D]	1xAcetyl [N-Term]; 1xDeamidated [Q19]; 2xPhospho [S6(100); S13(100)]	0.0284215	0.00183527	1	1	1	Q86VM9	Q86VM9 [1-30]	Q86VM9 1xAcetyl [N-Term]; 2xPhospho [S6(100); S13(100)]	1	3609.42		10298440			Not Found	High	Not Found	High	0.0008748	0.01081	2.24	101.49
FALSE	High	[-].MEDLDQSPLVSSSDSPPRPQPAFK.[Y]	1xAcetyl [N-Term]; 1xPhospho [S15(100)]	9.76989e-11	3.28236e-05	1	1	15	Q9NQC3	Q9NQC3 [1-24]	Q9NQC3 1xAcetyl [N-Term]; 1xPhospho [S15(100)]	0	2750.24	7.38721e+08	793758	1.58431e+07		High	High	High	High	2.066e-05	7.832e-11	5.31	109.3
FALSE	High	[-].MEDLDQSPLVSSSDSPPRPQPAFK.[Y]	1xAcetyl [N-Term]; 1xDeamidated [Q]; 1xPhospho [S15(100)]	2.04707e-12	3.28236e-05	1	1	7	Q9NQC3	Q9NQC3 [1-24]	Q9NQC3 1xAcetyl [N-Term]; 1xPhospho [S15(100)]	0	2751.22	5.30039e+06		3.1375e+07		High	Not Found	High	High	2.066e-05	1.914e-12	6.24	111.02
FALSE	High	[-].MEDLDQSPLVSSSDSPPRPQPAFK.[Y]	1xAcetyl [N-Term]; 2xDeamidated [Q6; Q20]; 1xPhospho [S15(100)]	0.000219702	3.28236e-05	1	1	1	Q9NQC3	Q9NQC3 [1-24]	Q9NQC3 1xAcetyl [N-Term]; 1xPhospho [S15(100)]	0	2752.21	384579		4.61559e+06		Peak Found	Not Found	High	High	2.066e-05	0.0001002	3.7	96.5
FALSE	High	[-].MEDLDQSPLVSSSDSPPRPQPAFK.[Y]	1xAcetyl [N-Term]; 2xPhospho [S7(100); S15(100)]	2.04043e-07	3.28236e-05	1	1	3	Q9NQC3	Q9NQC3 [1-24]	Q9NQC3 1xAcetyl [N-Term]; 2xPhospho [S7(100); S15(100)]	0	2830.2		1.23252e+07	9.23197e+07		Not Found	High	High	High	2.066e-05	1.222e-07	6.02	106.37
FALSE	High	[-].MEDSMDMDMSPLRPQNYLFGCELK.[A]	1xAcetyl [N-Term]; 1xCarbamidomethyl [C21]; 1xPhospho [S4(100)]	1.07724e-09	3.28236e-05	1	1	1	P06748	P06748 [1-24]	P06748 1xAcetyl [N-Term]; 1xPhospho [S4(100)]	0	3029.23				No Quan Values	Not Found	Not Found	High	High	2.066e-05	7.882e-10	5.76
FALSE	High	[-].MEDSMDMDMSPLRPQNYLFGCELK.[A]	1xAcetyl [N-Term]; 1xCarbamidomethyl [C21]; 2xOxidation [M7; M]; 1xPhospho [S10(100)]	9.68858e-10	3.28236e-05	1	1	3	P06748	P06748 [1-24]	P06748 1xAcetyl [N-Term]; 1xPhospho [S10(100)]	0	3061.22	1.02812e+08	376335	1.92545e+07		High	Peak Found	High	High	2.066e-05	7.108e-10	6.81	122.41
FALSE	High	[-].MEDSMDMDMSPLRPQNYLFGCELK.[A]	1xAcetyl [N-Term]; 1xCarbamidomethyl [C21]; 1xOxidation [M9]; 1xPhospho [S4(100)]	1.81701e-11	3.28236e-05	1	1	2	P06748	P06748 [1-24]	P06748 1xAcetyl [N-Term]; 1xPhospho [S4(100)]	0	3045.22	5.85351e+07	343187	4.98233e+07		High	Peak Found	High	High	2.066e-05	1.558e-11	6.44	122.73
FALSE	High	[-].MEDSMDMDMSPLRPQNYLFGCELK.[A]	1xAcetyl [N-Term]; 1xCarbamidomethyl [C21]; 2xPhospho [S4(100); S10(100)]	0.0033822	0.000294319	1	1	1	P06748	P06748 [1-24]	P06748 1xAcetyl [N-Term]; 2xPhospho [S4(100); S10(100)]	0	3109.19	366276				High	Not Found	Not Found	High	0.000151	0.001362	1.72	117.07
FALSE	High	[-].MEDSMDMDMSPLRPQNYLFGCELK.[A]	1xCarbamidomethyl [C21]; 2xOxidation [M1; M5]; 2xPhospho [S4(100); S10(100)]	0.0312448	0.00191117	1	1	1	P06748	P06748 [1-24]	P06748 2xPhospho [S4(100); S10(100)]	0	3099.17	1.10576e+06				High	Not Found	Not Found	High	0.0009062	0.01186	1.38	120.3
FALSE	High	[-].MEEPQSDPSVEPPLSQETFSDLWK.[L]	2xPhospho [S6(100); S9(100)]	4.52824e-05	3.28236e-05	1	1	2	P04637	P04637 [1-24]	P04637 2xPhospho [S6(100); S9(100)]	0	2936.2				No Quan Values	High	Not Found	Not Found	High	2.066e-05	2.197e-05	2.45
FALSE	High	[-].MEEPQSDPSVEPPLSQETFSDLWK.[L]	1xAcetyl [N-Term]; 1xPhospho [S15(100)]	6.91126e-06	3.28236e-05	1	1	1	P04637	P04637 [1-24]	P04637 1xAcetyl [N-Term]; 1xPhospho [S15(100)]	0	2898.24	4.19987e+07				High	Not Found	Not Found	High	2.066e-05	3.596e-06	4.27	123.18
FALSE	High	[-].MEEPQSDPSVEPPLSQETFSDLWK.[L]	1xAcetyl [N-Term]; 2xPhospho [S6(100); S15(100)]	0.00036996	7.31745e-05	1	1	1	P04637	P04637 [1-24]	P04637 1xAcetyl [N-Term]; 2xPhospho [S6(100); S15(100)]	0	2978.21				No Quan Values	Not Found	Not Found	High	High	3.904e-05	0.0001658	3.81
FALSE	High	[-].MEEQPQMQDADEPADSGGEGR.[A]	1xAcetyl [N-Term]; 1xOxidation [M7]; 1xPhospho [S16(100)]	0.000101945	3.28236e-05	1	1	2	Q9H3R5	Q9H3R5 [1-21]	Q9H3R5 1xAcetyl [N-Term]; 1xPhospho [S16(100)]	0	2414.87	1.41293e+06				High	Not Found	Not Found	High	2.066e-05	4.782e-05	3.3	51.48
FALSE	High	[-].MEEQPQMQDADEPADSGGEGR.[A]	1xAcetyl [N-Term]; 1xPhospho [S16(100)]	4.25475e-05	3.28236e-05	1	1	1	Q9H3R5	Q9H3R5 [1-21]	Q9H3R5 1xAcetyl [N-Term]; 1xPhospho [S16(100)]	0	2398.88	2.32067e+06	31374858	266634		High	Peak Found	Peak Found	High	2.066e-05	2.066e-05	3.64	64.91
FALSE	High	[-].MEGDGSDPEPPDAGEDSK.[S]	1xAcetyl [N-Term]; 1xPhospho [S6(100)]	3.49528e-05	3.28236e-05	1	1	1	Q9P0U4	Q9P0U4 [1-18]	Q9P0U4 1xAcetyl [N-Term]; 1xPhospho [S6(100)]	0	1954.69	7.56692e+06				High	Not Found	Not Found	High	2.066e-05	1.713e-05	3.31	53.93
FALSE	High	[-].MEGDGSDPEPPDAGEDSK.[S]	1xAcetyl [N-Term]; 2xPhospho [S6(100); S17(100)]	0.000279594	7.31745e-05	1	1	2	Q9P0U4	Q9P0U4 [1-18]	Q9P0U4 1xAcetyl [N-Term]; 2xPhospho [S6(100); S17(100)]	0	2034.66	1.27307e+06				High	Not Found	Not Found	High	3.904e-05	0.0001266	3.49	54.03
FALSE	High	[-].MEGGLADGEPDRTSLLGDSK.[D]	1xAcetyl [N-Term]; 1xPhospho [T/S]	6.02758e-08	3.28236e-05	1	1	1	Q9BZF1	Q9BZF1 [1-20]	Q9BZF1 1xAcetyl [N-Term]	1	2169.94		11126380			Not Found	High	Not Found	High	2.066e-05	3.778e-08	6.76	94.25
FALSE	High	[-].MEGSGGGAGER.[A]	1xAcetyl [N-Term]; 1xPhospho [S4(100)]	0.000462502	0.000109454	1	1	2	Q8N697	Q8N697 [1-11]	Q8N697 1xAcetyl [N-Term]; 1xPhospho [S4(100)]	0	1129.4	1.96786e+06				High	Not Found	Not Found	High	5.534e-05	0.0002051	2.4	29.11
FALSE	High	[-].MENEPDHENVEQSLCAKTSEEELNK.[S]	1xAcetyl [N-Term]; 1xCarbamidomethyl [C15]; 1xPhospho [S19(100)]	4.41502e-14	3.28236e-05	1	1	1	Q8N3P4	Q8N3P4 [1-25]	Q8N3P4 1xAcetyl [N-Term]; 1xPhospho [S19(100)]	1	3082.27		2.08347e+06			Not Found	High	Not Found	High	2.066e-05	4.79e-14	7.44	77.22
FALSE	High	[-].MENGAVYSPTTEEDPGPAR.[G]	1xAcetyl [N-Term]; 1xPhospho [S/T/Y]	0.000618436	0.000139461	1	1	1	Q9NX76	Q9NX76 [1-19]	Q9NX76 1xAcetyl [N-Term]	0	2142.87		471324			Not Found	High	Not Found	High	6.916e-05	0.0002717	2.8	78.17
FALSE	High	[-].MEPAPARSPRPQQDPARPQEPTMPPPETPSEGR.[Q]	1xAcetyl [N-Term]; 1xDeamidated [Q12]; 1xOxidation [M23]; 1xPhospho [S8(100)]	0.000194587	3.28236e-05	1	1	1	P29590	P29590 [1-33]	P29590 1xAcetyl [N-Term]; 1xPhospho [S8(100)]	1	3773.7				No Quan Values	Not Found	High	Not Found	High	2.066e-05	8.924e-05	3.15
FALSE	High	[-].MEPAPARSPRPQQDPARPQEPTMPPPETPSEGR.[Q]	1xAcetyl [N-Term]; 1xOxidation [M23]; 1xPhospho [S8(100)]	1.47023e-07	3.28236e-05	1	1	2	P29590	P29590 [1-33]	P29590 1xAcetyl [N-Term]; 1xPhospho [S8(100)]	1	3772.72		3.45971e+06	7.49525e+06		Not Found	High	High	High	2.066e-05	8.901e-08	3.42	63.07
FALSE	High	[-].MEPAPARSPRPQQDPARPQEPTMPPPETPSEGR.[Q]	1xAcetyl [N-Term]; 1xPhospho [S8(100)]	2.5741e-10	3.28236e-05	1	1	3	P29590	P29590 [1-33]	P29590 1xAcetyl [N-Term]; 1xPhospho [S8(100)]	1	3756.73			1.16251e+07		Not Found	Not Found	High	High	2.066e-05	1.993e-10	3.39	73.03
FALSE	High	[-].MEPETALWGPDLQGPEQSPNDAHR.[G]	1xAcetyl [N-Term]; 1xPhospho [S18(100)]	7.46838e-10	3.28236e-05	1	1	2	Q9UEG4	Q9UEG4 [1-24]	Q9UEG4 1xAcetyl [N-Term]; 1xPhospho [S18(100)]	0	2797.19	1.69893e+06		6.86192e+07		High	Not Found	High	High	2.066e-05	5.546e-10	6.45	115.14
FALSE	High	[-].MEPSSWSGSESPAENMER.[M]	1xAcetyl [N-Term]; 1xOxidation [M16]; 1xPhospho [S11(100)]	2.55823e-05	3.28236e-05	1	1	1	P28347	P28347 [1-18]	P28347 1xAcetyl [N-Term]; 1xPhospho [S11(100)]	0	2148.79	113682	676217			Peak Found	High	Not Found	High	2.066e-05	1.269e-05	3.8	78.49
FALSE	High	[-].MEPSSWSGSESPAENMER.[M]	1xAcetyl [N-Term]; 1xPhospho [S11(100)]	4.95701e-06	3.28236e-05	1	1	3	P28347	P28347 [1-18]	P28347 1xAcetyl [N-Term]; 1xPhospho [S11(100)]	0	2132.79		2.63916e+06			Not Found	High	Not Found	High	2.066e-05	2.616e-06	5.3	91.62
FALSE	High	[-].MEQDNSPRK.[I]	1xAcetyl [N-Term]; 1xPhospho [S6(100)]	0.0415783	0.00242635	1	1	1	Q13522	Q13522 [1-9]	Q13522 1xAcetyl [N-Term]; 1xPhospho [S6(100)]	1	1226.49	1.68508e+06				High	Not Found	Not Found	High	0.001197	0.01584	2.07	24.05
FALSE	High	[-].MEQLSDEEIDHGAEEDSDK.[E]	1xAcetyl [N-Term]; 2xPhospho [S5(100); S17(100)]	2.0231e-06	3.28236e-05	1	1	2	Q70E73	Q70E73 [1-19]	Q70E73 1xAcetyl [N-Term]; 2xPhospho [S5(100); S17(100)]	0	2378.83	1.13839e+07				High	Not Found	Not Found	High	2.066e-05	1.104e-06	4.97	77.68
FALSE	High	[-].MEQLSDEEIDHGAEEDSDKEDQDLDK.[M]	1xAcetyl [N-Term]; 2xPhospho [S5(100); S17(100)]	1.15096e-10	3.28236e-05	1	1	2	Q70E73	Q70E73 [1-26]	Q70E73 1xAcetyl [N-Term]; 2xPhospho [S5(100); S17(100)]	1	3222.19	3.13372e+07				High	Not Found	Not Found	High	2.066e-05	9.188e-11	7.75	80.49
FALSE	High	[-].MEQPGQDPTSDDVMDSFLEK.[F]	1xAcetyl [N-Term]; 1xOxidation [M14]; 1xPhospho [S10(99.5)]	7.53711e-06	3.28236e-05	1	1	2	O95801	O95801 [1-20]	O95801 1xAcetyl [N-Term]; 1xPhospho [S10(99.5)]	0	2406.94	540974	1.48117e+06			Peak Found	High	Not Found	High	2.066e-05	3.908e-06	3.76	101.49
FALSE	High	[-].MEQPGQDPTSDDVMDSFLEK.[F]	1xAcetyl [N-Term]; 1xDeamidated [Q3]; 1xPhospho [S10(99.6)]	3.90298e-05	3.28236e-05	1	1	1	O95801	O95801 [1-20]	O95801 1xAcetyl [N-Term]; 1xPhospho [S10(99.6)]	0	2391.92				No Quan Values	Not Found	High	Not Found	High	2.066e-05	1.898e-05	3.14
FALSE	High	[-].MEQPGQDPTSDDVMDSFLEK.[F]	1xAcetyl [N-Term]; 1xPhospho [S10(99.6)]	3.26816e-05	3.28236e-05	1	1	1	O95801	O95801 [1-20]	O95801 1xAcetyl [N-Term]; 1xPhospho [S10(99.6)]	0	2390.94		2744421			Not Found	High	Not Found	High	2.066e-05	1.602e-05	3.22	121.72
FALSE	High	[-].MEQSPPPAPEPTQGPTPAR.[S]	1xAcetyl [N-Term]; 1xPhospho [S4(100)]	5.85577e-08	3.28236e-05	1	1	2	Q96AY4	Q96AY4 [1-19]	Q96AY4 1xAcetyl [N-Term]; 1xPhospho [S4(100)]	0	2109.93		2.80987e+06	751352		Not Found	High	Peak Found	High	2.066e-05	3.674e-08	4.3	71
FALSE	High	[-].MERPEEGKQSPPPQPWGR.[L]	1xAcetyl [N-Term]; 1xPhospho [S10(100)]	9.54273e-06	3.28236e-05	1	1	3	Q96EP1	Q96EP1 [1-18]	Q96EP1 1xAcetyl [N-Term]; 1xPhospho [S10(100)]	1	2228			2.09318e+06		Not Found	Not Found	High	High	2.066e-05	4.91e-06	3.95	69.8
FALSE	High	[-].MERPLENGDESPDSQGHATDWR.[F]	1xAcetyl [N-Term]; 1xPhospho [S11(100)]	2.33524e-07	3.28236e-05	1	1	1	Q58EX7	Q58EX7 [1-22]	Q58EX7 1xAcetyl [N-Term]; 1xPhospho [S11(100)]	0	2649.07		1.7514e+06			Not Found	High	Not Found	High	2.066e-05	1.39e-07	4.11	75.27
FALSE	High	[-].MERSPPQSPGPGK.[A]	1xAcetyl [N-Term]; 1xPhospho [S4(100)]	5.43185e-05	3.28236e-05	1	1	3	Q86VQ6	Q86VQ6 [1-13]	Q86VQ6 1xAcetyl [N-Term]; 1xPhospho [S4(100)]	1	1489.65		1140612			Not Found	High	Not Found	High	2.066e-05	2.611e-05	4.07	45.59
FALSE	High	[-].MERSPPQSPGPGK.[A]	1xAcetyl [N-Term]; 2xPhospho [S4(100); S8(100)]	0.162223	0.00808075	1	1	1	Q86VQ6	Q86VQ6 [1-13]	Q86VQ6 1xAcetyl [N-Term]; 2xPhospho [S4(100); S8(100)]	1	1569.62	544575				High	Not Found	Not Found	High	0.003959	0.06277	1.2	42.3
FALSE	High	[-].MESADFYEAEPRPPMSSHLQSPPHAPSSAAFGFPR.[G]	1xAcetyl [N-Term]; 1xPhospho [S3(98.5)]	0.00387967	0.000325743	1	1	1	P49715	P49715 [1-35]	P49715 1xAcetyl [N-Term]; 1xPhospho [S3(98.5)]	0	3950.73			285275		Not Found	Not Found	High	High	0.0001648	0.001545	2.66	112.88
FALSE	High	[-].MESGDEAAIER.[H]	1xAcetyl [N-Term]; 1xPhospho [S3(100)]	0.000141349	3.28236e-05	1	1	1	Q8TDP1	Q8TDP1 [1-11]	Q8TDP1 1xAcetyl [N-Term]; 1xPhospho [S3(100)]	0	1329.5	4.00588e+06				High	Not Found	Not Found	High	2.066e-05	6.554e-05	3.04	63.23
FALSE	High	[-].METDAPQPGLASPDSPHDPCK.[M]	1xAcetyl [N-Term]; 1xCarbamidomethyl [C20]; 1xDeamidated [Q7]; 1xPhospho [S12(99.5)]	1.52068e-07	3.28236e-05	1	1	1	O43347	O43347 [1-21]	O43347 1xAcetyl [N-Term]; 1xPhospho [S12(99.5)]	0	2372.94				No Quan Values	Not Found	High	Not Found	High	2.066e-05	9.188e-08	5.59
FALSE	High	[-].METDAPQPGLASPDSPHDPCK.[M]	1xAcetyl [N-Term]; 1xCarbamidomethyl [C20]; 1xPhospho [S15(100)]	5.23462e-09	3.28236e-05	1	1	3	O43347	O43347 [1-21]	O43347 1xAcetyl [N-Term]; 1xPhospho [S15(100)]	0	2371.96	63758.3	1.04724e+07	1.37281e+06		Peak Found	High	Peak Found	High	2.066e-05	3.61e-09	5.35	74.23
FALSE	High	[-].METDESPSPLPCGPAGEAVMESR.[A]	1xAcetyl [N-Term]; 1xCarbamidomethyl [C12]; 1xPhospho [S8(100)]	2.56501e-09	3.28236e-05	1	1	2	Q8WYQ5	Q8WYQ5 [1-23]	Q8WYQ5 1xAcetyl [N-Term]; 1xPhospho [S8(100)]	0	2569.03		9221920			Not Found	High	Not Found	High	2.066e-05	1.816e-09	5.7	100.41
FALSE	High	[-].METMASPGK.[D]	1xAcetyl [N-Term]; 1xPhospho [S6(100)]	0.000456238	0.000109454	1	1	2	O60684	O60684 [1-9]	O60684 1xAcetyl [N-Term]; 1xPhospho [S6(100)]	0	1073.4	2.60028e+06	1.55724e+06			High	High	Not Found	High	5.534e-05	0.0002024	3.1	58.09
FALSE	High	[-].METMASPGK.[D]	1xAcetyl [N-Term]; 1xOxidation [M4]; 1xPhospho [S6(100)]	0.000953908	0.000139461	1	1	2	O60684	O60684 [1-9]	O60684 1xAcetyl [N-Term]; 1xPhospho [S6(100)]	0	1089.4	4.08772e+06	260370			High	Peak Found	Not Found	High	6.916e-05	0.000411	2.56	34.78
FALSE	High	[-].METQLSNGPTCNNTANGPTTINNNCSSPVDSGNTEDSK.[T]	1xAcetyl [N-Term]; 2xCarbamidomethyl [C11; C25]; 2xDeamidated [N13; N16]; 1xPhospho [S27(99.1)]	1.34305e-05	3.28236e-05	1	1	1	Q12926	Q12926 [1-38]	Q12926 1xAcetyl [N-Term]; 1xPhospho [S27(99.1)]	0	4150.64		1.18252e+06	1.85374e+06		Not Found	High	Peak Found	High	2.066e-05	6.814e-06	3.36	82.33
FALSE	High	[-].METQLSNGPTCNNTANGPTTINNNCSSPVDSGNTEDSK.[T]	1xAcetyl [N-Term]; 2xCarbamidomethyl [C11; C25]; 1xDeamidated [N]; 1xPhospho [S27(100)]	1.32362e-10	3.28236e-05	1	1	6	Q12926	Q12926 [1-38]	Q12926 1xAcetyl [N-Term]; 1xPhospho [S27(100)]	0	4149.66		3.06395e+06	5.11465e+06		Not Found	High	High	High	2.066e-05	1.051e-10	6.82	82.96
FALSE	High	[-].METQLSNGPTCNNTANGPTTINNNCSSPVDSGNTEDSK.[T]	1xAcetyl [N-Term]; 2xCarbamidomethyl [C11; C25]; 1xPhospho [S27(100)]	6.79076e-09	3.28236e-05	1	1	3	Q12926	Q12926 [1-38]	Q12926 1xAcetyl [N-Term]; 1xPhospho [S27(100)]	0	4148.68		2.18643e+06	4.98975e+07		Not Found	High	High	High	2.066e-05	4.637e-09	6.07	81.7
FALSE	High	[-].METQLSNGPTCNNTANGPTTINNNCSSPVDSGNTEDSK.[T]	2xCarbamidomethyl [C11; C25]; 1xOxidation [M1]; 1xPhospho [T/S]	8.4605e-06	3.28236e-05	1	1	1	Q12926	Q12926 [1-38]		0	4122.66			1.03582e+06		Not Found	Not Found	High	High	2.066e-05	4.38e-06	2.81	69.87
FALSE	High	[-].METQLSNGPTCNNTANGPTTINNNCSSPVDSGNTEDSK.[T]	2xCarbamidomethyl [C11; C25]; 2xPhospho [S27(100); T/S]	1.30487e-06	3.28236e-05	1	1	1	Q12926	Q12926 [1-38]	Q12926 2xPhospho [S27(100); T/S]	0	4186.63				No Quan Values	Not Found	Not Found	High	High	2.066e-05	7.249e-07	4.12
FALSE	High	[-].METQLSNGPTCNNTANGPTTINNNCSSPVDSGNTEDSK.[T]	2xCarbamidomethyl [C11; C25]; 1xPhospho [T/S]	0.000337599	7.31745e-05	1	1	1	Q12926	Q12926 [1-38]		0	4106.66			2.14872e+06		Not Found	Not Found	High	High	3.904e-05	0.0001517	2.39	70.03
FALSE	High	[-].MEVAEPSSPTEEEEEEEEHSAEPRPR.[T]	1xAcetyl [N-Term]; 2xPhospho [S7(100); S8(100)]	3.18939e-12	3.28236e-05	1	1	3	Q9NWV8	Q9NWV8 [1-26]	Q9NWV8 1xAcetyl [N-Term]; 2xPhospho [S7(100); S8(100)]	0	3212.23	7.9317e+06				High	Not Found	Not Found	High	2.066e-05	2.931e-12	4.3	72.12
FALSE	High	[-].MEVAEPSSPTEEEEEEEEHSAEPRPR.[T]	1xAcetyl [N-Term]; 1xPhospho [S8(99.2)]	1.19467e-11	3.28236e-05	1	1	2	Q9NWV8	Q9NWV8 [1-26]	Q9NWV8 1xAcetyl [N-Term]; 1xPhospho [S8(99.2)]	0	3132.26	3.3857e+07	19428430			High	High	Not Found	High	2.066e-05	1.041e-11	3.93	72.04
FALSE	High	[-].MEVAEPSSPTEEEEEEEEHSAEPRPR.[T]	1xAcetyl [N-Term]; 3xPhospho [S7(100); S8(100); T10(100)]	0.00177848	0.000206449	1	1	1	Q9NWV8	Q9NWV8 [1-26]	Q9NWV8 1xAcetyl [N-Term]; 3xPhospho [S7(100); S8(100); T10(100)]	0	3292.2	2.1032e+06				High	Not Found	Not Found	High	0.0001142	0.0007417	2.37	71.73
FALSE	High	[-].MEVEAVCGGAGEVEAQDSDPAPAFSK.[A]	1xAcetyl [N-Term]; 1xCarbamidomethyl [C7]; 1xPhospho [S18(100)]	4.61585e-05	3.28236e-05	1	1	1	P35250	P35250 [1-26]	P35250 1xAcetyl [N-Term]; 1xPhospho [S18(100)]	0	2773.14				No Quan Values	Not Found	High	Not Found	High	2.066e-05	2.232e-05	4.8
FALSE	High	[-].MEVKPPPGRPQPDSGR.[R]	1xAcetyl [N-Term]; 1xPhospho [S14(100)]	0.000686533	0.000139461	1	1	12	P51991	P51991 [1-16]	P51991 1xAcetyl [N-Term]; 1xPhospho [S14(100)]	0	1869.87		29544836	2.92429e+07		Not Found	High	High	High	6.916e-05	0.0002997	3.69	56.86
FALSE	High	[-].MEVKPPPGRPQPDSGRR.[R]	1xAcetyl [N-Term]; 1xPhospho [S14(100)]	0.0012956	0.000172916	1	1	3	P51991	P51991 [1-17]	P51991 1xAcetyl [N-Term]; 1xPhospho [S14(100)]	1	2025.97		349533	7.12116e+07		Not Found	Peak Found	High	High	9.943e-05	0.0005492	3.41	50.2
FALSE	High	[-].MEVKPPPGRPQPDSGRRR.[R]	1xAcetyl [N-Term]; 1xPhospho [S14(100)]	0.188316	0.00931344	1	1	1	P51991	P51991 [1-18]	P51991 1xAcetyl [N-Term]; 1xPhospho [S14(100)]	2	2182.07			2.09377e+06		Not Found	Not Found	High	High	0.004561	0.07359	3.07	44.55
FALSE	High	[-].MEVSPLQPVNENMQVNK.[I]	1xAcetyl [N-Term]; 1xOxidation [M13]; 1xPhospho [S4(100)]	6.7794e-06	3.28236e-05	1	1	2	P11388	P11388 [1-17]	P11388 1xAcetyl [N-Term]; 1xPhospho [S4(100)]	0	2094.92	33395.5	2.05456e+06	2.55903e+06		Peak Found	High	High	High	2.066e-05	3.539e-06	4.17	93.88
FALSE	High	[-].MEVSPLQPVNENMQVNK.[I]	1xAcetyl [N-Term]; 1xPhospho [S4(100)]	0.000193679	3.28236e-05	1	1	3	P11388	P11388 [1-17]	P11388 1xAcetyl [N-Term]; 1xPhospho [S4(100)]	0	2078.93	1.59807e+06		2.48765e+06		High	Not Found	High	High	2.066e-05	8.877e-05	2.73	102.93
FALSE	High	[-].MEYASDASLDPEAPWPPAPR.[A]	1xAcetyl [N-Term]; 2xPhospho [S5(100); S8(100)]	1.83722e-06	3.28236e-05	1	1	2	P41273	P41273 [1-20]	P41273 1xAcetyl [N-Term]; 2xPhospho [S5(100); S8(100)]	0	2401.94		524458			Not Found	High	Not Found	High	2.066e-05	1.008e-06	3.66	119.02
FALSE	High	[-].MEYMAESTDRSPGHILCCECGVPISPNPANICVACLR.[S]	1xAcetyl [N-Term]; 5xCarbamidomethyl [C17; C18; C20; C32; C35]; 1xOxidation [M4]; 1xPhospho [S/T/Y]	1.08873e-12	3.28236e-05	1	1	2	Q96D46	Q96D46 [1-37]	Q96D46 1xAcetyl [N-Term]	1	4402.86			5.03067e+06		Not Found	Not Found	High	High	2.066e-05	1.042e-12	6	118.27
FALSE	High	[-].MFDTTPHSGRSTPSSSPSLR.[K]	2xPhospho [S/T]	0.0198299	0.00136677	1	1	1	Q96CP6	Q96CP6 [1-20]		1	2307.95			304282		Not Found	Not Found	High	High	0.0006525	0.007526	2.42	58
FALSE	High	[-].MFDTTPHSGRSTPSSSPSLRK.[R]	1xAcetyl [N-Term]; 3xPhospho [T4(100); T5(98.4); S/T]	0.0668603	0.00375903	1	1	1	Q96CP6	Q96CP6 [1-21]	Q96CP6 1xAcetyl [N-Term]; 3xPhospho [T4(100); T5(98.4); S/T]	2	2558.02				No Quan Values	Not Found	High	Not Found	High	0.001884	0.02555	2.47
FALSE	High	[-].MFGAGDEDDTDFLSPSGGAR.[L]	1xAcetyl [N-Term]; 1xPhospho [S14(100)]	9.49302e-05	3.28236e-05	1	1	3	Q5T1M5	Q5T1M5 [1-20]	Q5T1M5 1xAcetyl [N-Term]; 1xPhospho [S14(100)]	0	2166.83		719268			Not Found	High	Not Found	High	2.066e-05	4.467e-05	3.55	119.18
FALSE	High	[-].MFPAAPSPR.[T]	1xAcetyl [N-Term]; 1xPhospho [S7(100)]	0.00484283	0.000420038	1	1	1	Q8WUM0	Q8WUM0 [1-9]	Q8WUM0 1xAcetyl [N-Term]; 1xPhospho [S7(100)]	0	1095.47	69378.4	8106.7	782983		Peak Found	Peak Found	High	High	0.000206	0.001916	2.05	94.1
FALSE	High	[-].MFPAAPSPRTPGTGSR.[R]	1xAcetyl [N-Term]; 2xPhospho [S7(100); T10(99.4)]	0.0497787	0.00305171	1	1	2	Q8WUM0	Q8WUM0 [1-16]	Q8WUM0 1xAcetyl [N-Term]; 2xPhospho [S7(100); T10(99.4)]	1	1831.76	63547.7		1.23389e+06		Peak Found	Not Found	High	High	0.001484	0.01901	2.48	89.15
FALSE	High	[-].MHPEPAPPPSRSSPELPPSGGSTTSGSR.[R]	1xAcetyl [N-Term]; 1xPhospho [S/T]	0.000604558	0.000109454	1	1	1	Q96D31	Q96D31 [1-28]	Q96D31 1xAcetyl [N-Term]	1	2922.31				No Quan Values	Not Found	Not Found	High	High	5.534e-05	0.0002658	2.53
FALSE	High	[-].MHRDSCPLDCK.[V]	1xAcetyl [N-Term]; 2xCarbamidomethyl [C6; C10]; 1xPhospho [S5(100)]	0.000358306	7.31745e-05	1	1	1	P84103	P84103 [1-11]	P84103 1xAcetyl [N-Term]; 1xPhospho [S5(100)]	1	1540.57		1791493			Not Found	High	Not Found	High	3.904e-05	0.0001608	3.31	43.91
FALSE	High	[-].MIPLEKPGSGGSSPGATSGSGR.[A]	2xPhospho [S12(98.5); S13(98.5)]	0.00125975	0.000172916	1	1	1	Q9UEE5	Q9UEE5 [1-22]	Q9UEE5 2xPhospho [S12(98.5); S13(98.5)]	0	2189.93	293325	480457	418544		Peak Found	Peak Found	High	High	9.943e-05	0.0005355	1.98	67.78
FALSE	High	[-].MITSELPVLQDSTNETTAHSDAGSELEETEVK.[G]	1xAcetyl [N-Term]; 2xPhospho [S20(100); S24(100)]	8.41396e-11	3.28236e-05	1	1	1	Q8WVM7	Q8WVM7 [1-32]	Q8WVM7 1xAcetyl [N-Term]; 2xPhospho [S20(100); S24(100)]	0	3663.55				No Quan Values	Not Found	High	Not Found	High	2.066e-05	6.798e-11	8.41
FALSE	High	[-].MKPPAACAGDMADAASPCSVVNDLR.[W]	2xCarbamidomethyl [C7; C18]; 2xOxidation [M1; M11]; 1xPhospho [S16(100)]	2.9281e-11	3.28236e-05	1	1	5	P52888	P52888 [1-25]	P52888 1xPhospho [S16(100)]	0	2716.12			9.39125e+06		Not Found	Not Found	High	High	2.066e-05	2.468e-11	8.1	85.4
FALSE	High	[-].MKPPAACAGDMADAASPCSVVNDLR.[W]	2xCarbamidomethyl [C7; C18]; 1xOxidation [M]; 1xPhospho [S16(100)]	2.05232e-10	3.28236e-05	1	1	8	P52888	P52888 [1-25]	P52888 1xPhospho [S16(100)]	0	2700.13	4.57534e+06	1.605e+06	9.88735e+06		High	Peak Found	High	High	2.066e-05	1.605e-10	6.86	90.04
FALSE	High	[-].MKPPAACAGDMADAASPCSVVNDLR.[W]	2xCarbamidomethyl [C7; C18]; 1xDeamidated [N22]; 1xPhospho [S16(100)]	0.000116983	3.28236e-05	1	1	1	P52888	P52888 [1-25]	P52888 1xPhospho [S16(100)]	0	2685.12				No Quan Values	Not Found	Not Found	High	High	2.066e-05	5.46e-05	4.4
FALSE	High	[-].MKPPAACAGDMADAASPCSVVNDLR.[W]	2xCarbamidomethyl [C7; C18]; 1xPhospho [S16(100)]	9.53941e-07	3.28236e-05	1	1	4	P52888	P52888 [1-25]	P52888 1xPhospho [S16(100)]	0	2684.13	7.03676e+06				High	Not Found	Not Found	High	2.066e-05	5.371e-07	4.93	98.6
FALSE	High	[-].MKPPAACAGDMADAASPCSVVNDLR.[W]	2xCarbamidomethyl [C7; C18]; 1xDeamidated [N22]; 1xOxidation [M1]; 1xPhospho [S16(100)]	0.00189278	0.000236645	1	1	1	P52888	P52888 [1-25]	P52888 1xPhospho [S16(100)]	0	2701.11				No Quan Values	Not Found	Not Found	High	High	0.000127	0.0007862	3.14
FALSE	High	[-].MKTLETQPLAPDCCPSDQDPAPAHPSPHASPMNK.[N]	1xAcetyl [N-Term]; 2xCarbamidomethyl [C13; C14]; 2xPhospho [S26(100); S30(100)]	0.000850553	0.000139461	1	1	1	Q9BUR4	Q9BUR4 [1-34]	Q9BUR4 1xAcetyl [N-Term]; 2xPhospho [S26(100); S30(100)]	1	3927.62				No Quan Values	Not Found	Not Found	High	High	6.916e-05	0.0003686	3.02
FALSE	High	[-].MLEVHIPSVGPEAEGPRQSPEK.[S]	1xAcetyl [N-Term]; 1xPhospho [S19(100)]	0.0157337	0.00105143	1	1	1	Q96L94	Q96L94 [1-22]	Q96L94 1xAcetyl [N-Term]; 1xPhospho [S19(100)]	1	2509.18	254123		1.23642e+06		High	Not Found	Peak Found	High	0.0005026	0.005993	1.94	109.69
FALSE	High	[-].MLEVHIPSVGPEAEGPRQSPEK.[S]	1xAcetyl [N-Term]; 1xDeamidated [Q18]; 1xPhospho [S19(99.3)]	0.197148	0.00976194	1	1	1	Q96L94	Q96L94 [1-22]	Q96L94 1xAcetyl [N-Term]; 1xPhospho [S19(99.3)]	1	2510.16				No Quan Values	High	Not Found	Not Found	High	0.004759	0.0773	1.94
FALSE	High	[-].MLPAVGSADEEEDPAEEDCPELVPIETTQSEEEEK.[S]	1xCarbamidomethyl [C19]; 1xOxidation [M1]; 1xPhospho [S7(100)]	5.1533e-05	3.28236e-05	1	1	1	Q9BRT8	Q9BRT8 [1-35]	Q9BRT8 1xPhospho [S7(100)]	0	3998.65		1.49437e+06			Not Found	High	Not Found	High	2.066e-05	2.49e-05	2.36	105.9
FALSE	High	[-].MLPAVGSADEEEDPAEEDCPELVPIETTQSEEEEK.[S]	1xCarbamidomethyl [C19]; 1xPhospho [S7(100)]	1.53889e-09	3.28236e-05	1	1	2	Q9BRT8	Q9BRT8 [1-35]	Q9BRT8 1xPhospho [S7(100)]	0	3982.65		4653878			High	High	Not Found	High	2.066e-05	1.112e-09	5.49	110.14
FALSE	High	[-].MLPAVGSADEEEDPAEEDCPELVPMETTQSEEEEK.[S]	1xCarbamidomethyl [C19]; 1xOxidation [M1]; 1xPhospho [S7(100)]	7.07971e-06	3.28236e-05	1	1	1	Q8IUF1	Q8IUF1 [1-35]	Q8IUF1 1xPhospho [S7(100)]	0	4016.6		1.0808e+06			Not Found	High	Not Found	High	2.066e-05	3.683e-06	3.54	103.05
FALSE	High	[-].MLPAVGSADEEEDPAEEDCPELVPMETTQSEEEEK.[S]	1xCarbamidomethyl [C19]; 1xPhospho [S7(100)]	3.61629e-08	3.28236e-05	1	1	1	Q8IUF1	Q8IUF1 [1-35]	Q8IUF1 1xPhospho [S7(100)]	0	4000.61		2.13979e+06			Not Found	High	Not Found	High	2.066e-05	2.312e-08	3.83	107.38
FALSE	High	[-].MLPAVGSVDEEEDPAEEDCPELVPIETTQSEEEEK.[S]	1xCarbamidomethyl [C19]; 1xPhospho [S7(100)]	0.000911071	0.000139461	1	3	1	Q5JTY5	Q5JTY5 [1-35]	Q5JTY5 1xPhospho [S7(100)]	0	4010.68				No Quan Values	Not Found	High	Not Found	High	6.916e-05	0.0003934	1.64
FALSE	High	[-].MLQQDSNDDTEDVSLFDAEEETTNRPR.[K]	1xAcetyl [N-Term]; 1xPhospho [S14(100)]	7.7722e-05	3.28236e-05	1	2	3	Q96ET8	Q96ET8 [1-27]	Q96ET8 1xAcetyl [N-Term]; 1xPhospho [S14(100)]	0	3277.35		1.30697e+07			Not Found	High	Not Found	High	2.066e-05	3.697e-05	3.45	108.98
FALSE	High	[-].MLTDSGGGGTSFEEDLDSVAPR.[S]	2xPhospho [T10(100); S11(100)]	0.038651	0.00235015	1	1	1	Q8IWZ3	Q8IWZ3 [1-22]	Q8IWZ3 2xPhospho [T10(100); S11(100)]	0	2400.93	530030	479594			Peak Found	High	Not Found	High	0.001129	0.01474	1.71	111.91
FALSE	High	[-].MMATPNQTACNAESPVALEEAK.[T]	1xAcetyl [N-Term]; 1xCarbamidomethyl [C10]; 1xOxidation [M2]; 1xPhospho [S14(100)]	5.38821e-09	3.28236e-05	1	1	1	Q96MH2	Q96MH2 [1-22]	Q96MH2 1xAcetyl [N-Term]; 1xPhospho [S14(100)]	0	2501.04		1.42044e+06			Not Found	High	Not Found	High	2.066e-05	3.697e-09	6.79	87.06
FALSE	High	[-].MMATPNQTACNAESPVALEEAK.[T]	1xAcetyl [N-Term]; 1xCarbamidomethyl [C10]; 1xPhospho [S14(100)]	7.12608e-09	3.28236e-05	1	1	1	Q96MH2	Q96MH2 [1-22]	Q96MH2 1xAcetyl [N-Term]; 1xPhospho [S14(100)]	0	2485.04		2.49163e+06			Not Found	High	Not Found	High	2.066e-05	4.844e-09	7.02	97.77
FALSE	High	[-].MMGHRPVLVLSQNTK.[R]	1xAcetyl [N-Term]; 1xPhospho [S11(99.6)]	1.3759e-06	3.28236e-05	1	1	1	P49368	P49368 [1-15]	P49368 1xAcetyl [N-Term]; 1xPhospho [S11(99.6)]	0	1832.89	23349.7		1.35921e+06		Peak Found	Not Found	High	High	2.066e-05	7.643e-07	5.96	90.66
FALSE	High	[-].MNGSNMANTSPSVK.[S]	1xAcetyl [N-Term]; 1xDeamidated [N5]; 1xOxidation [M6]; 1xPhospho [S10(98.8)]	0.0955397	0.0050893	1	1	1	Q9ULR5	Q9ULR5 [1-14]	Q9ULR5 1xAcetyl [N-Term]; 1xPhospho [S10(98.8)]	0	1576.6		380513			Not Found	High	Not Found	High	0.00254	0.03645	1.22	45.49
FALSE	High	[-].MNGSNMANTSPSVK.[S]	1xAcetyl [N-Term]; 1xOxidation [M6]; 1xPhospho [S10(100)]	0.113593	0.0061317	1	1	1	Q9ULR5	Q9ULR5 [1-14]	Q9ULR5 1xAcetyl [N-Term]; 1xPhospho [S10(100)]	0	1575.62		2.04233e+06			Not Found	High	Not Found	High	0.002986	0.04333	2.13	43.47
FALSE	High	[-].MNHLPEDMENALTGSQSSHASLR.[N]	1xAcetyl [N-Term]; 1xOxidation [M8]; 2xPhospho [S15(99.4); S/T]	0.00421153	0.000356096	1	1	1	O95772	O95772 [1-23]	O95772 1xAcetyl [N-Term]; 2xPhospho [S15(99.4); S/T]	0	2743.09			291192		Not Found	Not Found	High	High	0.0001777	0.001671	2.85	95.51
FALSE	High	[-].MNISGSSCGSPNSADTSSDFK.[D]	1xAcetyl [N-Term]; 1xCarbamidomethyl [C8]; 1xPhospho [S10(100)]	8.50134e-06	3.28236e-05	1	1	1	Q99708	Q99708 [1-21]	Q99708 1xAcetyl [N-Term]; 1xPhospho [S10(100)]	0	2270.86		2.45267e+06			Not Found	High	Not Found	High	2.066e-05	4.405e-06	5.73	81.38
FALSE	High	[-].MNNLNDPPNWNIRPNSR.[A]	1xAcetyl [N-Term]; 1xPhospho [S16(100)]	0.0161722	0.00105143	1	1	1	Q96BQ5	Q96BQ5 [1-17]	Q96BQ5 1xAcetyl [N-Term]; 1xPhospho [S16(100)]	0	2173.96		486733	3.1441e+06		Not Found	Peak Found	High	High	0.0005026	0.006142	2.83	99.48
FALSE	High	[-].MNNTAASPMSTATSSSGR.[S]	1xAcetyl [N-Term]; 1xOxidation [M9]; 1xPhospho [S7(100)]	7.90894e-06	3.28236e-05	1	1	8	O75486	O75486 [1-18]	O75486 1xAcetyl [N-Term]; 1xPhospho [S7(100)]	0	1908.75		1.5204e+06	2.71678e+06		Not Found	High	High	High	2.066e-05	4.103e-06	3.96	49.44
FALSE	High	[-].MNNTAASPMSTATSSSGR.[S]	1xAcetyl [N-Term]; 1xPhospho [S7(100)]	1.00617e-05	3.28236e-05	1	1	3	O75486	O75486 [1-18]	O75486 1xAcetyl [N-Term]; 1xPhospho [S7(100)]	0	1892.75		149156	7.62643e+06		Not Found	Peak Found	High	High	2.066e-05	5.175e-06	3.83	63.74
FALSE	High	[-].MNPVYSPGSSGVPYANAK.[G]	1xAcetyl [N-Term]; 1xPhospho [S6(100)]	1.65174e-05	3.28236e-05	1	1	2	A1KXE4	A1KXE4 [1-18]	A1KXE4 1xAcetyl [N-Term]; 1xPhospho [S6(100)]	0	1960.85	4.46561e+06		2.04727e+06		High	Not Found	Peak Found	High	2.066e-05	8.33e-06	4.06	96.04
FALSE	High	[-].MNPVYSPGSSGVPYANAK.[G]	1xAcetyl [N-Term]; 1xDeamidated [N]; 1xPhospho [S/Y]	0.000741728	0.000139461	1	1	2	A1KXE4	A1KXE4 [1-18]	A1KXE4 1xAcetyl [N-Term]	0	1961.84			562298		Not Found	Not Found	High	High	6.916e-05	0.0003233	1.99	97.85
FALSE	High	[-].MNPVYSPGSSGVPYANAK.[G]	1xOxidation [M1]; 2xPhospho [Y5(100); S6(100)]	0.117586	0.00633566	1	1	1	A1KXE4	A1KXE4 [1-18]	A1KXE4 2xPhospho [Y5(100); S6(100)]	0	2014.8		34545.7	620064		Not Found	Peak Found	High	High	0.003127	0.045	1.95	85.15
FALSE	High	[-].MNPVYSPVQPGAPYGNPK.[N]	1xAcetyl [N-Term]; 1xPhospho [S6(100)]	1.95454e-05	3.28236e-05	1	1	1	Q92567	Q92567 [1-18]	Q92567 1xAcetyl [N-Term]; 1xPhospho [S6(100)]	0	2037.91	53279.3		3.94707e+06		Peak Found	Not Found	High	High	2.066e-05	9.775e-06	3.44	94.51
FALSE	High	[-].MNPVYSPVQPGAPYGNPK.[N]	1xAcetyl [N-Term]; 1xDeamidated [Q/N]; 1xPhospho [S6(100)]	0.000282185	7.31745e-05	1	1	2	Q92567	Q92567 [1-18]	Q92567 1xAcetyl [N-Term]; 1xPhospho [S6(100)]	0	2038.9				No Quan Values	Not Found	Not Found	High	High	3.904e-05	0.0001274	3.14
FALSE	High	[-].MNTAPSRPSPTR.[R]	1xAcetyl [N-Term]; 1xPhospho [S9(99.6)]	0.00164787	0.000206449	1	1	4	Q9HCD5	Q9HCD5 [1-12]	Q9HCD5 1xAcetyl [N-Term]; 1xPhospho [S9(99.6)]	0	1436.64		7.49957e+06	346588		Not Found	High	High	High	0.0001142	0.0006891	2.79	46.77
FALSE	High	[-].MNTAPSRPSPTRR.[D]	1xAcetyl [N-Term]; 1xPhospho [S9(99.8)]	0.0115261	0.000858862	1	1	4	Q9HCD5	Q9HCD5 [1-13]	Q9HCD5 1xAcetyl [N-Term]; 1xPhospho [S9(99.8)]	1	1592.74		592422	1.24325e+08		Not Found	Peak Found	High	High	0.0004224	0.004406	3.3	41.05
FALSE	High	[-].MNTAPSRPSPTRR.[D]	1xAcetyl [N-Term]; 1xDeamidated [N2]; 1xPhospho [S/T]	0.0357325	0.00218677	1	1	2	Q9HCD5	Q9HCD5 [1-13]	Q9HCD5 1xAcetyl [N-Term]	1	1593.72	131217	876913	508428		Peak Found	High	High	High	0.001035	0.01355	2.41	42.15
FALSE	High	[-].MNTSPGTVGSDPVILATAGYDHTVR.[F]	1xAcetyl [N-Term]; 1xPhospho [S4(99.6)]	2.91118e-08	3.28236e-05	1	1	1	Q9BVC4	Q9BVC4 [1-25]	Q9BVC4 1xAcetyl [N-Term]; 1xPhospho [S4(99.6)]	0	2681.23	1.99916e+06				High	Not Found	Not Found	High	2.066e-05	1.875e-08	3.39	116.18
FALSE	High	[-].MNVTPEVK.[S]	1xAcetyl [N-Term]; 1xPhospho [T4(100)]	0.0367481	0.00221296	1	1	1	Q5T3I0	Q5T3I0 [1-8]	Q5T3I0 1xAcetyl [N-Term]; 1xPhospho [T4(100)]	0	1039.45		346343			Not Found	High	Not Found	High	0.001058	0.01401	1.78	70.15
FALSE	High	[-].MNYPGRGSPRSPEHNGR.[G]	1xAcetyl [N-Term]; 1xDeamidated [N15]; 2xPhospho [S8(100); S11(100)]	0.00144336	0.000172916	1	1	2	Q8NEL9	Q8NEL9 [1-17]	Q8NEL9 1xAcetyl [N-Term]; 2xPhospho [S8(100); S11(100)]	2	2114.83		2.68351e+06			Not Found	High	Not Found	High	9.943e-05	0.0006094	4.18	46.4
FALSE	High	[-].MNYPGRGSPRSPEHNGR.[G]	1xAcetyl [N-Term]; 2xPhospho [S8(100); S11(100)]	0.0361352	0.00221296	1	1	1	Q8NEL9	Q8NEL9 [1-17]	Q8NEL9 1xAcetyl [N-Term]; 2xPhospho [S8(100); S11(100)]	2	2113.84		4.19048e+06			Not Found	High	Not Found	High	0.001035	0.01374	3.63	44.37
FALSE	High	[-].MPSETPQAEVGPTGCPHR.[S]	1xCarbamidomethyl [C15]; 1xPhospho [S/T]	0.000508788	0.000109454	1	1	1	P0DN79	P0DN79 [1-18]		0	2030.85		300210048	181144		Not Found	High	Peak Found	High	5.534e-05	0.0002252	2.63	47.26
FALSE	High	[-].MPSETPQAEVGPTGCPHR.[S]	1xCarbamidomethyl [C15]; 1xDeamidated [Q7]; 1xPhospho [S/T]	0.123125	0.00653922	1	1	1	P0DN79	P0DN79 [1-18]		0	2031.83				No Quan Values	Not Found	High	Not Found	High	0.003213	0.04696	2.28
FALSE	High	[-].MQNSEGGADSPASVALRPSAAAPPVPASPQR.[V]	1xAcetyl [N-Term]; 1xPhospho [S28(100)]	1.71736e-06	3.28236e-05	1	1	1	P48378	P48378 [1-31]	P48378 1xAcetyl [N-Term]; 1xPhospho [S28(100)]	0	3138.47				No Quan Values	High	Not Found	Not Found	High	2.066e-05	9.459e-07	3.28
FALSE	High	[-].MQSPAVLVTSR.[R]	1xAcetyl [N-Term]; 1xPhospho [S3(100)]	0.000319516	7.31745e-05	1	1	1	Q53T59	Q53T59 [1-11]	Q53T59 1xAcetyl [N-Term]; 1xPhospho [S3(100)]	0	1310.62	1.22763e+06		1.81945e+06		High	Not Found	Peak Found	High	3.904e-05	0.0001435	3.2	93.37
FALSE	High	[-].MRKETPPPLVPPAAR.[E]	1xOxidation [M1]; 1xPhospho [T5(100)]	2.07015e-07	3.28236e-05	1	1	3	Q9BQA1	Q9BQA1 [1-15]	Q9BQA1 1xPhospho [T5(100)]	2	1755.9			3.02388e+06		Not Found	Not Found	High	High	2.066e-05	1.237e-07	4.88	58.31
FALSE	High	[-].MRKETPPPLVPPAAR.[E]	1xPhospho [T5(100)]	0.00100348	0.000139461	1	1	1	Q9BQA1	Q9BQA1 [1-15]	Q9BQA1 1xPhospho [T5(100)]	2	1739.9	1.11213e+06	95344.3	142698		High	Peak Found	Peak Found	High	6.916e-05	0.0004314	2.86	63.64
FALSE	High	[-].MRNSEEQPSGGTTVLQR.[L]	1xAcetyl [N-Term]; 1xPhospho [S4(100)]	6.7794e-06	3.28236e-05	1	1	2	Q4VCS5	Q4VCS5 [1-17]	Q4VCS5 1xAcetyl [N-Term]; 1xPhospho [S4(100)]	1	2011.89		3.84985e+06			Not Found	High	Not Found	High	2.066e-05	3.542e-06	5.17	64.49
FALSE	High	[-].MRNSEEQPSGGTTVLQR.[L]	1xOxidation [M1]; 1xPhospho [S4(100)]	0.000265745	7.31745e-05	1	1	1	Q4VCS5	Q4VCS5 [1-17]	Q4VCS5 1xPhospho [S4(100)]	1	1985.87				No Quan Values	Not Found	High	Not Found	High	3.904e-05	0.0001203	3.41
FALSE	High	[-].MRNSEEQPSGGTTVLQR.[L]	1xPhospho [S4(100)]	0.000313699	7.31745e-05	1	1	1	Q4VCS5	Q4VCS5 [1-17]	Q4VCS5 1xPhospho [S4(100)]	1	1969.88	1.69822e+07	449354	186923		Peak Found	High	Peak Found	High	3.904e-05	0.0001409	2.99	45.44
FALSE	High	[-].MSGEDEQQEQTIAEDLVVTK.[Y]	1xAcetyl [N-Term]; 1xPhospho [S2(100)]	0.000100026	3.28236e-05	1	1	1	Q9UQ80	Q9UQ80 [1-20]	Q9UQ80 1xAcetyl [N-Term]; 1xPhospho [S2(100)]	0	2372.02	279575	797623			Peak Found	High	Not Found	High	2.066e-05	4.696e-05	4.07	113.21
FALSE	High	[-].MTKEYQDLQHLDNEESDHHQLR.[K]	2xDeamidated [Q6; Q9]; 1xPhospho [S16(100)]	0.0382197	0.00229443	1	1	1	P07306	P07306 [1-22]	P07306 1xPhospho [S16(100)]	1	2848.19		80581512	6.97434e+06		Not Found	High	Peak Found	High	0.001105	0.01451	2.77	84.34
FALSE	High	[-].MTTESGSDSESKPDQEAEPQEAAGAQGR.[A]	1xAcetyl [N-Term]; 2xPhospho [T2(99.4); S5(98.8)]	1.31894e-09	3.28236e-05	1	1	1	Q9Y2J2	Q9Y2J2 [1-28]	Q9Y2J2 1xAcetyl [N-Term]; 2xPhospho [T2(99.4); S5(98.8)]	0	3095.18	4.09821e+06	281459			High	Peak Found	Not Found	High	2.066e-05	9.587e-10	5.13	53.69
FALSE	High	[-].MTVGRPEGAPGGAEGSR.[Q]	1xPhospho [T2(100)]	0.0808079	0.00438766	1	1	1	Q96MY7	Q96MY7 [1-17]	Q96MY7 1xPhospho [T2(100)]	0	1708.75				No Quan Values	Not Found	High	Not Found	High	0.00218	0.03089	1.46
FALSE	High	[-].MWNSGFESYGSSSYGGAGGYTQSPGGFGSPAPSQAEK.[K]	1xAcetyl [N-Term]; 2xPhospho [S23(99.2); S29(100)]	0.00014748	3.28236e-05	1	1	1	P15927	P15927 [1-37]	P15927 1xAcetyl [N-Term]; 2xPhospho [S23(99.2); S29(100)]	0	3892.51				No Quan Values	High	Not Found	Not Found	High	2.066e-05	6.824e-05	2.7
FALSE	High	[-].MWNSGFESYGSSSYGGAGGYTQSPGGFGSPAPSQAEK.[K]	1xAcetyl [N-Term]; 1xPhospho [S23(100)]	4.59588e-09	3.28236e-05	1	1	2	P15927	P15927 [1-37]	P15927 1xAcetyl [N-Term]; 1xPhospho [S23(100)]	0	3812.55	4.63869e+06	366734	2.44187e+06		High	Peak Found	Peak Found	High	2.066e-05	3.182e-09	4.95	118.5
FALSE	High	[-].MWNSGFESYGSSSYGGAGGYTQSPGGFGSPAPSQAEK.[K]	1xAcetyl [N-Term]; 1xDeamidated [N3]; 2xPhospho [S29(99.9); S/Y/T]	0.0125045	0.000973413	1	1	1	P15927	P15927 [1-37]	P15927 1xAcetyl [N-Term]; 2xPhospho [S29(99.9); S/Y/T]	0	3893.5	534246				High	Not Found	Not Found	High	0.0004712	0.00479	2.53	118.54
FALSE	High	[-].MYPESTTGSPAR.[L]	1xPhospho [S9(100)]	0.0129198	0.000973413	1	1	1	Q13303	Q13303 [1-12]	Q13303 1xPhospho [S9(100)]	0	1376.56		805150			Not Found	High	Not Found	High	0.0004712	0.004938	2.21	41.16
FALSE	High	[EK].HLSPNDNENDTSYVIESDEDLEMEMLK.[HS]	1xPhospho [S17(100)]	9.20905e-12	3.28236e-05	1	1	1	Q14191	Q14191 [424-450]; [451-477]	Q14191 1xPhospho [S440(100)]; 1xPhospho [S467(100)]	0	3247.33				No Quan Values	Not Found	High	Not Found	High	2.066e-05	8.121e-12	6.69
FALSE	High	[EK].HLSPNDNENDTSYVIESDEDLEMEMLK.[HS]	1xOxidation [M23]; 1xPhospho [S17(100)]	3.11744e-11	3.28236e-05	1	1	1	Q14191	Q14191 [424-450]; [451-477]	Q14191 1xPhospho [S440(100)]; 1xPhospho [S467(100)]	0	3263.33		1.9886e+06			Not Found	High	Not Found	High	2.066e-05	2.621e-11	6.5	102.45
FALSE	High	[EK].HLSPNDNENDTSYVIESDEDLEMEMLK.[HS]	1xDeamidated [N9]; 1xOxidation [M25]; 1xPhospho [S17(100)]	2.71004e-05	3.28236e-05	1	1	1	Q14191	Q14191 [424-450]; [451-477]	Q14191 1xPhospho [S440(100)]; 1xPhospho [S467(100)]	0	3264.31				No Quan Values	Not Found	High	Not Found	High	2.066e-05	1.337e-05	3.54
FALSE	High	[EK].HLSPNDNENDTSYVIESDEDLEMEMLK.[HS]	2xOxidation [M23; M25]; 1xPhospho [S17(100)]	3.91002e-11	3.28236e-05	1	1	1	Q14191	Q14191 [424-450]; [451-477]	Q14191 1xPhospho [S440(100)]; 1xPhospho [S467(100)]	0	3279.32		1.48929e+06			Not Found	High	Not Found	High	2.066e-05	3.258e-11	5.73	87.21
FALSE	High	[EK].HLSPNDNENDTSYVIESDEDLEMEMLK.[HS]	2xPhospho [S3(100); S17(100)]	5.62708e-09	3.28236e-05	1	1	2	Q14191	Q14191 [424-450]; [451-477]	Q14191 2xPhospho [S426(100); S440(100)]; 2xPhospho [S453(100); S467(100)]	0	3327.3		3.80321e+06			Not Found	High	Not Found	High	2.066e-05	3.869e-09	6.2	112.69
FALSE	High	[EK].HLSPNDNENDTSYVIESDEDLEMEMLK.[HS]	1xOxidation [M23]; 2xPhospho [S3(100); S17(100)]	1.57467e-06	3.28236e-05	1	1	1	Q14191	Q14191 [424-450]; [451-477]	Q14191 2xPhospho [S426(100); S440(100)]; 2xPhospho [S453(100); S467(100)]	0	3343.29		2.1131e+06			Not Found	High	Not Found	High	2.066e-05	8.702e-07	5	106.79
FALSE	High	[K].AAAAAAAAAAAATGTEAGPGTAGGSENGSEVAAQPAGLSGPAEVGPGAVGER.[T]	1xPhospho [T/S]	1.97274e-07	3.28236e-05	1	1	1	O60341	O60341 [7-58]		0	4482.08	873207				High	Not Found	Not Found	High	2.066e-05	1.182e-07	2.04	97.24
FALSE	High	[K].AAAAAAAAAAAATGTEAGPGTAGGSENGSEVAAQPAGLSGPAEVGPGAVGERTPR.[K]	1xPhospho [T53(100)]	7.40622e-09	3.28236e-05	1	1	1	O60341	O60341 [7-61]	O60341 1xPhospho [T59(100)]	1	4836.28				No Quan Values	High	Not Found	Not Found	High	2.066e-05	5.025e-09	5.54
FALSE	High	[K].AAAAALSGSPPQTEKPTHYR.[Y]	1xPhospho [S9(100)]	7.99996e-09	3.28236e-05	1	1	13	Q9H9P5	Q9H9P5 [7-26]	Q9H9P5 1xPhospho [S15(100)]	0	2133.01		418439	1.38594e+07		Not Found	Peak Found	High	High	2.066e-05	5.425e-09	5.43	46.86
FALSE	High	[K].AAAAALSGSPPQTEKPTHYR.[Y]	1xDeamidated [Q12]; 1xPhospho [S/T/Y]	0.00146392	0.000172916	1	1	1	Q9H9P5	Q9H9P5 [7-26]		0	2134		243266			Not Found	High	Not Found	High	9.943e-05	0.0006173	3.16	49.12
FALSE	High	[K].AAAAAPASEDEDDEDDEDDEDDDDDEEDDSEEEAMETTPAK.[G]	3xPhospho [S8(100); S30(100); T38(100)]	4.66878e-08	3.28236e-05	1	1	3	P19338	P19338 [177-217]	P19338 3xPhospho [S184(100); S206(100); T214(100)]	0	4686.46	3.94328e+07				High	Not Found	Not Found	High	2.066e-05	2.956e-08	6.27	55.07
FALSE	High	[K].AAAAAPASEDEDDEDDEDDEDDDDDEEDDSEEEAMETTPAK.[G]	1xOxidation [M35]; 2xPhospho [S8(100); S30(100)]	2.19558e-10	3.28236e-05	1	1	17	P19338	P19338 [177-217]	P19338 2xPhospho [S184(100); S206(100)]	0	4622.49	4.1357e+08	2.54491e+06			High	High	Not Found	High	2.066e-05	1.709e-10	6.41	49.1
FALSE	High	[K].AAAAAPASEDEDDEDDEDDEDDDDDEEDDSEEEAMETTPAK.[G]	2xPhospho [S8(100); S30(100)]	3.25982e-10	3.28236e-05	1	1	12	P19338	P19338 [177-217]	P19338 2xPhospho [S184(100); S206(100)]	0	4606.49	1.16681e+09	1.60973e+07			High	High	Not Found	High	2.066e-05	2.503e-10	8.88	60.45
FALSE	High	[K].AAAAAPASEDEDDEDDEDDEDDDDDEEDDSEEEAMETTPAK.[G]	1xOxidation [M35]; 1xPhospho [S30(100)]	7.08274e-10	3.28236e-05	1	1	3	P19338	P19338 [177-217]	P19338 1xPhospho [S206(100)]	0	4542.52	1.40741e+07				High	Not Found	Not Found	High	2.066e-05	5.27e-10	6.96	48.96
FALSE	High	[K].AAAAAPASEDEDDEDDEDDEDDDDDEEDDSEEEAMETTPAK.[G]	1xPhospho [S30(100)]	1.20934e-09	3.28236e-05	1	1	5	P19338	P19338 [177-217]	P19338 1xPhospho [S206(100)]	0	4526.53	5.88373e+07				High	High	Not Found	High	2.066e-05	8.813e-10	8.06	59.37
FALSE	High	[K].AAAAAWEEPSSGNGTAR.[A]	1xDeamidated [N13]; 1xPhospho [S11(99.2)]	2.04269e-06	3.28236e-05	1	1	2	Q9P258	Q9P258 [6-22]	Q9P258 1xPhospho [S16(99.2)]	0	1726.71	3.95797e+06				High	Not Found	Not Found	High	2.066e-05	1.116e-06	5.36	53.7
FALSE	High	[K].AAAQLLQSQAQQSGAQQTK.[K]	1xPhospho [S13(100)]	2.26865e-05	3.28236e-05	1	1	1	Q9NVA2	Q9NVA2 [400-418]	Q9NVA2 1xPhospho [S412(100)]	0	2036.98	290331		999243		Peak Found	Not Found	High	High	2.066e-05	1.128e-05	4.91	53.46
FALSE	High	[K].AAATPESQEPQAK.[G]	1xPhospho [T4(100)]	6.03454e-05	3.28236e-05	1	1	3	P49006	P49006 [145-157]	P49006 1xPhospho [T148(100)]	0	1407.62	3.78691e+06	217551			High	Peak Found	Not Found	High	2.066e-05	2.892e-05	3.45	24.03
FALSE	High	[K].AAATPESQEPQAK.[G]	2xPhospho [T4(100); S7(100)]	0.0017037	0.000206449	1	1	1	P49006	P49006 [145-157]	P49006 2xPhospho [T148(100); S151(100)]	0	1487.58	1.04928e+06	127781			High	Peak Found	Not Found	High	0.0001142	0.0007123	2.82	22.05
FALSE	High	[K].AAAYDISEDEED.[-]	1xPhospho [S7(100)]	0.175792	0.00878928	1	1	2	P49585	P49585 [356-367]	P49585 1xPhospho [S362(100)]	0	1407.48	9.47593e+07				High	Not Found	Not Found	High	0.004301	0.06801	3.23	57.28
FALSE	High	[K].AACPCPQSSPPEQK.[E]	2xCarbamidomethyl [C3; C5]; 1xPhospho [S9(100)]	0.000121502	3.28236e-05	1	1	2	Q5THK1	Q5THK1 [1986-1999]	Q5THK1 1xPhospho [S1994(100)]	0	1636.65	33315.7	1.31126e+06			Peak Found	High	Not Found	High	2.066e-05	5.66e-05	2.81	29.71
FALSE	High	[K].AADPPAENSSAPEAEQGGAE.[-]	1xDeamidated [N/Q]; 1xPhospho [S10(99.4)]	0.000225926	3.28236e-05	1	1	5	P67809	P67809 [305-324]	P67809 1xPhospho [S314(99.4)]	0	1978.75	4.07702e+06	165892			High	Peak Found	Not Found	High	2.066e-05	0.000103	3.16	43.24
FALSE	High	[K].AADPPAENSSAPEAEQGGAE.[-]	1xPhospho [S10(100)]	7.27408e-08	3.28236e-05	1	1	6	P67809	P67809 [305-324]	P67809 1xPhospho [S314(100)]	0	1977.77	1.16652e+08		213498		High	Not Found	Peak Found	High	2.066e-05	4.522e-08	4.66	39.3
FALSE	High	[K].AADPPAENSSAPEAEQGGAE.[-]	2xPhospho [S9(100); S10(100)]	0.00502252	0.000444949	1	1	2	P67809	P67809 [305-324]	P67809 2xPhospho [S313(100); S314(100)]	0	2057.74	1.26614e+06				High	Not Found	Not Found	High	0.0002183	0.001983	2.32	37.61
FALSE	High	[K].AADPVPSFDESSQDTSEK.[S]	1xPhospho [S/T]	0.0886261	0.00469906	1	1	1	Q96QE3	Q96QE3 [806-823]		0	1989.8	611974				High	Not Found	Not Found	High	0.002331	0.03378	1.56	69.07
FALSE	High	[K].AADRLPNLSSPSAEGPPGPPSGPAPR.[K]	1xDeamidated [N7]; 1xPhospho [S]	2.75105e-07	3.28236e-05	1	1	1	O60784	O60784 [453-478]		1	2576.21				No Quan Values	High	Not Found	Not Found	High	2.066e-05	1.625e-07	3.67
FALSE	High	[K].AADRLPNLSSPSAEGPPGPPSGPAPR.[K]	1xPhospho [S10(99.6)]	7.91064e-14	3.28236e-05	1	1	3	O60784	O60784 [453-478]	O60784 1xPhospho [S462(99.6)]	1	2575.23	7.12809e+06				High	Not Found	Not Found	High	2.066e-05	8.373e-14	6.38	81.79
FALSE	High	[K].AADSVEDEIEEVALR.[-]	1xPhospho [S4(100)]	0.0891396	0.00478044	1	1	2	Q86VQ0	Q86VQ0 [683-697]	Q86VQ0 1xPhospho [S686(100)]	0	1725.76		67784.4			Not Found	High	Not Found	High	0.002343	0.0339	1.14	112.26
FALSE	High	[K].AAEAGGAEEQYGFLTTPTK.[Q]	1xPhospho [T16(99.5)]	1.09725e-05	3.28236e-05	1	1	2	P46821	P46821 [1052-1070]	P46821 1xPhospho [T1067(99.5)]	0	2020.89		4173092			Not Found	High	Not Found	High	2.066e-05	5.623e-06	4.53	83.47
FALSE	High	[K].AAEDMPEAEQDLERPPTPAGGRPDSPGLQAPAGQQR.[A]	1xDeamidated [Q10]; 1xOxidation [M5]; 2xPhospho [T17(100); S25(100)]	9.71338e-08	3.28236e-05	1	1	1	Q02410	Q02410 [289-324]	Q02410 2xPhospho [T305(100); S313(100)]	0	3916.68		2.09691e+06			Not Found	High	Not Found	High	2.066e-05	5.976e-08	5.44	73.14
FALSE	High	[K].AAEDMPEAEQDLERPPTPAGGRPDSPGLQAPAGQQR.[A]	1xOxidation [M5]; 2xPhospho [T17(100); S25(100)]	5.6615e-08	3.28236e-05	1	1	2	Q02410	Q02410 [289-324]	Q02410 2xPhospho [T305(100); S313(100)]	0	3915.7	258508	1.19157e+06	490172		Peak Found	High	Peak Found	High	2.066e-05	3.556e-08	4.99	73.22
FALSE	High	[K].AAEDMPEAEQDLERPPTPAGGRPDSPGLQAPAGQQR.[A]	2xPhospho [T17(100); S25(100)]	4.57963e-08	3.28236e-05	1	1	1	Q02410	Q02410 [289-324]	Q02410 2xPhospho [T305(100); S313(100)]	0	3899.71		6243621			Not Found	High	Not Found	High	2.066e-05	2.9e-08	5.59	81.15
FALSE	High	[K].AAEDMPEAEQDLERPPTPAGGRPDSPGLQAPAGQQR.[A]	1xPhospho [S25(99.1)]	1.88985e-05	3.28236e-05	1	1	1	Q02410	Q02410 [289-324]	Q02410 1xPhospho [S313(99.1)]	0	3819.74		1.53593e+06	2.95063e+06		Not Found	Peak Found	High	High	2.066e-05	9.478e-06	3.12	80.33
FALSE	High	[K].AAEHDLEVASEEEQER.[E]	1xPhospho [S10(100)]	5.27811e-05	3.28236e-05	1	1	2	Q9UPS8	Q9UPS8 [521-536]	Q9UPS8 1xPhospho [S530(100)]	0	1921.78	2.66667e+06	1.00682e+06	189688		High	Peak Found	Peak Found	High	2.066e-05	2.543e-05	4.93	46.63
FALSE	High	[K].AAEHDLEVASEEEQEREGSENNQPQVEEER.[K]	2xPhospho [S10(100); S19(100)]	1.87176e-05	3.28236e-05	1	1	1	Q9UPS8	Q9UPS8 [521-550]	Q9UPS8 2xPhospho [S530(100); S539(100)]	1	3627.44	628343				High	Not Found	Not Found	High	2.066e-05	9.367e-06	3.6	57.36
FALSE	High	[K].AAEHDLEVASEEEQEREGSENNQPQVEEER.[K]	1xPhospho [S10(100)]	1.12499e-09	3.28236e-05	1	1	3	Q9UPS8	Q9UPS8 [521-550]	Q9UPS8 1xPhospho [S530(100)]	1	3547.47	8.57451e+06				High	Not Found	Not Found	High	2.066e-05	8.219e-10	6.63	56.14
FALSE	High	[K].AAEHDLEVASEEEQEREGSENNQPQVEEERK.[K]	1xPhospho [S10(100)]	3.14504e-05	3.28236e-05	1	1	1	Q9UPS8	Q9UPS8 [521-551]	Q9UPS8 1xPhospho [S530(100)]	2	3675.57	1.27735e+06				High	Not Found	Not Found	High	2.066e-05	1.549e-05	3.37	52.04
FALSE	High	[K].AAESETPGKSPEK.[K]	1xPhospho [S10(100)]	1.25552e-06	3.28236e-05	1	1	2	O76021	O76021 [418-430]	O76021 1xPhospho [S427(100)]	1	1410.61	7.65699e+06	12105.1	11560		High	Peak Found	Peak Found	High	2.066e-05	6.981e-07	4.59	18.02
FALSE	High	[K].AAFDDAIAELDTLSEESYK.[D]	1xPhospho [S14(100)]	2.84545e-07	3.28236e-05	1	1	3	P62258	P62258 [197-215]	P62258 1xPhospho [S210(100)]	0	2167.93		25190638	647654		Not Found	High	High	High	2.066e-05	1.681e-07	5.72	116.15
FALSE	High	[K].AAGALLTEGEACHMSLSSPELGPLTK.[G]	1xCarbamidomethyl [C12]; 1xOxidation [M14]; 1xPhospho [T/S]	0.171804	0.00864181	1	1	1	Q12802	Q12802 [1265-1290]		0	2736.26	138739				High	Not Found	Not Found	High	0.004239	0.06664	1.37	99.36
FALSE	High	[K].AAGARPLTSPESLSR.[D]	1xPhospho [S9(100)]	0.000143364	3.28236e-05	1	1	5	P46379	P46379 [1073-1087]	P46379 1xPhospho [S1081(100)]	0	1592.78		221488	2.84219e+07		Not Found	Peak Found	High	High	2.066e-05	6.649e-05	3.48	57.3
FALSE	High	[K].AAGDTTVIENSDVSPETESSEK.[E]	1xPhospho [S14(100)]	6.23442e-08	3.28236e-05	1	1	2	Q86UP2	Q86UP2 [1300-1321]	Q86UP2 1xPhospho [S1313(100)]	0	2345.99	1.14365e+07	142874	128754		High	Peak Found	Peak Found	High	2.066e-05	3.908e-08	5.74	57.94
FALSE	High	[K].AAGGIILTASHCPGGPGGEFGVK.[F]	1xCarbamidomethyl [C12]; 1xPhospho [T/S]	0.00436623	0.000356096	1	1	1	Q15124	Q15124 [113-135]		0	2233.05				No Quan Values	High	Not Found	Not Found	High	0.0001777	0.001728	1.91
FALSE	High	[K].AAGGNSREPSPLPELALR.[K]	2xPhospho [S6(100); S10(100)]	2.1726e-05	3.28236e-05	1	1	4	Q13207	Q13207 [648-665]	Q13207 2xPhospho [S653(100); S657(100)]	1	1994.91		14498134	656915		Not Found	High	High	High	2.066e-05	1.085e-05	4.9	97.06
FALSE	High	[K].AAGGNSREPSPLPELALR.[K]	1xPhospho [S10(100)]	2.42704e-07	3.28236e-05	1	1	2	Q13207	Q13207 [648-665]	Q13207 1xPhospho [S657(100)]	1	1914.94	156591		1.15268e+06		High	Not Found	High	High	2.066e-05	1.439e-07	4.17	89.62
FALSE	High	[K].AAGGNSREPSPLPELALR.[K]	1xDeamidated [N5]; 2xPhospho [S6(100); S10(100)]	0.00880159	0.000685314	1	1	2	Q13207	Q13207 [648-665]	Q13207 2xPhospho [S653(100); S657(100)]	1	1995.89		495518			Not Found	High	Not Found	High	0.0003344	0.003384	3.04	98.2
FALSE	High	[K].AAGISLIVPGKSPTR.[K]	1xPhospho [S/T]	6.67782e-07	3.28236e-05	1	1	1	P47736	P47736 [473-487]		1	1546.84	78212.3		2.86066e+06		Peak Found	Not Found	High	High	2.066e-05	3.817e-07	4.63	86.67
FALSE	High	[K].AAGISLIVPGKSPTRK.[K]	1xPhospho [S12(99.7)]	4.90948e-06	3.28236e-05	1	1	1	P47736	P47736 [473-488]	P47736 1xPhospho [S484(99.7)]	2	1674.93			1.97042e+06		Not Found	Not Found	High	High	2.066e-05	2.591e-06	4.45	74.3
FALSE	High	[K].AAGMSSPGAQSHPEELPR.[G]	1xOxidation [M4]; 1xPhospho [S6(99.3)]	0.00015387	3.28236e-05	1	1	1	Q13459	Q13459 [712-729]	Q13459 1xPhospho [S717(99.3)]	0	1917.82		322620			Not Found	High	Not Found	High	2.066e-05	7.107e-05	2.84	42.73
FALSE	High	[K].AAGMSSPGAQSHPEELPR.[G]	1xPhospho [S6(98.6)]	0.00154932	0.000172916	1	1	2	Q13459	Q13459 [712-729]	Q13459 1xPhospho [S717(98.6)]	0	1901.82		604189			Not Found	High	Not Found	High	9.943e-05	0.0006496	2.07	52.16
FALSE	High	[K].AAGSPSSSDQDEKLPGQDESTAGTSEQNDILK.[V]	1xDeamidated [Q17]; 2xPhospho [S4(100); S/T]	1.4092e-10	3.28236e-05	1	1	1	Q9Y520	Q9Y520 [184-215]	Q9Y520 2xPhospho [S187(100); S/T]	1	3423.4		18840572			Not Found	High	Not Found	High	2.066e-05	1.117e-10	7.43	76.55
FALSE	High	[K].AAGSPSSSDQDEKLPGQDESTAGTSEQNDILK.[V]	2xPhospho [S4(100); S/T]	1.83932e-09	3.28236e-05	1	1	1	Q9Y520	Q9Y520 [184-215]	Q9Y520 2xPhospho [S187(100); S/T]	1	3422.42	1.37822e+06	12864222			High	Peak Found	Not Found	High	2.066e-05	1.319e-09	4.87	75.93
FALSE	High	[K].AAGSPSSSDQDEKLPGQDESTAGTSEQNDILK.[V]	2xDeamidated [Q17; Q27]; 1xPhospho [S4(100)]	1.8106e-10	3.28236e-05	1	1	1	Q9Y520	Q9Y520 [184-215]	Q9Y520 1xPhospho [S187(100)]	1	3344.42				No Quan Values	Not Found	High	Not Found	High	2.066e-05	1.423e-10	6.06
FALSE	High	[K].AAGSPSSSDQDEKLPGQDESTAGTSEQNDILK.[V]	1xPhospho [S4(100)]	4.16157e-15	3.28236e-05	1	1	2	Q9Y520	Q9Y520 [184-215]	Q9Y520 1xPhospho [S187(100)]	1	3342.45		55031792			Not Found	High	Not Found	High	2.066e-05	4.934e-15	9.46	72.17
FALSE	High	[K].AAGYKVSPGRPPGSIK.[A]	1xPhospho [S7(100)]	0.00152748	0.000172916	1	1	3	Q7Z6I8	Q7Z6I8 [131-146]	Q7Z6I8 1xPhospho [S137(100)]	1	1664.85			2.59841e+06		Not Found	Not Found	High	High	9.943e-05	0.0006421	2.57	49.23
FALSE	High	[K].AAIISAEGDSK.[A]	1xPhospho [S5(100)]	0.0164413	0.00105143	1	1	1	P35232	P35232 [209-219]	P35232 1xPhospho [S213(100)]	0	1141.51	848386	300648			High	Peak Found	Not Found	High	0.0005026	0.006263	1.32	45.84
FALSE	High	[K].AAIPPPVYEEQDRPRSPTGPSNSFLANMGGTVAHK.[I]	1xOxidation [M28]; 1xPhospho [S16(99.4)]	4.57378e-09	3.28236e-05	1	1	10	Q96I25	Q96I25 [207-241]	Q96I25 1xPhospho [S222(99.4)]	1	3787.79	1.01437e+07		4.99906e+07		High	Not Found	High	High	2.066e-05	3.167e-09	5.43	84.09
FALSE	High	[K].AAIPPPVYEEQDRPRSPTGPSNSFLANMGGTVAHK.[I]	1xPhospho [S/Y/T]	3.81798e-07	3.28236e-05	1	1	6	Q96I25	Q96I25 [207-241]		1	3771.79	869497		3.7825e+08		High	Not Found	High	High	2.066e-05	2.228e-07	4.74	96.32
FALSE	High	[K].AAIPPPVYEEQDRPRSPTGPSNSFLANMGGTVAHK.[I]	1xDeamidated [N/Q]; 1xOxidation [M28]; 1xPhospho [Y/S/T]	0.00421153	0.000356096	1	1	2	Q96I25	Q96I25 [207-241]		1	3788.77	6.84677e+06				High	Not Found	Not Found	High	0.0001777	0.001677	3.43	84.02
FALSE	High	[K].AAISDSADCSLSPDVDPVLAFQR.[E]	1xCarbamidomethyl [C9]; 2xPhospho [S10(100); S12(100)]	5.34998e-07	3.28236e-05	1	1	1	Q8TEW0	Q8TEW0 [798-820]	Q8TEW0 2xPhospho [S807(100); S809(100)]	0	2594.09	138199	959843	2.3622e+06		Peak Found	Peak Found	High	High	2.066e-05	3.073e-07	4.44	118.27
FALSE	High	[K].AAISDSADCSLSPDVDPVLAFQR.[E]	1xCarbamidomethyl [C9]; 1xPhospho [S]	2.61175e-06	3.28236e-05	1	1	1	Q8TEW0	Q8TEW0 [798-820]		0	2514.12	942420				High	Not Found	Not Found	High	2.066e-05	1.414e-06	4.43	115.04
FALSE	High	[K].AALEPKESRSPQQSAALPR.[R]	2xPhospho [S8(100); S10(100)]	0.0560486	0.00331344	1	1	1	Q6IBW4	Q6IBW4 [275-293]	Q6IBW4 2xPhospho [S282(100); S284(100)]	2	2196.02		5.09139e+06			Not Found	High	Not Found	High	0.001605	0.02141	2.7	54.6
FALSE	High	[K].AALLAQYADVTDEEDEADEK.[D]	1xPhospho [T11(100)]	3.01487e-07	3.28236e-05	1	1	9	Q96MW1	Q96MW1 [129-148]	Q96MW1 1xPhospho [T139(100)]	0	2275.95	1.28611e+08	7.61634e+07	5.83985e+06		High	High	High	High	2.066e-05	1.778e-07	5.88	93.02
FALSE	High	[K].AALPAATTPGPGLETAGPADAPAGAVVGGGSPR.[G]	1xPhospho [S31(100)]	8.6312e-05	3.28236e-05	1	1	1	Q10586	Q10586 [56-88]	Q10586 1xPhospho [S86(100)]	0	2934.44	1.09494e+06				High	Not Found	Not Found	High	2.066e-05	4.072e-05	2.6	98.07
FALSE	High	[K].AALPSLTNPPSLSPIR.[R]	1xPhospho [S13(99.7)]	4.88589e-06	3.28236e-05	1	1	1	P42858	P42858 [1167-1182]	P42858 1xPhospho [S1179(99.7)]	0	1713.89			2.7231e+06		Not Found	Not Found	High	High	2.066e-05	2.579e-06	4.09	110.66
FALSE	High	[K].AALPSLTNPPSLSPIRR.[K]	1xPhospho [S/T]	0.00158646	0.000206449	1	1	1	P42858	P42858 [1167-1183]		1	1869.99			757783		Not Found	Not Found	High	High	0.0001142	0.0006646	3.03	100.89
FALSE	High	[K].AALQTAPESADDSPSQLSK.[W]	2xPhospho [S9(100); S13(100)]	9.6202e-08	3.28236e-05	1	1	2	O43524	O43524 [272-290]	O43524 2xPhospho [S280(100); S284(100)]	0	2075.86	2.97996e+06	3.56498e+06			High	High	Not Found	High	2.066e-05	5.905e-08	6.75	62.03
FALSE	High	[K].AALQTAPESADDSPSQLSK.[W]	1xPhospho [S13(100)]	6.68471e-10	3.28236e-05	1	1	4	O43524	O43524 [272-290]	O43524 1xPhospho [S284(100)]	0	1995.89		15480544			Not Found	High	Not Found	High	2.066e-05	4.979e-10	6.47	61.13
FALSE	High	[K].AALSASEGEEVPQDK.[A]	1xPhospho [S4(99.6)]	0.0341671	0.00218677	1	1	1	O95831	O95831 [113-127]	O95831 1xPhospho [S116(99.6)]	0	1610.69	355670				High	Not Found	Not Found	High	0.001035	0.01297	2.3	51.7
FALSE	High	[K].AALSEEELEK.[K]	1xPhospho [S4(100)]	0.000878255	0.000139461	1	1	1	Q04637	Q04637 [1235-1244]	Q04637 1xPhospho [S1238(100)]	0	1198.52	6.85066e+06				High	Not Found	Not Found	High	6.916e-05	0.0003803	3.02	54.88
FALSE	High	[K].AAMYDIISSPSK.[D]	1xPhospho [S9(100)]	1.90811e-05	3.28236e-05	1	1	2	Q6KC79	Q6KC79 [342-353]	Q6KC79 1xPhospho [S350(100)]	0	1362.6		18420978	7.2936e+06		Not Found	High	High	High	2.066e-05	9.567e-06	3.62	84.68
FALSE	High	[K].AAMYDIISSPSK.[D]	1xOxidation [M3]; 1xPhospho [S9(99.4)]	0.00387967	0.000325743	1	1	1	Q6KC79	Q6KC79 [342-353]	Q6KC79 1xPhospho [S350(99.4)]	0	1378.6		4.41358e+06	667672		Not Found	High	Peak Found	High	0.0001648	0.00155	1.62	66.7
FALSE	High	[K].AANQVEETLHTHLPQTPETNFR.[D]	1xPhospho [T16(100)]	0.0529663	0.003212	1	1	3	Q5VZL5	Q5VZL5 [202-223]	Q5VZL5 1xPhospho [T217(100)]	0	2613.21	803208				High	Not Found	Not Found	High	0.001563	0.02013	2.22	87.54
FALSE	High	[K].AANRTPPKSPGDPSK.[D]	2xPhospho [T5(100); S9(100)]	0.00205433	0.000236645	1	1	3	O94811	O94811 [10-24]	O94811 2xPhospho [T14(100); S18(100)]	2	1682.73	424280	4407742	33249.6		Peak Found	High	Peak Found	High	0.000127	0.0008489	2.87	21.7
FALSE	High	[K].AAPAQVRPPSPGNIRPVK.[R]	1xPhospho [S10(100)]	3.29969e-05	3.28236e-05	1	1	5	Q14244	Q14244 [356-373]	Q14244 1xPhospho [S365(100)]	0	1935.03	6.19992e+06		1.30783e+06		High	Not Found	High	High	2.066e-05	1.621e-05	3.3	66.07
FALSE	High	[K].AAPEASSPPASPLQHLLPGK.[A]	1xPhospho [S7(100)]	6.31714e-09	3.28236e-05	1	1	9	Q96TA1	Q96TA1 [686-705]	Q96TA1 1xPhospho [S692(100)]	0	2048.02	6.05016e+06		2.92505e+07		High	Not Found	High	High	2.066e-05	4.324e-09	4.91	102.04
FALSE	High	[K].AAPEASSPPASPLQHLLPGK.[A]	1xDeamidated [Q14]; 2xPhospho [S7(100); S11(100)]	6.55465e-06	3.28236e-05	1	1	5	Q96TA1	Q96TA1 [686-705]	Q96TA1 2xPhospho [S692(100); S696(100)]	0	2128.97		550832	3.96462e+06		Not Found	High	High	High	2.066e-05	3.42e-06	3.95	107.64
FALSE	High	[K].AAPEASSPPASPLQHLLPGK.[A]	2xPhospho [S7(100); S11(100)]	7.19511e-09	3.28236e-05	1	1	8	Q96TA1	Q96TA1 [686-705]	Q96TA1 2xPhospho [S692(100); S696(100)]	0	2127.99	6.8711e+07	41246.7	7.20328e+07		High	Peak Found	High	High	2.066e-05	4.89e-09	5.15	103.12
FALSE	High	[K].AAPPPPALTPDSQTVDSSCK.[T]	1xCarbamidomethyl [C19]; 1xPhospho [T9(100)]	2.28211e-06	3.28236e-05	1	1	3	Q9H7N4	Q9H7N4 [981-1000]	Q9H7N4 1xPhospho [T989(100)]	0	2118.94		2.44335e+06			Not Found	High	Not Found	High	2.066e-05	1.242e-06	4.83	62.96
FALSE	High	[K].AAPPPPALTPDSQTVDSSCK.[T]	1xCarbamidomethyl [C19]; 2xPhospho [T9(100); S12(99.3)]	3.70241e-05	3.28236e-05	1	1	2	Q9H7N4	Q9H7N4 [981-1000]	Q9H7N4 2xPhospho [T989(100); S992(99.3)]	0	2198.91		1.35434e+06			Not Found	High	Not Found	High	2.066e-05	1.812e-05	4.83	63.36
FALSE	High	[K].AAPPPPALTPDSQTVDSSCK.[T]	1xCarbamidomethyl [C19]; 1xDeamidated [Q13]; 1xPhospho [T9(100)]	0.000593681	0.000109454	1	1	1	Q9H7N4	Q9H7N4 [981-1000]	Q9H7N4 1xPhospho [T989(100)]	0	2119.93		778273	696949		Not Found	High	Peak Found	High	5.534e-05	0.0002605	3.1	66.05
FALSE	High	[K].AAPPPPALTPDSQTVDSSCKTPEVSFLPEEATEEAGVR.[G]	1xCarbamidomethyl [C19]; 2xPhospho [T/S]	1.37576e-05	3.28236e-05	1	1	2	Q9H7N4	Q9H7N4 [981-1018]		1	4140.84			3.40817e+07		Not Found	Not Found	High	High	2.066e-05	6.993e-06	4.47	110.42
FALSE	High	[K].AAPPPPALTPDSQTVDSSCKTPEVSFLPEEATEEAGVR.[G]	1xCarbamidomethyl [C19]; 3xPhospho [S/T]	0.00733954	0.00056696	1	1	1	Q9H7N4	Q9H7N4 [981-1018]		1	4220.81		476212			Not Found	High	Not Found	High	0.0002833	0.002848	1.88	113.43
FALSE	High	[K].AAPPPPPPPPPLESSPR.[V]	1xPhospho [S15(99.8)]	3.27137e-11	3.28236e-05	1	1	11	Q5T4S7	Q5T4S7 [606-622]	Q5T4S7 1xPhospho [S620(99.8)]	0	1783.88	131818	3624050	3.39285e+07		Peak Found	High	High	High	2.066e-05	2.738e-11	4.82	74.37
FALSE	High	[K].AAPQSPSVPK.[K]	1xPhospho [S5(99.6)]	0.0668603	0.00375903	1	1	4	O75694	O75694 [988-997]	O75694 1xPhospho [S992(99.6)]	0	1061.5		15714414	100465		Not Found	High	Peak Found	High	0.001884	0.02556	2.55	35.72
FALSE	High	[K].AAPWGSNPSPSAESTQAMDR.[S]	1xOxidation [M18]; 1xPhospho [S9(100)]	4.47617e-07	3.28236e-05	1	1	1	Q96N67	Q96N67 [938-957]	Q96N67 1xPhospho [S946(100)]	0	2155.88	608959		1.35157e+06		Peak Found	Not Found	High	High	2.066e-05	2.589e-07	5.19	63.05
FALSE	High	[K].AAPWGSNPSPSAESTQAMDR.[S]	1xPhospho [S9(99.6)]	1.07862e-08	3.28236e-05	1	1	7	Q96N67	Q96N67 [938-957]	Q96N67 1xPhospho [S946(99.6)]	0	2139.88	56103.8	2156617	7.06385e+06		Peak Found	High	High	High	2.066e-05	7.237e-09	4.68	74.31
FALSE	High	[K].AAQQAASSSGQGQQAQTPTGK.[Q]	1xPhospho [T17(99.7)]	1.49694e-08	3.28236e-05	1	1	1	P48729	P48729 [305-325]	P48729 1xPhospho [T321(99.7)]	0	2081.92		636447			Not Found	High	Not Found	High	2.066e-05	9.876e-09	4.64	20.01
FALSE	High	[K].AAQQDSDSDGEALGGNPMVAGFQDDVDLEDQPR.[G]	1xOxidation [M18]; 2xPhospho [S6(100); S8(100)]	4.54999e-05	3.28236e-05	1	1	1	Q3YEC7	Q3YEC7 [420-452]	Q3YEC7 2xPhospho [S425(100); S427(100)]	0	3623.42		1.68942e+06			Not Found	High	Not Found	High	2.066e-05	2.206e-05	4.7	101.38
FALSE	High	[K].AAQQDSDSDGEALGGNPMVAGFQDDVDLEDQPR.[G]	2xPhospho [S6(100); S8(100)]	1.91731e-05	3.28236e-05	1	1	1	Q3YEC7	Q3YEC7 [420-452]	Q3YEC7 2xPhospho [S425(100); S427(100)]	0	3607.42		525097			Not Found	High	Not Found	High	2.066e-05	9.608e-06	2.36	115.23
FALSE	High	[K].AAQQDSDSDGEALGGNPMVAGFQDDVDLEDQPR.[G]	1xPhospho [S8(99.6)]	0.00044396	0.000109454	1	1	1	Q3YEC7	Q3YEC7 [420-452]	Q3YEC7 1xPhospho [S427(99.6)]	0	3527.45		333194			Not Found	High	Not Found	High	5.534e-05	0.000197	1.82	111.6
FALSE	High	[K].AAQQGEPHPEFSADSPSPGLNMELEDIAK.[L]	1xDeamidated [N21]; 1xPhospho [S15(100)]	1.81524e-08	3.28236e-05	1	1	1	Q9NZ71	Q9NZ71 [289-317]	Q9NZ71 1xPhospho [S303(100)]	0	3146.37	1.06561e+06		2.94378e+06		Peak Found	Not Found	High	High	2.066e-05	1.189e-08	5.55	106.84
FALSE	High	[K].AAQQLQQEGGLGPPPPPPPSPR.[R]	1xPhospho [S20(100)]	4.85084e-12	3.28236e-05	1	1	9	Q9H2Z4	Q9H2Z4 [252-273]	Q9H2Z4 1xPhospho [S271(100)]	0	2299.12	1.07082e+06		2.68991e+07		High	Not Found	High	High	2.066e-05	4.386e-12	7.52	73.91
FALSE	High	[K].AAQQLQQEGGLGPPPPPPPSPR.[R]	1xDeamidated [Q4]; 1xPhospho [S20(100)]	3.4619e-05	3.28236e-05	1	1	1	Q9H2Z4	Q9H2Z4 [252-273]	Q9H2Z4 1xPhospho [S271(100)]	0	2300.11	715995		5.84003e+06		Peak Found	Not Found	High	High	2.066e-05	1.695e-05	4.62	76.61
FALSE	High	[K].AAQQLQQEGGLGPPPPPPPSPR.[R]	2xDeamidated [Q6; Q7]; 1xPhospho [S20(100)]	0.00118564	0.000139461	1	1	4	Q9H2Z4	Q9H2Z4 [252-273]	Q9H2Z4 1xPhospho [S271(100)]	0	2301.09	1.35604e+06	2.58849e+06	1.12941e+07		Peak Found	Peak Found	High	High	8.506e-05	0.0005042	3.3	76.89
FALSE	High	[K].AAQQQLQQDSGGGGGGGGTGCPQQQQAQQQSPR.[R]	1xCarbamidomethyl [C21]; 1xPhospho [S31(100)]	2.24557e-15	3.28236e-05	1	1	1	P43699	P43699 [224-256]	P43699 1xPhospho [S254(100)]	0	3375.45		1.70791e+06			Not Found	High	Not Found	High	2.066e-05	2.735e-15	7.17	36.23
FALSE	High	[K].AAQSLDEMSQTITDLLSEQK.[A]	1xOxidation [M8]; 1xPhospho [S4(99.2)]	0.00167156	0.000206449	1	1	1	Q8TDY2	Q8TDY2 [621-640]	Q8TDY2 1xPhospho [S624(99.2)]	0	2304.03	480297		995368		High	Not Found	Peak Found	High	0.0001142	0.0006976	1.75	110.28
FALSE	High	[K].AAQSNENLSDSQQEPPK.[S]	1xPhospho [S]	0.0227669	0.00144239	1	1	3	P49750	P49750 [895-911]		0	1922.81	775037				High	Not Found	Not Found	High	0.000707	0.008644	1.92	34.66
FALSE	High	[K].AASADSTTEGTPADGFTVLSTK.[S]	1xPhospho [S3(100)]	0.000596382	0.000109454	1	1	1	O75367	O75367 [168-189]	O75367 1xPhospho [S170(100)]	0	2206.98	166461	180572	2.38969e+06		Peak Found	High	Peak Found	High	5.534e-05	0.0002624	2.31	93.58
FALSE	High	[K].AASEELLEK.[S]	1xPhospho [S3(100)]	0.000210674	3.28236e-05	1	1	2	Q6ZV73	Q6ZV73 [513-521]	Q6ZV73 1xPhospho [S515(100)]	0	1069.48				No Quan Values	High	Not Found	Not Found	High	2.066e-05	9.642e-05	3.18
FALSE	High	[K].AASEQQADTSGGDSPKDESKPPFSYAQLIVQAISSAQDR.[Q]	2xPhospho [S14(98.9); T/S/Y]	2.10507e-09	3.28236e-05	1	1	2	P85037	P85037 [286-324]	P85037 2xPhospho [S299(98.9); T/S/Y]	1	4239.88			3.84594e+07		Not Found	Not Found	High	High	2.066e-05	1.502e-09	7.14	123.35
FALSE	High	[K].AASEQQADTSGGDSPKDESKPPFSYAQLIVQAISSAQDR.[Q]	1xPhospho [S/T/Y]	4.37267e-14	3.28236e-05	1	1	1	P85037	P85037 [286-324]		1	4159.91	1.25783e+06		2.59142e+07		Peak Found	Not Found	High	High	2.066e-05	4.746e-14	9.08	122.47
FALSE	High	[K].AASITSEVFNK.[F]	1xPhospho [S3(100)]	0.000745113	0.000139461	1	1	1	Q9Y5B9	Q9Y5B9 [186-196]	Q9Y5B9 1xPhospho [S188(100)]	0	1246.57		690756	1.07328e+07		Not Found	Peak Found	High	High	6.916e-05	0.0003246	3.84	80.04
FALSE	High	[K].AASLTEDR.[D]	1xPhospho [S3(100)]	0.00448047	0.000356096	1	1	1	Q04637	Q04637 [1207-1214]	Q04637 1xPhospho [S1209(100)]	0	942.393	638111				High	Not Found	Not Found	High	0.0001777	0.001776	2.21	28.06
FALSE	High	[K].AASLTEDRDR.[G]	1xPhospho [S3(100)]	0.00774116	0.000593631	1	1	1	Q04637	Q04637 [1207-1216]	Q04637 1xPhospho [S1209(100)]	1	1213.52	460202				High	Not Found	Not Found	High	0.0002944	0.002991	2.17	24.47
FALSE	High	[K].AASPSPQSVR.[R]	1xDeamidated [Q7]; 1xPhospho [S3(100)]	0.00423327	0.000356096	1	1	1	Q8IYB3	Q8IYB3 [736-745]	Q8IYB3 1xPhospho [S738(100)]	0	1080.47	3.04205e+06	50678			High	Peak Found	Not Found	High	0.0001777	0.001678	2.55	30.88
FALSE	High	[K].AASPSPQSVR.[R]	1xPhospho [S3(100)]	0.00497047	0.000444949	1	1	6	Q8IYB3	Q8IYB3 [736-745]	Q8IYB3 1xPhospho [S738(100)]	0	1079.49	7.15799e+06	25606884	131364		High	High	High	High	0.0002183	0.001961	2.05	27.68
FALSE	High	[K].AASPSPQSVR.[R]	2xPhospho [S3(100); S5(100)]	0.00684979	0.00056696	1	1	3	Q8IYB3	Q8IYB3 [736-745]	Q8IYB3 2xPhospho [S738(100); S740(100)]	0	1159.45	1.55625e+08	335016	201249		High	Peak Found	Peak Found	High	0.0002833	0.002659	2.69	26.83
FALSE	High	[K].AASPSPQSVRR.[V]	2xPhospho [S3(100); S5(100)]	0.0613784	0.0035527	1	1	1	Q8IYB3	Q8IYB3 [736-746]	Q8IYB3 2xPhospho [S738(100); S740(100)]	1	1315.56	2.53313e+06	92602			High	Peak Found	Not Found	High	0.001716	0.02345	2.02	23.91
FALSE	High	[K].AASPVLQEDIDIEGVQSEGQDNGAEDSGDTEDELR.[R]	2xPhospho [S3(100); S27(100)]	0.000862312	0.000139461	1	1	1	P18887	P18887 [459-493]	P18887 2xPhospho [S461(100); S485(100)]	0	3848.55		1337752			Not Found	High	Not Found	High	6.916e-05	0.0003723	2.4	103.51
FALSE	High	[K].AASPVLQEDIDIEGVQSEGQDNGAEDSGDTEDELR.[R]	1xPhospho [S27(98.1)]	0.00240027	0.000268299	1	1	1	P18887	P18887 [459-493]	P18887 1xPhospho [S485(98.1)]	0	3768.59		1.50087e+06	1.23799e+06		Not Found	High	Peak Found	High	0.0001407	0.0009839	2.4	103.17
FALSE	High	[K].AASPVLQEDIDIEGVQSEGQDNGAEDSGDTEDELRR.[V]	3xPhospho [S3(100); S27(100); T30(100)]	2.95358e-08	3.28236e-05	1	1	4	P18887	P18887 [459-494]	P18887 3xPhospho [S461(100); S485(100); T488(100)]	1	4084.62	1.41569e+06	1.69089e+07			High	High	Not Found	High	2.066e-05	1.902e-08	6.86	99.94
FALSE	High	[K].AASPVLQEDIDIEGVQSEGQDNGAEDSGDTEDELRR.[V]	2xPhospho [S3(100); S27(100)]	6.51718e-11	3.28236e-05	1	1	8	P18887	P18887 [459-494]	P18887 2xPhospho [S461(100); S485(100)]	1	4004.66	7.31896e+06	61818479	2.5047e+06		High	High	High	High	2.066e-05	5.325e-11	8.36	97.76
FALSE	High	[K].AASPVLQEDIDIEGVQSEGQDNGAEDSGDTEDELRR.[V]	1xDeamidated [N22]; 1xPhospho [S/T]	9.41241e-10	3.28236e-05	1	1	1	P18887	P18887 [459-494]		1	3925.67		5.08252e+06	1.50793e+06		Not Found	High	Peak Found	High	2.066e-05	6.912e-10	6.96	96.84
FALSE	High	[K].AASPVLQEDIDIEGVQSEGQDNGAEDSGDTEDELRR.[V]	1xPhospho [S3(100)]	3.20792e-15	3.28236e-05	1	1	7	P18887	P18887 [459-494]	P18887 1xPhospho [S461(100)]	1	3924.69		5.50696e+07	5.54873e+06		High	High	Peak Found	High	2.066e-05	3.844e-15	8.57	94.89
FALSE	High	[K].AASPVLQEDIDIEGVQSEGQDNGAEDSGDTEDELRR.[V]	2xDeamidated [Q7; Q16]; 2xPhospho [S3(100); S17(100)]	0.0292235	0.00185908	1	1	1	P18887	P18887 [459-494]	P18887 2xPhospho [S461(100); S475(100)]	1	4006.62	1.97578e+06	902181			High	Peak Found	Not Found	High	0.0008848	0.01109	2.36	97.2
FALSE	High	[K].AASREEPIEWEF.[-]	1xPhospho [S3(100)]	0.038651	0.00235015	1	1	1	P39880	P39880 [1494-1505]	P39880 1xPhospho [S1496(100)]	1	1543.65		729854			Not Found	High	Not Found	High	0.001129	0.0147	2.46	111.52
FALSE	High	[K].AASSPSNPAALPVASDSSPMGSK.[T]	1xPhospho [S]	2.63689e-10	3.28236e-05	1	1	1	Q7Z5J4	Q7Z5J4 [1105-1127]		0	2208.98			1.92077e+07		Not Found	Not Found	High	High	2.066e-05	2.042e-10	7.27	76.39
FALSE	High	[K].AASSPSNPAALPVASDSSPMGSK.[T]	2xPhospho [S]	1.36916e-05	3.28236e-05	1	1	1	Q7Z5J4	Q7Z5J4 [1105-1127]		0	2288.95		1.48744e+06			Not Found	High	Not Found	High	2.066e-05	6.943e-06	4.68	79.32
FALSE	High	[K].AASWLFK.[N]	1xPhospho [S3(100)]	0.00795052	0.000593631	1	1	1	Q5THJ4	Q5THJ4 [2669-2675]	Q5THJ4 1xPhospho [S2671(100)]	0	902.417	24222.7		512539		Peak Found	Not Found	High	High	0.0002944	0.003077	2.72	102.35
FALSE	High	[K].AASYTEEDENHTAK.[D]	1xPhospho [S3(100)]	2.57427e-06	3.28236e-05	1	1	1	Q14126	Q14126 [780-793]	Q14126 1xPhospho [S782(100)]	0	1645.64	1.43265e+06				High	Not Found	Not Found	High	2.066e-05	1.395e-06	3.54	23.93
FALSE	High	[K].AATDAQDANQCCTSCEDNAPATSYCVECSEPLCETCVEAHQR.[V]	7xCarbamidomethyl [C11; C12; C15; C25; C28; C33; C36]; 1xDeamidated [Q10]; 1xPhospho [S29(100)]	1.79247e-05	3.28236e-05	1	1	1	Q13263	Q13263 [142-183]	Q13263 1xPhospho [S170(100)]	0	4946.83		988358			Not Found	High	Not Found	High	2.066e-05	9.023e-06	2.81	78.53
FALSE	High	[K].AATEALGEKSPDSATVSGYDIMK.[S]	1xOxidation [M22]; 1xPhospho [T/S/Y]	2.24935e-06	3.28236e-05	1	1	1	Q6WCQ1	Q6WCQ1 [968-990]		1	2437.08		1.01737e+06	589540		Not Found	High	Peak Found	High	2.066e-05	1.226e-06	3.7	70.74
FALSE	High	[K].AATEALGEKSPDSATVSGYDIMK.[S]	1xPhospho [S10(100)]	7.38003e-08	3.28236e-05	1	1	1	Q6WCQ1	Q6WCQ1 [968-990]	Q6WCQ1 1xPhospho [S977(100)]	1	2421.09				No Quan Values	Not Found	Not Found	High	High	2.066e-05	4.589e-08	4.31
FALSE	High	[K].AATEQEPLEGTEQTLDAEEEQEESEEAACGSK.[K]	1xCarbamidomethyl [C29]; 1xPhospho [S24(100)]	2.64573e-05	3.28236e-05	1	1	1	Q9ULW3	Q9ULW3 [9-40]	Q9ULW3 1xPhospho [S32(100)]	0	3575.44	887032				High	Not Found	Not Found	High	2.066e-05	1.307e-05	3.9	85.84
FALSE	High	[K].AATESVPCSPSPLAGEIR.[R]	1xCarbamidomethyl [C8]; 1xPhospho [S/T]	0.000322463	7.31745e-05	1	1	1	Q8N9M1	Q8N9M1 [116-133]		0	1921.87		36330.2	1.55861e+06		Not Found	Peak Found	High	High	3.904e-05	0.0001449	3.39	84.63
FALSE	High	[K].AATTATPAATTSPK.[E]	1xPhospho [T/S]	0.000183093	3.28236e-05	1	1	1	Q92766	Q92766 [1111-1124]		0	1368.64		2.0559e+06			Not Found	High	Not Found	High	2.066e-05	8.399e-05	2.62	30.14
FALSE	High	[K].AAVLSDSEDEEK.[A]	2xPhospho [S5(100); S7(100)]	0.000359949	7.31745e-05	1	1	10	Q96ST2	Q96ST2 [394-405]	Q96ST2 2xPhospho [S398(100); S400(100)]	0	1452.52	4.42527e+08	2.38064e+06	79320.3		High	High	Peak Found	High	3.904e-05	0.0001614	3.5	40.81
FALSE	High	[K].AAVLSDSEDEEK.[A]	1xPhospho [S7(100)]	0.000345422	7.31745e-05	1	1	4	Q96ST2	Q96ST2 [394-405]	Q96ST2 1xPhospho [S400(100)]	0	1372.55	2.8406e+07				High	Not Found	Not Found	High	3.904e-05	0.0001549	3.06	41.25
FALSE	High	[K].AAYGDLSSEEEEENEPESLGVVYK.[S]	2xPhospho [S7(100); S8(100)]	9.07958e-08	3.28236e-05	1	1	5	O15541	O15541 [78-101]	O15541 2xPhospho [S84(100); S85(100)]	0	2804.11		152757280			Not Found	High	Not Found	High	2.066e-05	5.605e-08	6.51	99.35
FALSE	High	[K].ACADATLSQITNNIDPVGR.[I]	1xCarbamidomethyl [C2]; 1xPhospho [T/S]	0.00183907	0.000236645	1	1	1	P62873	P62873 [24-42]		0	2095.95	213904		1.46118e+06		High	Not Found	Peak Found	High	0.000127	0.0007646	2.12	110.49
FALSE	High	[K].ACADATLSQITNNIDPVGR.[I]	1xCarbamidomethyl [C2]; 1xDeamidated [Q9]; 1xPhospho [T/S]	0.00385989	0.000325743	1	1	1	P62873	P62873 [24-42]		0	2096.93				No Quan Values	High	Not Found	Not Found	High	0.0001648	0.001543	2.12
FALSE	High	[K].ACDASPESTPLTGQLPGK.[Q]	1xCarbamidomethyl [C2]; 1xPhospho [S5(100)]	7.28726e-06	3.28236e-05	1	1	3	Q96JA1	Q96JA1 [1065-1082]	Q96JA1 1xPhospho [S1069(100)]	0	1908.84		2863659	2.74731e+06		Not Found	High	High	High	2.066e-05	3.79e-06	4.49	77.24
FALSE	High	[K].ACEQPALAGADNPEHSPPCSVSPHTSSGSSSEEEDSGK.[Q]	2xCarbamidomethyl [C2; C19]; 1xPhospho [S/T]	4.54529e-06	3.28236e-05	1	1	1	Q9BWK5	Q9BWK5 [78-115]		0	3975.59				No Quan Values	Not Found	High	Not Found	High	2.066e-05	2.413e-06	3.26
FALSE	High	[K].ACSLAASEGLSSAQPNGPPEAEPRPPQSPASTASFIFSK.[G]	1xCarbamidomethyl [C2]; 1xPhospho [S28(98)]	9.31017e-11	3.28236e-05	1	1	1	Q9P206	Q9P206 [879-917]	Q9P206 1xPhospho [S906(98)]	0	4021.86	251943		1.79255e+07		Peak Found	Not Found	High	High	2.066e-05	7.507e-11	7.73	108.8
FALSE	High	[K].ACSPCSSQSSSSGICTDFWDLLVK.[L]	3xCarbamidomethyl [C2; C5; C15]; 1xPhospho [S3(100)]	1.84495e-05	3.28236e-05	1	1	2	Q7Z6Z7	Q7Z6Z7 [3371-3394]	Q7Z6Z7 1xPhospho [S3373(100)]	0	2772.14				No Quan Values	Not Found	Not Found	High	High	2.066e-05	9.247e-06	4.92
FALSE	High	[K].ACSVEELYAIPPDADVAK.[S]	1xCarbamidomethyl [C2]; 1xPhospho [S3(100)]	2.31268e-05	3.28236e-05	1	1	2	Q9H792	Q9H792 [790-807]	Q9H792 1xPhospho [S792(100)]	0	2027.9		2.90664e+06	620144		Not Found	High	Peak Found	High	2.066e-05	1.148e-05	2.88	100.94
FALSE	High	[K].ADAASSLTVDVTPPTAK.[A]	1xPhospho [T12(100)]	5.72769e-06	3.28236e-05	1	1	5	Q9H8Y8	Q9H8Y8 [404-420]	Q9H8Y8 1xPhospho [T415(100)]	0	1723.81		1.24402e+06	420614		Not Found	High	High	High	2.066e-05	3.011e-06	4.09	83.47
FALSE	High	[K].ADDSREEEEENDDDNSLEGETFPLER.[D]	1xPhospho [S16(100)]	1.72982e-08	3.28236e-05	1	1	1	Q5VSL9	Q5VSL9 [375-400]	Q5VSL9 1xPhospho [S390(100)]	1	3120.21	4.24841e+06				High	Not Found	Not Found	High	2.066e-05	1.136e-08	4.79	84.08
FALSE	High	[K].ADEASELACPTPK.[E]	1xCarbamidomethyl [C9]; 1xPhospho [T11(100)]	0.0676292	0.00378376	1	1	1	P49327	P49327 [2194-2206]	P49327 1xPhospho [T2204(100)]	0	1468.6	266675	1.01041e+06			High	Peak Found	Not Found	High	0.001884	0.02573	1.02	50.51
FALSE	High	[K].ADEASELACPTPKEDGLAQQQTQLNLR.[S]	1xCarbamidomethyl [C9]; 1xPhospho [T11(100)]	2.22471e-11	3.28236e-05	1	1	3	P49327	P49327 [2194-2220]	P49327 1xPhospho [T2204(100)]	1	3063.41			9.15318e+06		Not Found	Not Found	High	High	2.066e-05	1.896e-11	6.19	88.2
FALSE	High	[K].ADEEEEVSDEVDGAEVPNPDSVTDDLK.[V]	1xPhospho [S8(100)]	2.78403e-09	3.28236e-05	1	1	2	Q9H3R0	Q9H3R0 [385-411]	Q9H3R0 1xPhospho [S392(100)]	0	2983.21		3189642			Not Found	High	Not Found	High	2.066e-05	1.967e-09	4.14	100
FALSE	High	[K].ADEESDSQMSPSHSSTDDHSNWFIIGSK.[T]	1xPhospho [S10(100)]	3.83418e-15	3.28236e-05	1	1	4	Q8NEM7	Q8NEM7 [372-399]	Q8NEM7 1xPhospho [S381(100)]	0	3174.26	1.10117e+07	1.10176e+06	5.98973e+07		High	Peak Found	High	High	2.066e-05	4.569e-15	9.62	92.61
FALSE	High	[K].ADEESDSQMSPSHSSTDDHSNWFIIGSK.[T]	1xOxidation [M9]; 1xPhospho [S10(99.7)]	3.38259e-15	3.28236e-05	1	1	7	Q8NEM7	Q8NEM7 [372-399]	Q8NEM7 1xPhospho [S381(99.7)]	0	3190.26	6.00117e+06	1.29549e+06	4.77082e+07		High	Peak Found	High	High	2.066e-05	4.046e-15	8.26	89.25
FALSE	High	[K].ADEESDSQMSPSHSSTDDHSNWFIIGSK.[T]	1xOxidation [M9]; 2xPhospho [S5(100); S/T]	7.94302e-07	3.28236e-05	1	1	5	Q8NEM7	Q8NEM7 [372-399]	Q8NEM7 2xPhospho [S376(100); S/T]	0	3270.22			3.38628e+06		Not Found	High	High	High	2.066e-05	4.509e-07	4.29	94.16
FALSE	High	[K].ADEESDSQMSPSHSSTDDHSNWFIIGSK.[T]	1xDeamidated [Q8]; 2xPhospho [S5(100); S10(99.5)]	1.54633e-09	3.28236e-05	1	1	1	Q8NEM7	Q8NEM7 [372-399]	Q8NEM7 2xPhospho [S376(100); S381(99.5)]	0	3255.21			5.9642e+06		Not Found	Not Found	High	High	2.066e-05	1.116e-09	6.8	97.06
FALSE	High	[K].ADEESDSQMSPSHSSTDDHSNWFIIGSK.[T]	1xDeamidated [Q/N]; 1xPhospho [S10(100)]	5.70729e-13	3.28236e-05	1	1	3	Q8NEM7	Q8NEM7 [372-399]	Q8NEM7 1xPhospho [S381(100)]	0	3175.25		206770	1.14739e+06		High	Peak Found	High	High	2.066e-05	5.587e-13	6.83	93.25
FALSE	High	[K].ADEESDSQMSPSHSSTDDHSNWFIIGSK.[T]	2xPhospho [S5(99.3); S/T]	1.79145e-07	3.28236e-05	1	1	3	Q8NEM7	Q8NEM7 [372-399]	Q8NEM7 2xPhospho [S376(99.3); S/T]	0	3254.23			4.8299e+06		Not Found	Not Found	High	High	2.066e-05	1.077e-07	5.04	97.05
FALSE	High	[K].ADEESDSQMSPSHSSTDDHSNWFIIGSK.[T]	1xDeamidated [Q/N]; 1xOxidation [M9]; 1xPhospho [S10(99.6)]	1.13443e-10	3.28236e-05	1	1	2	Q8NEM7	Q8NEM7 [372-399]	Q8NEM7 1xPhospho [S381(99.6)]	0	3191.24	107297		1.48415e+06		High	Not Found	High	High	2.066e-05	9.067e-11	5.85	90.12
FALSE	High	[K].ADEESDSQMSPSHSSTDDHSNWFIIGSK.[T]	1xDeamidated [Q8]; 1xOxidation [M9]; 2xPhospho [S/T]	0.000244494	7.31745e-05	1	1	1	Q8NEM7	Q8NEM7 [372-399]		0	3271.21		148229			Not Found	High	Not Found	High	3.904e-05	0.0001113	2.45	94.36
FALSE	High	[K].ADEPSSEESDLEIDK.[E]	3xPhospho [S5(100); S6(100); S9(100)]	4.28998e-06	3.28236e-05	1	2	35	P50502	P50502 [71-85]	P50502 3xPhospho [S75(100); S76(100); S79(100)]	0	1903.62	8.68426e+07				High	Not Found	Not Found	High	2.066e-05	2.276e-06	5.39	62.56
FALSE	High	[K].ADEPSSEESDLEIDK.[E]	2xPhospho [S6(100); S9(100)]	6.58629e-06	3.28236e-05	1	2	15	P50502	P50502 [71-85]	P50502 2xPhospho [S76(100); S79(100)]	0	1823.65	5.57085e+08	1.52032e+06	455141		High	High	Peak Found	High	2.066e-05	3.439e-06	5.06	61.49
FALSE	High	[K].ADEPSSEESDLEIDK.[E]	1xPhospho [S9(100)]	3.67357e-07	3.28236e-05	1	2	10	P50502	P50502 [71-85]	P50502 1xPhospho [S79(100)]	0	1743.68	4.93909e+07	1.21052e+06			High	Peak Found	Not Found	High	2.066e-05	2.143e-07	4.96	59.58
FALSE	High	[K].ADFDNTVAIHPTSSEELVTLR.[-]	1xPhospho [T/S]	3.97172e-06	3.28236e-05	1	1	2	P00390	P00390 [502-522]		0	2395.12	546899		912279		High	Not Found	High	High	2.066e-05	2.115e-06	3.64	101.66
FALSE	High	[K].ADFSPFGNSQGPSR.[V]	1xPhospho [S4(100)]	0.000486202	0.000109454	1	1	1	Q9H2M9	Q9H2M9 [447-460]	Q9H2M9 1xPhospho [S450(100)]	0	1546.63	393674		3.06494e+06		Peak Found	Not Found	High	High	5.534e-05	0.0002156	3.87	77.41
FALSE	High	[K].ADFTVVAGDEGSSTTGGSSEENKGPSGSAVSR.[K]	1xPhospho [S18(100)]	2.85838e-11	3.28236e-05	1	1	2	P49916	P49916 [836-867]	P49916 1xPhospho [S853(100)]	1	3123.34		2.84835e+06			Not Found	High	Not Found	High	2.066e-05	2.407e-11	4.78	67.91
FALSE	High	[K].ADGATSDDLDLHDDR.[L]	1xPhospho [T/S]	0.0292235	0.00185908	1	1	1	Q07157	Q07157 [805-819]		0	1695.65	7.11827e+06				High	Not Found	Not Found	High	0.0008848	0.01113	1.64	48.6
FALSE	High	[K].ADGATSDDLDLHDDRLSYLSAPGSEYSMYSTDSR.[H]	3xPhospho [S17(99.5); S24(100); T/S/Y]	0.000118658	3.28236e-05	1	1	2	Q07157	Q07157 [805-838]	Q07157 3xPhospho [S821(99.5); S828(100); T/S/Y]	1	3950.5		427429			Not Found	High	Not Found	High	2.066e-05	5.538e-05	3.06	102.91
FALSE	High	[K].ADGATSDDLDLHDDRLSYLSAPGSEYSMYSTDSR.[H]	1xOxidation [M28]; 2xPhospho [S20(99.2); T/S/Y]	0.000220728	3.28236e-05	1	1	2	Q07157	Q07157 [805-838]	Q07157 2xPhospho [S824(99.2); T/S/Y]	1	3886.53		203979	616946		Not Found	High	High	High	2.066e-05	0.0001008	2.55	97.8
FALSE	High	[K].ADGATSDDLDLHDDRLSYLSAPGSEYSMYSTDSR.[H]	2xPhospho [T/S/Y]	0.0290612	0.00185908	1	1	1	Q07157	Q07157 [805-838]		1	3870.54				No Quan Values	Not Found	Not Found	High	High	0.0008848	0.01104	2.16
FALSE	High	[K].ADGATSDDLDLHDDRLSYLSAPGSEYSMYSTDSR.[H]	1xOxidation [M28]; 3xPhospho [S24(97.6); T/S/Y]	0.0298818	0.00185908	1	1	1	Q07157	Q07157 [805-838]	Q07157 3xPhospho [S828(97.6); T/S/Y]	1	3966.5		265408			Not Found	High	Not Found	High	0.0008848	0.01132	1.46	98.36
FALSE	High	[K].ADGEDAGAESNEEAPGEPSAGSSEEAPGEPSAGSSEEAPGER.[S]	2xPhospho [S10(100); S]	2.63427e-07	3.28236e-05	1	1	2	Q8N8A6	Q8N8A6 [94-135]	Q8N8A6 2xPhospho [S103(100); S]	0	4160.55	6.2786e+06				High	Not Found	Not Found	High	2.066e-05	1.558e-07	4.25	57.27
FALSE	High	[K].ADGEDAGAESNEEAPGEPSAGSSEEAPGEPSAGSSEEAPGER.[S]	1xPhospho [S10(100)]	1.1962e-10	3.28236e-05	1	1	3	Q8N8A6	Q8N8A6 [94-135]	Q8N8A6 1xPhospho [S103(100)]	0	4080.59	7.50409e+07				High	Not Found	Not Found	High	2.066e-05	9.525e-11	4.94	57.1
FALSE	High	[K].ADGEDAGAESNEEAPGEPSAGSSEEAPGEPSAGSSEEAPGER.[S]	3xPhospho [S10(100); S]	2.9573e-07	3.28236e-05	1	1	1	Q8N8A6	Q8N8A6 [94-135]	Q8N8A6 3xPhospho [S103(100); S]	0	4240.52	1.08904e+06				High	Not Found	Not Found	High	2.066e-05	1.742e-07	3.89	57.06
FALSE	High	[K].ADLIPYQDSPEGPDHSSASSGVPNPPK.[A]	1xDeamidated [Q7]; 1xPhospho [S9(100)]	1.45782e-06	3.28236e-05	1	1	1	Q8WUA4	Q8WUA4 [757-783]	Q8WUA4 1xPhospho [S765(100)]	0	2843.24				No Quan Values	Not Found	Not Found	High	High	2.066e-05	8.063e-07	4.82
FALSE	High	[K].ADLIPYQDSPEGPDHSSASSGVPNPPK.[A]	1xPhospho [S9(100)]	4.62851e-11	3.28236e-05	1	1	4	Q8WUA4	Q8WUA4 [757-783]	Q8WUA4 1xPhospho [S765(100)]	0	2842.26			4.2232e+07		Not Found	Not Found	High	High	2.066e-05	3.835e-11	5.29	84.91
FALSE	High	[K].ADMEENEEISSDEEETNVTAQAMQSNNGR.[G]	2xPhospho [S10(100); S11(100)]	5.5392e-10	3.28236e-05	1	1	7	O15397	O15397 [893-921]	O15397 2xPhospho [S902(100); S903(100)]	0	3388.25	1.33784e+07	9117785			High	High	Not Found	High	2.066e-05	4.154e-10	6.73	76.88
FALSE	High	[K].ADMEENEEISSDEEETNVTAQAMQSNNGR.[G]	2xOxidation [M3; M23]; 2xPhospho [S10(100); S11(100)]	2.51281e-10	3.28236e-05	1	1	1	O15397	O15397 [893-921]	O15397 2xPhospho [S902(100); S903(100)]	0	3420.24	7.45378e+06				High	Not Found	Not Found	High	2.066e-05	1.948e-10	5.76	56.98
FALSE	High	[K].ADMEENEEISSDEEETNVTAQAMQSNNGR.[G]	1xDeamidated [N/Q]; 1xOxidation [M]; 2xPhospho [S/T]	1.29707e-07	3.28236e-05	1	1	2	O15397	O15397 [893-921]		0	3405.23	9.17344e+06				High	Not Found	Not Found	High	2.066e-05	7.88e-08	4.71	70.61
FALSE	High	[K].ADMEENEEISSDEEETNVTAQAMQSNNGR.[G]	1xOxidation [M]; 2xPhospho [S10(100); S11(100)]	1.87936e-11	3.28236e-05	1	1	12	O15397	O15397 [893-921]	O15397 2xPhospho [S902(100); S903(100)]	0	3404.25	2.82061e+07	3.25355e+06			High	High	Not Found	High	2.066e-05	1.606e-11	6.53	69.6
FALSE	High	[K].ADMEENEEISSDEEETNVTAQAMQSNNGR.[G]	2xDeamidated [N17; N26]; 2xPhospho [S10(99.4); S11(99.4)]	6.99895e-08	3.28236e-05	1	1	3	O15397	O15397 [893-921]	O15397 2xPhospho [S902(99.4); S903(99.4)]	0	3390.22				No Quan Values	High	High	Not Found	High	2.066e-05	4.364e-08	4.09
FALSE	High	[K].ADMEENEEISSDEEETNVTAQAMQSNNGR.[G]	1xDeamidated [N/Q]; 2xPhospho [S10(100); S11(100)]	9.14411e-10	3.28236e-05	1	1	4	O15397	O15397 [893-921]	O15397 2xPhospho [S902(100); S903(100)]	0	3389.23	2.81748e+06				High	High	Not Found	High	2.066e-05	6.729e-10	6.84	76.8
FALSE	High	[K].ADMEENEEISSDEEETNVTAQAMQSNNGR.[G]	1xDeamidated [N6]; 2xOxidation [M3; M23]; 1xPhospho [S/T]	0.086602	0.00462146	1	1	1	O15397	O15397 [893-921]		0	3341.26				No Quan Values	High	Not Found	Not Found	High	0.002288	0.03306	1.73
FALSE	High	[K].ADMLCNSQSNDILQHQGSNCGGTSNKHSLEEDEGSDFITENR.[N]	2xCarbamidomethyl [C5; C20]; 2xDeamidated [N19; N25]; 1xOxidation [M3]; 1xPhospho [S28(98.7)]	9.67617e-11	3.28236e-05	1	1	1	Q9NUQ3	Q9NUQ3 [52-93]	Q9NUQ3 1xPhospho [S79(98.7)]	1	4792.93				No Quan Values	Not Found	Not Found	High	High	2.066e-05	7.782e-11	8.85
FALSE	High	[K].ADMLCNSQSNDILQHQGSNCGGTSNKHSLEEDEGSDFITENR.[N]	2xCarbamidomethyl [C5; C20]; 1xOxidation [M3]; 1xPhospho [S/T]	7.84721e-09	3.28236e-05	1	1	1	Q9NUQ3	Q9NUQ3 [52-93]		1	4790.96			2.42955e+06		Not Found	Not Found	High	High	2.066e-05	5.314e-09	6.62	77.99
FALSE	High	[K].ADMLCNSQSNDILQHQGSNCGGTSNKHSLEEDEGSDFITENR.[N]	2xCarbamidomethyl [C5; C20]; 1xPhospho [S28(100)]	3.76695e-10	3.28236e-05	1	1	1	Q9NUQ3	Q9NUQ3 [52-93]	Q9NUQ3 1xPhospho [S79(100)]	1	4774.97		938529	7.26902e+06		Not Found	Peak Found	High	High	2.066e-05	2.869e-10	10.24	85.55
FALSE	High	[K].ADNEPSCSPAAQELLTR.[L]	1xCarbamidomethyl [C7]; 1xPhospho [S/T]	0.0145702	0.00102924	1	1	1	Q9C0D5	Q9C0D5 [125-141]		0	1938.83	158739	495045	951166		Peak Found	High	Peak Found	High	0.0004947	0.005552	1.36	73.2
FALSE	High	[K].ADPAFGLESSGIAGTTSDEPERIEESGNDEAR.[V]	1xDeamidated [N28]; 1xPhospho [T/S]	4.78862e-07	3.28236e-05	1	1	2	Q8TAQ2	Q8TAQ2 [729-760]		1	3388.43	492029	872032			Peak Found	High	Not Found	High	2.066e-05	2.764e-07	5.01	95.4
FALSE	High	[K].ADPGEDDLGGTVDIVESEPENDHGVELLDQNSSIR.[V]	1xPhospho [S17(100)]	5.50382e-15	3.28236e-05	1	2	2	P17010	P17010 [258-292]	P17010 1xPhospho [S274(100)]	0	3801.66		15417172			Not Found	High	Not Found	High	2.066e-05	6.462e-15	7.81	106.43
FALSE	High	[K].ADQEQQDPLEYLQSDEEDDEK.[R]	1xPhospho [S14(100)]	2.04507e-09	3.28236e-05	1	1	1	Q7RTV3	Q7RTV3 [297-317]	Q7RTV3 1xPhospho [S310(100)]	0	2604.01	3.72774e+06		3.58796e+06		High	Not Found	Peak Found	High	2.066e-05	1.461e-09	6.95	94.53
FALSE	High	[K].ADQHHLDLTALPTPESTPTLQQK.[R]	2xPhospho [T13(100); T17(100)]	3.93e-07	3.28236e-05	1	1	1	Q9H2E6	Q9H2E6 [745-767]	Q9H2E6 2xPhospho [T757(100); T761(100)]	0	2701.23				No Quan Values	Not Found	Not Found	High	High	2.066e-05	2.284e-07	7.09
FALSE	High	[K].ADRDQSPFSK.[I]	1xPhospho [S6(100)]	0.00171184	0.000206449	1	1	2	Q13427	Q13427 [682-691]	Q13427 1xPhospho [S687(100)]	1	1230.52	3.01237e+06		19948		High	Not Found	Peak Found	High	0.0001142	0.0007146	2.9	26.67
FALSE	High	[K].ADREVQAEQPSSSSPR.[R]	1xPhospho [S]	4.98346e-05	3.28236e-05	1	1	3	Q9Y388	Q9Y388 [175-190]		1	1823.79	1.06389e+07		36743.2		High	Not Found	Peak Found	High	2.066e-05	2.404e-05	4.35	26.24
FALSE	High	[K].ADSDGAKPEPVAMAR.[S]	1xOxidation [M13]; 1xPhospho [S3(100)]	2.25776e-07	3.28236e-05	1	1	64	Q7Z4V5	Q7Z4V5 [238-252]	Q7Z4V5 1xPhospho [S240(100)]	0	1610.69	1.4567e+08	6.3036e+07	994600		High	High	High	High	2.066e-05	1.346e-07	4.27	31.24
FALSE	High	[K].ADSDGAKPEPVAMAR.[S]	1xPhospho [S3(100)]	1.30963e-07	3.28236e-05	1	1	18	Q7Z4V5	Q7Z4V5 [238-252]	Q7Z4V5 1xPhospho [S240(100)]	0	1594.69	1.13739e+08	395997968	2.84586e+06		High	High	High	High	2.066e-05	7.947e-08	4.84	45.81
FALSE	High	[K].ADSEPESPLNASYVYK.[E]	1xPhospho [S7(99.3)]	0.00157149	0.000206449	1	1	1	Q5T1V6	Q5T1V6 [154-169]	Q5T1V6 1xPhospho [S160(99.3)]	0	1849.79		376799	94833.2		Not Found	High	Peak Found	High	0.0001142	0.0006601	2.47	79.68
FALSE	High	[K].ADSEPESPLNASYVYK.[E]	2xPhospho [S3(100); S7(100)]	0.00299812	0.000294319	1	1	1	Q5T1V6	Q5T1V6 [154-169]	Q5T1V6 2xPhospho [S156(100); S160(100)]	0	1929.76		123946			Not Found	High	Not Found	High	0.000151	0.001212	2.57	84.33
FALSE	High	[K].ADSLLAVVK.[R]	1xPhospho [S3(100)]	0.000915263	0.000139461	2	2	1	Q15424; Q14151	Q15424 [286-294]; Q14151 [285-293]	Q15424 1xPhospho [S288(100)]; Q14151 1xPhospho [S287(100)]	0	995.517			6.14456e+06	Shared	Not Found	Not Found	High	High	6.916e-05	0.0003956	3.34	92.05
FALSE	High	[K].ADSPPPSYPTQQAEQAPNTCECHVCK.[Q]	3xCarbamidomethyl [C20; C22; C25]; 2xDeamidated [Q/N]; 1xPhospho [S3(100)]	7.5329e-07	3.28236e-05	1	1	2	P78312	P78312 [391-416]	P78312 1xPhospho [S393(100)]	0	3054.2		1.3017e+06			Not Found	High	Not Found	High	2.066e-05	4.27e-07	4.38	61.01
FALSE	High	[K].ADSPPPSYPTQQAEQAPNTCECHVCK.[Q]	3xCarbamidomethyl [C20; C22; C25]; 1xDeamidated [N/Q]; 1xPhospho [S3(100)]	5.43343e-10	3.28236e-05	1	1	5	P78312	P78312 [391-416]	P78312 1xPhospho [S393(100)]	0	3053.21		2.80348e+06			Not Found	High	Not Found	High	2.066e-05	4.081e-10	5.78	57.96
FALSE	High	[K].ADSPPPSYPTQQAEQAPNTCECHVCK.[Q]	3xCarbamidomethyl [C20; C22; C25]; 1xPhospho [S3(100)]	3.66314e-13	3.28236e-05	1	1	6	P78312	P78312 [391-416]	P78312 1xPhospho [S393(100)]	0	3052.23		2.94989e+07			Not Found	High	High	High	2.066e-05	3.655e-13	6.55	54.9
FALSE	High	[K].ADSPVNGLPK.[G]	1xPhospho [S3(100)]	0.000808846	0.000139461	1	1	2	Q96S94	Q96S94 [367-376]	Q96S94 1xPhospho [S369(100)]	0	1077.5	462448	28690530			Peak Found	High	Not Found	High	6.916e-05	0.0003505	3.5	50.91
FALSE	High	[K].ADSPVNGLPK.[G]	1xDeamidated [N6]; 1xPhospho [S3(100)]	0.0153075	0.00105143	1	1	1	Q96S94	Q96S94 [367-376]	Q96S94 1xPhospho [S369(100)]	0	1078.48	1.69351e+06				High	Not Found	Not Found	High	0.0005026	0.005845	2.45	54.47
FALSE	High	[K].ADSVDVEVR.[V]	1xPhospho [S3(100)]	0.00138351	0.000172916	1	1	1	O75376	O75376 [819-827]	O75376 1xPhospho [S821(100)]	0	1069.46	2.50042e+06	62362.3			High	Peak Found	Not Found	High	9.943e-05	0.0005848	3.24	49.29
FALSE	High	[K].ADTEEVFNNSPTNQEK.[M]	1xPhospho [S10(100)]	0.000127995	3.28236e-05	1	1	1	Q8N6Q8	Q8N6Q8 [256-271]	Q8N6Q8 1xPhospho [S265(100)]	0	1902.78	1.18564e+06				High	Not Found	Not Found	High	2.066e-05	5.962e-05	3.31	51.27
FALSE	High	[K].ADTEGKSPSHSSSNRPFTPPTSTGGSK.[S]	2xPhospho [S7(100); T18(100)]	8.09763e-07	3.28236e-05	1	1	9	Q15648	Q15648 [1015-1041]	Q15648 2xPhospho [S1021(100); T1032(100)]	1	2877.21		18475076	621368		Not Found	High	Peak Found	High	2.066e-05	4.582e-07	5.36	42.33
FALSE	High	[K].ADTEGKSPSHSSSNRPFTPPTSTGGSK.[S]	1xPhospho [S7(98.7)]	4.84611e-09	3.28236e-05	1	1	5	Q15648	Q15648 [1015-1041]	Q15648 1xPhospho [S1021(98.7)]	1	2797.24		1.98459e+06	9.51316e+06		Not Found	High	High	High	2.066e-05	3.348e-09	5.25	38.57
FALSE	High	[K].ADTEGKSPSHSSSNRPFTPPTSTGGSKSPGSAGR.[S]	3xPhospho [S7(96.4); T18(100); S28(100)]	0.01357	0.00100003	1	1	1	Q15648	Q15648 [1015-1048]	Q15648 3xPhospho [S1021(96.4); T1032(100); S1042(100)]	2	3569.47	636551	875921			Peak Found	High	Not Found	High	0.000482	0.005166	1.92	44.47
FALSE	High	[K].ADTPGPEDGGVK.[A]	1xPhospho [T3(100)]	0.0119723	0.000887642	1	1	1	O14686	O14686 [1841-1852]	O14686 1xPhospho [T1843(100)]	0	1222.5	1.31462e+06				High	Not Found	Not Found	High	0.0004347	0.00459	2.41	31.56
FALSE	High	[K].ADTPGPEDGGVKASPVPSDPEKPGTPGEGMLSSDLDR.[I]	1xOxidation [M30]; 2xPhospho [T3(100); S14(100)]	5.45834e-06	3.28236e-05	1	1	1	O14686	O14686 [1841-1877]	O14686 2xPhospho [T1843(100); S1854(100)]	1	3838.64				No Quan Values	Not Found	High	Not Found	High	2.066e-05	2.865e-06	5.61
FALSE	High	[K].ADTPGPEDGGVKASPVPSDPEKPGTPGEGMLSSDLDR.[I]	2xPhospho [S14(100); T25(100)]	2.7275e-06	3.28236e-05	1	1	1	O14686	O14686 [1841-1877]	O14686 2xPhospho [S1854(100); T1865(100)]	1	3822.65		3.79886e+06			Not Found	High	Not Found	High	2.066e-05	1.472e-06	5.49	89.39
FALSE	High	[K].ADTPGPEDGGVKASPVPSDPEKPGTPGEGMLSSDLDR.[I]	1xPhospho [S14(100)]	0.000604558	0.000109454	1	1	1	O14686	O14686 [1841-1877]	O14686 1xPhospho [S1854(100)]	1	3742.68			1.48864e+06		Not Found	Not Found	High	High	5.534e-05	0.0002659	2.93	86.76
FALSE	High	[K].ADTQDEWTPGTAVLTSPVLVPGCPSK.[A]	1xCarbamidomethyl [C23]; 1xPhospho [S16(100)]	0.00670609	0.00056696	1	1	1	Q9UIS9	Q9UIS9 [503-528]	Q9UIS9 1xPhospho [S518(100)]	0	2806.3	569266				High	Not Found	Not Found	High	0.0002715	0.002605	2.43	113.31
FALSE	High	[K].ADTSQEICSPR.[L]	1xCarbamidomethyl [C8]; 1xPhospho [S9(100)]	0.000113703	3.28236e-05	1	1	3	P52948	P52948 [1020-1030]	P52948 1xPhospho [S1028(100)]	0	1343.53	8.40241e+06				High	Not Found	Not Found	High	2.066e-05	5.328e-05	3.57	31.54
FALSE	High	[K].ADTSQEICSPR.[L]	1xCarbamidomethyl [C8]; 2xPhospho [S4(100); S9(100)]	0.0239296	0.00144239	1	1	1	P52948	P52948 [1020-1030]	P52948 2xPhospho [S1023(100); S1028(100)]	0	1423.5	2.17659e+06				High	Not Found	Not Found	High	0.000707	0.009063	2.47	33.04
FALSE	High	[K].ADTSQEICSPRLPISASHSSK.[T]	1xCarbamidomethyl [C8]; 2xPhospho [S9(100); T/S]	0.000854454	0.000139461	1	1	1	P52948	P52948 [1020-1040]	P52948 2xPhospho [S1028(100); T/S]	1	2431.04			1.56611e+06		Not Found	Not Found	High	High	6.916e-05	0.0003694	3.34	73.51
FALSE	High	[K].ADTTTPTPTAILAPGSPASPPGSLEPK.[A]	3xPhospho [S16(100); S19(99.1); T/S]	6.21012e-05	3.28236e-05	1	1	3	P25440	P25440 [283-309]	P25440 3xPhospho [S298(100); S301(99.1); T/S]	0	2814.23		2352204			Not Found	High	Not Found	High	2.066e-05	2.977e-05	4.75	105
FALSE	High	[K].ADTTTPTPTAILAPGSPASPPGSLEPK.[A]	2xPhospho [S16(100); S19(100)]	4.10835e-10	3.28236e-05	1	1	12	P25440	P25440 [283-309]	P25440 2xPhospho [S298(100); S301(100)]	0	2734.26	1.92394e+07		3.79091e+08		High	Not Found	High	High	2.066e-05	3.119e-10	6.1	105.89
FALSE	High	[K].ADTTTPTPTAILAPGSPASPPGSLEPK.[A]	1xPhospho [S16(100)]	4.05852e-12	3.28236e-05	1	1	7	P25440	P25440 [283-309]	P25440 1xPhospho [S298(100)]	0	2654.3	2.72137e+07				High	Not Found	Not Found	High	2.066e-05	3.688e-12	6.46	102.9
FALSE	High	[K].ADVGRLSPEVK.[A]	1xPhospho [S7(100)]	0.000751931	0.000139461	1	1	2	P49815	P49815 [1405-1415]	P49815 1xPhospho [S1411(100)]	1	1250.61		1.61901e+07	36544.4		Not Found	High	Peak Found	High	6.916e-05	0.0003275	3.22	50.22
FALSE	High	[K].ADVLEAHEAEAEEPEAGKSEAEDDEDEVDDLPSSR.[R]	1xPhospho [S19(100)]	3.47399e-13	3.28236e-05	1	1	2	Q8IVT5	Q8IVT5 [551-585]	Q8IVT5 1xPhospho [S569(100)]	1	3863.58	1.24021e+07	3.66605e+06			High	High	Not Found	High	2.066e-05	3.48e-13	6.49	78.01
FALSE	High	[K].ADVQLFMDDDSYSHHSGLEYADPEK.[F]	2xPhospho [S13(99.7); S/Y]	7.90894e-06	3.28236e-05	1	1	2	P51636	P51636 [8-32]	P51636 2xPhospho [S20(99.7); S/Y]	0	3029.16	520474	344623	64527.7		Peak Found	High	Peak Found	High	2.066e-05	4.107e-06	4.29	99.23
FALSE	High	[K].ADVQLFMDDDSYSHHSGLEYADPEK.[F]	1xOxidation [M7]; 1xPhospho [S16(99.1)]	5.29866e-07	3.28236e-05	1	1	2	P51636	P51636 [8-32]	P51636 1xPhospho [S23(99.1)]	0	2965.19		334110	1.426e+06		Not Found	High	High	High	2.066e-05	3.052e-07	4.83	88.32
FALSE	High	[K].ADVQLFMDDDSYSHHSGLEYADPEK.[F]	1xPhospho [S/Y]	1.18356e-07	3.28236e-05	1	1	1	P51636	P51636 [8-32]		0	2949.19			1.76784e+06		Not Found	Not Found	High	High	2.066e-05	7.217e-08	3.88	95.51
FALSE	High	[K].ADVSEQVSNGPVESVTLENSPLVWK.[E]	1xPhospho [S20(100)]	1.23603e-07	3.28236e-05	1	1	1	Q9NRL3	Q9NRL3 [148-172]	Q9NRL3 1xPhospho [S167(100)]	0	2764.31	496062				High	Not Found	Not Found	High	2.066e-05	7.537e-08	4.31	110.54
FALSE	High	[K].ADVSSSPTPSSDLPSHDMLHNYPSALSSSAGNIMPTTYISVTPK.[I]	1xOxidation [M]; 1xPhospho [S5(98.8)]	3.66427e-09	3.28236e-05	1	1	2	Q8NEZ4	Q8NEZ4 [779-822]	Q8NEZ4 1xPhospho [S783(98.8)]	0	4656.12			3.74915e+06		Not Found	Not Found	High	High	2.066e-05	2.56e-09	5.41	110.02
FALSE	High	[K].ADVSSSPTPSSDLPSHDMLHNYPSALSSSAGNIMPTTYISVTPK.[I]	1xDeamidated [N21]; 1xPhospho [S5(98.7)]	5.3623e-09	3.28236e-05	1	1	1	Q8NEZ4	Q8NEZ4 [779-822]	Q8NEZ4 1xPhospho [S783(98.7)]	0	4641.1				No Quan Values	Not Found	Not Found	High	High	2.066e-05	3.681e-09	5.08
FALSE	High	[K].ADVSSSPTPSSDLPSHDMLHNYPSALSSSAGNIMPTTYISVTPK.[I]	1xPhospho [S5(98.6)]	6.44834e-08	3.28236e-05	1	1	1	Q8NEZ4	Q8NEZ4 [779-822]	Q8NEZ4 1xPhospho [S783(98.6)]	0	4640.12			7.37832e+06		Not Found	Not Found	High	High	2.066e-05	4.026e-08	5.05	116.47
FALSE	High	[K].ADVTLSALNDSDANSDVVDIEGLGETPPAK.[K]	2xPhospho [T26(100); T/S]	2.97462e-06	3.28236e-05	1	1	4	Q8IXM2	Q8IXM2 [136-165]	Q8IXM2 2xPhospho [T161(100); T/S]	0	3173.38		1.78374e+06	2.55634e+06		Not Found	High	High	High	2.066e-05	1.602e-06	3.05	117.86
FALSE	High	[K].ADVTLSALNDSDANSDVVDIEGLGETPPAK.[K]	1xPhospho [T4(99.5)]	1.18509e-05	3.28236e-05	1	1	1	Q8IXM2	Q8IXM2 [136-165]	Q8IXM2 1xPhospho [T139(99.5)]	0	3093.41			1.53513e+07		Not Found	Not Found	High	High	2.066e-05	6.04e-06	4.39	115.15
FALSE	High	[K].ADVTLSALNDSDANSDVVDIEGLGETPPAK.[K]	3xPhospho [S6(98); S11(98); T26(100)]	0.0388686	0.00237602	1	1	1	Q8IXM2	Q8IXM2 [136-165]	Q8IXM2 3xPhospho [S141(98); S146(98); T161(100)]	0	3253.35		342363			Not Found	High	Not Found	High	0.001139	0.01478	2.2	116.67
FALSE	High	[K].ADVTPPPDGSTTHNLEVSPK.[E]	2xPhospho [T4(100); S18(100)]	8.82077e-08	3.28236e-05	1	1	4	O75362	O75362 [645-664]	O75362 2xPhospho [T648(100); S662(100)]	0	2221.94	1.02463e+07	2.07934e+07	316102		Peak Found	High	Peak Found	High	2.066e-05	5.443e-08	6.47	62.73
FALSE	High	[K].AEAAAAPTVAPGPAQPGHVSPTPATTSPGEK.[G]	1xPhospho [S20(99.5)]	1.08906e-08	3.28236e-05	1	1	5	Q9Y6R0	Q9Y6R0 [244-274]	Q9Y6R0 1xPhospho [S263(99.5)]	0	2945.4		2.34557e+06	1.11184e+07		Not Found	High	High	High	2.066e-05	7.272e-09	4.7	66.75
FALSE	High	[K].AEAAAAPTVAPGPAQPGHVSPTPATTSPGEK.[G]	2xPhospho [S27(98.8); S/T]	1.24923e-10	3.28236e-05	1	1	2	Q9Y6R0	Q9Y6R0 [244-274]	Q9Y6R0 2xPhospho [S270(98.8); S/T]	0	3025.37		4.80672e+06			Not Found	High	Not Found	High	2.066e-05	9.955e-11	5.51	68.49
FALSE	High	[K].AEAAAGEESCGASPTPATSASPPGPTLK.[A]	1xCarbamidomethyl [C10]; 2xPhospho [S13(99.3); S21(100)]	6.50249e-09	3.28236e-05	1	1	1	Q6ZRI6	Q6ZRI6 [976-1003]	Q6ZRI6 2xPhospho [S988(99.3); S996(100)]	0	2772.15	310154	3.6973e+06			Peak Found	High	Not Found	High	2.066e-05	4.431e-09	7.05	66.36
FALSE	High	[K].AEAAAGEESCGASPTPATSASPPGPTLK.[A]	1xCarbamidomethyl [C10]; 1xPhospho [S21(100)]	1.99638e-09	3.28236e-05	1	1	1	Q6ZRI6	Q6ZRI6 [976-1003]	Q6ZRI6 1xPhospho [S996(100)]	0	2692.18		6328751			Not Found	High	Not Found	High	2.066e-05	1.424e-09	6.55	67.2
FALSE	High	[K].AEAESDALPDDTVIESEALPSDIAAEAR.[A]	1xPhospho [S5(100)]	6.81213e-06	3.28236e-05	1	1	1	Q9GZR7	Q9GZR7 [291-318]	Q9GZR7 1xPhospho [S295(100)]	0	2965.32		6495403	1.38225e+06		Not Found	High	Peak Found	High	2.066e-05	3.557e-06	2.62	117.07
FALSE	High	[K].AEAGAGSATEFQFR.[G]	1xPhospho [S7(100)]	6.74682e-06	3.28236e-05	1	2	2	P46783	P46783 [140-153]	P46783 1xPhospho [S146(100)]	0	1521.64		7697067	2.02929e+07		Not Found	High	Peak Found	High	2.066e-05	3.524e-06	5.03	75.3
FALSE	High	[K].AEAGLGDGHHHGDHTGQTHGPPTPPTTPK.[T]	2xPhospho [T23(100); T26(99.3)]	6.6715e-05	3.28236e-05	1	1	3	P57073	P57073 [204-232]	P57073 2xPhospho [T226(100); T229(99.3)]	0	3067.28		8.8148e+06	148357		Not Found	High	Peak Found	High	2.066e-05	3.183e-05	4.91	39.68
FALSE	High	[K].AEAGLGDGHHHGDHTGQTHGPPTPPTTPK.[T]	1xPhospho [T23(100)]	0.00642811	0.000507143	1	1	3	P57073	P57073 [204-232]	P57073 1xPhospho [T226(100)]	0	2987.32			596431		Not Found	Not Found	High	High	0.0002575	0.0025	2.11	36.93
FALSE	High	[K].AEAGLGDGHHHGDHTGQTHGPPTPPTTPKTELQQAGAKPELK.[L]	2xPhospho [T]	0.00507516	0.000444949	1	1	1	P57073	P57073 [204-245]		1	4461.04			478726		Not Found	Not Found	High	High	0.0002183	0.001995	2.26	59.9
FALSE	High	[K].AEAPAGPALGLPSPEAESGVDR.[G]	1xPhospho [S13(100)]	1.58992e-06	3.28236e-05	1	1	4	Q53F19	Q53F19 [13-34]	Q53F19 1xPhospho [S25(100)]	0	2171		11981435	1.58002e+06		Not Found	High	High	High	2.066e-05	8.758e-07	4.44	93.51
FALSE	High	[K].AEAPSSPDVAPAGK.[E]	1xPhospho [S6(100)]	4.23441e-05	3.28236e-05	1	1	4	Q9P1Y6	Q9P1Y6 [1355-1368]	Q9P1Y6 1xPhospho [S1360(100)]	0	1376.61	2.31193e+07	7.44465e+06	439537		High	High	Peak Found	High	2.066e-05	2.06e-05	3.02	39.51
FALSE	High	[K].AEAPSSPDVAPAGK.[E]	2xPhospho [S5(100); S6(100)]	0.000120928	3.28236e-05	1	1	2	Q9P1Y6	Q9P1Y6 [1355-1368]	Q9P1Y6 2xPhospho [S1359(100); S1360(100)]	0	1456.58	1.93683e+07				High	Not Found	Not Found	High	2.066e-05	5.639e-05	3.6	40.61
FALSE	High	[K].AEAPSSPDVAPAGKEDSPSASGR.[V]	2xPhospho [S6(100); S17(99.3)]	4.80577e-08	3.28236e-05	1	1	4	Q9P1Y6	Q9P1Y6 [1355-1377]	Q9P1Y6 2xPhospho [S1360(100); S1371(99.3)]	1	2342.95	2.62963e+07	491713	297922		High	High	High	High	2.066e-05	3.04e-08	4.49	43.81
FALSE	High	[K].AEAPSSPDVAPAGKEDSPSASGR.[V]	1xPhospho [S17(99.5)]	1.02161e-09	3.28236e-05	1	1	2	Q9P1Y6	Q9P1Y6 [1355-1377]	Q9P1Y6 1xPhospho [S1371(99.5)]	1	2262.99		6.04961e+06			Not Found	High	Not Found	High	2.066e-05	7.488e-10	5.18	43.89
FALSE	High	[K].AEAPSSPDVAPAGKEDSPSASGR.[V]	3xPhospho [S5(100); S6(100); S17(98.9)]	2.76722e-06	3.28236e-05	1	1	1	Q9P1Y6	Q9P1Y6 [1355-1377]	Q9P1Y6 3xPhospho [S1359(100); S1360(100); S1371(98.9)]	1	2422.92	5.01142e+06				High	Not Found	Not Found	High	2.066e-05	1.491e-06	5.01	44.58
FALSE	High	[K].AEASSPVPYLSPETNPASSTSAVNHNVNLTNVR.[L]	1xPhospho [S/Y/T]	4.55623e-12	3.28236e-05	1	1	1	Q07157	Q07157 [923-955]		0	3503.64	1.872e+06	1.32197e+06			High	Peak Found	Not Found	High	2.066e-05	4.127e-12	5.62	96.25
FALSE	High	[K].AECNIHTSPSPGIQVR.[H]	1xCarbamidomethyl [C3]; 1xPhospho [S8(98.8)]	0.000368273	7.31745e-05	1	1	1	Q9H9E1	Q9H9E1 [97-112]	Q9H9E1 1xPhospho [S104(98.8)]	0	1845.83		310661	751637		Not Found	Peak Found	High	High	3.904e-05	0.0001647	2.3	57.01
FALSE	High	[K].AEDEALLSEEDDPIDR.[R]	1xPhospho [S8(100)]	0.000212649	3.28236e-05	1	1	1	Q04721	Q04721 [1771-1786]	Q04721 1xPhospho [S1778(100)]	0	1896.77	7.78399e+06				High	Not Found	Not Found	High	2.066e-05	9.695e-05	4.09	85.12
FALSE	High	[K].AEDEALLSEEDDPIDRRPWTQQHLEAADIR.[R]	1xPhospho [S8(100)]	5.69591e-07	3.28236e-05	1	1	1	Q04721	Q04721 [1771-1800]	Q04721 1xPhospho [S1778(100)]	1	3598.64	1.77741e+06		6.13338e+06		Peak Found	Not Found	High	High	2.066e-05	3.276e-07	5.23	95.75
FALSE	High	[K].AEDGATPSPSNETPK.[K]	1xPhospho [S8(99.7)]	6.12724e-06	3.28236e-05	1	1	14	P29966	P29966 [138-152]	P29966 1xPhospho [S145(99.7)]	0	1580.65	1.84698e+08	321711	886700		High	High	High	High	2.066e-05	3.205e-06	4.34	29.16
FALSE	High	[K].AEDGATPSPSNETPK.[K]	2xPhospho [T6(100); S8(100)]	0.00114766	0.000139461	1	1	5	P29966	P29966 [138-152]	P29966 2xPhospho [T143(100); S145(100)]	0	1660.61	1.46225e+07		53098.7		High	Not Found	Peak Found	High	8.506e-05	0.0004886	3.91	31.83
FALSE	High	[K].AEDGATPSPSNETPKK.[K]	2xPhospho [S8(100); T13(99.4)]	0.00235377	0.000268299	1	1	1	P29966	P29966 [138-153]	P29966 2xPhospho [S145(100); T150(99.4)]	1	1788.71	2.30495e+06				High	Not Found	Not Found	High	0.0001407	0.0009626	3.59	24.19
FALSE	High	[K].AEDGATPSPSNETPKK.[K]	1xPhospho [S/T]	0.0103998	0.000769201	1	1	1	P29966	P29966 [138-153]		1	1708.74	1.6436e+06				High	Not Found	Not Found	High	0.0003698	0.003994	2.92	23.62
FALSE	High	[K].AEDKPSTDLSAPVNGEATSQK.[G]	1xDeamidated [N14]; 1xPhospho [T/S]	8.54938e-05	3.28236e-05	1	1	3	Q7Z4V5	Q7Z4V5 [590-610]		0	2225.98	958687	519382	482671		High	High	Peak Found	High	2.066e-05	4.048e-05	3.69	55.75
FALSE	High	[K].AEDKPSTDLSAPVNGEATSQK.[G]	1xPhospho [S19(100)]	1.06827e-08	3.28236e-05	1	1	2	Q7Z4V5	Q7Z4V5 [590-610]	Q7Z4V5 1xPhospho [S608(100)]	0	2225		5.12337e+06	682657		Not Found	High	Peak Found	High	2.066e-05	7.147e-09	6.08	51.77
FALSE	High	[K].AEDKPSTDLSAPVNGEATSQKGESAEDK.[E]	1xDeamidated [N14]; 2xPhospho [S24(100); T/S]	2.0231e-06	3.28236e-05	1	1	1	Q7Z4V5	Q7Z4V5 [590-617]	Q7Z4V5 2xPhospho [S613(100); T/S]	1	3022.24	1.42349e+06				High	Not Found	Not Found	High	2.066e-05	1.105e-06	5.25	55.16
FALSE	High	[K].AEDKPSTDLSAPVNGEATSQKGESAEDK.[E]	1xDeamidated [N14]; 1xPhospho [S24(100)]	7.05556e-13	3.28236e-05	1	1	5	Q7Z4V5	Q7Z4V5 [590-617]	Q7Z4V5 1xPhospho [S613(100)]	1	2942.28	3.62829e+06	1.847e+06			High	High	Not Found	High	2.066e-05	6.863e-13	7.38	53.74
FALSE	High	[K].AEDKPSTDLSAPVNGEATSQKGESAEDK.[E]	1xPhospho [S19(99.7)]	1.73098e-15	3.28236e-05	1	1	2	Q7Z4V5	Q7Z4V5 [590-617]	Q7Z4V5 1xPhospho [S608(99.7)]	1	2941.29	771089	8.15492e+06			Peak Found	High	Not Found	High	2.066e-05	2.13e-15	8.32	50.05
FALSE	High	[K].AEDLFQDAYYQSPETR.[L]	1xPhospho [S12(100)]	0.00569444	0.000444949	1	1	1	O95671	O95671 [410-425]	O95671 1xPhospho [S421(100)]	0	2012.83				No Quan Values	Not Found	High	Not Found	High	0.0002304	0.002233	2.19
FALSE	High	[K].AEDMLSEDTDADRGSDPGTSPPHLSTCGLGTGEESR.[Q]	1xCarbamidomethyl [C27]; 1xOxidation [M4]; 3xPhospho [S6(99.1); T/S]	7.37495e-05	3.28236e-05	1	1	2	Q9Y3S1	Q9Y3S1 [1257-1292]	Q9Y3S1 3xPhospho [S1262(99.1); T/S]	1	4003.49	490571	865294			Peak Found	High	Not Found	High	2.066e-05	3.5e-05	4.09	81.17
FALSE	High	[K].AEDMLSEDTDADRGSDPGTSPPHLSTCGLGTGEESR.[Q]	1xCarbamidomethyl [C27]; 3xPhospho [S6(97.5); T9(97.5); T/S]	7.33985e-05	3.28236e-05	1	1	1	Q9Y3S1	Q9Y3S1 [1257-1292]	Q9Y3S1 3xPhospho [S1262(97.5); T1265(97.5); T/S]	1	3987.5		2971033	1.16239e+06		Not Found	High	Peak Found	High	2.066e-05	3.487e-05	4.5	90.24
FALSE	High	[K].AEDMLSEDTDADRGSDPGTSPPHLSTCGLGTGEESR.[Q]	1xCarbamidomethyl [C27]; 1xOxidation [M4]; 2xPhospho [S6(100); T/S]	2.36322e-09	3.28236e-05	1	1	4	Q9Y3S1	Q9Y3S1 [1257-1292]	Q9Y3S1 2xPhospho [S1262(100); T/S]	1	3923.53		8.02575e+06			Not Found	High	Not Found	High	2.066e-05	1.675e-09	6.48	78.51
FALSE	High	[K].AEDMLSEDTDADRGSDPGTSPPHLSTCGLGTGEESR.[Q]	1xCarbamidomethyl [C27]; 2xPhospho [S6(100); S15(99.1)]	4.0453e-07	3.28236e-05	1	1	2	Q9Y3S1	Q9Y3S1 [1257-1292]	Q9Y3S1 2xPhospho [S1262(100); S1271(99.1)]	1	3907.53		1.42002e+07			Not Found	High	Not Found	High	2.066e-05	2.351e-07	6	86.98
FALSE	High	[K].AEDMLSEDTDADRGSDPGTSPPHLSTCGLGTGEESR.[Q]	1xCarbamidomethyl [C27]; 1xOxidation [M4]; 1xPhospho [S/T]	1.4334e-08	3.28236e-05	1	1	1	Q9Y3S1	Q9Y3S1 [1257-1292]		1	3843.56		7235921			Not Found	High	Not Found	High	2.066e-05	9.485e-09	5.87	75.48
FALSE	High	[K].AEDMLSEDTDADRGSDPGTSPPHLSTCGLGTGEESR.[Q]	1xCarbamidomethyl [C27]; 1xPhospho [T/S]	3.35547e-10	3.28236e-05	1	1	1	Q9Y3S1	Q9Y3S1 [1257-1292]		1	3827.56		11858998			Not Found	High	Not Found	High	2.066e-05	2.574e-10	5.51	83.95
FALSE	High	[K].AEDSDSEPEPEDNVR.[L]	2xPhospho [S4(100); S6(100)]	0.000110513	3.28236e-05	1	1	10	Q9H0D6	Q9H0D6 [496-510]	Q9H0D6 2xPhospho [S499(100); S501(100)]	0	1848.62	2.27311e+07		41261.9		High	Not Found	Peak Found	High	2.066e-05	5.164e-05	4.42	38.96
FALSE	High	[K].AEDSDSEPEPEDNVR.[L]	1xPhospho [S4(100)]	1.16249e-05	3.28236e-05	1	1	1	Q9H0D6	Q9H0D6 [496-510]	Q9H0D6 1xPhospho [S499(100)]	0	1768.65	8.59306e+06				High	Not Found	Not Found	High	2.066e-05	5.94e-06	3.39	38.26
FALSE	High	[K].AEEAKDEPPSEGEAEEEEK.[D]	1xPhospho [S10(100)]	9.90246e-08	3.28236e-05	1	1	4	P07196	P07196 [463-481]	P07196 1xPhospho [S472(100)]	1	2182.85	5.19679e+06				High	Not Found	Not Found	High	2.066e-05	6.074e-08	5.47	35.17
FALSE	High	[K].AEEAQKTESVDNEGE.[-]	1xPhospho [S9(100)]	5.56336e-05	3.28236e-05	1	1	2	Q15651	Q15651 [85-99]	Q15651 1xPhospho [S93(100)]	1	1715.66	1.44956e+06	109199	44030.1		High	Peak Found	Peak Found	High	2.066e-05	2.677e-05	3.88	23.86
FALSE	High	[K].AEEDEILNRSPR.[N]	1xPhospho [S10(100)]	0.000136108	3.28236e-05	1	1	24	P27824	P27824 [574-585]	P27824 1xPhospho [S583(100)]	1	1508.67	1.11947e+09	3.39815e+08	1.09222e+07		High	High	High	High	2.066e-05	6.333e-05	3.3	49.19
FALSE	High	[K].AEEDEILNRSPR.[N]	1xDeamidated [N8]; 1xPhospho [S10(100)]	2.15181e-05	3.28236e-05	1	1	6	P27824	P27824 [574-585]	P27824 1xPhospho [S583(100)]	1	1509.66	8.3795e+07	809494	407004		High	High	High	High	2.066e-05	1.074e-05	4.13	51.37
FALSE	High	[K].AEEDEILNRSPRNR.[K]	1xDeamidated [N13]; 1xPhospho [S10(100)]	0.00761831	0.000593631	1	1	3	P27824	P27824 [574-587]	P27824 1xPhospho [S583(100)]	2	1779.8	657918	358272			High	High	Not Found	High	0.0002944	0.002955	2.67	43.57
FALSE	High	[K].AEEKSPISINVK.[T]	1xPhospho [S5(100)]	1.05554e-06	3.28236e-05	1	1	2	Q9UK58	Q9UK58 [348-359]	Q9UK58 1xPhospho [S352(100)]	1	1394.69	541270	16785590	1.63487e+06		Peak Found	High	Peak Found	High	2.066e-05	5.93e-07	5.02	58.06
FALSE	High	[K].AEENAEGGESALGPDGEPIDESSQMSDLPVK.[V]	1xPhospho [S26(100)]	3.86873e-08	3.28236e-05	1	1	1	P51531	P51531 [566-596]	P51531 1xPhospho [S591(100)]	0	3238.36		2.26445e+06			Not Found	High	Not Found	High	2.066e-05	2.469e-08	4.56	97.26
FALSE	High	[K].AEENTDQASPQEDYAGFER.[L]	1xPhospho [S9(100)]	3.07666e-06	3.28236e-05	1	1	5	Q9NU22	Q9NU22 [4530-4548]	Q9NU22 1xPhospho [S4538(100)]	0	2236.87	8.04153e+07	631741			High	Peak Found	Not Found	High	2.066e-05	1.658e-06	5.25	64.04
FALSE	High	[K].AEENTDQASPQEDYAGFER.[L]	1xDeamidated [N4]; 1xPhospho [S9(100)]	1.16249e-05	3.28236e-05	1	1	1	Q9NU22	Q9NU22 [4530-4548]	Q9NU22 1xPhospho [S4538(100)]	0	2237.85				No Quan Values	High	Not Found	Not Found	High	2.066e-05	5.942e-06	3.55
FALSE	High	[K].AEENTDQASPQEDYAGFER.[L]	2xPhospho [T5(100); S9(100)]	0.00102218	0.000139461	1	1	1	Q9NU22	Q9NU22 [4530-4548]	Q9NU22 2xPhospho [T4534(100); S4538(100)]	0	2316.83	216486				High	Not Found	Not Found	High	6.916e-05	0.000438	2.72	66
FALSE	High	[K].AEEPPSQLDQDTQVQDMDEGSDDEEEGQK.[V]	1xOxidation [M17]; 1xPhospho [S21(100)]	1.16175e-14	3.28236e-05	1	1	25	Q15459	Q15459 [339-367]	Q15459 1xPhospho [S359(100)]	0	3345.27	3.41943e+08	1.35632e+06	407514		High	High	High	High	2.066e-05	1.323e-14	9.08	57.55
FALSE	High	[K].AEEPPSQLDQDTQVQDMDEGSDDEEEGQK.[V]	2xDeamidated [Q13; Q15]; 1xOxidation [M17]; 1xPhospho [S21(100)]	5.40592e-05	3.28236e-05	1	1	1	Q15459	Q15459 [339-367]	Q15459 1xPhospho [S359(100)]	0	3347.24				No Quan Values	High	Not Found	Not Found	High	2.066e-05	2.604e-05	2.95
FALSE	High	[K].AEEPPSQLDQDTQVQDMDEGSDDEEEGQK.[V]	1xDeamidated [Q]; 1xPhospho [S21(100)]	1.98871e-12	3.28236e-05	1	1	7	Q15459	Q15459 [339-367]	Q15459 1xPhospho [S359(100)]	0	3330.26	1.17111e+07	523386	1.21013e+06		High	High	Peak Found	High	2.066e-05	1.86e-12	7.4	69.91
FALSE	High	[K].AEEPPSQLDQDTQVQDMDEGSDDEEEGQK.[V]	1xPhospho [S21(100)]	1.0018e-13	3.28236e-05	1	1	9	Q15459	Q15459 [339-367]	Q15459 1xPhospho [S359(100)]	0	3329.28	5.37018e+08	2924709	509994		High	High	High	High	2.066e-05	1.053e-13	8.29	68.19
FALSE	High	[K].AEEQQLPPPLSPPSPSTPNHR.[R]	2xPhospho [S11(100); S14(99.5)]	2.3718e-06	3.28236e-05	1	1	18	Q6WCQ1	Q6WCQ1 [279-299]	Q6WCQ1 2xPhospho [S289(100); S292(99.5)]	0	2439.07		1.62213e+07	8.97047e+06		Not Found	High	High	High	2.066e-05	1.291e-06	4.79	80.82
FALSE	High	[K].AEEQQLPPPLSPPSPSTPNHR.[R]	1xPhospho [S14(99.7)]	6.44834e-08	3.28236e-05	1	1	15	Q6WCQ1	Q6WCQ1 [279-299]	Q6WCQ1 1xPhospho [S292(99.7)]	0	2359.11	1.00343e+06		1.54403e+07		High	Not Found	High	High	2.066e-05	4.023e-08	5.51	80.91
FALSE	High	[K].AEEQQLPPPLSPPSPSTPNHR.[R]	3xPhospho [S11(100); S14(99.5); S/T]	0.000850553	0.000139461	1	1	2	Q6WCQ1	Q6WCQ1 [279-299]	Q6WCQ1 3xPhospho [S289(100); S292(99.5); S/T]	0	2519.04		1.37749e+06			Not Found	High	Not Found	High	6.916e-05	0.0003679	3.05	83.16
FALSE	High	[K].AEEQQLPPPLSPPSPSTPNHR.[R]	1xDeamidated [N19]; 1xPhospho [S14(98.5)]	0.000923706	0.000139461	1	1	1	Q6WCQ1	Q6WCQ1 [279-299]	Q6WCQ1 1xPhospho [S292(98.5)]	0	2360.09				No Quan Values	Not Found	Not Found	High	High	6.916e-05	0.0003978	4.02
FALSE	High	[K].AEEQQLPPPLSPPSPSTPNHR.[R]	1xDeamidated [Q/N]; 2xPhospho [S11(100); S/T]	0.00385989	0.000325743	1	1	2	Q6WCQ1	Q6WCQ1 [279-299]	Q6WCQ1 2xPhospho [S289(100); S/T]	0	2440.06			1.08156e+07		Not Found	High	High	High	0.0001648	0.001538	3.91	81.03
FALSE	High	[K].AEEQQLPPPLSPPSPSTPNHRR.[S]	2xPhospho [S/T]	0.00471868	0.000420038	1	1	1	Q6WCQ1	Q6WCQ1 [279-300]		1	2595.18		1.03315e+06	775034		Not Found	Peak Found	High	High	0.000206	0.001867	3.17	78.65
FALSE	High	[K].AEEVEDETVELDVSDEEMAR.[R]	1xOxidation [M18]; 1xPhospho [S14(100)]	4.22463e-07	3.28236e-05	1	1	2	Q99547	Q99547 [97-116]	Q99547 1xPhospho [S110(100)]	0	2390.94	2.37755e+06				High	Not Found	Not Found	High	2.066e-05	2.458e-07	5	80.85
FALSE	High	[K].AEFAEYASVDR.[N]	1xPhospho [S8(100)]	0.000668068	0.000139461	1	1	2	Q9NWQ8	Q9NWQ8 [222-232]	Q9NWQ8 1xPhospho [S229(100)]	0	1337.54	1.55216e+06	4.21382e+06	352442		High	High	Peak Found	High	6.916e-05	0.000292	3.34	59.77
FALSE	High	[K].AEFIPQLESEDDTSYFDTR.[S]	1xPhospho [S9(100)]	4.19401e-05	3.28236e-05	2	2	2	Q6P0Q8; O15021	Q6P0Q8 [798-816]; O15021 [856-874]	Q6P0Q8 1xPhospho [S806(100)]; O15021 1xPhospho [S864(100)]	0	2342.97		145003		Shared	Not Found	High	High	High	2.066e-05	2.039e-05	3.88	112.43
FALSE	High	[K].AEFPSSGSNSVLNTPPTTPESPSSVTVTEGSR.[Q]	1xPhospho [S21(100)]	1.54982e-11	3.28236e-05	1	1	1	Q4LE39	Q4LE39 [1009-1040]	Q4LE39 1xPhospho [S1029(100)]	0	3299.5	4.03768e+06				High	Not Found	Not Found	High	2.066e-05	1.337e-11	5.47	94.02
FALSE	High	[K].AEFPSSGSNSVLNTPPTTPESPSSVTVTEGSR.[Q]	2xPhospho [T14(99.5); T/S]	2.54958e-06	3.28236e-05	1	1	3	Q4LE39	Q4LE39 [1009-1040]	Q4LE39 2xPhospho [T1022(99.5); T/S]	0	3379.46			5.26633e+06		Not Found	Not Found	High	High	2.066e-05	1.384e-06	4.17	91.91
FALSE	High	[K].AEFTSPPSLFK.[T]	1xPhospho [S5(100)]	0.000776304	0.000139461	1	1	5	Q6UN15	Q6UN15 [255-265]	Q6UN15 1xPhospho [S259(100)]	0	1303.6	7.32346e+06				High	Not Found	Not Found	High	6.916e-05	0.000337	2.87	105.22
FALSE	High	[K].AEGDEEGPSGASEEEDT.[-]	2xPhospho [S9(100); S12(100)]	0.00364939	0.000294319	1	1	1	Q96DX7	Q96DX7 [328-344]	Q96DX7 2xPhospho [S336(100); S339(100)]	0	1868.56	1.12569e+06				High	Not Found	Not Found	High	0.000151	0.001461	3.76	32.19
FALSE	High	[K].AEGEEEMDTGADDQDGDAAQHPEEHSEEQQQSVEEK.[D]	1xOxidation [M7]; 1xPhospho [S32(100)]	2.8038e-11	3.28236e-05	1	1	1	Q9NU22	Q9NU22 [4951-4986]	Q9NU22 1xPhospho [S4982(100)]	0	4080.53	3.57314e+06				High	Not Found	Not Found	High	2.066e-05	2.36e-11	8.65	36.14
FALSE	High	[K].AEGEEEMDTGADDQDGDAAQHPEEHSEEQQQSVEEK.[D]	1xPhospho [S32(99.4)]	1.55909e-05	3.28236e-05	1	1	1	Q9NU22	Q9NU22 [4951-4986]	Q9NU22 1xPhospho [S4982(99.4)]	0	4064.54	6.06718e+06				High	Not Found	Not Found	High	2.066e-05	7.872e-06	5.33	43.16
FALSE	High	[K].AEGEPQEESPLK.[S]	1xPhospho [S9(100)]	0.000184818	3.28236e-05	1	1	3	Q9NYF8	Q9NYF8 [169-180]	Q9NYF8 1xPhospho [S177(100)]	0	1393.59	1.62777e+08	352208	544020		High	Peak Found	High	High	2.066e-05	8.47e-05	3.02	39.77
FALSE	High	[K].AEGEPQEESPLK.[S]	1xDeamidated [Q6]; 1xPhospho [S9(100)]	0.192683	0.00943519	1	1	2	Q9NYF8	Q9NYF8 [169-180]	Q9NYF8 1xPhospho [S177(100)]	0	1394.57	2.09965e+06				High	Not Found	Not Found	High	0.004599	0.07533	1.39	41.58
FALSE	High	[K].AEGGPFKDGETLEGSDAEESLDK.[T]	1xPhospho [S15(100)]	1.23725e-10	3.28236e-05	1	1	3	Q9P2D1	Q9P2D1 [2942-2964]	Q9P2D1 1xPhospho [S2956(100)]	1	2461.03	1.97561e+06				High	Not Found	Not Found	High	2.066e-05	9.834e-11	5.63	75.58
FALSE	High	[K].AEGHSDDESDSEGSDSESTSR.[E]	2xPhospho [S5(100); S9(100)]	2.38034e-05	3.28236e-05	1	1	1	Q9P289	Q9P289 [296-316]	Q9P289 2xPhospho [S300(100); S304(100)]	0	2343.74	366358				High	Not Found	Not Found	High	2.066e-05	1.181e-05	3.6	16.5
FALSE	High	[K].AEGHSDDESDSEGSDSESTSR.[E]	3xPhospho [S9(100); S11(100); S14(100)]	0.00194817	0.000236645	1	1	2	Q9P289	Q9P289 [296-316]	Q9P289 3xPhospho [S304(100); S306(100); S309(100)]	0	2423.71	931406				High	Not Found	Not Found	High	0.000127	0.0008056	2.05	15.15
FALSE	High	[K].AEGPLDSPSEGHSYQNSGLDHFQNSNIDQSFWETFGSAEPTK.[T]	1xPhospho [S7(100)]	3.96697e-11	3.28236e-05	1	1	1	Q8N6T3	Q8N6T3 [298-339]	Q8N6T3 1xPhospho [S304(100)]	0	4690.99			7.219e+06		Not Found	Not Found	High	High	2.066e-05	3.304e-11	6.92	117.59
FALSE	High	[K].AEKPPLSASSPQQRPPEPETGESAGTSR.[A]	1xPhospho [S/T]	1.07343e-08	3.28236e-05	1	1	2	Q9Y3Q8	Q9Y3Q8 [181-208]		0	2971.38		6.00885e+06	236526		Not Found	High	Peak Found	High	2.066e-05	7.175e-09	4.38	52.76
FALSE	High	[K].AELEEMEEVHPSDEEEEDATK.[A]	1xOxidation [M6]; 1xPhospho [S12(100)]	7.31639e-11	3.28236e-05	1	1	4	P78559	P78559 [656-676]	P78559 1xPhospho [S667(100)]	0	2541.97	1.08698e+07				High	Not Found	Not Found	High	2.066e-05	5.95e-11	6.23	53.43
FALSE	High	[K].AELEEMEEVHPSDEEEEDATK.[A]	1xPhospho [S12(100)]	3.21714e-09	3.28236e-05	1	1	3	P78559	P78559 [656-676]	P78559 1xPhospho [S667(100)]	0	2525.97	3.35386e+07	438175	313608		High	High	Peak Found	High	2.066e-05	2.261e-09	6.34	70.35
FALSE	High	[K].AELIHQIEANKDQSGAESTIPDADQLK.[E]	1xPhospho [S14(100)]	7.442e-09	3.28236e-05	1	1	1	O15078	O15078 [2356-2382]	O15078 1xPhospho [S2369(100)]	1	3001.42				No Quan Values	Not Found	Not Found	High	High	2.066e-05	5.057e-09	4.25
FALSE	High	[K].AELLQSDENGIPSSPQK.[V]	1xPhospho [S14(99.6)]	0.00185679	0.000236645	1	1	2	Q14542	Q14542 [239-255]	Q14542 1xPhospho [S252(99.6)]	0	1892.86		3.34825e+06			Not Found	High	Not Found	High	0.000127	0.0007694	2.81	70.79
FALSE	High	[K].AELLQSDENGIPSSPQK.[V]	1xDeamidated [N9]; 1xPhospho [S14(99.4)]	0.00321598	0.000294319	1	1	1	Q14542	Q14542 [239-255]	Q14542 1xPhospho [S252(99.4)]	0	1893.85	590018	373125	68672.2		Peak Found	High	Peak Found	High	0.000151	0.001294	2.79	72.17
FALSE	High	[K].AELTSQESQISTYEEELAK.[A]	1xPhospho [T/S/Y]	0.00020295	3.28236e-05	1	1	1	P42566	P42566 [431-449]		0	2235.99		809303			Not Found	High	Not Found	High	2.066e-05	9.293e-05	3.77	102.61
FALSE	High	[K].AENAEGQTPAIGPDGEPLDETSQMSDLPVK.[V]	1xOxidation [M24]; 1xPhospho [S25(100)]	6.97212e-11	3.28236e-05	1	1	1	P51532	P51532 [589-618]	P51532 1xPhospho [S613(100)]	0	3192.39		13534501			Not Found	High	Not Found	High	2.066e-05	5.676e-11	6.68	92.49
FALSE	High	[K].AENAEGQTPAIGPDGEPLDETSQMSDLPVK.[V]	1xDeamidated [N3]; 1xPhospho [S25(100)]	9.68156e-06	3.28236e-05	1	1	2	P51532	P51532 [589-618]	P51532 1xPhospho [S613(100)]	0	3177.38		1.16012e+06			Not Found	High	Not Found	High	2.066e-05	4.979e-06	4.56	102.96
FALSE	High	[K].AENAEGQTPAIGPDGEPLDETSQMSDLPVK.[V]	1xPhospho [S25(100)]	7.63096e-12	3.28236e-05	1	1	1	P51532	P51532 [589-618]	P51532 1xPhospho [S613(100)]	0	3176.4	195097	40193028			Peak Found	High	Not Found	High	2.066e-05	6.776e-12	7.73	102.37
FALSE	High	[K].AENAEGQTPAIGPDGEPLDETSQMSDLPVK.[V]	1xOxidation [M24]; 2xPhospho [S22(99.4); S25(100)]	5.40731e-10	3.28236e-05	1	1	2	P51532	P51532 [589-618]	P51532 2xPhospho [S610(99.4); S613(100)]	0	3272.36		8.53982e+06			Not Found	High	Not Found	High	2.066e-05	4.067e-10	6.19	94.38
FALSE	High	[K].AENAEGQTPAIGPDGEPLDETSQMSDLPVK.[V]	1xDeamidated [Q23]; 2xPhospho [T/S]	0.112941	0.00607916	1	1	1	P51532	P51532 [589-618]		0	3257.35				No Quan Values	Not Found	High	Not Found	High	0.002986	0.04307	2
FALSE	High	[K].AENAEGQTPAIGPDGEPLDETSQMSDLPVK.[V]	2xPhospho [T/S]	0.179872	0.00888356	1	1	1	P51532	P51532 [589-618]		0	3256.36		15114001			Not Found	High	Not Found	High	0.004373	0.06975	1.88	103.3
FALSE	High	[K].AENNSEVGASGYGVPGPTWDR.[G]	1xPhospho [S5(100)]	1.1681e-05	3.28236e-05	1	1	2	Q08211	Q08211 [121-141]	Q08211 1xPhospho [S125(100)]	0	2242.94		1.15513e+06	6.18026e+06		Not Found	Peak Found	High	High	2.066e-05	5.971e-06	4.52	88.07
FALSE	High	[K].AENPSPRSPSSQTPNSR.[R]	2xPhospho [S5(100); S8(99.3)]	0.00408362	0.000356096	1	1	1	Q9NZJ0	Q9NZJ0 [672-688]	Q9NZJ0 2xPhospho [S676(100); S679(99.3)]	1	1971.8	577683	134617			Peak Found	High	Not Found	High	0.0001777	0.001624	2.29	26.68
FALSE	High	[K].AEPASPDSPKGSSETETEPPVALAPGPAPTR.[C]	3xPhospho [S5(100); S12(98.1); S13(98.1)]	5.94106e-08	3.28236e-05	1	1	2	P11474	P11474 [15-45]	P11474 3xPhospho [S19(100); S26(98.1); S27(98.1)]	1	3283.38		8.10132e+06			Not Found	High	Not Found	High	2.066e-05	3.718e-08	4.57	88.64
FALSE	High	[K].AEPASPDSPKGSSETETEPPVALAPGPAPTR.[C]	2xPhospho [S5(100); S/T]	4.5357e-08	3.28236e-05	1	1	4	P11474	P11474 [15-45]	P11474 2xPhospho [S19(100); S/T]	1	3203.42		8.60804e+06			Not Found	High	Not Found	High	2.066e-05	2.872e-08	4.7	84.94
FALSE	High	[K].AEPLDPEADSHVEVFGDEPEQQLSPIFR.[N]	1xPhospho [S24(100)]	0.00341656	0.000294319	1	1	1	Q9GZP1	Q9GZP1 [148-175]	Q9GZP1 1xPhospho [S171(100)]	0	3231.45	7.07627e+06		936336		Peak Found	Not Found	High	High	0.000151	0.001371	2.48	119.48
FALSE	High	[K].AEPMPSASSAPPASSLYSSPVNSSAPLAEDIDPELAR.[Y]	1xOxidation [M4]; 1xPhospho [S15(96)]	1.61901e-07	3.28236e-05	1	1	1	O14964	O14964 [292-328]	O14964 1xPhospho [S306(96)]	0	3807.73	1.51683e+06	376078			High	Peak Found	Not Found	High	2.066e-05	9.765e-08	4.11	114.41
FALSE	High	[K].AEPMPSASSAPPASSLYSSPVNSSAPLAEDIDPELAR.[Y]	1xPhospho [S/Y]	3.3318e-08	3.28236e-05	1	1	1	O14964	O14964 [292-328]		0	3791.74	2.25459e+06	89738.5			High	Peak Found	Not Found	High	2.066e-05	2.138e-08	4.15	118.66
FALSE	High	[K].AEPSEVDMNSPK.[S]	1xOxidation [M8]; 1xPhospho [S10(100)]	0.0001374	3.28236e-05	1	1	1	Q9NR30	Q9NR30 [62-73]	Q9NR30 1xPhospho [S71(100)]	0	1399.54	3.24417e+06				High	Not Found	Not Found	High	2.066e-05	6.39e-05	3.56	27.33
FALSE	High	[K].AEPSEVDMNSPK.[S]	1xPhospho [S10(100)]	0.00295357	0.000294319	1	1	5	Q9NR30	Q9NR30 [62-73]	Q9NR30 1xPhospho [S71(100)]	0	1383.55	4.22732e+06				High	Not Found	Not Found	High	0.000151	0.001197	2.47	42.08
FALSE	High	[K].AEPYVASEYK.[T]	1xPhospho [S7(100)]	0.00918787	0.00071171	1	1	1	Q9BZ29	Q9BZ29 [921-930]	Q9BZ29 1xPhospho [S927(100)]	0	1236.52	1.21398e+06				High	Not Found	Not Found	High	0.0003452	0.00353	2.33	53.48
FALSE	High	[K].AEQDASIPPGTHEALLQTALSPPPPPTRPVSPPQK.[A]	1xPhospho [T/S]	4.0886e-10	3.28236e-05	1	1	4	Q9UGP5	Q9UGP5 [147-181]		0	3704.87			7.65265e+06		Not Found	Not Found	High	High	2.066e-05	3.105e-10	7.15	99.31
FALSE	High	[K].AEQGSEEEGEGEEEEEEGGESK.[A]	1xPhospho [S5(100)]	2.89718e-08	3.28236e-05	1	1	3	Q8NE71	Q8NE71 [224-245]	Q8NE71 1xPhospho [S228(100)]	0	2433.86	1.51677e+08		225792		High	Not Found	High	High	2.066e-05	1.871e-08	6.58	30.42
FALSE	High	[K].AEQGSEEEGEGEEEEEEGGESK.[A]	1xDeamidated [Q3]; 1xPhospho [S5(100)]	0.0741244	0.00412987	1	1	1	Q8NE71	Q8NE71 [224-245]	Q8NE71 1xPhospho [S228(100)]	0	2434.84	739588				High	Not Found	Not Found	High	0.002026	0.0283	1.46	32.23
FALSE	High	[K].AEQGSEEEGEGEEEEEEGGESKADDPYAHLSK.[K]	1xPhospho [S5(100)]	6.15683e-06	3.28236e-05	1	1	1	Q8NE71	Q8NE71 [224-255]	Q8NE71 1xPhospho [S228(100)]	1	3531.37				No Quan Values	High	Not Found	Not Found	High	2.066e-05	3.226e-06	3
FALSE	High	[K].AEQSPVSSDVEVSSPK.[R]	2xPhospho [S4(100); S14(99.3)]	0.003668	0.000294319	1	1	1	Q2M1K9	Q2M1K9 [601-616]	Q2M1K9 2xPhospho [S604(100); S614(99.3)]	0	1805.72	395502	524154			High	Peak Found	Not Found	High	0.000151	0.001468	2.71	50.13
FALSE	High	[K].AEQSPVSSDVEVSSPKR.[Q]	2xPhospho [S4(100); S]	0.00167156	0.000206449	1	1	2	Q2M1K9	Q2M1K9 [601-617]	Q2M1K9 2xPhospho [S604(100); S]	1	1961.83	3.42164e+06	222854	106628		High	Peak Found	Peak Found	High	0.0001142	0.0006998	2.42	44.9
FALSE	High	[K].AEQSPVSSDVEVSSPKR.[Q]	3xPhospho [S4(100); S8(98.9); S]	0.00211484	0.000236645	1	1	1	Q2M1K9	Q2M1K9 [601-617]	Q2M1K9 3xPhospho [S604(100); S608(98.9); S]	1	2041.79	942100				High	Not Found	Not Found	High	0.000127	0.0008708	3.69	43.73
FALSE	High	[K].AERLSPPAPSGSER.[R]	1xPhospho [S5(100)]	0.0158204	0.00105143	1	1	1	Q9NP71	Q9NP71 [598-611]	Q9NP71 1xPhospho [S602(100)]	1	1533.71		291293	44436.6		Not Found	High	Peak Found	High	0.0005026	0.006014	2.56	45.59
FALSE	High	[K].AERTSPSSPAPLPHQEATPR.[A]	1xPhospho [S5(99.5)]	2.37768e-08	3.28236e-05	1	1	2	P04920	P04920 [166-185]	P04920 1xPhospho [S170(99.5)]	1	2209.04		967621	142532		Not Found	High	Peak Found	High	2.066e-05	1.547e-08	4.37	45.97
FALSE	High	[K].AERTSPSSPAPLPHQEATPR.[A]	2xPhospho [T/S]	1.62026e-05	3.28236e-05	1	1	2	P04920	P04920 [166-185]		1	2289.01		4020202			Not Found	High	Not Found	High	2.066e-05	8.168e-06	3.69	48.1
FALSE	High	[K].AERTSPSSPAPLPHQEATPR.[A]	1xDeamidated [Q15]; 2xPhospho [S8(98); T/S]	0.159453	0.0080326	1	1	1	P04920	P04920 [166-185]	P04920 2xPhospho [S173(98); T/S]	1	2289.99				No Quan Values	Not Found	High	Not Found	High	0.003898	0.06142	3.07
FALSE	High	[K].AESCGSFDETESEESSK.[L]	1xCarbamidomethyl [C4]; 1xPhospho [S6(99.4)]	0.00266131	0.000294319	1	1	2	Q9Y343	Q9Y343 [111-127]	Q9Y343 1xPhospho [S116(99.4)]	0	1958.68	1.14593e+06				High	Not Found	Not Found	High	0.0001407	0.001082	3	38.69
FALSE	High	[K].AESDGEEKEEVK.[E]	1xPhospho [S3(100)]	0.000152427	3.28236e-05	1	1	2	O75691	O75691 [2599-2610]	O75691 1xPhospho [S2601(100)]	1	1429.57	1.40268e+06				High	Not Found	Not Found	High	2.066e-05	7.041e-05	2.63	19.55
FALSE	High	[K].AESDGEEKEEVKEELGRPATLLWLIQK.[L]	1xPhospho [S3(100)]	1.28614e-06	3.28236e-05	1	1	2	O75691	O75691 [2599-2625]	O75691 1xPhospho [S2601(100)]	2	3177.57			1.09289e+07		Not Found	Not Found	High	High	2.066e-05	7.142e-07	3.6	118.71
FALSE	High	[K].AESEEMETSQAGSK.[D]	1xOxidation [M6]; 1xPhospho [S3(100)]	4.43711e-06	3.28236e-05	1	1	2	P34932	P34932 [544-557]	P34932 1xPhospho [S546(100)]	0	1579.58	2.18448e+06				High	Not Found	Not Found	High	2.066e-05	2.348e-06	4.73	17.88
FALSE	High	[K].AESEEMETSQAGSK.[D]	1xPhospho [S3(100)]	8.8352e-06	3.28236e-05	1	1	2	P34932	P34932 [544-557]	P34932 1xPhospho [S546(100)]	0	1563.59	3.38296e+06				High	Not Found	Not Found	High	2.066e-05	4.56e-06	3.87	27.49
FALSE	High	[K].AESPAEKVPEESVLPLVQK.[S]	1xPhospho [S3(100)]	6.67615e-11	3.28236e-05	1	1	12	Q9UKV3	Q9UKV3 [488-506]	Q9UKV3 1xPhospho [S490(100)]	1	2130.07		24848025	2.06592e+07		Not Found	High	High	High	2.066e-05	5.442e-11	7.77	96.49
FALSE	High	[K].AESPAEKVPEESVLPLVQK.[S]	1xDeamidated [Q18]; 1xPhospho [S3(100)]	0.00044396	0.000109454	1	1	1	Q9UKV3	Q9UKV3 [488-506]	Q9UKV3 1xPhospho [S490(100)]	1	2131.06				No Quan Values	Not Found	High	Not Found	High	5.534e-05	0.000197	2.35
FALSE	High	[K].AESSDSGAESEEEEAQEEVK.[G]	2xPhospho [S6(100); S10(100)]	1.77628e-06	3.28236e-05	1	1	2	Q5T8D3	Q5T8D3 [191-210]	Q5T8D3 2xPhospho [S196(100); S200(100)]	0	2299.8	7.66037e+06				High	Not Found	Not Found	High	2.066e-05	9.778e-07	6.41	52.61
FALSE	High	[K].AESTESIGSSEK.[T]	1xPhospho [S3(100)]	0.000160531	3.28236e-05	1	1	2	Q9BZI7	Q9BZI7 [407-418]	Q9BZI7 1xPhospho [S409(100)]	0	1304.53	2.1447e+06				High	Not Found	Not Found	High	2.066e-05	7.398e-05	3.1	27.43
FALSE	High	[K].AETDVEEIYHPVMCTECSTEVAVYDK.[D]	2xCarbamidomethyl [C14; C17]; 1xPhospho [T3(100)]	1.94136e-12	3.28236e-05	1	1	1	Q56P03	Q56P03 [246-271]	Q56P03 1xPhospho [T248(100)]	0	3155.29				No Quan Values	Not Found	High	Not Found	High	2.066e-05	1.816e-12	5.73
FALSE	High	[K].AETDVEEIYHPVMCTECSTEVAVYDK.[D]	2xCarbamidomethyl [C14; C17]; 1xOxidation [M13]; 1xPhospho [T3(100)]	4.49658e-11	3.28236e-05	1	1	1	Q56P03	Q56P03 [246-271]	Q56P03 1xPhospho [T248(100)]	0	3171.29		936893			Not Found	High	Not Found	High	2.066e-05	3.729e-11	5.1	93.97
FALSE	High	[K].AETEEAAHSVSQEMSVNSPTAQESQR.[N]	1xDeamidated [N17]; 1xOxidation [M14]; 1xPhospho [S18(100)]	4.10422e-07	3.28236e-05	1	1	1	Q9NUA8	Q9NUA8 [173-198]	Q9NUA8 1xPhospho [S190(100)]	0	2900.19				No Quan Values	Not Found	High	Not Found	High	2.066e-05	2.384e-07	5.02
FALSE	High	[K].AETEEAAHSVSQEMSVNSPTAQESQR.[N]	1xOxidation [M14]; 1xPhospho [S18(100)]	4.14156e-15	3.28236e-05	1	1	4	Q9NUA8	Q9NUA8 [173-198]	Q9NUA8 1xPhospho [S190(100)]	0	2899.2		5.59827e+06			Not Found	High	Not Found	High	2.066e-05	4.921e-15	8.58	42.28
FALSE	High	[K].AETEEAAHSVSQEMSVNSPTAQESQR.[N]	1xPhospho [S18(100)]	2.0902e-07	3.28236e-05	1	1	2	Q9NUA8	Q9NUA8 [173-198]	Q9NUA8 1xPhospho [S190(100)]	0	2883.21		21050694	191182		Not Found	High	Peak Found	High	2.066e-05	1.246e-07	6.12	59.09
FALSE	High	[K].AETEEAEEPEEDGEEHVCVSASK.[H]	1xCarbamidomethyl [C18]; 1xPhospho [T3(100)]	5.93926e-12	3.28236e-05	1	1	5	P46821	P46821 [946-968]	P46821 1xPhospho [T948(100)]	0	2641.01	9.11255e+06		422762		High	Not Found	High	High	2.066e-05	5.329e-12	6.42	53.27
FALSE	High	[K].AETEEAEEPEEDGEEHVCVSASKHSPTEDEESAK.[A]	1xCarbamidomethyl [C18]; 1xPhospho [S/T]	6.14492e-08	3.28236e-05	1	1	1	P46821	P46821 [946-979]		1	3851.52				No Quan Values	High	Not Found	Not Found	High	2.066e-05	3.848e-08	4.38
FALSE	High	[K].AETPTAAEDDNEGDK.[K]	1xPhospho [T3(100)]	8.19059e-05	3.28236e-05	1	1	2	O60841	O60841 [299-313]	O60841 1xPhospho [T301(100)]	0	1642.61	2.01123e+06				High	Not Found	Not Found	High	2.066e-05	3.872e-05	3.75	26.19
FALSE	High	[K].AETPTESVSEPEVATK.[Q]	1xPhospho [S9(100)]	0.000138051	3.28236e-05	1	1	3	P18858	P18858 [193-208]	P18858 1xPhospho [S201(100)]	0	1754.77	5.07669e+06	143040			High	Peak Found	Not Found	High	2.066e-05	6.403e-05	3.13	54.95
FALSE	High	[K].AETPTESVSEPEVATK.[Q]	2xPhospho [T3(100); S9(100)]	2.44997e-05	3.28236e-05	1	1	1	P18858	P18858 [193-208]	P18858 2xPhospho [T195(100); S201(100)]	0	1834.74	3.71458e+06				High	Not Found	Not Found	High	2.066e-05	1.218e-05	4.91	54.22
FALSE	High	[K].AETSEGSGSAPAVPEASASPK.[Q]	1xPhospho [S19(99.3)]	1.21829e-07	3.28236e-05	1	1	3	P51608	P51608 [62-82]	P51608 1xPhospho [S80(99.3)]	0	2009.87	1.25876e+06	20646506			High	High	Not Found	High	2.066e-05	7.436e-08	5.93	49.45
FALSE	High	[K].AEVPGATGGDSPHLQPAEPPGEPR.[R]	1xDeamidated [Q15]; 1xPhospho [S11(100)]	1.8042e-09	3.28236e-05	1	1	3	Q9P2K5	Q9P2K5 [7-30]	Q9P2K5 1xPhospho [S17(100)]	0	2447.09		2.90719e+06			Not Found	High	Not Found	High	2.066e-05	1.297e-09	4.42	72.71
FALSE	High	[K].AEVPGATGGDSPHLQPAEPPGEPR.[R]	1xPhospho [S11(100)]	7.80947e-09	3.28236e-05	1	1	3	Q9P2K5	Q9P2K5 [7-30]	Q9P2K5 1xPhospho [S17(100)]	0	2446.1		34814477	898179		Not Found	High	Peak Found	High	2.066e-05	5.293e-09	5.4	69.94
FALSE	High	[K].AEVYGSENESER.[N]	1xPhospho [S6(100)]	0.000735005	0.000139461	1	1	2	Q9BVS4	Q9BVS4 [345-356]	Q9BVS4 1xPhospho [S350(100)]	0	1449.55	2.32453e+07		76599.2		High	Not Found	High	High	6.916e-05	0.0003205	2.56	31.71
FALSE	High	[K].AEVYGSENESERNCLEESEGCYCR.[S]	3xCarbamidomethyl [C14; C21; C23]; 1xDeamidated [N13]; 1xPhospho [S6(100)]	0.000215644	3.28236e-05	1	1	1	Q9BVS4	Q9BVS4 [345-368]	Q9BVS4 1xPhospho [S350(100)]	1	3008.1				No Quan Values	Not Found	High	Not Found	High	2.066e-05	9.828e-05	3.13
FALSE	High	[K].AEVYGSENESERNCLEESEGCYCR.[S]	3xCarbamidomethyl [C14; C21; C23]; 1xPhospho [S6(100)]	1.66226e-09	3.28236e-05	1	1	1	Q9BVS4	Q9BVS4 [345-368]	Q9BVS4 1xPhospho [S350(100)]	1	3007.12		4140189			Not Found	High	Not Found	High	2.066e-05	1.196e-09	5.09	64.86
FALSE	High	[K].AFGGEEVILKGSPEEK.[V]	1xPhospho [S12(100)]	1.66651e-07	3.28236e-05	1	1	1	Q5VUA4	Q5VUA4 [1409-1424]	Q5VUA4 1xPhospho [S1420(100)]	1	1769.84		1.59157e+06			Not Found	High	Not Found	High	2.066e-05	1.003e-07	3.86	75.32
FALSE	High	[K].AFGPGLQGGSAGSPAR.[F]	1xPhospho [S13(100)]	1.00952e-07	3.28236e-05	1	1	3	P21333	P21333 [1072-1087]	P21333 1xPhospho [S1084(100)]	0	1509.68	414862		2.21894e+07		Peak Found	Not Found	High	High	2.066e-05	6.184e-08	4.88	60.95
FALSE	High	[K].AFHKPPPTSPK.[S]	1xPhospho [T/S]	0.104787	0.00550535	1	1	1	Q6IPM2	Q6IPM2 [34-44]		0	1286.63		97565.5	57700.2		Not Found	High	Peak Found	High	0.002734	0.04003	1.11	23.89
FALSE	High	[K].AFLAELEQNSPK.[I]	1xPhospho [S10(100)]	4.25475e-05	3.28236e-05	1	1	3	Q9UPN3	Q9UPN3 [4512-4523]	Q9UPN3 1xPhospho [S4521(100)]	0	1426.66		2.18871e+06	5.6977e+06		Not Found	High	High	High	2.066e-05	2.063e-05	3.66	90.27
FALSE	High	[K].AFNQSSTLILHK.[R]	2xDeamidated [N3; Q4]; 1xPhospho [S/T]	0.176804	0.00881193	1	1	1	Q8IYB9	Q8IYB9 [432-443]		0	1440.68			1.08403e+06		Not Found	Not Found	High	High	0.004323	0.06841	1.44	97.2
FALSE	High	[K].AFQQSVEQDNLFDISTEEGSTK.[R]	1xPhospho [S15(99.7)]	4.30149e-08	3.28236e-05	1	1	2	Q14690	Q14690 [22-43]	Q14690 1xPhospho [S36(99.7)]	0	2553.1		724144	5.23416e+06		Not Found	High	High	High	2.066e-05	2.732e-08	5.22	102.07
FALSE	High	[K].AFSTAGSSGSDESHVAAAPPDICSR.[T]	1xCarbamidomethyl [C23]; 1xPhospho [S13(100)]	5.12288e-07	3.28236e-05	1	1	1	Q9H3L0	Q9H3L0 [30-54]	Q9H3L0 1xPhospho [S42(100)]	0	2557.07		172195	427884		Not Found	Peak Found	High	High	2.066e-05	2.959e-07	3.4	70.54
FALSE	High	[K].AFSVEHTSCNEEENFANMK.[K]	1xCarbamidomethyl [C9]; 1xPhospho [T/S]	0.000721747	0.000139461	1	1	1	Q8N302	Q8N302 [299-317]		0	2323.9		1.18026e+06	485145		Not Found	High	Peak Found	High	6.916e-05	0.0003151	2.31	78.89
FALSE	High	[K].AFTDEETEAQTGEGSWPRSPSK.[S]	1xPhospho [S19(99.4)]	1.12245e-07	3.28236e-05	1	1	1	Q09019	Q09019 [634-655]	Q09019 1xPhospho [S652(99.4)]	1	2490.05		1.32104e+06	368449		Not Found	High	Peak Found	High	2.066e-05	6.869e-08	5.43	66.98
FALSE	High	[K].AFTEVFLDDSHSPANCR.[I]	1xCarbamidomethyl [C16]; 1xPhospho [S12(99.7)]	7.27408e-08	3.28236e-05	1	1	1	Q96BY7	Q96BY7 [724-740]	Q96BY7 1xPhospho [S735(99.7)]	0	2045.84				No Quan Values	Not Found	Not Found	High	High	2.066e-05	4.515e-08	4.56
FALSE	High	[K].AFTIQGAPSDSGPLR.[I]	1xDeamidated [Q5]; 2xPhospho [S9(98.6); S11(98.6)]	0.181947	0.00895791	1	1	1	P49418	P49418 [242-256]	P49418 2xPhospho [S250(98.6); S252(98.6)]	0	1677.69		10754	226680		Not Found	Peak Found	High	High	0.004414	0.07073	1.14	95.76
FALSE	High	[K].AFWMAIGGDRDEIEGLSSDEEH.[-]	1xOxidation [M4]; 2xPhospho [S17(100); S18(100)]	6.30905e-10	3.28236e-05	1	1	34	Q6PD74	Q6PD74 [294-315]	Q6PD74 2xPhospho [S310(100); S311(100)]	1	2640	664616	1.36246e+08	4.73467e+08		High	High	High	High	2.066e-05	4.716e-10	7.24	108.2
FALSE	High	[K].AFWMAIGGDRDEIEGLSSDEEH.[-]	2xPhospho [S17(100); S18(100)]	7.45151e-08	3.28236e-05	1	1	15	Q6PD74	Q6PD74 [294-315]	Q6PD74 2xPhospho [S310(100); S311(100)]	1	2624		7.0021e+06	2.6491e+08		Not Found	High	High	High	2.066e-05	4.63e-08	6.82	117.27
FALSE	High	[K].AFWMAIGGDRDEIEGLSSDEEH.[-]	1xOxidation [M4]; 1xPhospho [S18(100)]	5.78313e-06	3.28236e-05	1	1	2	Q6PD74	Q6PD74 [294-315]	Q6PD74 1xPhospho [S311(100)]	1	2560.03		547775	1.21025e+07		Not Found	Peak Found	High	High	2.066e-05	3.035e-06	5.26	103.66
FALSE	High	[K].AFWMAIGGDRDEIEGLSSDEEH.[-]	1xPhospho [S]	0.00122496	0.000139461	1	1	1	Q6PD74	Q6PD74 [294-315]		1	2544.04			4.10187e+06		Not Found	Not Found	High	High	8.506e-05	0.0005219	3.21	111.66
FALSE	High	[K].AGASGQPPSGPPGTGNEYGVSPR.[L]	1xPhospho [S21(100)]	6.01033e-06	3.28236e-05	1	1	1	Q9P266	Q9P266 [380-402]	Q9P266 1xPhospho [S400(100)]	0	2219.97				No Quan Values	Not Found	High	Not Found	High	2.066e-05	3.148e-06	4.44
FALSE	High	[K].AGCECLNESDEHGFDNCLR.[K]	3xCarbamidomethyl [C3; C5; C17]; 1xPhospho [S9(100)]	0.0027825	0.000294319	1	1	2	O43396	O43396 [133-151]	O43396 1xPhospho [S141(100)]	0	2362.85				No Quan Values	Not Found	High	Not Found	High	0.000151	0.001128	1.75
FALSE	High	[K].AGCFSPK.[I]	1xCarbamidomethyl [C3]; 1xPhospho [S5(100)]	0.188316	0.00931344	1	1	1	Q6P4F7	Q6P4F7 [418-424]	Q6P4F7 1xPhospho [S422(100)]	0	846.322	95928.1	293682			Peak Found	High	Not Found	High	0.004561	0.07328	1.95	32.12
FALSE	High	[K].AGDESPDVLEELSQAIETSDLEK.[S]	1xPhospho [S5(100)]	0.00127754	0.000172916	1	1	1	Q6ZSB9	Q6ZSB9 [588-610]	Q6ZSB9 1xPhospho [S592(100)]	0	2555.13				No Quan Values	Not Found	High	Not Found	High	9.943e-05	0.0005421	2.34
FALSE	High	[K].AGDNIPEEQPVASTPTTVSDGENK.[K]	1xPhospho [S19(100)]	7.76197e-10	3.28236e-05	1	1	3	Q9Y320	Q9Y320 [270-293]	Q9Y320 1xPhospho [S288(100)]	0	2536.11	1.75552e+06	13661961			High	High	Not Found	High	2.066e-05	5.746e-10	6.85	66.5
FALSE	High	[K].AGDNIPEEQPVASTPTTVSDGENKK.[D]	2xPhospho [T14(99.2); S19(100)]	1.67575e-05	3.28236e-05	1	1	1	Q9Y320	Q9Y320 [270-294]	Q9Y320 2xPhospho [T283(99.2); S288(100)]	1	2744.17	857932				High	Not Found	Not Found	High	2.066e-05	8.454e-06	3.89	58.07
FALSE	High	[K].AGDNIPEEQPVASTPTTVSDGENKK.[D]	1xPhospho [S19(100)]	3.64665e-09	3.28236e-05	1	1	4	Q9Y320	Q9Y320 [270-294]	Q9Y320 1xPhospho [S288(100)]	1	2664.2	185888	80870834			Peak Found	High	Not Found	High	2.066e-05	2.55e-09	5.16	61.51
FALSE	High	[K].AGEAPTENPAPPTQQSSAE.[-]	1xPhospho [S/T]	0.00329795	0.000294319	1	1	3	P16989	P16989 [354-372]		0	1961.81	5.98152e+06	377052			High	High	Not Found	High	0.000151	0.001328	2.4	45.94
FALSE	High	[K].AGEAPTENPAPPTQQSSAE.[-]	2xPhospho [S16(100); S17(100)]	0.0113401	0.000858862	1	1	2	P16989	P16989 [354-372]	P16989 2xPhospho [S369(100); S370(100)]	0	2041.78	1.06618e+06				High	Not Found	Not Found	High	0.0004095	0.004341	2.01	45.26
FALSE	High	[K].AGEPDGESLDEQPSSSSSK.[R]	1xPhospho [S8(100)]	1.74988e-05	3.28236e-05	1	1	1	Q9H3Q1	Q9H3Q1 [57-75]	Q9H3Q1 1xPhospho [S64(100)]	0	1986.78	1.84614e+06	734074			High	Peak Found	Not Found	High	2.066e-05	8.783e-06	4.9	40.27
FALSE	High	[K].AGEQQLSEPEDMEMEAGDTDDPPR.[I]	1xPhospho [S7(100)]	1.62476e-08	3.28236e-05	1	1	3	Q93009	Q93009 [12-35]	Q93009 1xPhospho [S18(100)]	0	2727.04	6.57598e+07	500698			High	Peak Found	Not Found	High	2.066e-05	1.071e-08	5.46	80.1
FALSE	High	[K].AGEQQLSEPEDMEMEAGDTDDPPR.[I]	2xOxidation [M12; M14]; 1xPhospho [S7(100)]	1.42145e-07	3.28236e-05	1	1	5	Q93009	Q93009 [12-35]	Q93009 1xPhospho [S18(100)]	0	2759.03	2.13939e+07				High	Not Found	Not Found	High	2.066e-05	8.613e-08	4.55	54.13
FALSE	High	[K].AGEQQLSEPEDMEMEAGDTDDPPR.[I]	1xDeamidated [Q4]; 1xOxidation [M12]; 1xPhospho [S7(100)]	0.000188314	3.28236e-05	1	1	1	Q93009	Q93009 [12-35]	Q93009 1xPhospho [S18(100)]	0	2744.02	1.07238e+06				High	Not Found	Not Found	High	2.066e-05	8.628e-05	2.56	65.87
FALSE	High	[K].AGEQQLSEPEDMEMEAGDTDDPPR.[I]	1xOxidation [M]; 1xPhospho [S7(100)]	5.048e-11	3.28236e-05	1	1	13	Q93009	Q93009 [12-35]	Q93009 1xPhospho [S18(100)]	0	2743.04	8.5953e+07		314360		High	Not Found	Peak Found	High	2.066e-05	4.165e-11	5.6	73.11
FALSE	High	[K].AGEQQLSEPEDMEMEAGDTDDPPR.[I]	1xDeamidated [Q5]; 2xOxidation [M12; M14]; 1xPhospho [S7(100)]	0.00499642	0.000444949	1	1	1	Q93009	Q93009 [12-35]	Q93009 1xPhospho [S18(100)]	0	2760.02				No Quan Values	High	Not Found	Not Found	High	0.0002183	0.001965	2.44
FALSE	High	[K].AGFDSDYDQALADIR.[E]	1xPhospho [S5(100)]	7.84667e-05	3.28236e-05	1	1	1	P52701	P52701 [931-945]	P52701 1xPhospho [S935(100)]	0	1736.72		865722			Not Found	High	Not Found	High	2.066e-05	3.728e-05	3.91	107.11
FALSE	High	[K].AGGGATPVSSPSR.[S]	1xPhospho [S/T]	0.00119674	0.000139461	1	1	2	Q9Y4B5	Q9Y4B5 [1670-1682]		0	1223.54		515107			Not Found	High	Not Found	High	8.506e-05	0.0005089	2.42	26.43
FALSE	High	[K].AGGKPSQSPSQEAAGEAVLGAK.[T]	1xPhospho [S8(100)]	8.03861e-09	3.28236e-05	1	1	2	P00519	P00519 [910-931]	P00519 1xPhospho [S917(100)]	0	2120		2.65198e+06			Not Found	High	Not Found	High	2.066e-05	5.456e-09	6.71	57.71
FALSE	High	[K].AGGSAALSPSK.[K]	1xPhospho [S8(100)]	5.43211e-06	3.28236e-05	1	1	3	Q92522	Q92522 [24-34]	Q92522 1xPhospho [S31(100)]	0	1025.47	8.26695e+06	736868	20390.2		High	High	Peak Found	High	2.066e-05	2.859e-06	4.47	25.87
FALSE	High	[K].AGGSPASYHGSPEASLCPQHR.[T]	1xCarbamidomethyl [C17]; 2xPhospho [S4(100); S7(99.3)]	3.72707e-07	3.28236e-05	1	1	1	O95208	O95208 [189-209]	O95208 2xPhospho [S192(100); S195(99.3)]	0	2325.91				No Quan Values	Not Found	High	Not Found	High	2.066e-05	2.18e-07	4.03
FALSE	High	[K].AGGSPASYHGSPEASLCPQHR.[T]	1xCarbamidomethyl [C17]; 1xPhospho [S4(100)]	1.72151e-08	3.28236e-05	1	1	1	O95208	O95208 [189-209]	O95208 1xPhospho [S192(100)]	0	2245.94				No Quan Values	Not Found	Not Found	High	High	2.066e-05	1.133e-08	3.81
FALSE	High	[K].AGGSVESLR.[S]	1xPhospho [S4(100)]	0.000644229	0.000139461	1	1	2	O94885	O94885 [504-512]	O94885 1xPhospho [S507(100)]	0	955.424	3.89188e+06		18841.5		High	Not Found	Peak Found	High	6.916e-05	0.0002819	2.58	37.57
FALSE	High	[K].AGHDAGPDLVPSPDLDPVPSPDPDPVPSPDPNPVSCPDPCSPTR.[G]	2xCarbamidomethyl [C36; C40]; 1xDeamidated [N32]; 3xPhospho [S20(100); S28(100); S41(98.3)]	0.000150288	3.28236e-05	1	1	1	Q9NW07	Q9NW07 [498-541]	Q9NW07 3xPhospho [S517(100); S525(100); S538(98.3)]	0	4777.94		708697			Not Found	High	Not Found	High	2.066e-05	6.969e-05	2.69	117.42
FALSE	High	[K].AGHDAGPDLVPSPDLDPVPSPDPDPVPSPDPNPVSCPDPCSPTR.[G]	2xCarbamidomethyl [C36; C40]; 3xPhospho [S20(100); S28(100); S41(98.9)]	4.17888e-08	3.28236e-05	1	1	2	Q9NW07	Q9NW07 [498-541]	Q9NW07 3xPhospho [S517(100); S525(100); S538(98.9)]	0	4776.95		15289902			Not Found	High	Not Found	High	2.066e-05	2.651e-08	4.99	115.82
FALSE	High	[K].AGHDAGPDLVPSPDLDPVPSPDPDPVPSPDPNPVSCPDPCSPTR.[G]	2xCarbamidomethyl [C36; C40]; 2xPhospho [S20(100); S28(100)]	9.51576e-09	3.28236e-05	1	1	1	Q9NW07	Q9NW07 [498-541]	Q9NW07 2xPhospho [S517(100); S525(100)]	0	4696.99		735834	5.71759e+06		Not Found	High	Peak Found	High	2.066e-05	6.391e-09	4.02	112.94
FALSE	High	[K].AGHSDSDSGAELGPHPGGGAVYK.[A]	2xPhospho [S6(100); S8(100)]	3.37982e-05	3.28236e-05	1	1	1	P57073	P57073 [181-203]	P57073 2xPhospho [S186(100); S188(100)]	0	2325.92		1.6708e+06			Not Found	High	Not Found	High	2.066e-05	1.653e-05	3.28	53.89
FALSE	High	[K].AGHSDSDSGAELGPHPGGGAVYK.[A]	1xPhospho [S8(100)]	3.17812e-11	3.28236e-05	1	1	2	P57073	P57073 [181-203]	P57073 1xPhospho [S188(100)]	0	2245.95		1.9442e+06			Not Found	High	Not Found	High	2.066e-05	2.67e-11	6.71	49.7
FALSE	High	[K].AGHSDSDSGAELGPHPGGGAVYK.[A]	3xPhospho [S4(100); S6(100); S8(100)]	0.0258604	0.00175843	1	1	1	P57073	P57073 [181-203]	P57073 3xPhospho [S184(100); S186(100); S188(100)]	0	2405.88		214681			Not Found	High	Not Found	High	0.0008429	0.00984	1.31	58.45
FALSE	High	[K].AGIPQHHPPMAQNLQYPDDSDDEK.[K]	1xOxidation [M10]; 1xPhospho [S20(100)]	4.46923e-12	3.28236e-05	1	1	8	Q15223	Q15223 [403-426]	Q15223 1xPhospho [S422(100)]	0	2799.17		2.72082e+06	1.09501e+07		Not Found	High	High	High	2.066e-05	4.044e-12	6.99	56.95
FALSE	High	[K].AGIPQHHPPMAQNLQYPDDSDDEK.[K]	1xDeamidated [Q]; 1xPhospho [S20(100)]	3.63204e-05	3.28236e-05	1	1	3	Q15223	Q15223 [403-426]	Q15223 1xPhospho [S422(100)]	0	2784.16				No Quan Values	High	Not Found	High	High	2.066e-05	1.777e-05	3.79
FALSE	High	[K].AGIPQHHPPMAQNLQYPDDSDDEK.[K]	1xPhospho [S20(100)]	1.53842e-13	3.28236e-05	1	1	10	Q15223	Q15223 [403-426]	Q15223 1xPhospho [S422(100)]	0	2783.18	2.01317e+06		7.07861e+07		High	Not Found	High	High	2.066e-05	1.589e-13	7.69	66.61
FALSE	High	[K].AGIPQHHPPMAQNLQYPDDSDDEKK.[A]	1xOxidation [M10]; 1xPhospho [S20(100)]	7.67952e-07	3.28236e-05	1	1	2	Q15223	Q15223 [403-427]	Q15223 1xPhospho [S422(100)]	1	2927.27			3.63948e+06		Not Found	Not Found	High	High	2.066e-05	4.362e-07	3.62	51.95
FALSE	High	[K].AGIPQHHPPMAQNLQYPDDSDDEKK.[A]	1xPhospho [S20(100)]	1.29233e-05	3.28236e-05	1	1	2	Q15223	Q15223 [403-427]	Q15223 1xPhospho [S422(100)]	1	2911.27	367145		7.95522e+06		Peak Found	Not Found	High	High	2.066e-05	6.569e-06	3.41	61.09
FALSE	High	[K].AGLASPEEEDAVGK.[E]	1xPhospho [S5(100)]	2.84338e-05	3.28236e-05	1	1	2	Q9UNS1	Q9UNS1 [1145-1158]	Q9UNS1 1xPhospho [S1149(100)]	0	1452.63	2.53977e+06	1990585			High	Peak Found	Not Found	High	2.066e-05	1.405e-05	3.85	54.13
FALSE	High	[K].AGLESGAEPGDGDSDTTK.[K]	2xPhospho [S5(100); S14(100)]	1.92577e-07	3.28236e-05	1	1	2	O60832	O60832 [481-498]	O60832 2xPhospho [S485(100); S494(100)]	0	1866.67	1.18754e+07				High	Not Found	Not Found	High	2.066e-05	1.154e-07	5.1	42.61
FALSE	High	[K].AGLESGAEPGDGDSDTTK.[K]	1xPhospho [S14(99.7)]	5.59285e-10	3.28236e-05	1	1	11	O60832	O60832 [481-498]	O60832 1xPhospho [S494(99.7)]	0	1786.7	2.76137e+08	344525	562313		High	Peak Found	High	High	2.066e-05	4.206e-10	5.74	39.34
FALSE	High	[K].AGLESGAEPGDGDSDTTKK.[K]	1xPhospho [S14(99.7)]	6.50249e-09	3.28236e-05	1	1	6	O60832	O60832 [481-499]	O60832 1xPhospho [S494(99.7)]	1	1914.8	2.41963e+07		285204		High	Not Found	Peak Found	High	2.066e-05	4.433e-09	6.58	33.69
FALSE	High	[K].AGLESGAEPGDGDSDTTKK.[K]	2xPhospho [S5(100); S/T]	0.001542	0.000172916	1	1	1	O60832	O60832 [481-499]	O60832 2xPhospho [S485(100); S/T]	1	1994.76	1.2089e+06				High	Not Found	Not Found	High	9.943e-05	0.0006475	2.47	37.48
FALSE	High	[K].AGLQMKSPEK.[K]	1xPhospho [S7(100)]	0.00560547	0.000444949	1	1	1	Q9BRQ0	Q9BRQ0 [34-43]	Q9BRQ0 1xPhospho [S40(100)]	1	1168.54				No Quan Values	Not Found	High	Not Found	High	0.0002304	0.002193	2.8
FALSE	High	[K].AGLQMKSPEK.[K]	1xOxidation [M5]; 1xPhospho [S7(100)]	0.108476	0.00571171	1	1	1	Q9BRQ0	Q9BRQ0 [34-43]	Q9BRQ0 1xPhospho [S40(100)]	1	1184.54	711657	188430			High	Peak Found	Not Found	High	0.002831	0.04138	1.8	20.48
FALSE	High	[K].AGLSPAEPLLSR.[A]	1xPhospho [S4(100)]	0.000805162	0.000139461	1	1	1	O95402	O95402 [358-369]	O95402 1xPhospho [S361(100)]	0	1290.65			5.14544e+06		Not Found	Not Found	High	High	6.916e-05	0.0003491	3.23	91.02
FALSE	High	[K].AGLSPANCQSDR.[V]	1xCarbamidomethyl [C8]; 1xDeamidated [Q9]; 1xPhospho [S4(100)]	0.00137057	0.000172916	1	1	1	Q14692	Q14692 [549-560]	Q14692 1xPhospho [S552(100)]	0	1356.52	1.34464e+06				High	Not Found	Not Found	High	9.943e-05	0.000578	2.86	37.61
FALSE	High	[K].AGLSPANCQSDR.[V]	1xCarbamidomethyl [C8]; 1xPhospho [S4(100)]	0.00165573	0.000206449	1	1	6	Q14692	Q14692 [549-560]	Q14692 1xPhospho [S552(100)]	0	1355.54	7.02442e+06	2.22074e+07	109353		High	High	Peak Found	High	0.0001142	0.0006926	3.08	33.64
FALSE	High	[K].AGMSSNQSISSPVLDAVPR.[T]	1xDeamidated [Q/N]; 1xOxidation [M3]; 1xPhospho [S11(99.2)]	4.17395e-05	3.28236e-05	1	1	5	Q9UQ35	Q9UQ35 [1394-1412]	Q9UQ35 1xPhospho [S1404(99.2)]	0	2012.9	696114	1.11363e+06	1.19801e+07		Peak Found	Peak Found	High	High	2.066e-05	2.029e-05	4.24	93.78
FALSE	High	[K].AGMSSNQSISSPVLDAVPR.[T]	1xOxidation [M3]; 1xPhospho [S11(100)]	2.90381e-06	3.28236e-05	1	1	7	Q9UQ35	Q9UQ35 [1394-1412]	Q9UQ35 1xPhospho [S1404(100)]	0	2011.92	6.91154e+07		5.16469e+07		High	Not Found	High	High	2.066e-05	1.567e-06	4.32	91.67
FALSE	High	[K].AGMSSNQSISSPVLDAVPR.[T]	1xDeamidated [N6]; 1xPhospho [S11(100)]	4.86556e-05	3.28236e-05	1	1	2	Q9UQ35	Q9UQ35 [1394-1412]	Q9UQ35 1xPhospho [S1404(100)]	0	1996.9	2.27749e+06		1.33606e+07		High	Not Found	High	High	2.066e-05	2.348e-05	3.2	98.84
FALSE	High	[K].AGMSSNQSISSPVLDAVPR.[T]	1xPhospho [S11(100)]	1.78486e-06	3.28236e-05	1	1	3	Q9UQ35	Q9UQ35 [1394-1412]	Q9UQ35 1xPhospho [S1404(100)]	0	1995.92	1.56711e+08		6.50779e+06		High	Not Found	High	High	2.066e-05	9.787e-07	4.26	96.97
FALSE	High	[K].AGMSSNQSISSPVLDAVPR.[T]	1xOxidation [M3]; 2xPhospho [S8(98.7); S11(99.3)]	6.26976e-05	3.28236e-05	1	1	6	Q9UQ35	Q9UQ35 [1394-1412]	Q9UQ35 2xPhospho [S1401(98.7); S1404(99.3)]	0	2091.88		6.9048e+06	5.16972e+06		Not Found	High	High	High	2.066e-05	2.995e-05	3.63	94.27
FALSE	High	[K].AGMSSNQSISSPVLDAVPR.[T]	2xPhospho [S10(99); S11(99)]	0.000269455	7.31745e-05	1	1	4	Q9UQ35	Q9UQ35 [1394-1412]	Q9UQ35 2xPhospho [S1403(99); S1404(99)]	0	2075.89	396806	4.55332e+06	1.89121e+07		Peak Found	High	High	High	3.904e-05	0.000122	3.78	99.96
FALSE	High	[K].AGMSSNQSISSPVLDAVPR.[T]	1xDeamidated [Q7]; 3xPhospho [S8(97.1); S10(100); S11(100)]	0.00165573	0.000206449	1	1	1	Q9UQ35	Q9UQ35 [1394-1412]	Q9UQ35 3xPhospho [S1401(97.1); S1403(100); S1404(100)]	0	2156.84		1.4407e+06			Not Found	High	Not Found	High	0.0001142	0.0006935	2.73	102.02
FALSE	High	[K].AGMSSNQSISSPVLDAVPRTPSR.[E]	1xDeamidated [N/Q]; 2xPhospho [S11(99.5); T20(99.5)]	3.55071e-11	3.28236e-05	1	1	4	Q9UQ35	Q9UQ35 [1394-1416]	Q9UQ35 2xPhospho [S1404(99.5); T1413(99.5)]	1	2518.1		200885	5.95393e+06		High	Peak Found	High	High	2.066e-05	2.96e-11	8.86	91.7
FALSE	High	[K].AGMSSNQSISSPVLDAVPRTPSR.[E]	2xPhospho [S11(99.5); T20(99.5)]	2.58654e-10	3.28236e-05	1	1	5	Q9UQ35	Q9UQ35 [1394-1416]	Q9UQ35 2xPhospho [S1404(99.5); T1413(99.5)]	1	2517.12	3.02269e+07		5.45946e+07		High	Not Found	High	High	2.066e-05	2e-10	7.73	89.58
FALSE	High	[K].AGMSSNQSISSPVLDAVPRTPSR.[E]	1xOxidation [M3]; 1xPhospho [T20(99.5)]	4.62976e-07	3.28236e-05	1	1	1	Q9UQ35	Q9UQ35 [1394-1416]	Q9UQ35 1xPhospho [T1413(99.5)]	1	2453.15	1.43565e+06				High	Not Found	Not Found	High	2.066e-05	2.679e-07	3.96	81.61
FALSE	High	[K].AGMSSNQSISSPVLDAVPRTPSR.[E]	1xPhospho [T20(99.6)]	4.40641e-08	3.28236e-05	1	1	1	Q9UQ35	Q9UQ35 [1394-1416]	Q9UQ35 1xPhospho [T1413(99.6)]	1	2437.15	1.39161e+06				High	Not Found	Not Found	High	2.066e-05	2.794e-08	4.53	87.36
FALSE	High	[K].AGMSSNQSISSPVLDAVPRTPSR.[E]	2xDeamidated [N6; Q7]; 2xPhospho [S11(99.5); T20(99.5)]	2.33524e-07	3.28236e-05	1	1	1	Q9UQ35	Q9UQ35 [1394-1416]	Q9UQ35 2xPhospho [S1404(99.5); T1413(99.5)]	1	2519.09				No Quan Values	Not Found	Not Found	High	High	2.066e-05	1.389e-07	4.91
FALSE	High	[K].AGMSSNQSISSPVLDAVPRTPSR.[E]	1xOxidation [M3]; 2xPhospho [S11(99.5); T/S]	5.02373e-11	3.28236e-05	1	1	4	Q9UQ35	Q9UQ35 [1394-1416]	Q9UQ35 2xPhospho [S1404(99.5); T/S]	1	2533.12	6.29364e+06		1.38536e+08		High	Not Found	High	High	2.066e-05	4.138e-11	8.32	83.89
FALSE	High	[K].AGMSSNQSISSPVLDAVPRTPSR.[E]	1xDeamidated [Q7]; 1xOxidation [M3]; 2xPhospho [S11(99.3); T20(99.3)]	2.70467e-09	3.28236e-05	1	1	1	Q9UQ35	Q9UQ35 [1394-1416]	Q9UQ35 2xPhospho [S1404(99.3); T1413(99.3)]	1	2534.1	556470	478460	2.64535e+06		Peak Found	Peak Found	High	High	2.066e-05	1.913e-09	6.45	86.24
FALSE	High	[K].AGMSSNQSISSPVLDAVPRTPSRER.[S]	1xOxidation [M3]; 3xPhospho [T20(100); S22(100); S]	3.68197e-09	3.28236e-05	1	1	4	Q9UQ35	Q9UQ35 [1394-1418]	Q9UQ35 3xPhospho [T1413(100); S1415(100); S]	2	2898.23	187340	1.48538e+07	3.74373e+06		Peak Found	High	High	High	2.066e-05	2.57e-09	8.11	80.44
FALSE	High	[K].AGMSSNQSISSPVLDAVPRTPSRER.[S]	1xDeamidated [Q7]; 3xPhospho [T20(100); S22(100); S]	6.94032e-07	3.28236e-05	1	1	1	Q9UQ35	Q9UQ35 [1394-1418]	Q9UQ35 3xPhospho [T1413(100); S1415(100); S]	2	2883.21				No Quan Values	Not Found	High	Not Found	High	2.066e-05	3.96e-07	7.11
FALSE	High	[K].AGMSSNQSISSPVLDAVPRTPSRER.[S]	3xPhospho [T20(100); S22(100); S]	1.13443e-10	3.28236e-05	1	1	3	Q9UQ35	Q9UQ35 [1394-1418]	Q9UQ35 3xPhospho [T1413(100); S1415(100); S]	2	2882.23		22133264	1.82568e+07		Not Found	High	High	High	2.066e-05	9.048e-11	9.03	86.47
FALSE	High	[K].AGMSSNQSISSPVLDAVPRTPSRER.[S]	1xDeamidated [N6]; 2xPhospho [T20(100); S22(100)]	1.75832e-05	3.28236e-05	1	1	1	Q9UQ35	Q9UQ35 [1394-1418]	Q9UQ35 2xPhospho [T1413(100); S1415(100)]	2	2803.25			2.78716e+06		Not Found	Not Found	High	High	2.066e-05	8.831e-06	5.16	86.55
FALSE	High	[K].AGMSSNQSISSPVLDAVPRTPSRER.[S]	2xPhospho [T20(100); S22(100)]	1.69679e-08	3.28236e-05	1	1	3	Q9UQ35	Q9UQ35 [1394-1418]	Q9UQ35 2xPhospho [T1413(100); S1415(100)]	2	2802.26	3.68555e+07	976984	5.79821e+06		High	Peak Found	High	High	2.066e-05	1.117e-08	7.75	84.7
FALSE	High	[K].AGNSDSEEDDANGRVELILEPK.[D]	1xPhospho [S4(100)]	2.23617e-05	3.28236e-05	2	2	1	Q9Y4E1; Q641Q2	Q9Y4E1 [155-176]; Q641Q2 [155-176]	Q9Y4E1 1xPhospho [S158(100)]; Q641Q2 1xPhospho [S158(100)]	1	2438.07	275768	1.74362e+06		Shared	Peak Found	High	Not Found	High	2.066e-05	1.115e-05	4.02	91.16
FALSE	High	[K].AGNSDSEEDDANGRVELILEPK.[D]	1xDeamidated [N12]; 1xPhospho [S4(100)]	7.13268e-05	3.28236e-05	2	2	3	Q9Y4E1; Q641Q2	Q9Y4E1 [155-176]; Q641Q2 [155-176]	Q9Y4E1 1xPhospho [S158(100)]; Q641Q2 1xPhospho [S158(100)]	1	2439.06	462492	391348		Shared	High	High	Not Found	High	2.066e-05	3.39e-05	2.03	92.09
FALSE	High	[K].AGNSDSEEDDANGRVELILEPK.[D]	2xDeamidated [N3; N12]; 2xPhospho [S4(100); S6(100)]	0.00014002	3.28236e-05	2	2	1	Q9Y4E1; Q641Q2	Q9Y4E1 [155-176]; Q641Q2 [155-176]	Q9Y4E1 2xPhospho [S158(100); S160(100)]; Q641Q2 2xPhospho [S158(100); S160(100)]	1	2520.01				No Quan Values	High	Not Found	Not Found	High	2.066e-05	6.483e-05	3.16
FALSE	High	[K].AGNSDSEEDDANGRVELILEPK.[D]	1xDeamidated [N12]; 2xPhospho [S4(100); S6(100)]	1.64259e-07	3.28236e-05	2	2	9	Q9Y4E1; Q641Q2	Q9Y4E1 [155-176]; Q641Q2 [155-176]	Q9Y4E1 2xPhospho [S158(100); S160(100)]; Q641Q2 2xPhospho [S158(100); S160(100)]	1	2519.02	1.69356e+07	4.2393e+06		Shared	High	High	Not Found	High	2.066e-05	9.914e-08	5.38	101.87
FALSE	High	[K].AGNSDSEEDDANGRVELILEPK.[D]	2xPhospho [S4(100); S6(100)]	2.98595e-07	3.28236e-05	2	2	25	Q9Y4E1; Q641Q2	Q9Y4E1 [155-176]; Q641Q2 [155-176]	Q9Y4E1 2xPhospho [S158(100); S160(100)]; Q641Q2 2xPhospho [S158(100); S160(100)]	1	2518.04	2.71165e+07	2.96128e+07	1.74007e+06	Shared	High	High	High	High	2.066e-05	1.755e-07	5.19	96.65
FALSE	High	[K].AGPDLPSLPSHALEDEGWAAAAPSPGSAR.[S]	2xPhospho [S24(100); S27(100)]	7.63096e-12	3.28236e-05	1	1	8	Q9H3Q1	Q9H3Q1 [269-297]	Q9H3Q1 2xPhospho [S292(100); S295(100)]	0	2987.3	1.26544e+07	1.34744e+06	1.94292e+06		High	High	Peak Found	High	2.066e-05	6.764e-12	8.8	112.93
FALSE	High	[K].AGPDLPSLPSHALEDEGWAAAAPSPGSAR.[S]	1xPhospho [S27(100)]	1.72045e-16	3.28236e-05	1	1	2	Q9H3Q1	Q9H3Q1 [269-297]	Q9H3Q1 1xPhospho [S295(100)]	0	2907.33	2.06189e+07				High	Not Found	Not Found	High	2.066e-05	2.308e-16	9.61	108.83
FALSE	High	[K].AGPEEPGDSPPLR.[H]	1xPhospho [S9(100)]	0.00272791	0.000294319	1	1	4	Q12770	Q12770 [843-855]	Q12770 1xPhospho [S851(100)]	0	1401.6	2.75739e+06				High	Not Found	Not Found	High	0.000151	0.001109	1.67	53.9
FALSE	High	[K].AGPTLTDENGDDLGLPPSPGDTSYYQDQVDDFHEAR.[S]	1xPhospho [S18(100)]	1.7732e-15	3.28236e-05	1	1	10	Q9NQZ2	Q9NQZ2 [20-55]	Q9NQZ2 1xPhospho [S37(100)]	0	3972.67	9.98634e+06		1.94277e+08		High	Not Found	High	High	2.066e-05	2.176e-15	7.3	105.08
FALSE	High	[K].AGPTLTDENGDDLGLPPSPGDTSYYQDQVDDFHEAR.[S]	2xDeamidated [N9; Q26]; 1xPhospho [S18(100)]	9.93458e-13	3.28236e-05	1	1	2	Q9NQZ2	Q9NQZ2 [20-55]	Q9NQZ2 1xPhospho [S37(100)]	0	3974.64				No Quan Values	Not Found	Not Found	High	High	2.066e-05	9.517e-13	6.78
FALSE	High	[K].AGPTLTDENGDDLGLPPSPGDTSYYQDQVDDFHEAR.[S]	1xDeamidated [N9]; 1xPhospho [S/T/Y]	0.000728345	0.000139461	1	1	1	Q9NQZ2	Q9NQZ2 [20-55]		0	3973.66				No Quan Values	Not Found	Not Found	High	High	6.916e-05	0.0003171	2.7
FALSE	High	[K].AGQEPSPKPGTDVIPAAPR.[K]	1xPhospho [S6(99.6)]	0.000296856	7.31745e-05	1	1	2	Q4VC44	Q4VC44 [16-34]	Q4VC44 1xPhospho [S21(99.6)]	0	1967.96			802896		Not Found	Not Found	High	High	3.904e-05	0.0001339	2.81	67.94
FALSE	High	[K].AGRPVMPPPQVPLPTSSISPAK.[M]	1xOxidation [M6]; 1xPhospho [S19(98.9)]	0.000189198	3.28236e-05	1	1	5	P42684	P42684 [1036-1057]	P42684 1xPhospho [S1054(98.9)]	0	2323.19	414705		1.02675e+06		High	Not Found	High	High	2.066e-05	8.66e-05	3.41	88.81
FALSE	High	[K].AGRPVMPPPQVPLPTSSISPAK.[M]	1xPhospho [S/T]	4.67335e-11	3.28236e-05	1	1	3	P42684	P42684 [1036-1057]		0	2307.19			7.83368e+06		Not Found	Not Found	High	High	2.066e-05	3.871e-11	5.82	97.39
FALSE	High	[K].AGRPVMPPPQVPLPTSSISPAK.[M]	1xDeamidated [Q10]; 1xOxidation [M6]; 1xPhospho [S/T]	0.00870769	0.000655209	1	1	1	P42684	P42684 [1036-1057]		0	2324.17				No Quan Values	Not Found	Not Found	High	High	0.0003212	0.003349	1.68
FALSE	High	[K].AGSALPGFANSPAGSTSVVLVPPAHGTLVPDGNK.[A]	1xDeamidated [N10]; 1xPhospho [S/T]	7.46064e-07	3.28236e-05	1	1	1	O15027	O15027 [947-980]		0	3266.61			7.47942e+06		Not Found	Not Found	High	High	2.066e-05	4.239e-07	4.22	114.62
FALSE	High	[K].AGSDGDIMDSSTEAPPISIK.[S]	1xPhospho [S3(100)]	5.22783e-05	3.28236e-05	1	1	2	Q6F5E8	Q6F5E8 [1244-1263]	Q6F5E8 1xPhospho [S1246(100)]	0	2070.89		1147641			Not Found	High	Not Found	High	2.066e-05	2.521e-05	3.53	96.1
FALSE	High	[K].AGSDGDIMDSSTEAPPISIK.[S]	1xOxidation [M8]; 1xPhospho [S3(100)]	5.51117e-06	3.28236e-05	1	1	2	Q6F5E8	Q6F5E8 [1244-1263]	Q6F5E8 1xPhospho [S1246(100)]	0	2086.89	2.58536e+06	866181	5.18753e+06		Peak Found	High	Peak Found	High	2.066e-05	2.901e-06	5.18	84.19
FALSE	High	[K].AGSEPETSRPSPLGSYSPIR.[S]	1xPhospho [S/T/Y]	0.000647161	0.000139461	1	1	2	Q8N2Y8	Q8N2Y8 [765-784]		0	2168			1.3415e+06		Not Found	Not Found	High	High	6.916e-05	0.0002836	3.52	73.77
FALSE	High	[K].AGSEPETSRPSPLGSYSPIR.[S]	2xPhospho [S11(100); S15(100)]	0.000621249	0.000139461	1	1	1	Q8N2Y8	Q8N2Y8 [765-784]	Q8N2Y8 2xPhospho [S775(100); S779(100)]	0	2247.97		955433			Not Found	High	Not Found	High	6.916e-05	0.0002726	3.62	74.95
FALSE	High	[K].AGSLDLNFTSPSR.[Q]	1xPhospho [S3(100)]	6.12171e-05	3.28236e-05	1	1	1	Q8TEJ3	Q8TEJ3 [795-807]	Q8TEJ3 1xPhospho [S797(100)]	0	1444.65	4.24657e+06				High	Not Found	Not Found	High	2.066e-05	2.934e-05	3.99	92.39
FALSE	High	[K].AGSPINLSQHSLVIK.[W]	1xPhospho [S3(100)]	2.88986e-06	3.28236e-05	1	1	1	P48552	P48552 [562-576]	P48552 1xPhospho [S564(100)]	0	1643.85	539256		168014		High	Not Found	Peak Found	High	2.066e-05	1.554e-06	2.99	88.06
FALSE	High	[K].AGSQEAEVGSDGER.[V]	1xPhospho [S10(100)]	1.00617e-05	3.28236e-05	1	1	1	Q9UK96	Q9UK96 [333-346]	Q9UK96 1xPhospho [S342(100)]	0	1471.57	1.72554e+06				High	Not Found	Not Found	High	2.066e-05	5.161e-06	4.46	23.81
FALSE	High	[K].AGSSAAGASGWTSAGSLNSVPTNSAQQGHNSPDSPVTSAAK.[G]	1xPhospho [S31(99.3)]	2.1921e-15	3.28236e-05	1	1	3	Q86XP3	Q86XP3 [721-761]	Q86XP3 1xPhospho [S751(99.3)]	0	3892.74	1.40112e+07				High	Not Found	Not Found	High	2.066e-05	2.67e-15	8.07	79.24
FALSE	High	[K].AGSSAAGASGWTSAGSLNSVPTNSAQQGHNSPDSPVTSAAK.[G]	2xDeamidated [N23; N30]; 1xPhospho [S31(98.6)]	2.78928e-05	3.28236e-05	1	1	1	Q86XP3	Q86XP3 [721-761]	Q86XP3 1xPhospho [S751(98.6)]	0	3894.7				No Quan Values	High	Not Found	Not Found	High	2.066e-05	1.38e-05	4.14
FALSE	High	[K].AGSSAAGASGWTSAGSLNSVPTNSAQQGHNSPDSPVTSAAK.[G]	1xDeamidated [Q26]; 1xPhospho [S/T]	0.00124223	0.000172916	1	1	1	Q86XP3	Q86XP3 [721-761]		0	3893.72	697550	1.10291e+06			High	Peak Found	Not Found	High	8.506e-05	0.0005271	2.05	81.68
FALSE	High	[K].AGSSDSCFSGTDRETLSSFK.[S]	1xCarbamidomethyl [C7]; 2xPhospho [S3(100); S4(100)]	0.000140683	3.28236e-05	1	1	1	Q9H6A9	Q9H6A9 [295-314]	Q9H6A9 2xPhospho [S297(100); S298(100)]	1	2298.86		910693			Not Found	High	Not Found	High	2.066e-05	6.518e-05	4.39	82.09
FALSE	High	[K].AGSSDSCFSGTDRETLSSFK.[S]	1xCarbamidomethyl [C7]; 1xPhospho [S3(100)]	0.0126414	0.000973413	1	1	1	Q9H6A9	Q9H6A9 [295-314]	Q9H6A9 1xPhospho [S297(100)]	1	2218.9			2.10591e+06		Not Found	Not Found	High	High	0.0004712	0.004819	2.38	74.99
FALSE	High	[K].AGSSPAQGAQNEPPR.[L]	1xPhospho [S4(99.7)]	4.93319e-06	3.28236e-05	1	1	14	Q9UGU0	Q9UGU0 [556-570]	Q9UGU0 1xPhospho [S559(99.7)]	0	1546.66	1.11368e+07				High	Not Found	Not Found	High	2.066e-05	2.61e-06	4.2	26.63
FALSE	High	[K].AGSSPCLGSSSAASSPPPPASR.[L]	1xCarbamidomethyl [C6]; 2xPhospho [S10(99.5); S]	4.0169e-05	3.28236e-05	1	1	2	Q6ZRS2	Q6ZRS2 [260-281]	Q6ZRS2 2xPhospho [S269(99.5); S]	0	2187.88		2610676			Not Found	High	Not Found	High	2.066e-05	1.956e-05	4.55	49.84
FALSE	High	[K].AGSSPCLGSSSAASSPPPPASR.[L]	1xCarbamidomethyl [C6]; 1xPhospho [S]	3.22853e-06	3.28236e-05	1	1	6	Q6ZRS2	Q6ZRS2 [260-281]		0	2107.91		12053599	453450		Not Found	High	High	High	2.066e-05	1.736e-06	4.2	49
FALSE	High	[K].AGSSQDDQEDASDDALPPYSELELTR.[G]	1xPhospho [S/Y/T]	0.0570095	0.00331344	1	1	2	Q71H61	Q71H61 [576-601]		0	2889.19		2229265	2.9544e+06		Not Found	High	Peak Found	High	0.001605	0.02178	1.9	103.97
FALSE	High	[K].AGSSSPEPWARPSCTPQEGGCPRPK.[E]	2xCarbamidomethyl [C14; C21]; 1xPhospho [S4(98.2)]	1.13467e-06	3.28236e-05	1	1	1	Q86VE0	Q86VE0 [174-198]	Q86VE0 1xPhospho [S177(98.2)]	0	2776.2			2.74052e+07		Not Found	Not Found	High	High	2.066e-05	6.345e-07	3.52	55.62
FALSE	High	[K].AGTDSPVSCASVTEER.[V]	1xCarbamidomethyl [C9]; 1xPhospho [T/S]	0.00198607	0.000236645	1	1	1	Q69YH5	Q69YH5 [706-721]		0	1745.7	1.22824e+06	1.02e+06			High	Peak Found	Not Found	High	0.000127	0.0008235	2.48	50.5
FALSE	High	[K].AGTPVSELTK.[Q]	1xPhospho [T3(100)]	0.00974804	0.00071171	1	1	2	O75113	O75113 [240-249]	O75113 1xPhospho [T242(100)]	0	1082.51		4923507			Not Found	High	Not Found	High	0.0003452	0.003752	2.83	56.43
FALSE	High	[K].AGTVSPGKEDPVSSR.[R]	1xPhospho [S5(100)]	1.3743e-07	3.28236e-05	1	1	2	Q7Z2K8	Q7Z2K8 [448-462]	Q7Z2K8 1xPhospho [S452(100)]	1	1566.72		4.29438e+06			Not Found	High	Not Found	High	2.066e-05	8.323e-08	4.7	40.1
FALSE	High	[K].AGVQSVGEKESLEAAK.[E]	1xPhospho [S11(100)]	1.31112e-05	3.28236e-05	1	1	1	Q86VM9	Q86VM9 [169-184]	Q86VM9 1xPhospho [S179(100)]	1	1682.8		563113			Not Found	High	Not Found	High	2.066e-05	6.657e-06	3.78	46.36
FALSE	High	[K].AGVVNGTGAPGQSPGAGR.[A]	1xDeamidated [N5]; 1xPhospho [S13(100)]	1.3759e-06	3.28236e-05	1	1	2	Q13330	Q13330 [374-391]	Q13330 1xPhospho [S386(100)]	0	1633.73		1.37252e+06			Not Found	High	Not Found	High	2.066e-05	7.649e-07	3.92	41.04
FALSE	High	[K].AGWGSPCHLSGESVILLGPTVGTESK.[V]	1xCarbamidomethyl [C7]; 1xPhospho [S5(99.4)]	1.41601e-10	3.28236e-05	1	1	1	Q7Z5J4	Q7Z5J4 [912-937]	Q7Z5J4 1xPhospho [S916(99.4)]	0	2719.28			1.43248e+07		Not Found	Not Found	High	High	2.066e-05	1.121e-10	5.26	113.96
FALSE	High	[K].AGYSTDESSSSSLHATR.[T]	2xPhospho [S4(100); T5(100)]	1.98448e-06	3.28236e-05	1	1	2	P51116	P51116 [407-423]	P51116 2xPhospho [S410(100); T411(100)]	0	1915.71	4.84687e+06	4351917	77900.3		High	High	Peak Found	High	2.066e-05	1.086e-06	4.34	40.52
FALSE	High	[K].AGYSTDESSSSSLHATR.[T]	1xPhospho [S4(100)]	1.76124e-09	3.28236e-05	1	1	3	P51116	P51116 [407-423]	P51116 1xPhospho [S410(100)]	0	1835.74		7.78292e+06	162773		Not Found	High	High	High	2.066e-05	1.264e-09	5.55	36.09
FALSE	High	[K].AHASLMSPGR.[R]	1xPhospho [S7(100)]	0.00534729	0.000444949	1	1	1	Q14207	Q14207 [201-210]	Q14207 1xPhospho [S207(100)]	0	1106.48		919472	73887.5		Not Found	High	Peak Found	High	0.0002183	0.0021	2.44	39.06
FALSE	High	[K].AHASLMSPGR.[R]	1xOxidation [M6]; 1xPhospho [S7(100)]	0.0707987	0.00399949	1	1	2	Q14207	Q14207 [201-210]	Q14207 1xPhospho [S207(100)]	0	1122.48		487080	24469.8		Not Found	High	Peak Found	High	0.001973	0.02693	1.59	24.01
FALSE	High	[K].AHEEQDEESQDNLFSSDR.[A]	1xPhospho [S9(100)]	6.30257e-07	3.28236e-05	1	1	3	Q15058	Q15058 [1284-1301]	Q15058 1xPhospho [S1292(100)]	0	2215.84				No Quan Values	High	Not Found	Not Found	High	2.066e-05	3.607e-07	5.37
FALSE	High	[K].AHEILPNLVCCSAK.[N]	2xCarbamidomethyl [C10; C11]; 1xPhospho [S12(100)]	0.0023423	0.000268299	1	1	1	P50990	P50990 [139-152]	P50990 1xPhospho [S150(100)]	0	1691.76	177506				High	Not Found	Not Found	High	0.0001407	0.0009602	2.25	87.64
FALSE	High	[K].AHETLHQSLSLASSPK.[G]	1xPhospho [S/T]	5.86389e-05	3.28236e-05	1	1	3	P30304	P30304 [308-323]		0	1785.85	332911				High	Not Found	Not Found	High	2.066e-05	2.816e-05	2.48	55.56
FALSE	High	[K].AHGSEPPSVPGLPDQSSPVPR.[V]	1xPhospho [S]	6.93129e-05	3.28236e-05	1	1	2	Q6IPM2	Q6IPM2 [567-587]		0	2191.02	262630	840698	431897		High	Peak Found	High	High	2.066e-05	3.309e-05	3.62	81.14
FALSE	High	[K].AHLGSSDNVATMSNEER.[S]	1xOxidation [M12]; 1xPhospho [S/T]	3.71266e-06	3.28236e-05	1	1	1	Q9Y6X4	Q9Y6X4 [522-538]		0	1913.77		2.70517e+06	52897		Not Found	High	Peak Found	High	2.066e-05	1.979e-06	4.27	36.87
FALSE	High	[K].AHLGSSDNVATMSNEER.[S]	1xPhospho [S13(100)]	2.91248e-05	3.28236e-05	1	1	2	Q9Y6X4	Q9Y6X4 [522-538]	Q9Y6X4 1xPhospho [S534(100)]	0	1897.77		2.01154e+07			Not Found	High	Not Found	High	2.066e-05	1.435e-05	3.71	51.11
FALSE	High	[K].AHLPLGQSNSCGSVLPPSLAAMAK.[D]	1xCarbamidomethyl [C11]; 1xOxidation [M22]; 1xPhospho [S10(99.3)]	2.94309e-07	3.28236e-05	1	1	2	Q86SQ0	Q86SQ0 [925-948]	Q86SQ0 1xPhospho [S934(99.3)]	0	2502.19			8.40141e+06		Not Found	Not Found	High	High	2.066e-05	1.73e-07	5.31	99.01
FALSE	High	[K].AHLPLGQSNSCGSVLPPSLAAMAK.[D]	1xCarbamidomethyl [C11]; 1xPhospho [S10(100)]	5.8408e-10	3.28236e-05	1	1	4	Q86SQ0	Q86SQ0 [925-948]	Q86SQ0 1xPhospho [S934(100)]	0	2486.19	965335		1.17088e+07		Peak Found	Not Found	High	High	2.066e-05	4.369e-10	4.67	112.07
FALSE	High	[K].AHLPLGQSNSCGSVLPPSLAAMAK.[D]	1xCarbamidomethyl [C11]; 1xDeamidated [N9]; 1xPhospho [S10(98.9)]	0.00142983	0.000172916	1	1	2	Q86SQ0	Q86SQ0 [925-948]	Q86SQ0 1xPhospho [S934(98.9)]	0	2487.18			505183		Not Found	Not Found	High	High	9.943e-05	0.000602	2.43	114.74
FALSE	High	[K].AHPLTQPSSPPNQCANVMAGDDQIR.[F]	1xCarbamidomethyl [C14]; 1xOxidation [M18]; 1xPhospho [S9(99.6)]	1.56837e-13	3.28236e-05	1	1	1	Q8NFU7	Q8NFU7 [1296-1320]	Q8NFU7 1xPhospho [S1304(99.6)]	0	2800.22			7.76814e+06		Not Found	Not Found	High	High	2.066e-05	1.62e-13	7.75	61.63
FALSE	High	[K].AHPLTQPSSPPNQCANVMAGDDQIR.[F]	1xCarbamidomethyl [C14]; 1xPhospho [S9(99.4)]	1.08767e-09	3.28236e-05	1	1	4	Q8NFU7	Q8NFU7 [1296-1320]	Q8NFU7 1xPhospho [S1304(99.4)]	0	2784.22	2.24665e+06		6.64607e+06		High	Not Found	High	High	2.066e-05	7.953e-10	5.53	73.03
FALSE	High	[K].AHPLTQPSSPPNQCANVMAGDDQIR.[F]	1xCarbamidomethyl [C14]; 1xDeamidated [Q6]; 1xOxidation [M18]; 1xPhospho [T/S]	0.00244776	0.000268299	1	1	1	Q8NFU7	Q8NFU7 [1296-1320]		0	2801.2		407485	3.10192e+06		Not Found	Peak Found	High	High	0.0001407	0.000999	3.17	60.96
FALSE	High	[K].AHPPVTSAPLSPPQPNDLYK.[N]	2xPhospho [S11(100); T/S/Y]	0.000218681	3.28236e-05	1	1	1	Q4VCS5	Q4VCS5 [190-209]	Q4VCS5 2xPhospho [S200(100); T/S/Y]	0	2289.04	341874		2.83661e+06		Peak Found	Not Found	High	High	2.066e-05	9.988e-05	5.79	92.56
FALSE	High	[K].AHPPVTSAPLSPPQPNDLYK.[N]	1xDeamidated [N/Q]; 1xPhospho [S11(100)]	2.47428e-07	3.28236e-05	1	1	21	Q4VCS5	Q4VCS5 [190-209]	Q4VCS5 1xPhospho [S200(100)]	0	2210.05	1.90033e+07		1.08027e+07		High	Not Found	High	High	2.066e-05	1.465e-07	4.58	90.58
FALSE	High	[K].AHPPVTSAPLSPPQPNDLYK.[N]	1xPhospho [S11(100)]	1.50059e-06	3.28236e-05	1	1	11	Q4VCS5	Q4VCS5 [190-209]	Q4VCS5 1xPhospho [S200(100)]	0	2209.07	2.47776e+08		1.18351e+07		High	Not Found	High	High	2.066e-05	8.292e-07	3.19	89.39
FALSE	High	[K].AHPPVTSAPLSPPQPNDLYK.[N]	2xDeamidated [Q14; N16]; 1xPhospho [S11(100)]	0.00174482	0.000206449	1	1	2	Q4VCS5	Q4VCS5 [190-209]	Q4VCS5 1xPhospho [S200(100)]	0	2211.04				No Quan Values	Not Found	Not Found	High	High	0.0001142	0.0007272	2.75
FALSE	High	[K].AHQGTGAGISPVILNSGEGK.[E]	1xPhospho [S10(100)]	8.78901e-07	3.28236e-05	1	1	4	Q8IZD4	Q8IZD4 [138-157]	Q8IZD4 1xPhospho [S147(100)]	0	1972.95	996408		1.69369e+07		High	Not Found	High	High	2.066e-05	4.97e-07	5.18	74.45
FALSE	High	[K].AHSEEDVPILIPETTSK.[N]	1xPhospho [S3(100)]	8.92069e-06	3.28236e-05	1	1	1	O15090	O15090 [1139-1155]	O15090 1xPhospho [S1141(100)]	0	1945.92		356828	461986		Not Found	High	Peak Found	High	2.066e-05	4.601e-06	2.96	93.8
FALSE	High	[K].AHSEVFTKPSGQQTLSPDR.[Q]	1xPhospho [S16(100)]	0.000424211	0.000109454	1	1	1	P15822	P15822 [2667-2685]	P15822 1xPhospho [S2682(100)]	0	2165			1.30362e+07		Not Found	Not Found	High	High	5.534e-05	0.0001887	3.6	50.25
FALSE	High	[K].AHSEVFTKPSGQQTLSPDR.[Q]	1xDeamidated [Q12]; 1xPhospho [S16(100)]	0.0134961	0.00100003	1	1	1	P15822	P15822 [2667-2685]	P15822 1xPhospho [S2682(100)]	0	2165.99				No Quan Values	Not Found	Not Found	High	High	0.000482	0.005149	3.2
FALSE	High	[K].AHSLMELSPSAPPGGSPHLDSSR.[S]	1xOxidation [M5]; 2xPhospho [S8(100); S16(100)]	2.62043e-05	3.28236e-05	1	1	2	Q13586	Q13586 [593-615]	Q13586 2xPhospho [S600(100); S608(100)]	0	2506.05		917284	1.79398e+06		Not Found	Peak Found	High	High	2.066e-05	1.295e-05	4.21	69.26
FALSE	High	[K].AHSLMELSPSAPPGGSPHLDSSR.[S]	2xPhospho [S8(100); S16(100)]	4.82898e-08	3.28236e-05	1	1	2	Q13586	Q13586 [593-615]	Q13586 2xPhospho [S600(100); S608(100)]	0	2490.05			1.00432e+07		Not Found	Not Found	High	High	2.066e-05	3.046e-08	6.24	85.72
FALSE	High	[K].AHSLMELSPSAPPGGSPHLDSSR.[S]	1xOxidation [M5]; 1xPhospho [S16(100)]	5.9986e-08	3.28236e-05	1	1	1	Q13586	Q13586 [593-615]	Q13586 1xPhospho [S608(100)]	0	2426.08				No Quan Values	High	Not Found	Not Found	High	2.066e-05	3.752e-08	4.88
FALSE	High	[K].AHSLMELSPSAPPGGSPHLDSSR.[S]	1xPhospho [S16(100)]	2.51299e-06	3.28236e-05	1	1	2	Q13586	Q13586 [593-615]	Q13586 1xPhospho [S608(100)]	0	2410.09	2.17644e+06	2.32096e+06	2.69049e+06		High	Peak Found	Peak Found	High	2.066e-05	1.36e-06	5.14	81.27
FALSE	High	[K].AHSSPDLDSGSEEDGK.[E]	2xPhospho [S9(100); S11(100)]	6.70344e-05	3.28236e-05	1	1	2	Q6UXM1	Q6UXM1 [1071-1086]	Q6UXM1 2xPhospho [S1079(100); S1081(100)]	0	1790.62	2.30756e+06				High	Not Found	Not Found	High	2.066e-05	3.198e-05	3.81	29.87
FALSE	High	[K].AHVEHMQSLPEDPLETSK.[E]	1xOxidation [M6]; 1xPhospho [S17(99.3)]	2.55823e-05	3.28236e-05	1	1	4	Q13029	Q13029 [1240-1257]	Q13029 1xPhospho [S1256(99.3)]	0	2143.94		4.91072e+06	455055		Not Found	High	High	High	2.066e-05	1.268e-05	4.47	64.47
FALSE	High	[K].AHVEHMQSLPEDPLETSK.[E]	1xPhospho [T16(99.6)]	5.69591e-07	3.28236e-05	1	1	3	Q13029	Q13029 [1240-1257]	Q13029 1xPhospho [T1255(99.6)]	0	2127.94			3.49311e+06		Not Found	High	High	High	2.066e-05	3.276e-07	5.05	74.58
FALSE	High	[K].AIEDEGGNPDEIEITSEGNK.[K]	1xPhospho [S16(99.5)]	5.81106e-06	3.28236e-05	1	1	1	Q15424	Q15424 [64-83]	Q15424 1xPhospho [S79(99.5)]	0	2196.92	936856				High	Not Found	Not Found	High	2.066e-05	3.055e-06	4.14	69.9
FALSE	High	[K].AIEDEGGNPDEIEITSEGNKK.[T]	1xPhospho [S16(99.4)]	1.47873e-05	3.28236e-05	1	1	1	Q15424	Q15424 [64-84]	Q15424 1xPhospho [S79(99.4)]	1	2325.01	2.04831e+06				High	Not Found	Not Found	High	2.066e-05	7.478e-06	3.96	63.06
FALSE	High	[K].AIEPQKEEADENYNSVNTR.[M]	1xPhospho [S15(100)]	9.40589e-06	3.28236e-05	1	1	1	Q12846	Q12846 [103-121]	Q12846 1xPhospho [S117(100)]	1	2286.99		238952			Not Found	High	Not Found	High	2.066e-05	4.85e-06	4.63	45.51
FALSE	High	[K].AIEQADLLQEEDESPR.[S]	1xPhospho [S14(100)]	0.000322463	7.31745e-05	1	1	1	P61966	P61966 [134-149]	P61966 1xPhospho [S147(100)]	0	1922.84	1.40031e+06				High	Not Found	Not Found	High	3.904e-05	0.0001452	3.48	78.02
FALSE	High	[K].AIFSHAAGDNSTLLSFK.[E]	1xPhospho [S15(100)]	5.94861e-05	3.28236e-05	1	1	2	Q9UQB8	Q9UQB8 [381-397]	Q9UQB8 1xPhospho [S395(100)]	0	1858.87			1.25026e+06		Not Found	Not Found	High	High	2.066e-05	2.85e-05	3.91	100.49
FALSE	High	[K].AIGALASSRRSSSEGLSK.[G]	2xPhospho [S17(98.3); S]	0.0794227	0.00436146	1	1	1	Q86V48	Q86V48 [563-580]	Q86V48 2xPhospho [S579(98.3); S]	2	1936.89			364688		Not Found	Not Found	High	High	0.002168	0.03034	2.37	50.07
FALSE	High	[K].AIGGIILTASHNPGGPNGDFGIK.[F]	1xPhospho [S10(100)]	1.10742e-10	3.28236e-05	1	1	14	P36871	P36871 [108-130]	P36871 1xPhospho [S117(100)]	0	2286.13	1.13998e+06		1.5124e+09		High	Not Found	High	High	2.066e-05	8.858e-11	6.56	104.62
FALSE	High	[K].AIGGIILTASHNPGGPNGDFGIK.[F]	1xDeamidated [N17]; 1xPhospho [S10(100)]	4.76432e-11	3.28236e-05	1	1	15	P36871	P36871 [108-130]	P36871 1xPhospho [S117(100)]	0	2287.11	4.84278e+07	562632	5.24618e+07		High	High	High	High	2.066e-05	3.941e-11	5.7	106.15
FALSE	High	[K].AIGGIILTASHNPGGPNGDFGIK.[F]	2xPhospho [T8(100); S10(100)]	0.0226413	0.00144239	1	1	1	P36871	P36871 [108-130]	P36871 2xPhospho [T115(100); S117(100)]	0	2366.09	210569		1.44689e+06		Peak Found	Not Found	High	High	0.000707	0.008618	2.86	112.41
FALSE	High	[K].AIGSDTSDIVHIWCPEGMK.[T]	1xCarbamidomethyl [C14]; 1xOxidation [M18]; 2xPhospho [S/T]	0.00674171	0.00056696	1	1	1	Q71F23	Q71F23 [226-244]		0	2291.91			240121		Not Found	Not Found	High	High	0.0002833	0.002626	1.77	114.22
FALSE	High	[K].AIGSDTSDIVHIWCPEGMK.[T]	1xCarbamidomethyl [C14]; 1xPhospho [S/T]	0.0532664	0.003212	1	1	1	Q71F23	Q71F23 [226-244]		0	2195.95	117408		35695.7		High	Not Found	Peak Found	High	0.001563	0.0203	1.48	114.07
FALSE	High	[K].AIGSGESETPPSTPTAQEPSSSGGFEFFR.[N]	1xPhospho [S/T]	2.90745e-09	3.28236e-05	1	1	1	Q4ADV7	Q4ADV7 [984-1012]		0	3037.31	6.1093e+06				High	Not Found	Not Found	High	2.066e-05	2.044e-09	4.95	108.03
FALSE	High	[K].AIGSGESETPPSTPTAQEPSSSGGFEFFR.[N]	2xPhospho [S/T]	3.05574e-05	3.28236e-05	1	1	1	Q4ADV7	Q4ADV7 [984-1012]		0	3117.28				No Quan Values	Not Found	Not Found	High	High	2.066e-05	1.502e-05	3.75
FALSE	High	[K].AIGSGESETPPSTPTAQEPSSSGGFEFFR.[N]	1xDeamidated [Q17]; 2xPhospho [S/T]	6.39075e-05	3.28236e-05	1	1	2	Q4ADV7	Q4ADV7 [984-1012]		0	3118.26			2.73326e+06		Not Found	Not Found	High	High	2.066e-05	3.062e-05	3.34	111.65
FALSE	High	[K].AIGSSPLGSGEGLLGLSPGPNGHSHLLK.[V]	1xDeamidated [N21]; 2xPhospho [S5(99.2); S17(100)]	4.32227e-08	3.28236e-05	1	1	2	Q8IY67	Q8IY67 [508-535]	Q8IY67 2xPhospho [S512(99.2); S524(100)]	0	2813.33	2.80439e+06		2.22795e+06		High	Not Found	Peak Found	High	2.066e-05	2.74e-08	4.72	110.74
FALSE	High	[K].AIGSSPLGSGEGLLGLSPGPNGHSHLLK.[V]	2xPhospho [S5(99.4); S17(100)]	8.11648e-09	3.28236e-05	1	1	1	Q8IY67	Q8IY67 [508-535]	Q8IY67 2xPhospho [S512(99.4); S524(100)]	0	2812.34	4.20394e+06				High	Not Found	Not Found	High	2.066e-05	5.492e-09	5.74	109.56
FALSE	High	[K].AIGSSPLGSGEGLLGLSPGPNGHSHLLK.[V]	1xPhospho [S]	8.44632e-08	3.28236e-05	1	1	1	Q8IY67	Q8IY67 [508-535]		0	2732.38			3.79049e+06		Not Found	Not Found	High	High	2.066e-05	5.218e-08	3.95	105.79
FALSE	High	[K].AIHSSDEDEDEDDEEDFEDDDEWED.[-]	2xPhospho [S4(100); S5(100)]	1.71736e-06	3.28236e-05	1	1	3	O00401	O00401 [481-505]	O00401 2xPhospho [S484(100); S485(100)]	0	3189.95	1.81968e+07				High	Not Found	Not Found	High	2.066e-05	9.468e-07	4.82	86.8
FALSE	High	[K].AILDAEPGPRPALQPSPSIR.[L]	1xPhospho [S16(99.3)]	0.000585652	0.000109454	1	1	3	Q9BXI6	Q9BXI6 [392-411]	Q9BXI6 1xPhospho [S407(99.3)]	0	2165.11	937599				High	Not Found	Not Found	High	5.534e-05	0.0002571	3.17	89.48
FALSE	High	[K].AILTQQMSPSSLSALLSR.[Q]	1xOxidation [M7]; 1xPhospho [S8(100)]	7.64678e-06	3.28236e-05	1	1	3	Q9P2E2	Q9P2E2 [362-379]	Q9P2E2 1xPhospho [S369(100)]	0	1998.99			4.58437e+06		Not Found	Not Found	High	High	2.066e-05	3.977e-06	4.91	114.13
FALSE	High	[K].AIPVSPSAVEEDEDEDGHTVVATAR.[G]	1xPhospho [S5(100)]	1.4074e-11	3.28236e-05	1	1	3	Q07157	Q07157 [1613-1637]	Q07157 1xPhospho [S1617(100)]	0	2674.19		1.21818e+07			Not Found	High	Not Found	High	2.066e-05	1.218e-11	3.95	87.87
FALSE	High	[K].AIQEGANSIVSSLHQAAAAACLSR.[Q]	1xCarbamidomethyl [C21]; 1xPhospho [S23(100)]	2.52495e-10	3.28236e-05	1	1	1	P25054	P25054 [2103-2126]	P25054 1xPhospho [S2125(100)]	0	2505.19			9.7418e+06		Not Found	Not Found	High	High	2.066e-05	1.958e-10	8.1	108.71
FALSE	High	[K].AIQEGANSIVSSLHQAAAAACLSR.[Q]	1xCarbamidomethyl [C21]; 1xDeamidated [Q15]; 1xPhospho [S23(100)]	0.00285243	0.000294319	1	1	1	P25054	P25054 [2103-2126]	P25054 1xPhospho [S2125(100)]	0	2506.18				No Quan Values	Not Found	Not Found	High	High	0.000151	0.001159	4.38
FALSE	High	[K].AISSANLLVR.[S]	1xPhospho [S3(100)]	0.000624076	0.000139461	1	1	1	Q32P44	Q32P44 [174-183]	Q32P44 1xPhospho [S176(100)]	0	1123.59	639965				High	Not Found	Not Found	High	6.916e-05	0.0002739	2.59	87.08
FALSE	High	[K].AISSDMFFGR.[E]	1xPhospho [S3(100)]	0.000345422	7.31745e-05	1	1	1	Q8N6H7	Q8N6H7 [430-439]	Q8N6H7 1xPhospho [S432(100)]	0	1210.5	1.78661e+06				High	Not Found	Not Found	High	3.904e-05	0.0001551	3.38	101.18
FALSE	High	[K].AISSPTVSR.[L]	1xPhospho [S4(100)]	0.0181549	0.00122611	1	1	1	O94811	O94811 [157-165]	O94811 1xPhospho [S160(100)]	0	997.471		1.92923e+06			Not Found	High	Not Found	High	0.0005782	0.006918	1.77	33.25
FALSE	High	[K].AISVRGDSEEASGAEEEVGTVAAAATAGK.[E]	3xPhospho [S3(100); S8(100); S12(100)]	1.61901e-07	3.28236e-05	1	1	2	Q9Y467	Q9Y467 [795-823]	Q9Y467 3xPhospho [S797(100); S802(100); S806(100)]	1	2973.22		3.33512e+06			Not Found	High	Not Found	High	2.066e-05	9.739e-08	7.14	101.35
FALSE	High	[K].AISVRGDSEEASGAEEEVGTVAAAATAGK.[E]	2xPhospho [S3(100); S8(100)]	1.23154e-06	3.28236e-05	1	1	1	Q9Y467	Q9Y467 [795-823]	Q9Y467 2xPhospho [S797(100); S802(100)]	1	2893.25		1.12225e+06			Not Found	High	Not Found	High	2.066e-05	6.865e-07	5.02	100.59
FALSE	High	[K].AITPPLPESTVPFSNGVLK.[G]	1xPhospho [T3(100)]	4.28998e-06	3.28236e-05	1	1	3	Q92667	Q92667 [531-549]	Q92667 1xPhospho [T533(100)]	0	2047.05	1.56865e+06		2.75937e+06		High	Not Found	High	High	2.066e-05	2.273e-06	3.44	120.18
FALSE	High	[K].AITPPLPESTVPFSNGVLK.[G]	1xDeamidated [N15]; 1xPhospho [T3(100)]	0.00537535	0.000444949	1	1	1	Q92667	Q92667 [531-549]	Q92667 1xPhospho [T533(100)]	0	2048.04	1.99597e+06	101438			High	Peak Found	Not Found	High	0.0002183	0.002113	1.98	120.44
FALSE	High	[K].AITPPQQPYK.[K]	1xPhospho [T3(100)]	0.00164006	0.000206449	1	1	6	Q9NYV4	Q9NYV4 [690-699]	Q9NYV4 1xPhospho [T692(100)]	0	1222.59		5.4314e+06	129085		Not Found	High	Peak Found	High	0.0001142	0.0006856	2.31	56.24
FALSE	High	[K].AITSPLAAGSKPSK.[K]	1xPhospho [S4(99.4)]	2.44997e-05	3.28236e-05	1	1	1	Q9UGU5	Q9UGU5 [115-128]	Q9UGU5 1xPhospho [S118(99.4)]	0	1407.72			2.51111e+06		Not Found	Not Found	High	High	2.066e-05	1.218e-05	3.32	49.52
FALSE	High	[K].AITSPLAAGSKPSKK.[T]	1xPhospho [S4(99.1)]	0.0103438	0.000769201	1	1	1	Q9UGU5	Q9UGU5 [115-129]	Q9UGU5 1xPhospho [S118(99.1)]	1	1535.82			341974		Not Found	Not Found	High	High	0.0003698	0.003963	1.46	40.39
FALSE	High	[K].AKADSPVNGLPK.[G]	1xPhospho [S5(100)]	3.12998e-05	3.28236e-05	1	1	2	Q96S94	Q96S94 [365-376]	Q96S94 1xPhospho [S369(100)]	1	1276.63		2.29049e+06			Not Found	High	Not Found	High	2.066e-05	1.536e-05	3.58	43.71
FALSE	High	[K].AKADSPVNGLPK.[G]	1xDeamidated [N8]; 1xPhospho [S5(100)]	0.0395288	0.00237602	1	1	1	Q96S94	Q96S94 [365-376]	Q96S94 1xPhospho [S369(100)]	1	1277.61				No Quan Values	Not Found	High	Not Found	High	0.001139	0.01503	2.08
FALSE	High	[K].AKDEEEAFLDWSDDDDDDDDGFDPSTLPDPDK.[Y]	1xPhospho [S12(100)]	1.19081e-05	3.28236e-05	1	1	6	Q13206	Q13206 [769-800]	Q13206 1xPhospho [S780(100)]	1	3709.4		386512			Not Found	High	Not Found	High	2.066e-05	6.078e-06	2.95	117.42
FALSE	High	[K].AKDPPRSPPDSESEQLLLETER.[L]	1xPhospho [S/T]	0.000101945	3.28236e-05	1	1	1	Q53GL0	Q53GL0 [336-357]		2	2574.21		618466	135023		Not Found	High	Peak Found	High	2.066e-05	4.789e-05	3.16	77.32
FALSE	High	[K].AKEQEAEPEEQEEDSSSDPR.[L]	1xPhospho [S15(99.3)]	7.27014e-05	3.28236e-05	1	1	1	P55081	P55081 [66-85]	P55081 1xPhospho [S80(99.3)]	1	2369.93	576791				High	Not Found	Not Found	High	2.066e-05	3.461e-05	3.98	27.46
FALSE	High	[K].AKPAMPQDSVPSPR.[S]	1xOxidation [M5]; 1xPhospho [S12(100)]	8.94924e-08	3.28236e-05	1	1	10	P53396	P53396 [470-483]	P53396 1xPhospho [S481(100)]	0	1576.72	126814	8328204	587629		Peak Found	High	High	High	2.066e-05	5.521e-08	4.86	37.68
FALSE	High	[K].AKPAMPQDSVPSPR.[S]	1xPhospho [S12(100)]	3.26816e-05	3.28236e-05	1	1	4	P53396	P53396 [470-483]	P53396 1xPhospho [S481(100)]	0	1560.72		4.08243e+06	1.88181e+06		Not Found	High	High	High	2.066e-05	1.601e-05	3.57	50.19
FALSE	High	[K].AKPESVSTCSVTSPDDMSTK.[S]	1xCarbamidomethyl [C9]; 1xPhospho [S13(100)]	2.38034e-05	3.28236e-05	1	1	3	Q7Z5J4	Q7Z5J4 [548-567]	Q7Z5J4 1xPhospho [S560(100)]	0	2206.92		1.88267e+06	112903		Not Found	High	Peak Found	High	2.066e-05	1.183e-05	4.29	51.13
FALSE	High	[K].AKPESVSTCSVTSPDDMSTK.[S]	1xCarbamidomethyl [C9]; 1xOxidation [M17]; 1xPhospho [S13(100)]	2.38069e-07	3.28236e-05	1	1	1	Q7Z5J4	Q7Z5J4 [548-567]	Q7Z5J4 1xPhospho [S560(100)]	0	2222.92		1.23731e+06			Not Found	High	Not Found	High	2.066e-05	1.415e-07	5.07	40.02
FALSE	High	[K].AKPESVSTCSVTSPDDMSTK.[S]	1xCarbamidomethyl [C9]; 2xPhospho [S13(100); T19(99.1)]	8.66666e-06	3.28236e-05	1	1	1	Q7Z5J4	Q7Z5J4 [548-567]	Q7Z5J4 2xPhospho [S560(100); T566(99.1)]	0	2286.89		668970			Not Found	High	Not Found	High	2.066e-05	4.484e-06	6.01	51.47
FALSE	High	[K].AKPPADPAAAASPCR.[A]	1xCarbamidomethyl [C14]; 1xPhospho [S12(100)]	5.10343e-10	3.28236e-05	1	1	4	Q9GZT9	Q9GZT9 [114-128]	Q9GZT9 1xPhospho [S125(100)]	0	1559.7		14534424	159377		Not Found	High	High	High	2.066e-05	3.851e-10	5.79	36.51
FALSE	High	[K].AKPVGSPLFK.[F]	1xPhospho [S6(100)]	0.0460056	0.00272691	1	1	2	Q92576	Q92576 [278-287]	Q92576 1xPhospho [S283(100)]	0	1123.59	2.06726e+06		417773		High	Not Found	Peak Found	High	0.001323	0.01749	2.1	64.65
FALSE	High	[K].AKPVVSDFDSDEEQDER.[E]	2xPhospho [S6(100); S10(100)]	9.35854e-05	3.28236e-05	1	1	6	P51531	P51531 [1563-1579]	P51531 2xPhospho [S1568(100); S1572(100)]	0	2125.8	3.34929e+06				High	Not Found	Not Found	High	2.066e-05	4.416e-05	5.19	60.41
FALSE	High	[K].AKPVVSDFDSDEEQDER.[E]	1xPhospho [S10(100)]	0.00282423	0.000294319	1	1	2	P51531	P51531 [1563-1579]	P51531 1xPhospho [S1572(100)]	0	2045.83	705636				High	Not Found	Not Found	High	0.000151	0.001143	2.82	55.56
FALSE	High	[K].AKPYEGSILEADCDILIPAASEK.[Q]	1xCarbamidomethyl [C13]; 1xPhospho [S7(100)]	0.00121926	0.000139461	1	1	1	P00367	P00367 [364-386]	P00367 1xPhospho [S370(100)]	0	2570.21			206284		Not Found	Not Found	High	High	8.506e-05	0.0005183	2.32	108.59
FALSE	High	[K].AKQEPEVNGGSGDAVPSGNEVSENMEEEAENQAESR.[A]	2xDeamidated [N8; N19]; 1xPhospho [S]	0.000159027	3.28236e-05	1	1	1	P49321	P49321 [735-770]		1	3856.56		2.86264e+06			Not Found	High	Not Found	High	2.066e-05	7.355e-05	3.06	84.66
FALSE	High	[K].AKQEPEVNGGSGDAVPSGNEVSENMEEEAENQAESR.[A]	1xDeamidated [N]; 1xPhospho [S11(100)]	7.9513e-10	3.28236e-05	1	1	2	P49321	P49321 [735-770]	P49321 1xPhospho [S745(100)]	1	3855.58				No Quan Values	Not Found	High	Not Found	High	2.066e-05	5.894e-10	4.76
FALSE	High	[K].AKQEPEVNGGSGDAVPSGNEVSENMEEEAENQAESR.[A]	1xPhospho [S11(100)]	4.5299e-09	3.28236e-05	1	1	2	P49321	P49321 [735-770]	P49321 1xPhospho [S745(100)]	1	3854.59	294811	2.83214e+06	516526		Peak Found	High	Peak Found	High	2.066e-05	3.143e-09	4.76	82.39
FALSE	High	[K].AKSEDSDVELSD.[-]	2xPhospho [S6(100); S11(100)]	0.0032485	0.000294319	1	1	1	Q5VZL5	Q5VZL5 [1537-1548]	Q5VZL5 2xPhospho [S1542(100); S1547(100)]	1	1454.5	2.13945e+07				High	Not Found	Not Found	High	0.000151	0.001308	4.15	38.48
FALSE	High	[K].AKSESLELPQAAPPQIYHEK.[Q]	2xPhospho [S3(100); S5(100)]	2.16218e-05	3.28236e-05	1	1	1	Q15040	Q15040 [11-30]	Q15040 2xPhospho [S13(100); S15(100)]	1	2396.09			2.55111e+06		Not Found	Not Found	High	High	2.066e-05	1.076e-05	3.58	88.31
FALSE	High	[K].AKSESLELPQAAPPQIYHEK.[Q]	1xPhospho [S/Y]	9.6202e-08	3.28236e-05	1	1	2	Q15040	Q15040 [11-30]		1	2316.13	1.57006e+06		1.89478e+07		High	Not Found	High	High	2.066e-05	5.916e-08	5.15	84.02
FALSE	High	[K].AKSHLEVPLEENVNR.[R]	1xPhospho [S3(100)]	0.000522836	0.000109454	1	1	1	Q96CT7	Q96CT7 [120-134]	Q96CT7 1xPhospho [S122(100)]	1	1814.88		316583			Not Found	High	Not Found	High	5.534e-05	0.0002312	2.83	64.66
FALSE	High	[K].AKSPAPGLASGDRPPSVSSVHSEGDCNR.[R]	1xCarbamidomethyl [C26]; 1xPhospho [S3(100)]	1.88202e-06	3.28236e-05	1	1	1	Q9Y618	Q9Y618 [2411-2438]	Q9Y618 1xPhospho [S2413(100)]	1	2915.31			2.57552e+07		Not Found	Not Found	High	High	2.066e-05	1.03e-06	2.77	52.04
FALSE	High	[K].AKSPAPGLASGDRPPSVSSVHSEGDCNR.[R]	1xCarbamidomethyl [C26]; 2xPhospho [S3(100); S10(99.2)]	1.40926e-05	3.28236e-05	1	1	3	Q9Y618	Q9Y618 [2411-2438]	Q9Y618 2xPhospho [S2413(100); S2420(99.2)]	1	2995.28		1.91476e+06	1.75018e+06		Not Found	High	High	High	2.066e-05	7.16e-06	4.14	56.6
FALSE	High	[K].AKSPAPGLASGDRPPSVSSVHSEGDCNR.[R]	1xCarbamidomethyl [C26]; 1xDeamidated [N27]; 1xPhospho [S3(100)]	0.0027825	0.000294319	1	1	1	Q9Y618	Q9Y618 [2411-2438]	Q9Y618 1xPhospho [S2413(100)]	1	2916.29	9.38857e+06	5.33095e+06	458231		Peak Found	Peak Found	High	High	0.000151	0.001131	1.81	52.76
FALSE	High	[K].AKSPAPGLASGDRPPSVSSVHSEGDCNRR.[T]	1xCarbamidomethyl [C26]; 1xDeamidated [N27]; 1xPhospho [S3(100)]	1.02161e-09	3.28236e-05	1	1	4	Q9Y618	Q9Y618 [2411-2439]	Q9Y618 1xPhospho [S2413(100)]	2	3072.4	1.44261e+06		4.08432e+06		Peak Found	Not Found	High	High	2.066e-05	7.51e-10	5.1	49.79
FALSE	High	[K].AKSPAPGLASGDRPPSVSSVHSEGDCNRR.[T]	1xCarbamidomethyl [C26]; 1xPhospho [S3(100)]	1.3126e-09	3.28236e-05	1	1	5	Q9Y618	Q9Y618 [2411-2439]	Q9Y618 1xPhospho [S2413(100)]	2	3071.41	1.00332e+06		2.69253e+07		High	Not Found	High	High	2.066e-05	9.533e-10	5.35	47.6
FALSE	High	[K].AKSPAPGLASGDRPPSVSSVHSEGDCNRR.[T]	1xCarbamidomethyl [C26]; 2xPhospho [S3(100); S]	0.000366593	7.31745e-05	1	1	5	Q9Y618	Q9Y618 [2411-2439]	Q9Y618 2xPhospho [S2413(100); S]	2	3151.38	794617	546758	9.93235e+06		Peak Found	Peak Found	High	High	3.904e-05	0.0001641	4.2	52.05
FALSE	High	[K].AKSPISSGSGGSHMSGTSSSSGMK.[S]	1xOxidation [M]; 1xPhospho [S3(100)]	9.43367e-12	3.28236e-05	1	1	9	Q15648	Q15648 [1221-1244]	Q15648 1xPhospho [S1223(100)]	1	2307.96		2.66261e+06	7.16519e+06		Not Found	High	High	High	2.066e-05	8.28e-12	4.09	22.34
FALSE	High	[K].AKSPISSGSGGSHMSGTSSSSGMK.[S]	1xPhospho [S3(100)]	5.30406e-10	3.28236e-05	1	1	3	Q15648	Q15648 [1221-1244]	Q15648 1xPhospho [S1223(100)]	1	2291.96			1.27757e+07		Not Found	Not Found	High	High	2.066e-05	3.999e-10	5.12	30.5
FALSE	High	[K].AKSPISSGSGGSHMSGTSSSSGMK.[S]	2xPhospho [S3(100); S/T]	0.000381982	7.31745e-05	1	1	1	Q15648	Q15648 [1221-1244]	Q15648 2xPhospho [S1223(100); S/T]	1	2371.93		294501			Not Found	High	Not Found	High	3.904e-05	0.0001708	3.7	33.94
FALSE	High	[K].AKSPISSGSGGSHMSGTSSSSGMK.[S]	2xOxidation [M14; M23]; 1xPhospho [S3(100)]	0.003668	0.000294319	1	1	1	Q15648	Q15648 [1221-1244]	Q15648 1xPhospho [S1223(100)]	1	2323.95		892422	1.39457e+06		Not Found	High	Peak Found	High	0.000151	0.001466	1.87	16.69
FALSE	High	[K].AKSPTPSPSPPR.[N]	2xPhospho [S9(100); S/T]	0.0016956	0.000206449	1	1	1	Q8IYB3	Q8IYB3 [789-800]	Q8IYB3 2xPhospho [S797(100); S/T]	1	1381.59	193250	2927409			Peak Found	High	Not Found	High	0.0001142	0.0007073	2.82	32.36
FALSE	High	[K].AKSPTPSPSPPR.[N]	3xPhospho [S3(100); T5(100); S9(100)]	0.0144906	0.00102924	1	1	3	Q8IYB3	Q8IYB3 [789-800]	Q8IYB3 3xPhospho [S791(100); T793(100); S797(100)]	1	1461.56	6.4805e+06	105879			High	Peak Found	Not Found	High	0.0004947	0.00552	3.3	29.16
FALSE	High	[K].AKSPTPSPSPPRNSDQEGGGK.[K]	3xPhospho [S3(100); S14(100); S/T]	9.44798e-05	3.28236e-05	1	1	2	Q8IYB3	Q8IYB3 [789-809]	Q8IYB3 3xPhospho [S791(100); S802(100); S/T]	2	2333.92	2.50511e+06		23757.1		High	Not Found	Peak Found	High	2.066e-05	4.446e-05	4.27	29.99
FALSE	High	[K].AKSPTPSPSPPRNSDQEGGGK.[K]	2xPhospho [S3(100); S9(98.6)]	0.0100685	0.000742159	1	1	2	Q8IYB3	Q8IYB3 [789-809]	Q8IYB3 2xPhospho [S791(100); S797(98.6)]	2	2253.95		271162			Not Found	High	Not Found	High	0.0003586	0.003858	2.66	27.62
FALSE	High	[K].AKSPVPKSPVEEAK.[S]	2xPhospho [S3(100); S8(100)]	9.31228e-07	3.28236e-05	1	1	8	P07197	P07197 [678-691]	P07197 2xPhospho [S680(100); S685(100)]	2	1626.75	9.52431e+07	4.93787e+06	1.25536e+06		High	High	High	High	2.066e-05	5.251e-07	5.09	35.95
FALSE	High	[K].AKSPVPKSPVEEK.[G]	2xPhospho [S3(100); S8(100)]	3.02654e-05	3.28236e-05	1	1	5	P07197	P07197 [613-625]	P07197 2xPhospho [S615(100); S620(100)]	2	1555.72	6.721e+07	1529509	1.11091e+06		High	High	High	High	2.066e-05	1.493e-05	5.95	31.21
FALSE	High	[K].AKSTQDLSEGISR.[K]	1xPhospho [S3(100)]	6.97816e-06	3.28236e-05	1	1	2	P24588	P24588 [176-188]	P24588 1xPhospho [S178(100)]	1	1471.68		5.32887e+06	332001		Not Found	High	Peak Found	High	2.066e-05	3.644e-06	3.87	41.28
FALSE	High	[K].AKTDHGAEIVYKSPVVSGDTSPR.[H]	3xPhospho [S13(100); S17(100); T/S/Y]	6.18065e-11	3.28236e-05	1	1	7	P10636	P10636 [701-723]	P10636 3xPhospho [S713(100); S717(100); T/S/Y]	2	2654.13		49495970	179279		Not Found	High	Peak Found	High	2.066e-05	5.047e-11	8.73	58.19
FALSE	High	[K].AKTDHGAEIVYKSPVVSGDTSPR.[H]	2xPhospho [S13(100); T/S/Y]	4.37962e-09	3.28236e-05	1	1	4	P10636	P10636 [701-723]	P10636 2xPhospho [S713(100); T/S/Y]	2	2574.16		46263606	2.88657e+06		Not Found	High	High	High	2.066e-05	3.032e-09	7.04	55.61
FALSE	High	[K].AKTPTPEPFDSETR.[K]	2xPhospho [T3(100); T5(100)]	0.00167156	0.000206449	1	1	1	Q9NSY0	Q9NSY0 [407-420]	Q9NSY0 2xPhospho [T409(100); T411(100)]	1	1735.7	630391				High	Not Found	Not Found	High	0.0001142	0.0006985	2.66	52.33
FALSE	High	[K].AKTPTPEPFDSETRK.[V]	2xPhospho [T3(100); T5(100)]	0.000835134	0.000139461	1	1	1	Q9NSY0	Q9NSY0 [407-421]	Q9NSY0 2xPhospho [T409(100); T411(100)]	2	1863.79	861645	577092			High	Peak Found	Not Found	High	6.916e-05	0.0003618	3.2	44.88
FALSE	High	[K].ALAEEASEEELPSDVDLNDPYFAEEVK.[Q]	2xPhospho [S7(100); S13(100)]	1.61901e-07	3.28236e-05	1	1	2	Q9H501	Q9H501 [651-677]	Q9H501 2xPhospho [S657(100); S663(100)]	0	3169.31		10347110			Not Found	High	Not Found	High	2.066e-05	9.763e-08	4.19	115.63
FALSE	High	[K].ALAEEASEEELPSDVDLNDPYFAEEVK.[Q]	1xPhospho [S13(100)]	2.41467e-11	3.28236e-05	1	1	3	Q9H501	Q9H501 [651-677]	Q9H501 1xPhospho [S663(100)]	0	3089.34		3.66776e+07	506932		Not Found	High	Peak Found	High	2.066e-05	2.051e-11	6.52	113.54
FALSE	High	[K].ALAEEASEEELPSDVDLNDPYFAEEVK.[Q]	1xDeamidated [N18]; 2xPhospho [S7(100); S13(100)]	1.1142e-09	3.28236e-05	1	1	1	Q9H501	Q9H501 [651-677]	Q9H501 2xPhospho [S657(100); S663(100)]	0	3170.29		1048101	4.25426e+06		Not Found	High	Peak Found	High	2.066e-05	8.142e-10	6.02	117.22
FALSE	High	[K].ALAPADLMEHHSGSQGPLLTTGDLGK.[E]	1xPhospho [S/T]	5.27811e-05	3.28236e-05	1	1	1	Q15648	Q15648 [940-965]		0	2696.27	480078				High	Not Found	Not Found	High	2.066e-05	2.546e-05	3.37	101.06
FALSE	High	[K].ALASIYSPDHSSNNFSSSPSTPVGSPQGLAGTSQWPR.[A]	2xDeamidated [N13; N14]; 1xPhospho [S25(100)]	1.09176e-06	3.28236e-05	1	1	1	P15923	P15923 [335-371]	P15923 1xPhospho [S359(100)]	0	3869.73				No Quan Values	Not Found	Not Found	High	High	2.066e-05	6.103e-07	5.57
FALSE	High	[K].ALASIYSPDHSSNNFSSSPSTPVGSPQGLAGTSQWPR.[A]	1xPhospho [S/T/Y]	6.37016e-10	3.28236e-05	1	1	2	P15923	P15923 [335-371]		0	3867.76			4.22978e+06		Not Found	Not Found	High	High	2.066e-05	4.758e-10	6.51	104.7
FALSE	High	[K].ALASIYSPDHSSNNFSSSPSTPVGSPQGLAGTSQWPR.[A]	1xDeamidated [N14]; 1xPhospho [S/Y/T]	0.0142545	0.00100003	1	1	1	P15923	P15923 [335-371]		0	3868.75			3.38329e+06		Not Found	Not Found	High	High	0.000482	0.005433	2.97	105.54
FALSE	High	[K].ALASIYSPDHTNNSFSSNPSTPVGSPPSLSAGTAVWSR.[N]	1xDeamidated [N18]; 1xPhospho [S/T/Y]	0.19828	0.00978557	1	1	1	P15884	P15884 [327-364]		0	3940.8			4.06549e+06		Not Found	Not Found	High	High	0.004768	0.07757	2.24	110.57
FALSE	High	[K].ALCHTTSSPLPGDVK.[V]	1xCarbamidomethyl [C3]; 1xPhospho [T/S]	0.000337599	7.31745e-05	1	1	2	Q9H6S1	Q9H6S1 [294-308]		0	1662.76		516274	1.43741e+06		Not Found	Peak Found	High	High	3.904e-05	0.0001514	2.06	61.11
FALSE	High	[K].ALDIDSDEESEPK.[E]	1xPhospho [S6(99.1)]	0.115572	0.00628467	1	1	1	Q96DR7	Q96DR7 [387-399]	Q96DR7 1xPhospho [S392(99.1)]	0	1527.61	226224				High	Not Found	Not Found	High	0.003086	0.04413	1.4	55.01
FALSE	High	[K].ALDISLSSGEEDEGDEEDSTAGTTK.[Q]	2xPhospho [S5(100); S8(99.5)]	1.55579e-08	3.28236e-05	1	1	10	Q8IY81	Q8IY81 [329-353]	Q8IY81 2xPhospho [S333(100); S336(99.5)]	0	2716.03	3.53657e+08	5.00816e+06			High	Peak Found	Not Found	High	2.066e-05	1.027e-08	7.54	83.83
FALSE	High	[K].ALDISLSSGEEDEGDEEDSTAGTTK.[Q]	1xPhospho [S/T]	1.46836e-08	3.28236e-05	1	1	2	Q8IY81	Q8IY81 [329-353]		0	2636.06	9.32555e+06				High	Not Found	Not Found	High	2.066e-05	9.729e-09	5.52	80.75
FALSE	High	[K].ALDISLSSGEEDEGDEEDSTAGTTK.[Q]	3xPhospho [S5(100); S7(100); S8(100)]	7.56004e-08	3.28236e-05	1	1	13	Q8IY81	Q8IY81 [329-353]	Q8IY81 3xPhospho [S333(100); S335(100); S336(100)]	0	2795.99	6.152e+06		935503		High	Not Found	Peak Found	High	2.066e-05	4.699e-08	7.22	83.01
FALSE	High	[K].ALDPAPLARPSPAGSAQTSPELEHR.[V]	2xPhospho [S11(100); S19(100)]	5.72342e-07	3.28236e-05	1	1	2	Q2M3C6	Q2M3C6 [457-481]	Q2M3C6 2xPhospho [S467(100); S475(100)]	0	2728.25		1.44289e+06	2.31081e+06		Not Found	High	High	High	2.066e-05	3.291e-07	4.99	77.1
FALSE	High	[K].ALDQSDNDMSAVYR.[A]	1xPhospho [S5(100)]	0.178843	0.00886096	1	1	1	Q49A26	Q49A26 [536-549]	Q49A26 1xPhospho [S540(100)]	0	1664.66		364242			Not Found	High	Not Found	High	0.004373	0.06923	2	67.63
FALSE	High	[K].ALDSNSLENDDLSAPGR.[E]	1xPhospho [S6(99.6)]	7.20108e-05	3.28236e-05	1	1	1	Q32MZ4	Q32MZ4 [763-779]	Q32MZ4 1xPhospho [S768(99.6)]	0	1853.79		802176			Not Found	High	Not Found	High	2.066e-05	3.429e-05	2.84	71.37
FALSE	High	[K].ALDSNSLENDDLSAPGREPGHFNPESR.[E]	1xDeamidated [N5]; 1xPhospho [S4(99.4)]	7.01184e-06	3.28236e-05	1	1	1	Q32MZ4	Q32MZ4 [763-789]	Q32MZ4 1xPhospho [S766(99.4)]	1	3005.29		868567	1.22031e+06		Not Found	Peak Found	High	High	2.066e-05	3.658e-06	3.14	78.75
FALSE	High	[K].ALDSNSLENDDLSAPGREPGHFNPESR.[E]	1xPhospho [S6(100)]	1.32023e-12	3.28236e-05	1	1	6	Q32MZ4	Q32MZ4 [763-789]	Q32MZ4 1xPhospho [S768(100)]	1	3004.31	261985	36077307	3.37462e+07		Peak Found	High	High	High	2.066e-05	1.253e-12	6.29	76.6
FALSE	High	[K].ALDVSASDDEIAR.[L]	1xPhospho [S7(100)]	1.21981e-05	3.28236e-05	1	1	2	P13798	P13798 [181-193]	P13798 1xPhospho [S187(100)]	0	1441.62	6.9188e+06				High	Not Found	Not Found	High	2.066e-05	6.232e-06	3.9	67.36
FALSE	High	[K].ALEEALSIQTPPSSPPTAFGSPEGAGALLR.[K]	1xPhospho [S21(100)]	3.55071e-11	3.28236e-05	1	1	1	Q15025	Q15025 [422-451]	Q15025 1xPhospho [S442(100)]	0	3044.5				No Quan Values	Not Found	Not Found	High	High	2.066e-05	2.97e-11	6.76
FALSE	High	[K].ALEEALSIQTPPSSPPTAFGSPEGAGALLR.[K]	2xPhospho [S7(100); S21(100)]	1.7193e-09	3.28236e-05	1	1	1	Q15025	Q15025 [422-451]	Q15025 2xPhospho [S428(100); S442(100)]	0	3124.46	3.9031e+06				High	Not Found	Not Found	High	2.066e-05	1.239e-09	6.13	122.22
FALSE	High	[K].ALEEALSIQTPPSSPPTAFGSPEGAGALLR.[K]	3xPhospho [S7(99.3); S21(100); S/T]	6.30257e-07	3.28236e-05	1	1	1	Q15025	Q15025 [422-451]	Q15025 3xPhospho [S428(99.3); S442(100); S/T]	0	3204.43				No Quan Values	Not Found	High	Not Found	High	2.066e-05	3.596e-07	3.81
FALSE	High	[K].ALEESESSQLISPPLAQAIR.[D]	1xPhospho [S12(100)]	0.00128955	0.000172916	1	1	2	P42166	P42166 [359-378]	P42166 1xPhospho [S370(100)]	0	2219.1	596930	50422.7			High	Peak Found	Not Found	High	9.943e-05	0.0005456	2.94	108.42
FALSE	High	[K].ALEISPR.[S]	1xPhospho [S5(100)]	0.00497047	0.000444949	1	1	1	Q8IY92	Q8IY92 [1181-1187]	Q8IY92 1xPhospho [S1185(100)]	0	865.418	1.69916e+06	3.56881e+06	404607		High	Peak Found	Peak Found	High	0.0002183	0.001963	2.19	52.87
FALSE	High	[K].ALELPLAASSIPRPRTPSPESHR.[S]	2xPhospho [T16(98.7); S18(100)]	4.84232e-05	3.28236e-05	1	1	5	Q66K74	Q66K74 [623-645]	Q66K74 2xPhospho [T638(98.7); S640(100)]	1	2642.29	7.99492e+06		1.20134e+08		High	Not Found	High	High	2.066e-05	2.335e-05	4.69	98.33
FALSE	High	[K].ALELPLAASSIPRPRTPSPESHRSPAEGSER.[L]	3xPhospho [T16(100); S18(100); S]	0.000336055	7.31745e-05	1	1	1	Q66K74	Q66K74 [623-653]	Q66K74 3xPhospho [T638(100); S640(100); S]	2	3535.61	2.13172e+06	748204			High	Peak Found	Not Found	High	3.904e-05	0.0001507	3.26	97.86
FALSE	High	[K].ALEQQEAESDSSDTEEK.[D]	2xPhospho [S12(98.7); S/T]	0.00312055	0.000294319	1	1	1	Q9BXY0	Q9BXY0 [189-205]	Q9BXY0 2xPhospho [S200(98.7); S/T]	0	2055.73	2.53813e+07				High	Not Found	Not Found	High	0.000151	0.001258	3.31	29.87
FALSE	High	[K].ALEQQEAESDSSDTEEK.[D]	3xPhospho [S9(99.3); T14(99.3); S]	0.0576598	0.00336556	1	1	1	Q9BXY0	Q9BXY0 [189-205]	Q9BXY0 3xPhospho [S197(99.3); T202(99.3); S]	0	2135.7	513379				High	Not Found	Not Found	High	0.001616	0.02199	2.51	27.67
FALSE	High	[K].ALEQQEAESDSSDTEEKDDDDDDEEDVGKR.[E]	2xPhospho [S9(100); S12(98.9)]	1.29834e-10	3.28236e-05	1	1	1	Q9BXY0	Q9BXY0 [189-218]	Q9BXY0 2xPhospho [S197(100); S200(98.9)]	2	3559.29	1.17016e+06				High	Not Found	Not Found	High	2.066e-05	1.031e-10	6.8	40.65
FALSE	High	[K].ALESPERPFLAILGGAK.[V]	1xPhospho [S4(100)]	0.00147084	0.000172916	1	1	2	P00558	P00558 [200-216]	P00558 1xPhospho [S203(100)]	0	1848.96			847807		Not Found	Not Found	High	High	9.943e-05	0.0006186	2.37	122.52
FALSE	High	[K].ALEVEESNSEDEASFK.[S]	1xPhospho [S9(100)]	7.42477e-07	3.28236e-05	1	1	4	Q03111	Q03111 [353-368]	Q03111 1xPhospho [S361(100)]	0	1863.75	3.4612e+06				High	Not Found	Not Found	High	2.066e-05	4.219e-07	4.88	67.6
FALSE	High	[K].ALEVEESNSEDEASFK.[S]	2xPhospho [S7(100); S9(100)]	0.00315201	0.000294319	1	1	2	Q03111	Q03111 [353-368]	Q03111 2xPhospho [S359(100); S361(100)]	0	1943.72	2.47549e+06				High	Not Found	Not Found	High	0.000151	0.001272	2.47	69.86
FALSE	High	[K].ALEYSNGIFDCQSPTSPFMGSLR.[A]	1xCarbamidomethyl [C11]; 1xDeamidated [N6]; 1xOxidation [M19]; 1xPhospho [S13(100)]	2.79401e-06	3.28236e-05	1	1	2	Q86W92	Q86W92 [25-47]	Q86W92 1xPhospho [S37(100)]	0	2674.12	558570	137911			High	Peak Found	High	High	2.066e-05	1.506e-06	5.21	114.67
FALSE	High	[K].ALEYSNGIFDCQSPTSPFMGSLR.[A]	1xCarbamidomethyl [C11]; 1xOxidation [M19]; 1xPhospho [S13(100)]	2.79401e-06	3.28236e-05	1	1	1	Q86W92	Q86W92 [25-47]	Q86W92 1xPhospho [S37(100)]	0	2673.14			1.92684e+07		Not Found	Not Found	High	High	2.066e-05	1.51e-06	5.77	113.76
FALSE	High	[K].ALEYSNGIFDCQSPTSPFMGSLR.[A]	1xCarbamidomethyl [C11]; 1xPhospho [S13(100)]	5.69591e-07	3.28236e-05	1	1	2	Q86W92	Q86W92 [25-47]	Q86W92 1xPhospho [S37(100)]	0	2657.14			3.21848e+06		Not Found	Not Found	High	High	2.066e-05	3.268e-07	4.94	122.37
FALSE	High	[K].ALFKPPEDSQDDESDSDAEEEQTTK.[R]	3xPhospho [S9(100); S14(100); S16(100)]	1.2008e-07	3.28236e-05	1	1	5	Q13769	Q13769 [299-323]	Q13769 3xPhospho [S307(100); S312(100); S314(100)]	0	3051.1	2.30781e+06				High	Not Found	Not Found	High	2.066e-05	7.329e-08	5.56	72.16
FALSE	High	[K].ALFKPPEDSQDDESDSDAEEEQTTK.[R]	2xDeamidated [Q10; Q22]; 2xPhospho [S14(100); S16(100)]	6.64572e-07	3.28236e-05	1	1	1	Q13769	Q13769 [299-323]	Q13769 2xPhospho [S312(100); S314(100)]	0	2973.1	2.95762e+06				High	Not Found	Not Found	High	2.066e-05	3.795e-07	4.51	71.12
FALSE	High	[K].ALFKPPEDSQDDESDSDAEEEQTTK.[R]	1xDeamidated [Q10]; 2xPhospho [S14(100); S16(100)]	2.20122e-08	3.28236e-05	1	1	3	Q13769	Q13769 [299-323]	Q13769 2xPhospho [S312(100); S314(100)]	0	2972.11				No Quan Values	High	Not Found	Not Found	High	2.066e-05	1.433e-08	4.76
FALSE	High	[K].ALFKPPEDSQDDESDSDAEEEQTTK.[R]	2xPhospho [S14(100); S16(100)]	4.43771e-10	3.28236e-05	1	1	12	Q13769	Q13769 [299-323]	Q13769 2xPhospho [S312(100); S314(100)]	0	2971.13	1.07621e+08				High	Not Found	Not Found	High	2.066e-05	3.37e-10	8.19	69.46
FALSE	High	[K].ALFKPPEDSQDDESDSDAEEEQTTK.[R]	1xPhospho [S16(100)]	6.92083e-13	3.28236e-05	1	1	6	Q13769	Q13769 [299-323]	Q13769 1xPhospho [S314(100)]	0	2891.16	2.35755e+07	678673			High	Peak Found	Not Found	High	2.066e-05	6.733e-13	7.69	64.65
FALSE	High	[K].ALFKPPEDSQDDESDSDAEEEQTTKR.[R]	2xPhospho [S14(100); S16(100)]	4.76432e-11	3.28236e-05	1	1	4	Q13769	Q13769 [299-324]	Q13769 2xPhospho [S312(100); S314(100)]	1	3127.23	1.62056e+07				High	Not Found	Not Found	High	2.066e-05	3.932e-11	6.39	63.98
FALSE	High	[K].ALFKPPEDSQDDESDSDAEEEQTTKR.[R]	1xDeamidated [Q10]; 1xPhospho [S14(99.6)]	2.05256e-06	3.28236e-05	1	1	1	Q13769	Q13769 [299-324]	Q13769 1xPhospho [S312(99.6)]	1	3048.25				No Quan Values	High	Not Found	Not Found	High	2.066e-05	1.122e-06	2.4
FALSE	High	[K].ALFKPPEDSQDDESDSDAEEEQTTKR.[R]	1xPhospho [S14(100)]	1.22418e-07	3.28236e-05	1	1	2	Q13769	Q13769 [299-324]	Q13769 1xPhospho [S312(100)]	1	3047.26				No Quan Values	High	Not Found	Not Found	High	2.066e-05	7.454e-08	2.73
FALSE	High	[K].ALGDSSPSQAMQEYIAVVK.[K]	1xOxidation [M11]; 1xPhospho [S6(100)]	2.07244e-06	3.28236e-05	1	1	1	Q9BR61	Q9BR61 [101-119]	Q9BR61 1xPhospho [S106(100)]	0	2089.95	867514		2.3061e+06		Peak Found	Not Found	High	High	2.066e-05	1.13e-06	4.31	92.98
FALSE	High	[K].ALGDSSPSQAMQEYIAVVK.[K]	1xPhospho [S6(99.2)]	1.22262e-08	3.28236e-05	1	1	1	Q9BR61	Q9BR61 [101-119]	Q9BR61 1xPhospho [S106(99.2)]	0	2073.96	1.53571e+06				High	Not Found	Not Found	High	2.066e-05	8.129e-09	4.17	114.17
FALSE	High	[K].ALGKYGPADVEDTTGSGATDSKDDDDIDLFGSDDEEESEEAK.[R]	1xPhospho [S32(100)]	8.67194e-10	3.28236e-05	1	1	1	P24534	P24534 [75-116]	P24534 1xPhospho [S106(100)]	2	4473.83		2.34307e+06			Not Found	High	Not Found	High	2.066e-05	6.408e-10	6.13	95.18
FALSE	High	[K].ALGPAATMAVELHYEEGSPR.[N]	1xOxidation [M8]; 1xPhospho [S18(100)]	2.57427e-06	3.28236e-05	1	1	2	O14523	O14523 [394-413]	O14523 1xPhospho [S411(100)]	0	2194.98	447077		1.57399e+06		Peak Found	Not Found	High	High	2.066e-05	1.394e-06	4.37	82.83
FALSE	High	[K].ALGSHHTASPWNLSPFSK.[T]	1xPhospho [S14(100)]	0.0159953	0.00105143	1	1	1	P23771	P23771 [102-119]	P23771 1xPhospho [S115(100)]	0	2016.93	296784		805042		Peak Found	Not Found	High	High	0.0005026	0.006094	2.24	92.92
FALSE	High	[K].ALIQTCLNSPDSPPR.[S]	1xCarbamidomethyl [C6]; 1xPhospho [S12(100)]	9.4479e-07	3.28236e-05	1	1	5	P11831	P11831 [213-227]	P11831 1xPhospho [S224(100)]	0	1748.8	2.45686e+06		6.27232e+06		High	Not Found	High	High	2.066e-05	5.324e-07	4.55	82.39
FALSE	High	[K].ALIQTCLNSPDSPPR.[S]	1xCarbamidomethyl [C6]; 1xDeamidated [Q4]; 1xPhospho [S12(100)]	0.00663543	0.000538805	1	1	1	P11831	P11831 [213-227]	P11831 1xPhospho [S224(100)]	0	1749.79		197034	810902		Not Found	Peak Found	High	High	0.0002575	0.002583	2.3	86.63
FALSE	High	[K].ALIQTCLNSPDSPPRSDPTTDQR.[M]	1xCarbamidomethyl [C6]; 2xPhospho [S9(100); S12(100)]	1.92655e-05	3.28236e-05	1	1	2	P11831	P11831 [213-235]	P11831 2xPhospho [S221(100); S224(100)]	1	2729.16		1980944	665905		Not Found	High	Peak Found	High	2.066e-05	9.652e-06	4.71	78.77
FALSE	High	[K].ALIQTCLNSPDSPPRSDPTTDQR.[M]	1xCarbamidomethyl [C6]; 1xDeamidated [N/Q]; 1xPhospho [S12(100)]	8.79276e-06	3.28236e-05	1	1	3	P11831	P11831 [213-235]	P11831 1xPhospho [S224(100)]	1	2650.18		2.82886e+07	6.59678e+06		Not Found	Peak Found	High	High	2.066e-05	4.549e-06	4.4	79.31
FALSE	High	[K].ALIQTCLNSPDSPPRSDPTTDQR.[M]	1xCarbamidomethyl [C6]; 1xPhospho [S12(100)]	4.28081e-08	3.28236e-05	1	1	8	P11831	P11831 [213-235]	P11831 1xPhospho [S224(100)]	1	2649.2	1.5308e+07		7.05637e+07		High	Not Found	High	High	2.066e-05	2.721e-08	5.5	75.59
FALSE	High	[K].ALKYSPDKPVSVK.[I]	1xPhospho [S5(100)]	0.0457475	0.00269912	1	1	1	Q9Y6M7	Q9Y6M7 [1184-1196]	Q9Y6M7 1xPhospho [S1188(100)]	1	1511.79	90415.5		350087		Peak Found	Not Found	High	High	0.001323	0.01741	1.64	51.95
FALSE	High	[K].ALLPLELQDDGSDSRK.[S]	1xPhospho [S12(99.7)]	2.88689e-07	3.28236e-05	1	1	1	Q15906	Q15906 [116-131]	Q15906 1xPhospho [S127(99.7)]	1	1836.87	203747	317443	8.05294e+06		Peak Found	Peak Found	High	High	2.066e-05	1.702e-07	4.29	98.21
FALSE	High	[K].ALLQSSASR.[K]	1xPhospho [S6(99.1)]	0.109734	0.00584535	1	1	1	Q9UQ80	Q9UQ80 [356-364]	Q9UQ80 1xPhospho [S361(99.1)]	0	1012.48		712853			Not Found	High	Not Found	High	0.002876	0.04198	2.1	40.47
FALSE	High	[K].ALLSPFSTPVR.[S]	2xPhospho [S4(100); T8(99.5)]	0.00718505	0.00056696	1	1	1	Q13322	Q13322 [415-425]	Q13322 2xPhospho [S418(100); T422(99.5)]	0	1347.61	150248		4.06734e+06		Peak Found	Not Found	High	High	0.0002833	0.002784	2.89	108.06
FALSE	High	[K].ALLSSPEGEEK.[V]	1xPhospho [S5(100)]	0.00820959	0.000593631	1	1	1	O75592	O75592 [3928-3938]	O75592 1xPhospho [S3932(100)]	0	1239.55	1.35457e+06		614350		High	Not Found	Peak Found	High	0.0002944	0.003174	2.76	53.3
FALSE	High	[K].ALLSSPEGEEK.[V]	2xPhospho [S4(100); S5(100)]	0.00774116	0.000593631	1	1	1	O75592	O75592 [3928-3938]	O75592 2xPhospho [S3931(100); S3932(100)]	0	1319.52	6.76508e+06				High	Not Found	Not Found	High	0.0002944	0.002994	2.66	58.45
FALSE	High	[K].ALNGAEPNYHSLPSAR.[T]	1xDeamidated [N3]; 1xPhospho [S11(100)]	0.00191105	0.000236645	1	1	2	Q6IAA8	Q6IAA8 [32-47]	Q6IAA8 1xPhospho [S42(100)]	0	1777.79			461966		Not Found	Not Found	High	High	0.000127	0.0007925	3.26	65.94
FALSE	High	[K].ALNGAEPNYHSLPSAR.[T]	1xPhospho [S11(100)]	0.104184	0.0054796	1	1	1	Q6IAA8	Q6IAA8 [32-47]	Q6IAA8 1xPhospho [S42(100)]	0	1776.81		351419	2.29075e+06		Not Found	Peak Found	High	High	0.002678	0.03965	1.21	63.22
FALSE	High	[K].ALNSDMPLYILSSSQGR.[G]	1xPhospho [S/Y]	0.0861033	0.00459581	1	1	1	Q8ND04	Q8ND04 [882-898]		0	1931.89	344062	36544.8	1.202e+07		High	Peak Found	Peak Found	High	0.002278	0.03278	1.88	116.37
FALSE	High	[K].ALNTLSSPGQSSFSHGTR.[N]	1xDeamidated [N3]; 1xPhospho [S7(99.3)]	0.000134193	3.28236e-05	1	1	1	Q8WWQ0	Q8WWQ0 [1554-1571]	Q8WWQ0 1xPhospho [S1560(99.3)]	0	1927.85				No Quan Values	High	Not Found	Not Found	High	2.066e-05	6.236e-05	2.55
FALSE	High	[K].ALNTLSSPGQSSFSHGTR.[N]	1xPhospho [S7(99.4)]	1.12379e-06	3.28236e-05	1	1	1	Q8WWQ0	Q8WWQ0 [1554-1571]	Q8WWQ0 1xPhospho [S1560(99.4)]	0	1926.87	830374				High	Not Found	Not Found	High	2.066e-05	6.293e-07	3.12	60.06
FALSE	High	[K].ALPLSSAEK.[R]	1xPhospho [S6(99.6)]	0.082218	0.00441213	1	1	1	Q9UPY3	Q9UPY3 [1011-1019]	Q9UPY3 1xPhospho [S1016(99.6)]	0	995.481	805938	3.13631e+06	144424		Peak Found	High	Peak Found	High	0.002189	0.03141	2.11	55.95
FALSE	High	[K].ALPQTPRPR.[S]	1xPhospho [T5(100)]	0.00469426	0.000388296	1	1	1	Q9UQ35	Q9UQ35 [1488-1496]	Q9UQ35 1xPhospho [T1492(100)]	0	1115.57		1.744e+06	105077		Not Found	High	Peak Found	High	0.000192	0.001852	2.62	34.61
FALSE	High	[K].ALQADSPHSSSGMSEVHSPGEHSGQSQGPPTPPTTPK.[T]	2xPhospho [T31(100); T/S]	8.38424e-10	3.28236e-05	1	1	7	P48436	P48436 [206-242]	P48436 2xPhospho [T236(100); T/S]	0	3867.63	1.30993e+06		1.22646e+07		Peak Found	Not Found	High	High	2.066e-05	6.203e-10	5.94	59.2
FALSE	High	[K].ALQADSPHSSSGMSEVHSPGEHSGQSQGPPTPPTTPK.[T]	1xOxidation [M13]; 1xPhospho [S/T]	2.40333e-05	3.28236e-05	1	1	3	P48436	P48436 [206-242]		0	3803.66			2.24304e+06		Not Found	Not Found	High	High	2.066e-05	1.194e-05	3.23	49.16
FALSE	High	[K].ALQADSPHSSSGMSEVHSPGEHSGQSQGPPTPPTTPK.[T]	1xDeamidated [Q27]; 1xPhospho [S/T]	4.0169e-05	3.28236e-05	1	1	1	P48436	P48436 [206-242]		0	3788.65	463763		1.2601e+06		Peak Found	Not Found	High	High	2.066e-05	1.959e-05	3.27	56.03
FALSE	High	[K].ALQADSPHSSSGMSEVHSPGEHSGQSQGPPTPPTTPK.[T]	1xPhospho [T31(99.4)]	7.22061e-10	3.28236e-05	1	1	2	P48436	P48436 [206-242]	P48436 1xPhospho [T236(99.4)]	0	3787.67			3.63722e+06		Not Found	Not Found	High	High	2.066e-05	5.369e-10	4.92	55.59
FALSE	High	[K].ALQADSPHSSSGMSEVHSPGEHSGQSQGPPTPPTTPK.[T]	3xPhospho [S6(98.4); T/S]	0.000366593	7.31745e-05	1	1	1	P48436	P48436 [206-242]	P48436 3xPhospho [S211(98.4); T/S]	0	3947.6		1.05534e+06			Not Found	High	Not Found	High	3.904e-05	0.0001644	3.41	60.52
FALSE	High	[K].ALQADSPHSSSGMSEVHSPGEHSGQSQGPPTPPTTPK.[T]	1xOxidation [M13]; 2xPhospho [S6(95.7); T/S]	0.00293889	0.000294319	1	1	4	P48436	P48436 [206-242]	P48436 2xPhospho [S211(95.7); T/S]	0	3883.63		676974	2.01994e+06		Not Found	High	High	High	0.000151	0.001192	1.97	51.27
FALSE	High	[K].ALQALQNEPIPERSPQNGESGK.[D]	1xPhospho [S14(100)]	1.78058e-08	3.28236e-05	1	1	3	Q9NUL3	Q9NUL3 [175-196]	Q9NUL3 1xPhospho [S188(100)]	1	2443.16	427767	2.85083e+06	3.79796e+06		Peak Found	High	High	High	2.066e-05	1.17e-08	5.92	69.77
FALSE	High	[K].ALQALQNEPIPERSPQNGESGK.[D]	1xDeamidated [N17]; 1xPhospho [S14(99)]	0.00398024	0.000325743	1	1	1	Q9NUL3	Q9NUL3 [175-196]	Q9NUL3 1xPhospho [S188(99)]	1	2444.15		857968	6.89036e+06		Not Found	High	Peak Found	High	0.0001648	0.001589	3.43	71.45
FALSE	High	[K].ALQEGEGDLSISADR.[L]	1xPhospho [S12(100)]	0.00331461	0.000294319	1	1	3	P49589	P49589 [296-310]	P49589 1xPhospho [S307(100)]	0	1640.72	466338	286982			High	High	Not Found	High	0.000151	0.001333	2.28	68.99
FALSE	High	[K].ALQEGEGDLSISADRLSEK.[R]	1xPhospho [S12(100)]	1.45613e-07	3.28236e-05	1	1	1	P49589	P49589 [296-314]	P49589 1xPhospho [S307(100)]	1	2097.97		3.33782e+06			Not Found	High	Not Found	High	2.066e-05	8.804e-08	5.05	79.95
FALSE	High	[K].ALQLSNSPGASSAFLK.[A]	1xPhospho [S7(100)]	0.000172259	3.28236e-05	1	1	1	Q12802	Q12802 [977-992]	Q12802 1xPhospho [S983(100)]	0	1670.81	1.29625e+06				High	Not Found	Not Found	High	2.066e-05	7.94e-05	3.84	95.83
FALSE	High	[K].ALRPPTSPGVFGALQNFK.[E]	1xPhospho [T/S]	1.79145e-07	3.28236e-05	1	1	1	O75151	O75151 [649-666]		0	1980.01			1.00485e+07		Not Found	Not Found	High	High	2.066e-05	1.077e-07	4.01	114.29
FALSE	High	[K].ALSAAVADSLTNSPR.[D]	1xPhospho [S13(100)]	8.79276e-06	3.28236e-05	1	1	2	Q14687	Q14687 [897-911]	Q14687 1xPhospho [S909(100)]	0	1552.74	2.10466e+06		6.00159e+06		High	Not Found	High	High	2.066e-05	4.53e-06	4.67	76.4
FALSE	High	[K].ALSFDNRGEEHR.[A]	1xPhospho [S3(100)]	0.0836535	0.00443595	1	1	1	Q02156	Q02156 [366-377]	Q02156 1xPhospho [S368(100)]	1	1510.64		766147			Not Found	High	Not Found	High	0.002222	0.03186	1.97	41.22
FALSE	High	[K].ALSFSDGGSK.[L]	1xPhospho [S5(99.7)]	0.00847749	0.000655209	1	1	2	Q9Y250	Q9Y250 [229-238]	Q9Y250 1xPhospho [S233(99.7)]	0	1048.43		895340			Not Found	High	Not Found	High	0.0003212	0.003277	1.85	50.76
FALSE	High	[K].ALSGTSPDDVQPGPSVGPPSK.[D]	1xPhospho [S6(99.5)]	5.30284e-06	3.28236e-05	1	1	5	Q9Y314	Q9Y314 [133-153]	Q9Y314 1xPhospho [S138(99.5)]	0	2072.95		16718656	749545		Not Found	High	High	High	2.066e-05	2.791e-06	3.98	68.01
FALSE	High	[K].ALSGTSPDDVQPGPSVGPPSK.[D]	1xDeamidated [Q11]; 1xPhospho [S6(99.4)]	0.000390799	0.000109454	1	1	4	Q9Y314	Q9Y314 [133-153]	Q9Y314 1xPhospho [S138(99.4)]	0	2073.94				No Quan Values	Not Found	High	High	High	5.534e-05	0.0001741	3.67
FALSE	High	[K].ALSGVLEQDRVQSLK.[D]	1xPhospho [S13(100)]	0.0676292	0.00378376	1	1	1	Q9Y450	Q9Y450 [115-129]	Q9Y450 1xPhospho [S127(100)]	1	1722.88	2.76055e+06				High	Not Found	Not Found	High	0.001884	0.02577	2.14	80.21
FALSE	High	[K].ALSIESLSPTDSSNGVNWR.[T]	1xPhospho [S3(100)]	1.03041e-06	3.28236e-05	1	1	2	Q9Y3M8	Q9Y3M8 [409-427]	Q9Y3M8 1xPhospho [S411(100)]	0	2112.96	1.62637e+06	12483.5			High	Peak Found	Not Found	High	2.066e-05	5.774e-07	4.17	106.82
FALSE	High	[K].ALSIESLSPTDSSNGVNWR.[T]	1xDeamidated [N14]; 1xPhospho [S3(100)]	3.88431e-05	3.28236e-05	1	1	2	Q9Y3M8	Q9Y3M8 [409-427]	Q9Y3M8 1xPhospho [S411(100)]	0	2113.94	355225				High	Not Found	Not Found	High	2.066e-05	1.89e-05	2.94	107.85
FALSE	High	[K].ALSIHSDVEDSGESEEEGATDER.[Q]	2xPhospho [S11(100); S14(100)]	1.3759e-06	3.28236e-05	1	1	1	P15822	P15822 [482-504]	P15822 2xPhospho [S492(100); S495(100)]	0	2621.98	697569				High	Not Found	Not Found	High	2.066e-05	7.627e-07	5.87	60.46
FALSE	High	[K].ALSPVTSR.[T]	1xPhospho [S3(100)]	0.0349408	0.00218677	1	1	3	Q96L91	Q96L91 [734-741]	Q96L91 1xPhospho [S736(100)]	0	910.439		11003816			Not Found	High	Not Found	High	0.001035	0.01329	1.98	40.93
FALSE	High	[K].ALSQTVPSSGTNGVSLPADCTGAVPAASPDTAAWR.[S]	1xCarbamidomethyl [C20]; 1xDeamidated [N/Q]; 1xPhospho [S28(100)]	1.24347e-06	3.28236e-05	1	1	3	Q9H6Z4	Q9H6Z4 [184-218]	Q9H6Z4 1xPhospho [S211(100)]	0	3493.59	2.14608e+07		1.56564e+06		High	Not Found	Peak Found	High	2.066e-05	6.923e-07	4.25	103.05
FALSE	High	[K].ALSQTVPSSGTNGVSLPADCTGAVPAASPDTAAWR.[S]	1xCarbamidomethyl [C20]; 1xPhospho [S28(100)]	7.52369e-08	3.28236e-05	1	1	2	Q9H6Z4	Q9H6Z4 [184-218]	Q9H6Z4 1xPhospho [S211(100)]	0	3492.61	3.58508e+07				High	Not Found	Not Found	High	2.066e-05	4.682e-08	5.05	102.69
FALSE	High	[K].ALSSAVQASPTSPGGSPSSPSSGQR.[S]	3xPhospho [S12(100); S16(100); S19(100)]	1.01074e-06	3.28236e-05	1	1	4	Q03164	Q03164 [3500-3524]	Q03164 3xPhospho [S3511(100); S3515(100); S3518(100)]	0	2540.01		4.06074e+06			Not Found	High	Not Found	High	2.066e-05	5.663e-07	4.65	52.06
FALSE	High	[K].ALSSAVQASPTSPGGSPSSPSSGQR.[S]	2xPhospho [S12(100); S16(100)]	3.15571e-09	3.28236e-05	1	1	6	Q03164	Q03164 [3500-3524]	Q03164 2xPhospho [S3511(100); S3515(100)]	0	2460.04	361911	2.6149e+07			Peak Found	High	Not Found	High	2.066e-05	2.219e-09	5.39	55.56
FALSE	High	[K].ALSSAVQASPTSPGGSPSSPSSGQR.[S]	1xDeamidated [Q24]; 1xPhospho [S19(99.5)]	1.06089e-05	3.28236e-05	1	1	1	Q03164	Q03164 [3500-3524]	Q03164 1xPhospho [S3518(99.5)]	0	2381.06			762580		Not Found	Not Found	High	High	2.066e-05	5.432e-06	2.85	56.46
FALSE	High	[K].ALSSAVQASPTSPGGSPSSPSSGQR.[S]	1xPhospho [S19(99)]	7.0058e-11	3.28236e-05	1	1	9	Q03164	Q03164 [3500-3524]	Q03164 1xPhospho [S3518(99)]	0	2380.08	2.11321e+06	1.72155e+06	2.76696e+07		High	Peak Found	High	High	2.066e-05	5.699e-11	7.92	54.05
FALSE	High	[K].ALSSLHGDDQDSEDEVLTIPEVK.[V]	2xPhospho [S4(99.4); S12(100)]	1.47023e-07	3.28236e-05	1	1	2	P11717	P11717 [2398-2420]	P11717 2xPhospho [S2401(99.4); S2409(100)]	0	2657.13		41025286	1.06972e+06		Not Found	High	Peak Found	High	2.066e-05	8.916e-08	5.73	105.25
FALSE	High	[K].ALSSLHGDDQDSEDEVLTIPEVK.[V]	1xPhospho [S12(100)]	1.00437e-11	3.28236e-05	1	1	18	P11717	P11717 [2398-2420]	P11717 1xPhospho [S2409(100)]	0	2577.16	3.11063e+06	2.36825e+07	6.28952e+08		High	High	High	High	2.066e-05	8.817e-12	6.16	99.8
FALSE	High	[K].ALSSLHGDDQDSEDEVLTIPEVK.[V]	1xDeamidated [Q10]; 1xPhospho [S/T]	0.017759	0.00116759	1	1	1	P11717	P11717 [2398-2420]		0	2578.14		927612			Not Found	High	Not Found	High	0.0005531	0.00676	2.13	100.81
FALSE	High	[K].ALSSPAELQAAIDGNR.[R]	1xPhospho [S]	0.0300488	0.00185908	1	1	1	Q8IVW6	Q8IVW6 [308-323]		0	1692.8	530226		241051		High	Not Found	Peak Found	High	0.0008848	0.01143	1.12	95.75
FALSE	High	[K].ALSYASLDK.[E]	1xPhospho [S6(100)]	0.00166362	0.000206449	1	1	2	Q6R327	Q6R327 [1383-1391]	Q6R327 1xPhospho [S1388(100)]	0	1047.48		6.29455e+06			Not Found	High	Not Found	High	0.0001142	0.0006963	3.03	65.6
FALSE	High	[K].ALSYASLDK.[E]	2xPhospho [S3(100); S6(100)]	0.00774116	0.000593631	1	1	2	Q6R327	Q6R327 [1383-1391]	Q6R327 2xPhospho [S1385(100); S1388(100)]	0	1127.44	957707	1.70011e+06			High	High	Not Found	High	0.0002944	0.003001	3.07	71.24
FALSE	High	[K].ALTDDSDENEEEDAFTDQK.[I]	1xDeamidated [N9]; 2xPhospho [T3(100); S6(100)]	6.57659e-05	3.28236e-05	1	1	1	Q8NI35	Q8NI35 [1207-1225]	Q8NI35 2xPhospho [T1209(100); S1212(100)]	0	2332.79				No Quan Values	High	Not Found	Not Found	High	2.066e-05	3.146e-05	4.88
FALSE	High	[K].ALTDDSDENEEEDAFTDQK.[I]	2xPhospho [T3(100); S6(100)]	1.76774e-06	3.28236e-05	1	1	3	Q8NI35	Q8NI35 [1207-1225]	Q8NI35 2xPhospho [T1209(100); S1212(100)]	0	2331.81	6.08659e+06				High	Not Found	Not Found	High	2.066e-05	9.704e-07	6.05	67.79
FALSE	High	[K].ALTDDSDENEEEDAFTDQK.[I]	1xPhospho [S6(100)]	1.96544e-06	3.28236e-05	1	1	2	Q8NI35	Q8NI35 [1207-1225]	Q8NI35 1xPhospho [S1212(100)]	0	2251.84	2.25948e+07				High	Not Found	Not Found	High	2.066e-05	1.073e-06	5.4	66.96
FALSE	High	[K].ALTSADGASEEQSQNDEDNQGSEK.[L]	1xPhospho [S4(98.3)]	8.46833e-05	3.28236e-05	1	1	1	Q92552	Q92552 [289-312]	Q92552 1xPhospho [S292(98.3)]	0	2590.01				No Quan Values	High	Not Found	Not Found	High	2.066e-05	4e-05	3.62
FALSE	High	[K].ALTTFENEHHIR.[F]	1xDeamidated [N7]; 1xPhospho [T]	0.12599	0.00674794	1	1	1	Q3B7S5	Q3B7S5 [40-51]		0	1548.68		240420	19254.6		Not Found	High	Peak Found	High	0.003311	0.04828	1.7	33.16
FALSE	High	[K].ALVATPGK.[K]	1xPhospho [T5(100)]	0.0085688	0.000655209	1	1	1	P19338	P19338 [117-124]	P19338 1xPhospho [T121(100)]	0	836.428		825851	338431		Not Found	High	Peak Found	High	0.0003212	0.003304	2.38	40.59
FALSE	High	[K].ALVLDCHYPEDEVGQEDEAESDIFSIR.[E]	1xCarbamidomethyl [C6]; 1xPhospho [S21(100)]	1.5144e-14	3.28236e-05	1	1	3	Q07021	Q07021 [181-207]	Q07021 1xPhospho [S201(100)]	0	3216.37		217831	3.83986e+07		Not Found	Peak Found	High	High	2.066e-05	1.707e-14	9.12	114.13
FALSE	High	[K].ALVPEMEDEDEEDDSEDAINEFDFLGSGEDGEGAPDPR.[R]	1xOxidation [M6]; 1xPhospho [S15(100)]	0.00183907	0.000236645	1	1	1	Q9NRL3	Q9NRL3 [298-335]	Q9NRL3 1xPhospho [S312(100)]	0	4236.64				No Quan Values	Not Found	High	Not Found	High	0.000127	0.0007651	1.46
FALSE	High	[K].ALVVPEPEPDSDSNQER.[K]	2xPhospho [S11(100); S13(100)]	5.86302e-07	3.28236e-05	1	1	8	Q5VTR2	Q5VTR2 [126-142]	Q5VTR2 2xPhospho [S136(100); S138(100)]	0	2041.82	9.05876e+06				High	Not Found	Not Found	High	2.066e-05	3.358e-07	5.93	75.82
FALSE	High	[K].ALVVPEPEPDSDSNQER.[K]	1xDeamidated [Q/N]; 1xPhospho [S13(99.4)]	0.000159777	3.28236e-05	1	1	3	Q5VTR2	Q5VTR2 [126-142]	Q5VTR2 1xPhospho [S138(99.4)]	0	1962.83	546673				High	Not Found	Not Found	High	2.066e-05	7.379e-05	3.55	75.1
FALSE	High	[K].ALVVPEPEPDSDSNQER.[K]	1xPhospho [S13(100)]	3.74508e-07	3.28236e-05	1	1	8	Q5VTR2	Q5VTR2 [126-142]	Q5VTR2 1xPhospho [S138(100)]	0	1961.85	1.06882e+08	3.03921e+06	3.41886e+06		High	High	Peak Found	High	2.066e-05	2.181e-07	4.51	74.44
FALSE	High	[K].ALVVPEPEPDSDSNQERK.[D]	1xPhospho [S13(99.5)]	0.000223833	3.28236e-05	1	1	8	Q5VTR2	Q5VTR2 [126-143]	Q5VTR2 1xPhospho [S138(99.5)]	1	2089.94	1.37722e+07	7.16583e+06	584556		High	High	Peak Found	High	2.066e-05	0.000102	3.47	65.75
FALSE	High	[K].ALVVPEPEPDSDSNQERK.[D]	2xPhospho [S11(100); S13(100)]	0.0380058	0.00229443	1	1	1	Q5VTR2	Q5VTR2 [126-143]	Q5VTR2 2xPhospho [S136(100); S138(100)]	1	2169.91	665239				High	Not Found	Not Found	High	0.001093	0.01446	3.24	68.36
FALSE	High	[K].ALYSPLFPASECEECYTNAK.[G]	2xCarbamidomethyl [C12; C15]; 1xPhospho [S4(100)]	6.8407e-07	3.28236e-05	1	1	1	Q92628	Q92628 [1291-1310]	Q92628 1xPhospho [S1294(100)]	0	2430			521107		Not Found	Not Found	High	High	2.066e-05	3.898e-07	3.62	107.95
FALSE	High	[K].AMHQAQTMEGCSSPMVVK.[F]	1xCarbamidomethyl [C11]; 1xPhospho [S/T]	1.63656e-06	3.28236e-05	1	1	2	Q92879	Q92879 [167-184]		0	2071.85			961444		Not Found	Not Found	High	High	2.066e-05	9.005e-07	4.42	56.38
FALSE	High	[K].AMHQAQTMEGCSSPMVVK.[F]	1xCarbamidomethyl [C11]; 1xOxidation [M]; 1xPhospho [S/T]	0.000470986	0.000109454	1	1	4	Q92879	Q92879 [167-184]		0	2087.84	3.69629e+06	779781	534000		Peak Found	High	High	High	5.534e-05	0.0002087	2.53	44.69
FALSE	High	[K].AMIVPSSPSK.[T]	1xPhospho [S7(99.7)]	0.00249628	0.000268299	1	1	1	Q01484	Q01484 [3787-3796]	Q01484 1xPhospho [S3793(99.7)]	0	1096.51		10834016			Not Found	High	Not Found	High	0.0001407	0.001021	3.01	54.57
FALSE	High	[K].AMIVPSSPSK.[T]	1xOxidation [M2]; 1xPhospho [S9(99.6)]	0.035137	0.00218677	1	1	3	Q01484	Q01484 [3787-3796]	Q01484 1xPhospho [S3795(99.6)]	0	1112.51		5.45752e+06			Not Found	High	Not Found	High	0.001035	0.01336	1.87	41.44
FALSE	High	[K].AMIVPSSPSKTPEEVSTPAEEEK.[L]	1xOxidation [M2]; 2xPhospho [T11(100); S/T]	0.000228038	3.28236e-05	1	1	1	Q01484	Q01484 [3787-3809]	Q01484 2xPhospho [T3797(100); S/T]	1	2619.12		2.29537e+06			Not Found	High	Not Found	High	2.066e-05	0.0001038	3.34	66.67
FALSE	High	[K].AMLSEQNRASPLPSGLLTPPQSGK.[K]	1xPhospho [S10(98.9)]	4.17395e-05	3.28236e-05	1	1	1	P24864	P24864 [378-401]	P24864 1xPhospho [S387(98.9)]	1	2559.26			3.30945e+06		Not Found	Not Found	High	High	2.066e-05	2.025e-05	4.19	97.44
FALSE	High	[K].AMLSEQNRASPLPSGLLTPPQSGK.[K]	2xPhospho [S4(100); T18(99.5)]	0.00319986	0.000294319	1	1	2	P24864	P24864 [378-401]	P24864 2xPhospho [S381(100); T395(99.5)]	1	2639.23	1.59955e+06				High	Not Found	Not Found	High	0.000151	0.001292	3.71	97.95
FALSE	High	[K].AMNQQTTLDTPQLER.[K]	1xPhospho [T10(100)]	0.00154932	0.000172916	1	1	1	O95071	O95071 [1960-1974]	O95071 1xPhospho [T1969(100)]	0	1825.82	157264	415860	264896		Peak Found	High	Peak Found	High	9.943e-05	0.0006492	3.19	66.29
FALSE	High	[K].AMNQQTTLDTPQLER.[K]	2xDeamidated [N3; Q4]; 1xPhospho [T10(100)]	0.0276423	0.00183527	1	1	1	O95071	O95071 [1960-1974]	O95071 1xPhospho [T1969(100)]	0	1827.78		1.42564e+06			Not Found	High	Not Found	High	0.0008748	0.01051	1.79	65.31
FALSE	High	[K].AMQCIQIPNGDLQNSPPPACR.[K]	2xCarbamidomethyl [C4; C20]; 1xOxidation [M2]; 1xPhospho [S15(100)]	3.1669e-06	3.28236e-05	1	1	2	Q9Y3M8	Q9Y3M8 [300-320]	Q9Y3M8 1xPhospho [S314(100)]	0	2463.06	1.57469e+06		298276		High	Not Found	Peak Found	High	2.066e-05	1.703e-06	3.9	80.87
FALSE	High	[K].AMQCIQIPNGDLQNSPPPACR.[K]	2xCarbamidomethyl [C4; C20]; 1xPhospho [S15(100)]	2.15389e-06	3.28236e-05	1	1	1	Q9Y3M8	Q9Y3M8 [300-320]	Q9Y3M8 1xPhospho [S314(100)]	0	2447.07	2.33755e+06	7074697	1.73503e+06		High	Peak Found	Peak Found	High	2.066e-05	1.176e-06	4.45	89.75
FALSE	High	[K].AMQCIQIPNGDLQNSPPPACR.[K]	2xCarbamidomethyl [C4; C20]; 1xDeamidated [N9]; 1xPhospho [S15(100)]	0.00481772	0.000420038	1	1	1	Q9Y3M8	Q9Y3M8 [300-320]	Q9Y3M8 1xPhospho [S314(100)]	0	2448.05	1.04521e+06				High	Not Found	Not Found	High	0.000206	0.001905	2.39	90.93
FALSE	High	[K].ANASNSPSSLR.[L]	1xPhospho [S]	0.000183954	3.28236e-05	1	1	1	Q5T5X7	Q5T5X7 [159-169]		0	1183.51	163120	384653			Peak Found	High	Not Found	High	2.066e-05	8.451e-05	2.6	27.32
FALSE	High	[K].ANDEANQSDTSVSLSEPK.[S]	1xPhospho [S8(100)]	9.68156e-06	3.28236e-05	1	1	1	O95684	O95684 [195-212]	O95684 1xPhospho [S202(100)]	0	1971.82	2.15833e+06				High	Not Found	Not Found	High	2.066e-05	4.984e-06	3.8	51.87
FALSE	High	[K].ANESSPKPVGPPPER.[D]	1xPhospho [S]	2.19581e-06	3.28236e-05	1	1	1	Q9BQI0	Q9BQI0 [130-144]		0	1641.76		4574163			Not Found	High	Not Found	High	2.066e-05	1.195e-06	3.51	36.61
FALSE	High	[K].ANESSPKPVGPPPER.[D]	1xDeamidated [N2]; 1xPhospho [S]	0.000260875	7.31745e-05	1	1	1	Q9BQI0	Q9BQI0 [130-144]		0	1642.75		23513686	106186		Not Found	High	Peak Found	High	3.904e-05	0.0001185	2.69	36.97
FALSE	High	[K].ANGQENGHVKVNGDASPAAAESGAK.[E]	3xDeamidated [N6; N12; Q/N]; 1xPhospho [S16(100)]	4.83904e-06	3.28236e-05	1	1	2	P29966	P29966 [31-55]	P29966 1xPhospho [S46(100)]	1	2462.05	721451				High	Not Found	Not Found	High	2.066e-05	2.552e-06	3.71	39.84
FALSE	High	[K].ANGQENGHVKVNGDASPAAAESGAK.[E]	2xDeamidated [N12; N/Q]; 1xPhospho [S16(100)]	2.1488e-08	3.28236e-05	1	1	4	P29966	P29966 [31-55]	P29966 1xPhospho [S46(100)]	1	2461.06	1.44734e+06	253432			High	High	Not Found	High	2.066e-05	1.402e-08	5.38	38.21
FALSE	High	[K].ANGQENGHVKVNGDASPAAAESGAK.[E]	1xDeamidated [N12]; 1xPhospho [S16(100)]	2.69852e-07	3.28236e-05	1	1	1	P29966	P29966 [31-55]	P29966 1xPhospho [S46(100)]	1	2460.08		756849			Not Found	High	Not Found	High	2.066e-05	1.593e-07	4.59	35.75
FALSE	High	[K].ANGSQPNSGSPQPAP.[-]	1xDeamidated [N2]; 1xPhospho [S10(99.6)]	0.00154932	0.000172916	1	1	2	P49848	P49848 [663-677]	P49848 1xPhospho [S672(99.6)]	0	1489.6	8.12352e+06	344789	22632.8		High	Peak Found	Peak Found	High	9.943e-05	0.0006515	3.54	31.02
FALSE	High	[K].ANGTTVHVGIHPSK.[V]	1xPhospho [S13(100)]	0.154941	0.00788394	1	2	1	P61254	P61254 [90-103]	P61254 1xPhospho [S102(100)]	0	1497.72			373718		Not Found	Not Found	High	High	0.003857	0.05953	2.13	40.15
FALSE	High	[K].ANIVDQSHLHDSSQK.[G]	1xPhospho [S12(99.7)]	5.53681e-05	3.28236e-05	1	1	1	Q99570	Q99570 [802-816]	Q99570 1xPhospho [S813(99.7)]	0	1758.78		3788393	37977.1		Not Found	High	Peak Found	High	2.066e-05	2.661e-05	3.83	37.61
FALSE	High	[K].ANLQQAIVTPLKPVDNTYYK.[E]	1xPhospho [T/Y]	0.0901756	0.00488713	1	1	1	Q9ULW0	Q9ULW0 [64-83]		0	2356.19	150324				High	Not Found	Not Found	High	0.002423	0.0344	1.56	95.97
FALSE	High	[K].ANMGVSREDVTFEDHPLNPNPDSR.[W]	1xPhospho [S6(99.6)]	1.63593e-05	3.28236e-05	1	1	1	Q9NVG8	Q9NVG8 [86-109]	Q9NVG8 1xPhospho [S91(99.6)]	1	2777.2			1.33474e+06		Not Found	Not Found	High	High	2.066e-05	8.25e-06	3.68	80.59
FALSE	High	[K].ANNIHSSPSFTHLDK.[S]	1xPhospho [S7(99.7)]	1.78918e-08	3.28236e-05	1	1	1	Q8NEM0	Q8NEM0 [271-285]	Q8NEM0 1xPhospho [S277(99.7)]	0	1747.78			5.62603e+06		Not Found	Not Found	High	High	2.066e-05	1.174e-08	5.55	52.27
FALSE	High	[K].ANNLSSLSK.[K]	1xPhospho [S8(100)]	0.00575458	0.000444949	1	1	2	O75396	O75396 [170-178]	O75396 1xPhospho [S177(100)]	0	1013.47		1.11553e+06	234097		Not Found	High	Peak Found	High	0.0002304	0.002257	2.51	41.9
FALSE	High	[K].ANNSQEPSPQLASSVASTR.[S]	1xPhospho [S8(100)]	3.41307e-08	3.28236e-05	1	1	4	Q96HC4	Q96HC4 [306-324]	Q96HC4 1xPhospho [S313(100)]	0	2023.91	173036	7.96261e+06	259812		Peak Found	High	Peak Found	High	2.066e-05	2.184e-08	5.36	63.75
FALSE	High	[K].ANQISPSNSSLK.[N]	1xPhospho [S5(100)]	0.00207429	0.000236645	1	1	1	Q86UU0	Q86UU0 [84-95]	Q86UU0 1xPhospho [S88(100)]	0	1325.61	260178	10041328	34325.6		Peak Found	High	Peak Found	High	0.000127	0.0008554	2.52	42.48
FALSE	High	[K].ANSDDERPVASDNDDEK.[Q]	1xDeamidated [N2]; 2xPhospho [S3(100); S11(100)]	8.07433e-05	3.28236e-05	1	1	2	Q8WVC0	Q8WVC0 [210-226]	Q8WVC0 2xPhospho [S212(100); S220(100)]	0	2037.7	1.0454e+06				High	Not Found	Not Found	High	2.066e-05	3.824e-05	3.96	25.64
FALSE	High	[K].ANSDDERPVASDNDDEK.[Q]	2xPhospho [S3(100); S11(100)]	4.57963e-08	3.28236e-05	1	1	3	Q8WVC0	Q8WVC0 [210-226]	Q8WVC0 2xPhospho [S212(100); S220(100)]	0	2036.71	3.51188e+07		109118		High	Not Found	Peak Found	High	2.066e-05	2.899e-08	6.34	25.06
FALSE	High	[K].ANSDDERPVASDNDDEK.[Q]	1xPhospho [S11(100)]	0.000894506	0.000139461	1	1	1	Q8WVC0	Q8WVC0 [210-226]	Q8WVC0 1xPhospho [S220(100)]	0	1956.75	449488				High	Not Found	Not Found	High	6.916e-05	0.0003861	3.05	22.73
FALSE	High	[K].ANSDDERPVASDNDDEKQNSDDEEQPQLSDEEK.[M]	2xPhospho [S3(100); S11(99.2)]	0.0024598	0.000268299	1	1	1	Q8WVC0	Q8WVC0 [210-242]	Q8WVC0 2xPhospho [S212(100); S220(99.2)]	1	3908.48	491580				High	Not Found	Not Found	High	0.0001407	0.001007	2.48	48.42
FALSE	High	[K].ANSNLVLQADR.[S]	1xPhospho [S3(100)]	0.00948913	0.00071171	1	1	1	O75643	O75643 [15-25]	O75643 1xPhospho [S17(100)]	0	1280.6	697705	1401712			Peak Found	High	Not Found	High	0.0003452	0.003646	2.21	61.75
FALSE	High	[K].ANSPEKPPEAGAAHKPR.[A]	1xPhospho [S3(100)]	1.10884e-09	3.28236e-05	1	1	8	Q9UFC0	Q9UFC0 [210-226]	Q9UFC0 1xPhospho [S212(100)]	0	1836.88	71932.6	46783072	1.01054e+06		Peak Found	High	High	High	2.066e-05	8.094e-10	5.56	22.97
FALSE	High	[K].ANSPEKPPEAGAAHKPR.[A]	1xDeamidated [N2]; 1xPhospho [S3(100)]	2.92524e-08	3.28236e-05	1	1	1	Q9UFC0	Q9UFC0 [210-226]	Q9UFC0 1xPhospho [S212(100)]	0	1837.86		692276			Not Found	High	Not Found	High	2.066e-05	1.888e-08	4.32	24.1
FALSE	High	[K].ANSWQLVETPEK.[R]	1xPhospho [T9(100)]	7.41022e-05	3.28236e-05	1	1	2	Q9Y2H0	Q9Y2H0 [907-918]	Q9Y2H0 1xPhospho [T915(100)]	0	1481.67		7252869			Not Found	High	Not Found	High	2.066e-05	3.524e-05	4.39	79.8
FALSE	High	[K].ANSWQLVETPEKR.[K]	1xPhospho [T9(100)]	2.36925e-07	3.28236e-05	1	1	1	Q9Y2H0	Q9Y2H0 [907-919]	Q9Y2H0 1xPhospho [T915(100)]	1	1637.77		515430	1.46609e+06		Not Found	Peak Found	High	High	2.066e-05	1.41e-07	4.93	69.96
FALSE	High	[K].ANTAQEQQYGSHEENLPADLEALQR.[E]	1xDeamidated [N15]; 1xPhospho [S11(100)]	4.90542e-07	3.28236e-05	1	1	1	P36383	P36383 [316-340]	P36383 1xPhospho [S326(100)]	0	2893.26		1465470			Not Found	High	Not Found	High	2.066e-05	2.832e-07	4.71	94.48
FALSE	High	[K].ANTSGDFEK.[D]	1xPhospho [S4(100)]	0.0188694	0.00125213	2	7	1	P49792; Q99666	P49792 [1990-1998]; Q99666 [1014-1022]	P49792 1xPhospho [S1993(100)]; Q99666 1xPhospho [S1017(100)]	0	1048.4	2.4354e+06			Shared	High	Not Found	Not Found	High	0.0005894	0.007165	1.88	26.09
FALSE	High	[K].ANVSPEQPPLFTHTVK.[D]	1xPhospho [S4(100)]	6.57659e-05	3.28236e-05	1	2	3	Q5JPF3	Q5JPF3 [509-524]	Q5JPF3 1xPhospho [S512(100)]	0	1844.89	534763		1.02328e+06		High	Not Found	High	High	2.066e-05	3.143e-05	4.16	82.88
FALSE	High	[K].ANVSSPHREFPPATAR.[E]	1xPhospho [S5(100)]	4.40641e-08	3.28236e-05	1	1	47	Q92530	Q92530 [149-164]	Q92530 1xPhospho [S153(100)]	1	1816.85	8.80384e+06		4.37802e+07		High	Not Found	High	High	2.066e-05	2.8e-08	4.19	45.38
FALSE	High	[K].APAASKAPAAPK.[V]	1xPhospho [S5(100)]	0.0938978	0.00507164	1	1	1	Q9P2P1	Q9P2P1 [656-667]	Q9P2P1 1xPhospho [S660(100)]	1	1159.59		2.04224e+06			Not Found	High	Not Found	High	0.002522	0.03581	1.13	38.47
FALSE	High	[K].APAGPSLEETSVSSPK.[G]	1xPhospho [S14(100)]	1.13485e-05	3.28236e-05	1	1	1	Q6AI08	Q6AI08 [630-645]	Q6AI08 1xPhospho [S643(100)]	0	1636.75		2.46288e+06	78558.7		Not Found	High	Peak Found	High	2.066e-05	5.796e-06	4.29	60.88
FALSE	High	[K].APAGQEEPGTPPSSPLSAEQLDR.[I]	2xPhospho [T10(100); S14(100)]	1.43689e-06	3.28236e-05	1	1	2	P13051	P13051 [51-73]	P13051 2xPhospho [T60(100); S64(100)]	0	2494.05		8.04274e+06	303593		Not Found	High	Peak Found	High	2.066e-05	7.967e-07	4.89	78.47
FALSE	High	[K].APAGQEEPGTPPSSPLSAEQLDR.[I]	1xPhospho [T10(100)]	9.24452e-09	3.28236e-05	1	1	1	P13051	P13051 [51-73]	P13051 1xPhospho [T60(100)]	0	2414.09		2.0575e+06			Not Found	High	Not Found	High	2.066e-05	6.213e-09	5.86	81.86
FALSE	High	[K].APAPAPPPSGSTSCGDRDSR.[R]	1xCarbamidomethyl [C14]; 1xPhospho [S/T]	0.00174482	0.000206449	1	1	1	Q9H7N4	Q9H7N4 [662-681]		1	2062.86		758237			Not Found	High	Not Found	High	0.0001142	0.0007271	3.12	33.21
FALSE	High	[K].APAPLGTVADSLRASDGQLQAK.[A]	1xPhospho [T/S]	0.00667066	0.000538805	1	1	2	Q9BRG2	Q9BRG2 [187-208]		1	2246.12	2.88979e+06				High	Not Found	Not Found	High	0.0002715	0.002594	2.31	92.55
FALSE	High	[K].APAPPPKPETPEK.[T]	1xPhospho [T10(100)]	6.26976e-05	3.28236e-05	1	1	1	Q9ULL5	Q9ULL5 [1696-1708]	Q9ULL5 1xPhospho [T1705(100)]	0	1438.7		705018			Not Found	High	Not Found	High	2.066e-05	2.999e-05	3.77	33.24
FALSE	High	[K].APAPSKPGESQESQGTPGELPST.[-]	1xPhospho [S/T]	0.00540356	0.000444949	1	1	1	Q5UAW9	Q5UAW9 [313-335]		0	2332.03				No Quan Values	Not Found	High	Not Found	High	0.0002183	0.002123	1.5
FALSE	High	[K].APAPVVLGSPVVLGPPVGQAR.[V]	1xPhospho [S9(100)]	1.58046e-07	3.28236e-05	1	1	4	Q6ZN55	Q6ZN55 [156-176]	Q6ZN55 1xPhospho [S164(100)]	0	2061.13			9.77177e+06		Not Found	Not Found	High	High	2.066e-05	9.518e-08	3.94	113.09
FALSE	High	[K].APASPGAGNPPGTPK.[G]	1xPhospho [S4(100)]	6.27227e-07	3.28236e-05	1	1	3	Q9ULD9	Q9ULD9 [624-638]	Q9ULD9 1xPhospho [S627(100)]	0	1398.64		4.90139e+06			Not Found	High	Not Found	High	2.066e-05	3.586e-07	4.07	35.34
FALSE	High	[K].APASPGAGNPPGTPK.[G]	2xPhospho [S4(100); T13(100)]	0.0042771	0.000356096	1	1	1	Q9ULD9	Q9ULD9 [624-638]	Q9ULD9 2xPhospho [S627(100); T636(100)]	0	1478.61	900800	242170			Peak Found	High	Not Found	High	0.0001777	0.001699	2.78	31.63
FALSE	High	[K].APASPGAGSDAQGPQFGWDHSLHK.[R]	1xPhospho [S4(100)]	1.32661e-12	3.28236e-05	1	1	1	Q5T6F0	Q5T6F0 [12-35]	Q5T6F0 1xPhospho [S15(100)]	0	2498.09	5.20527e+06				High	Not Found	Not Found	High	2.066e-05	1.258e-12	6.6	74.17
FALSE	High	[K].APASPRRPQTPTPSEQDADPGPASPR.[D]	2xPhospho [S/T]	0.159453	0.0080326	1	1	1	Q8NBB4	Q8NBB4 [7-32]		1	2843.25	719008		62418.4		Peak Found	Not Found	High	High	0.003898	0.06144	1.47	118.6
FALSE	High	[K].APDMSSSEEFPSFGAQVAPK.[T]	1xOxidation [M4]; 1xPhospho [S]	0.170821	0.00848556	1	1	1	Q00341	Q00341 [1241-1260]		0	2177.91				No Quan Values	Not Found	Not Found	High	High	0.004174	0.06631	1.52
FALSE	High	[K].APDPEGLARPVSPDSPEIISELQQYADVAAAR.[E]	2xPhospho [S12(100); S15(100)]	1.04653e-09	3.28236e-05	1	1	1	Q9Y4B4	Q9Y4B4 [1158-1189]	Q9Y4B4 2xPhospho [S1169(100); S1172(100)]	0	3522.62				No Quan Values	Not Found	High	Not Found	High	2.066e-05	7.685e-10	5.97
FALSE	High	[K].APDTNKEDDSKDNDSESDYMFMAPGAGAIPK.[N]	1xOxidation [M]; 1xPhospho [S/T/Y]	2.66926e-08	3.28236e-05	1	1	3	O14654	O14654 [761-791]		2	3412.39	1.19883e+06	706824	1.07797e+07		Peak Found	High	High	High	2.066e-05	1.729e-08	5.17	87.09
FALSE	High	[K].APDTNKEDDSKDNDSESDYMFMAPGAGAIPK.[N]	1xPhospho [S/T/Y]	4.73678e-08	3.28236e-05	1	1	2	O14654	O14654 [761-791]		2	3396.39		552368	1.29728e+07		Not Found	Peak Found	High	High	2.066e-05	2.992e-08	4.26	95.22
FALSE	High	[K].APEAAVSEDGKSDDELLSSK.[A]	1xPhospho [S12(100)]	2.28998e-11	3.28236e-05	1	1	7	Q8NEY1	Q8NEY1 [188-207]	Q8NEY1 1xPhospho [S199(100)]	1	2127.93	2.70375e+07	1.38336e+06	205609		High	High	Peak Found	High	2.066e-05	1.947e-11	6.99	62.26
FALSE	High	[K].APEAAVSEDGKSDDELLSSK.[A]	2xPhospho [S7(100); S12(99.4)]	9.00337e-07	3.28236e-05	1	1	2	Q8NEY1	Q8NEY1 [188-207]	Q8NEY1 2xPhospho [S194(100); S199(99.4)]	1	2207.9	6.54588e+06				High	Not Found	Not Found	High	2.066e-05	5.078e-07	5.56	64.36
FALSE	High	[K].APELPNTSSSPSLK.[M]	1xPhospho [S10(99.1)]	0.000269455	7.31745e-05	1	1	3	Q9UN79	Q9UN79 [301-314]	Q9UN79 1xPhospho [S310(99.1)]	0	1507.7		284813	607603		Not Found	High	High	High	3.904e-05	0.0001218	3.58	65.73
FALSE	High	[K].APEPEEEIEEVEESEDEGEDPALDSLSQAIAFQQAK.[I]	1xPhospho [S14(100)]	2.28998e-11	3.28236e-05	1	1	2	Q8TBF4	Q8TBF4 [142-177]	Q8TBF4 1xPhospho [S155(100)]	0	4038.74				No Quan Values	Not Found	High	High	High	2.066e-05	1.949e-11	6.39
FALSE	High	[K].APESESEKPTPLSTGQGNR.[A]	1xPhospho [S4(100)]	6.8407e-07	3.28236e-05	1	1	1	Q6AHZ1	Q6AHZ1 [385-403]	Q6AHZ1 1xPhospho [S388(100)]	0	2064.92		380113			Not Found	High	Not Found	High	2.066e-05	3.907e-07	3.75	42.72
FALSE	High	[K].APESSDDSEDSSDSSSGSEEDGEGPQGAK.[S]	1xPhospho [S16(99.6)]	8.51725e-09	3.28236e-05	1	1	1	Q13428	Q13428 [1139-1167]	Q13428 1xPhospho [S1154(99.6)]	0	2923.04	685414				High	Not Found	Not Found	High	2.066e-05	5.746e-09	4.35	27.5
FALSE	High	[K].APFHTPPEEPNECDFK.[N]	1xCarbamidomethyl [C13]; 1xPhospho [T5(100)]	0.00163228	0.000206449	1	1	2	Q9UBU7	Q9UBU7 [549-564]	Q9UBU7 1xPhospho [T553(100)]	0	1994.8		571737			Not Found	High	Not Found	High	0.0001142	0.0006833	3.23	71.65
FALSE	High	[K].APFLGSGGTIAPSSFSSR.[G]	1xPhospho [S6(99.5)]	0.000604558	0.000109454	1	1	1	Q96PY6	Q96PY6 [423-440]	Q96PY6 1xPhospho [S428(99.5)]	0	1818.84			329810		Not Found	Not Found	High	High	5.534e-05	0.0002652	2.61	103.53
FALSE	High	[K].APGAGALQLSPASPLTDQPASSQDCSEDEEDEEIDVDD.[-]	1xCarbamidomethyl [C25]; 2xPhospho [S13(99.1); S/T]	0.00113705	0.000139461	1	1	1	P52954	P52954 [244-281]	P52954 2xPhospho [S256(99.1); S/T]	0	4118.61				No Quan Values	Not Found	High	Not Found	High	8.506e-05	0.0004856	2.59
FALSE	High	[K].APIDTSDVEEK.[A]	1xPhospho [S6(100)]	1.26769e-05	3.28236e-05	1	1	3	Q06265	Q06265 [301-311]	Q06265 1xPhospho [S306(100)]	0	1283.54	2.48916e+08	483843	455887		High	Peak Found	High	High	2.066e-05	6.446e-06	3.39	51.07
FALSE	High	[K].APKPDGPGGGPGGSHMGGNYGDDR.[R]	1xPhospho [S14(100)]	1.17927e-06	3.28236e-05	1	1	1	P35637	P35637 [449-472]	P35637 1xPhospho [S462(100)]	0	2332.94		693469			Not Found	High	Not Found	High	2.066e-05	6.596e-07	3.4	39.13
FALSE	High	[K].APLATGEDDDDEVPDLVENFDEASKNEAN.[-]	2xDeamidated [N19; N26]; 1xPhospho [S24(100)]	0.000501905	0.000109454	1	1	1	P20290	P20290 [178-206]	P20290 1xPhospho [S201(100)]	1	3201.28				No Quan Values	Not Found	High	Not Found	High	5.534e-05	0.0002222	3.21
FALSE	High	[K].APLKPYPVSPSDK.[V]	1xPhospho [S9(99.6)]	2.67127e-05	3.28236e-05	1	1	3	P41252	P41252 [1039-1051]	P41252 1xPhospho [S1047(99.6)]	0	1478.73		13762993	617326		Not Found	High	High	High	2.066e-05	1.321e-05	4.12	56.8
FALSE	High	[K].APLNIPGTPVLEDFPQNDDEK.[E]	1xPhospho [T8(100)]	1.11301e-06	3.28236e-05	1	1	4	Q15003	Q15003 [42-62]	Q15003 1xPhospho [T49(100)]	0	2389.1				No Quan Values	Not Found	Not Found	High	High	2.066e-05	6.231e-07	4.15
FALSE	High	[K].APPPPISPTQLSDVSSPR.[S]	1xPhospho [S/T]	0.00803592	0.000593631	1	1	1	Q9P0K7	Q9P0K7 [275-292]		0	1925.94	193555				High	Not Found	Not Found	High	0.0002944	0.003099	1.93	89.31
FALSE	High	[K].APPPPPVSSGEPPTLGENPDGLSQEQLEHR.[E]	1xPhospho [S8(99.5)]	7.45151e-08	3.28236e-05	1	1	1	O00512	O00512 [330-359]	O00512 1xPhospho [S337(99.5)]	0	3212.49				No Quan Values	Not Found	Not Found	High	High	2.066e-05	4.63e-08	4.62
FALSE	High	[K].APPSLPHSASLR.[S]	3xPhospho [S4(100); S8(100); S10(100)]	0.0960933	0.0050893	1	1	2	Q9UJF2	Q9UJF2 [884-895]	Q9UJF2 3xPhospho [S887(100); S891(100); S893(100)]	0	1472.57		592337			Not Found	High	Not Found	High	0.00254	0.03654	2.61	71.71
FALSE	High	[K].APPSPGSLAAPGR.[L]	1xPhospho [S4(100)]	0.00076576	0.000139461	1	1	4	Q9Y4B5	Q9Y4B5 [84-96]	Q9Y4B5 1xPhospho [S87(100)]	0	1257.6			2.67242e+06		Not Found	Not Found	High	High	6.916e-05	0.0003332	2.18	61.91
FALSE	High	[K].APPTLQAETATKPQATSAPSPAPK.[Q]	1xPhospho [S20(100)]	3.23999e-11	3.28236e-05	2	2	2	A8CG34; Q96HA1	A8CG34 [655-678]; Q96HA1 [678-701]	A8CG34 1xPhospho [S674(100)]; Q96HA1 1xPhospho [S697(100)]	0	2440.21		3.20231e+06	3.78521e+06	Shared	Not Found	Peak Found	High	High	2.066e-05	2.712e-11	6.78	60.79
FALSE	High	[K].APQESQVVVEGGSGEGQGSPSQLLSDDETK.[D]	1xPhospho [S19(100)]	1.34248e-14	3.28236e-05	1	1	5	Q66K14	Q66K14 [1120-1149]	Q66K14 1xPhospho [S1138(100)]	0	3095.37		4.19604e+07	734195		Not Found	High	Peak Found	High	2.066e-05	1.522e-14	7.88	85.73
FALSE	High	[K].APQESQVVVEGGSGEGQGSPSQLLSDDETK.[D]	2xPhospho [S19(100); S25(100)]	3.40434e-10	3.28236e-05	1	1	4	Q66K14	Q66K14 [1120-1149]	Q66K14 2xPhospho [S1138(100); S1144(100)]	0	3175.34	1.52169e+06	1.50003e+07			High	High	Not Found	High	2.066e-05	2.604e-10	7.34	82.28
FALSE	High	[K].APRPFGSVSSPK.[V]	1xPhospho [S10(99.4)]	6.09252e-05	3.28236e-05	1	1	2	Q96HC4	Q96HC4 [128-139]	Q96HC4 1xPhospho [S137(99.4)]	0	1309.63	95401.1		6.21435e+06		Peak Found	Not Found	High	High	2.066e-05	2.923e-05	3.75	49.54
FALSE	High	[K].APSASDSDSKADSDGAKPEPVAMAR.[S]	3xPhospho [S]	0.0292235	0.00185908	1	1	2	Q7Z4V5	Q7Z4V5 [228-252]		1	2700.03	1.15313e+06				High	Not Found	Not Found	High	0.0008848	0.01112	1.78	51.66
FALSE	High	[K].APSATSPSGQLPHHSSTQPLDLAPGR.[M]	1xPhospho [S6(99.6)]	1.56131e-09	3.28236e-05	1	1	2	P0C7T5	P0C7T5 [201-226]	P0C7T5 1xPhospho [S206(99.6)]	0	2689.27	1.2645e+06				High	Not Found	Not Found	High	2.066e-05	1.127e-09	4.88	72.73
FALSE	High	[K].APSEEDSLSSVPISPYKDEPWK.[Y]	1xPhospho [S3(100)]	8.88074e-14	3.28236e-05	1	1	3	Q9Y676	Q9Y676 [36-57]	Q9Y676 1xPhospho [S38(100)]	1	2541.14	52868.4		2.11143e+07		Peak Found	Not Found	High	High	2.066e-05	9.379e-14	7.23	100.76
FALSE	High	[K].APSEEELHGDQTDFGQGSQSPQK.[Q]	1xPhospho [S20(100)]	1.07415e-15	3.28236e-05	1	1	2	Q8TE77	Q8TE77 [68-90]	Q8TE77 1xPhospho [S87(100)]	0	2552.06		8.18938e+06			Not Found	High	Not Found	High	2.066e-05	1.341e-15	9.01	53.36
FALSE	High	[K].APSEEELHGDQTDFGQGSQSPQKQEEQR.[Q]	1xDeamidated [Q19]; 1xPhospho [S20(99.1)]	1.68457e-06	3.28236e-05	1	1	1	Q8TE77	Q8TE77 [68-95]	Q8TE77 1xPhospho [S87(99.1)]	1	3223.34		5017660	6.83351e+06		Not Found	High	Peak Found	High	2.066e-05	9.285e-07	4.84	50.27
FALSE	High	[K].APSEEELHGDQTDFGQGSQSPQKQEEQR.[Q]	1xPhospho [S20(100)]	6.00264e-15	3.28236e-05	1	1	1	Q8TE77	Q8TE77 [68-95]	Q8TE77 1xPhospho [S87(100)]	1	3222.36		5586576			Not Found	High	Not Found	High	2.066e-05	7.008e-15	8.16	51.15
FALSE	High	[K].APSIDGKEELDLAEK.[M]	1xPhospho [S3(100)]	1.38906e-05	3.28236e-05	1	1	9	Q9H0E9	Q9H0E9 [385-399]	Q9H0E9 1xPhospho [S387(100)]	1	1694.79	893310	9942723	652025		High	High	High	High	2.066e-05	7.044e-06	3.31	75.87
FALSE	High	[K].APSLEDGSDAFMSPQDVR.[G]	1xPhospho [S3(99.7)]	0.000100502	3.28236e-05	1	1	2	O75387	O75387 [265-282]	O75387 1xPhospho [S267(99.7)]	0	2001.83		689438			Not Found	High	Not Found	High	2.066e-05	4.716e-05	3.54	93.72
FALSE	High	[K].APSLEDGSDAFMSPQDVR.[G]	1xOxidation [M12]; 1xPhospho [S8(99.4)]	0.0293866	0.00185908	1	1	2	O75387	O75387 [265-282]	O75387 1xPhospho [S272(99.4)]	0	2017.82		392519			Not Found	High	Not Found	High	0.0008848	0.01114	1.77	80.7
FALSE	High	[K].APSLTDLVK.[S]	1xPhospho [S3(100)]	0.000680321	0.000139461	1	1	6	O15014	O15014 [1053-1061]	O15014 1xPhospho [S1055(100)]	0	1023.51	3.18315e+06		2.55559e+07		High	Not Found	High	High	6.916e-05	0.0002972	3.11	92.82
FALSE	High	[K].APSPEKAEEESER.[L]	1xPhospho [S3(100)]	0.00663543	0.000538805	1	1	1	P08243	P08243 [380-392]	P08243 1xPhospho [S382(100)]	1	1538.64	470111				High	Not Found	Not Found	High	0.0002575	0.002577	1.51	29.91
FALSE	High	[K].APSPQK.[F]	1xPhospho [S3(100)]	0.0912237	0.00496825	1	1	1	Q9NR23	Q9NR23 [38-43]	Q9NR23 1xPhospho [S40(100)]	0	707.312	679145		101530		High	Not Found	Peak Found	High	0.002479	0.03487	2.01	71.18
FALSE	High	[K].APSPSINR.[Q]	1xPhospho [S3(100)]	0.0745514	0.00415441	1	1	3	Q9UJ41	Q9UJ41 [122-129]	Q9UJ41 1xPhospho [S124(100)]	0	921.419		1.54282e+06			Not Found	High	Not Found	High	0.002048	0.02848	1.35	31.01
FALSE	High	[K].APSPTGPALISGASPVHCAADGTVELK.[A]	1xCarbamidomethyl [C18]; 1xPhospho [S3(100)]	2.11731e-12	3.28236e-05	1	1	3	Q76L83	Q76L83 [832-858]	Q76L83 1xPhospho [S834(100)]	0	2683.28	3.24027e+06				High	Not Found	Not Found	High	2.066e-05	1.973e-12	5.01	98.31
FALSE	High	[K].APSPTGPALISGASPVHCAADGTVELK.[A]	1xCarbamidomethyl [C18]; 2xPhospho [S3(100); S14(100)]	4.32096e-12	3.28236e-05	1	1	3	Q76L83	Q76L83 [832-858]	Q76L83 2xPhospho [S834(100); S845(100)]	0	2763.25	7.93089e+06		2.16193e+07		High	Not Found	High	High	2.066e-05	3.916e-12	9.15	99.42
FALSE	High	[K].APSQLPLSGSR.[L]	1xPhospho [S]	0.0175644	0.00116759	1	1	1	Q9BW19	Q9BW19 [24-34]		0	1192.57		969599			Not Found	High	Not Found	High	0.0005531	0.006679	2.56	56.7
FALSE	High	[K].APSSLSDAVPQR.[A]	1xPhospho [S4(100)]	6.45211e-05	3.28236e-05	1	1	2	Q8IX01	Q8IX01 [570-581]	Q8IX01 1xPhospho [S573(100)]	0	1307.6		1.87231e+06			Not Found	High	Not Found	High	2.066e-05	3.079e-05	3.19	56.01
FALSE	High	[K].APVGSVVSVPSQSSASSDK.[Y]	1xPhospho [S]	0.00319986	0.000294319	1	1	1	P52594	P52594 [355-373]		0	1868.86				No Quan Values	Not Found	Not Found	High	High	0.000151	0.001287	2.97
FALSE	High	[K].APVHFVEPLSPTGVAGHR.[K]	1xPhospho [S10(100)]	1.09961e-08	3.28236e-05	1	1	1	Q5T5Y3	Q5T5Y3 [1071-1088]	Q5T5Y3 1xPhospho [S1080(100)]	0	1950.96	2.02094e+06				High	Not Found	Not Found	High	2.066e-05	7.35e-09	6.46	86.32
FALSE	High	[K].APVPGTPDSLSSGSSR.[D]	1xPhospho [S14(98.8)]	1.64381e-05	3.28236e-05	1	1	6	Q9UJZ1	Q9UJZ1 [322-337]	Q9UJZ1 1xPhospho [S335(98.8)]	0	1594.71		9.84648e+06	898397		Not Found	High	Peak Found	High	2.066e-05	8.289e-06	2.97	55.29
FALSE	High	[K].APVPGTPDSLSSGSSR.[D]	2xPhospho [T6(100); S9(100)]	0.0538719	0.00323923	1	1	1	Q9UJZ1	Q9UJZ1 [322-337]	Q9UJZ1 2xPhospho [T327(100); S330(100)]	0	1674.68		1.361e+06			Not Found	High	Not Found	High	0.001563	0.02054	1.89	54.37
FALSE	High	[K].APVPQQAPSPQAAPQPQQVAQPLPAQPPALAQPQYQSPQQPPQTR.[W]	1xPhospho [S37(98.9)]	3.42883e-05	3.28236e-05	1	1	1	Q9BYJ9	Q9BYJ9 [283-327]	Q9BYJ9 1xPhospho [S319(98.9)]	0	4837.42				No Quan Values	High	Not Found	Not Found	High	2.066e-05	1.677e-05	3.34
FALSE	High	[K].APVPQQAPSPQAAPQPQQVAQPLPAQPPALAQPQYQSPQQPPQTR.[W]	2xDeamidated [Q15; Q17]; 1xPhospho [S37(100)]	0.000396185	0.000109454	1	1	1	Q9BYJ9	Q9BYJ9 [283-327]	Q9BYJ9 1xPhospho [S319(100)]	0	4839.39				No Quan Values	High	Not Found	Not Found	High	5.534e-05	0.0001765	4.38
FALSE	High	[K].APVPSTCSSTFPEELSPPSHQAK.[R]	1xCarbamidomethyl [C7]; 1xPhospho [S16(100)]	1.83461e-11	3.28236e-05	1	1	6	Q14980	Q14980 [154-176]	Q14980 1xPhospho [S169(100)]	0	2534.13	1.29882e+07		6.96214e+07		High	Not Found	High	High	2.066e-05	1.574e-11	6.94	80.7
FALSE	High	[K].APVPSTCSSTFPEELSPPSHQAK.[R]	1xCarbamidomethyl [C7]; 1xDeamidated [Q21]; 1xPhospho [S16(99.2)]	0.171804	0.00864181	1	1	1	Q14980	Q14980 [154-176]	Q14980 1xPhospho [S169(99.2)]	0	2535.11				No Quan Values	Not Found	Not Found	High	High	0.004239	0.0666	2.2
FALSE	High	[K].APVQPQQSPAAAPGGTDEKPSGK.[E]	1xDeamidated [Q]; 1xPhospho [S8(100)]	6.44639e-12	3.28236e-05	1	1	4	Q13200	Q13200 [9-31]	Q13200 1xPhospho [S16(100)]	0	2299.06		7915076			Not Found	High	Not Found	High	2.066e-05	5.742e-12	5.69	39.31
FALSE	High	[K].APVQPQQSPAAAPGGTDEKPSGK.[E]	1xPhospho [S8(100)]	4.60036e-12	3.28236e-05	1	1	4	Q13200	Q13200 [9-31]	Q13200 1xPhospho [S16(100)]	0	2298.08		2.97522e+08	3.8027e+06		Not Found	High	High	High	2.066e-05	4.154e-12	5.73	37.41
FALSE	High	[K].APVSSTESVIQSNTPTPPPSQPLNETAEEESR.[I]	1xPhospho [T16(100)]	1.36071e-11	3.28236e-05	1	1	6	Q9HC35	Q9HC35 [884-915]	Q9HC35 1xPhospho [T899(100)]	0	3459.58	319240	3.75828e+07	1.24493e+08		Peak Found	Peak Found	High	High	2.066e-05	1.182e-11	7.93	85.52
FALSE	High	[K].APVSSTESVIQSNTPTPPPSQPLNETAEEESR.[I]	2xPhospho [T14(100); T16(100)]	4.0886e-10	3.28236e-05	1	1	7	Q9HC35	Q9HC35 [884-915]	Q9HC35 2xPhospho [T897(100); T899(100)]	0	3539.55		1.36622e+08	1.62395e+06		Not Found	High	High	High	2.066e-05	3.103e-10	6.88	82.91
FALSE	High	[K].APVSSTESVIQSNTPTPPPSQPLNETAEEESR.[I]	3xPhospho [S4(98.1); T16(99.5); S/T]	1.15676e-06	3.28236e-05	1	1	3	Q9HC35	Q9HC35 [884-915]	Q9HC35 3xPhospho [S887(98.1); T899(99.5); S/T]	0	3619.51		2441193			Not Found	High	Not Found	High	2.066e-05	6.453e-07	5.33	83.97
FALSE	High	[K].APVSSTESVIQSNTPTPPPSQPLNETAEEESR.[I]	1xDeamidated [N/Q]; 2xPhospho [T14(100); T16(100)]	6.99683e-12	3.28236e-05	1	1	3	Q9HC35	Q9HC35 [884-915]	Q9HC35 2xPhospho [T897(100); T899(100)]	0	3540.53		2.87512e+06			Not Found	High	Not Found	High	2.066e-05	6.224e-12	5.39	82.95
FALSE	High	[K].APVSVSCGGESPLDGICLSESDK.[T]	2xCarbamidomethyl [C7; C17]; 1xPhospho [S11(99.4)]	9.43651e-08	3.28236e-05	1	1	1	O75410	O75410 [581-603]	O75410 1xPhospho [S591(99.4)]	0	2444.04	160725		1.9789e+06		Peak Found	Not Found	High	High	2.066e-05	5.811e-08	6.22	96.61
FALSE	High	[K].APWIPPNPTSPPASPK.[C]	2xPhospho [S10(100); S14(100)]	9.13856e-05	3.28236e-05	1	1	1	Q2KHM9	Q2KHM9 [555-570]	Q2KHM9 2xPhospho [S564(100); S568(100)]	0	1816.81	603177		2.10919e+06		Peak Found	Not Found	High	High	2.066e-05	4.319e-05	4.66	92.31
FALSE	High	[K].APYTCGGDSDQYVLMSSPVGR.[I]	1xCarbamidomethyl [C5]; 1xPhospho [S17(100)]	6.25654e-09	3.28236e-05	1	1	1	Q9Y4H2	Q9Y4H2 [812-832]	Q9Y4H2 1xPhospho [S828(100)]	0	2339.97			4.09094e+06		Not Found	Not Found	High	High	2.066e-05	4.27e-09	5.01	89.48
FALSE	High	[K].AQAVSEEEEEEEGK.[S]	1xPhospho [S5(100)]	5.15177e-06	3.28236e-05	1	1	6	Q9GZR7	Q9GZR7 [78-91]	Q9GZR7 1xPhospho [S82(100)]	0	1643.63	1.17511e+08		344447		High	Not Found	High	High	2.066e-05	2.715e-06	4.39	33.73
FALSE	High	[K].AQDGENEKNSEKEQDSEVSEDTK.[S]	1xPhospho [S10(100)]	3.35117e-11	3.28236e-05	1	1	2	Q92922	Q92922 [807-829]	Q92922 1xPhospho [S816(100)]	2	2676.08	3.73046e+06				High	Not Found	Not Found	High	2.066e-05	2.803e-11	5.27	22.69
FALSE	High	[K].AQDGENEKNSEKEQDSEVSEDTK.[S]	3xPhospho [S10(100); S16(100); S19(100)]	0.000420366	0.000109454	1	1	1	Q92922	Q92922 [807-829]	Q92922 3xPhospho [S816(100); S822(100); S825(100)]	2	2836.01	1.15509e+06				High	Not Found	Not Found	High	5.534e-05	0.0001872	4.64	23.65
FALSE	High	[K].AQDPAAATASSPSTPDPASAPSTTPASPATPAQPSTSGSASSDAGSGSR.[R]	1xDeamidated [Q33]; 2xPhospho [S46(98.9); S/T]	3.41242e-05	3.28236e-05	1	1	1	Q9NRR5	Q9NRR5 [88-136]	Q9NRR5 2xPhospho [S133(98.9); S/T]	0	4571.92				No Quan Values	Not Found	Not Found	High	High	2.066e-05	1.67e-05	3.95
FALSE	High	[K].AQDPAAATASSPSTPDPASAPSTTPASPATPAQPSTSGSASSDAGSGSR.[R]	2xPhospho [S27(97.5); S/T]	3.87358e-07	3.28236e-05	1	1	1	Q9NRR5	Q9NRR5 [88-136]	Q9NRR5 2xPhospho [S114(97.5); S/T]	0	4570.94			2.25118e+06		Not Found	Not Found	High	High	2.066e-05	2.256e-07	5.49	68
FALSE	High	[K].AQDPAAATASSPSTPDPASAPSTTPASPATPAQPSTSGSASSDAGSGSR.[R]	1xPhospho [S/T]	1.8364e-14	3.28236e-05	1	1	3	Q9NRR5	Q9NRR5 [88-136]		0	4490.97			1.84159e+07		Not Found	Not Found	High	High	2.066e-05	2.056e-14	7.37	67.93
FALSE	High	[K].AQDTISRGSDDSVPVISFK.[D]	2xPhospho [S/T]	0.000927958	0.000139461	1	1	1	Q96S38	Q96S38 [656-674]		1	2181.95	79737.1	517511	180444		Peak Found	High	Peak Found	High	6.916e-05	0.0004005	2.86	98.17
FALSE	High	[K].AQDTISRGSDDSVPVISFK.[D]	3xPhospho [S6(99.2); S9(99.2); S12(99.2)]	0.00209446	0.000236645	1	1	1	Q96S38	Q96S38 [656-674]	Q96S38 3xPhospho [S661(99.2); S664(99.2); S667(99.2)]	1	2261.91	2.52169e+06	664283	1.61466e+07		Peak Found	High	Peak Found	High	0.000127	0.0008635	3.48	98.82
FALSE	High	[K].AQDTISRGSDDSVPVISFK.[D]	1xPhospho [S/T]	0.0148933	0.00105143	1	1	2	Q96S38	Q96S38 [656-674]		1	2101.98	661747				High	Not Found	Not Found	High	0.0005026	0.005682	1.93	92.36
FALSE	High	[K].AQDTISRGSDDSVPVISFK.[D]	1xDeamidated [Q2]; 1xPhospho [S/T]	0.0413453	0.00242635	1	1	1	Q96S38	Q96S38 [656-674]		1	2102.96				No Quan Values	Not Found	Not Found	High	High	0.001197	0.01572	1.99
FALSE	High	[K].AQEAEAQSEDDDEDTEEEQGEEK.[E]	1xPhospho [S8(100)]	8.80952e-09	3.28236e-05	1	1	1	Q5C9Z4	Q5C9Z4 [273-295]	Q5C9Z4 1xPhospho [S280(100)]	0	2690.96	5.51286e+06				High	Not Found	Not Found	High	2.066e-05	5.943e-09	6.54	29.95
FALSE	High	[K].AQEAEAQSEDDDEDTEEEQGEEK.[E]	2xPhospho [S8(100); T15(100)]	8.28504e-08	3.28236e-05	1	1	1	Q5C9Z4	Q5C9Z4 [273-295]	Q5C9Z4 2xPhospho [S280(100); T287(100)]	0	2770.92	2.12848e+07				High	Not Found	Not Found	High	2.066e-05	5.125e-08	8.25	28.12
FALSE	High	[K].AQESGQGSTAGPLRPPPPGAGGPATPSK.[A]	1xPhospho [T25(99.6)]	8.82942e-11	3.28236e-05	1	1	4	Q96RK0	Q96RK0 [559-586]	Q96RK0 1xPhospho [T583(99.6)]	0	2650.26		528557	5.57283e+06		Not Found	Peak Found	High	High	2.066e-05	7.11e-11	7.47	56.79
FALSE	High	[K].AQGPLPNQHSLK.[G]	1xPhospho [S10(100)]	0.00016358	3.28236e-05	1	1	1	Q4VCS5	Q4VCS5 [220-231]	Q4VCS5 1xPhospho [S229(100)]	0	1369.66		2.51252e+06			Not Found	High	Not Found	High	2.066e-05	7.54e-05	3.41	45.02
FALSE	High	[K].AQHLHTQALTALSPSTSGLTPTSSCSPPSSTSGK.[L]	1xCarbamidomethyl [C25]; 1xPhospho [S26(100)]	9.20905e-12	3.28236e-05	1	1	2	Q6P0Q8	Q6P0Q8 [1619-1652]	Q6P0Q8 1xPhospho [S1644(100)]	0	3474.62			3.08337e+06		Not Found	Not Found	High	High	2.066e-05	8.123e-12	6.06	83.1
FALSE	High	[K].AQHPDYSFGELSR.[L]	1xPhospho [S7(100)]	0.0042771	0.000356096	1	1	1	Q86U86	Q86U86 [1399-1411]	Q86U86 1xPhospho [S1405(100)]	0	1586.66		1.518e+06	1.28695e+06		Not Found	Peak Found	High	High	0.0001777	0.001701	2.22	76.07
FALSE	High	[K].AQHTLPQDPAIVQSSLGSASASPFQPHVPYSPFR.[G]	1xPhospho [S31(100)]	1.74658e-08	3.28236e-05	1	1	1	Q9BX40	Q9BX40 [85-118]	Q9BX40 1xPhospho [S115(100)]	0	3697.78			1.17279e+06		Not Found	Not Found	High	High	2.066e-05	1.148e-08	4.76	112.88
FALSE	High	[K].AQHTLPQDPAIVQSSLGSASASPFQPHVPYSPFR.[G]	1xDeamidated [Q13]; 2xPhospho [S31(100); S/T/Y]	0.162223	0.00808075	1	1	1	Q9BX40	Q9BX40 [85-118]	Q9BX40 2xPhospho [S115(100); S/T/Y]	0	3778.73		10773.7	380579		Not Found	Peak Found	High	High	0.003959	0.06278	2.42	113.84
FALSE	High	[K].AQIDPVLLKNSSQQDNSSRESPSLEDEETK.[K]	2xDeamidated [N10; N16]; 1xPhospho [S/T]	0.124549	0.0066977	1	1	1	Q96T23	Q96T23 [207-236]		2	3426.54				No Quan Values	Not Found	High	Not Found	High	0.003268	0.04749	3.03
FALSE	High	[K].AQIEEPDPPEMETSLDSSEMAK.[D]	1xOxidation [M20]; 1xPhospho [S14(100)]	1.05047e-06	3.28236e-05	1	1	1	Q96T23	Q96T23 [527-548]	Q96T23 1xPhospho [S540(100)]	0	2530.02		968858			Not Found	High	Not Found	High	2.066e-05	5.9e-07	4.64	81.76
FALSE	High	[K].AQIHDLVLVGGSTR.[I]	1xPhospho [S12(99.4)]	0.00639422	0.000507143	1	1	1	P0DMV9	P0DMV9 [329-342]	P0DMV9 1xPhospho [S340(99.4)]	0	1545.78	484191				High	Not Found	Not Found	High	0.0002575	0.002499	2.58	84.3
FALSE	High	[K].AQLEPLQQHLQDSQQEISSMQMK.[L]	2xOxidation [M20; M22]; 1xPhospho [S13(98.2)]	0.00241205	0.000268299	1	1	1	P42566	P42566 [473-495]	P42566 1xPhospho [S485(98.2)]	0	2809.25				No Quan Values	Not Found	Not Found	High	High	0.0001407	0.0009878	2.44
FALSE	High	[K].AQLEPVASPAK.[K]	1xPhospho [S8(100)]	0.00162455	0.000206449	1	1	3	Q15149	Q15149 [1428-1438]	Q15149 1xPhospho [S1435(100)]	0	1190.58	899760	3.05269e+06			High	High	Not Found	High	0.0001142	0.0006785	2.71	48.15
FALSE	High	[K].AQLSPGIYDDTSAR.[R]	1xPhospho [S4(100)]	6.48301e-05	3.28236e-05	1	1	1	O75376	O75376 [1469-1482]	O75376 1xPhospho [S1472(100)]	0	1573.69		3.7047e+06			Not Found	High	Not Found	High	2.066e-05	3.101e-05	3.16	70.74
FALSE	High	[K].AQLSPGIYDDTSARR.[T]	1xPhospho [S4(100)]	0.101221	0.00524131	1	1	1	O75376	O75376 [1469-1483]	O75376 1xPhospho [S1472(100)]	1	1729.79		204183	405964		Not Found	High	Peak Found	High	0.002613	0.0386	2.04	62.72
FALSE	High	[K].AQLSPGIYDDTSARRTPVSYQNTMSR.[G]	1xOxidation [M24]; 2xPhospho [S4(100); T/S/Y]	0.001594	0.000206449	1	1	2	O75376	O75376 [1469-1494]	O75376 2xPhospho [S1472(100); T/S/Y]	2	3090.34			1.5024e+06		Not Found	Not Found	High	High	0.0001142	0.000667	3.58	72.48
FALSE	High	[K].AQNAPSPGQSQADSSSLEQEK.[Y]	1xPhospho [S6(100)]	3.48726e-06	3.28236e-05	1	1	2	O95248	O95248 [1224-1244]	O95248 1xPhospho [S1229(100)]	0	2238.95	640635	2.41784e+06			High	High	Not Found	High	2.066e-05	1.866e-06	4.5	44.98
FALSE	High	[K].AQNPAYFEGKPASLDEGAMAGAR.[S]	1xPhospho [S13(100)]	1.45782e-06	3.28236e-05	1	1	1	Q5JU85	Q5JU85 [400-422]	Q5JU85 1xPhospho [S412(100)]	0	2431.07			1.0482e+06		Not Found	Not Found	High	High	2.066e-05	8.074e-07	4.3	82.69
FALSE	High	[K].AQPSSSEDELDNVFFK.[K]	1xPhospho [S]	0.00385989	0.000325743	1	1	1	Q5T5U3	Q5T5U3 [1428-1443]		0	1892.79		511201			Not Found	High	Not Found	High	0.0001648	0.001538	2.04	107.54
FALSE	High	[K].AQQGLYQVPGPSPQFQSPPAK.[Q]	1xPhospho [S17(100)]	1.08383e-08	3.28236e-05	1	1	2	P56945	P56945 [123-143]	P56945 1xPhospho [S139(100)]	0	2305.1	5.8843e+06				High	Not Found	Not Found	High	2.066e-05	7.255e-09	6.16	89.77
FALSE	High	[K].AQQGLYQVPGPSPQFQSPPAK.[Q]	1xDeamidated [Q14]; 1xPhospho [S17(99.4)]	0.0529663	0.003212	1	1	1	P56945	P56945 [123-143]	P56945 1xPhospho [S139(99.4)]	0	2306.09				No Quan Values	High	Not Found	Not Found	High	0.001563	0.02016	1.39
FALSE	High	[K].AQQQEEQGSVNDVK.[E]	1xPhospho [S9(100)]	7.37495e-05	3.28236e-05	1	1	1	Q9Y4W2	Q9Y4W2 [552-565]	Q9Y4W2 1xPhospho [S560(100)]	0	1639.7	8.75185e+06	144074	15931.4		High	Peak Found	Peak Found	High	2.066e-05	3.501e-05	4.1	25.49
FALSE	High	[K].AQQQEEQGSVNDVK.[E]	1xDeamidated [N11]; 1xPhospho [S9(100)]	0.000890414	0.000139461	1	1	1	Q9Y4W2	Q9Y4W2 [552-565]	Q9Y4W2 1xPhospho [S560(100)]	0	1640.68	674200				High	Not Found	Not Found	High	6.916e-05	0.0003839	2.7	28.75
FALSE	High	[K].AQQQEEQGSVNDVKEEEK.[E]	1xPhospho [S9(100)]	3.05878e-07	3.28236e-05	1	1	1	Q9Y4W2	Q9Y4W2 [552-569]	Q9Y4W2 1xPhospho [S560(100)]	1	2154.92	5.95952e+06				High	Not Found	Not Found	High	2.066e-05	1.802e-07	6.12	29.82
FALSE	High	[K].AQSFDVASVPPVAEWAVPQSSR.[L]	1xPhospho [S3(100)]	4.7656e-07	3.28236e-05	1	1	1	Q15811	Q15811 [201-222]	Q15811 1xPhospho [S203(100)]	0	2408.13	42734.3		4.58821e+06		Peak Found	Not Found	High	High	2.066e-05	2.751e-07	4.79	123.26
FALSE	High	[K].AQSLIDLGSSSSTSSTASLSGNSPK.[T]	1xPhospho [S3(100)]	4.83904e-06	3.28236e-05	1	1	2	Q9NZM3	Q9NZM3 [208-232]	Q9NZM3 1xPhospho [S210(100)]	0	2462.13	2.77343e+06				High	Not Found	Not Found	High	2.066e-05	2.557e-06	4.25	90.35
FALSE	High	[K].AQSLVISPPAPSPR.[K]	1xPhospho [S12(100)]	9.72828e-06	3.28236e-05	1	1	1	P46013	P46013 [573-586]	P46013 1xPhospho [S584(100)]	0	1499.76	1.16367e+06				High	Not Found	Not Found	High	2.066e-05	4.998e-06	3.64	83.65
FALSE	High	[K].AQSNGSGNGSDSEMDTSSLER.[G]	1xOxidation [M14]; 1xPhospho [S10(100)]	5.61839e-06	3.28236e-05	1	1	2	Q9NRY4	Q9NRY4 [1125-1145]	Q9NRY4 1xPhospho [S1134(100)]	0	2224.83	4.66697e+06				High	Not Found	Not Found	High	2.066e-05	2.951e-06	5.39	33.07
FALSE	High	[K].AQSNGSGNGSDSEMDTSSLER.[G]	2xDeamidated [N4; N8]; 1xPhospho [S/T]	9.95519e-05	3.28236e-05	1	1	3	Q9NRY4	Q9NRY4 [1125-1145]		0	2210.8	1.42742e+06				High	Not Found	Not Found	High	2.066e-05	4.671e-05	4.37	49.76
FALSE	High	[K].AQSNGSGNGSDSEMDTSSLER.[G]	1xDeamidated [N]; 1xPhospho [S10(99.3)]	1.24347e-06	3.28236e-05	1	1	2	Q9NRY4	Q9NRY4 [1125-1145]	Q9NRY4 1xPhospho [S1134(99.3)]	0	2209.82	1.05675e+07				High	Not Found	Not Found	High	2.066e-05	6.934e-07	5.74	48.55
FALSE	High	[K].AQSNGSGNGSDSEMDTSSLER.[G]	1xPhospho [S10(100)]	3.57229e-06	3.28236e-05	1	1	1	Q9NRY4	Q9NRY4 [1125-1145]	Q9NRY4 1xPhospho [S1134(100)]	0	2208.83	9.98666e+06				High	Not Found	Not Found	High	2.066e-05	1.912e-06	5.6	47.53
FALSE	High	[K].AQSNGSGNGSDSEMDTSSLER.[G]	2xDeamidated [N4; N8]; 1xOxidation [M14]; 1xPhospho [S10(99.2)]	9.052e-05	3.28236e-05	1	1	3	Q9NRY4	Q9NRY4 [1125-1145]	Q9NRY4 1xPhospho [S1134(99.2)]	0	2226.8	818393				High	Not Found	Not Found	High	2.066e-05	4.267e-05	2.8	35.59
FALSE	High	[K].AQSNGSGNGSDSEMDTSSLER.[G]	1xDeamidated [N]; 1xOxidation [M14]; 1xPhospho [S/T]	0.000156797	3.28236e-05	1	1	2	Q9NRY4	Q9NRY4 [1125-1145]		0	2225.81	3.21058e+06				High	Not Found	Not Found	High	2.066e-05	7.239e-05	3.2	34.46
FALSE	High	[K].AQSNGSGNGSDSEMDTSSLER.[G]	1xOxidation [M14]; 2xPhospho [S6(100); S18(100)]	0.00056992	0.000109454	1	1	1	Q9NRY4	Q9NRY4 [1125-1145]	Q9NRY4 2xPhospho [S1130(100); S1142(100)]	0	2304.8	645497				High	Not Found	Not Found	High	5.534e-05	0.0002514	2.58	30.09
FALSE	High	[K].AQSNGSGNGSDSEMDTSSLER.[G]	1xDeamidated [N8]; 1xOxidation [M14]; 2xPhospho [S6(98.2); S18(100)]	0.00191105	0.000236645	1	1	1	Q9NRY4	Q9NRY4 [1125-1145]	Q9NRY4 2xPhospho [S1130(98.2); S1142(100)]	0	2305.78	284044				High	Not Found	Not Found	High	0.000127	0.0007913	2.73	30.66
FALSE	High	[K].AQSNGSGNGSDSEMDTSSLER.[G]	2xPhospho [S18(100); S/T]	0.00274145	0.000294319	1	1	1	Q9NRY4	Q9NRY4 [1125-1145]	Q9NRY4 2xPhospho [S1142(100); S/T]	0	2288.8	786201				High	Not Found	Not Found	High	0.000151	0.001114	2.63	43.79
FALSE	High	[K].AQSSGPEHPGPESSLPSGALSK.[S]	1xPhospho [S3(100)]	4.2081e-06	3.28236e-05	1	1	2	Q9H8N7	Q9H8N7 [374-395]	Q9H8N7 1xPhospho [S376(100)]	0	2199.99		70271.7	1.13955e+06		Not Found	Peak Found	High	High	2.066e-05	2.239e-06	2.71	65.57
FALSE	High	[K].AQSVSPVQAPPPGGSAQLLPGK.[V]	2xPhospho [S3(100); S5(100)]	7.13519e-08	3.28236e-05	1	1	7	Q96RK0	Q96RK0 [900-921]	Q96RK0 2xPhospho [S902(100); S904(100)]	0	2246.06			5.66745e+06		Not Found	Not Found	High	High	2.066e-05	4.446e-08	4.5	86.59
FALSE	High	[K].AQSVSPVQAPPPGGSAQLLPGK.[V]	1xPhospho [S3(100)]	4.49219e-08	3.28236e-05	1	1	4	Q96RK0	Q96RK0 [900-921]	Q96RK0 1xPhospho [S902(100)]	0	2166.1	6.55252e+06		357223		High	Not Found	Peak Found	High	2.066e-05	2.848e-08	4.42	84.12
FALSE	High	[K].AQTPPGPSLSGSK.[S]	1xPhospho [T3(100)]	0.000426147	0.000109454	1	1	6	Q9UQ35	Q9UQ35 [1001-1013]	Q9UQ35 1xPhospho [T1003(100)]	0	1306.6		187800864	2.61954e+06		Not Found	High	High	High	5.534e-05	0.0001899	2.54	44.69
FALSE	High	[K].AQTPPGPSLSGSK.[S]	1xDeamidated [Q2]; 1xPhospho [T3(100)]	0.00220926	0.000236645	1	1	2	Q9UQ35	Q9UQ35 [1001-1013]	Q9UQ35 1xPhospho [T1003(100)]	0	1307.59		2.69721e+06			Not Found	High	Not Found	High	0.000127	0.0009086	2.53	48.15
FALSE	High	[K].AQTPPGPSLSGSKSPCPQEK.[S]	1xCarbamidomethyl [C16]; 3xPhospho [T3(100); S12(100); S14(100)]	0.000231242	3.28236e-05	1	1	5	Q9UQ35	Q9UQ35 [1001-1020]	Q9UQ35 3xPhospho [T1003(100); S1012(100); S1014(100)]	1	2292.9	354708	8.58472e+06			Peak Found	High	Not Found	High	2.066e-05	0.0001051	4.33	50.22
FALSE	High	[K].AQTPPGPSLSGSKSPCPQEK.[S]	1xCarbamidomethyl [C16]; 1xDeamidated [Q]; 2xPhospho [T3(100); S14(100)]	1.90943e-06	3.28236e-05	1	1	7	Q9UQ35	Q9UQ35 [1001-1020]	Q9UQ35 2xPhospho [T1003(100); S1014(100)]	1	2213.92	236228	3.59515e+07			Peak Found	High	Not Found	High	2.066e-05	1.047e-06	5.14	53.12
FALSE	High	[K].AQTPPGPSLSGSKSPCPQEK.[S]	1xCarbamidomethyl [C16]; 2xPhospho [T3(100); S14(100)]	7.73456e-09	3.28236e-05	1	1	12	Q9UQ35	Q9UQ35 [1001-1020]	Q9UQ35 2xPhospho [T1003(100); S1014(100)]	1	2212.93		3.13873e+08	5.28377e+06		Not Found	High	High	High	2.066e-05	5.238e-09	5.98	49.35
FALSE	High	[K].AQTPPGPSLSGSKSPCPQEK.[S]	1xCarbamidomethyl [C16]; 1xPhospho [S14(100)]	6.45211e-05	3.28236e-05	1	1	4	Q9UQ35	Q9UQ35 [1001-1020]	Q9UQ35 1xPhospho [S1014(100)]	1	2132.97		2.41001e+07	1.1215e+06		Not Found	High	Peak Found	High	2.066e-05	3.081e-05	3.58	46.83
FALSE	High	[K].AQTPPGPSLSGSKSPCPQEK.[S]	1xCarbamidomethyl [C16]; 1xDeamidated [Q18]; 1xPhospho [S14(100)]	0.00204442	0.000236645	1	1	1	Q9UQ35	Q9UQ35 [1001-1020]	Q9UQ35 1xPhospho [S1014(100)]	1	2133.95		1.62979e+06			Not Found	High	Not Found	High	0.000127	0.0008428	3.21	50.67
FALSE	High	[K].AQTPPGPSLSGSKSPCPQEK.[S]	1xCarbamidomethyl [C16]; 2xDeamidated [Q2; Q18]; 1xPhospho [S14(100)]	0.00825362	0.000593631	1	1	1	Q9UQ35	Q9UQ35 [1001-1020]	Q9UQ35 1xPhospho [S1014(100)]	1	2134.94				No Quan Values	Not Found	High	Not Found	High	0.0002944	0.003192	3.49
FALSE	High	[K].AQTVGLPVTMHSPNMR.[L]	1xPhospho [S12(100)]	1.80111e-05	3.28236e-05	1	1	1	Q9H0K1	Q9H0K1 [368-383]	Q9H0K1 1xPhospho [S379(100)]	0	1818.84	344491				High	Not Found	Not Found	High	2.066e-05	9.038e-06	3.71	84.3
FALSE	High	[K].AQTVGLPVTMHSPNMR.[L]	1xOxidation [M10]; 1xPhospho [S12(99.1)]	0.13192	0.00705627	1	1	1	Q9H0K1	Q9H0K1 [368-383]	Q9H0K1 1xPhospho [S379(99.1)]	0	1834.83	154897				High	Not Found	Not Found	High	0.003428	0.05043	1	69
FALSE	High	[K].AREAAAGIQWSEEETEDEEEEK.[E]	1xPhospho [S11(100)]	6.25654e-09	3.28236e-05	1	1	3	P46087	P46087 [171-192]	P46087 1xPhospho [S181(100)]	1	2616.06	1.79193e+06				High	Not Found	Not Found	High	2.066e-05	4.28e-09	5.88	67.67
FALSE	High	[K].AREAAAGIQWSEEETEDEEEEK.[E]	2xPhospho [S11(100); T15(100)]	1.24948e-06	3.28236e-05	1	1	1	P46087	P46087 [171-192]	P46087 2xPhospho [S181(100); T185(100)]	1	2696.03	4.34985e+06				High	Not Found	Not Found	High	2.066e-05	6.954e-07	5.56	68.38
FALSE	High	[K].AREESWGPPR.[E]	1xPhospho [S5(100)]	0.0741244	0.00412987	1	1	2	Q14152	Q14152 [1184-1193]	Q14152 1xPhospho [S1188(100)]	1	1264.55		1.42284e+06	66108.8		Not Found	High	Peak Found	High	0.002026	0.0282	2.06	46.04
FALSE	High	[K].ARGSPPTSSNIVQGQIK.[Q]	1xDeamidated [Q/N]; 1xPhospho [S4(100)]	1.47163e-05	3.28236e-05	1	1	4	Q9Y4E6	Q9Y4E6 [932-948]	Q9Y4E6 1xPhospho [S935(100)]	1	1820.89			554013		Not Found	Not Found	High	High	2.066e-05	7.462e-06	3.84	60.54
FALSE	High	[K].ARGSPPTSSNIVQGQIK.[Q]	1xPhospho [S4(100)]	3.09942e-08	3.28236e-05	1	1	5	Q9Y4E6	Q9Y4E6 [932-948]	Q9Y4E6 1xPhospho [S935(100)]	1	1819.91	1.92456e+06		1.03989e+06		High	Not Found	High	High	2.066e-05	1.994e-08	4.97	57.13
FALSE	High	[K].ARLSLVIRSPSLLQSGAK.[K]	2xPhospho [S4(100); S9(100)]	3.07666e-06	3.28236e-05	1	1	3	Q9BQG0	Q9BQG0 [1300-1317]	Q9BQG0 2xPhospho [S1303(100); S1308(100)]	2	2056.07			7.92858e+06		Not Found	Not Found	High	High	2.066e-05	1.656e-06	5.09	100.04
FALSE	High	[K].ARPMEGSLEEPQETSHSGSDK.[E]	1xPhospho [S19(100)]	6.60808e-05	3.28236e-05	1	1	1	Q9H1J1	Q9H1J1 [323-343]	Q9H1J1 1xPhospho [S341(100)]	0	2351.98		468817			Not Found	High	Not Found	High	2.066e-05	3.158e-05	3.69	42.88
FALSE	High	[K].ARPSAWEPAAGNSPAR.[A]	1xPhospho [S13(100)]	0.000527603	0.000109454	1	1	2	Q8IY33	Q8IY33 [282-297]	Q8IY33 1xPhospho [S294(100)]	0	1717.78		376226	121849		Not Found	High	High	High	5.534e-05	0.0002328	3.1	49.01
FALSE	High	[K].ARPSSPSTSWHRPASPCPSPGPGHTLPPKPPSPR.[G]	1xCarbamidomethyl [C17]; 3xPhospho [S32(100); S/T]	2.66258e-06	3.28236e-05	1	1	9	Q3KQU3	Q3KQU3 [465-498]	Q3KQU3 3xPhospho [S496(100); S/T]	0	3820.7	1.99627e+07		705133		High	Not Found	High	High	2.066e-05	1.44e-06	6.95	64.78
FALSE	High	[K].ARPSSPSTSWHRPASPCPSPGPGHTLPPKPPSPR.[G]	1xCarbamidomethyl [C17]; 2xPhospho [S32(100); S/T]	4.37962e-09	3.28236e-05	1	1	18	Q3KQU3	Q3KQU3 [465-498]	Q3KQU3 2xPhospho [S496(100); S/T]	0	3740.73	9.64664e+06	461115	3.87305e+07		High	Peak Found	High	High	2.066e-05	3.035e-09	8.37	61.46
FALSE	High	[K].ARPSSPSTSWHRPASPCPSPGPGHTLPPKPPSPR.[G]	1xCarbamidomethyl [C17]; 1xPhospho [S/T]	2.35786e-07	3.28236e-05	1	1	6	Q3KQU3	Q3KQU3 [465-498]		0	3660.76			1.45269e+06		Not Found	Not Found	High	High	2.066e-05	1.401e-07	4.79	58.49
FALSE	High	[K].ARPTILSSGLPEEPDQNLSSPEEVFHSGHSR.[N]	1xDeamidated [Q16]; 2xPhospho [S19(100); S20(100)]	8.66666e-06	3.28236e-05	1	1	1	Q5T9C2	Q5T9C2 [198-228]	Q5T9C2 2xPhospho [S216(100); S217(100)]	0	3534.56				No Quan Values	Not Found	Not Found	High	High	2.066e-05	4.468e-06	3.81
FALSE	High	[K].ARPTILSSGLPEEPDQNLSSPEEVFHSGHSR.[N]	2xPhospho [S19(100); S20(100)]	1.40268e-06	3.28236e-05	1	1	1	Q5T9C2	Q5T9C2 [198-228]	Q5T9C2 2xPhospho [S216(100); S217(100)]	0	3533.57	965337		1.39877e+06		Peak Found	Not Found	High	High	2.066e-05	7.763e-07	3.98	100.15
FALSE	High	[K].ARSDPLFSAQR.[L]	1xPhospho [S3(100)]	0.0005496	0.000109454	1	1	1	Q9UBL3	Q9UBL3 [314-324]	Q9UBL3 1xPhospho [S316(100)]	1	1327.62		680127	99180.5		Not Found	High	Peak Found	High	5.534e-05	0.0002426	2.94	56.55
FALSE	High	[K].ARSLDEGASQDAPK.[L]	1xPhospho [S3(100)]	0.0576598	0.00336556	1	1	1	Q8N1G1	Q8N1G1 [497-510]	Q8N1G1 1xPhospho [S499(100)]	1	1524.67	297031				High	Not Found	Not Found	High	0.001616	0.02198	1.3	31.43
FALSE	High	[K].ARSVSPPPK.[R]	2xPhospho [S3(100); S5(100)]	0.00110582	0.000139461	1	1	4	Q13247	Q13247 [312-320]	Q13247 2xPhospho [S314(100); S316(100)]	1	1098.47	1.68795e+07	203994	48741.8		High	Peak Found	Peak Found	High	8.506e-05	0.0004718	3.63	21.77
FALSE	High	[K].ARSVSPPPKR.[A]	2xPhospho [S3(100); S5(100)]	0.197148	0.00976194	1	1	1	Q13247	Q13247 [312-321]	Q13247 2xPhospho [S314(100); S316(100)]	2	1254.58	329291	42840.3			High	Peak Found	Not Found	High	0.004749	0.07693	0.92	18.36
FALSE	High	[K].ARVGGSDEEASGIPSR.[T]	1xPhospho [S6(100)]	5.27736e-06	3.28236e-05	1	1	4	Q9NQ55	Q9NQ55 [354-369]	Q9NQ55 1xPhospho [S359(100)]	1	1667.74	179199	5.01514e+06			Peak Found	High	Not Found	High	2.066e-05	2.78e-06	5.04	41.19
FALSE	High	[K].ASALGLGDGEEEAPPSRSDPDGGDSPLPASGGPLTCK.[V]	1xCarbamidomethyl [C36]; 2xPhospho [S18(99.2); S25(100)]	2.38326e-06	3.28236e-05	1	1	2	Q8N1G0	Q8N1G0 [1167-1203]	Q8N1G0 2xPhospho [S1184(99.2); S1191(100)]	1	3724.57		9160360			Not Found	High	Not Found	High	2.066e-05	1.295e-06	4.11	94.51
FALSE	High	[K].ASALLFSSDEEDQWNIPASQTHLASDSR.[S]	1xDeamidated [Q/N]; 2xPhospho [S7(100); S8(100)]	2.05758e-08	3.28236e-05	2	2	4	Q9Y4E1; Q641Q2	Q9Y4E1 [613-640]; Q641Q2 [613-640]	Q9Y4E1 2xPhospho [S619(100); S620(100)]; Q641Q2 2xPhospho [S619(100); S620(100)]	0	3236.35	5.17077e+06	1.22803e+06	176044	Shared	High	High	High	High	2.066e-05	1.343e-08	3.43	115.91
FALSE	High	[K].ASALLFSSDEEDQWNIPASQTHLASDSR.[S]	2xPhospho [S7(100); S8(100)]	8.71116e-14	3.28236e-05	2	2	16	Q9Y4E1; Q641Q2	Q9Y4E1 [613-640]; Q641Q2 [613-640]	Q9Y4E1 2xPhospho [S619(100); S620(100)]; Q641Q2 2xPhospho [S619(100); S620(100)]	0	3235.36	8.69161e+06	1.02313e+06	387405	Shared	High	High	High	High	2.066e-05	9.193e-14	6.13	116.09
FALSE	High	[K].ASALLFSSDEEDQWNIPASQTHLASDSR.[S]	1xPhospho [S/T]	1.24885e-14	3.28236e-05	2	2	6	Q9Y4E1; Q641Q2	Q9Y4E1 [613-640]; Q641Q2 [613-640]		0	3155.4	1.85037e+07		630983	Shared	High	Not Found	High	High	2.066e-05	1.423e-14	6.09	111.47
FALSE	High	[K].ASAPERTPSPAPK.[R]	2xPhospho [T7(100); S9(100)]	0.0560486	0.00331344	1	1	4	Q63ZY6	Q63ZY6 [252-264]	Q63ZY6 2xPhospho [T258(100); S260(100)]	1	1468.62	2.91102e+07	162706	200562		High	High	Peak Found	High	0.001605	0.02133	2.19	26.28
FALSE	High	[K].ASASPGENDSGTGGEEPQR.[D]	1xPhospho [T12(100)]	0.00803592	0.000593631	1	1	1	Q15911	Q15911 [2622-2640]	Q15911 1xPhospho [T2633(100)]	0	1925.75	569259				High	Not Found	Not Found	High	0.0002944	0.003109	2.31	25.56
FALSE	High	[K].ASATCSSATAAASSGLEEWTSRSPR.[Q]	1xCarbamidomethyl [C5]; 1xPhospho [T/S]	2.69852e-07	3.28236e-05	1	1	1	Q96G74	Q96G74 [430-454]		1	2621.13	2.99192e+06		2.57809e+06		High	Not Found	Peak Found	High	2.066e-05	1.594e-07	5.13	83.44
FALSE	High	[K].ASCLVQTPPGQYSGNSFK.[K]	1xCarbamidomethyl [C3]; 1xPhospho [T7(100)]	4.18788e-06	3.28236e-05	1	1	3	O00311	O00311 [497-514]	O00311 1xPhospho [T503(100)]	0	2020.88	1.64858e+06	69244.7	113791		High	Peak Found	Peak Found	High	2.066e-05	2.225e-06	3.83	75.43
FALSE	High	[K].ASDQPSGHSQATESSGSTPESCPELSDEEQDGDFVPGGESPCPR.[C]	2xCarbamidomethyl [C22; C42]; 2xDeamidated [Q10; Q30]; 2xPhospho [S21(100); S26(100)]	1.47194e-06	3.28236e-05	1	1	1	Q9H0X9	Q9H0X9 [764-807]	Q9H0X9 2xPhospho [S784(100); S789(100)]	0	4766.78				No Quan Values	Not Found	High	Not Found	High	2.066e-05	8.16e-07	3.53
FALSE	High	[K].ASDSSSPSCSSGPR.[V]	1xCarbamidomethyl [C9]; 1xPhospho [S6(100)]	0.00316787	0.000294319	1	1	1	Q92610	Q92610 [455-468]	Q92610 1xPhospho [S460(100)]	0	1461.53	376503				High	Not Found	Not Found	High	0.000151	0.001277	2.05	16.8
FALSE	High	[K].ASEAASPLPDSPGDK.[L]	1xPhospho [S11(100)]	0.106616	0.00560865	1	1	1	Q68CZ2	Q68CZ2 [1144-1158]	Q68CZ2 1xPhospho [S1154(100)]	0	1521.65	745357				High	Not Found	Not Found	High	0.002755	0.04064	1.97	49.8
FALSE	High	[K].ASEENLLSSSSVPSADRDSSPTTNSK.[L]	1xDeamidated [N5]; 1xPhospho [S/T]	3.72707e-07	3.28236e-05	1	1	2	Q9NRA8	Q9NRA8 [733-758]		1	2747.19				No Quan Values	Not Found	High	High	High	2.066e-05	2.175e-07	6.8
FALSE	High	[K].ASEENLLSSSSVPSADRDSSPTTNSK.[L]	1xPhospho [S/T]	3.88245e-09	3.28236e-05	1	1	3	Q9NRA8	Q9NRA8 [733-758]		1	2746.21		102072760	1.48051e+07		Not Found	High	High	High	2.066e-05	2.708e-09	6.01	68
FALSE	High	[K].ASESSKPWPDATYGTGSASR.[A]	1xPhospho [S17(99.6)]	2.91776e-10	3.28236e-05	1	1	2	Q9Y2W1	Q9Y2W1 [216-235]	Q9Y2W1 1xPhospho [S232(99.6)]	0	2134.91		2483839	7.04614e+06		Not Found	High	High	High	2.066e-05	2.244e-10	6.34	60.58
FALSE	High	[K].ASETPPPVAQPKPEAPHPGLETTLQER.[L]	1xDeamidated [Q10]; 1xPhospho [S/T]	1.32387e-06	3.28236e-05	1	1	1	Q6P1N0	Q6P1N0 [117-143]		0	2958.42			2.13356e+06		Not Found	Not Found	High	High	2.066e-05	7.369e-07	3.37	76.05
FALSE	High	[K].ASETPPPVAQPKPEAPHPGLETTLQER.[L]	1xPhospho [S2(99.5)]	9.05639e-10	3.28236e-05	1	1	4	Q6P1N0	Q6P1N0 [117-143]	Q6P1N0 1xPhospho [S118(99.5)]	0	2957.44	835196		1.94212e+07		High	Not Found	High	High	2.066e-05	6.677e-10	5.47	75.96
FALSE	High	[K].ASEVAIEEEK.[E]	1xPhospho [S2(100)]	0.0544846	0.0032929	1	1	1	Q5QJE6	Q5QJE6 [511-520]	Q5QJE6 1xPhospho [S512(100)]	0	1184.51	2.20583e+06	328693			High	Peak Found	Not Found	High	0.001597	0.02074	1.16	41.85
FALSE	High	[K].ASFDHSPDSLPLR.[S]	1xPhospho [S6(100)]	6.99779e-05	3.28236e-05	1	1	2	Q8NB78	Q8NB78 [12-24]	Q8NB78 1xPhospho [S17(100)]	0	1521.67				No Quan Values	Not Found	Not Found	High	High	2.066e-05	3.339e-05	2.96
FALSE	High	[K].ASFGATGGPPAHLLTPSPLSGPGGSSLLEK.[F]	2xPhospho [T15(100); S17(100)]	0.000557134	0.000109454	1	1	1	O14686	O14686 [3183-3212]	O14686 2xPhospho [T3197(100); S3199(100)]	0	2963.4	568057				High	Not Found	Not Found	High	5.534e-05	0.000245	2.92	117.23
FALSE	High	[K].ASGAGGAGGQAYSPGQPQGLLGPQAYGQGFGGGQAQDLSK.[A]	1xPhospho [S13(99.2)]	1.41601e-10	3.28236e-05	1	1	1	Q9ULL5	Q9ULL5 [432-471]	Q9ULL5 1xPhospho [S444(99.2)]	0	3770.72	8.5969e+06		1.82639e+06		High	Not Found	Peak Found	High	2.066e-05	1.121e-10	6.23	101.21
FALSE	High	[K].ASGDPGASGMSPR.[A]	1xPhospho [S11(100)]	7.14823e-06	3.28236e-05	1	1	1	Q8NDT2	Q8NDT2 [99-111]	Q8NDT2 1xPhospho [S109(100)]	0	1269.49	1.41159e+07				High	Not Found	Not Found	High	2.066e-05	3.725e-06	4.33	29.9
FALSE	High	[K].ASGDPGASGMSPR.[A]	1xOxidation [M10]; 1xPhospho [S11(99.5)]	0.0274891	0.00183527	1	1	1	Q8NDT2	Q8NDT2 [99-111]	Q8NDT2 1xPhospho [S109(99.5)]	0	1285.49	3.91983e+06				High	Not Found	Not Found	High	0.0008748	0.01045	1.61	17.05
FALSE	High	[K].ASGLPPTESNCEVPRPSTAPQR.[V]	1xCarbamidomethyl [C11]; 1xPhospho [S/T]	0.0345517	0.00218677	1	1	2	Q7KZI7	Q7KZI7 [543-564]		0	2431.11			683411		Not Found	Not Found	High	High	0.001035	0.01311	1.55	60.88
FALSE	High	[K].ASGPPNPPAQGDGTSLSPNYTLESTSGNDGKPVSGGGGR.[G]	1xPhospho [S17(99.3)]	1.44869e-11	3.28236e-05	1	1	1	Q10571	Q10571 [903-941]	Q10571 1xPhospho [S919(99.3)]	0	3763.68			2.03976e+06		Not Found	Not Found	High	High	2.066e-05	1.252e-11	7.13	75.66
FALSE	High	[K].ASGSALGGESSAQPTALPQGEHARSPQPR.[G]	1xPhospho [S25(100)]	1.37255e-08	3.28236e-05	1	1	2	Q4ZG55	Q4ZG55 [1136-1164]	Q4ZG55 1xPhospho [S1160(100)]	1	2924.36			3.85056e+06		Not Found	Not Found	High	High	2.066e-05	9.095e-09	5.73	54.21
FALSE	High	[K].ASGSENEGDYNPGR.[K]	1xPhospho [S/Y]	0.0108008	0.000769201	1	1	1	Q02880	Q02880 [1549-1562]		0	1532.56	1.19916e+06				High	Not Found	Not Found	High	0.0003698	0.00415	2.24	28.88
FALSE	High	[K].ASGSENEGDYNPGRK.[T]	1xPhospho [S4(100)]	2.3922e-07	3.28236e-05	1	1	2	Q02880	Q02880 [1549-1563]	Q02880 1xPhospho [S1552(100)]	1	1660.66	2.38499e+06				High	Not Found	Not Found	High	2.066e-05	1.423e-07	4.15	23.97
FALSE	High	[K].ASGSENEGDYNPGRK.[T]	2xPhospho [S2(100); S4(100)]	0.077614	0.00422942	1	1	1	Q02880	Q02880 [1549-1563]	Q02880 2xPhospho [S1550(100); S1552(100)]	1	1740.63	555904				High	Not Found	Not Found	High	0.002103	0.02954	1.38	26.2
FALSE	High	[K].ASGSGGGSAALGPSGFGPSGGSGTK.[L]	1xPhospho [S22(99.2)]	5.58569e-11	3.28236e-05	1	1	7	P25440	P25440 [590-614]	P25440 1xPhospho [S611(99.2)]	0	2087.9	1.36478e+06	556210	2.25419e+07		High	Peak Found	High	High	2.066e-05	4.587e-11	7.4	66.63
FALSE	High	[K].ASHDPLVPNSSPLPTNGISGSPESFASSLDGSGHAGPEGSR.[L]	1xPhospho [S/T]	2.14605e-09	3.28236e-05	1	1	2	O95402	O95402 [168-208]		0	4052.83	667545				High	Not Found	Not Found	High	2.066e-05	1.531e-09	4.18	104.8
FALSE	High	[K].ASHWSRSPPRPPR.[E]	2xPhospho [S5(100); S7(100)]	0.0497787	0.00305171	2	2	7	Q9UQ88; P21127	Q9UQ88 [216-228]; P21127 [228-240]	Q9UQ88 2xPhospho [S220(100); S222(100)]; P21127 2xPhospho [S232(100); S234(100)]	1	1690.74		1.68576e+06	2.42994e+07	Shared	Not Found	High	High	High	0.001475	0.01891	2.57	41.22
FALSE	High	[K].ASIANSDGPTAGSQTPPFK.[R]	1xPhospho [T15(100)]	4.20432e-07	3.28236e-05	1	1	3	O75167	O75167 [11-29]	O75167 1xPhospho [T25(100)]	0	1925.86		1.34588e+06	6.78925e+06		Not Found	High	High	High	2.066e-05	2.444e-07	5.71	69.46
FALSE	High	[K].ASIANSDGPTAGSQTPPFK.[R]	2xPhospho [S6(99.1); T15(100)]	0.000381982	7.31745e-05	1	1	1	O75167	O75167 [11-29]	O75167 2xPhospho [S16(99.1); T25(100)]	0	2005.83	276017	615100			Peak Found	High	Not Found	High	3.904e-05	0.0001705	2.35	72.42
FALSE	High	[K].ASIANSDGPTAGSQTPPFK.[R]	3xPhospho [S6(98.7); S13(100); T15(100)]	0.086602	0.00462146	1	1	1	O75167	O75167 [11-29]	O75167 3xPhospho [S16(98.7); S23(100); T25(100)]	0	2085.8				No Quan Values	Not Found	High	Not Found	High	0.002288	0.03302	2.9
FALSE	High	[K].ASLCLNGSSLSEDDTER.[D]	1xCarbamidomethyl [C4]; 1xPhospho [S11(100)]	0.000328437	7.31745e-05	1	1	2	Q2TAK8	Q2TAK8 [225-241]	Q2TAK8 1xPhospho [S235(100)]	0	1933.78		1.13079e+06			Not Found	High	Not Found	High	3.904e-05	0.0001477	4.34	75.08
FALSE	High	[K].ASLELELPSSPDSTGGTPK.[A]	2xPhospho [S10(100); S/T]	0.00013356	3.28236e-05	1	1	2	Q63HK5	Q63HK5 [324-342]	Q63HK5 2xPhospho [S333(100); S/T]	0	2045.87		805399	82004.6		Not Found	High	Peak Found	High	2.066e-05	6.221e-05	4.13	99.24
FALSE	High	[K].ASLELELPSSPDSTGGTPK.[A]	1xPhospho [S10(100)]	9.49354e-07	3.28236e-05	1	1	4	Q63HK5	Q63HK5 [324-342]	Q63HK5 1xPhospho [S333(100)]	0	1965.91		226969	9.26593e+06		Not Found	High	High	High	2.066e-05	5.338e-07	3.9	95.7
FALSE	High	[K].ASLGSLEGEAEAEASSPK.[G]	2xPhospho [S2(100); S5(100)]	1.53718e-06	3.28236e-05	1	1	3	Q09666	Q09666 [5748-5765]	Q09666 2xPhospho [S5749(100); S5752(100)]	0	1892.76	870975	9.95272e+06	1.35055e+06		Peak Found	High	Peak Found	High	2.066e-05	8.504e-07	6.28	99.73
FALSE	High	[K].ASLGSLEGEAEAEASSPK.[G]	1xPhospho [S2(99.7)]	1.28299e-08	3.28236e-05	1	1	2	Q09666	Q09666 [5748-5765]	Q09666 1xPhospho [S5749(99.7)]	0	1812.79		9.30058e+06			Not Found	High	Not Found	High	2.066e-05	8.544e-09	4.99	95.7
FALSE	High	[K].ASLLHSMPTHSSPR.[S]	1xOxidation [M7]; 1xPhospho [S12(99.6)]	2.28211e-06	3.28236e-05	1	1	2	O75122	O75122 [1002-1015]	O75122 1xPhospho [S1013(99.6)]	0	1616.73			1.93358e+06		Not Found	Not Found	High	High	2.066e-05	1.239e-06	4.85	34.11
FALSE	High	[K].ASLLHSMPTHSSPR.[S]	1xPhospho [S/T]	0.00141643	0.000172916	1	1	2	O75122	O75122 [1002-1015]		0	1600.73	1.5943e+06	434786	68300.5		High	Peak Found	Peak Found	High	9.943e-05	0.0005968	2.48	53.52
FALSE	High	[K].ASLLHSMPTHSSPR.[S]	2xPhospho [S11(99); S12(99)]	0.0261489	0.00175843	1	1	1	O75122	O75122 [1002-1015]	O75122 2xPhospho [S1012(99); S1013(99)]	0	1680.7			560955		Not Found	Not Found	High	High	0.0008429	0.009935	2.17	57.13
FALSE	High	[K].ASLLTDEEDVDMALDQR.[F]	1xPhospho [S/T]	1.36258e-05	3.28236e-05	1	1	1	P52948	P52948 [996-1012]		0	2000.85		829723			Not Found	High	Not Found	High	2.066e-05	6.932e-06	4.14	118.18
FALSE	High	[K].ASLLTDEEDVDMALDQR.[F]	1xOxidation [M12]; 1xPhospho [S/T]	0.000842807	0.000139461	1	1	2	P52948	P52948 [996-1012]		0	2016.85		839668			Not Found	High	Not Found	High	6.916e-05	0.0003654	3.35	114.79
FALSE	High	[K].ASLLTGGLLQVDDDSSLSEIDEDEGRPTK.[K]	1xPhospho [S/T]	0.000371655	7.31745e-05	1	1	1	Q9UPS8	Q9UPS8 [637-665]		0	3140.45				No Quan Values	Not Found	Not Found	High	High	3.904e-05	0.000166	2.7
FALSE	High	[K].ASLQSGQEGAGDSPGSQFSK.[W]	1xPhospho [S13(100)]	3.41307e-08	3.28236e-05	1	1	2	Q12778	Q12778 [275-294]	Q12778 1xPhospho [S287(100)]	0	2017.85		3.71616e+06			Not Found	High	Not Found	High	2.066e-05	2.184e-08	7.2	52.39
FALSE	High	[K].ASLSLETSESSQEAKSPK.[V]	1xPhospho [S16(99.3)]	3.37982e-05	3.28236e-05	1	1	1	Q92551	Q92551 [136-153]	Q92551 1xPhospho [S151(99.3)]	1	1958.9		507612			Not Found	High	Not Found	High	2.066e-05	1.657e-05	3.73	51.51
FALSE	High	[K].ASLSPDASDFEHITAETPSRPLSSTSNPFK.[S]	2xPhospho [S19(95.5); S/T]	0.0831722	0.00443595	1	1	1	Q5M775	Q5M775 [322-351]	Q5M775 2xPhospho [S340(95.5); S/T]	0	3349.47	839257		1.30875e+06		High	Not Found	Peak Found	High	0.002211	0.03169	2.99	106.5
FALSE	High	[K].ASLVALPEQTASEEETPPPLLTK.[E]	1xPhospho [T16(100)]	6.34766e-09	3.28236e-05	1	1	10	Q9UKV3	Q9UKV3 [399-421]	Q9UKV3 1xPhospho [T414(100)]	0	2501.24	1.26437e+07		1.50437e+07		High	Not Found	High	High	2.066e-05	4.348e-09	6.17	113.8
FALSE	High	[K].ASLVALPEQTASEEETPPPLLTK.[E]	1xDeamidated [Q9]; 1xPhospho [T16(100)]	2.8046e-07	3.28236e-05	1	1	1	Q9UKV3	Q9UKV3 [399-421]	Q9UKV3 1xPhospho [T414(100)]	0	2502.23				No Quan Values	High	Not Found	Not Found	High	2.066e-05	1.657e-07	4.39
FALSE	High	[K].ASLVALPEQTASEEETPPPLLTK.[E]	2xPhospho [S12(100); T16(100)]	1.23749e-06	3.28236e-05	1	1	4	Q9UKV3	Q9UKV3 [399-421]	Q9UKV3 2xPhospho [S410(100); T414(100)]	0	2581.21		8049257	2.97163e+07		Not Found	High	High	High	2.066e-05	6.897e-07	5.72	116.47
FALSE	High	[K].ASMSEFLESEDGEVEQQR.[T]	1xOxidation [M3]; 1xPhospho [S9(100)]	1.03539e-06	3.28236e-05	1	1	4	Q15022	Q15022 [538-555]	Q15022 1xPhospho [S546(100)]	0	2166.85	3.00824e+07	7.59741e+06	438699		High	High	Peak Found	High	2.066e-05	5.8e-07	5.57	70.11
FALSE	High	[K].ASMSEFLESEDGEVEQQR.[T]	1xPhospho [S9(100)]	1.07115e-05	3.28236e-05	1	1	6	Q15022	Q15022 [538-555]	Q15022 1xPhospho [S546(100)]	0	2150.86	1.16001e+07	9.54512e+07	2.60468e+06		High	High	High	High	2.066e-05	5.494e-06	5.1	90.59
FALSE	High	[K].ASMSEFLESEDGEVEQQR.[T]	1xDeamidated [Q17]; 1xPhospho [S9(98.5)]	0.00112132	0.000139461	1	1	1	Q15022	Q15022 [538-555]	Q15022 1xPhospho [S546(98.5)]	0	2151.84	604498	896896			Peak Found	High	Not Found	High	8.506e-05	0.000478	3.82	91.89
FALSE	High	[K].ASMSEFLESEDGEVEQQR.[T]	2xPhospho [S4(99.4); S9(100)]	0.00382066	0.000325743	1	1	3	Q15022	Q15022 [538-555]	Q15022 2xPhospho [S541(99.4); S546(100)]	0	2230.82	1.51955e+06	1.28668e+06			High	High	Not Found	High	0.0001648	0.001523	3.27	98.74
FALSE	High	[K].ASMSEFLESEDGEVEQQR.[T]	1xOxidation [M3]; 2xPhospho [S9(100); S]	0.00985365	0.00071171	1	1	1	Q15022	Q15022 [538-555]	Q15022 2xPhospho [S546(100); S]	0	2246.82	695797				High	Not Found	Not Found	High	0.0003452	0.003789	2.03	72.33
FALSE	High	[K].ASNGDTPTHEDLTK.[N]	1xDeamidated [N3]; 1xPhospho [T6(100)]	1.46457e-05	3.28236e-05	1	1	1	P11171	P11171 [55-68]	P11171 1xPhospho [T60(100)]	0	1566.63	1.04748e+06	112890			High	Peak Found	Not Found	High	2.066e-05	7.43e-06	3.79	31.98
FALSE	High	[K].ASNGDTPTHEDLTK.[N]	1xPhospho [T6(100)]	3.84723e-05	3.28236e-05	1	1	2	P11171	P11171 [55-68]	P11171 1xPhospho [T60(100)]	0	1565.65	2.10097e+06	89662.7			High	Peak Found	Not Found	High	2.066e-05	1.874e-05	3.27	29.96
FALSE	High	[K].ASPAGTAGGPGAGAAAGGTGPLAAR.[A]	1xPhospho [S2(100)]	1.84112e-12	3.28236e-05	1	1	1	Q12962	Q12962 [43-67]	Q12962 1xPhospho [S44(100)]	0	2043.96			1.01386e+07		Not Found	Not Found	High	High	2.066e-05	1.726e-12	8.63	63.27
FALSE	High	[K].ASPALVAK.[D]	1xPhospho [S2(100)]	0.016715	0.00108107	1	1	1	Q92783	Q92783 [155-162]	Q92783 1xPhospho [S156(100)]	0	836.428	84704.2	632364	15816.3		Peak Found	High	Peak Found	High	0.0005026	0.006365	2.17	38.08
FALSE	High	[K].ASPAPPRHTPDQSPGMESR.[H]	1xOxidation [M16]; 2xPhospho [T9(100); S13(100)]	0.0503431	0.00305171	1	1	1	Q7Z2K8	Q7Z2K8 [52-70]	Q7Z2K8 2xPhospho [T60(100); S64(100)]	1	2193.88		668039			Not Found	High	Not Found	High	0.001484	0.01914	3.22	28.07
FALSE	High	[K].ASPDMDGYPALK.[V]	1xPhospho [S2(100)]	0.000820006	0.000139461	1	1	1	Q8IX03	Q8IX03 [875-886]	Q8IX03 1xPhospho [S876(100)]	0	1344.55		1062576			Not Found	High	Not Found	High	6.916e-05	0.0003562	2.67	72.92
FALSE	High	[K].ASPDQNASTHTPQSSVK.[T]	1xPhospho [T11(100)]	3.31556e-05	3.28236e-05	1	1	2	Q14677	Q14677 [298-314]	Q14677 1xPhospho [T308(100)]	0	1834.8		784205			Not Found	High	Not Found	High	2.066e-05	1.627e-05	3.6	24.78
FALSE	High	[K].ASPDSRHSPATISSSTR.[G]	2xPhospho [S2(100); S8(99.4)]	0.000488416	0.000109454	1	1	1	O15119	O15119 [431-447]	O15119 2xPhospho [S432(100); S438(99.4)]	1	1916.79		3.17244e+06			Not Found	High	Not Found	High	5.534e-05	0.0002164	3.69	30
FALSE	High	[K].ASPEARPQIPTKPR.[V]	1xPhospho [S2(100)]	0.000334517	7.31745e-05	1	1	3	Q8N3F8	Q8N3F8 [272-285]	Q8N3F8 1xPhospho [S273(100)]	0	1627.83			2.02528e+07		Not Found	Not Found	High	High	3.904e-05	0.0001504	2.91	43.62
FALSE	High	[K].ASPEPEGEAAGK.[M]	1xPhospho [S2(100)]	0.00145018	0.000172916	1	1	2	Q8IU81	Q8IU81 [383-394]	Q8IU81 1xPhospho [S384(100)]	0	1222.5	1.80055e+06		17056.7		High	Not Found	Peak Found	High	9.943e-05	0.0006116	1.93	23.36
FALSE	High	[K].ASPEPPDSAEGALK.[L]	1xPhospho [S2(100)]	0.0876081	0.00467373	1	1	1	Q9H1B7	Q9H1B7 [546-559]	Q9H1B7 1xPhospho [S547(100)]	0	1448.63	1.4211e+06	388310			High	Peak Found	Not Found	High	0.00231	0.03341	1.71	53.79
FALSE	High	[K].ASPFEEDQNR.[D]	1xPhospho [S2(100)]	0.0110971	0.000858862	1	1	2	Q8TB72	Q8TB72 [135-144]	Q8TB72 1xPhospho [S136(100)]	0	1272.49	1.01446e+07				High	Not Found	Not Found	High	0.0004095	0.004252	2.16	36.35
FALSE	High	[K].ASPFSVESLLSDSPPR.[R]	1xPhospho [S13(100)]	0.019397	0.00133957	1	1	1	A6NJT0	A6NJT0 [329-344]	A6NJT0 1xPhospho [S341(100)]	0	1768.82	949452				High	Not Found	Not Found	High	0.0006401	0.007369	1.89	120.45
FALSE	High	[K].ASPITNDGEDEFVPSDGLDK.[D]	1xPhospho [S15(100)]	2.27114e-06	3.28236e-05	1	1	8	Q02880	Q02880 [1399-1418]	Q02880 1xPhospho [S1413(100)]	0	2185.92	2.74658e+06	1.35176e+07	200000		High	High	Peak Found	High	2.066e-05	1.234e-06	3.73	91.09
FALSE	High	[K].ASPITNDGEDEFVPSDGLDK.[D]	2xPhospho [S2(99.4); S15(100)]	0.0497787	0.00305171	1	1	2	Q02880	Q02880 [1399-1418]	Q02880 2xPhospho [S1400(99.4); S1413(100)]	0	2265.88	4.24715e+06				High	Not Found	Not Found	High	0.001484	0.01899	1.6	91.58
FALSE	High	[K].ASPNGSISSAGNSSR.[N]	1xPhospho [S]	0.00688622	0.00056696	1	1	1	Q9BSF8	Q9BSF8 [118-132]		0	1471.62		163449			Not Found	High	Not Found	High	0.0002833	0.002682	2.54	27.92
FALSE	High	[K].ASPNVEAPQPHR.[H]	1xPhospho [S2(100)]	9.54273e-06	3.28236e-05	1	1	1	P50851	P50851 [1260-1271]	P50851 1xPhospho [S1261(100)]	0	1382.62		3014648			Not Found	High	Not Found	High	2.066e-05	4.922e-06	3.59	34.56
FALSE	High	[K].ASPPASPPIAFPPAFEAAQVEAKPDELK.[V]	2xPhospho [S2(100); S6(100)]	1.62219e-13	3.28236e-05	1	1	1	Q8NEZ4	Q8NEZ4 [4299-4326]	Q8NEZ4 2xPhospho [S4300(100); S4304(100)]	0	3035.42	5.37728e+06				High	Not Found	Not Found	High	2.066e-05	1.674e-13	7.25	121.81
FALSE	High	[K].ASPPGDLQNPK.[R]	1xDeamidated [Q/N]; 1xPhospho [S2(100)]	0.000618436	0.000139461	1	1	7	O00273	O00273 [314-324]	O00273 1xPhospho [S315(100)]	0	1204.52	1.09322e+07				High	Not Found	Not Found	High	6.916e-05	0.0002717	1.89	44.42
FALSE	High	[K].ASPPGDLQNPK.[R]	1xPhospho [S2(100)]	0.00866114	0.000655209	1	1	9	O00273	O00273 [314-324]	O00273 1xPhospho [S315(100)]	0	1203.54	2.86343e+06	238719520	771187		High	High	High	High	0.0003212	0.003335	1.92	40.71
FALSE	High	[K].ASPPIETDLQNQACQEVLTPENSR.[Y]	1xCarbamidomethyl [C14]; 1xPhospho [S2(100)]	1.10634e-07	3.28236e-05	1	1	4	Q5T481	Q5T481 [1086-1109]	Q5T481 1xPhospho [S1087(100)]	0	2777.24	5.22193e+06	4.69181e+06	2.40383e+07		Peak Found	High	High	High	2.066e-05	6.78e-08	5.75	96.74
FALSE	High	[K].ASPPITHHSIVNGQSSVLSAR.[R]	1xDeamidated [N12]; 1xPhospho [S2(100)]	6.67782e-07	3.28236e-05	1	1	6	O15409	O15409 [307-327]	O15409 1xPhospho [S308(100)]	0	2239.09	3.44102e+06		1.32188e+06		High	Not Found	Peak Found	High	2.066e-05	3.802e-07	4.12	74.47
FALSE	High	[K].ASPPITHHSIVNGQSSVLSAR.[R]	1xPhospho [S2(100)]	1.82633e-07	3.28236e-05	1	1	12	O15409	O15409 [307-327]	O15409 1xPhospho [S308(100)]	0	2238.1	4.65165e+06	744812	2.21749e+07		High	Peak Found	High	High	2.066e-05	1.095e-07	4.22	71.03
FALSE	High	[K].ASPPLQDSASQTYESMCLEK.[D]	1xCarbamidomethyl [C17]; 1xOxidation [M16]; 1xPhospho [S2(100)]	8.18008e-06	3.28236e-05	1	1	1	O14867	O14867 [195-214]	O14867 1xPhospho [S196(100)]	0	2337.96			1.47636e+06		Not Found	Not Found	High	High	2.066e-05	4.227e-06	4.65	72.1
FALSE	High	[K].ASPPLQDSASQTYESMCLEK.[D]	1xCarbamidomethyl [C17]; 1xPhospho [S2(100)]	0.0741244	0.00412987	1	1	1	O14867	O14867 [195-214]	O14867 1xPhospho [S196(100)]	0	2321.97		759682			Not Found	High	Not Found	High	0.002026	0.02819	2.82	91.35
FALSE	High	[K].ASPQPALTVK.[A]	1xPhospho [S2(100)]	0.0324901	0.00199558	1	1	1	Q8N9M1	Q8N9M1 [305-314]	Q8N9M1 1xPhospho [S306(100)]	0	1091.55		1.86559e+06			Not Found	High	Not Found	High	0.0009421	0.01235	2.02	52.01
FALSE	High	[K].ASPSENNAGGGSPSSGSGGNPTNTSGTTR.[R]	1xDeamidated [N]; 1xPhospho [S/T]	3.5041e-06	3.28236e-05	1	1	3	Q9NRH2	Q9NRH2 [596-624]		0	2687.08		935049	25026.3		Not Found	High	Peak Found	High	2.066e-05	1.875e-06	3.14	29.73
FALSE	High	[K].ASPSENNAGGGSPSSGSGGNPTNTSGTTR.[R]	1xPhospho [S12(100)]	2.59491e-15	3.28236e-05	1	1	4	Q9NRH2	Q9NRH2 [596-624]	Q9NRH2 1xPhospho [S607(100)]	0	2686.1		18814272			Not Found	High	Not Found	High	2.066e-05	3.14e-15	5.99	28.46
FALSE	High	[K].ASPSGQNISYIHSSSESVTPR.[T]	1xPhospho [S2(100)]	3.00722e-09	3.28236e-05	1	1	4	Q9NZC9	Q9NZC9 [197-217]	Q9NZC9 1xPhospho [S198(100)]	0	2284.02	889509	478421	6.91827e+06		High	Peak Found	High	High	2.066e-05	2.118e-09	5.98	63.97
FALSE	High	[K].ASPSVSTAGQPNWNLDEQLK.[Q]	1xPhospho [S2(100)]	9.58878e-06	3.28236e-05	1	1	3	Q8IVW6	Q8IVW6 [164-183]	Q8IVW6 1xPhospho [S165(100)]	0	2222.01	5.85757e+06				High	Not Found	Not Found	High	2.066e-05	4.934e-06	4.11	95.19
FALSE	High	[K].ASPSVSTAGQPNWNLDEQLK.[Q]	1xDeamidated [Q18]; 1xPhospho [S4(98)]	0.000755364	0.000139461	1	1	2	Q8IVW6	Q8IVW6 [164-183]	Q8IVW6 1xPhospho [S167(98)]	0	2223			316645		Not Found	Not Found	High	High	6.916e-05	0.0003287	2.7	98.82
FALSE	High	[K].ASPTLDFTER.[-]	1xPhospho [S2(100)]	0.0258604	0.00175843	1	1	2	O43426	O43426 [1564-1573]	O43426 1xPhospho [S1565(100)]	0	1216.52		7282946	609214		Not Found	High	Peak Found	High	0.0008429	0.009846	2.05	73.95
FALSE	High	[K].ASPTSTEEEQVMLR.[N]	1xPhospho [S2(100)]	0.00348643	0.000294319	1	1	2	Q96PE3	Q96PE3 [486-499]	Q96PE3 1xPhospho [S487(100)]	0	1657.71	297635	543171			High	High	Not Found	High	0.000151	0.001402	2.33	71.93
FALSE	High	[K].ASPVAVGSSGAGADPSFQPVLSAR.[Q]	1xPhospho [S2(100)]	2.03062e-07	3.28236e-05	1	1	1	Q5TGY3	Q5TGY3 [895-918]	Q5TGY3 1xPhospho [S896(100)]	0	2308.1	3.37629e+06				High	Not Found	Not Found	High	2.066e-05	1.211e-07	3.83	96.61
FALSE	High	[K].ASPVDSWK.[N]	1xPhospho [S2(100)]	0.0851147	0.00451487	1	1	2	Q99550	Q99550 [515-522]	Q99550 1xPhospho [S516(100)]	0	969.408		3.3129e+06			Not Found	High	Not Found	High	0.002255	0.03252	1.4	48.86
FALSE	High	[K].ASPVGDGNFR.[N]	1xPhospho [S2(100)]	0.0132047	0.000973413	1	1	3	Q86YS7	Q86YS7 [851-860]	Q86YS7 1xPhospho [S852(100)]	0	1099.46	5.43182e+06	9976783			High	High	Not Found	High	0.0004712	0.005047	2.26	42.68
FALSE	High	[K].ASPVPSDPEKPGTPGEGMLSSDLDR.[I]	2xPhospho [S2(100); S6(100)]	5.53681e-05	3.28236e-05	1	1	3	O14686	O14686 [1853-1877]	O14686 2xPhospho [S1854(100); S1858(100)]	0	2699.13	4.19934e+07	2.85317e+06	930540		Peak Found	High	Peak Found	High	2.066e-05	2.668e-05	3.77	87.28
FALSE	High	[K].ASPVPSDPEKPGTPGEGMLSSDLDR.[I]	1xOxidation [M18]; 1xPhospho [T13(100)]	2.52244e-07	3.28236e-05	1	1	2	O14686	O14686 [1853-1877]	O14686 1xPhospho [T1865(100)]	0	2635.16		2.57314e+06	853733		Not Found	High	Peak Found	High	2.066e-05	1.496e-07	4.28	75.49
FALSE	High	[K].ASPVPSDPEKPGTPGEGMLSSDLDR.[I]	1xPhospho [T13(100)]	1.39431e-07	3.28236e-05	1	1	3	O14686	O14686 [1853-1877]	O14686 1xPhospho [T1865(100)]	0	2619.16		1.02308e+06	3.45654e+06		Not Found	High	High	High	2.066e-05	8.45e-08	3.91	86.57
FALSE	High	[K].ASPVPSDPEKPGTPGEGMLSSDLDR.[I]	1xOxidation [M18]; 2xPhospho [S2(100); T13(100)]	0.00540356	0.000444949	1	1	2	O14686	O14686 [1853-1877]	O14686 2xPhospho [S1854(100); T1865(100)]	0	2715.13		3283721			Not Found	High	Not Found	High	0.0002183	0.002122	2.96	76.93
FALSE	High	[K].ASPVTSPAAAFPTASPANK.[D]	2xPhospho [S2(100); S15(100)]	6.61809e-06	3.28236e-05	1	1	1	Q9UIF9	Q9UIF9 [495-513]	Q9UIF9 2xPhospho [S496(100); S509(100)]	0	1944.85		499807	3.84229e+06		Not Found	Peak Found	High	High	2.066e-05	3.457e-06	5.31	81.38
FALSE	High	[K].ASPVTSPAAAFPTASPANK.[D]	1xPhospho [S15(99.3)]	4.63802e-05	3.28236e-05	1	1	2	Q9UIF9	Q9UIF9 [495-513]	Q9UIF9 1xPhospho [S509(99.3)]	0	1864.88	3.66318e+06		266849		High	Not Found	Peak Found	High	2.066e-05	2.241e-05	4.14	79.7
FALSE	High	[K].ASPVTTSPTAATTQNPVLSK.[L]	2xPhospho [S2(99.2); T/S]	0.000211659	3.28236e-05	1	1	3	Q96JN0	Q96JN0 [36-55]	Q96JN0 2xPhospho [S37(99.2); T/S]	0	2130.97	187317	1.52634e+06	968804		Peak Found	High	High	High	2.066e-05	9.655e-05	3.28	75.07
FALSE	High	[K].ASPVTTSPTAATTQNPVLSK.[L]	1xPhospho [T/S]	0.000735005	0.000139461	1	1	3	Q96JN0	Q96JN0 [36-55]		0	2051.01	4.79638e+06		208771		High	Not Found	High	High	6.916e-05	0.0003203	2.06	73.82
FALSE	High	[K].ASQDPFLQHVNK.[E]	1xPhospho [S2(100)]	5.97712e-05	3.28236e-05	1	1	1	Q68CQ4	Q68CQ4 [185-196]	Q68CQ4 1xPhospho [S186(100)]	0	1463.67			508857		Not Found	Not Found	High	High	2.066e-05	2.866e-05	3.05	62.39
FALSE	High	[K].ASQEPSPKPGTEVIPAAPR.[K]	1xPhospho [S6(100)]	6.85654e-09	3.28236e-05	1	1	3	Q96CP2	Q96CP2 [16-34]	Q96CP2 1xPhospho [S21(100)]	0	2011.98		3.88233e+06	4.32204e+06		Not Found	High	High	High	2.066e-05	4.666e-09	5.23	66.7
FALSE	High	[K].ASQGSDLEQNEASR.[K]	1xPhospho [S5(100)]	9.22648e-06	3.28236e-05	1	1	2	Q96T21	Q96T21 [366-379]	Q96T21 1xPhospho [S370(100)]	0	1571.63	2.96796e+06				High	Not Found	Not Found	High	2.066e-05	4.758e-06	4.19	30.13
FALSE	High	[K].ASQMVNSCITSPSTPSK.[K]	1xCarbamidomethyl [C8]; 1xOxidation [M4]; 1xPhospho [T14(99.6)]	9.4969e-06	3.28236e-05	1	1	3	Q86T82	Q86T82 [618-634]	Q86T82 1xPhospho [T631(99.6)]	0	1890.8		507519	716582		Not Found	High	High	High	2.066e-05	4.9e-06	3.59	44.58
FALSE	High	[K].ASQMVNSCITSPSTPSK.[K]	1xCarbamidomethyl [C8]; 1xPhospho [T14(99.4)]	9.76772e-05	3.28236e-05	1	1	2	Q86T82	Q86T82 [618-634]	Q86T82 1xPhospho [T631(99.4)]	0	1874.8	57324.1	68489.9	2.89343e+06		Peak Found	Peak Found	High	High	2.066e-05	4.59e-05	2.99	55.91
FALSE	High	[K].ASQMVNSCITSPSTPSK.[K]	1xCarbamidomethyl [C8]; 2xPhospho [S11(100); S/T]	3.02654e-05	3.28236e-05	1	1	3	Q86T82	Q86T82 [618-634]	Q86T82 2xPhospho [S628(100); S/T]	0	1954.77		488894			Not Found	High	Not Found	High	2.066e-05	1.492e-05	3.77	55.53
FALSE	High	[K].ASQMVNSCITSPSTPSKK.[F]	1xCarbamidomethyl [C8]; 1xPhospho [S/T]	0.0117152	0.000887642	1	1	1	Q86T82	Q86T82 [618-635]		1	2002.9			243851		Not Found	Not Found	High	High	0.0004347	0.00448	1.18	49.16
FALSE	High	[K].ASQSETSVCSGSLDGVEYSQR.[K]	1xCarbamidomethyl [C9]; 1xPhospho [S2(99.5)]	0.000797845	0.000139461	1	1	1	Q53T94	Q53T94 [181-201]	Q53T94 1xPhospho [S182(99.5)]	0	2326.95				No Quan Values	Not Found	High	Not Found	High	6.916e-05	0.0003467	2.55
FALSE	High	[K].ASQSRPNSSALETLGGEK.[L]	2xPhospho [S4(100); S8(99.2)]	1.29859e-06	3.28236e-05	1	1	3	O94804	O94804 [447-464]	O94804 2xPhospho [S450(100); S454(99.2)]	0	1991.85		9239777	152869		Not Found	High	Peak Found	High	2.066e-05	7.208e-07	6.1	65.84
FALSE	High	[K].ASQSRPNSSALETLGGEK.[L]	1xPhospho [S4(99.5)]	1.90025e-06	3.28236e-05	1	1	4	O94804	O94804 [447-464]	O94804 1xPhospho [S450(99.5)]	0	1911.88		8944150	1.43017e+06		Not Found	High	High	High	2.066e-05	1.039e-06	4.68	59.42
FALSE	High	[K].ASQSRPNSSALETLGGEK.[L]	1xDeamidated [Q3]; 2xPhospho [S4(99.3); S/T]	0.00730059	0.00056696	1	1	1	O94804	O94804 [447-464]	O94804 2xPhospho [S450(99.3); S/T]	0	1992.83				No Quan Values	Not Found	High	Not Found	High	0.0002833	0.002837	3.1
FALSE	High	[K].ASQTPVPPGAPSPDKDPAKESPKPEEQK.[N]	2xPhospho [S12(100); S21(100)]	5.51117e-06	3.28236e-05	1	1	2	Q15911	Q15911 [3398-3425]	Q15911 2xPhospho [S3409(100); S3418(100)]	2	3072.4		8.31508e+06			Not Found	High	Not Found	High	2.066e-05	2.891e-06	4.19	51.2
FALSE	High	[K].ASRDPSPIQDGNEDMK.[A]	1xOxidation [M15]; 1xPhospho [S6(99.3)]	0.00479275	0.000420038	1	1	2	Q16566	Q16566 [355-370]	Q16566 1xPhospho [S360(99.3)]	1	1855.75	783935				High	Not Found	Not Found	High	0.000206	0.00189	2.68	28.75
FALSE	High	[K].ASREDSGLFSPIR.[S]	2xPhospho [S10(100); S]	0.0780621	0.00422942	1	1	2	Q9UKA4	Q9UKA4 [439-451]	Q9UKA4 2xPhospho [S448(100); S]	1	1594.67		504171			Not Found	High	Not Found	High	0.002113	0.02983	1.51	83.36
FALSE	High	[K].ASSAPAAAAGLLR.[E]	1xPhospho [S3(100)]	0.000186558	3.28236e-05	1	1	1	Q13233	Q13233 [33-45]	Q13233 1xPhospho [S35(100)]	0	1235.61	708770		392333		High	Not Found	Peak Found	High	2.066e-05	8.565e-05	3.05	81.32
FALSE	High	[K].ASSDLDQASVSPSEEENSESSSESEK.[T]	1xPhospho [S20(98.2)]	3.76672e-06	3.28236e-05	1	1	1	Q7Z4V5	Q7Z4V5 [173-198]	Q7Z4V5 1xPhospho [S192(98.2)]	0	2795.09	993294				High	Not Found	Not Found	High	2.066e-05	2.01e-06	4.6	49.44
FALSE	High	[K].ASSFADMMGILK.[D]	1xPhospho [S3(100)]	0.000483999	0.000109454	1	1	2	Q9H019	Q9H019 [236-247]	Q9H019 1xPhospho [S238(100)]	0	1350.58	158242		6.00709e+06		Peak Found	Not Found	High	High	5.534e-05	0.0002146	3.06	120.52
FALSE	High	[K].ASSFSGISVLTR.[G]	1xPhospho [S3(100)]	0.00244776	0.000268299	1	1	2	Q15032	Q15032 [379-390]	Q15032 1xPhospho [S381(100)]	0	1304.62			7.29457e+06		High	Not Found	High	High	0.0001407	0.001001	2.5	98.13
FALSE	High	[K].ASSGDQGSPPCFLR.[F]	1xCarbamidomethyl [C11]; 1xPhospho [S8(100)]	2.66258e-06	3.28236e-05	1	1	8	O75147	O75147 [3-16]	O75147 1xPhospho [S10(100)]	0	1558.64		3.31725e+06	2.11318e+07		Not Found	High	High	High	2.066e-05	1.439e-06	5.13	75.27
FALSE	High	[K].ASSGDQGSPPCFLR.[F]	1xCarbamidomethyl [C11]; 1xDeamidated [Q6]; 1xPhospho [S8(100)]	0.0119075	0.000887642	1	1	1	O75147	O75147 [3-16]	O75147 1xPhospho [S10(100)]	0	1559.62	616604	1.18425e+06			Peak Found	High	Not Found	High	0.0004347	0.004544	2.19	79.81
FALSE	High	[K].ASSLDSAVPIAPPPR.[Q]	1xPhospho [S]	0.000300983	7.31745e-05	1	1	1	Q7Z6J0	Q7Z6J0 [799-813]		0	1557.77			6.70699e+06		Not Found	Not Found	High	High	3.904e-05	0.0001358	3.22	87.38
FALSE	High	[K].ASSLPGSLQR.[S]	1xPhospho [S3(100)]	0.00331461	0.000294319	1	1	6	O75122	O75122 [358-367]	O75122 1xPhospho [S360(100)]	0	1095.52		6534834	1.74201e+07		Not Found	High	High	High	0.000151	0.001334	1.97	53.54
FALSE	High	[K].ASSLPGSLQR.[S]	2xPhospho [S3(100); S7(100)]	0.0573337	0.00334045	1	1	1	O75122	O75122 [358-367]	O75122 2xPhospho [S360(100); S364(100)]	0	1175.49		954244			Not Found	High	Not Found	High	0.001605	0.0218	2.49	51.81
FALSE	High	[K].ASSPAESSPEDSGYMR.[M]	1xOxidation [M15]; 1xPhospho [S/Y]	0.003668	0.000294319	1	1	1	Q9Y4H2	Q9Y4H2 [729-744]		0	1766.66	737867	328750			High	Peak Found	Not Found	High	0.000151	0.001466	1.76	34.75
FALSE	High	[K].ASSPAESSPEDSGYMR.[M]	2xPhospho [S7(100); S8(100)]	0.0277963	0.00183527	1	1	1	Q9Y4H2	Q9Y4H2 [729-744]	Q9Y4H2 2xPhospho [S735(100); S736(100)]	0	1830.63	374948				High	Not Found	Not Found	High	0.0008748	0.01055	2.03	47.63
FALSE	High	[K].ASSPELPVSVENIK.[Q]	1xPhospho [S]	8.3085e-05	3.28236e-05	1	1	1	Q969R5	Q969R5 [687-700]		0	1549.75			1.71682e+07		Not Found	Not Found	High	High	2.066e-05	3.935e-05	3.58	94.81
FALSE	High	[K].ASSPSDIISSK.[D]	1xPhospho [S3(100)]	0.00107551	0.000139461	1	1	1	Q9ULD9	Q9ULD9 [962-972]	Q9ULD9 1xPhospho [S964(100)]	0	1171.52		10341944	86283.2		Not Found	High	Peak Found	High	8.506e-05	0.00046	2.64	53.17
FALSE	High	[K].ASSPSPLTIGTPESQR.[K]	1xPhospho [T11(100)]	2.88986e-06	3.28236e-05	1	1	11	Q9NPI6	Q9NPI6 [521-536]	Q9NPI6 1xPhospho [T531(100)]	0	1707.79		2.2193e+07	5.12238e+07		Not Found	High	High	High	2.066e-05	1.561e-06	4.67	70.09
FALSE	High	[K].ASSPSPLTIGTPESQR.[K]	2xPhospho [S2(98.8); T11(100)]	0.00068966	0.000139461	1	1	7	Q9NPI6	Q9NPI6 [521-536]	Q9NPI6 2xPhospho [S522(98.8); T531(100)]	0	1787.76	99615.3	10449813			Peak Found	High	Not Found	High	6.916e-05	0.0003014	3.36	70.25
FALSE	High	[K].ASSPSPLTIGTPESQR.[K]	3xPhospho [S3(100); S5(98.9); T11(100)]	0.0470527	0.00280763	1	1	2	Q9NPI6	Q9NPI6 [521-536]	Q9NPI6 3xPhospho [S523(100); S525(98.9); T531(100)]	0	1867.73	542042				High	Not Found	Not Found	High	0.001369	0.01792	2.88	63.35
FALSE	High	[K].ASSQVLSESPSQDSLDAFMSEMK.[S]	1xOxidation [M22]; 1xPhospho [S9(100)]	1.51512e-06	3.28236e-05	1	1	1	Q9BWU0	Q9BWU0 [522-544]	Q9BWU0 1xPhospho [S530(100)]	0	2570.07	438109	1.47995e+06	3.57668e+06		Peak Found	Peak Found	High	High	2.066e-05	8.358e-07	5.61	104.78
FALSE	High	[K].ASSQVLSESPSQDSLDAFMSEMK.[S]	1xPhospho [S9(100)]	5.11652e-08	3.28236e-05	1	1	1	Q9BWU0	Q9BWU0 [522-544]	Q9BWU0 1xPhospho [S530(100)]	0	2554.07	1.90332e+06				High	Not Found	Not Found	High	2.066e-05	3.229e-08	5.17	121.37
FALSE	High	[K].ASSRLENLGIPEEELLR.[Q]	1xPhospho [S]	0.0664793	0.00375903	1	1	1	Q01658	Q01658 [104-120]		1	2006	196107				High	Not Found	Not Found	High	0.001874	0.02529	1.59	106.53
FALSE	High	[K].ASSTGTESSDDFEERDPDLGDGLENGLGSPFGK.[W]	1xPhospho [S29(100)]	4.98346e-05	3.28236e-05	1	1	1	Q9P107	Q9P107 [452-484]	Q9P107 1xPhospho [S480(100)]	1	3466.44				No Quan Values	Not Found	High	Not Found	High	2.066e-05	2.409e-05	3.25
FALSE	High	[K].ASSTPSSETQEEFVDDFR.[V]	1xPhospho [S/T]	0.000120928	3.28236e-05	1	1	3	P30622	P30622 [42-59]		0	2111.84	468183	1.48048e+06			High	High	Not Found	High	2.066e-05	5.654e-05	3.7	93.5
FALSE	High	[K].ASSVGVLSPQKK.[S]	1xPhospho [S8(100)]	6.06346e-05	3.28236e-05	1	1	1	Q9UGU5	Q9UGU5 [490-501]	Q9UGU5 1xPhospho [S497(100)]	1	1280.66		3.62329e+06	130548		Not Found	High	Peak Found	High	2.066e-05	2.906e-05	3.67	40.57
FALSE	High	[K].ASTLQLGSPR.[A]	1xPhospho [S8(100)]	0.000302371	7.31745e-05	1	1	1	Q7L8L6	Q7L8L6 [88-97]	Q7L8L6 1xPhospho [S95(100)]	0	1109.54		647059	282762		Not Found	High	Peak Found	High	3.904e-05	0.0001363	3.28	55.65
FALSE	High	[K].ASTLVHKPQSDFTNDALSPK.[F]	1xPhospho [T/S]	0.0168073	0.0011099	1	1	1	Q96L73	Q96L73 [735-754]		0	2236.06				No Quan Values	High	Not Found	Not Found	High	0.0005281	0.006383	3.13
FALSE	High	[K].ASTNNESSNHSFGSLGSLSDK.[E]	1xPhospho [S19(100)]	4.22842e-06	3.28236e-05	1	1	3	Q9UKI8	Q9UKI8 [87-107]	Q9UKI8 1xPhospho [S105(100)]	0	2218.92		298403	2.6164e+07		Not Found	Peak Found	High	High	2.066e-05	2.251e-06	5.21	67.12
FALSE	High	[K].ASTNNESSNHSFGSLGSLSDK.[E]	2xPhospho [S17(98.9); S19(100)]	0.00414705	0.000356096	1	1	1	Q9UKI8	Q9UKI8 [87-107]	Q9UKI8 2xPhospho [S103(98.9); S105(100)]	0	2298.89		1.01516e+06			Not Found	High	Not Found	High	0.0001777	0.001649	4.71	71.06
FALSE	High	[K].ASTNNESSNHSFGSLGSLSDK.[E]	2xDeamidated [N5; N9]; 1xPhospho [S19(100)]	0.0264408	0.00178613	1	1	1	Q9UKI8	Q9UKI8 [87-107]	Q9UKI8 1xPhospho [S105(100)]	0	2220.89				No Quan Values	Not Found	High	Not Found	High	0.0008542	0.01007	3.93
FALSE	High	[K].ASTNNESSNHSFGSLGSLSDKESETPEK.[K]	1xPhospho [S19(100)]	1.12321e-14	3.28236e-05	1	1	3	Q9UKI8	Q9UKI8 [87-114]	Q9UKI8 1xPhospho [S105(100)]	1	3019.28		6.79307e+06	836134		Not Found	High	High	High	2.066e-05	1.282e-14	7.63	64.38
FALSE	High	[K].ASTNNESSNHSFGSLGSLSDKESETPEKK.[Q]	2xPhospho [S17(98.7); T25(98.8)]	0.000233402	3.28236e-05	1	1	1	Q9UKI8	Q9UKI8 [87-115]	Q9UKI8 2xPhospho [S103(98.7); T111(98.8)]	2	3227.34		1.34049e+06			Not Found	High	Not Found	High	2.066e-05	0.0001062	4.57	59.35
FALSE	High	[K].ASTNNESSNHSFGSLGSLSDKESETPEKK.[Q]	1xDeamidated [N9]; 2xPhospho [S17(98.9); T25(98.9)]	0.00526406	0.000444949	1	1	1	Q9UKI8	Q9UKI8 [87-115]	Q9UKI8 2xPhospho [S103(98.9); T111(98.9)]	2	3228.33				No Quan Values	Not Found	High	Not Found	High	0.0002183	0.002069	4.27
FALSE	High	[K].ASTTSLSGSDSETEGK.[Q]	1xPhospho [S9(100)]	7.35354e-07	3.28236e-05	1	1	1	Q8N1G2	Q8N1G2 [45-60]	Q8N1G2 1xPhospho [S53(100)]	0	1636.66	1.10624e+07	1.49062e+06	31017		High	Peak Found	Peak Found	High	2.066e-05	4.174e-07	4.65	31.59
FALSE	High	[K].ASTTSLSGSDSETEGK.[Q]	2xPhospho [S7(100); S9(100)]	2.79112e-07	3.28236e-05	1	1	4	Q8N1G2	Q8N1G2 [45-60]	Q8N1G2 2xPhospho [S51(100); S53(100)]	0	1716.62	1.65452e+07				High	Not Found	Not Found	High	2.066e-05	1.647e-07	4.97	31.01
FALSE	High	[K].ASVASEVSTTSSTSKPPTGR.[R]	3xPhospho [T10(98.8); S11(96.7); S12(96.7)]	0.00918787	0.00071171	1	1	1	Q5SW79	Q5SW79 [1122-1141]	Q5SW79 3xPhospho [T1131(98.8); S1132(96.7); S1133(96.7)]	0	2189.88		328239			Not Found	High	Not Found	High	0.0003452	0.00353	2.75	44.01
FALSE	High	[K].ASVDAPPQVNVEVFCNTSMEASPK.[A]	1xCarbamidomethyl [C15]; 1xOxidation [M19]; 1xPhospho [S22(100)]	3.7356e-09	3.28236e-05	1	1	2	Q8IWC1	Q8IWC1 [301-324]	Q8IWC1 1xPhospho [S322(100)]	0	2673.16	3.14281e+06	4.42181e+06	440111		High	Peak Found	Peak Found	High	2.066e-05	2.605e-09	6.78	98.08
FALSE	High	[K].ASVDAPPQVNVEVFCNTSMEASPK.[A]	1xCarbamidomethyl [C15]; 1xPhospho [S22(96.5)]	0.000647161	0.000139461	1	1	1	Q8IWC1	Q8IWC1 [301-324]	Q8IWC1 1xPhospho [S322(96.5)]	0	2657.16	6.39721e+06				High	Not Found	Not Found	High	6.916e-05	0.000284	3.57	105.04
FALSE	High	[K].ASVDAPPQVNVEVFCNTSMEASPK.[A]	1xCarbamidomethyl [C15]; 1xDeamidated [N10]; 1xPhospho [T/S]	0.0174679	0.00116759	1	1	1	Q8IWC1	Q8IWC1 [301-324]		0	2658.15	1.8631e+06				High	Not Found	Not Found	High	0.0005531	0.00666	2.84	104.56
FALSE	High	[K].ASVPAALASPSAR.[V]	1xPhospho [S9(100)]	0.0128496	0.000973413	1	1	1	P35711	P35711 [431-443]	P35711 1xPhospho [S439(100)]	0	1277.62		374628	1.14859e+06		Not Found	Peak Found	High	High	0.0004712	0.004911	2.71	62.17
FALSE	High	[K].ASVSGPNSPSESR.[R]	1xPhospho [S8(100)]	0.000121502	3.28236e-05	1	1	1	Q9UJV3	Q9UJV3 [109-121]	Q9UJV3 1xPhospho [S116(100)]	0	1354.56	1.44782e+06		33502.2		High	Not Found	Peak Found	High	2.066e-05	5.66e-05	3.44	24.51
FALSE	High	[K].ASVSGPNSPSESRR.[E]	1xPhospho [S8(99.6)]	0.000192774	3.28236e-05	1	1	2	Q9UJV3	Q9UJV3 [109-122]	Q9UJV3 1xPhospho [S116(99.6)]	1	1510.66		481810			Not Found	High	Not Found	High	2.066e-05	8.843e-05	3.4	22
FALSE	High	[K].ASVSGPNSPSETR.[R]	1xPhospho [S8(100)]	2.8162e-05	3.28236e-05	1	1	2	O15344	O15344 [89-101]	O15344 1xPhospho [S96(100)]	0	1368.58	1.41413e+07	135548	44125.7		High	Peak Found	Peak Found	High	2.066e-05	1.39e-05	3.41	27.09
FALSE	High	[K].ASVSGPNSPSETR.[R]	2xPhospho [S4(100); S8(99.6)]	0.000186558	3.28236e-05	1	1	3	O15344	O15344 [89-101]	O15344 2xPhospho [S92(100); S96(99.6)]	0	1448.55	6.21651e+06				High	Not Found	Not Found	High	2.066e-05	8.558e-05	3.46	27.13
FALSE	High	[K].ASVSGPNSPSETRR.[E]	1xPhospho [S8(100)]	0.000322463	7.31745e-05	1	1	4	O15344	O15344 [89-102]	O15344 1xPhospho [S96(100)]	1	1524.68		1.86638e+07			Not Found	High	Not Found	High	3.904e-05	0.0001449	2.9	24.08
FALSE	High	[K].ASVSGPNSPSETRR.[E]	2xPhospho [S4(100); S8(100)]	0.0393074	0.00237602	1	1	1	O15344	O15344 [89-102]	O15344 2xPhospho [S92(100); S96(100)]	1	1604.65	5.49474e+07		178129		High	Not Found	Peak Found	High	0.001139	0.01494	2.98	25.68
FALSE	High	[K].ASVSGPNSPSETRR.[E]	1xDeamidated [N7]; 2xPhospho [S4(100); S8(100)]	0.108476	0.00571171	1	1	1	O15344	O15344 [89-102]	O15344 2xPhospho [S92(100); S96(100)]	1	1605.63	580394				High	Not Found	Not Found	High	0.002831	0.0415	2.91	27.71
FALSE	High	[K].ASVSQTSPQSASSPR.[M]	1xPhospho [S7(100)]	4.81176e-07	3.28236e-05	1	1	5	Q8TDY2	Q8TDY2 [641-655]	Q8TDY2 1xPhospho [S647(100)]	0	1569.69		12191946	22552.5		Not Found	High	Peak Found	High	2.066e-05	2.781e-07	4.38	28.2
FALSE	High	[K].ASVSQTSPQSASSPR.[M]	1xDeamidated [Q9]; 1xPhospho [S7(98.4)]	0.00112654	0.000139461	1	1	1	Q8TDY2	Q8TDY2 [641-655]	Q8TDY2 1xPhospho [S647(98.4)]	0	1570.67				No Quan Values	Not Found	High	Not Found	High	8.506e-05	0.0004801	2.39
FALSE	High	[K].ASVVDPSTESSPAPQEGSEQPASPASPLSSR.[Q]	2xPhospho [S23(100); S26(100)]	1.55028e-07	3.28236e-05	1	1	3	Q66K14	Q66K14 [410-440]	Q66K14 2xPhospho [S432(100); S435(100)]	0	3212.37		9.01088e+06	3.46636e+06		Not Found	High	Peak Found	High	2.066e-05	9.374e-08	6.91	73.59
FALSE	High	[K].ASVVDPSTESSPAPQEGSEQPASPASPLSSR.[Q]	1xDeamidated [Q15]; 1xPhospho [S26(100)]	1.24763e-11	3.28236e-05	1	1	1	Q66K14	Q66K14 [410-440]	Q66K14 1xPhospho [S435(100)]	0	3133.38				No Quan Values	Not Found	High	Not Found	High	2.066e-05	1.086e-11	6.02
FALSE	High	[K].ASVVDPSTESSPAPQEGSEQPASPASPLSSR.[Q]	1xPhospho [S23(100)]	6.34571e-13	3.28236e-05	1	1	3	Q66K14	Q66K14 [410-440]	Q66K14 1xPhospho [S432(100)]	0	3132.4		149209327	1.29665e+06		Not Found	High	High	High	2.066e-05	6.201e-13	7.02	74.44
FALSE	High	[K].ASYDVSDSGQLEHVQPWSV.[-]	1xPhospho [S18(100)]	0.0798816	0.00436146	1	1	1	Q01813	Q01813 [766-784]	Q01813 1xPhospho [S783(100)]	0	2183.93			4.98577e+06		Not Found	Not Found	High	High	0.002168	0.03041	3.18	102.07
FALSE	High	[K].ASYHFSPEELDENTSPLLGDAR.[F]	1xPhospho [S15(100)]	8.67194e-10	3.28236e-05	1	1	3	O75410	O75410 [262-283]	O75410 1xPhospho [S276(100)]	0	2528.1		1.10965e+06	1.09384e+07		Not Found	High	High	High	2.066e-05	6.394e-10	6.34	101.2
FALSE	High	[K].ASYHFSPEELDENTSPLLGDAR.[F]	1xDeamidated [N13]; 1xPhospho [S15(100)]	6.08597e-08	3.28236e-05	1	1	1	O75410	O75410 [262-283]	O75410 1xPhospho [S276(100)]	0	2529.08				No Quan Values	Not Found	Not Found	High	High	2.066e-05	3.818e-08	6.11
FALSE	High	[K].ATAPEAPSPPSADVNSPPPLPPPTSPGGPK.[E]	1xDeamidated [N15]; 2xPhospho [S16(99.2); T/S]	8.25525e-07	3.28236e-05	1	1	3	Q8IX07	Q8IX07 [37-66]	Q8IX07 2xPhospho [S52(99.2); T/S]	0	2991.34	257795		5.51756e+06		Peak Found	Not Found	High	High	2.066e-05	4.663e-07	4.55	91.22
FALSE	High	[K].ATAPEAPSPPSADVNSPPPLPPPTSPGGPK.[E]	3xPhospho [S8(98.5); S16(100); T/S]	2.47428e-07	3.28236e-05	1	1	5	Q8IX07	Q8IX07 [37-66]	Q8IX07 3xPhospho [S44(98.5); S52(100); T/S]	0	3070.32		1.08467e+06	1.03185e+07		Not Found	High	High	High	2.066e-05	1.47e-07	5.18	90.11
FALSE	High	[K].ATAPEAPSPPSADVNSPPPLPPPTSPGGPK.[E]	2xPhospho [S25(99.2); T/S]	2.03062e-07	3.28236e-05	1	1	3	Q8IX07	Q8IX07 [37-66]	Q8IX07 2xPhospho [S61(99.2); T/S]	0	2990.36	532908		5.46562e+06		Peak Found	Not Found	High	High	2.066e-05	1.213e-07	4.43	91.35
FALSE	High	[K].ATAPEAPSPPSADVNSPPPLPPPTSPGGPK.[E]	1xPhospho [T/S]	1.75924e-06	3.28236e-05	1	1	2	Q8IX07	Q8IX07 [37-66]		0	2910.39	997300				High	Not Found	Not Found	High	2.066e-05	9.655e-07	3.39	89.47
FALSE	High	[K].ATCDSDFAVETLELETQGEEVK.[E]	1xCarbamidomethyl [C3]; 1xPhospho [T2(99.4)]	2.06753e-08	3.28236e-05	1	1	1	Q14966	Q14966 [1154-1175]	Q14966 1xPhospho [T1155(99.4)]	0	2551.08		4868624			Not Found	High	Not Found	High	2.066e-05	1.35e-08	6.25	112.24
FALSE	High	[K].ATDEDMQSLASLMSMK.[Q]	2xPhospho [S8(100); S11(100)]	0.107852	0.00571171	1	1	1	Q8NDI1	Q8NDI1 [164-179]	Q8NDI1 2xPhospho [S171(100); S174(100)]	0	1917.71		200168			Not Found	High	Not Found	High	0.002831	0.0412	1.48	118.89
FALSE	High	[K].ATDGDLAQEPGPGLTFEDSGNPKSPDK.[A]	1xPhospho [S24(100)]	2.16406e-10	3.28236e-05	1	1	1	O15417	O15417 [2520-2546]	O15417 1xPhospho [S2543(100)]	1	2823.24		17336500			Not Found	High	Not Found	High	2.066e-05	1.688e-10	7.58	83.65
FALSE	High	[K].ATDSDLSSPR.[H]	1xPhospho [S/T]	0.00200532	0.000236645	1	1	1	Q9BRD0	Q9BRD0 [351-360]		0	1128.46	2.60605e+06				High	Not Found	Not Found	High	0.000127	0.0008292	3	26.37
FALSE	High	[K].ATDSDLSSPR.[H]	2xPhospho [S4(100); S8(100)]	0.00252093	0.000268299	1	1	2	Q9BRD0	Q9BRD0 [351-360]	Q9BRD0 2xPhospho [S354(100); S358(100)]	0	1208.42	1.6743e+06				High	Not Found	Not Found	High	0.0001407	0.001027	3.34	27.82
FALSE	High	[K].ATEDASDLNDDDNLPTQELYYVFDK.[F]	1xPhospho [T/S/Y]	0.00160158	0.000206449	1	1	1	Q5TAX3	Q5TAX3 [878-902]		0	2971.24		544640			Not Found	High	Not Found	High	0.0001142	0.0006699	1.82	122.73
FALSE	High	[K].ATEDGEEDEVSAGEK.[E]	1xPhospho [S11(100)]	1.12245e-07	3.28236e-05	1	1	6	Q9BXW9	Q9BXW9 [1425-1439]	Q9BXW9 1xPhospho [S1435(100)]	0	1645.61	9.67626e+07		94934.1		High	Not Found	Peak Found	High	2.066e-05	6.859e-08	5	29.77
FALSE	High	[K].ATEETGQAQSGQANCQGLSPVSVASK.[N]	1xCarbamidomethyl [C15]; 1xPhospho [S19(99.7)]	3.21714e-09	3.28236e-05	1	1	4	Q9UHF7	Q9UHF7 [160-185]	Q9UHF7 1xPhospho [S178(99.7)]	0	2685.18		3.00081e+07	957796		Not Found	High	High	High	2.066e-05	2.256e-09	7.4	61.7
FALSE	High	[K].ATEETGQAQSGQANCQGLSPVSVASK.[N]	1xCarbamidomethyl [C15]; 1xDeamidated [Q/N]; 1xPhospho [S19(100)]	2.52244e-07	3.28236e-05	1	1	2	Q9UHF7	Q9UHF7 [160-185]	Q9UHF7 1xPhospho [S178(100)]	0	2686.17		859219			Not Found	High	Not Found	High	2.066e-05	1.492e-07	4.77	62.6
FALSE	High	[K].ATEPPSPDAGELSLASR.[L]	1xPhospho [T2(99.6)]	2.35757e-05	3.28236e-05	1	1	3	Q8IYB8	Q8IYB8 [720-736]	Q8IYB8 1xPhospho [T721(99.6)]	0	1777.8	70639.4	945572	114836		Peak Found	High	Peak Found	High	2.066e-05	1.17e-05	3.01	78.03
FALSE	High	[K].ATGEEEGMDIQK.[S]	1xPhospho [T2(100)]	0.00025139	7.31745e-05	1	1	1	Q96GA3	Q96GA3 [170-181]	Q96GA3 1xPhospho [T171(100)]	0	1387.54				No Quan Values	High	Not Found	Not Found	High	3.904e-05	0.0001143	3.48
FALSE	High	[K].ATGEEEGMDIQK.[S]	1xOxidation [M8]; 1xPhospho [T2(100)]	0.000479622	0.000109454	1	1	2	Q96GA3	Q96GA3 [170-181]	Q96GA3 1xPhospho [T171(100)]	0	1403.54	486719				High	Not Found	Not Found	High	5.534e-05	0.0002126	2.92	26.92
FALSE	High	[K].ATGEEEGMDIQKSENEDDSEWEDVDDEK.[G]	1xPhospho [S13(100)]	3.54724e-08	3.28236e-05	1	1	1	Q96GA3	Q96GA3 [170-197]	Q96GA3 1xPhospho [S182(100)]	1	3309.24	926153				High	Not Found	Not Found	High	2.066e-05	2.266e-08	5.11	75.63
FALSE	High	[K].ATGEPGTFVCTSHLPAAASASPK.[L]	1xCarbamidomethyl [C10]; 1xPhospho [S/T]	0.0223923	0.00144239	1	1	2	Q8IY33	Q8IY33 [229-251]		0	2337.06	384355	3525259			High	Peak Found	Not Found	High	0.000707	0.008527	1.86	80.12
FALSE	High	[K].ATGGLCLLGAYADSDDDDNDVSEK.[L]	1xCarbamidomethyl [C6]; 1xPhospho [S14(100)]	1.23725e-10	3.28236e-05	1	1	12	Q8N3X1	Q8N3X1 [103-126]	Q8N3X1 1xPhospho [S116(100)]	0	2581.03	111765	9.60697e+07	1.06303e+07		Peak Found	High	High	High	2.066e-05	9.869e-11	7.13	101.71
FALSE	High	[K].ATGGLCLLGAYADSDDDDNDVSEK.[L]	1xCarbamidomethyl [C6]; 1xDeamidated [N19]; 1xPhospho [S14(100)]	0.00216674	0.000236645	1	1	1	Q8N3X1	Q8N3X1 [103-126]	Q8N3X1 1xPhospho [S116(100)]	0	2582.01		960307			Not Found	High	Not Found	High	0.000127	0.0008916	2.57	104.87
FALSE	High	[K].ATGNSTPCTSSLPTTHPPSHR.[A]	1xCarbamidomethyl [C8]; 1xPhospho [T6(97.8)]	0.00761831	0.000593631	1	1	2	Q13952	Q13952 [338-358]	Q13952 1xPhospho [T343(97.8)]	0	2286		237580	221013		Not Found	Peak Found	High	High	0.0002944	0.002943	1.74	42.63
FALSE	High	[K].ATGPPSQNSNIGTGRGSEGDCSPEDK.[N]	1xCarbamidomethyl [C21]; 1xPhospho [S17(99.1)]	8.50134e-06	3.28236e-05	1	1	1	Q9UKJ3	Q9UKJ3 [1060-1085]	Q9UKJ3 1xPhospho [S1076(99.1)]	1	2698.1	599866	1.461e+06			Peak Found	High	Not Found	High	2.066e-05	4.404e-06	3.77	38.62
FALSE	High	[K].ATGPPSQNSNIGTGRGSEGDCSPEDK.[N]	1xCarbamidomethyl [C21]; 1xDeamidated [Q7]; 1xPhospho [S17(99.1)]	0.000101945	3.28236e-05	1	1	1	Q9UKJ3	Q9UKJ3 [1060-1085]	Q9UKJ3 1xPhospho [S1076(99.1)]	1	2699.09				No Quan Values	Not Found	High	Not Found	High	2.066e-05	4.796e-05	3.42
FALSE	High	[K].ATGPPSQNSNIGTGRGSEGDCSPEDK.[N]	1xCarbamidomethyl [C21]; 2xPhospho [S17(98.6); S22(100)]	8.92069e-06	3.28236e-05	1	1	4	Q9UKJ3	Q9UKJ3 [1060-1085]	Q9UKJ3 2xPhospho [S1076(98.6); S1081(100)]	1	2778.07	1.51613e+07	8017894			High	High	Not Found	High	2.066e-05	4.595e-06	2.87	39.58
FALSE	High	[K].ATGPPSQNSNIGTGRGSEGDCSPEDKNSVTAK.[L]	1xCarbamidomethyl [C21]; 1xDeamidated [N27]; 2xPhospho [T13(99.1); S22(100)]	1.08673e-05	3.28236e-05	1	1	1	Q9UKJ3	Q9UKJ3 [1060-1091]	Q9UKJ3 2xPhospho [T1072(99.1); S1081(100)]	2	3379.38		790146			Not Found	High	Not Found	High	2.066e-05	5.567e-06	3.74	43.53
FALSE	High	[K].ATGSAGLLGDPECEGSPPEHSPEQGR.[S]	1xCarbamidomethyl [C13]; 1xPhospho [S21(100)]	4.11435e-05	3.28236e-05	1	1	1	Q5TH69	Q5TH69 [1046-1071]	Q5TH69 1xPhospho [S1066(100)]	0	2715.14		831563			Not Found	High	Not Found	High	2.066e-05	1.997e-05	4.73	66.73
FALSE	High	[K].ATHEGLNAHLKQSPDVK.[E]	1xPhospho [S13(100)]	0.0538719	0.00323923	1	1	1	Q4KWH8	Q4KWH8 [521-537]	Q4KWH8 1xPhospho [S533(100)]	1	1924.93		120924	2.22262e+06		Not Found	Peak Found	High	High	0.001563	0.02055	2.45	38.45
FALSE	High	[K].ATISDEEIER.[Q]	1xPhospho [S4(100)]	0.0158204	0.00105143	1	1	2	Q9UQN3	Q9UQN3 [196-205]	Q9UQN3 1xPhospho [S199(100)]	0	1242.52	2.65607e+08	401007	853752		High	Peak Found	High	High	0.0005026	0.006021	2.69	50.99
FALSE	High	[K].ATLLEDQQDPSPSS.[-]	1xPhospho [S11(100)]	0.0938978	0.00507164	1	1	1	Q9HC35	Q9HC35 [968-981]	Q9HC35 1xPhospho [S978(100)]	0	1567.65				No Quan Values	High	Not Found	Not Found	High	0.002522	0.03585	2.7
FALSE	High	[K].ATLPSPDKLPGFK.[M]	1xPhospho [S5(100)]	0.0182553	0.00125213	1	1	2	P22314	P22314 [831-843]	P22314 1xPhospho [S835(100)]	1	1450.73	2.49076e+06		212150		High	Not Found	Peak Found	High	0.0005782	0.006927	2.07	93.62
FALSE	High	[K].ATLSSTSGLDLMSESGEGEISPQR.[E]	1xOxidation [M12]; 1xPhospho [S21(100)]	9.97285e-10	3.28236e-05	1	1	4	Q8WWI1	Q8WWI1 [1006-1029]	Q8WWI1 1xPhospho [S1026(100)]	0	2548.11	1.19594e+07	1.75905e+06	5.97275e+06		Peak Found	Peak Found	High	High	2.066e-05	7.315e-10	6.65	85.47
FALSE	High	[K].ATLSSTSGLDLMSESGEGEISPQR.[E]	1xPhospho [S21(100)]	0.00441155	0.000356096	1	1	2	Q8WWI1	Q8WWI1 [1006-1029]	Q8WWI1 1xPhospho [S1026(100)]	0	2532.12			755202		Not Found	Not Found	High	High	0.0001777	0.001747	2.27	98.56
FALSE	High	[K].ATLTASPLGAS.[-]	1xPhospho [S6(100)]	0.00174482	0.000206449	1	1	2	Q13111	Q13111 [946-956]	Q13111 1xPhospho [S951(100)]	0	1068.5		17995912	4.80463e+06		Not Found	High	High	High	0.0001142	0.0007266	3.74	70.83
FALSE	High	[K].ATNESEDEIPQLVPIGK.[K]	1xPhospho [S5(100)]	3.6559e-07	3.28236e-05	1	1	9	O76021	O76021 [357-373]	O76021 1xPhospho [S361(100)]	0	1919.9	745493	2.86637e+08	8.68894e+07		High	High	High	High	2.066e-05	2.137e-07	4.58	105.45
FALSE	High	[K].ATNESEDEIPQLVPIGK.[K]	1xDeamidated [N3]; 2xPhospho [T2(100); S5(100)]	0.000188314	3.28236e-05	1	1	1	O76021	O76021 [357-373]	O76021 2xPhospho [T358(100); S361(100)]	0	2000.85		1.44052e+06			Not Found	High	Not Found	High	2.066e-05	8.636e-05	3.52	115.59
FALSE	High	[K].ATNESEDEIPQLVPIGK.[K]	2xDeamidated [N3; Q11]; 1xPhospho [T/S]	0.000915263	0.000139461	1	1	1	O76021	O76021 [357-373]		0	1921.87	75799.6	609497	2.621e+06		Peak Found	High	Peak Found	High	6.916e-05	0.0003942	2.44	108.22
FALSE	High	[K].ATNESEDEIPQLVPIGK.[K]	1xDeamidated [N/Q]; 1xPhospho [T/S]	0.000647161	0.000139461	1	1	6	O76021	O76021 [357-373]		0	1920.88	277004	3.34613e+07	132779		Peak Found	High	Peak Found	High	6.916e-05	0.000284	3.08	107.9
FALSE	High	[K].ATNESEDEIPQLVPIGKK.[T]	1xPhospho [S5(100)]	1.61122e-07	3.28236e-05	1	1	2	O76021	O76021 [357-374]	O76021 1xPhospho [S361(100)]	1	2047.99		1.58269e+06	6.20044e+06		Not Found	High	High	High	2.066e-05	9.708e-08	4.35	95.31
FALSE	High	[K].ATPELGSSENSASSPPR.[F]	1xPhospho [S14(99.3)]	0.000149581	3.28236e-05	1	1	4	Q9BX63	Q9BX63 [1019-1035]	Q9BX63 1xPhospho [S1032(99.3)]	0	1766.76		4.9631e+06			Not Found	High	Not Found	High	2.066e-05	6.921e-05	3.56	48.01
FALSE	High	[K].ATSDEEDSVLNIAR.[GE]	1xPhospho [S3(100)]	5.43211e-06	3.28236e-05	1	1	1	Q5JPF3	Q5JPF3 [827-840]; [895-908]	Q5JPF3 1xPhospho [S829(100)]; 1xPhospho [S897(100)]	0	1599.69				No Quan Values	Not Found	High	Not Found	High	2.066e-05	2.859e-06	4.2
FALSE	High	[K].ATSDTLESPPK.[I]	1xPhospho [S8(100)]	2.32382e-05	3.28236e-05	1	1	3	O94782	O94782 [306-316]	O94782 1xPhospho [S313(100)]	0	1225.53	5.64099e+06				High	Not Found	Not Found	High	2.066e-05	1.155e-05	3.72	41.73
FALSE	High	[K].ATSDTLESPPKIIPK.[Y]	1xPhospho [S8(100)]	3.49528e-05	3.28236e-05	1	1	2	O94782	O94782 [306-320]	O94782 1xPhospho [S313(100)]	1	1676.85			5.28382e+06		Not Found	Not Found	High	High	2.066e-05	1.712e-05	4.21	80.77
FALSE	High	[K].ATSEEDVSIKSPICEK.[Q]	1xCarbamidomethyl [C14]; 1xPhospho [S11(100)]	1.21829e-07	3.28236e-05	1	1	3	Q5UIP0	Q5UIP0 [1606-1621]	Q5UIP0 1xPhospho [S1616(100)]	1	1872.83	3.63225e+06	6138237			High	High	Not Found	High	2.066e-05	7.423e-08	5.23	57.29
FALSE	High	[K].ATSEEDVSIKSPICEK.[Q]	1xCarbamidomethyl [C14]; 2xPhospho [S3(100); S11(100)]	1.8361e-05	3.28236e-05	1	1	4	Q5UIP0	Q5UIP0 [1606-1621]	Q5UIP0 2xPhospho [S1608(100); S1616(100)]	1	1952.8	1.28559e+06	111960	706244		High	Peak Found	Peak Found	High	2.066e-05	9.205e-06	3.05	61.16
FALSE	High	[K].ATSPGPTDLETRSPSPISISSSETSSIMQK.[L]	1xOxidation [M28]; 2xPhospho [T2(99.2); S15(97.8)]	1.97343e-05	3.28236e-05	1	1	1	Q5VT06	Q5VT06 [1816-1845]	Q5VT06 2xPhospho [T1817(99.2); S1830(97.8)]	1	3267.44			4.34315e+06		Not Found	Not Found	High	High	2.066e-05	9.878e-06	4.86	88.06
FALSE	High	[K].ATSPGPTDLETRSPSPISISSSETSSIMQK.[L]	2xPhospho [T2(99.2); S13(98.4)]	5.86731e-06	3.28236e-05	1	1	2	Q5VT06	Q5VT06 [1816-1845]	Q5VT06 2xPhospho [T1817(99.2); S1828(98.4)]	1	3251.44	790449		2.78723e+06		High	Not Found	High	High	2.066e-05	3.072e-06	5.48	97.43
FALSE	High	[K].ATSSHFSASEESMDFLDK.[S]	1xPhospho [S7(100)]	1.35457e-07	3.28236e-05	1	1	4	Q9ULU4	Q9ULU4 [454-471]	Q9ULU4 1xPhospho [S460(100)]	0	2068.82		1797745	1.40874e+06		Not Found	High	High	High	2.066e-05	8.211e-08	5.81	92.64
FALSE	High	[K].ATSSHFSASEESMDFLDK.[S]	1xOxidation [M13]; 1xPhospho [S7(100)]	1.01103e-05	3.28236e-05	1	1	1	Q9ULU4	Q9ULU4 [454-471]	Q9ULU4 1xPhospho [S460(100)]	0	2084.82	85292.1	561992	167624		Peak Found	High	Peak Found	High	2.066e-05	5.189e-06	4.83	76.48
FALSE	High	[K].ATSSHFSASEESMDFLDK.[S]	2xPhospho [S7(100); S9(100)]	2.03119e-05	3.28236e-05	1	1	4	Q9ULU4	Q9ULU4 [454-471]	Q9ULU4 2xPhospho [S460(100); S462(100)]	0	2148.79	538498	3.23451e+06			Peak Found	High	Not Found	High	2.066e-05	1.017e-05	5.87	96.3
FALSE	High	[K].ATSSHFSASEESMDFLDK.[S]	1xOxidation [M13]; 2xPhospho [S7(100); S9(100)]	0.00010999	3.28236e-05	1	1	1	Q9ULU4	Q9ULU4 [454-471]	Q9ULU4 2xPhospho [S460(100); S462(100)]	0	2164.78		1.06199e+06			Not Found	High	Not Found	High	2.066e-05	5.141e-05	5.73	81.74
FALSE	High	[K].ATSSHFSASEESMDFLDK.[S]	3xPhospho [S7(97.9); S9(100); S12(100)]	0.00190189	0.000236645	1	1	3	Q9ULU4	Q9ULU4 [454-471]	Q9ULU4 3xPhospho [S460(97.9); S462(100); S465(100)]	0	2228.75		562041			Not Found	High	Not Found	High	0.000127	0.0007872	3.36	96.41
FALSE	High	[K].ATSSSNPSSPAPDWYK.[D]	1xPhospho [S9(100)]	0.00094953	0.000139461	1	1	1	P46100	P46100 [1988-2003]	P46100 1xPhospho [S1996(100)]	0	1774.73				No Quan Values	Not Found	High	Not Found	High	6.916e-05	0.0004095	2.54
FALSE	High	[K].ATSSSNPSSPAPDWYK.[D]	2xPhospho [S8(99.3); S9(100)]	0.00382066	0.000325743	1	1	2	P46100	P46100 [1988-2003]	P46100 2xPhospho [S1995(99.3); S1996(100)]	0	1854.7	3.95029e+06	4205340			Peak Found	High	Not Found	High	0.0001648	0.001527	3.19	69.7
FALSE	High	[K].ATSTSDMLLK.[L]	1xPhospho [S3(99.5)]	0.0102881	0.000769201	1	1	1	Q9NW64	Q9NW64 [140-149]	Q9NW64 1xPhospho [S142(99.5)]	0	1146.51		251594			Not Found	High	Not Found	High	0.0003698	0.003957	1.92	68.6
FALSE	High	[K].ATSTTELPPEYLTSPLSQQSQLPPK.[R]	1xPhospho [S14(99.3)]	8.96375e-06	3.28236e-05	1	1	4	O14964	O14964 [227-251]	O14964 1xPhospho [S240(99.3)]	0	2793.36	1.72489e+06				High	Not Found	Not Found	High	2.066e-05	4.618e-06	3.53	106.3
FALSE	High	[K].ATSVALPGWSPSETRSSFMSR.[T]	1xPhospho [S/T]	2.53377e-05	3.28236e-05	1	1	1	Q16513	Q16513 [351-371]		1	2334.06			1.60398e+06		Not Found	Not Found	High	High	2.066e-05	1.256e-05	4.06	100.83
FALSE	High	[K].ATSVALPGWSPSETRSSFMSR.[T]	1xOxidation [M19]; 1xPhospho [S20(97.4)]	0.00667066	0.000538805	1	1	1	Q16513	Q16513 [351-371]	Q16513 1xPhospho [S370(97.4)]	1	2350.05	62018.9		625574		Peak Found	Not Found	High	High	0.0002715	0.002592	2.64	92.79
FALSE	High	[K].ATTPASTANSDVATIPTDTPLK.[E]	1xPhospho [T3(99.3)]	2.03785e-08	3.28236e-05	1	1	3	O60271	O60271 [274-295]	O60271 1xPhospho [T276(99.3)]	0	2252.07	178478		1.09092e+07		High	Not Found	High	High	2.066e-05	1.333e-08	5.58	89.42
FALSE	High	[K].ATTPASTANSDVATIPTDTPLK.[E]	2xPhospho [T7(98.5); T/S]	2.30159e-05	3.28236e-05	1	1	2	O60271	O60271 [274-295]	O60271 2xPhospho [T280(98.5); T/S]	0	2332.04	1.67023e+06	1.9971e+06			Peak Found	High	Not Found	High	2.066e-05	1.143e-05	5.55	91.44
FALSE	High	[K].ATVPVAAATAAEGEGSPPAVAAVAGPPAAAEVGGGVGGSSR.[A]	1xPhospho [T2(100)]	2.26867e-07	3.28236e-05	1	1	2	O75179	O75179 [4-44]	O75179 1xPhospho [T5(100)]	0	3564.73	5.46529e+06				High	Not Found	Not Found	High	2.066e-05	1.347e-07	4.44	103.42
FALSE	High	[K].ATVSPGPHAGEAEPPSR.[V]	1xPhospho [S4(99.3)]	0.00036996	7.31745e-05	1	1	1	O15055	O15055 [624-640]	O15055 1xPhospho [S627(99.3)]	0	1739.77		301545			Not Found	High	Not Found	High	3.904e-05	0.0001656	2.24	39.72
FALSE	High	[K].ATVTPSPVK.[G]	1xPhospho [S6(100)]	0.0026222	0.000268299	1	1	11	Q9H1E3	Q9H1E3 [176-184]	Q9H1E3 1xPhospho [S181(100)]	0	979.486	508862	4.24739e+08	1.96334e+06		High	High	High	High	0.0001407	0.001069	3.08	37.99
FALSE	High	[K].ATVTPSPVK.[G]	2xPhospho [T4(100); S6(100)]	0.0216618	0.00144239	1	1	4	Q9H1E3	Q9H1E3 [176-184]	Q9H1E3 2xPhospho [T179(100); S181(100)]	0	1059.45	5.86971e+08	5176227	4.32608e+06		High	High	High	High	0.000707	0.00821	2.45	37.16
FALSE	High	[K].AVADNNEDVDGDGVHEITSRDSPVYPK.[C]	1xPhospho [T/S/Y]	3.3683e-07	3.28236e-05	1	1	2	Q8N157	Q8N157 [310-336]		1	2979.3		754558			Not Found	High	Not Found	High	2.066e-05	1.977e-07	4.21	68.92
FALSE	High	[K].AVAEEDNGSIGEETDSSPGR.[K]	1xPhospho [S17(100)]	3.96806e-07	3.28236e-05	1	1	2	Q13586	Q13586 [652-671]	Q13586 1xPhospho [S668(100)]	0	2099.84	3.51117e+06				High	Not Found	Not Found	High	2.066e-05	2.305e-07	5.36	44.23
FALSE	High	[K].AVAEEDNGSIGEETDSSPGR.[K]	1xDeamidated [N7]; 1xPhospho [S17(100)]	0.00014002	3.28236e-05	1	1	1	Q13586	Q13586 [652-671]	Q13586 1xPhospho [S668(100)]	0	2100.82	1.15228e+06				High	Not Found	Not Found	High	2.066e-05	6.482e-05	4.01	44.81
FALSE	High	[K].AVAEEDNGSIGEETDSSPGRK.[K]	1xPhospho [S9(100)]	1.24801e-07	3.28236e-05	1	1	1	Q13586	Q13586 [652-672]	Q13586 1xPhospho [S660(100)]	1	2227.94	1.88033e+06				High	Not Found	Not Found	High	2.066e-05	7.613e-08	3.63	39.7
FALSE	High	[K].AVAEEDNGSIGEETDSSPGRK.[K]	1xDeamidated [N7]; 1xPhospho [S17(99.4)]	2.33228e-08	3.28236e-05	1	1	3	Q13586	Q13586 [652-672]	Q13586 1xPhospho [S668(99.4)]	1	2228.92	4.79825e+06	93384.6			High	Peak Found	Not Found	High	2.066e-05	1.513e-08	5.98	39.68
FALSE	High	[K].AVAEEDNGSIGEETDSSPGRK.[K]	2xPhospho [S9(100); T/S]	3.49528e-05	3.28236e-05	1	1	1	Q13586	Q13586 [652-672]	Q13586 2xPhospho [S660(100); T/S]	1	2307.9	1.29357e+06				High	Not Found	Not Found	High	2.066e-05	1.708e-05	3.7	40.06
FALSE	High	[K].AVAGVMITASHNR.[K]	1xPhospho [S10(100)]	0.000114786	3.28236e-05	1	1	1	Q6PCE3	Q6PCE3 [166-178]	Q6PCE3 1xPhospho [S175(100)]	0	1406.66	1.14858e+06		1.29736e+06		High	Not Found	Peak Found	High	2.066e-05	5.364e-05	3.12	55.75
FALSE	High	[K].AVAGVMITASHNR.[K]	1xOxidation [M6]; 1xPhospho [S10(100)]	0.00326489	0.000294319	1	1	1	Q6PCE3	Q6PCE3 [166-178]	Q6PCE3 1xPhospho [S175(100)]	0	1422.66			1.61217e+06		Not Found	Not Found	High	High	0.000151	0.001314	2.66	46.96
FALSE	High	[K].AVAITQSPSSVR.[L]	1xPhospho [S7(99.3)]	0.000557134	0.000109454	1	1	3	P15822	P15822 [2321-2332]	P15822 1xPhospho [S2327(99.3)]	0	1295.64		789992	849840		Not Found	High	High	High	5.534e-05	0.0002453	2.56	52
FALSE	High	[K].AVASPEATVSQTDENK.[A]	1xPhospho [S4(100)]	7.37495e-05	3.28236e-05	2	2	1	Q9Y4E1; Q641Q2	Q9Y4E1 [495-510]; Q641Q2 [495-510]	Q9Y4E1 1xPhospho [S498(100)]; Q641Q2 1xPhospho [S498(100)]	0	1726.75	6.26014e+06			Shared	High	Not Found	Not Found	High	2.066e-05	3.503e-05	3.39	46.86
FALSE	High	[K].AVASSTTSNEDESPGQTYHR.[E]	1xPhospho [S13(100)]	2.20902e-09	3.28236e-05	1	1	1	P10071	P10071 [33-52]	P10071 1xPhospho [S45(100)]	0	2216.91		945386			Not Found	High	Not Found	High	2.066e-05	1.573e-09	5.98	33.54
FALSE	High	[K].AVCSTYLQSR.[Y]	1xCarbamidomethyl [C3]; 1xPhospho [Y6(99.7)]	0.0457475	0.00269912	2	2	1	Q9H2X6; Q86Z02	Q9H2X6 [356-365]; Q86Z02 [347-356]	Q9H2X6 1xPhospho [Y361(99.7)]; Q86Z02 1xPhospho [Y352(99.7)]	0	1264.54		13031954		Shared	Not Found	High	Not Found	High	0.001323	0.01745	1.95	39.58
FALSE	High	[K].AVDDLNLHSYSNLPIWVNK.[L]	1xDeamidated [N6]; 1xPhospho [S9(99.1)]	0.0183562	0.00125213	1	1	2	Q14204	Q14204 [884-902]	Q14204 1xPhospho [S892(99.1)]	0	2279.07				No Quan Values	Not Found	Not Found	High	High	0.0005894	0.006995	1.87
FALSE	High	[K].AVDHEETPVRYSSSEVNHLSPR.[E]	1xPhospho [S12(98.8)]	1.34305e-05	3.28236e-05	1	1	1	Q96PD2	Q96PD2 [587-608]	Q96PD2 1xPhospho [S598(98.8)]	1	2589.17			1.13751e+06		Not Found	Not Found	High	High	2.066e-05	6.838e-06	3.83	62.03
FALSE	High	[K].AVDKPPSPSPIEMK.[K]	1xOxidation [M13]; 1xPhospho [S7(100)]	9.95519e-05	3.28236e-05	1	1	2	Q9H165	Q9H165 [80-93]	Q9H165 1xPhospho [S86(100)]	0	1591.74		1.27515e+06	212103		Not Found	High	Peak Found	High	2.066e-05	4.687e-05	2.93	50.56
FALSE	High	[K].AVDLGPPKPSDQETGEQVSSPSSHPALHTTTEDSAGVQTEF.[-]	1xPhospho [S34(96.2)]	5.72194e-11	3.28236e-05	1	1	3	Q96TA1	Q96TA1 [706-746]	Q96TA1 1xPhospho [S739(96.2)]	0	4313.94	3.86953e+06		8.68169e+07		Peak Found	Not Found	High	High	2.066e-05	4.697e-11	8.45	88.93
FALSE	High	[K].AVDSSSEEIEVEVPVVDR.[R]	1xPhospho [S]	9.09518e-05	3.28236e-05	1	1	2	Q9Y6X4	Q9Y6X4 [632-649]		0	2038.92		2.51002e+06			Not Found	High	Not Found	High	2.066e-05	4.285e-05	3.57	100.46
FALSE	High	[K].AVDSSSEEIEVEVPVVDR.[R]	2xPhospho [S]	1.86278e-05	3.28236e-05	1	1	1	Q9Y6X4	Q9Y6X4 [632-649]		0	2118.89	113105	4.26441e+06			Peak Found	High	Not Found	High	2.066e-05	9.344e-06	4.65	102.91
FALSE	High	[K].AVDSSSEEIEVEVPVVDR.[R]	3xPhospho [S4(100); S5(100); S6(100)]	0.154054	0.00788394	1	1	1	Q9Y6X4	Q9Y6X4 [632-649]	Q9Y6X4 3xPhospho [S635(100); S636(100); S637(100)]	0	2198.85		796557			Not Found	High	Not Found	High	0.003849	0.05919	1.46	102.71
FALSE	High	[K].AVDSSSEEIEVEVPVVDRR.[N]	1xPhospho [S4(100)]	1.74658e-08	3.28236e-05	1	1	1	Q9Y6X4	Q9Y6X4 [632-650]	Q9Y6X4 1xPhospho [S635(100)]	1	2195.02	1.11636e+06	9622015			Peak Found	High	Not Found	High	2.066e-05	1.147e-08	4.58	92.95
FALSE	High	[K].AVDSSSEEIEVEVPVVDRR.[N]	2xPhospho [S4(100); S5(100)]	4.40078e-09	3.28236e-05	1	1	4	Q9Y6X4	Q9Y6X4 [632-650]	Q9Y6X4 2xPhospho [S635(100); S636(100)]	1	2274.99		37736084			Not Found	High	Not Found	High	2.066e-05	3.045e-09	6.6	95.88
FALSE	High	[K].AVDSSSMREDLFK.[Q]	1xPhospho [S5(99.3)]	0.000288765	7.31745e-05	1	1	2	O14776	O14776 [829-841]	O14776 1xPhospho [S833(99.3)]	1	1564.67		28636.6	2.7456e+06		Not Found	Peak Found	High	High	3.904e-05	0.0001306	4.25	80.14
FALSE	High	[K].AVDTEEDSPEEEMEDSQDEQHK.[V]	1xPhospho [S8(99.5)]	2.77419e-08	3.28236e-05	1	1	1	Q8IYY4	Q8IYY4 [419-440]	Q8IYY4 1xPhospho [S426(99.5)]	0	2656.97	962787				High	Not Found	Not Found	High	2.066e-05	1.789e-08	4.19	49.73
FALSE	High	[K].AVEEDDFVVGFWNPSEENCGVDTGK.[Q]	1xCarbamidomethyl [C19]; 1xPhospho [S15(100)]	1.03283e-08	3.28236e-05	1	1	1	Q9UPY3	Q9UPY3 [1517-1541]	Q9UPY3 1xPhospho [S1531(100)]	0	2880.17			2.72066e+06		Not Found	Not Found	High	High	2.066e-05	6.911e-09	3.99	121.47
FALSE	High	[K].AVEFSSGAKSPSK.[S]	1xPhospho [S10(99.5)]	0.00355786	0.000294319	1	1	1	P25054	P25054 [1351-1363]	P25054 1xPhospho [S1360(99.5)]	1	1374.63		1.9822e+06	29179.5		Not Found	High	Peak Found	High	0.000151	0.001429	2.36	34.22
FALSE	High	[K].AVELLGDIVQNCSLEDSQIEK.[E]	1xCarbamidomethyl [C12]; 1xPhospho [S17(100)]	9.54273e-06	3.28236e-05	1	1	2	P31930	P31930 [143-163]	P31930 1xPhospho [S159(100)]	0	2440.13	742038				High	Not Found	Not Found	High	2.066e-05	4.903e-06	4.06	115.96
FALSE	High	[K].AVEQEDELSDVSQGGSK.[A]	1xPhospho [S9(100)]	0.000198262	3.28236e-05	1	1	2	O60271	O60271 [257-273]	O60271 1xPhospho [S265(100)]	0	1857.77	5.07772e+06	890182			High	Peak Found	Not Found	High	2.066e-05	9.059e-05	3.8	51.45
FALSE	High	[K].AVEQEDELSDVSQGGSK.[A]	2xPhospho [S9(100); S12(100)]	0.00852301	0.000655209	1	1	1	O60271	O60271 [257-273]	O60271 2xPhospho [S265(100); S268(100)]	0	1937.74	2.41306e+06				High	Not Found	Not Found	High	0.0003212	0.003287	2.98	46.49
FALSE	High	[K].AVGMPSPVSPK.[L]	2xPhospho [S6(100); S9(100)]	0.000850553	0.000139461	1	1	3	Q9UHB7	Q9UHB7 [1050-1060]	Q9UHB7 2xPhospho [S1055(100); S1058(100)]	0	1229.5		9323998			Not Found	High	Not Found	High	6.916e-05	0.0003689	2.82	64.32
FALSE	High	[K].AVGMPSPVSPK.[L]	1xOxidation [M4]; 1xPhospho [S9(100)]	0.00230824	0.000268299	1	1	4	Q9UHB7	Q9UHB7 [1050-1060]	Q9UHB7 1xPhospho [S1058(100)]	0	1165.53	446684	1.50382e+06	726250		Peak Found	High	High	High	0.0001407	0.0009469	2.81	40.95
FALSE	High	[K].AVGMPSPVSPK.[L]	1xOxidation [M4]; 2xPhospho [S6(100); S9(100)]	0.00292428	0.000294319	1	1	3	Q9UHB7	Q9UHB7 [1050-1060]	Q9UHB7 2xPhospho [S1055(100); S1058(100)]	0	1245.5	2.58289e+06	565073			High	Peak Found	Not Found	High	0.000151	0.001186	3.28	38.02
FALSE	High	[K].AVGMPSPVSPK.[L]	1xPhospho [S9(100)]	0.00457417	0.000388296	1	1	4	Q9UHB7	Q9UHB7 [1050-1060]	Q9UHB7 1xPhospho [S1058(100)]	0	1149.54		739046	1.09891e+07		Not Found	High	High	High	0.0001777	0.001809	2.43	65.55
FALSE	High	[K].AVGNGAAEISLKSPR.[E]	1xPhospho [S13(100)]	1.2738e-06	3.28236e-05	1	1	1	Q5T481	Q5T481 [968-982]	Q5T481 1xPhospho [S980(100)]	1	1549.77			4.42586e+06		Not Found	Not Found	High	High	2.066e-05	7.103e-07	5.5	58.98
FALSE	High	[K].AVGNGAAEISLKSPR.[E]	1xDeamidated [N4]; 1xPhospho [S13(99.1)]	0.020161	0.00136677	1	1	2	Q5T481	Q5T481 [968-982]	Q5T481 1xPhospho [S980(99.1)]	1	1550.76		418952	762822		Not Found	Peak Found	High	High	0.0006645	0.007656	1.88	62.41
FALSE	High	[K].AVGSLAPGELAR.[G]	1xPhospho [S4(100)]	0.0124367	0.000946498	1	1	1	Q96JG9	Q96JG9 [3674-3685]	Q96JG9 1xPhospho [S3677(100)]	0	1220.6	45846.7	1.01689e+06			Peak Found	High	Not Found	High	0.0004604	0.004759	2.16	49.88
FALSE	High	[K].AVGTPGGGGGGAVPGISAMSR.[G]	1xPhospho [T4(100)]	0.00816581	0.000593631	1	1	2	P48634	P48634 [1350-1370]	P48634 1xPhospho [T1353(100)]	0	1835.85	438759				High	Not Found	Not Found	High	0.0002944	0.003148	1.92	83.1
FALSE	High	[K].AVIVSSPK.[A]	1xPhospho [S6(99.7)]	0.00543192	0.000444949	1	1	3	Q14966	Q14966 [1396-1403]	Q14966 1xPhospho [S1401(99.7)]	0	880.454		1.00632e+07	90312.2		Not Found	High	Peak Found	High	0.0002183	0.002132	2.77	40.25
FALSE	High	[K].AVLFCLSEDKK.[N]	1xCarbamidomethyl [C5]; 1xPhospho [S7(100)]	0.000870245	0.000139461	1	1	1	P23528	P23528 [35-45]	P23528 1xPhospho [S41(100)]	1	1389.65			2.10065e+06		Not Found	Not Found	High	High	6.916e-05	0.0003763	2.34	83
FALSE	High	[K].AVLPVTCHRDSFSR.[M]	1xCarbamidomethyl [C7]; 1xPhospho [S11(99.3)]	0.0137191	0.00100003	1	1	1	Q96N67	Q96N67 [2119-2132]	Q96N67 1xPhospho [S2129(99.3)]	1	1724.79	2.89978e+06		153330		High	Not Found	Peak Found	High	0.000482	0.005246	2.9	58.65
FALSE	High	[K].AVLTSQKSSEYPISQNPEGLSADK.[F]	2xPhospho [S8(98.1); T/S/Y]	9.68156e-06	3.28236e-05	1	1	1	P38398	P38398 [1453-1476]	P38398 2xPhospho [S1460(98.1); T/S/Y]	1	2709.21				No Quan Values	Not Found	High	Not Found	High	2.066e-05	4.977e-06	3.84
FALSE	High	[K].AVNDGSHSEELFCHLK.[T]	1xCarbamidomethyl [C13]; 1xPhospho [S8(99.4)]	0.000131058	3.28236e-05	1	1	1	Q9ULJ1	Q9ULJ1 [4-19]	Q9ULJ1 1xPhospho [S11(99.4)]	0	1922.81			701900		Not Found	Not Found	High	High	2.066e-05	6.097e-05	3.74	71.05
FALSE	High	[K].AVNVSEESDWTENSFQGGQEDGGDDK.[E]	1xPhospho [S14(100)]	4.61808e-09	3.28236e-05	1	1	2	Q8WY54	Q8WY54 [494-519]	Q8WY54 1xPhospho [S507(100)]	0	2880.11	1.45379e+06	1780820			High	High	Not Found	High	2.066e-05	3.194e-09	4.9	76.3
FALSE	High	[K].AVPALGKSPPHHSGFQQYQQADASK.[Q]	1xPhospho [S8(100)]	2.51032e-07	3.28236e-05	1	1	10	Q92540	Q92540 [774-798]	Q92540 1xPhospho [S781(100)]	1	2729.28	1.42424e+07		3.01362e+06		High	Not Found	High	High	2.066e-05	1.488e-07	4.56	57.96
FALSE	High	[K].AVPALGKSPPHHSGFQQYQQADASK.[Q]	1xDeamidated [Q19]; 1xPhospho [S/Y]	0.0142545	0.00100003	1	1	1	Q92540	Q92540 [774-798]		1	2730.27	351075				High	Not Found	Not Found	High	0.000482	0.005431	1.66	61.84
FALSE	High	[K].AVPETEDVQASVSDTAQQPSEEQSK.[S]	1xDeamidated [Q9]; 1xPhospho [S/T]	0.000189198	3.28236e-05	1	1	1	Q6FIF0	Q6FIF0 [113-137]		0	2741.17				No Quan Values	High	Not Found	Not Found	High	2.066e-05	8.692e-05	2.84
FALSE	High	[K].AVPETEDVQASVSDTAQQPSEEQSK.[S]	1xPhospho [S13(100)]	1.05047e-06	3.28236e-05	1	1	1	Q6FIF0	Q6FIF0 [113-137]	Q6FIF0 1xPhospho [S125(100)]	0	2740.18	1.79007e+06	4667038			Peak Found	High	Not Found	High	2.066e-05	5.879e-07	4.57	60.66
FALSE	High	[K].AVPIAVADEGESESEDDDLKPR.[G]	1xPhospho [S12(100)]	3.12144e-10	3.28236e-05	1	1	2	Q9Y2K6	Q9Y2K6 [121-142]	Q9Y2K6 1xPhospho [S132(100)]	0	2422.07	1.06465e+06	1607735	381355		High	High	Peak Found	High	2.066e-05	2.401e-10	5.57	78.4
FALSE	High	[K].AVPIAVADEGESESEDDDLKPR.[G]	2xPhospho [S12(100); S14(100)]	1.98678e-09	3.28236e-05	1	1	4	Q9Y2K6	Q9Y2K6 [121-142]	Q9Y2K6 2xPhospho [S132(100); S134(100)]	0	2502.03	1.86455e+07	8914798			High	High	Not Found	High	2.066e-05	1.423e-09	5.43	83.99
FALSE	High	[K].AVPMAPAPASPGSSNDSSAR.[S]	1xPhospho [S10(100)]	1.14015e-06	3.28236e-05	1	1	4	Q66K74	Q66K74 [750-769]	Q66K74 1xPhospho [S759(100)]	0	1949.84		20525572			Not Found	High	Not Found	High	2.066e-05	6.383e-07	4.12	57.55
FALSE	High	[K].AVPMAPAPASPGSSNDSSAR.[S]	1xDeamidated [N15]; 1xPhospho [S10(100)]	5.43185e-05	3.28236e-05	1	1	1	Q66K74	Q66K74 [750-769]	Q66K74 1xPhospho [S759(100)]	0	1950.83		403167	148713		Not Found	High	Peak Found	High	2.066e-05	2.616e-05	4.24	59.1
FALSE	High	[K].AVPMAPAPASPGSSNDSSAR.[S]	1xOxidation [M4]; 1xPhospho [S10(100)]	2.58293e-05	3.28236e-05	1	1	5	Q66K74	Q66K74 [750-769]	Q66K74 1xPhospho [S759(100)]	0	1965.84	1.40873e+06	6.02703e+06	306292		Peak Found	High	Peak Found	High	2.066e-05	1.278e-05	3.79	47.66
FALSE	High	[K].AVPMAPAPASPGSSNDSSAR.[S]	1xDeamidated [N15]; 1xOxidation [M4]; 1xPhospho [S10(100)]	7.55297e-05	3.28236e-05	1	1	2	Q66K74	Q66K74 [750-769]	Q66K74 1xPhospho [S759(100)]	0	1966.82		1.13498e+06			Not Found	High	Not Found	High	2.066e-05	3.583e-05	2.88	48.8
FALSE	High	[K].AVPMAPAPASPGSSNDSSAR.[S]	2xPhospho [S10(100); S13(100)]	5.17802e-05	3.28236e-05	1	1	2	Q66K74	Q66K74 [750-769]	Q66K74 2xPhospho [S759(100); S762(100)]	0	2029.81		1.40127e+06			Not Found	High	Not Found	High	2.066e-05	2.492e-05	4.67	60.65
FALSE	High	[K].AVPMAPAPASPGSSNDSSAR.[S]	1xOxidation [M4]; 2xPhospho [S10(100); S13(97.9)]	0.000508788	0.000109454	1	1	2	Q66K74	Q66K74 [750-769]	Q66K74 2xPhospho [S759(100); S762(97.9)]	0	2045.8		451492			Not Found	High	Not Found	High	5.534e-05	0.0002247	3.48	48.21
FALSE	High	[K].AVPMAPAPASPGSSNDSSAR.[S]	3xPhospho [S10(100); S13(99.9); S14(99.9)]	0.0449822	0.00267383	1	1	1	Q66K74	Q66K74 [750-769]	Q66K74 3xPhospho [S759(100); S762(99.9); S763(99.9)]	0	2109.77		219559			Not Found	High	Not Found	High	0.001313	0.01715	2.37	61.5
FALSE	High	[K].AVPMAPAPASPGSSNDSSARSQER.[A]	2xPhospho [S10(100); S21(98.6)]	0.0486693	0.00297424	1	1	1	Q66K74	Q66K74 [750-773]	Q66K74 2xPhospho [S759(100); S770(98.6)]	1	2530.04		501332			Not Found	High	Not Found	High	0.00144	0.01851	2.78	55.22
FALSE	High	[K].AVPMAPAPASPGSSNDSSARSQER.[A]	1xPhospho [S]	0.104184	0.0054796	1	1	1	Q66K74	Q66K74 [750-773]		1	2450.08				No Quan Values	Not Found	Not Found	High	High	0.002678	0.03965	1.7
FALSE	High	[K].AVPPGNDPVSPAMVR.[S]	1xPhospho [S10(100)]	0.0023653	0.000268299	1	1	2	O94966	O94966 [235-249]	O94966 1xPhospho [S244(100)]	0	1586.74		546919			Not Found	High	High	High	0.0001407	0.0009708	3.2	74.51
FALSE	High	[K].AVPPVSPELR.[K]	1xPhospho [S6(100)]	0.0144115	0.00102924	1	1	7	Q96JM3	Q96JM3 [411-420]	Q96JM3 1xPhospho [S416(100)]	0	1144.58		1.07817e+07	422011		Not Found	High	Peak Found	High	0.0004947	0.005505	1.62	71.03
FALSE	High	[K].AVPVESPVQK.[V]	1xPhospho [S6(100)]	0.0120376	0.000917016	1	1	1	Q8TB61	Q8TB61 [422-431]	Q8TB61 1xPhospho [S427(100)]	0	1133.56	606676	638672			Peak Found	High	Not Found	High	0.0004475	0.004606	2.44	42.84
FALSE	High	[K].AVPVESPVQKV.[-]	1xPhospho [S6(100)]	0.101221	0.00524131	1	1	1	Q8TB61	Q8TB61 [422-432]	Q8TB61 1xPhospho [S427(100)]	1	1232.63		4.4497e+06			Not Found	High	Not Found	High	0.002613	0.03859	2	63.65
FALSE	High	[K].AVPVTSFTYINEDFRTESPPSPSSDVEDAR.[E]	2xPhospho [S21(100); T/S/Y]	0.00566462	0.000444949	1	1	1	Q9BRK4	Q9BRK4 [82-111]	Q9BRK4 2xPhospho [S102(100); T/S/Y]	1	3473.48	1.30195e+06				High	Not Found	Not Found	High	0.0002304	0.002217	2.07	111.63
FALSE	High	[K].AVQLAIQTLFTNSDGNPGSR.[S]	1xPhospho [S13(100)]	1.50758e-10	3.28236e-05	1	1	2	Q9NYL2	Q9NYL2 [545-564]	Q9NYL2 1xPhospho [S557(100)]	0	2169.03			884829		Not Found	Not Found	High	High	2.066e-05	1.189e-10	5.92	118.53
FALSE	High	[K].AVQPHISPLTINIPDTMAHLISPLPSPTGTISAANSCPSSPR.[G]	1xCarbamidomethyl [C37]; 2xPhospho [S40(100); S/T]	2.34652e-07	3.28236e-05	1	1	1	Q01167	Q01167 [174-215]	Q01167 2xPhospho [S213(100); S/T]	0	4506.16				No Quan Values	Not Found	Not Found	High	High	2.066e-05	1.394e-07	4.42
FALSE	High	[K].AVQQHQHGYDSDEEVDSELGTWEHQLR.[R]	1xPhospho [S11(100)]	5.64357e-18	3.28236e-05	1	1	3	Q8IWZ8	Q8IWZ8 [475-501]	Q8IWZ8 1xPhospho [S485(100)]	0	3273.39		11698585	3.17206e+08		Not Found	High	High	High	2.066e-05	8.645e-18	8.93	92.37
FALSE	High	[K].AVQQHQHGYDSDEEVDSELGTWEHQLRRMEMDK.[T]	1xDeamidated [Q25]; 2xOxidation [M29; M31]; 1xPhospho [S11(100)]	0.00013293	3.28236e-05	1	1	1	Q8IWZ8	Q8IWZ8 [475-507]	Q8IWZ8 1xPhospho [S485(100)]	2	4096.71		9025596			Not Found	High	Not Found	High	2.066e-05	6.176e-05	4.77	92.49
FALSE	High	[K].AVRPEVNTVASSDEVCDGDREK.[E]	1xCarbamidomethyl [C16]; 1xPhospho [S11(99.5)]	5.82017e-09	3.28236e-05	1	1	2	O75151	O75151 [448-469]	O75151 1xPhospho [S458(99.5)]	1	2513.1		2154160			Not Found	High	Not Found	High	2.066e-05	3.983e-09	6.13	50.11
FALSE	High	[K].AVRPEVNTVASSDEVCDGDREK.[E]	1xCarbamidomethyl [C16]; 2xPhospho [S11(100); S12(100)]	1.53718e-06	3.28236e-05	1	1	2	O75151	O75151 [448-469]	O75151 2xPhospho [S458(100); S459(100)]	1	2593.06	1.40209e+06	304614			High	Peak Found	Not Found	High	2.066e-05	8.475e-07	4.83	51.83
FALSE	High	[K].AVRPEVNTVASSDEVCDGDREK.[E]	1xCarbamidomethyl [C16]; 1xDeamidated [N7]; 1xPhospho [S/T]	0.00168755	0.000206449	1	1	1	O75151	O75151 [448-469]		1	2514.08		227826			Not Found	High	Not Found	High	0.0001142	0.0007056	2.32	49.35
FALSE	High	[K].AVSAECLGPPLDISTK.[N]	1xCarbamidomethyl [C6]; 1xPhospho [S3(100)]	0.000113165	3.28236e-05	1	1	2	O75037	O75037 [1147-1162]	O75037 1xPhospho [S1149(100)]	0	1737.81	211101		962179		High	Not Found	High	High	2.066e-05	5.303e-05	2.38	98.3
FALSE	High	[K].AVSALATESGHPDSQKPPTHPGTSDSYSAPR.[D]	1xPhospho [S3(100)]	0.000621249	0.000139461	1	1	1	Q8N8Z6	Q8N8Z6 [670-700]	Q8N8Z6 1xPhospho [S672(100)]	0	3228.46			1.10484e+06		Not Found	Not Found	High	High	6.916e-05	0.0002729	2.09	47.8
FALSE	High	[K].AVSEEQQPALK.[G]	1xPhospho [S3(100)]	0.000554611	0.000109454	1	1	2	Q8NE71	Q8NE71 [164-174]	Q8NE71 1xPhospho [S166(100)]	0	1279.59	989647	25002688	381068		High	Peak Found	Peak Found	High	5.534e-05	0.0002449	2.55	42.14
FALSE	High	[K].AVSETPAVPPVSEDEDDDDDDATPPPVIAPRPEHTK.[S]	1xPhospho [T5(99.3)]	5.25317e-10	3.28236e-05	1	1	5	Q13153	Q13153 [163-198]	Q13153 1xPhospho [T167(99.3)]	0	3888.73		198109706	2.99349e+06		Not Found	High	High	High	2.066e-05	3.946e-10	4.49	86.9
FALSE	High	[K].AVSETPAVPPVSEDEDDDDDDATPPPVIAPRPEHTK.[S]	2xPhospho [S12(100); T23(100)]	6.27659e-06	3.28236e-05	1	1	2	Q13153	Q13153 [163-198]	Q13153 2xPhospho [S174(100); T185(100)]	0	3968.7		7.05364e+06			Not Found	High	Not Found	High	2.066e-05	3.281e-06	3.76	89.32
FALSE	High	[K].AVSGYQSHDDSSDNSECSFPFK.[Y]	1xCarbamidomethyl [C17]; 1xPhospho [S7(100)]	1.99832e-12	3.28236e-05	1	1	8	Q9UBW7	Q9UBW7 [1050-1071]	Q9UBW7 1xPhospho [S1056(100)]	0	2543.97		5.01184e+06	2.03546e+07		Not Found	High	High	High	2.066e-05	1.866e-12	4.99	78.98
FALSE	High	[K].AVSGYQSHDDSSDNSECSFPFK.[Y]	1xCarbamidomethyl [C17]; 2xPhospho [S15(99.6); S/Y]	0.000846671	0.000139461	1	1	2	Q9UBW7	Q9UBW7 [1050-1071]	Q9UBW7 2xPhospho [S1064(99.6); S/Y]	0	2623.93		523500			Not Found	High	Not Found	High	6.916e-05	0.0003659	2.63	85.07
FALSE	High	[K].AVSMHEVNTEVTENDPVSK.[I]	1xPhospho [S/T]	1.77531e-05	3.28236e-05	1	1	1	P32418	P32418 [390-408]		0	2165.94		806073			Not Found	High	Not Found	High	2.066e-05	8.92e-06	4.39	75.24
FALSE	High	[K].AVSMHEVNTEVTENDPVSK.[I]	1xOxidation [M4]; 1xPhospho [S3(100)]	0.0044344	0.000356096	1	1	1	P32418	P32418 [390-408]	P32418 1xPhospho [S392(100)]	0	2181.94		259805			Not Found	High	Not Found	High	0.0001777	0.001761	2.37	58.72
FALSE	High	[K].AVSPPHLDGPPSPR.[S]	1xPhospho [S12(100)]	9.68156e-06	3.28236e-05	1	1	4	P29590	P29590 [516-529]	P29590 1xPhospho [S527(100)]	0	1506.71		1.11896e+06	4.14352e+07		Not Found	High	High	High	2.066e-05	4.969e-06	3.41	62.78
FALSE	High	[K].AVSPPHLDGPPSPR.[S]	2xPhospho [S3(100); S12(100)]	4.90542e-07	3.28236e-05	1	1	10	P29590	P29590 [516-529]	P29590 2xPhospho [S518(100); S527(100)]	0	1586.68	157914	55958248	818281		Peak Found	High	High	High	2.066e-05	2.832e-07	4.52	70.94
FALSE	High	[K].AVSPPHLDGPPSPRSPVIGSEVFLPNSNHVASGAGEAEER.[V]	2xDeamidated [N26; N28]; 2xPhospho [S12(98.5); S15(98.5)]	8.17606e-07	3.28236e-05	1	1	1	P29590	P29590 [516-555]	P29590 2xPhospho [S527(98.5); S530(98.5)]	1	4222.91				No Quan Values	High	Not Found	Not Found	High	2.066e-05	4.634e-07	5.84
FALSE	High	[K].AVSPPHLDGPPSPRSPVIGSEVFLPNSNHVASGAGEAEER.[V]	3xPhospho [S3(100); S12(100); S15(100)]	7.39447e-14	3.28236e-05	1	1	4	P29590	P29590 [516-555]	P29590 3xPhospho [S518(100); S527(100); S530(100)]	1	4300.91	3.0713e+07		3.31172e+06		High	Not Found	High	High	2.066e-05	7.832e-14	7.51	107.08
FALSE	High	[K].AVSPPHLDGPPSPRSPVIGSEVFLPNSNHVASGAGEAEER.[V]	1xDeamidated [N]; 3xPhospho [S3(100); S12(100); S15(100)]	1.55207e-06	3.28236e-05	1	1	3	P29590	P29590 [516-555]	P29590 3xPhospho [S518(100); S527(100); S530(100)]	1	4301.89	735906				High	Not Found	High	High	2.066e-05	8.583e-07	5.14	109.74
FALSE	High	[K].AVSPPHLDGPPSPRSPVIGSEVFLPNSNHVASGAGEAEER.[V]	2xPhospho [S12(100); S15(100)]	1.56885e-09	3.28236e-05	1	1	1	P29590	P29590 [516-555]	P29590 2xPhospho [S527(100); S530(100)]	1	4220.94	1.36597e+07				High	Not Found	Not Found	High	2.066e-05	1.132e-09	5.32	102.3
FALSE	High	[K].AVSPPHLDGPPSPRSPVIGSEVFLPNSNHVASGAGEAEER.[V]	1xDeamidated [N28]; 2xPhospho [S]	0.0023653	0.000268299	1	1	1	P29590	P29590 [516-555]		1	4221.93	895898				High	Not Found	Not Found	High	0.0001407	0.0009702	2.68	104
FALSE	High	[K].AVSPPPSPR.[A]	2xPhospho [S3(100); S7(100)]	0.0282639	0.00183527	1	1	3	O15417	O15417 [989-997]	O15417 2xPhospho [S991(100); S995(100)]	0	1067.43	5.05402e+06	2.38305e+06	24645.8		High	Peak Found	Peak Found	High	0.0008748	0.01072	2.18	31.9
FALSE	High	[K].AVSSSPDEETGSPCR.[L]	1xCarbamidomethyl [C14]; 1xPhospho [S12(99.7)]	0.000499631	0.000109454	1	1	1	Q0VDD7	Q0VDD7 [66-80]	Q0VDD7 1xPhospho [S77(99.7)]	0	1658.64	730373				High	Not Found	Not Found	High	5.534e-05	0.000221	3.19	28.81
FALSE	High	[K].AVSTVVVTTAPSPK.[Q]	1xPhospho [S12(100)]	0.000127995	3.28236e-05	1	1	2	Q6P4R8	Q6P4R8 [1280-1293]	Q6P4R8 1xPhospho [S1291(100)]	0	1436.74	44067.8		2.68787e+06		Peak Found	Not Found	High	High	2.066e-05	5.954e-05	3.6	65.38
FALSE	High	[K].AVTFSPDLGPVPHEGLGEYNR.[A]	1xPhospho [S5(100)]	3.74508e-07	3.28236e-05	1	1	2	Q9P1Y5	Q9P1Y5 [681-701]	Q9P1Y5 1xPhospho [S685(100)]	0	2335.08	783371				High	Not Found	Not Found	High	2.066e-05	2.19e-07	3.42	102.34
FALSE	High	[K].AVTGQTTQVSPPVIAGR.[V]	1xPhospho [S10(100)]	0.000234489	3.28236e-05	1	1	2	Q6MZP7	Q6MZP7 [255-271]	Q6MZP7 1xPhospho [S264(100)]	0	1761.89	693143		108000		High	Not Found	Peak Found	High	2.066e-05	0.0001067	3.24	73.33
FALSE	High	[K].AVTIANSPSKPSEK.[D]	1xPhospho [S/T]	4.97686e-07	3.28236e-05	1	1	5	Q8NEF9	Q8NEF9 [197-210]		0	1508.74		36860528	1.3592e+06		Not Found	High	High	High	2.066e-05	2.879e-07	4.83	34.26
FALSE	High	[K].AVTIANSPSKPSEK.[D]	1xDeamidated [N6]; 1xPhospho [S7(100)]	1.21981e-05	3.28236e-05	1	1	2	Q8NEF9	Q8NEF9 [197-210]	Q8NEF9 1xPhospho [S203(100)]	0	1509.72		1143570			Not Found	High	Not Found	High	2.066e-05	6.212e-06	3.98	37.61
FALSE	High	[K].AVTIANSPSKPSEKDSVVSLESQK.[T]	1xPhospho [S7(99.5)]	4.33151e-06	3.28236e-05	1	1	1	Q8NEF9	Q8NEF9 [197-220]	Q8NEF9 1xPhospho [S203(99.5)]	1	2581.28			331021		Not Found	Not Found	High	High	2.066e-05	2.301e-06	3.06	64.74
FALSE	High	[K].AVVLPGGTATSPK.[M]	1xPhospho [T/S]	0.00329795	0.000294319	1	1	1	Q8N1G0	Q8N1G0 [423-435]		0	1277.65			1.92953e+06		Not Found	Not Found	High	High	0.000151	0.001328	2.35	64.73
FALSE	High	[K].AVVQSPQVTEVL.[-]	1xPhospho [S5(100)]	0.0337869	0.0021649	1	1	1	Q3KQU3	Q3KQU3 [830-841]	Q3KQU3 1xPhospho [S834(100)]	0	1349.67		1.48616e+06			Not Found	High	Not Found	High	0.001027	0.01285	2.99	99.03
FALSE	High	[K].AVVSPPK.[F]	1xPhospho [S4(100)]	0.0159076	0.00105143	2	7	2	P49792; Q99666	P49792 [2507-2513]; Q99666 [1531-1537]	P49792 1xPhospho [S2510(100)]; Q99666 1xPhospho [S1534(100)]	0	777.391		2195510		Shared	Not Found	High	Not Found	High	0.0005026	0.006072	2.36	42.2
FALSE	High	[K].AVVSPPKFVFGSESVK.[RS]	1xPhospho [S4(100)]	0.0260042	0.00175843	1	5	1	P49792	P49792 [2507-2522]	P49792 1xPhospho [S2510(100)]	1	1757.89	94906.6		655245		Peak Found	Not Found	High	High	0.0008429	0.009862	1.73	103.57
FALSE	High	[K].AWDKESEPAEEVK.[Q]	1xPhospho [S6(100)]	0.00933723	0.00071171	1	1	1	P09884	P09884 [272-284]	P09884 1xPhospho [S277(100)]	1	1597.68	269299	299572	40889.7		High	Peak Found	Peak Found	High	0.0003452	0.00359	2.1	48.87
FALSE	High	[K].AWENSPNVR.[E]	1xPhospho [S5(100)]	0.0323091	0.00199558	1	1	1	Q9Y520	Q9Y520 [2256-2264]	Q9Y520 1xPhospho [S2260(100)]	0	1152.48		1632531			Not Found	High	Not Found	High	0.0009302	0.01225	1.88	44.3
FALSE	High	[K].AWSSQDEVSTNVR.[Q]	1xPhospho [S/T]	0.00355786	0.000294319	1	1	1	A1L390	A1L390 [430-442]		0	1558.65		889437			Not Found	High	Not Found	High	0.000151	0.001429	2.42	59.71
FALSE	High	[K].AYSFCGTVEYMAPEVVNR.[RQ]	1xCarbamidomethyl [C5]; 1xOxidation [M11]; 1xPhospho [S3(100)]	8.54938e-05	3.28236e-05	2	3	4	P51812; Q15418	P51812 [225-242]; Q15418 [219-236]	P51812 1xPhospho [S227(100)]; Q15418 1xPhospho [S221(100)]	0	2188.91	2.45737e+06		706573	Shared	High	Not Found	High	High	2.066e-05	4.039e-05	3.89	97.53
FALSE	High	[K].AYSFCGTVEYMAPEVVNR.[RQ]	1xCarbamidomethyl [C5]; 1xDeamidated [N17]; 1xOxidation [M11]; 1xPhospho [S3(100)]	3.42883e-05	3.28236e-05	2	3	1	P51812; Q15418	P51812 [225-242]; Q15418 [219-236]	P51812 1xPhospho [S227(100)]; Q15418 1xPhospho [S221(100)]	0	2189.89		70168.7	252710	Shared	Not Found	Peak Found	High	High	2.066e-05	1.678e-05	3.17	100.32
FALSE	High	[K].AYSFCGTVEYMAPEVVNR.[RQ]	1xCarbamidomethyl [C5]; 1xPhospho [S/T/Y]	0.000831325	0.000139461	2	3	1	P51812; Q15418	P51812 [225-242]; Q15418 [219-236]		0	2172.91				No Quan Values	High	Not Found	Not Found	High	6.916e-05	0.0003598	2.77
FALSE	High	[K].AYSFDR.[N]	1xPhospho [S3(100)]	0.189398	0.00933653	1	1	1	Q58EX7	Q58EX7 [675-680]	Q58EX7 1xPhospho [S677(100)]	0	838.313	709343	2.0561e+06			High	Peak Found	Not Found	High	0.00457	0.07383	1.45	45.97
FALSE	High	[K].AYSPEDLEER.[K]	1xPhospho [S3(100)]	0.00211484	0.000236645	1	1	1	Q8WXD5	Q8WXD5 [93-102]	Q8WXD5 1xPhospho [S95(100)]	0	1288.51	792416				High	Not Found	Not Found	High	0.000127	0.0008726	2.2	58.65
FALSE	High	[K].AYSPTCSPTLGFK.[E]	1xCarbamidomethyl [C6]; 2xPhospho [S3(100); S7(99.1)]	0.0119723	0.000887642	1	1	2	Q5TGY3	Q5TGY3 [1397-1409]	Q5TGY3 2xPhospho [S1399(100); S1403(99.1)]	0	1588.62		522350	349495		Not Found	High	High	High	0.0004347	0.004591	2.21	87.94
FALSE	High	[K].AYSSPSTTPEAR.[R]	1xPhospho [S4(100)]	0.000518111	0.000109454	1	1	4	Q9UPU9	Q9UPU9 [417-428]	Q9UPU9 1xPhospho [S420(100)]	0	1346.56	2.15165e+06	3556926			High	High	Not Found	High	5.534e-05	0.000229	2.42	32.29
FALSE	High	[K].AYSSPSTTPEAR.[R]	2xPhospho [S4(100); T8(99.1)]	0.0208401	0.00144239	1	1	1	Q9UPU9	Q9UPU9 [417-428]	Q9UPU9 2xPhospho [S420(100); T424(99.1)]	0	1426.53	1.25612e+06				High	Not Found	Not Found	High	0.0007014	0.007935	2.21	30.11
FALSE	High	[K].AYSTENYSLESQK.[K]	1xPhospho [S/T/Y]	0.0861033	0.00459581	1	1	1	Q6ZV73	Q6ZV73 [690-702]		0	1599.66		364187			Not Found	High	Not Found	High	0.002288	0.03286	1.45	56.48
FALSE	High	[K].CAAPRPPSSSPEQR.[T]	1xCarbamidomethyl [C1]; 1xPhospho [S]	1.84495e-05	3.28236e-05	1	1	8	Q5H9R7	Q5H9R7 [844-857]		0	1619.7		32809074	209830		Not Found	High	High	High	2.066e-05	9.276e-06	4.18	31.57
FALSE	High	[K].CAHLCMDSVKTSDDEVGSPK.[E]	2xCarbamidomethyl [C1; C5]; 1xPhospho [S12(100)]	1.70281e-09	3.28236e-05	1	1	1	Q6ULP2	Q6ULP2 [365-384]	Q6ULP2 1xPhospho [S376(100)]	1	2315.93		901975			Not Found	High	Not Found	High	2.066e-05	1.223e-09	4.7	57.7
FALSE	High	[K].CAHLCMDSVKTSDDEVGSPK.[E]	2xCarbamidomethyl [C1; C5]; 2xPhospho [S12(100); S18(100)]	2.69512e-08	3.28236e-05	1	1	1	Q6ULP2	Q6ULP2 [365-384]	Q6ULP2 2xPhospho [S376(100); S382(100)]	1	2395.9		5860421			Not Found	High	Not Found	High	2.066e-05	1.74e-08	6.33	59.87
FALSE	High	[K].CAHLCMDSVKTSDDEVGSPK.[E]	2xCarbamidomethyl [C1; C5]; 1xOxidation [M6]; 2xPhospho [S12(100); S18(100)]	5.10237e-06	3.28236e-05	1	1	1	Q6ULP2	Q6ULP2 [365-384]	Q6ULP2 2xPhospho [S376(100); S382(100)]	1	2411.9		1.5148e+06			Not Found	High	Not Found	High	2.066e-05	2.694e-06	4.67	45.61
FALSE	High	[K].CAHLCMDSVKTSDDEVGSPK.[E]	2xCarbamidomethyl [C1; C5]; 1xOxidation [M6]; 1xPhospho [T/S]	0.00121359	0.000139461	1	1	1	Q6ULP2	Q6ULP2 [365-384]		1	2331.93		522800			Not Found	High	Not Found	High	8.506e-05	0.0005169	2.54	44.18
FALSE	High	[K].CASSSSYTTSSASDDDRQR.[T]	1xCarbamidomethyl [C1]; 1xPhospho [S13(100)]	0.00904098	0.00071171	1	1	1	O15534	O15534 [651-669]	O15534 1xPhospho [S663(100)]	1	2160.81	472183				High	Not Found	Not Found	High	0.0003452	0.003482	2.79	24.57
FALSE	High	[K].CCQLKPGGDSSSSLDSSVTSSSDIK.[D]	2xCarbamidomethyl [C1; C2]; 1xPhospho [S10(99.6)]	9.22296e-07	3.28236e-05	1	1	1	Q8TF40	Q8TF40 [87-111]	Q8TF40 1xPhospho [S96(99.6)]	0	2682.13				No Quan Values	Not Found	Not Found	High	High	2.066e-05	5.186e-07	5.33
FALSE	High	[K].CDILVQEELLASPK.[K]	1xCarbamidomethyl [C1]; 1xPhospho [S12(100)]	6.55465e-06	3.28236e-05	1	1	1	Q96JM3	Q96JM3 [592-605]	Q96JM3 1xPhospho [S603(100)]	0	1694.81		1215170	1.15827e+06		Not Found	High	Peak Found	High	2.066e-05	3.423e-06	4.48	104.14
FALSE	High	[K].CDILVQEELLASPKK.[L]	1xCarbamidomethyl [C1]; 1xPhospho [S12(100)]	1.38584e-08	3.28236e-05	1	1	2	Q96JM3	Q96JM3 [592-606]	Q96JM3 1xPhospho [S603(100)]	1	1822.9		1.27474e+06	2.65745e+07		Not Found	High	High	High	2.066e-05	9.208e-09	6.31	94.24
FALSE	High	[K].CDILVQEELLASPKK.[L]	1xCarbamidomethyl [C1]; 1xDeamidated [Q6]; 1xPhospho [S12(100)]	0.171804	0.00864181	1	1	1	Q96JM3	Q96JM3 [592-606]	Q96JM3 1xPhospho [S603(100)]	1	1823.89		890071			Not Found	High	Not Found	High	0.004174	0.06637	1.42	98.68
FALSE	High	[K].CDSEGEEDEEDMEPCLTGTK.[V]	2xCarbamidomethyl [C1; C15]; 1xOxidation [M12]; 1xPhospho [S3(100)]	0.000755364	0.000139461	1	1	2	P29374	P29374 [559-578]	P29374 1xPhospho [S561(100)]	0	2426.82	244435				High	Not Found	Not Found	High	6.916e-05	0.0003281	2.17	54.51
FALSE	High	[K].CDSEGEEDEEDMEPCLTGTK.[V]	2xCarbamidomethyl [C1; C15]; 1xPhospho [S3(100)]	0.0204977	0.0014255	1	1	1	P29374	P29374 [559-578]	P29374 1xPhospho [S561(100)]	0	2410.82	158212				High	Not Found	Not Found	High	0.00069	0.007806	1.8	69.62
FALSE	High	[K].CDSLLHFTENLFPSPNK.[K]	1xCarbamidomethyl [C1]; 1xPhospho [S14(100)]	2.02027e-11	3.28236e-05	1	1	2	Q56NI9	Q56NI9 [16-32]	Q56NI9 1xPhospho [S29(100)]	0	2098.93			3.16085e+06		Not Found	Not Found	High	High	2.066e-05	1.728e-11	7.11	122.13
FALSE	High	[K].CDSSPDSAEDVR.[K]	1xCarbamidomethyl [C1]; 1xPhospho [S7(100)]	4.72774e-05	3.28236e-05	1	2	3	P12763	P12763 [132-143]	P12763 1xPhospho [S138(100)]	0	1417.49	1.49944e+07				High	Not Found	Not Found	High	2.066e-05	2.292e-05	4.68	29.41
FALSE	High	[K].CDSSPDSAEDVRK.[LV]	1xCarbamidomethyl [C1]; 1xPhospho [S7(100)]	0.00010999	3.28236e-05	1	2	1	P12763	P12763 [132-144]	P12763 1xPhospho [S138(100)]	1	1545.59	1.72444e+07		38400.1		High	Not Found	Peak Found	High	2.066e-05	5.16e-05	3.42	23.76
FALSE	High	[K].CELVSGESTGNCEDRLPVK.[G]	2xCarbamidomethyl [C1; C12]; 1xPhospho [S8(99.6)]	3.0411e-05	3.28236e-05	1	1	1	Q12830	Q12830 [1460-1478]	Q12830 1xPhospho [S1467(99.6)]	1	2229.95		343676			Not Found	High	Not Found	High	2.066e-05	1.498e-05	3.3	72.04
FALSE	High	[K].CESDNTTNGCGLESPGNTVTPVNVNEVKPINK.[G]	2xCarbamidomethyl [C1; C10]; 1xPhospho [S14(100)]	4.99957e-11	3.28236e-05	1	1	2	O94782	O94782 [385-416]	O94782 1xPhospho [S398(100)]	0	3524.57	2.17135e+06		9.43064e+06		High	Not Found	High	High	2.066e-05	4.122e-11	6.85	85.2
FALSE	High	[K].CESDNTTNGCGLESPGNTVTPVNVNEVKPINK.[G]	2xCarbamidomethyl [C1; C10]; 1xDeamidated [N8]; 1xPhospho [T/S]	3.5989e-08	3.28236e-05	1	1	3	O94782	O94782 [385-416]		0	3525.55				No Quan Values	Not Found	Not Found	High	High	2.066e-05	2.302e-08	5.17
FALSE	High	[K].CESIPACTTEELVSGVASPCPK.[M]	3xCarbamidomethyl [C1; C7; C20]; 1xPhospho [S18(100)]	6.49416e-10	3.28236e-05	1	1	1	Q9UKL3	Q9UKL3 [1351-1372]	Q9UKL3 1xPhospho [S1368(100)]	0	2472.05			5.95471e+06		Not Found	Not Found	High	High	2.066e-05	4.855e-10	5.61	98.09
FALSE	High	[K].CETSPPSSPR.[AT]	1xCarbamidomethyl [C1]; 2xPhospho [S4(100); S/T]	0.146294	0.00769217	1	2	2	Q13136	Q13136 [738-747]	Q13136 2xPhospho [S741(100); S/T]	0	1277.43	1.04787e+06				High	Not Found	Not Found	High	0.003757	0.05608	1.98	25.66
FALSE	High	[K].CGEESSPVHTSTFLSNTLK.[K]	1xCarbamidomethyl [C1]; 1xPhospho [S6(98.9)]	0.0668603	0.00375903	1	1	1	Q9H582	Q9H582 [370-388]	Q9H582 1xPhospho [S375(98.9)]	0	2173.95	210138	278066			High	Peak Found	Not Found	High	0.001884	0.02547	1.69	90.08
FALSE	High	[K].CGENTSPVLDAVLK.[S]	1xCarbamidomethyl [C1]; 1xPhospho [S6(100)]	5.78313e-06	3.28236e-05	1	1	1	Q9BYW2	Q9BYW2 [900-913]	Q9BYW2 1xPhospho [S905(100)]	0	1582.72		1.37433e+06			Not Found	High	Not Found	High	2.066e-05	3.037e-06	4.15	102.22
FALSE	High	[K].CGENTSPVLDAVLK.[S]	1xCarbamidomethyl [C1]; 1xDeamidated [N4]; 1xPhospho [S6(100)]	0.0232764	0.00144239	1	1	1	Q9BYW2	Q9BYW2 [900-913]	Q9BYW2 1xPhospho [S905(100)]	0	1583.7				No Quan Values	Not Found	High	Not Found	High	0.000707	0.008847	1.54
FALSE	High	[K].CGGVEQASSSPR.[S]	1xCarbamidomethyl [C1]; 1xPhospho [S10(99.7)]	8.37942e-06	3.28236e-05	1	1	2	Q5VZL5	Q5VZL5 [1232-1243]	Q5VZL5 1xPhospho [S1241(99.7)]	0	1314.51	7.83978e+06				High	Not Found	Not Found	High	2.066e-05	4.334e-06	4.01	21.94
FALSE	High	[K].CGGVEQASSSPR.[S]	1xCarbamidomethyl [C1]; 1xDeamidated [Q6]; 1xPhospho [S10(100)]	0.145456	0.00769217	1	1	1	Q5VZL5	Q5VZL5 [1232-1243]	Q5VZL5 1xPhospho [S1241(100)]	0	1315.5	5.35413e+06				High	Not Found	Not Found	High	0.003716	0.05581	2.02	24.49
FALSE	High	[K].CGGVEQASSSPRSDPLGSTQDHALSQESSEPGCR.[V]	2xCarbamidomethyl [C1; C33]; 2xPhospho [S10(99.4); S13(99.4)]	2.71426e-10	3.28236e-05	1	1	1	Q5VZL5	Q5VZL5 [1232-1265]	Q5VZL5 2xPhospho [S1241(99.4); S1244(99.4)]	1	3733.49				No Quan Values	Not Found	High	Not Found	High	2.066e-05	2.101e-10	7.29
FALSE	High	[K].CGSEVTTPENSSSPGMMDMHDDNSNQSSIADASPIK.[Q]	1xCarbamidomethyl [C1]; 1xPhospho [S33(100)]	9.56174e-09	3.28236e-05	1	1	2	Q4VC05	Q4VC05 [71-106]	Q4VC05 1xPhospho [S103(100)]	0	3876.53		3.12386e+06	3.4445e+06		Not Found	High	High	High	2.066e-05	6.422e-09	6.15	83.26
FALSE	High	[K].CGSEVTTPENSSSPGMMDMHDDNSNQSSIADASPIK.[Q]	1xCarbamidomethyl [C1]; 2xOxidation [M17; M]; 1xPhospho [S33(100)]	3.32754e-09	3.28236e-05	1	1	4	Q4VC05	Q4VC05 [71-106]	Q4VC05 1xPhospho [S103(100)]	0	3908.52		3.14237e+06			Not Found	High	Not Found	High	2.066e-05	2.337e-09	6.8	67.94
FALSE	High	[K].CGSEVTTPENSSSPGMMDMHDDNSNQSSIADASPIK.[Q]	1xCarbamidomethyl [C1]; 1xDeamidated [Q26]; 1xPhospho [S33(100)]	5.5534e-08	3.28236e-05	1	1	1	Q4VC05	Q4VC05 [71-106]	Q4VC05 1xPhospho [S103(100)]	0	3877.52			5.21439e+06		Not Found	Not Found	High	High	2.066e-05	3.49e-08	5.33	83.24
FALSE	High	[K].CGSEVTTPENSSSPGMMDMHDDNSNQSSIADASPIK.[Q]	1xCarbamidomethyl [C1]; 1xOxidation [M]; 1xPhospho [S33(100)]	5.58715e-07	3.28236e-05	1	1	3	Q4VC05	Q4VC05 [71-106]	Q4VC05 1xPhospho [S103(100)]	0	3892.53		977779			Not Found	High	High	High	2.066e-05	3.206e-07	4.99	74.12
FALSE	High	[K].CGSEVTTPENSSSPGMMDMHDDNSNQSSIADASPIK.[Q]	1xCarbamidomethyl [C1]; 1xDeamidated [Q/N]; 1xOxidation [M17]; 1xPhospho [S24(98.4)]	7.23553e-05	3.28236e-05	1	1	2	Q4VC05	Q4VC05 [71-106]	Q4VC05 1xPhospho [S94(98.4)]	0	3893.51				No Quan Values	Not Found	High	High	High	2.066e-05	3.436e-05	3.77
FALSE	High	[K].CGSEVTTPENSSSPGMMDMHDDNSNQSSIADASPIK.[Q]	1xCarbamidomethyl [C1]; 1xDeamidated [Q26]; 2xOxidation [M17; M19]; 1xPhospho [S33(100)]	5.56596e-10	3.28236e-05	1	1	1	Q4VC05	Q4VC05 [71-106]	Q4VC05 1xPhospho [S103(100)]	0	3909.51		1.66334e+06			Not Found	High	Not Found	High	2.066e-05	4.183e-10	6.78	67.28
FALSE	High	[K].CGSEVTTPENSSSPGMMDMHDDNSNQSSIADASPIK.[Q]	1xCarbamidomethyl [C1]; 3xOxidation [M16; M17; M19]; 1xPhospho [S33(100)]	1.98932e-08	3.28236e-05	1	1	1	Q4VC05	Q4VC05 [71-106]	Q4VC05 1xPhospho [S103(100)]	0	3924.52		1.64262e+06			Not Found	High	Not Found	High	2.066e-05	1.303e-08	6.34	61.73
FALSE	High	[K].CGSEVTTPENSSSPGMMDMHDDNSNQSSIADASPIK.[Q]	1xCarbamidomethyl [C1]; 2xPhospho [S12(99.3); S33(100)]	0.000101462	3.28236e-05	1	1	1	Q4VC05	Q4VC05 [71-106]	Q4VC05 2xPhospho [S82(99.3); S103(100)]	0	3956.5		2441386			Not Found	High	Not Found	High	2.066e-05	4.757e-05	5.04	85.76
FALSE	High	[K].CGSGPVHISGQHLVAVEEDAESEDEEEEDVK.[L]	1xCarbamidomethyl [C1]; 1xPhospho [S22(100)]	2.15997e-19	3.28236e-05	1	1	196	P06748	P06748 [104-134]	P06748 1xPhospho [S125(100)]	0	3460.44	8.83297e+06	2.00165e+09	3.42343e+08		High	High	High	High	2.066e-05	3.754e-19	8.84	80.41
FALSE	High	[K].CGSGPVHISGQHLVAVEEDAESEDEEEEDVK.[L]	1xCarbamidomethyl [C1]; 1xDeamidated [Q11]; 1xPhospho [S22(100)]	2.78232e-17	3.28236e-05	1	1	27	P06748	P06748 [104-134]	P06748 1xPhospho [S125(100)]	0	3461.42	1.04106e+07	1.51035e+08	5.61468e+07		High	High	High	High	2.066e-05	4.008e-17	8	84.68
FALSE	High	[K].CGSGPVHISGQHLVAVEEDAESEDEEEEDVK.[L]	1xCarbamidomethyl [C1]; 1xDeamidated [Q11]; 2xPhospho [S]	0.174787	0.00873877	1	1	1	P06748	P06748 [104-134]		0	3541.39				No Quan Values	Not Found	High	Not Found	High	0.004292	0.06763	2.28
FALSE	High	[K].CGSPSDSSTTEEMEVAVSK.[A]	1xCarbamidomethyl [C1]; 1xOxidation [M13]; 1xPhospho [S3(100)]	0.000171452	3.28236e-05	1	1	1	P31751	P31751 [124-142]	P31751 1xPhospho [S126(100)]	0	2096.8	223178				High	Not Found	Not Found	High	2.066e-05	7.909e-05	2.65	46.95
FALSE	High	[K].CGTQTSSPQVLNSSASYSENR.[N]	1xCarbamidomethyl [C1]; 1xPhospho [S7(99.6)]	2.11277e-06	3.28236e-05	1	1	1	Q8NCP5	Q8NCP5 [198-218]	Q8NCP5 1xPhospho [S204(99.6)]	0	2352.98		858929			Not Found	High	Not Found	High	2.066e-05	1.151e-06	3.96	57.62
FALSE	High	[K].CIAYSPPFGDYAQVSSLR.[N]	1xCarbamidomethyl [C1]; 1xPhospho [S5(100)]	0.00105578	0.000139461	1	1	1	Q9HCJ3	Q9HCJ3 [631-648]	Q9HCJ3 1xPhospho [S635(100)]	0	2110.93	349236		336137		High	Not Found	Peak Found	High	6.916e-05	0.0004517	2.46	111.87
FALSE	High	[K].CIFMSETQSSPTK.[G]	1xCarbamidomethyl [C1]; 1xPhospho [S10(99.5)]	0.00210462	0.000236645	1	1	4	O75928	O75928 [490-502]	O75928 1xPhospho [S499(99.5)]	0	1595.65	55030	379174	1.32867e+06		Peak Found	High	High	High	0.000127	0.0008667	2.2	69.82
FALSE	High	[K].CIFMSETQSSPTK.[G]	1xCarbamidomethyl [C1]; 1xOxidation [M4]; 1xPhospho [S/T]	0.0520765	0.00315954	1	1	3	O75928	O75928 [490-502]		0	1611.64		938094	837530		Not Found	High	High	High	0.001541	0.01987	1.89	56.83
FALSE	High	[K].CLNNVIESPGLNVMR.[V]	1xCarbamidomethyl [C1]; 1xPhospho [S8(100)]	0.0509142	0.00307812	1	1	1	Q9HCM4	Q9HCM4 [543-557]	Q9HCM4 1xPhospho [S550(100)]	0	1795.82	330433				High	Not Found	Not Found	High	0.001484	0.01939	1.49	102.02
FALSE	High	[K].CLQEGAEISSPAVER.[L]	1xCarbamidomethyl [C1]; 1xPhospho [S10(100)]	0.00023778	3.28236e-05	1	1	1	Q9BQ52	Q9BQ52 [609-623]	Q9BQ52 1xPhospho [S618(100)]	0	1725.75		729092			Not Found	High	Not Found	High	2.066e-05	0.0001079	3.2	61.41
FALSE	High	[K].CLSPGGHPTYRPAYLLENEEEER.[N]	1xCarbamidomethyl [C1]; 1xPhospho [S3(100)]	2.609e-07	3.28236e-05	1	1	2	Q8NFF5	Q8NFF5 [561-583]	Q8NFF5 1xPhospho [S563(100)]	0	2797.23			2.19334e+07		Not Found	Not Found	High	High	2.066e-05	1.547e-07	5.1	85.06
FALSE	High	[K].CLTPQR.[E]	1xCarbamidomethyl [C1]; 1xPhospho [T3(100)]	0.0749811	0.00415441	1	1	1	Q9UQ35	Q9UQ35 [1509-1514]	Q9UQ35 1xPhospho [T1511(100)]	0	854.359	588340	1.02848e+06			Peak Found	High	Not Found	High	0.002048	0.02853	1.76	27.18
FALSE	High	[K].CLTPQRERSGSESSVDQK.[T]	1xCarbamidomethyl [C1]; 3xPhospho [T3(100); S]	0.154941	0.00788394	1	1	1	Q9UQ35	Q9UQ35 [1509-1526]	Q9UQ35 3xPhospho [T1511(100); S]	2	2303.88	332673				High	Not Found	Not Found	High	0.003857	0.05957	2.6	34.31
FALSE	High	[K].CMLFSSALVSSHSDNESLGGFSIEDVQK.[E]	1xCarbamidomethyl [C1]; 1xOxidation [M2]; 1xPhospho [S13(100)]	4.65088e-11	3.28236e-05	1	1	2	Q8IWS0	Q8IWS0 [45-72]	Q8IWS0 1xPhospho [S57(100)]	0	3140.36			4.98804e+06		Not Found	Not Found	High	High	2.066e-05	3.845e-11	7.38	116.61
FALSE	High	[K].CNDSLRHSPK.[V]	1xCarbamidomethyl [C1]; 1xDeamidated [N2]; 1xPhospho [S8(100)]	0.182994	0.00906019	1	1	1	A6NHR9	A6NHR9 [1967-1976]	A6NHR9 1xPhospho [S1974(100)]	1	1294.52	178960				High	Not Found	Not Found	High	0.004435	0.07116	1.45	19.23
FALSE	High	[K].CNDSLRHSPKVETTDCPVPPK.[R]	2xCarbamidomethyl [C1; C16]; 1xPhospho [S/T]	0.0966501	0.0050893	1	1	1	A6NHR9	A6NHR9 [1967-1987]		2	2517.13			234387		Not Found	Not Found	High	High	0.00255	0.03692	2.02	46.02
FALSE	High	[K].CNELKSPGSPPGPELPIETALDDR.[E]	1xCarbamidomethyl [C1]; 2xPhospho [S6(100); S9(100)]	0.000610071	0.000109454	1	1	1	Q8TEW0	Q8TEW0 [687-710]	Q8TEW0 2xPhospho [S692(100); S695(100)]	1	2752.19				No Quan Values	Not Found	High	Not Found	High	5.534e-05	0.0002676	3.98
FALSE	High	[K].CNPSNSSPSSAACAPSCAGDLPLPSNTPTFSIK.[T]	3xCarbamidomethyl [C1; C13; C17]; 1xPhospho [S7(98.8)]	1.4613e-08	3.28236e-05	1	1	1	Q9NZJ0	Q9NZJ0 [438-470]	Q9NZJ0 1xPhospho [S444(98.8)]	0	3472.49			3.999e+07		Not Found	Not Found	High	High	2.066e-05	9.652e-09	5.34	110.4
FALSE	High	[K].CNSLVSSASP.[-]	1xCarbamidomethyl [C1]; 1xPhospho [S9(100)]	0.035137	0.00218677	1	1	1	Q96M89	Q96M89 [656-665]	Q96M89 1xPhospho [S664(100)]	0	1101.43	1.21274e+07	5453342			Peak Found	High	Not Found	High	0.001035	0.01334	2.67	51.93
FALSE	High	[K].CPFTGNVSIR.[G]	1xCarbamidomethyl [C1]; 1xPhospho [S8(100)]	0.0222688	0.00144239	1	1	1	P62280	P62280 [60-69]	P62280 1xPhospho [S67(100)]	0	1230.53	332954		1.87831e+06		Peak Found	Not Found	High	High	0.000707	0.008455	2.26	75.47
FALSE	High	[K].CPSPINEHNGLIK.[G]	1xCarbamidomethyl [C1]; 1xPhospho [S3(100)]	1.29235e-06	3.28236e-05	1	1	9	Q9Y2H6	Q9Y2H6 [211-223]	Q9Y2H6 1xPhospho [S213(100)]	0	1558.71	36054.3	3296413	4.12128e+06		Peak Found	High	High	High	2.066e-05	7.196e-07	4.32	61.27
FALSE	High	[K].CPSPINEHNGLIK.[G]	1xCarbamidomethyl [C1]; 1xDeamidated [N9]; 1xPhospho [S3(100)]	0.00838719	0.000625153	1	1	2	Q9Y2H6	Q9Y2H6 [211-223]	Q9Y2H6 1xPhospho [S213(100)]	0	1559.69		603365	68205.8		Not Found	High	Peak Found	High	0.0003083	0.003242	1.37	64.74
FALSE	High	[K].CPSPINEHNGLIK.[G]	1xCarbamidomethyl [C1]; 2xDeamidated [N6; N9]; 1xPhospho [S3(100)]	0.0178572	0.00119638	1	1	2	Q9Y2H6	Q9Y2H6 [211-223]	Q9Y2H6 1xPhospho [S213(100)]	0	1560.68		472320			Not Found	High	Not Found	High	0.0005531	0.006772	1.37	69.89
FALSE	High	[K].CQSVSSAGELETENYER.[D]	1xCarbamidomethyl [C1]; 1xPhospho [S3(100)]	5.22783e-05	3.28236e-05	1	1	2	Q96RS0	Q96RS0 [573-589]	Q96RS0 1xPhospho [S575(100)]	0	2038.81	2.1332e+06	5.29323e+06			High	High	Not Found	High	2.066e-05	2.524e-05	4.16	62.45
FALSE	High	[K].CRGEDLQSISPGSR.[L]	1xCarbamidomethyl [C1]; 1xPhospho [S10(100)]	6.99779e-05	3.28236e-05	1	1	1	Q13077	Q13077 [57-70]	Q13077 1xPhospho [S66(100)]	1	1641.71				No Quan Values	Not Found	High	Not Found	High	2.066e-05	3.338e-05	3.93
FALSE	High	[K].CRSPLQTPSSGQFSSSPIQASAK.[K]	1xCarbamidomethyl [C1]; 2xPhospho [S3(100); S16(99.6)]	5.86731e-06	3.28236e-05	1	1	1	Q6PGQ7	Q6PGQ7 [237-259]	Q6PGQ7 2xPhospho [S239(100); S252(99.6)]	1	2581.12	2.12365e+06		1.77423e+06		High	Not Found	Peak Found	High	2.066e-05	3.084e-06	4.25	73.11
FALSE	High	[K].CRSPLQTPSSGQFSSSPIQASAK.[K]	1xCarbamidomethyl [C1]; 1xPhospho [S3(99.3)]	0.00015606	3.28236e-05	1	1	1	Q6PGQ7	Q6PGQ7 [237-259]	Q6PGQ7 1xPhospho [S239(99.3)]	1	2501.15	432361				High	Not Found	Not Found	High	2.066e-05	7.208e-05	2.51	73.77
FALSE	High	[K].CRSPLQTPSSGQFSSSPIQASAK.[K]	1xCarbamidomethyl [C1]; 1xDeamidated [Q6]; 2xPhospho [S3(98.8); S16(98.9)]	0.00193882	0.000236645	1	1	1	Q6PGQ7	Q6PGQ7 [237-259]	Q6PGQ7 2xPhospho [S239(98.8); S252(98.9)]	1	2582.1		1.01363e+06	1.20892e+06		Not Found	Peak Found	High	High	0.000127	0.0008018	3.24	75.76
FALSE	High	[K].CRSPLQTPSSGQFSSSPIQASAK.[K]	1xCarbamidomethyl [C1]; 1xDeamidated [Q12]; 1xPhospho [S3(97.3)]	0.0589838	0.00339128	1	1	1	Q6PGQ7	Q6PGQ7 [237-259]	Q6PGQ7 1xPhospho [S239(97.3)]	1	2502.13				No Quan Values	High	Not Found	Not Found	High	0.001637	0.02245	1.21
FALSE	High	[K].CSASPPLRR.[Q]	1xCarbamidomethyl [C1]; 1xPhospho [S4(100)]	0.0657242	0.00375903	1	1	1	P46013	P46013 [824-832]	P46013 1xPhospho [S827(100)]	1	1123.51		518950			Not Found	High	Not Found	High	0.001874	0.02509	2.17	31.47
FALSE	High	[K].CSDSQSWEDIAPEIEPCAENR.[L]	2xCarbamidomethyl [C1; C17]; 1xPhospho [S]	0.000200124	3.28236e-05	1	1	2	Q12888	Q12888 [781-801]		0	2573		9498839			Not Found	High	Not Found	High	2.066e-05	9.17e-05	3.61	100.46
FALSE	High	[K].CSDSQSWEDIAPEIEPCAENR.[L]	2xCarbamidomethyl [C1; C17]; 2xPhospho [S6(99.6); S]	5.32887e-05	3.28236e-05	1	1	3	Q12888	Q12888 [781-801]	Q12888 2xPhospho [S786(99.6); S]	0	2652.96		2.78534e+06			Not Found	High	Not Found	High	2.066e-05	2.568e-05	4.68	103.93
FALSE	High	[K].CSDSQSWEDIAPEIEPCAENR.[L]	2xCarbamidomethyl [C1; C17]; 1xDeamidated [Q5]; 1xPhospho [S]	0.00357596	0.000294319	1	1	1	Q12888	Q12888 [781-801]		0	2573.98				No Quan Values	Not Found	High	Not Found	High	0.000151	0.001433	2.83
FALSE	High	[K].CSDSQSWEDIAPEIEPCAENR.[L]	2xCarbamidomethyl [C1; C17]; 1xDeamidated [Q5]; 2xPhospho [S]	0.0512022	0.00307812	1	1	1	Q12888	Q12888 [781-801]		0	2653.95		1.19361e+06			Not Found	High	Not Found	High	0.001495	0.0195	1.84	104.52
FALSE	High	[K].CSDVSELSSSPPGPYHQEPYVCKPEER.[F]	2xCarbamidomethyl [C1; C22]; 1xPhospho [S10(99.1)]	2.64285e-12	3.28236e-05	1	1	4	Q9Y478	Q9Y478 [173-199]	Q9Y478 1xPhospho [S182(99.1)]	0	3214.35	1.00071e+06	28444538	6.16087e+07		Peak Found	High	High	High	2.066e-05	2.439e-12	6.56	73.76
FALSE	High	[K].CSDVSELSSSPPGPYHQEPYVCKPEER.[F]	2xCarbamidomethyl [C1; C22]; 1xDeamidated [Q17]; 1xPhospho [S/Y]	3.27557e-10	3.28236e-05	1	1	5	Q9Y478	Q9Y478 [173-199]		0	3215.33		14233039			Not Found	High	High	High	2.066e-05	2.512e-10	4.75	76.41
FALSE	High	[K].CSGPGLSPGMVR.[A]	1xCarbamidomethyl [C1]; 1xPhospho [S7(100)]	9.27101e-06	3.28236e-05	1	1	3	P21333	P21333 [1453-1464]	P21333 1xPhospho [S1459(100)]	0	1297.54		491091	3.40158e+07		Not Found	Peak Found	High	High	2.066e-05	4.783e-06	4.47	69.98
FALSE	High	[K].CSGPGLSPGMVR.[A]	1xCarbamidomethyl [C1]; 1xOxidation [M10]; 1xPhospho [S7(100)]	6.42136e-05	3.28236e-05	1	1	4	P21333	P21333 [1453-1464]	P21333 1xPhospho [S1459(100)]	0	1313.54	1.65428e+07	4.26008e+06	3.89762e+06		Peak Found	High	High	High	2.066e-05	3.063e-05	3.65	54.13
FALSE	High	[K].CSISGHGSLNSISR.[H]	1xCarbamidomethyl [C1]; 1xPhospho [S8(100)]	4.98095e-06	3.28236e-05	1	1	4	O75044	O75044 [893-906]	O75044 1xPhospho [S900(100)]	0	1554.67	384905	938923	3.42212e+06		High	Peak Found	High	High	2.066e-05	2.628e-06	4.45	49.55
FALSE	High	[K].CSISGHGSLNSISR.[H]	1xCarbamidomethyl [C1]; 1xDeamidated [N10]; 1xPhospho [S8(100)]	9.82241e-06	3.28236e-05	1	1	2	O75044	O75044 [893-906]	O75044 1xPhospho [S900(100)]	0	1555.66			3.18749e+06		Not Found	Not Found	High	High	2.066e-05	5.05e-06	3.01	54.99
FALSE	High	[K].CSPDNKPSLQIK.[E]	1xCarbamidomethyl [C1]; 1xPhospho [S2(100)]	0.000193679	3.28236e-05	1	1	2	Q99708	Q99708 [567-578]	Q99708 1xPhospho [S568(100)]	0	1466.67		1.07641e+06	385500		Not Found	High	High	High	2.066e-05	8.87e-05	3.29	50.17
FALSE	High	[K].CSPGSPTDPNATLSK.[D]	1xCarbamidomethyl [C1]; 1xPhospho [S5(100)]	1.02573e-05	3.28236e-05	1	1	1	Q9P0K8	Q9P0K8 [42-56]	Q9P0K8 1xPhospho [S46(100)]	0	1611.67		1.34165e+06			Not Found	High	Not Found	High	2.066e-05	5.274e-06	3.5	45.2
FALSE	High	[K].CSPGSPTDPNATLSK.[D]	1xCarbamidomethyl [C1]; 1xDeamidated [N10]; 1xPhospho [S5(99.4)]	0.100638	0.00524131	1	1	1	Q9P0K8	Q9P0K8 [42-56]	Q9P0K8 1xPhospho [S46(99.4)]	0	1612.66		2.7719e+06			Not Found	High	Not Found	High	0.002591	0.03834	1.81	48.57
FALSE	High	[K].CSPPLEFLDDSDSHLEIQK.[H]	1xCarbamidomethyl [C1]; 1xPhospho [S2(100)]	9.41241e-10	3.28236e-05	1	1	1	Q93075	Q93075 [298-316]	Q93075 1xPhospho [S299(100)]	0	2310			3.29225e+06		Not Found	Not Found	High	High	2.066e-05	6.924e-10	5.52	108.86
FALSE	High	[K].CSPPLEFLDDSDSHLEIQK.[H]	1xCarbamidomethyl [C1]; 2xPhospho [S2(100); S]	4.3107e-06	3.28236e-05	1	1	2	Q93075	Q93075 [298-316]	Q93075 2xPhospho [S299(100); S]	0	2389.97		550201			Not Found	High	Not Found	High	2.066e-05	2.291e-06	3.91	111.17
FALSE	High	[K].CSPSESPLMEK.[K]	1xCarbamidomethyl [C1]; 2xPhospho [S2(100); S6(100)]	0.00507516	0.000444949	1	1	1	Q8WUM9	Q8WUM9 [264-274]	Q8WUM9 2xPhospho [S265(100); S269(100)]	0	1424.49	4.31175e+06				High	Not Found	Not Found	High	0.0002183	0.001995	3.42	50.16
FALSE	High	[K].CSPSESPLMEK.[K]	1xCarbamidomethyl [C1]; 1xOxidation [M9]; 2xPhospho [S2(100); S6(99.5)]	0.0220239	0.00144239	1	1	1	Q8WUM9	Q8WUM9 [264-274]	Q8WUM9 2xPhospho [S265(100); S269(99.5)]	0	1440.48	2.45625e+06				High	Not Found	Not Found	High	0.000707	0.008352	2.6	39.35
FALSE	High	[K].CSPSESPLMEK.[K]	1xCarbamidomethyl [C1]; 1xPhospho [S6(100)]	0.123125	0.00653922	1	1	1	Q8WUM9	Q8WUM9 [264-274]	Q8WUM9 1xPhospho [S269(100)]	0	1344.52	839867				High	Not Found	Not Found	High	0.003223	0.04715	1.94	47.93
FALSE	High	[K].CSSCEPFPDGATNNLSR.[S]	2xCarbamidomethyl [C1; C4]; 1xPhospho [T/S]	0.00479275	0.000420038	1	1	1	O95999	O95999 [119-135]		0	1991.76		1.92386e+06			Not Found	High	Not Found	High	0.000206	0.001894	2.63	69.15
FALSE	High	[K].CSTAGSSPNSVSELSLASLTEK.[I]	1xCarbamidomethyl [C1]; 1xPhospho [T/S]	2.35487e-08	3.28236e-05	1	1	2	Q5M775	Q5M775 [355-376]		0	2305.03	2.79039e+06				High	Not Found	Not Found	High	2.066e-05	1.533e-08	4.29	104.75
FALSE	High	[K].CSTVSPVSGINTR.[R]	1xCarbamidomethyl [C1]; 1xPhospho [S5(100)]	1.33661e-05	3.28236e-05	1	1	1	Q8N0Z3	Q8N0Z3 [796-808]	Q8N0Z3 1xPhospho [S800(100)]	0	1457.65			853366		Not Found	Not Found	High	High	2.066e-05	6.801e-06	3.91	57.38
FALSE	High	[K].CSVCPDYDLCSVCEGK.[G]	4xCarbamidomethyl [C1; C4; C10; C13]; 1xPhospho [S11(100)]	0.000111567	3.28236e-05	1	1	2	Q13501	Q13501 [142-157]	Q13501 1xPhospho [S152(100)]	0	2028.72		266657			Not Found	High	Not Found	High	2.066e-05	5.222e-05	2.93	77.98
FALSE	High	[K].CTGDFSPSPEK.[L]	1xCarbamidomethyl [C1]; 1xPhospho [S8(100)]	5.67083e-05	3.28236e-05	1	1	1	Q5VWN6	Q5VWN6 [1534-1544]	Q5VWN6 1xPhospho [S1541(100)]	0	1304.49	3.86778e+06		137474		High	Not Found	Peak Found	High	2.066e-05	2.721e-05	3.39	41.25
FALSE	High	[K].CTGDFSPSPEK.[L]	1xCarbamidomethyl [C1]; 2xPhospho [S6(100); S8(100)]	0.000530003	0.000109454	1	1	2	Q5VWN6	Q5VWN6 [1534-1544]	Q5VWN6 2xPhospho [S1539(100); S1541(100)]	0	1384.45	1.99857e+06				High	Not Found	Not Found	High	5.534e-05	0.0002341	3.08	42.03
FALSE	High	[K].CTSPRSSDTEENVK.[R]	1xCarbamidomethyl [C1]; 2xPhospho [S3(100); S7(98.3)]	0.00135141	0.000172916	1	1	1	P01106	P01106 [342-355]	P01106 2xPhospho [S344(100); S348(98.3)]	1	1769.64	1.83984e+06				High	Not Found	Not Found	High	9.943e-05	0.0005726	3.35	23.71
FALSE	High	[K].CVEFSSVDNIVQHSPQLSSPIISPAQSPAPAQLSTLK.[T]	1xCarbamidomethyl [C1]; 1xPhospho [S19(99.5)]	2.56423e-13	3.28236e-05	1	1	1	Q15032	Q15032 [866-902]	Q15032 1xPhospho [S884(99.5)]	0	4012.97			5.9023e+06		Not Found	Not Found	High	High	2.066e-05	2.593e-13	5.99	120.08
FALSE	High	[K].CVEFSSVDNIVQHSPQLSSPIISPAQSPAPAQLSTLK.[T]	1xCarbamidomethyl [C1]; 2xPhospho [S19(99.5); S23(100)]	3.72967e-14	3.28236e-05	1	1	2	Q15032	Q15032 [866-902]	Q15032 2xPhospho [S884(99.5); S888(100)]	0	4092.94			2.03633e+07		Not Found	Not Found	High	High	2.066e-05	4.063e-14	7.84	120.81
FALSE	High	[K].CVGAELEYDSEHSDWHGFD.[-]	1xCarbamidomethyl [C1]; 1xPhospho [S10(100)]	4.32227e-08	3.28236e-05	1	1	8	Q9GZN8	Q9GZN8 [156-174]	Q9GZN8 1xPhospho [S165(100)]	0	2332.85		1.74927e+06	4.01116e+06		Not Found	High	High	High	2.066e-05	2.738e-08	5.41	93.81
FALSE	High	[K].CYDSPPSSPEMNNSSINNQLLPVDAIR.[I]	1xCarbamidomethyl [C1]; 1xPhospho [S4(100)]	4.47496e-11	3.28236e-05	1	1	3	Q9NZW5	Q9NZW5 [103-129]	Q9NZW5 1xPhospho [S106(100)]	0	3098.36	6.46988e+06				High	Not Found	Not Found	High	2.066e-05	3.712e-11	6.34	113
FALSE	High	[K].CYDSPPSSPEMNNSSINNQLLPVDAIR.[I]	1xCarbamidomethyl [C1]; 1xDeamidated [N13]; 2xPhospho [S4(99.6); S/Y]	0.00244776	0.000268299	1	1	2	Q9NZW5	Q9NZW5 [103-129]	Q9NZW5 2xPhospho [S106(99.6); S/Y]	0	3179.31				No Quan Values	High	Not Found	Not Found	High	0.0001407	0.001	1.74
FALSE	High	[K].CYDSPPSSPEMNNSSINNQLLPVDAIR.[I]	1xCarbamidomethyl [C1]; 1xOxidation [M11]; 1xPhospho [S4(99)]	0.00590789	0.000444949	1	1	3	Q9NZW5	Q9NZW5 [103-129]	Q9NZW5 1xPhospho [S106(99)]	0	3114.35	3.75494e+06				High	Not Found	Not Found	High	0.0002304	0.002312	2.46	108.46
FALSE	High	[K].CYDSPPSSPEMNNSSINNQLLPVDAIR.[I]	1xCarbamidomethyl [C1]; 1xDeamidated [N13]; 1xPhospho [S4(100)]	0.00889655	0.000685314	1	1	1	Q9NZW5	Q9NZW5 [103-129]	Q9NZW5 1xPhospho [S106(100)]	0	3099.34	900963	134868			High	Peak Found	Not Found	High	0.0003344	0.003435	1.79	115.45
FALSE	High	[K].CYDSPPSSPEMNNSSINNQLLPVDAIR.[I]	1xCarbamidomethyl [C1]; 2xPhospho [S4(98.7); S/Y]	0.0532664	0.003212	1	1	1	Q9NZW5	Q9NZW5 [103-129]	Q9NZW5 2xPhospho [S106(98.7); S/Y]	0	3178.33				No Quan Values	High	Not Found	Not Found	High	0.001563	0.02032	1.32
FALSE	High	[K].DAAAHLQTSHKPSAEDAEGQSPLSQK.[Y]	1xDeamidated [Q25]; 1xPhospho [S21(100)]	5.43343e-10	3.28236e-05	1	1	1	Q96F24	Q96F24 [93-118]	Q96F24 1xPhospho [S113(100)]	0	2784.25		964280			Not Found	High	Not Found	High	2.066e-05	4.089e-10	8.49	45.7
FALSE	High	[K].DAAAHLQTSHKPSAEDAEGQSPLSQK.[Y]	1xPhospho [S21(100)]	1.84291e-15	3.28236e-05	1	1	5	Q96F24	Q96F24 [93-118]	Q96F24 1xPhospho [S113(100)]	0	2783.26		18442870	4.98067e+06		Not Found	High	High	High	2.066e-05	2.258e-15	7.87	44.26
FALSE	High	[K].DAAAHLQTSHKPSAEDAEGQSPLSQKYSPSTEK.[C]	1xDeamidated [Q]; 1xPhospho [S/T/Y]	1.7668e-05	3.28236e-05	1	1	3	Q96F24	Q96F24 [93-125]		1	3576.61			440315		Not Found	Not Found	High	High	2.066e-05	8.887e-06	3.81	56.63
FALSE	High	[K].DAAAHLQTSHKPSAEDAEGQSPLSQKYSPSTEK.[C]	2xPhospho [S21(100); S28(99.5)]	2.15153e-07	3.28236e-05	1	1	3	Q96F24	Q96F24 [93-125]	Q96F24 2xPhospho [S113(100); S120(99.5)]	1	3655.59		6.13189e+06	1.00124e+06		Not Found	High	High	High	2.066e-05	1.282e-07	6.88	52.71
FALSE	High	[K].DAAAHLQTSHKPSAEDAEGQSPLSQKYSPSTEK.[C]	1xPhospho [S28(99.2)]	1.27153e-15	3.28236e-05	1	1	2	Q96F24	Q96F24 [93-125]	Q96F24 1xPhospho [S120(99.2)]	1	3575.63			2.87453e+07		Not Found	Not Found	High	High	2.066e-05	1.576e-15	9.27	54.72
FALSE	High	[K].DAACQRPHEDCENSAGEEEDEEEETMDSETAK.[M]	2xCarbamidomethyl [C4; C11]; 1xPhospho [S14(100)]	1.56483e-11	3.28236e-05	1	1	1	Q9BYV9	Q9BYV9 [146-177]	Q9BYV9 1xPhospho [S159(100)]	0	3778.36	2.49584e+06				High	Not Found	Not Found	High	2.066e-05	1.348e-11	5.71	50.2
FALSE	High	[K].DAACQRPHEDCENSAGEEEDEEEETMDSETAK.[M]	2xCarbamidomethyl [C4; C11]; 1xOxidation [M26]; 1xPhospho [S14(100)]	1.11168e-07	3.28236e-05	1	1	1	Q9BYV9	Q9BYV9 [146-177]	Q9BYV9 1xPhospho [S159(100)]	0	3794.35	314057				High	Not Found	Not Found	High	2.066e-05	6.814e-08	5.51	38.39
FALSE	High	[K].DAANNNQPDPALTSGDETSLGR.[A]	1xPhospho [S14(100)]	1.91651e-07	3.28236e-05	1	1	1	Q9NYQ7	Q9NYQ7 [2981-3002]	Q9NYQ7 1xPhospho [S2994(100)]	0	2322.98		617906			Not Found	High	Not Found	High	2.066e-05	1.148e-07	3.69	67.06
FALSE	High	[K].DAANNNQPDPALTSGDETSLGR.[A]	3xDeamidated [N4; N5; N6]; 1xPhospho [S14(100)]	1.30483e-05	3.28236e-05	1	1	1	Q9NYQ7	Q9NYQ7 [2981-3002]	Q9NYQ7 1xPhospho [S2994(100)]	0	2325.94		3.12303e+06			Not Found	High	Not Found	High	2.066e-05	6.65e-06	3.03	67.3
FALSE	High	[K].DAASKPSGEGSFSKPGDGGSPSKPSDHEPPK.[N]	1xPhospho [S20(99.1)]	2.38611e-09	3.28236e-05	1	1	10	O14654	O14654 [853-883]	O14654 1xPhospho [S872(99.1)]	0	3117.38		3.25555e+08	1.40142e+07		Not Found	High	High	High	2.066e-05	1.695e-09	5.88	35.86
FALSE	High	[K].DAASKPSGEGSFSKPGDGGSPSKPSDHEPPK.[N]	2xPhospho [S11(99.2); S20(100)]	6.15104e-05	3.28236e-05	1	1	3	O14654	O14654 [853-883]	O14654 2xPhospho [S863(99.2); S872(100)]	0	3197.35		7.72127e+06			Not Found	High	Not Found	High	2.066e-05	2.95e-05	3.79	37.69
FALSE	High	[K].DADLSPVNASIIK.[E]	1xPhospho [S5(100)]	0.000131679	3.28236e-05	1	1	1	O75970	O75970 [479-491]	O75970 1xPhospho [S483(100)]	0	1422.69		29709706	719457		Not Found	High	Peak Found	High	2.066e-05	6.123e-05	3.83	90.38
FALSE	High	[K].DAENHEAQLKNGSLDSPGK.[Q]	1xDeamidated [N11]; 1xPhospho [S16(100)]	1.14582e-05	3.28236e-05	1	1	2	Q9Y266	Q9Y266 [124-142]	Q9Y266 1xPhospho [S139(100)]	1	2090.9	1.20277e+06	430114			High	Peak Found	Not Found	High	2.066e-05	5.844e-06	3.58	41.8
FALSE	High	[K].DAENHEAQLKNGSLDSPGKQDTEEDEEEDEK.[D]	2xDeamidated [Q8; Q/N]; 1xPhospho [S16(100)]	1.14689e-09	3.28236e-05	1	1	3	Q9Y266	Q9Y266 [124-154]	Q9Y266 1xPhospho [S139(100)]	2	3568.42	1.0789e+06				High	Not Found	Not Found	High	2.066e-05	8.36e-10	5.96	44.38
FALSE	High	[K].DAENHEAQLKNGSLDSPGKQDTEEDEEEDEK.[D]	1xDeamidated [N11]; 2xPhospho [S16(100); T22(100)]	3.93395e-10	3.28236e-05	1	1	3	Q9Y266	Q9Y266 [124-154]	Q9Y266 2xPhospho [S139(100); T145(100)]	2	3647.41	2.51851e+06				High	Not Found	Not Found	High	2.066e-05	3.001e-10	5.32	45.23
FALSE	High	[K].DAENHEAQLKNGSLDSPGKQDTEEDEEEDEK.[D]	2xDeamidated [Q8; N11]; 2xPhospho [S16(100); T22(100)]	4.63445e-10	3.28236e-05	1	1	2	Q9Y266	Q9Y266 [124-154]	Q9Y266 2xPhospho [S139(100); T145(100)]	2	3648.39	2.04975e+06				High	Not Found	Not Found	High	2.066e-05	3.507e-10	5.74	47.53
FALSE	High	[K].DAENHEAQLKNGSLDSPGKQDTEEDEEEDEK.[D]	1xDeamidated [N11]; 1xPhospho [S16(99.6)]	6.71701e-10	3.28236e-05	1	1	3	Q9Y266	Q9Y266 [124-154]	Q9Y266 1xPhospho [S139(99.6)]	2	3567.44	3.91942e+06				High	Not Found	Not Found	High	2.066e-05	4.998e-10	4.68	45.06
FALSE	High	[K].DAENHEAQLKNGSLDSPGKQDTEEDEEEDEK.[D]	1xPhospho [T22(100)]	0.0078242	0.000593631	1	1	1	Q9Y266	Q9Y266 [124-154]	Q9Y266 1xPhospho [T145(100)]	2	3566.46				No Quan Values	High	Not Found	Not Found	High	0.0002944	0.00302	2.99
FALSE	High	[K].DAESVECPDADSLNIPDVDEEGYSIKPETNQNDTK.[E]	1xCarbamidomethyl [C7]; 1xPhospho [S12(100)]	1.0115e-13	3.28236e-05	1	1	2	Q0JRZ9	Q0JRZ9 [301-335]	Q0JRZ9 1xPhospho [S312(100)]	0	3974.66	763044	21341947	2.43516e+06		Peak Found	High	Peak Found	High	2.066e-05	1.058e-13	5.65	98.74
FALSE	High	[K].DAESVECPDADSLNIPDVDEEGYSIKPETNQNDTK.[E]	1xCarbamidomethyl [C7]; 1xDeamidated [N14]; 1xPhospho [S4(100)]	1.14032e-05	3.28236e-05	1	1	1	Q0JRZ9	Q0JRZ9 [301-335]	Q0JRZ9 1xPhospho [S304(100)]	0	3975.65				No Quan Values	Not Found	High	Not Found	High	2.066e-05	5.839e-06	3.96
FALSE	High	[K].DAETGSSQCQTPGSTASSEPVSPLQEK.[L]	1xCarbamidomethyl [C9]; 1xPhospho [S22(100)]	3.21302e-10	3.28236e-05	1	1	1	A7KAX9	A7KAX9 [835-861]	A7KAX9 1xPhospho [S856(100)]	0	2858.2		12259283	414395		Not Found	High	Peak Found	High	2.066e-05	2.47e-10	6.27	59.89
FALSE	High	[K].DAEYIYPSLESDDDDPALK.[S]	1xPhospho [S11(100)]	3.89591e-06	3.28236e-05	1	1	6	Q9UPP1	Q9UPP1 [847-865]	Q9UPP1 1xPhospho [S857(100)]	0	2235.92	2.02885e+06	5.00615e+07	596485		High	High	High	High	2.066e-05	2.072e-06	4.63	100.55
FALSE	High	[K].DAEYIYPSLESDDDDPALK.[S]	2xPhospho [S8(100); S11(100)]	1.14032e-05	3.28236e-05	1	1	7	Q9UPP1	Q9UPP1 [847-865]	Q9UPP1 2xPhospho [S854(100); S857(100)]	0	2315.89	1.17622e+06	2277742			High	High	Not Found	High	2.066e-05	5.822e-06	3.34	99.85
FALSE	High	[K].DAGVTVTLTVIAEEEHHGPPSGTNSAR.[Q]	1xPhospho [S25(98.7)]	0.0136443	0.00100003	1	1	2	Q5TCQ9	Q5TCQ9 [925-951]	Q5TCQ9 1xPhospho [S949(98.7)]	0	2825.31			5.4965e+06		Not Found	Not Found	High	High	0.000482	0.005212	2.34	100.86
FALSE	High	[K].DANGNSFATRLSNIFVIGK.[G]	1xPhospho [T/S]	0.000680321	0.000139461	1	1	1	P62701	P62701 [212-230]		1	2104.02			1.02428e+06		Not Found	Not Found	High	High	6.916e-05	0.0002978	2.78	121.9
FALSE	High	[K].DANIMSPGSSLPSLHVR.[K]	1xPhospho [S6(100)]	2.07244e-06	3.28236e-05	1	1	4	P25054	P25054 [739-755]	P25054 1xPhospho [S744(100)]	0	1860.87	2.5488e+06		215306		High	Not Found	High	High	2.066e-05	1.132e-06	4.18	99.14
FALSE	High	[K].DANIMSPGSSLPSLHVR.[K]	1xOxidation [M5]; 1xPhospho [S6(100)]	5.91981e-07	3.28236e-05	1	1	1	P25054	P25054 [739-755]	P25054 1xPhospho [S744(100)]	0	1876.86	1.74173e+06		149605		High	Not Found	Peak Found	High	2.066e-05	3.389e-07	3.05	87.28
FALSE	High	[K].DAPGEDEEEDGVSEAASLEEPK.[E]	2xPhospho [S13(100); S17(100)]	9.45128e-06	3.28236e-05	1	1	3	Q9H0E9	Q9H0E9 [625-646]	Q9H0E9 2xPhospho [S637(100); S641(100)]	0	2462.9	2.22736e+07				High	Not Found	Not Found	High	2.066e-05	4.873e-06	5.78	69.58
FALSE	High	[K].DAPGEDEEEDGVSEAASLEEPK.[E]	1xPhospho [S17(100)]	1.30483e-05	3.28236e-05	1	1	3	Q9H0E9	Q9H0E9 [625-646]	Q9H0E9 1xPhospho [S641(100)]	0	2382.93	3.22694e+06				High	Not Found	Not Found	High	2.066e-05	6.631e-06	3.99	70.63
FALSE	High	[K].DAPISPASIASSSSTPSSK.[S]	1xPhospho [S5(99.5)]	5.38003e-06	3.28236e-05	1	1	6	Q04727	Q04727 [288-306]	Q04727 1xPhospho [S292(99.5)]	0	1869.85			9.99658e+06		Not Found	Not Found	High	High	2.066e-05	2.83e-06	3.64	76.01
FALSE	High	[K].DAPSLEEVEGHVADGSATEMGTTK.[K]	1xPhospho [S16(100)]	1.81934e-10	3.28236e-05	1	1	2	Q15003	Q15003 [186-209]	Q15003 1xPhospho [S201(100)]	0	2511.06		9.54467e+06			Not Found	High	Not Found	High	2.066e-05	1.425e-10	6.1	89.62
FALSE	High	[K].DAPSLEEVEGHVADGSATEMGTTK.[K]	1xOxidation [M20]; 1xPhospho [S/T]	8.33916e-06	3.28236e-05	1	1	1	Q15003	Q15003 [186-209]		0	2527.05		4832614			Not Found	High	Not Found	High	2.066e-05	4.317e-06	5.12	80.67
FALSE	High	[K].DAPTSPASVASSSSTPSSK.[T]	1xPhospho [T/S]	2.16962e-08	3.28236e-05	1	1	4	Q04726	Q04726 [282-300]		0	1843.8		1.34187e+07			Not Found	High	Not Found	High	2.066e-05	1.411e-08	4.22	46.63
FALSE	High	[K].DAPTSPASVASSSSTPSSK.[T]	3xPhospho [S5(97.3); S14(98.6); T15(98.6)]	0.00139003	0.000172916	1	1	5	Q04726	Q04726 [282-300]	Q04726 3xPhospho [S286(97.3); S295(98.6); T296(98.6)]	0	2003.73	424129				High	Not Found	Not Found	High	9.943e-05	0.0005874	3.1	39.63
FALSE	High	[K].DAPTSPASVASSSSTPSSK.[T]	2xPhospho [S11(99.2); T/S]	0.142971	0.00751248	1	1	1	Q04726	Q04726 [282-300]	Q04726 2xPhospho [S292(99.2); T/S]	0	1923.76		327158			Not Found	High	Not Found	High	0.003672	0.05497	1.55	43.25
FALSE	High	[K].DAPTTQHDKSGEWQETSGEIQWVSTEK.[T]	1xPhospho [S10(100)]	3.67142e-15	3.28236e-05	1	1	1	Q7Z5K2	Q7Z5K2 [1060-1086]	Q7Z5K2 1xPhospho [S1069(100)]	1	3154.36			5.79922e+06		Not Found	Not Found	High	High	2.066e-05	4.382e-15	7.42	86.57
FALSE	High	[K].DAQQVEPEGQEKPSPATVR.[S]	1xPhospho [S14(100)]	4.7656e-07	3.28236e-05	1	1	1	Q9Y520	Q9Y520 [2130-2148]	Q9Y520 1xPhospho [S2143(100)]	0	2145.98		1224591			Not Found	High	Not Found	High	2.066e-05	2.756e-07	4.43	45.96
FALSE	High	[K].DAQRLSPIPEEVPK.[S]	1xPhospho [S6(100)]	0.000409032	0.000109454	1	1	5	Q96T23	Q96T23 [599-612]	Q96T23 1xPhospho [S604(100)]	1	1658.81		5.2671e+07	583036		Not Found	High	High	High	5.534e-05	0.0001824	3.09	75.22
FALSE	High	[K].DAQRLSPIPEEVPK.[S]	1xDeamidated [Q3]; 1xPhospho [S6(100)]	0.00106559	0.000139461	1	1	3	Q96T23	Q96T23 [599-612]	Q96T23 1xPhospho [S604(100)]	1	1659.8		1.61266e+06			Not Found	High	Not Found	High	6.916e-05	0.0004565	2.36	78.07
FALSE	High	[K].DARPSSPADVASNSSHGYPNDTVSLASSIATQPELITVHIVK.[G]	2xDeamidated [N20; Q32]; 1xPhospho [S6(99.5)]	1.16509e-08	3.28236e-05	1	1	1	Q96QZ7	Q96QZ7 [607-648]	Q96QZ7 1xPhospho [S612(99.5)]	0	4414.11				No Quan Values	Not Found	Not Found	High	High	2.066e-05	7.776e-09	6.26
FALSE	High	[K].DASAQQDSYEFVSPSPPADVSER.[A]	2xPhospho [S13(100); S15(100)]	5.1533e-05	3.28236e-05	1	1	2	Q99728	Q99728 [172-194]	Q99728 2xPhospho [S184(100); S186(100)]	0	2642.03		496631			Not Found	High	Not Found	High	2.066e-05	2.484e-05	3.83	85.33
FALSE	High	[K].DASAQQDSYEFVSPSPPADVSER.[A]	1xPhospho [S15(100)]	2.49509e-08	3.28236e-05	1	1	4	Q99728	Q99728 [172-194]	Q99728 1xPhospho [S186(100)]	0	2562.07		8.78615e+06			Not Found	High	Not Found	High	2.066e-05	1.621e-08	6.25	88.31
FALSE	High	[K].DASAQQDSYEFVSPSPPADVSER.[A]	1xDeamidated [Q]; 1xPhospho [S15(100)]	1.80111e-05	3.28236e-05	1	1	2	Q99728	Q99728 [172-194]	Q99728 1xPhospho [S186(100)]	0	2563.05		6.92981e+06			Not Found	High	Not Found	High	2.066e-05	9.027e-06	3.09	87.84
FALSE	High	[K].DASDDLDDLNFFNQK.[K]	1xPhospho [S3(100)]	0.000100502	3.28236e-05	1	1	7	P20042	P20042 [65-79]	P20042 1xPhospho [S67(100)]	0	1836.73		9.5424e+06	453684		Not Found	High	High	High	2.066e-05	4.732e-05	4.06	115.06
FALSE	High	[K].DASDDLDDLNFFNQK.[K]	1xDeamidated [N/Q]; 1xPhospho [S3(100)]	0.0724416	0.00407842	1	1	2	P20042	P20042 [65-79]	P20042 1xPhospho [S67(100)]	0	1837.72		123072			Not Found	High	Not Found	High	0.002006	0.02767	0.95	116.9
FALSE	High	[K].DASGDGELDLSGIDDLEIDR.[Y]	1xPhospho [S11(100)]	4.86241e-06	3.28236e-05	1	1	2	Q92994	Q92994 [440-459]	Q92994 1xPhospho [S450(100)]	0	2184.92		1.1453e+06			Not Found	High	Not Found	High	2.066e-05	2.566e-06	4.54	118.96
FALSE	High	[K].DASPINRWSPTR.[R]	2xPhospho [S3(100); S9(100)]	0.00192026	0.000236645	1	1	12	Q13523	Q13523 [429-440]	Q13523 2xPhospho [S431(100); S437(100)]	1	1559.64	1.12599e+06	4.28474e+08	5.78064e+07		High	High	High	High	0.000127	0.0007943	3.72	61.71
FALSE	High	[K].DASPINRWSPTR.[R]	1xDeamidated [N6]; 2xPhospho [S3(100); S9(100)]	0.00933723	0.00071171	1	1	3	Q13523	Q13523 [429-440]	Q13523 2xPhospho [S431(100); S437(100)]	1	1560.62		6.61796e+06			Not Found	High	Not Found	High	0.0003452	0.003601	3.57	66.9
FALSE	High	[K].DASPINRWSPTR.[R]	1xPhospho [S9(99.4)]	0.142152	0.00746162	1	1	1	Q13523	Q13523 [429-440]	Q13523 1xPhospho [S437(99.4)]	1	1479.67		138358	3.9509e+06		Not Found	Peak Found	High	High	0.00364	0.05469	1.56	61.35
FALSE	High	[K].DASSSPASTASSASSTSLK.[S]	1xPhospho [S/T]	6.01033e-06	3.28236e-05	1	1	6	Q04724	Q04724 [282-300]		0	1821.77		21008444	581972		Not Found	High	High	High	2.066e-05	3.146e-06	4.96	46.06
FALSE	High	[K].DASTSPMPTGSLK.[D]	1xOxidation [M7]; 1xPhospho [S5(99.5)]	0.00414705	0.000356096	1	1	1	Q86T90	Q86T90 [480-492]	Q86T90 1xPhospho [S484(99.5)]	0	1387.58		693175			Not Found	High	Not Found	High	0.0001777	0.001647	2.06	37.46
FALSE	High	[K].DATNVGDEGGFAPNILENK.[E]	1xPhospho [T3(100)]	0.000217664	3.28236e-05	1	1	1	P06733	P06733 [203-221]	P06733 1xPhospho [T205(100)]	0	2040.89		617172			Not Found	High	Not Found	High	2.066e-05	9.944e-05	2.62	99.31
FALSE	High	[K].DAVFDGSSCISPTIVQQFGYQR.[R]	1xCarbamidomethyl [C9]; 1xPhospho [S11(100)]	2.30171e-07	3.28236e-05	1	1	1	P04049	P04049 [19-40]	P04049 1xPhospho [S29(100)]	0	2555.13	2.01088e+06				High	Not Found	Not Found	High	2.066e-05	1.369e-07	4.87	115.4
FALSE	High	[K].DAYSSFGSR.[SD]	1xPhospho [S5(100)]	0.0912237	0.00496825	1	2	2	O00571	O00571 [67-75]	O00571 1xPhospho [S71(100)]	0	1069.4		734176			Not Found	High	Not Found	High	0.002456	0.03484	1.69	45.66
FALSE	High	[K].DCELENQEAHEQDGNDELKDSEEFGENEEENVHSK.[E]	1xCarbamidomethyl [C2]; 1xDeamidated [Q7]; 1xPhospho [S21(100)]	0.0214237	0.00144239	1	1	1	Q9NWH9	Q9NWH9 [106-140]	Q9NWH9 1xPhospho [S126(100)]	1	4213.62	1.99929e+06				High	Not Found	Not Found	High	0.000707	0.008146	1.8	62.26
FALSE	High	[K].DCEYQQISPGAAPLPASPGAR.[R]	1xCarbamidomethyl [C2]; 1xDeamidated [Q5]; 1xPhospho [S17(100)]	5.53681e-05	3.28236e-05	1	1	1	Q9NUE0	Q9NUE0 [3-23]	Q9NUE0 1xPhospho [S19(100)]	0	2265.98		315830	355392		Not Found	High	Peak Found	High	2.066e-05	2.662e-05	3.38	86.08
FALSE	High	[K].DCEYQQISPGAAPLPASPGAR.[R]	1xCarbamidomethyl [C2]; 1xPhospho [S17(100)]	3.50422e-10	3.28236e-05	1	1	3	Q9NUE0	Q9NUE0 [3-23]	Q9NUE0 1xPhospho [S19(100)]	0	2265	387842	2.45959e+06	4.44559e+07		Peak Found	High	High	High	2.066e-05	2.68e-10	5.73	83.55
FALSE	High	[K].DCEYQQISPGAAPLPASPGAR.[R]	1xCarbamidomethyl [C2]; 1xDeamidated [Q6]; 2xPhospho [S8(100); S17(100)]	0.0147308	0.00105143	1	1	1	Q9NUE0	Q9NUE0 [3-23]	Q9NUE0 2xPhospho [S10(100); S19(100)]	0	2345.95				No Quan Values	Not Found	High	Not Found	High	0.0005026	0.00561	2.57
FALSE	High	[K].DCLPEREPASCESPHLK.[L]	2xCarbamidomethyl [C2; C11]; 1xPhospho [S13(99.4)]	0.00212511	0.000236645	1	1	1	Q76I76	Q76I76 [1271-1287]	Q76I76 1xPhospho [S1283(99.4)]	1	2104.88				No Quan Values	Not Found	High	Not Found	High	0.000127	0.0008774	1.85
FALSE	High	[K].DCNESTDNDELEDEPEEPFYR.[Y]	1xCarbamidomethyl [C2]; 1xPhospho [S5(99.4)]	9.63506e-06	3.28236e-05	1	1	1	Q9Y2K1	Q9Y2K1 [351-371]	Q9Y2K1 1xPhospho [S355(99.4)]	0	2682.97	817989				High	Not Found	Not Found	High	2.066e-05	4.959e-06	2.81	88.16
FALSE	High	[K].DCNESTDNDELEDEPEEPFYR.[Y]	1xCarbamidomethyl [C2]; 2xPhospho [S5(100); T6(100)]	0.000100502	3.28236e-05	1	1	2	Q9Y2K1	Q9Y2K1 [351-371]	Q9Y2K1 2xPhospho [S355(100); T356(100)]	0	2762.93	1.39212e+06	592052			High	Peak Found	Not Found	High	2.066e-05	4.721e-05	3.24	92.53
FALSE	High	[K].DCPPDPVGPSPQDPSLEASGPSPKPAGVDISEAPQTSSPCPSADIDMK.[T]	2xCarbamidomethyl [C2; C40]; 2xDeamidated [Q12; Q35]; 1xPhospho [S22(96.8)]	2.42653e-05	3.28236e-05	1	1	1	Q8IX01	Q8IX01 [736-783]	Q8IX01 1xPhospho [S757(96.8)]	0	4967.15	1.05153e+06		1.32816e+06		High	Not Found	Peak Found	High	2.066e-05	1.202e-05	2.6	99.78
FALSE	High	[K].DCRTPLGASLDEQSSSTLK.[G]	1xCarbamidomethyl [C2]; 1xPhospho [T4(100)]	0.00387967	0.000325743	1	1	1	P28290	P28290 [84-102]	P28290 1xPhospho [T87(100)]	1	2144.95		333438			Not Found	High	Not Found	High	0.0001648	0.00155	3.24	72.91
FALSE	High	[K].DCRTPLGASLDEQSSSTLK.[G]	1xCarbamidomethyl [C2]; 2xPhospho [T4(100); S9(100)]	0.0140993	0.00100003	1	1	1	P28290	P28290 [84-102]	P28290 2xPhospho [T87(100); S92(100)]	1	2224.92		2.19578e+06	409342		Not Found	High	Peak Found	High	0.000482	0.005368	4.39	70.49
FALSE	High	[K].DCSPSSPLK.[L]	1xCarbamidomethyl [C2]; 1xPhospho [S6(100)]	0.077614	0.00422942	1	1	1	Q9Y485	Q9Y485 [1903-1911]	Q9Y485 1xPhospho [S1908(100)]	0	1070.42	3.78351e+06	385714			High	Peak Found	Not Found	High	0.002103	0.02952	2.24	33.79
FALSE	High	[K].DCSYGAVTSPTSTLESR.[D]	1xCarbamidomethyl [C2]; 1xPhospho [S9(100)]	4.46362e-05	3.28236e-05	1	1	4	Q9HCD6	Q9HCD6 [161-177]	Q9HCD6 1xPhospho [S169(100)]	0	1910.78		7.91108e+06			Not Found	High	Not Found	High	2.066e-05	2.167e-05	3.73	74.34
FALSE	High	[K].DDAEVERLTCEEEEEK.[MI]	1xCarbamidomethyl [C10]; 1xPhospho [T9(100)]	4.66029e-05	3.28236e-05	2	2	2	P51532; P51531	P51532 [1350-1365]; P51531 [1287-1302]	P51532 1xPhospho [T1358(100)]; P51531 1xPhospho [T1295(100)]	1	2060.8	806337	129478		Shared	High	Peak Found	Not Found	High	2.066e-05	2.259e-05	3.88	50.53
FALSE	High	[K].DDASGRSSPCLSTASQMSSVSMASGSVK.[M]	1xCarbamidomethyl [C10]; 1xOxidation [M]; 1xPhospho [S8(99.7)]	1.45383e-12	3.28236e-05	1	1	3	Q5T5Y3	Q5T5Y3 [786-813]	Q5T5Y3 1xPhospho [S793(99.7)]	1	2886.2	1.89127e+06		3.5116e+06		High	Not Found	High	High	2.066e-05	1.375e-12	6.44	64.62
FALSE	High	[K].DDASGRSSPCLSTASQMSSVSMASGSVK.[M]	1xCarbamidomethyl [C10]; 2xOxidation [M17; M22]; 1xPhospho [S/T]	3.0247e-12	3.28236e-05	1	1	1	Q5T5Y3	Q5T5Y3 [786-813]		1	2902.19			3.89807e+06		Not Found	Not Found	High	High	2.066e-05	2.78e-12	6.11	54.51
FALSE	High	[K].DDASQVSSTSNDVSSSDFEEGPSR.[K]	1xDeamidated [N11]; 1xPhospho [S16(100)]	6.89828e-05	3.28236e-05	1	1	2	Q92833	Q92833 [83-106]	Q92833 1xPhospho [S98(100)]	0	2583.98				No Quan Values	High	Not Found	Not Found	High	2.066e-05	3.289e-05	3.17
FALSE	High	[K].DDCVNTVTGISSGTDGFRSENDTNWDPQK.[E]	1xCarbamidomethyl [C3]; 1xPhospho [S/T]	0.000621249	0.000139461	1	1	1	Q9H582	Q9H582 [235-263]		1	3295.35				No Quan Values	Not Found	Not Found	High	High	6.916e-05	0.0002723	2.62
FALSE	High	[K].DDDAYKTEDSDDIHFEPVVQMPEK.[V]	1xPhospho [S10(99.5)]	0.000124412	3.28236e-05	2	5	2	P49792; Q99666	P49792 [1999-2022]; Q99666 [1023-1046]	P49792 1xPhospho [S2008(99.5)]; Q99666 1xPhospho [S1032(99.5)]	1	2903.2		1.22346e+06		Shared	Not Found	High	Not Found	High	2.066e-05	5.79e-05	3.58	96.24
FALSE	High	[K].DDDAYKTEDSDDIHFEPVVQMPEK.[V]	1xDeamidated [Q20]; 1xPhospho [S10(99.6)]	9.72509e-07	3.28236e-05	2	5	1	P49792; Q99666	P49792 [1999-2022]; Q99666 [1023-1046]	P49792 1xPhospho [S2008(99.6)]; Q99666 1xPhospho [S1032(99.6)]	1	2904.18		10758863		Shared	Not Found	High	Not Found	High	2.066e-05	5.477e-07	3.23	96.22
FALSE	High	[K].DDDAYKTEDSDDIHFEPVVQMPEK.[V]	1xOxidation [M21]; 1xPhospho [S10(99.7)]	1.31894e-09	3.28236e-05	2	5	2	P49792; Q99666	P49792 [1999-2022]; Q99666 [1023-1046]	P49792 1xPhospho [S2008(99.7)]; Q99666 1xPhospho [S1032(99.7)]	1	2919.19		4.37778e+06		Shared	Not Found	High	Not Found	High	2.066e-05	9.558e-10	4.73	83.86
FALSE	High	[K].DDDAYKTEDSDDIHFEPVVQMPEK.[V]	2xPhospho [T7(100); S10(100)]	7.67014e-08	3.28236e-05	2	5	1	P49792; Q99666	P49792 [1999-2022]; Q99666 [1023-1046]	P49792 2xPhospho [T2005(100); S2008(100)]; Q99666 2xPhospho [T1029(100); S1032(100)]	1	2983.16		21742174		Shared	Not Found	High	Not Found	High	2.066e-05	4.753e-08	6.4	98.95
FALSE	High	[K].DDDDIDLFGSDDEEESEEAK.[R]	1xPhospho [S10(100)]	3.30399e-07	3.28236e-05	1	1	78	P24534	P24534 [97-116]	P24534 1xPhospho [S106(100)]	0	2352.84	6.52109e+08	1.85163e+07			High	High	Not Found	High	2.066e-05	1.937e-07	4.82	93.63
FALSE	High	[K].DDDDIDLFGSDDEEESEEAKR.[L]	1xPhospho [S10(100)]	3.08358e-12	3.28236e-05	1	1	3	P24534	P24534 [97-117]	P24534 1xPhospho [S106(100)]	1	2508.94	3.0125e+07				High	Not Found	Not Found	High	2.066e-05	2.829e-12	5.5	87.3
FALSE	High	[K].DDDDSIADFLNSDEEEDR.[V]	1xPhospho [S12(100)]	3.93e-07	3.28236e-05	1	1	4	Q15649	Q15649 [69-86]	Q15649 1xPhospho [S80(100)]	0	2179.78	7.42067e+06	97924.5			High	High	Not Found	High	2.066e-05	2.291e-07	5.27	101.02
FALSE	High	[K].DDDDSIADFLNSDEEEDRVSLQNLK.[N]	1xDeamidated [N/Q]; 1xPhospho [S12(100)]	9.98258e-13	3.28236e-05	1	1	3	Q15649	Q15649 [69-93]	Q15649 1xPhospho [S80(100)]	1	2963.23		3.67439e+06	2.21866e+06		Not Found	High	Peak Found	High	2.066e-05	9.592e-13	6.49	117.21
FALSE	High	[K].DDDDSIADFLNSDEEEDRVSLQNLK.[N]	2xPhospho [S12(100); S20(100)]	2.18525e-06	3.28236e-05	1	1	2	Q15649	Q15649 [69-93]	Q15649 2xPhospho [S80(100); S88(100)]	1	3042.21		819835			Not Found	High	Not Found	High	2.066e-05	1.188e-06	4.72	115.29
FALSE	High	[K].DDDDSIADFLNSDEEEDRVSLQNLK.[N]	1xDeamidated [N11]; 2xPhospho [S12(100); S20(100)]	6.0978e-06	3.28236e-05	1	1	1	Q15649	Q15649 [69-93]	Q15649 2xPhospho [S80(100); S88(100)]	1	3043.2				No Quan Values	Not Found	High	Not Found	High	2.066e-05	3.195e-06	5.33
FALSE	High	[K].DDDDSIADFLNSDEEEDRVSLQNLK.[N]	1xPhospho [S12(100)]	9.77942e-14	3.28236e-05	1	1	13	Q15649	Q15649 [69-93]	Q15649 1xPhospho [S80(100)]	1	2962.25	2.43368e+06	1.72416e+08	1.16444e+07		Peak Found	High	High	High	2.066e-05	1.024e-13	6.76	115.29
FALSE	High	[K].DDDETEEDNNQDEYDPMEAEEAEDEEDDRDEEEMTK.[R]	1xOxidation [M]; 1xPhospho [T5(100)]	1.58405e-09	3.28236e-05	1	1	2	Q8IX12	Q8IX12 [857-892]	Q8IX12 1xPhospho [T861(100)]	1	4449.51	4.92022e+06				High	Not Found	Not Found	High	2.066e-05	1.143e-09	4.16	70.79
FALSE	High	[K].DDDETEEDNNQDEYDPMEAEEAEDEEDDRDEEEMTK.[R]	1xPhospho [T5(100)]	7.83716e-10	3.28236e-05	1	1	2	Q8IX12	Q8IX12 [857-892]	Q8IX12 1xPhospho [T861(100)]	1	4433.51	5.20706e+06				High	Not Found	Not Found	High	2.066e-05	5.803e-10	4.2	78.57
FALSE	High	[K].DDDLVEFSDLESEDDERPR.[S]	1xPhospho [S12(100)]	4.60176e-08	3.28236e-05	1	1	1	Q9HCK8	Q9HCK8 [1413-1431]	Q9HCK8 1xPhospho [S1424(100)]	0	2360.94	2.25523e+06				High	Not Found	Not Found	High	2.066e-05	2.918e-08	4.86	95.31
FALSE	High	[K].DDDLVEFSDLESEDDERPR.[S]	2xPhospho [S8(100); S12(100)]	6.37833e-09	3.28236e-05	1	1	11	Q9HCK8	Q9HCK8 [1413-1431]	Q9HCK8 2xPhospho [S1420(100); S1424(100)]	0	2440.91	1.26816e+07	873950			High	High	Not Found	High	2.066e-05	4.368e-09	4.81	98.13
FALSE	High	[K].DDDSDLILNDGDISLTYGDSTVNTEPATSSAPR.[R]	1xPhospho [S4(100)]	1.49164e-07	3.28236e-05	1	1	1	Q92581	Q92581 [586-618]	Q92581 1xPhospho [S589(100)]	0	3534.53			1.68632e+07		Not Found	Not Found	High	High	2.066e-05	9.022e-08	4.85	112.72
FALSE	High	[K].DDDSDLILNDGDISLTYGDSTVNTEPATSSAPR.[R]	1xDeamidated [N9]; 1xPhospho [S/T/Y]	0.000547112	0.000109454	1	1	1	Q92581	Q92581 [586-618]		0	3535.51				No Quan Values	Not Found	Not Found	High	High	5.534e-05	0.0002417	2.91
FALSE	High	[K].DDDSDTETSNDLPK.[F]	1xPhospho [S4(99.6)]	0.00257102	0.000268299	1	1	1	Q9UID6	Q9UID6 [57-70]	Q9UID6 1xPhospho [S60(99.6)]	0	1631.6	765311				High	Not Found	Not Found	High	0.0001407	0.001051	2.01	42.14
FALSE	High	[K].DDDSLPAETGQNHPFFR.[R]	1xPhospho [S4(100)]	3.83161e-08	3.28236e-05	1	1	2	O95071	O95071 [2008-2024]	O95071 1xPhospho [S2011(100)]	0	2025.83		13146283	1.01446e+07		Not Found	High	High	High	2.066e-05	2.444e-08	4.29	82.89
FALSE	High	[K].DDDSLPAETGQNHPFFR.[R]	1xDeamidated [N12]; 1xPhospho [S4(100)]	0.000355042	7.31745e-05	1	1	1	O95071	O95071 [2008-2024]	O95071 1xPhospho [S2011(100)]	0	2026.82		401894	96887.5		Not Found	High	Peak Found	High	3.904e-05	0.0001591	3.39	84.32
FALSE	High	[K].DDEDEEEEEEVSDS.[-]	1xPhospho [S14(99.6)]	0.0005496	0.000109454	1	1	1	Q8TAD8	Q8TAD8 [383-396]	Q8TAD8 1xPhospho [S396(99.6)]	0	1735.52	1.05807e+07				High	Not Found	Not Found	High	5.534e-05	0.0002428	4.64	32.96
FALSE	High	[K].DDEEKPKIEDVGSDEEDDSGK.[D]	1xPhospho [S13(100)]	7.23692e-12	3.28236e-05	2	2	20	P08238; Q58FF8	P08238 [243-263]; Q58FF8 [165-185]	P08238 1xPhospho [S255(100)]; Q58FF8 1xPhospho [S177(100)]	1	2415.96	1.42429e+09	1.31087e+06	3.64639e+06	Shared	High	High	High	High	2.066e-05	6.429e-12	5.83	44.74
FALSE	High	[K].DDEEKPKIEDVGSDEEDDSGK.[D]	2xPhospho [S13(100); S19(100)]	0.000414661	0.000109454	2	2	1	P08238; Q58FF8	P08238 [243-263]; Q58FF8 [165-185]	P08238 2xPhospho [S255(100); S261(100)]; Q58FF8 2xPhospho [S177(100); S183(100)]	1	2495.92				No Quan Values	High	Not Found	Not Found	High	5.534e-05	0.0001849	4.01
FALSE	High	[K].DDEEKPKIEDVGSDEEDDSGKDK.[K]	1xPhospho [S13(100)]	6.74739e-14	3.28236e-05	2	2	5	P08238; Q58FF8	P08238 [243-265]; Q58FF8 [165-187]	P08238 1xPhospho [S255(100)]; Q58FF8 1xPhospho [S177(100)]	2	2659.08	3.16864e+08		597098	Shared	High	Not Found	High	High	2.066e-05	7.184e-14	7.04	40.94
FALSE	High	[K].DDEEKPKIEDVGSDEEDDSGKDK.[K]	2xPhospho [S13(100); S19(100)]	1.23603e-07	3.28236e-05	2	2	1	P08238; Q58FF8	P08238 [243-265]; Q58FF8 [165-187]	P08238 2xPhospho [S255(100); S261(100)]; Q58FF8 2xPhospho [S177(100); S183(100)]	2	2739.04				No Quan Values	High	Not Found	Not Found	High	2.066e-05	7.544e-08	5.66
FALSE	High	[K].DDENIPMETEETHLEETTESQQNGEEGTSTPEDK.[E]	1xPhospho [T30(100)]	0.00224173	0.000236645	1	1	1	Q969G3	Q969G3 [334-367]	Q969G3 1xPhospho [T363(100)]	0	3929.56				No Quan Values	High	Not Found	Not Found	High	0.000127	0.0009195	2.16
FALSE	High	[K].DDFESEEEDVK.[S]	1xPhospho [S5(100)]	0.000190086	3.28236e-05	1	1	3	Q7Z6E9	Q7Z6E9 [1324-1334]	Q7Z6E9 1xPhospho [S1328(100)]	0	1421.5	2.51953e+08				High	Not Found	Not Found	High	2.066e-05	8.724e-05	3.87	56.12
FALSE	High	[K].DDGISFSNQTGPAWAGSER.[D]	1xPhospho [S5(99.6)]	0.000196416	3.28236e-05	1	1	1	P20042	P20042 [154-172]	P20042 1xPhospho [S158(99.6)]	0	2074.85			569642		Not Found	Not Found	High	High	2.066e-05	8.998e-05	3.01	93.42
FALSE	High	[K].DDGKLDLSVVENGGLK.[A]	1xDeamidated [N12]; 1xPhospho [S8(100)]	0.0841377	0.0044899	1	1	1	Q99986	Q99986 [335-350]	Q99986 1xPhospho [S342(100)]	1	1739.81				No Quan Values	Not Found	High	Not Found	High	0.002222	0.03207	1.54
FALSE	High	[K].DDKEEEEDGTGSPQLNNR.[-]	1xDeamidated [N16]; 1xPhospho [S12(100)]	1.41606e-05	3.28236e-05	1	1	2	P49407	P49407 [401-418]	P49407 1xPhospho [S412(100)]	1	2113.82	1.80633e+06				High	Not Found	Not Found	High	2.066e-05	7.192e-06	4.45	34.99
FALSE	High	[K].DDKEEEEDGTGSPQLNNR.[-]	1xPhospho [S12(100)]	6.63972e-05	3.28236e-05	1	1	3	P49407	P49407 [401-418]	P49407 1xPhospho [S412(100)]	1	2112.84	1.90085e+07		99431.3		High	Not Found	High	High	2.066e-05	3.163e-05	4.91	32.15
FALSE	High	[K].DDKHGSYEDAVHSGALND.[-]	1xPhospho [S6(100)]	3.02654e-05	3.28236e-05	1	1	4	P17987	P17987 [539-556]	P17987 1xPhospho [S544(100)]	1	2009.79	728424	13245628	153901		High	High	Peak Found	High	2.066e-05	1.49e-05	5.64	49.27
FALSE	High	[K].DDLKLSSSEDSDGEQDCDK.[T]	1xCarbamidomethyl [C17]; 2xPhospho [S6(99.2); S11(100)]	0.00114234	0.000139461	1	1	1	Q9UHB7	Q9UHB7 [382-400]	Q9UHB7 2xPhospho [S387(99.2); S392(100)]	1	2302.79	939497				High	Not Found	Not Found	High	8.506e-05	0.000487	3.52	46.6
FALSE	High	[K].DDLSDPPVASSCISEKSPR.[S]	1xCarbamidomethyl [C12]; 1xPhospho [S17(100)]	3.16374e-07	3.28236e-05	1	1	1	Q8IX90	Q8IX90 [136-154]	Q8IX90 1xPhospho [S152(100)]	1	2139.93		1756383			Not Found	High	Not Found	High	2.066e-05	1.86e-07	5.21	65.4
FALSE	High	[K].DDLSDPPVASSCISEKSPRSPQLSDFGLER.[Y]	1xCarbamidomethyl [C12]; 2xPhospho [S17(97.2); S20(100)]	5.406e-06	3.28236e-05	1	1	1	Q8IX90	Q8IX90 [136-165]	Q8IX90 2xPhospho [S152(97.2); S155(100)]	2	3449.5	747263		1.06049e+07		Peak Found	Not Found	High	High	2.066e-05	2.842e-06	5.31	101.13
FALSE	High	[K].DDLSPQPLMTDFER.[S]	1xPhospho [S4(100)]	0.0211883	0.00144239	1	1	1	Q5THJ4	Q5THJ4 [1135-1148]	Q5THJ4 1xPhospho [S1138(100)]	0	1743.73		141802			Not Found	High	Not Found	High	0.000707	0.008059	2.09	106.65
[truncated: 29,674 more rows]

## Sheet: TEA_Replicate 2
Checked	Confidence	Annotated Sequence	Modifications	Qvality PEP	Qvality q-value	# Protein Groups	# Proteins	# PSMs	Master Protein Accessions	Positions in Master Proteins	Modifications in Master Proteins	# Missed Cleavages	Theo. MH+ [Da]	Abundances (Normalized): F1: Sample	Abundances (Normalized): F2: Sample	Abundances (Normalized): F3: Sample	Quan Info	Found in Sample: [S1] F1: Sample	Found in Sample: [S2] F2: Sample	Found in Sample: [S3] F3: Sample	Confidence (by Search Engine): Sequest HT	Percolator q-Value (by Search Engine): Sequest HT	Percolator PEP (by Search Engine): Sequest HT	XCorr (by Search Engine): Sequest HT	Top Apex RT [min]
[truncated: 32,730 more rows]

[truncated: 1 more sheets: TEA_Replicate 3]
