# Supplementary material for: Comprehensive Evaluation of Different TiO2-Based Phosphopeptide Enrichment and Fractionation Methods for Phosphoproteomics
Source: Cells. 2022 Jun 28;11(13):2047. doi: 10.3390/cells11132047 (PMC9265536; doi:10.3390/cells11132047)
Supplement: Supplementary file 1 [file cells-11-02047-s001.zip › Supplementary Table S14 Phosphopeptides identified from three replicates of the TEA-based HpH-RP fractionation (combined data).xlsx]

## Sheet: Sheet1
Checked	Confidence	Annotated Sequence	Modifications	Qvality PEP	Qvality q-value	# Protein Groups	# Proteins	# PSMs	Master Protein Accessions	Positions in Master Proteins	Modifications in Master Proteins	# Missed Cleavages	Theo. MH+ [Da]	Abundances (Normalized): F1: Sample	Abundances (Normalized): F2: Sample	Abundances (Normalized): F3: Sample	Abundances (Normalized): F4: Sample	Abundances (Normalized): F5: Sample	Abundances (Normalized): F6: Sample	Abundances (Normalized): F7: Sample	Abundances (Normalized): F8: Sample	Abundances (Normalized): F9: Sample	Quan Info	Found in Sample: [S1] F1: Sample	Found in Sample: [S2] F2: Sample	Found in Sample: [S3] F3: Sample	Found in Sample: [S4] F4: Sample	Found in Sample: [S5] F5: Sample	Found in Sample: [S6] F6: Sample	Found in Sample: [S7] F7: Sample	Found in Sample: [S8] F8: Sample	Found in Sample: [S9] F9: Sample	Confidence (by Search Engine): Sequest HT	Percolator q-Value (by Search Engine): Sequest HT	Percolator PEP (by Search Engine): Sequest HT	XCorr (by Search Engine): Sequest HT	Top Apex RT [min]
FALSE	High	[-].MAAAAGPGAALSPRPCDSDPATPGAQSPK.[D]	1xCarbamidomethyl [C16]; 3xPhospho [S12(100); S18(100); S27(100)]	8.82407e-05	3.14946e-05	1	1	3	Q8WUB8	Q8WUB8 [1-29]	Q8WUB8 3xPhospho [S12(100); S18(100); S27(100)]	0	2989.2		1.60841e+06			2.00191e+06			1.54227e+06			Not Found	High	Not Found	Not Found	Peak Found	Not Found	Not Found	High	Not Found	High	8.558e-06	1.7e-05	4.42	73.31
FALSE	High	[-].MAAAAGPGAALSPRPCDSDPATPGAQSPK.[D]	1xCarbamidomethyl [C16]; 1xOxidation [M1]; 2xPhospho [S12(100); S27(100)]	2.60821e-06	3.14946e-05	1	1	7	Q8WUB8	Q8WUB8 [1-29]	Q8WUB8 2xPhospho [S12(100); S27(100)]	0	2925.23		2.82359e+06	750706		2.99733e+06	542389		2.58405e+06	78539.9		Not Found	High	Peak Found	Not Found	High	Peak Found	Not Found	High	Peak Found	High	8.558e-06	3.566e-07	5.53	66.63
FALSE	High	[-].MAAAAGPGAALSPRPCDSDPATPGAQSPK.[D]	1xCarbamidomethyl [C16]; 2xPhospho [S18(99.5); S27(100)]	1.73268e-07	3.14946e-05	1	1	9	Q8WUB8	Q8WUB8 [1-29]	Q8WUB8 2xPhospho [S18(99.5); S27(100)]	0	2909.24		7.87569e+06	2.49817e+06		661645	6.31153e+06		980935	4.19052e+06		Not Found	High	High	Not Found	Peak Found	High	Not Found	High	High	High	8.558e-06	1.847e-08	4.94	73.43
FALSE	High	[-].MAAAAGPGAALSPRPCDSDPATPGAQSPK.[D]	1xCarbamidomethyl [C16]; 1xOxidation [M1]; 1xPhospho [S27(100)]	3.09319e-06	3.14946e-05	1	1	6	Q8WUB8	Q8WUB8 [1-29]	Q8WUB8 1xPhospho [S27(100)]	0	2845.26			2.37682e+06			5.49463e+06			4.64484e+06		Not Found	Not Found	High	Not Found	Not Found	High	Not Found	Not Found	High	High	8.558e-06	4.302e-07	5.45	65.39
FALSE	High	[-].MAAAAGPGAALSPRPCDSDPATPGAQSPK.[D]	1xCarbamidomethyl [C16]; 1xDeamidated [Q26]; 1xPhospho [S27(99.3)]	7.5639e-05	3.14946e-05	1	1	1	Q8WUB8	Q8WUB8 [1-29]	Q8WUB8 1xPhospho [S27(99.3)]	0	2830.25										No Quan Values	Not Found	Not Found	Not Found	High	Not Found	Not Found	Not Found	Not Found	Not Found	High	8.558e-06	1.433e-05	4.25
FALSE	High	[-].MAAAAGPGAALSPRPCDSDPATPGAQSPK.[D]	1xCarbamidomethyl [C16]; 1xPhospho [S27(100)]	4.52302e-08	3.14946e-05	1	1	13	Q8WUB8	Q8WUB8 [1-29]	Q8WUB8 1xPhospho [S27(100)]	0	2829.27	1.49764e+06		4.62967e+06	1.81382e+06		3.16985e+06	1.31914e+06		4.40934e+06		High	Not Found	High	High	Not Found	High	High	Not Found	High	High	8.558e-06	4.261e-09	5.34	69.82
FALSE	High	[-].MAAAAGPGAALSPRPCDSDPATPGAQSPK.[D]	1xCarbamidomethyl [C16]; 1xDeamidated [Q26]; 2xPhospho [S12(100); S18(98.9)]	0.0509213	0.00279872	1	1	1	Q8WUB8	Q8WUB8 [1-29]	Q8WUB8 2xPhospho [S12(100); S18(98.9)]	0	2910.22		285354	618658		1.09263e+06	722960		3.3276e+06	332490		Not Found	Peak Found	Peak Found	Not Found	High	Peak Found	Not Found	Peak Found	Peak Found	High	0.0009103	0.01148	2.65	72.44
FALSE	High	[-].MAAAAGPGAALSPRPCDSDPATPGAQSPKDDNEDNSNDGTQPSK.[R]	1xCarbamidomethyl [C16]; 2xDeamidated [N35; N37]; 1xPhospho [S/T]	0.00011761	3.14946e-05	1	1	2	Q8WUB8	Q8WUB8 [1-44]		1	4447.86										No Quan Values	Not Found	Not Found	Not Found	Not Found	Not Found	High	Not Found	High	Not Found	High	8.558e-06	2.341e-05	4.36
FALSE	High	[-].MAAAAGPGAALSPRPCDSDPATPGAQSPKDDNEDNSNDGTQPSK.[R]	1xCarbamidomethyl [C16]; 1xPhospho [S36(100)]	7.22441e-10	3.14946e-05	1	1	10	Q8WUB8	Q8WUB8 [1-44]	Q8WUB8 1xPhospho [S36(100)]	1	4445.89	271202	7.0769e+06	1.11956e+07		1.25722e+07	5.77769e+06		3.65626e+06	1.54006e+07		Peak Found	High	High	Not Found	High	High	Not Found	Peak Found	High	High	8.558e-06	4.639e-11	7.27	65.69
FALSE	High	[-].MAAAAGPGAALSPRPCDSDPATPGAQSPKDDNEDNSNDGTQPSK.[R]	1xCarbamidomethyl [C16]; 1xOxidation [M1]; 1xPhospho [S27(100)]	7.33626e-07	3.14946e-05	1	1	5	Q8WUB8	Q8WUB8 [1-44]	Q8WUB8 1xPhospho [S27(100)]	1	4461.88		3.51776e+06	1.0463e+06		3.62096e+06	874707		2.8258e+06	436684		Not Found	Peak Found	High	Not Found	Peak Found	High	Not Found	High	High	High	8.558e-06	8.921e-08	5.16	60.89
FALSE	High	[-].MAAAAGPGAALSPRPCDSDPATPGAQSPKDDNEDNSNDGTQPSK.[R]	1xCarbamidomethyl [C16]; 1xDeamidated [Q26]; 1xOxidation [M1]; 1xPhospho [S27(100)]	5.92139e-09	3.14946e-05	1	1	2	Q8WUB8	Q8WUB8 [1-44]	Q8WUB8 1xPhospho [S27(100)]	1	4462.87										No Quan Values	Not Found	High	Not Found	Not Found	High	Not Found	Not Found	Not Found	Not Found	High	8.558e-06	4.619e-10	6.22
FALSE	High	[-].MAAAAGPGAALSPRPCDSDPATPGAQSPKDDNEDNSNDGTQPSK.[R]	1xCarbamidomethyl [C16]; 2xPhospho [S27(100); S36(100)]	4.80626e-07	3.14946e-05	1	1	8	Q8WUB8	Q8WUB8 [1-44]	Q8WUB8 2xPhospho [S27(100); S36(100)]	1	4525.85		1.45165e+07		334365	1.43596e+07			1.34697e+07			Not Found	High	Not Found	Peak Found	High	Not Found	Not Found	High	Not Found	High	8.558e-06	5.621e-08	6.49	66.79
FALSE	High	[-].MAAAAGPGAALSPRPCDSDPATPGAQSPKDDNEDNSNDGTQPSK.[R]	1xCarbamidomethyl [C16]; 1xDeamidated [Q/N]; 2xPhospho [S12(100); S27(100)]	3.74327e-08	3.14946e-05	1	1	5	Q8WUB8	Q8WUB8 [1-44]	Q8WUB8 2xPhospho [S12(100); S27(100)]	1	4526.84		2.51909e+06			872102			1.99e+06			Not Found	High	Not Found	Not Found	High	Not Found	Not Found	High	Not Found	High	8.558e-06	3.46e-09	8.4	66.06
FALSE	High	[-].MAAAAGPGAALSPRPCDSDPATPGAQSPKDDNEDNSNDGTQPSK.[R]	1xCarbamidomethyl [C16]; 1xDeamidated [Q26]; 3xPhospho [S12(100); S18(99.1); S27(100)]	3.89018e-07	3.14946e-05	1	1	1	Q8WUB8	Q8WUB8 [1-44]	Q8WUB8 3xPhospho [S12(100); S18(99.1); S27(100)]	1	4606.8		974379						350359			Not Found	High	Not Found	Not Found	Not Found	Not Found	Not Found	Peak Found	Not Found	High	8.558e-06	4.455e-08	7.62	67.96
FALSE	High	[-].MAAAAGPGAALSPRPCDSDPATPGAQSPKDDNEDNSNDGTQPSK.[R]	1xCarbamidomethyl [C16]; 3xPhospho [S12(100); S27(100); S36(100)]	1.03455e-07	3.14946e-05	1	1	5	Q8WUB8	Q8WUB8 [1-44]	Q8WUB8 3xPhospho [S12(100); S27(100); S36(100)]	1	4605.82		3.77035e+06			5.33522e+06			4.64973e+06			Not Found	High	Not Found	Not Found	High	Not Found	Not Found	High	Not Found	High	8.558e-06	1.052e-08	5.73	69.87
FALSE	High	[-].MAAAAGPGAALSPRPCDSDPATPGAQSPKDDNEDNSNDGTQPSK.[R]	1xCarbamidomethyl [C16]; 1xDeamidated [Q26]; 1xOxidation [M1]; 2xPhospho [S27(100); S36(100)]	1.05001e-07	3.14946e-05	1	1	3	Q8WUB8	Q8WUB8 [1-44]	Q8WUB8 2xPhospho [S27(100); S36(100)]	1	4542.83		2.20225e+06			3.30513e+06						Not Found	High	Not Found	Not Found	High	Not Found	Not Found	Not Found	Not Found	High	8.558e-06	1.067e-08	6.49	64.15
FALSE	High	[-].MAAAAGPGAALSPRPCDSDPATPGAQSPKDDNEDNSNDGTQPSK.[R]	1xCarbamidomethyl [C16]; 1xOxidation [M1]; 2xPhospho [S12(100); S27(100)]	2.08797e-06	3.14946e-05	1	1	2	Q8WUB8	Q8WUB8 [1-44]	Q8WUB8 2xPhospho [S12(100); S27(100)]	1	4541.85		3.18033e+06			2.96789e+06			3.72115e+06			Not Found	Peak Found	Not Found	Not Found	High	Not Found	Not Found	High	Not Found	High	8.558e-06	2.805e-07	5.75	61.93
FALSE	High	[-].MAAAAGPGAALSPRPCDSDPATPGAQSPKDDNEDNSNDGTQPSK.[R]	1xCarbamidomethyl [C16]; 1xOxidation [M1]; 3xPhospho [S12(99); S27(100); S36(99)]	0.000398458	0.000117272	1	1	2	Q8WUB8	Q8WUB8 [1-44]	Q8WUB8 3xPhospho [S12(99); S27(100); S36(99)]	1	4621.82		1.48819e+06			1.32531e+06			1.46709e+06			Not Found	Peak Found	Not Found	Not Found	High	Not Found	Not Found	High	Not Found	High	2.656e-05	9.223e-05	4.53	64.76
FALSE	High	[-].MAAAAGPGAALSPRPCDSDPATPGAQSPKDDNEDNSNDGTQPSK.[R]	1xCarbamidomethyl [C16]; 1xDeamidated [Q/N]; 1xPhospho [S/T]	0.000817703	0.000141789	1	1	2	Q8WUB8	Q8WUB8 [1-44]		1	4446.87		3.0033e+06			1.8687e+06	1.07271e+06		1.93096e+06			Not Found	Peak Found	Not Found	Not Found	High	Peak Found	Not Found	High	Not Found	High	3.779e-05	0.0002029	4.74	65.71
FALSE	High	[-].MAAAAGPGAALSPRPCDSDPATPGAQSPKDDNEDNSNDGTQPSKR.[R]	1xCarbamidomethyl [C16]; 1xDeamidated [Q/N]; 2xPhospho [S12(100); S27(100)]	2.25486e-07	3.14946e-05	1	1	5	Q8WUB8	Q8WUB8 [1-45]	Q8WUB8 2xPhospho [S12(100); S27(100)]	2	4682.94		1.65087e+06				239035		1.17468e+06			Not Found	High	Not Found	Not Found	High	Peak Found	Not Found	High	Not Found	High	8.558e-06	2.456e-08	7.91	62.79
FALSE	High	[-].MAAAAGPGAALSPRPCDSDPATPGAQSPKDDNEDNSNDGTQPSKR.[R]	1xCarbamidomethyl [C16]; 2xPhospho [S27(98.7); S36(100)]	7.89701e-05	3.14946e-05	1	1	2	Q8WUB8	Q8WUB8 [1-45]	Q8WUB8 2xPhospho [S27(98.7); S36(100)]	2	4681.96	420068	1.20794e+06	227232	566472	1.4294e+06				227828		Peak Found	High	Peak Found	Peak Found	Peak Found	Not Found	Not Found	Not Found	Peak Found	High	8.558e-06	1.505e-05	5.95	64.28
FALSE	High	[-].MAAAAGPGAALSPRPCDSDPATPGAQSPKDDNEDNSNDGTQPSKR.[R]	1xCarbamidomethyl [C16]; 2xDeamidated [N37; N/Q]; 1xOxidation [M1]; 1xPhospho [S27(98.9)]	6.32387e-06	3.14946e-05	1	1	2	Q8WUB8	Q8WUB8 [1-45]	Q8WUB8 1xPhospho [S27(98.9)]	2	4619.95										No Quan Values	Not Found	Not Found	High	Not Found	Not Found	High	Not Found	Not Found	Not Found	High	8.558e-06	9.416e-07	5.75
FALSE	High	[-].MAAAAGPGAALSPRPCDSDPATPGAQSPKDDNEDNSNDGTQPSKR.[R]	1xCarbamidomethyl [C16]; 1xDeamidated [N/Q]; 1xOxidation [M1]; 1xPhospho [S27(100)]	2.72687e-06	3.14946e-05	1	1	3	Q8WUB8	Q8WUB8 [1-45]	Q8WUB8 1xPhospho [S27(100)]	2	4618.97		742933	811681			757759					Not Found	Peak Found	Peak Found	Not Found	Not Found	High	Not Found	Not Found	High	High	8.558e-06	3.752e-07	5.56	56.86
FALSE	High	[-].MAAAAGPGAALSPRPCDSDPATPGAQSPKDDNEDNSNDGTQPSKR.[R]	1xCarbamidomethyl [C16]; 1xPhospho [S27(100)]	5.88615e-08	3.14946e-05	1	1	6	Q8WUB8	Q8WUB8 [1-45]	Q8WUB8 1xPhospho [S27(100)]	2	4601.99	646571		6.50129e+06			5.69955e+06			5.6712e+06		Peak Found	Not Found	High	Not Found	Not Found	High	Not Found	Not Found	High	High	8.558e-06	5.663e-09	7.07	61.07
FALSE	High	[-].MAAAAGPGAALSPRPCDSDPATPGAQSPKDDNEDNSNDGTQPSKR.[R]	1xCarbamidomethyl [C16]; 2xDeamidated [Q26; Q41]; 2xPhospho [S12(100); S27(100)]	0.000296471	6.12952e-05	1	1	1	Q8WUB8	Q8WUB8 [1-45]	Q8WUB8 2xPhospho [S12(100); S27(100)]	2	4683.92										No Quan Values	Not Found	Not Found	Not Found	Not Found	Not Found	Not Found	Not Found	High	Not Found	High	1.484e-05	6.619e-05	5.82
FALSE	High	[-].MAAAAGPGAALSPRPCDSDPATPGAQSPKDDNEDNSNDGTQPSKR.[R]	1xCarbamidomethyl [C16]; 1xOxidation [M1]; 1xPhospho [S27(98.8)]	0.000515754	0.000117272	1	1	1	Q8WUB8	Q8WUB8 [1-45]	Q8WUB8 1xPhospho [S27(98.8)]	2	4617.98			682698		904563				488268		Not Found	Not Found	Peak Found	Not Found	Peak Found	Not Found	Not Found	Not Found	High	High	2.656e-05	0.000123	2.88	56.45
FALSE	High	[-].MAAAAGPGAALSPRPCDSDPATPGAQSPKDDNEDNSNDGTQPSKR.[R]	1xCarbamidomethyl [C16]; 3xPhospho [S27(100); S36(98.6); S/T]	0.00124691	0.000188186	1	1	1	Q8WUB8	Q8WUB8 [1-45]	Q8WUB8 3xPhospho [S27(100); S36(98.6); S/T]	2	4761.92										No Quan Values	Not Found	Not Found	Not Found	Not Found	Not Found	Not Found	Not Found	High	Not Found	High	5.935e-05	0.000314	3.96
FALSE	High	[-].MAAAAGPGAALSPRPCDSDPATPGAQSPKDDNEDNSNDGTQPSKR.[R]	1xCarbamidomethyl [C16]; 1xDeamidated [Q26]; 1xOxidation [M1]; 2xPhospho [S18(96.1); S36(99.9)]	0.0149335	0.00109439	1	1	1	Q8WUB8	Q8WUB8 [1-45]	Q8WUB8 2xPhospho [S18(96.1); S36(99.9)]	2	4698.93		449781			656481			521656			Not Found	Peak Found	Not Found	Not Found	Peak Found	Not Found	Not Found	High	Not Found	High	0.0003359	0.003693	3.76	57.58
FALSE	High	[-].MADEAALALQPGGSPSAAGADR.[E]	1xOxidation [M1]; 1xPhospho [S14(99.1)]	0.00226679	0.000231016	1	1	4	Q96EB6	Q96EB6 [1-22]	Q96EB6 1xPhospho [S14(99.1)]	0	2151.94	106709	356624		168214	291770		180623	383347			Peak Found	High	Not Found	Peak Found	High	Not Found	Peak Found	High	Not Found	High	7.637e-05	0.000566	2.8	96.21
FALSE	High	[-].MADLDSPPKLSGVQQPSEGVGGGR.[C]	1xOxidation [M1]; 1xPhospho [S6(100)]	0.000505254	0.000117272	1	1	2	Q9H9E3	Q9H9E3 [1-24]	Q9H9E3 1xPhospho [S6(100)]	1	2478.13			417003	49354		353134	80913.9				Not Found	Not Found	High	Peak Found	Not Found	High	Peak Found	Not Found	Not Found	High	2.656e-05	0.0001204	2.58	78.69
FALSE	High	[-].MADLDSPPKLSGVQQPSEGVGGGR.[C]	1xPhospho [S6(99.6)]	0.000677195	0.000141789	1	1	3	Q9H9E3	Q9H9E3 [1-24]	Q9H9E3 1xPhospho [S6(99.6)]	1	2462.14	607358			531966			386910				High	Not Found	Not Found	High	Not Found	Not Found	High	Not Found	Not Found	High	3.25e-05	0.0001662	2.71	85.31
FALSE	High	[-].MAGAGGQHHPPGAAGGAAAGAGAAVTSAAASAGPGEDSSDSEAEQEGPQK.[L]	1xDeamidated [Q45]; 3xPhospho [S38(100); S39(100); S41(100)]	6.19098e-09	3.14946e-05	1	1	1	Q86XP1	Q86XP1 [1-50]	Q86XP1 3xPhospho [S38(100); S39(100); S41(100)]	0	4639.83										No Quan Values	Not Found	Not Found	Not Found	Not Found	Not Found	Not Found	Not Found	Not Found	High	High	8.558e-06	4.853e-10	6.13
FALSE	High	[-].MAGAGGQHHPPGAAGGAAAGAGAAVTSAAASAGPGEDSSDSEAEQEGPQK.[L]	2xPhospho [S38(99.1); S39(99.1)]	1.153e-09	3.14946e-05	1	1	1	Q86XP1	Q86XP1 [1-50]	Q86XP1 2xPhospho [S38(99.1); S39(99.1)]	0	4558.88						318568			840637		Not Found	Not Found	Not Found	Not Found	Not Found	Peak Found	Not Found	Not Found	High	High	8.558e-06	7.726e-11	7.05	67.11
FALSE	High	[-].MALEVGDMEDGQLSDSDSDMTVAPSDRPLQLPK.[V]	3xOxidation [M1; M8; M20]; 1xPhospho [S/T]	0.003127	0.000250905	1	1	12	Q9H814	Q9H814 [1-33]		0	3675.57		14171967	6.12148e+06		2.04276e+07	8.45657e+06		5.74923e+06	3.75726e+07		Not Found	High	High	Not Found	High	Peak Found	Not Found	High	High	High	8.004e-05	0.0007773	3.09	109.66
FALSE	High	[-].MAMSSGGSGGGVPEQEDSVLFR.[R]	1xOxidation [M1]; 1xPhospho [S]	0.0126528	0.000965789	1	1	2	Q16637	Q16637 [1-22]		0	2293.95		331510			598305			370387			Not Found	High	Not Found	Not Found	High	Not Found	Not Found	Peak Found	Not Found	High	0.0002758	0.003133	2.44	109.48
FALSE	High	[-].MAMSSGGSGGGVPEQEDSVLFR.[R]	1xDeamidated [Q15]; 1xOxidation [M3]; 1xPhospho [S]	0.0589012	0.00309205	1	1	1	Q16637	Q16637 [1-22]		0	2294.93										No Quan Values	Not Found	Not Found	Not Found	Not Found	Not Found	Not Found	Not Found	High	Not Found	High	0.001017	0.01318	1.19
FALSE	High	[-].MAPVSGSRSPDREASGSGGR.[R]	1xAcetyl [N-Term]; 2xPhospho [S7(99.2); S9(99.2)]	0.003127	0.000250905	1	1	3	Q8N5F7	Q8N5F7 [1-20]	Q8N5F7 1xAcetyl [N-Term]; 2xPhospho [S7(99.2); S9(99.2)]	2	2162.87		815018			783313			753029			Not Found	High	Not Found	Not Found	High	Not Found	Not Found	High	Not Found	High	8.004e-05	0.0007774	3.29	51.13
FALSE	High	[-].MASESDTEEFYDAPEDVHLGGGYPVGSPGK.[V]	1xOxidation [M1]; 1xPhospho [S27(100)]	0.00864498	0.000726658	1	1	1	Q5JSH3	Q5JSH3 [1-30]	Q5JSH3 1xPhospho [S27(100)]	0	3237.32										No Quan Values	Not Found	Not Found	Not Found	Not Found	High	Not Found	Not Found	Not Found	Not Found	High	0.0002054	0.002152	2.7
FALSE	High	[-].MATERSRSAMDSPVPASMFAPEPSSPGAAR.[A]	1xOxidation [M18]; 2xPhospho [S25(99.2); T/S]	0.00225625	0.000231016	1	1	1	O00178	O00178 [1-30]	O00178 2xPhospho [S25(99.2); T/S]	2	3267.37										No Quan Values	Not Found	Not Found	Not Found	Not Found	High	Not Found	Not Found	Not Found	Not Found	High	7.637e-05	0.0005637	3.24
FALSE	High	[-].MDDAHESPSDK.[G]	1xAcetyl [N-Term]; 1xPhospho [S7(100)]	7.49803e-06	3.14946e-05	1	1	2	Q15544	Q15544 [1-11]	Q15544 1xAcetyl [N-Term]; 1xPhospho [S7(100)]	0	1353.47	1.89622e+06			1.97243e+06			2.77407e+06				High	Not Found	Not Found	Peak Found	Not Found	Not Found	High	Not Found	Not Found	High	8.558e-06	1.132e-06	4.46	33.37
FALSE	High	[-].MDDDSLDELVAR.[S]	1xAcetyl [N-Term]; 1xPhospho [S5(100)]	0.000386565	0.000117272	1	1	1	Q9P1Y6	Q9P1Y6 [1-12]	Q9P1Y6 1xAcetyl [N-Term]; 1xPhospho [S5(100)]	0	1500.59	205874			431774	385674			1.54729e+06			Peak Found	Not Found	Not Found	Peak Found	Peak Found	Not Found	Not Found	High	Not Found	High	2.656e-05	8.935e-05	3.41	108.47
FALSE	High	[-].MDGFAGSLDDSISAASTSDVQDR.[L]	1xAcetyl [N-Term]; 3xPhospho [S11(99.2); S13(100); S/T]	0.000604844	0.000141789	1	1	2	Q9HC35	Q9HC35 [1-23]	Q9HC35 1xAcetyl [N-Term]; 3xPhospho [S11(99.2); S13(100); S/T]	0	2626.93								283480			Not Found	Not Found	Not Found	Not Found	Not Found	Not Found	Not Found	High	Not Found	High	3.25e-05	0.0001468	3.56	110.28
FALSE	High	[-].MDGFAGSLDDSISAASTSDVQDR.[L]	1xAcetyl [N-Term]; 2xPhospho [S18(99.7); S/T]	0.0127225	0.000965789	1	1	1	Q9HC35	Q9HC35 [1-23]	Q9HC35 1xAcetyl [N-Term]; 2xPhospho [S18(99.7); S/T]	0	2546.96					185641			230456	621210		Not Found	Not Found	Not Found	Not Found	Peak Found	Not Found	Not Found	High	Peak Found	High	0.0002803	0.003148	2.27	114.71
FALSE	High	[-].MDHTEGSPAEEPPAHAPSPGK.[F]	1xAcetyl [N-Term]; 2xPhospho [S18(100); T/S]	1.38175e-07	3.14946e-05	1	1	5	Q06330	Q06330 [1-21]	Q06330 1xAcetyl [N-Term]; 2xPhospho [S18(100); T/S]	0	2343.9	948721	1516651			3.47169e+06			3.54653e+06			High	High	Not Found	Not Found	High	Not Found	Not Found	High	Not Found	High	8.558e-06	1.44e-08	6.05	56.67
FALSE	High	[-].MDHTEGSPAEEPPAHAPSPGK.[F]	1xAcetyl [N-Term]; 1xPhospho [S18(100)]	4.82412e-07	3.14946e-05	1	1	4	Q06330	Q06330 [1-21]	Q06330 1xAcetyl [N-Term]; 1xPhospho [S18(100)]	0	2263.93		1.8368e+06	2.05167e+06		1.79282e+06		204641	1.10353e+06			Not Found	High	Peak Found	Not Found	High	Not Found	Peak Found	High	Not Found	High	8.558e-06	5.646e-08	4.19	56.05
FALSE	High	[-].MDLAAAAEPGAGSQHLEVR.[D]	1xAcetyl [N-Term]; 1xPhospho [S13(100)]	7.12174e-07	3.14946e-05	1	1	3	Q14566	Q14566 [1-19]	Q14566 1xAcetyl [N-Term]; 1xPhospho [S13(100)]	0	2044.92	230988		8.72494e+06	162598		9.60974e+06			7.84195e+06		Peak Found	Not Found	High	Peak Found	Not Found	High	Not Found	Not Found	High	High	8.558e-06	8.646e-08	5.98	102.25
FALSE	High	[-].MDLFGDLPEPERSPRPAAGK.[E]	1xAcetyl [N-Term]; 1xPhospho [S13(100)]	2.88281e-06	3.14946e-05	1	1	16	Q9H0C8	Q9H0C8 [1-20]	Q9H0C8 1xAcetyl [N-Term]; 1xPhospho [S13(100)]	1	2305.07	4.32382e+06		130369	5.34179e+06		117705	6.064e+06		92402.7		High	Not Found	High	High	Not Found	High	High	Not Found	High	High	8.558e-06	3.986e-07	6.13	117.41
FALSE	High	[-].MDLVGVASPEPGTAAAWGPSK.[C]	1xAcetyl [N-Term]; 1xPhospho [S8(100)]	1.64768e-05	3.14946e-05	1	1	4	O14730	O14730 [1-21]	O14730 1xAcetyl [N-Term]; 1xPhospho [S8(100)]	0	2162.98	505894			562718		1.21676e+06	621276		1.67225e+06		Peak Found	Not Found	Not Found	High	Not Found	Peak Found	High	Not Found	Peak Found	High	8.558e-06	2.684e-06	3.79	124.23
FALSE	High	[-].MDNYADLSDTELTTLLR.[R]	1xAcetyl [N-Term]; 1xPhospho [S8(99.5)]	4.75891e-05	3.14946e-05	1	1	3	P50402	P50402 [1-17]	P50402 1xAcetyl [N-Term]; 1xPhospho [S8(99.5)]	0	2092.91	2.46812e+06			6.49022e+06			2.70273e+06				High	Not Found	Not Found	High	Not Found	Not Found	High	Not Found	Not Found	High	8.558e-06	8.592e-06	5.02	125.38
FALSE	High	[-].MDPNCSCSPVGSCACAGSCK.[C]	1xAcetyl [N-Term]; 5xCarbamidomethyl [C5; C7; C13; C15; C19]; 1xPhospho [S8(100)]	1.76051e-06	3.14946e-05	1	1	3	P80297	P80297 [1-20]	P80297 1xAcetyl [N-Term]; 1xPhospho [S8(100)]	0	2326.77		11415927			1.20596e+07	423839		9.81847e+06	345908		Not Found	High	Not Found	Not Found	Peak Found	High	Not Found	High	Peak Found	High	8.558e-06	2.323e-07	4.56	60.99
FALSE	High	[-].MDPNCSCSPVGSCACAGSCK.[C]	5xCarbamidomethyl [C5; C7; C13; C15; C19]; 1xPhospho [S]	1.64768e-05	3.14946e-05	1	1	4	P80297	P80297 [1-20]		0	2284.76	282026	424393		289401	527328		273992	531159			Peak Found	High	Not Found	Peak Found	High	Not Found	Peak Found	High	Not Found	High	8.558e-06	2.683e-06	3.61	42.93
FALSE	High	[-].MDPNCSCSPVGSCACAGSCK.[C]	5xCarbamidomethyl [C5; C7; C13; C15; C19]; 1xDeamidated [N4]; 1xPhospho [S]	0.000357801	9.23075e-05	1	1	1	P80297	P80297 [1-20]		0	2285.75										No Quan Values	Not Found	Not Found	Not Found	Not Found	Not Found	Not Found	Not Found	High	Not Found	High	2.158e-05	8.197e-05	3.06
FALSE	High	[-].MDPNCSCSPVGSCACAGSCK.[C]	5xCarbamidomethyl [C5; C7; C13; C15; C19]; 1xOxidation [M1]; 1xPhospho [S]	0.00314247	0.000250905	1	1	1	P80297	P80297 [1-20]		0	2300.76										No Quan Values	Not Found	Not Found	Not Found	Not Found	High	Not Found	Not Found	Not Found	Not Found	High	8.46e-05	0.0007827	1.87
FALSE	High	[-].MDPQPPPPAQGSPPHR.[G]	1xAcetyl [N-Term]; 1xPhospho [S12(100)]	0.0231945	0.00155325	1	1	1	Q8NAF0	Q8NAF0 [1-16]	Q8NAF0 1xAcetyl [N-Term]; 1xPhospho [S12(100)]	0	1830.8		835957			875297			813924			Not Found	Peak Found	Not Found	Not Found	High	Not Found	Not Found	Peak Found	Not Found	High	0.0004842	0.005605	2.14	60.41
FALSE	High	[-].MDRNPSPPPPGR.[D]	1xAcetyl [N-Term]; 1xPhospho [S6(100)]	0.0011412	0.000188186	1	1	7	Q96ER3	Q96ER3 [1-12]	Q96ER3 1xAcetyl [N-Term]; 1xPhospho [S6(100)]	1	1442.62		4.53145e+06			4.45324e+06			4.61164e+06			Not Found	High	Not Found	Not Found	High	Not Found	Not Found	High	Not Found	High	4.8e-05	0.0002862	2.67	46.36
FALSE	High	[-].MDSAGQDINLNSPNK.[G]	1xAcetyl [N-Term]; 1xPhospho [S12(100)]	4.28148e-05	3.14946e-05	1	1	3	O43399	O43399 [1-15]	O43399 1xAcetyl [N-Term]; 1xPhospho [S12(100)]	0	1725.71		1.28889e+07	84133.2		9.51487e+06			7.95306e+06	72792.1		Not Found	High	Peak Found	Not Found	High	Not Found	Not Found	High	Peak Found	High	8.558e-06	7.647e-06	4.02	79.27
FALSE	High	[-].MDSDDEMVEEAVEGHLDDDGLPHGFCTVTYSSTDR.[F]	1xAcetyl [N-Term]; 1xCarbamidomethyl [C26]; 1xOxidation [M7]; 1xPhospho [S3(100)]	9.45792e-11	3.14946e-05	1	1	4	Q8WTS6	Q8WTS6 [1-35]	Q8WTS6 1xAcetyl [N-Term]; 1xPhospho [S3(100)]	0	4067.58			2.95054e+06			5.5567e+06			9.88938e+06		Not Found	Not Found	High	Not Found	Not Found	High	Not Found	Not Found	High	High	8.558e-06	5.02e-12	6.74	123.34
FALSE	High	[-].MDSDSCAAAFHPEEYSPSCK.[R]	1xAcetyl [N-Term]; 2xCarbamidomethyl [C6; C19]; 1xPhospho [S16(99.6)]	0.000232578	6.12952e-05	1	1	3	Q86YI8	Q86YI8 [1-20]	Q86YI8 1xAcetyl [N-Term]; 1xPhospho [S16(99.6)]	0	2410.87	281784	282025		260263	189436		265706	271729			Peak Found	High	Not Found	Peak Found	High	Not Found	Peak Found	High	Not Found	High	1.484e-05	5.029e-05	3.68	85.7
FALSE	High	[-].MDSEYYSGDQSDDGGATPVQDER.[D]	1xAcetyl [N-Term]; 1xPhospho [T17(100)]	5.13679e-05	3.14946e-05	1	1	5	Q96ST2	Q96ST2 [1-23]	Q96ST2 1xAcetyl [N-Term]; 1xPhospho [T17(100)]	0	2643.97	1.22373e+06			650534			1.40077e+06				High	Not Found	Not Found	High	Not Found	Not Found	High	Not Found	Not Found	High	8.558e-06	9.356e-06	4.06	76.68
FALSE	High	[-].MDSEYYSGDQSDDGGATPVQDER.[D]	1xAcetyl [N-Term]; 2xPhospho [S3(96); T17(100)]	0.0494035	0.00269615	1	1	1	Q96ST2	Q96ST2 [1-23]	Q96ST2 1xAcetyl [N-Term]; 2xPhospho [S3(96); T17(100)]	0	2723.93	1.17e+06			2.00757e+06							High	Not Found	Not Found	Peak Found	Not Found	Not Found	Not Found	Not Found	Not Found	High	0.000886	0.01121	1.84	72.91
FALSE	High	[-].MDTDLYDEFGNYIGPELDSDEDDDELGR.[E]	2xPhospho [S19(100); T/Y]	5.10135e-06	3.14946e-05	1	1	2	Q15029	Q15029 [1-28]	Q15029 2xPhospho [S19(100); T/Y]	0	3398.25		5.96765e+06			4.67645e+06			5.33322e+06			Not Found	High	Not Found	Not Found	Peak Found	Not Found	Not Found	High	Not Found	High	8.558e-06	7.442e-07	5.04	124.5
FALSE	High	[-].MDTDLYDEFGNYIGPELDSDEDDDELGR.[E]	1xAcetyl [N-Term]; 1xPhospho [S19(100)]	4.47653e-10	3.14946e-05	1	1	4	Q15029	Q15029 [1-28]	Q15029 1xAcetyl [N-Term]; 1xPhospho [S19(100)]	0	3360.29		56048348			6.1363e+07	2.5879e+06		1.82013e+07	1.89347e+06		Not Found	High	Not Found	Not Found	High	Peak Found	Not Found	High	Peak Found	High	8.558e-06	2.749e-11	7.75	124.51
FALSE	High	[-].MDTDLYDEFGNYIGPELDSDEDDDELGR.[E]	1xOxidation [M1]; 1xPhospho [S19(100)]	1.53612e-05	3.14946e-05	1	1	1	Q15029	Q15029 [1-28]	Q15029 1xPhospho [S19(100)]	0	3334.28		495025			471010			133029			Not Found	Peak Found	Not Found	Not Found	Peak Found	Not Found	Not Found	High	Not Found	High	8.558e-06	2.484e-06	3.54	124.04
FALSE	High	[-].MDTDLYDEFGNYIGPELDSDEDDDELGR.[E]	1xAcetyl [N-Term]; 1xDeamidated [N11]; 1xPhospho [T/S/Y]	0.115595	0.00576007	1	1	1	Q15029	Q15029 [1-28]	Q15029 1xAcetyl [N-Term]	0	3361.28										No Quan Values	Not Found	Not Found	Not Found	Not Found	Not Found	Not Found	Not Found	High	Not Found	High	0.001796	0.02519	2.01
FALSE	High	[-].MDVAESPERDPHSPEDEEQPQGLSDDDILR.[D]	1xAcetyl [N-Term]; 3xPhospho [S6(100); S13(100); S24(100)]	1.24914e-05	3.14946e-05	1	1	6	Q86VM9	Q86VM9 [1-30]	Q86VM9 1xAcetyl [N-Term]; 3xPhospho [S6(100); S13(100); S24(100)]	1	3688.41		620216			1.07338e+06			2.13182e+06			Not Found	High	Not Found	Not Found	High	Not Found	Not Found	High	Not Found	High	8.558e-06	1.983e-06	5.01	105.31
FALSE	High	[-].MDVAESPERDPHSPEDEEQPQGLSDDDILR.[D]	1xAcetyl [N-Term]; 2xPhospho [S6(100); S24(100)]	2.10351e-06	3.14946e-05	1	1	2	Q86VM9	Q86VM9 [1-30]	Q86VM9 1xAcetyl [N-Term]; 2xPhospho [S6(100); S24(100)]	1	3608.44	1.25149e+06	5.89553e+06			1.2526e+07			1.122e+07			Peak Found	Peak Found	Not Found	Not Found	High	Not Found	Not Found	High	Not Found	High	8.558e-06	2.823e-07	6.26	102.58
FALSE	High	[-].MDVAESPERDPHSPEDEEQPQGLSDDDILR.[D]	1xAcetyl [N-Term]; 1xPhospho [S6(100)]	1.63889e-07	3.14946e-05	1	1	7	Q86VM9	Q86VM9 [1-30]	Q86VM9 1xAcetyl [N-Term]; 1xPhospho [S6(100)]	1	3528.47		12059182	1.6429e+06		1.40726e+07	2.86637e+06		1.21441e+07			Not Found	High	Peak Found	Not Found	High	Peak Found	Not Found	High	Not Found	High	8.558e-06	1.739e-08	5.89	99.26
FALSE	High	[-].MDVAESPERDPHSPEDEEQPQGLSDDDILR.[D]	1xAcetyl [N-Term]; 1xDeamidated [Q19]; 2xPhospho [S6(100); S13(100)]	0.0610878	0.00323374	1	1	1	Q86VM9	Q86VM9 [1-30]	Q86VM9 1xAcetyl [N-Term]; 2xPhospho [S6(100); S13(100)]	1	3609.42		10298440									Not Found	High	Not Found	Not Found	Not Found	Not Found	Not Found	Not Found	Not Found	High	0.001048	0.01362	2.24	102.64
FALSE	High	[-].MEAAGSPAATETGK.[Y]	1xAcetyl [N-Term]; 1xPhospho [S6(100)]	2.30411e-05	3.14946e-05	1	1	1	Q9BRP8	Q9BRP8 [1-14]	Q9BRP8 1xAcetyl [N-Term]; 1xPhospho [S6(100)]	0	1442.59	626021		174903			205536	711978		171076		Peak Found	Not Found	Peak Found	Not Found	Not Found	Peak Found	High	Not Found	Peak Found	High	8.558e-06	3.873e-06	4.5	52.59
FALSE	High	[-].MEDLDQSPLVSSSDSPPRPQPAFK.[Y]	1xAcetyl [N-Term]; 1xDeamidated [Q]; 2xPhospho [S12(98.4); S15(100)]	6.39451e-06	3.14946e-05	1	1	4	Q9NQC3	Q9NQC3 [1-24]	Q9NQC3 1xAcetyl [N-Term]; 2xPhospho [S12(98.4); S15(100)]	0	2831.19		827624			463835	2.09113e+06		448795	1.96901e+06		Not Found	Peak Found	Not Found	Not Found	High	Peak Found	Not Found	High	High	High	8.558e-06	9.524e-07	5.71	109.61
FALSE	High	[-].MEDLDQSPLVSSSDSPPRPQPAFK.[Y]	1xAcetyl [N-Term]; 2xPhospho [S12(98.6); S15(100)]	1.47342e-06	3.14946e-05	1	1	12	Q9NQC3	Q9NQC3 [1-24]	Q9NQC3 1xAcetyl [N-Term]; 2xPhospho [S12(98.6); S15(100)]	0	2830.2		1.23252e+07	1.03719e+08	320678	3.40849e+06	9.98677e+07	154772	234716	1.03323e+08		Not Found	High	High	Peak Found	High	High	Peak Found	Peak Found	High	High	8.558e-06	1.916e-07	6.03	107.6
FALSE	High	[-].MEDLDQSPLVSSSDSPPRPQPAFK.[Y]	1xAcetyl [N-Term]; 2xDeamidated [Q6; Q20]; 1xPhospho [S15(100)]	6.16204e-06	3.14946e-05	1	1	2	Q9NQC3	Q9NQC3 [1-24]	Q9NQC3 1xAcetyl [N-Term]; 1xPhospho [S15(100)]	0	2752.21	394231		4.54467e+06	378402			995363				Peak Found	Not Found	High	Peak Found	Not Found	High	Peak Found	Not Found	Not Found	High	8.558e-06	9.12e-07	5.94	97.54
FALSE	High	[-].MEDLDQSPLVSSSDSPPRPQPAFK.[Y]	1xAcetyl [N-Term]; 1xDeamidated [Q]; 1xPhospho [S15(100)]	5.89087e-10	3.14946e-05	1	1	18	Q9NQC3	Q9NQC3 [1-24]	Q9NQC3 1xAcetyl [N-Term]; 1xPhospho [S15(100)]	0	2751.22	6.13981e+06		3.08929e+07	6.90779e+06	171439	3.80329e+07	2.62051e+06	149376	3.35647e+07		High	Not Found	High	High	Peak Found	High	High	Peak Found	High	High	8.558e-06	3.703e-11	6.24	111.69
FALSE	High	[-].MEDLDQSPLVSSSDSPPRPQPAFK.[Y]	1xAcetyl [N-Term]; 1xPhospho [S15(100)]	3.76567e-09	3.14946e-05	1	1	43	Q9NQC3	Q9NQC3 [1-24]	Q9NQC3 1xAcetyl [N-Term]; 1xPhospho [S15(100)]	0	2750.24	7.58685e+08	793758	1.55997e+07	8.29467e+08		1.14168e+07	8.8942e+08		1.11839e+07		High	High	High	High	Not Found	High	High	Not Found	High	High	8.558e-06	2.813e-10	5.26	110.32
FALSE	High	[-].MEDLDQSPLVSSSDSPPRPQPAFK.[Y]	1xAcetyl [N-Term]; 3xPhospho [S15(99.7); S]	0.000501807	0.000117272	1	1	2	Q9NQC3	Q9NQC3 [1-24]	Q9NQC3 1xAcetyl [N-Term]; 3xPhospho [S15(99.7); S]	0	2910.17										No Quan Values	Not Found	Not Found	Not Found	Not Found	High	Not Found	Not Found	High	Not Found	High	2.656e-05	0.0001196	2.85
FALSE	High	[-].MEDLDQSPLVSSSDSPPRPQPAFK.[Y]	1xOxidation [M1]; 2xPhospho [S15(100); S]	0.0120431	0.000925471	1	1	3	Q9NQC3	Q9NQC3 [1-24]	Q9NQC3 2xPhospho [S15(100); S]	0	2804.19	2.0124e+06		5.70135e+06	1.45517e+06		3.05589e+06	1.31347e+06	409002	3.86421e+06		Peak Found	Not Found	High	High	Not Found	Peak Found	Peak Found	Peak Found	High	High	0.0002674	0.002985	2.17	98.31
FALSE	High	[-].MEDLDQSPLVSSSDSPPRPQPAFK.[Y]	1xDeamidated [Q6]; 1xOxidation [M1]; 2xPhospho [S7(100); S15(95.5)]	0.0186823	0.00130394	1	1	3	Q9NQC3	Q9NQC3 [1-24]	Q9NQC3 2xPhospho [S7(100); S15(95.5)]	0	2805.17										No Quan Values	Not Found	Not Found	Not Found	High	Not Found	High	High	Not Found	Not Found	High	0.0004024	0.004563	3.84
FALSE	High	[-].MEDLDQSPLVSSSDSPPRPQPAFK.[Y]	1xDeamidated [Q6]; 1xOxidation [M1]; 1xPhospho [S]	0.0531273	0.00287767	1	1	1	Q9NQC3	Q9NQC3 [1-24]		0	2725.21										No Quan Values	Not Found	Not Found	Not Found	Not Found	Not Found	Not Found	Not Found	Not Found	High	High	0.0009329	0.01193	2.32
FALSE	High	[-].MEDLDQSPLVSSSDSPPRPQPAFK.[Y]	2xPhospho [S7(96.9); S15(100)]	0.0550962	0.00299757	1	1	7	Q9NQC3	Q9NQC3 [1-24]	Q9NQC3 2xPhospho [S7(100); S15(100)]	0	2788.19	2.33737e+07		5.45116e+07	1.87768e+07		4.71268e+07	2.09833e+07		3.7633e+07		High	Not Found	High	High	Not Found	Peak Found	High	Not Found	High	High	0.000968	0.01234	2.32	98.28
FALSE	High	[-].MEDSMDMDMSPLRPQNYLFGCELK.[A]	1xAcetyl [N-Term]; 1xCarbamidomethyl [C21]; 1xOxidation [M]; 2xPhospho [S4(100); S10(100)]	1.25005e-07	3.14946e-05	1	1	3	P06748	P06748 [1-24]	P06748 1xAcetyl [N-Term]; 2xPhospho [S4(100); S10(100)]	0	3125.19				2.46245e+06			1.34795e+06				Not Found	Not Found	Not Found	High	Not Found	Not Found	High	High	Not Found	High	8.558e-06	1.29e-08	5.69	124.83
FALSE	High	[-].MEDSMDMDMSPLRPQNYLFGCELK.[A]	1xAcetyl [N-Term]; 1xCarbamidomethyl [C21]; 2xOxidation [M7; M]; 1xPhospho [S4(100)]	5.44495e-08	3.14946e-05	1	1	12	P06748	P06748 [1-24]	P06748 1xAcetyl [N-Term]; 1xPhospho [S4(100)]	0	3061.22	1.07226e+08	376335	1.89587e+07	1.30044e+08	444456	1.15103e+07	1.14392e+08	417436	1.74488e+07		High	Peak Found	High	High	Peak Found	High	High	Peak Found	High	High	8.558e-06	5.205e-09	6.81	124.06
FALSE	High	[-].MEDSMDMDMSPLRPQNYLFGCELK.[A]	1xAcetyl [N-Term]; 1xCarbamidomethyl [C21]; 1xDeamidated [N16]; 1xOxidation [M]; 1xPhospho [S10(100)]	8.72228e-08	3.14946e-05	1	1	2	P06748	P06748 [1-24]	P06748 1xAcetyl [N-Term]; 1xPhospho [S10(100)]	0	3046.2										No Quan Values	Not Found	Not Found	Not Found	High	Not Found	Not Found	Not Found	Not Found	High	High	8.558e-06	8.698e-09	5.13
FALSE	High	[-].MEDSMDMDMSPLRPQNYLFGCELK.[A]	1xAcetyl [N-Term]; 1xCarbamidomethyl [C21]; 1xOxidation [M]; 1xPhospho [S10(100)]	2.94778e-09	3.14946e-05	1	1	6	P06748	P06748 [1-24]	P06748 1xAcetyl [N-Term]; 1xPhospho [S10(100)]	0	3045.22	6.00041e+07	343187	4.90578e+07	1.16777e+08		4.39365e+07	7.34411e+07		6.01695e+07		High	Peak Found	High	High	Not Found	High	High	High	Peak Found	High	8.558e-06	2.157e-10	6.44	124.39
FALSE	High	[-].MEDSMDMDMSPLRPQNYLFGCELK.[A]	1xAcetyl [N-Term]; 1xCarbamidomethyl [C21]; 1xPhospho [S10(100)]	2.02652e-09	3.14946e-05	1	1	3	P06748	P06748 [1-24]	P06748 1xAcetyl [N-Term]; 1xPhospho [S10(100)]	0	3029.23				809794		1.36355e+08			1.70811e+08		Not Found	Not Found	High	High	Not Found	Peak Found	Not Found	Not Found	High	High	8.558e-06	1.429e-10	5.92	124.7
FALSE	High	[-].MEDSMDMDMSPLRPQNYLFGCELK.[A]	1xCarbamidomethyl [C21]; 2xOxidation [M]; 2xPhospho [S4(100); S10(100)]	0.00160379	0.000208857	1	1	5	P06748	P06748 [1-24]	P06748 2xPhospho [S4(100); S10(100)]	0	3099.17	1.67104e+06			2.26686e+06			2.47779e+06				High	Not Found	Not Found	High	Not Found	Not Found	High	Not Found	Not Found	High	6.804e-05	0.0004032	1.66	123.22
FALSE	High	[-].MEDSMDMDMSPLRPQNYLFGCELK.[A]	1xAcetyl [N-Term]; 1xCarbamidomethyl [C21]; 2xPhospho [S4(100); S10(100)]	0.0066092	0.000504544	1	1	1	P06748	P06748 [1-24]	P06748 1xAcetyl [N-Term]; 2xPhospho [S4(100); S10(100)]	0	3109.19	375468						508241				High	Not Found	Not Found	Not Found	Not Found	Not Found	Peak Found	Not Found	Not Found	High	0.0001485	0.00164	1.72	117.96
FALSE	High	[-].MEELLPDGQIWANMDPEERMLAAATAFTHICAGQGEGDVR.[R]	1xAcetyl [N-Term]; 1xCarbamidomethyl [C31]; 2xOxidation [M14; M20]; 1xPhospho [T]	0.0252886	0.00160879	1	1	2	Q96M11	Q96M11 [1-40]	Q96M11 1xAcetyl [N-Term]	1	4584										No Quan Values	Not Found	Not Found	Not Found	Not Found	Not Found	Not Found	Not Found	Not Found	High	High	0.0005163	0.006059	4.24
FALSE	High	[-].MEEPQSDPSVEPPLSQETFSDLWK.[L]	1xAcetyl [N-Term]; 2xPhospho [S6(100); S9(100)]	9.67895e-06	3.14946e-05	1	1	5	P04637	P04637 [1-24]	P04637 1xAcetyl [N-Term]; 2xPhospho [S6(100); S9(100)]	0	2978.21		122927		1.32698e+06		1.39451e+07	1.12044e+06				Not Found	Peak Found	High	High	Not Found	High	High	Not Found	High	High	8.558e-06	1.498e-06	3.43	125.63
FALSE	High	[-].MEEPQSDPSVEPPLSQETFSDLWK.[L]	1xAcetyl [N-Term]; 1xPhospho [S15(100)]	4.3603e-05	3.14946e-05	1	1	3	P04637	P04637 [1-24]	P04637 1xAcetyl [N-Term]; 1xPhospho [S15(100)]	0	2898.24	4.30527e+07			3.81245e+07			5.74038e+07				High	Not Found	Not Found	High	Not Found	Not Found	High	Not Found	Not Found	High	8.558e-06	7.807e-06	4.27	125.09
FALSE	High	[-].MEEPQSDPSVEPPLSQETFSDLWK.[L]	2xPhospho [S6(100); S9(100)]	0.000177733	6.12952e-05	1	1	4	P04637	P04637 [1-24]	P04637 2xPhospho [S6(100); S9(100)]	0	2936.2										No Quan Values	High	Not Found	Not Found	High	Not Found	Not Found	High	Not Found	Not Found	High	1.484e-05	3.715e-05	2.45
FALSE	High	[-].MEEQPQMQDADEPADSGGEGR.[A]	1xAcetyl [N-Term]; 1xDeamidated [Q6]; 1xPhospho [S16(100)]	1.95315e-06	3.14946e-05	1	1	1	Q9H3R5	Q9H3R5 [1-21]	Q9H3R5 1xAcetyl [N-Term]; 1xPhospho [S16(100)]	0	2399.86										No Quan Values	Not Found	Not Found	Not Found	Not Found	Not Found	Not Found	High	Not Found	Not Found	High	8.558e-06	2.597e-07	4.94
FALSE	High	[-].MEEQPQMQDADEPADSGGEGR.[A]	1xAcetyl [N-Term]; 1xPhospho [S16(100)]	1.28926e-06	3.14946e-05	1	1	4	Q9H3R5	Q9H3R5 [1-21]	Q9H3R5 1xAcetyl [N-Term]; 1xPhospho [S16(100)]	0	2398.88	2.37891e+06		262538	3.10028e+06	337501		3.18749e+06	362229	127479		High	Not Found	Peak Found	High	Peak Found	Not Found	High	Peak Found	Peak Found	High	8.558e-06	1.651e-07	5.02	65.72
FALSE	High	[-].MEEQPQMQDADEPADSGGEGR.[A]	1xAcetyl [N-Term]; 1xOxidation [M7]; 1xPhospho [S16(100)]	0.000325696	9.23075e-05	1	1	6	Q9H3R5	Q9H3R5 [1-21]	Q9H3R5 1xAcetyl [N-Term]; 1xPhospho [S16(100)]	0	2414.87	1.44838e+06			1.41833e+06	73683.8		1.55333e+06	92594.5			High	Not Found	Not Found	High	Peak Found	Not Found	High	Peak Found	Not Found	High	2.158e-05	7.358e-05	2.72	52.46
FALSE	High	[-].MEEQPQMQDADEPADSGGEGR.[A]	1xAcetyl [N-Term]; 1xDeamidated [Q6]; 1xOxidation [M7]; 1xPhospho [S16(100)]	0.0112167	0.000858994	1	1	1	Q9H3R5	Q9H3R5 [1-21]	Q9H3R5 1xAcetyl [N-Term]; 1xPhospho [S16(100)]	0	2415.86										No Quan Values	Not Found	Not Found	Not Found	Not Found	Not Found	Not Found	High	Not Found	Not Found	High	0.0002545	0.002788	2.43
FALSE	High	[-].MEGDGSDPEPPDAGEDSK.[S]	1xAcetyl [N-Term]; 2xPhospho [S6(100); S17(100)]	8.15606e-05	3.14946e-05	1	1	5	Q9P0U4	Q9P0U4 [1-18]	Q9P0U4 1xAcetyl [N-Term]; 2xPhospho [S6(100); S17(100)]	0	2034.66	1.30502e+06			1.68979e+06			1.32682e+06				High	Not Found	Not Found	High	Not Found	Not Found	High	Not Found	Not Found	High	8.558e-06	1.558e-05	3.68	55.08
FALSE	High	[-].MEGDGSDPEPPDAGEDSK.[S]	1xAcetyl [N-Term]; 1xPhospho [S6(100)]	0.000132958	3.14946e-05	1	1	5	Q9P0U4	Q9P0U4 [1-18]	Q9P0U4 1xAcetyl [N-Term]; 1xPhospho [S6(100)]	0	1954.69	7.75682e+06			9.13715e+06			8.30179e+06				High	Not Found	Not Found	High	Not Found	Not Found	High	Not Found	Not Found	High	8.558e-06	2.682e-05	3.31	54.91
FALSE	High	[-].MEGGLADGEPDRTSLLGDSK.[D]	1xAcetyl [N-Term]; 1xPhospho [T/S]	9.54677e-07	3.14946e-05	1	1	3	Q9BZF1	Q9BZF1 [1-20]	Q9BZF1 1xAcetyl [N-Term]	1	2169.94		11126380	792814		1.00856e+07	718350		1.10693e+07	931408		Not Found	High	Peak Found	Not Found	High	Peak Found	Not Found	High	Peak Found	High	8.558e-06	1.191e-07	6.44	96.35
FALSE	High	[-].MEGSGGGAGER.[A]	1xAcetyl [N-Term]; 1xPhospho [S4(100)]	0.000568067	0.000117272	1	1	3	Q8N697	Q8N697 [1-11]	Q8N697 1xAcetyl [N-Term]; 1xPhospho [S4(100)]	0	1129.4	2.01725e+06			1.32632e+06			2.45725e+06				High	Not Found	Not Found	Peak Found	Not Found	Not Found	High	Not Found	Not Found	High	2.656e-05	0.0001371	2.68	30.62
FALSE	High	[-].MEIAPQEAPPVPGADGDIEEAPAEAGSPSPASPPADGR.[L]	1xAcetyl [N-Term]; 1xDeamidated [Q6]; 2xPhospho [S27(98.3); S32(98.3)]	0.110273	0.00553035	1	1	1	O75864	O75864 [1-38]	O75864 1xAcetyl [N-Term]; 2xPhospho [S27(98.3); S32(98.3)]	0	3883.63					228752			263397			Not Found	Not Found	Not Found	Not Found	Peak Found	Not Found	Not Found	High	Not Found	High	0.001718	0.02406	1.84	113.46
FALSE	High	[-].MELILSTSPAELTLDPACQPK.[L]	1xCarbamidomethyl [C18]; 1xOxidation [M1]; 1xPhospho [S/T]	0.00110117	0.000188186	1	1	1	Q93015	Q93015 [1-21]		0	2410.13										No Quan Values	Not Found	Not Found	Not Found	High	Not Found	Not Found	Not Found	Not Found	Not Found	High	4.8e-05	0.0002762	2.53
FALSE	High	[-].MENEPDHENVEQSLCAKTSEEELNK.[S]	1xAcetyl [N-Term]; 1xCarbamidomethyl [C15]; 1xPhospho [S19(100)]	4.63896e-11	3.14946e-05	1	1	3	Q8N3P4	Q8N3P4 [1-25]	Q8N3P4 1xAcetyl [N-Term]; 1xPhospho [S19(100)]	1	3082.27		2.08347e+06			2.512e+06			1.14341e+06			Not Found	High	Not Found	Not Found	High	Not Found	Not Found	High	Not Found	High	8.558e-06	2.306e-12	7.44	78.27
FALSE	High	[-].MENGAVYSPTTEEDPGPAR.[G]	1xAcetyl [N-Term]; 1xPhospho [S8(100)]	4.60542e-05	3.14946e-05	1	1	3	Q9NX76	Q9NX76 [1-19]	Q9NX76 1xAcetyl [N-Term]; 1xPhospho [S8(100)]	0	2142.87		471324			436030			446726			Not Found	High	Not Found	Not Found	High	Not Found	Not Found	High	Not Found	High	8.558e-06	8.296e-06	3.58	79.31
FALSE	High	[-].MEPAPARSPRPQQDPARPQEPTMPPPETPSEGR.[Q]	1xAcetyl [N-Term]; 1xOxidation [M23]; 1xPhospho [S8(100)]	1.81353e-06	3.14946e-05	1	1	8	P29590	P29590 [1-33]	P29590 1xAcetyl [N-Term]; 1xPhospho [S8(100)]	1	3772.72		3.45971e+06	7.38009e+06		4.63256e+06	4.77848e+06		2.86753e+06	2.74831e+06		Not Found	Peak Found	High	Not Found	High	High	Not Found	High	High	High	8.558e-06	2.399e-07	3.19	64.33
FALSE	High	[-].MEPAPARSPRPQQDPARPQEPTMPPPETPSEGR.[Q]	1xAcetyl [N-Term]; 1xPhospho [S8(100)]	2.30233e-08	3.14946e-05	1	1	9	P29590	P29590 [1-33]	P29590 1xAcetyl [N-Term]; 1xPhospho [S8(100)]	1	3756.73			1.14465e+07			1.30824e+07			9.28303e+06		Not Found	Not Found	High	Not Found	Not Found	High	Not Found	Not Found	High	High	8.558e-06	2.031e-09	3.39	74
FALSE	High	[-].MEPAPARSPRPQQDPARPQEPTMPPPETPSEGR.[Q]	1xAcetyl [N-Term]; 1xDeamidated [Q12]; 1xOxidation [M23]; 1xPhospho [S8(100)]	0.000488272	0.000117272	1	1	1	P29590	P29590 [1-33]	P29590 1xAcetyl [N-Term]; 1xPhospho [S8(100)]	1	3773.7										No Quan Values	Not Found	High	Not Found	Not Found	Not Found	Not Found	Not Found	Not Found	Not Found	High	2.656e-05	0.0001158	3.15
FALSE	High	[-].MEPETALWGPDLQGPEQSPNDAHR.[G]	1xAcetyl [N-Term]; 2xDeamidated [Q13; Q17]; 1xPhospho [S18(100)]	5.00768e-05	3.14946e-05	1	1	1	Q9UEG4	Q9UEG4 [1-24]	Q9UEG4 1xAcetyl [N-Term]; 1xPhospho [S18(100)]	0	2799.16										No Quan Values	Not Found	Not Found	Not Found	Not Found	Not Found	Not Found	Not Found	Not Found	High	High	8.558e-06	9.083e-06	4.46
FALSE	High	[-].MEPETALWGPDLQGPEQSPNDAHR.[G]	1xAcetyl [N-Term]; 1xDeamidated [Q13]; 1xPhospho [S18(100)]	7.87199e-07	3.14946e-05	1	1	1	Q9UEG4	Q9UEG4 [1-24]	Q9UEG4 1xAcetyl [N-Term]; 1xPhospho [S18(100)]	0	2798.18										No Quan Values	Not Found	Not Found	Not Found	Not Found	Not Found	Not Found	Not Found	Not Found	High	High	8.558e-06	9.624e-08	5.91
FALSE	High	[-].MEPETALWGPDLQGPEQSPNDAHR.[G]	1xAcetyl [N-Term]; 1xPhospho [S18(100)]	1.32459e-08	3.14946e-05	1	1	6	Q9UEG4	Q9UEG4 [1-24]	Q9UEG4 1xAcetyl [N-Term]; 1xPhospho [S18(100)]	0	2797.19	1.74157e+06		6.75649e+07			7.21066e+07			6.59743e+07		High	Not Found	High	Not Found	Not Found	High	Not Found	Not Found	High	High	8.558e-06	1.112e-09	5.36	116.26
FALSE	High	[-].MEPETALWGPDLQGPEQSPNDAHR.[G]	1xPhospho [S18(100)]	4.82873e-05	3.14946e-05	1	1	1	Q9UEG4	Q9UEG4 [1-24]	Q9UEG4 1xPhospho [S18(100)]	0	2755.18									2.97275e+06		Not Found	Not Found	Not Found	Not Found	Not Found	Not Found	Not Found	Not Found	High	High	8.558e-06	8.731e-06	4.37	100.01
FALSE	High	[-].MEPSSWSGSESPAENMER.[M]	1xAcetyl [N-Term]; 1xOxidation [M16]; 1xPhospho [S11(100)]	0.000109601	3.14946e-05	1	1	3	P28347	P28347 [1-18]	P28347 1xAcetyl [N-Term]; 1xPhospho [S11(100)]	0	2148.79		676217			658580			699493			Not Found	High	Not Found	Not Found	High	Not Found	Not Found	High	Not Found	High	8.558e-06	2.16e-05	3.8	80.63
FALSE	High	[-].MEPSSWSGSESPAENMER.[M]	1xAcetyl [N-Term]; 1xPhospho [S11(100)]	1.501e-06	3.14946e-05	1	1	9	P28347	P28347 [1-18]	P28347 1xAcetyl [N-Term]; 1xPhospho [S11(100)]	0	2132.79	111366	2.63916e+06	105843		2.10584e+06		174930	2.17487e+06			Peak Found	High	Peak Found	Not Found	High	Not Found	Peak Found	High	Not Found	High	8.558e-06	1.948e-07	5.43	93.24
FALSE	High	[-].MEQDNSPRK.[I]	1xAcetyl [N-Term]; 1xPhospho [S6(100)]	0.0130773	0.000965789	1	1	3	Q13522	Q13522 [1-9]	Q13522 1xAcetyl [N-Term]; 1xPhospho [S6(100)]	1	1226.49	1.72736e+06	161947		1.60009e+06			2.80427e+06	227907			High	Peak Found	Not Found	High	Not Found	Not Found	High	Peak Found	Not Found	High	0.0002887	0.003245	2.54	26.13
FALSE	High	[-].MEQKPSKVECGSDPEENSAR.[S]	1xAcetyl [N-Term]; 1xCarbamidomethyl [C10]; 1xPhospho [S12(100)]	0.0310113	0.00202579	1	1	1	P10827	P10827 [1-20]	P10827 1xAcetyl [N-Term]; 1xPhospho [S12(100)]	1	2399.98		63955.2					226631	174660			Not Found	Peak Found	Not Found	Not Found	Not Found	Not Found	Peak Found	High	Not Found	High	0.0006474	0.007325	1.92	43.58
FALSE	High	[-].MEQLSDEEIDHGAEEDSDK.[E]	1xAcetyl [N-Term]; 1xDeamidated [Q3]; 2xPhospho [S5(100); S17(100)]	6.04778e-05	3.14946e-05	1	1	1	Q70E73	Q70E73 [1-19]	Q70E73 1xAcetyl [N-Term]; 2xPhospho [S5(100); S17(100)]	0	2379.81										No Quan Values	Not Found	Not Found	Not Found	Not Found	Not Found	Not Found	High	Not Found	Not Found	High	8.558e-06	1.121e-05	5.16
FALSE	High	[-].MEQLSDEEIDHGAEEDSDK.[E]	1xAcetyl [N-Term]; 2xPhospho [S5(100); S17(100)]	1.76079e-05	3.14946e-05	1	1	4	Q70E73	Q70E73 [1-19]	Q70E73 1xAcetyl [N-Term]; 2xPhospho [S5(100); S17(100)]	0	2378.83	1.16696e+07			1.42403e+07			1.38104e+07				High	Not Found	Not Found	High	Not Found	Not Found	High	Not Found	Not Found	High	8.558e-06	2.883e-06	4.97	78.2
FALSE	High	[-].MEQLSDEEIDHGAEEDSDKEDQDLDK.[M]	1xAcetyl [N-Term]; 1xDeamidated [Q3]; 2xPhospho [S5(100); S17(100)]	7.89087e-08	3.14946e-05	1	1	2	Q70E73	Q70E73 [1-26]	Q70E73 1xAcetyl [N-Term]; 2xPhospho [S5(100); S17(100)]	1	3223.17										No Quan Values	Not Found	Not Found	Not Found	High	Not Found	Not Found	High	Not Found	Not Found	High	8.558e-06	7.808e-09	6.83
FALSE	High	[-].MEQLSDEEIDHGAEEDSDKEDQDLDK.[M]	1xAcetyl [N-Term]; 2xPhospho [S5(100); S17(100)]	1.06023e-08	3.14946e-05	1	1	6	Q70E73	Q70E73 [1-26]	Q70E73 1xAcetyl [N-Term]; 2xPhospho [S5(100); S17(100)]	1	3222.19	3.45388e+07		2.23762e+06	3.94887e+07		2.75254e+06	4.68037e+07		2.84518e+06		High	Not Found	Peak Found	High	Not Found	Peak Found	High	Not Found	Peak Found	High	8.558e-06	8.709e-10	8.12	81.28
FALSE	High	[-].MEQLSDEEIDHGAEEDSDKEDQDLDK.[M]	1xAcetyl [N-Term]; 1xDeamidated [Q3]; 1xPhospho [S17(100)]	3.09142e-05	3.14946e-05	1	1	1	Q70E73	Q70E73 [1-26]	Q70E73 1xAcetyl [N-Term]; 1xPhospho [S17(100)]	1	3143.2										No Quan Values	Not Found	Not Found	Not Found	Not Found	Not Found	Not Found	High	Not Found	Not Found	High	8.558e-06	5.352e-06	3.15
FALSE	High	[-].MEQLSDEEIDHGAEEDSDKEDQDLDK.[M]	1xAcetyl [N-Term]; 1xPhospho [S17(100)]	1.55948e-08	3.14946e-05	1	1	4	Q70E73	Q70E73 [1-26]	Q70E73 1xAcetyl [N-Term]; 1xPhospho [S17(100)]	1	3142.22	1.27611e+06			1.92435e+06			2.47233e+06				Peak Found	Not Found	Not Found	High	Not Found	Not Found	High	Not Found	Not Found	High	8.558e-06	1.328e-09	4.61	79.6
FALSE	High	[-].MEQPGQDPTSDDVMDSFLEK.[F]	1xAcetyl [N-Term]; 1xPhospho [S10(99.5)]	9.37578e-05	3.14946e-05	1	1	3	O95801	O95801 [1-20]	O95801 1xAcetyl [N-Term]; 1xPhospho [S10(99.5)]	0	2390.94		2744421			3.0339e+06			2.62849e+06			Not Found	High	Not Found	Not Found	High	Not Found	Not Found	High	Not Found	High	8.558e-06	1.82e-05	3.41	123.06
FALSE	High	[-].MEQPGQDPTSDDVMDSFLEK.[F]	1xAcetyl [N-Term]; 1xDeamidated [Q3]; 1xPhospho [S10(99.6)]	0.000123973	3.14946e-05	1	1	1	O95801	O95801 [1-20]	O95801 1xAcetyl [N-Term]; 1xPhospho [S10(99.6)]	0	2391.92										No Quan Values	Not Found	High	Not Found	Not Found	Not Found	Not Found	Not Found	Not Found	Not Found	High	8.558e-06	2.481e-05	3.14
FALSE	High	[-].MEQPGQDPTSDDVMDSFLEK.[F]	1xAcetyl [N-Term]; 1xOxidation [M14]; 1xPhospho [S10(99.5)]	4.20405e-05	3.14946e-05	1	1	7	O95801	O95801 [1-20]	O95801 1xAcetyl [N-Term]; 1xPhospho [S10(99.5)]	0	2406.94	554550	8.69644e+06			7.41491e+06		634346	7.99536e+06			Peak Found	High	Not Found	Not Found	High	Not Found	Peak Found	High	Not Found	High	8.558e-06	7.491e-06	3.76	114.29
FALSE	High	[-].MEQSPPPAPEPTQGPTPAR.[S]	1xAcetyl [N-Term]; 1xPhospho [S4(100)]	1.14496e-06	3.14946e-05	1	1	7	Q96AY4	Q96AY4 [1-19]	Q96AY4 1xAcetyl [N-Term]; 1xPhospho [S4(100)]	0	2109.93		2.80987e+06	739808		3.46095e+06	1.07319e+06		2.53322e+06	756363		Not Found	High	Peak Found	Not Found	High	Peak Found	Not Found	High	Peak Found	High	8.558e-06	1.45e-07	4.3	72.26
FALSE	High	[-].MERPEEGKQSPPPQPWGR.[L]	1xAcetyl [N-Term]; 1xPhospho [S10(100)]	1.18178e-05	3.14946e-05	1	1	8	Q96EP1	Q96EP1 [1-18]	Q96EP1 1xAcetyl [N-Term]; 1xPhospho [S10(100)]	1	2228			2.06102e+06		588314	2.54265e+06		606909	2.26436e+06		Not Found	Not Found	High	Not Found	Peak Found	High	Not Found	Peak Found	High	High	8.558e-06	1.86e-06	4.85	71
FALSE	High	[-].MERPLENGDESPDSQGHATDWR.[F]	1xAcetyl [N-Term]; 1xPhospho [S11(100)]	2.08024e-06	3.14946e-05	1	1	3	Q58EX7	Q58EX7 [1-22]	Q58EX7 1xAcetyl [N-Term]; 1xPhospho [S11(100)]	0	2649.07		1.7514e+06			1.36457e+06			1.94343e+06			Not Found	High	Not Found	Not Found	High	Not Found	Not Found	High	Not Found	High	8.558e-06	2.784e-07	4.3	76.43
FALSE	High	[-].MERPLENGDESPDSQGHATDWR.[F]	1xAcetyl [N-Term]; 2xPhospho [S11(100); S14(100)]	0.000386565	0.000117272	1	1	1	Q58EX7	Q58EX7 [1-22]	Q58EX7 1xAcetyl [N-Term]; 2xPhospho [S11(100); S14(100)]	0	2729.03		827397		411773			816131	823024	368352		Not Found	Peak Found	Not Found	Peak Found	Not Found	Not Found	Peak Found	High	Peak Found	High	2.656e-05	8.943e-05	4.03	82.02
FALSE	High	[-].MERSPPQSPGPGK.[A]	1xAcetyl [N-Term]; 1xPhospho [S4(100)]	0.000116785	3.14946e-05	1	1	7	Q86VQ6	Q86VQ6 [1-13]	Q86VQ6 1xAcetyl [N-Term]; 1xPhospho [S4(100)]	1	1489.65		1140612			1.3365e+06			1.17152e+06			Not Found	High	Not Found	Not Found	High	Not Found	Not Found	High	Not Found	High	8.558e-06	2.322e-05	3.13	46.91
FALSE	High	[-].MESADFYEAEPRPPMSSHLQSPPHAPSSAAFGFPR.[G]	1xAcetyl [N-Term]; 1xPhospho [S3(97.8)]	0.000292513	6.12952e-05	1	1	3	P49715	P49715 [1-35]	P49715 1xAcetyl [N-Term]; 1xPhospho [S3(97.8)]	0	3950.73			280891			292400			264448		Not Found	Not Found	High	Not Found	Not Found	High	Not Found	Not Found	High	High	1.484e-05	6.529e-05	3.97	113.93
FALSE	High	[-].MESGDEAAIER.[H]	1xAcetyl [N-Term]; 1xPhospho [S3(100)]	0.000335687	9.23075e-05	1	1	3	Q8TDP1	Q8TDP1 [1-11]	Q8TDP1 1xAcetyl [N-Term]; 1xPhospho [S3(100)]	0	1329.5	4.10641e+06			4.73864e+06			4.94368e+06				High	Not Found	Not Found	High	Not Found	Not Found	High	Not Found	Not Found	High	2.158e-05	7.627e-05	3.04	63.91
FALSE	High	[-].MESTLSASNMQDPSSSPLEK.[C]	1xAcetyl [N-Term]; 1xPhospho [S/T]	3.79266e-06	3.14946e-05	1	1	2	Q5VUG0	Q5VUG0 [1-20]	Q5VUG0 1xAcetyl [N-Term]	0	2260.93			3.3541e+06		752177	4.00999e+06			3.37941e+06		Not Found	Not Found	Peak Found	Not Found	Peak Found	High	Not Found	Not Found	High	High	8.558e-06	5.382e-07	5.08	95.31
FALSE	High	[-].MESTLSASNMQDPSSSPLEK.[C]	1xAcetyl [N-Term]; 2xPhospho [S/T]	0.149812	0.00721854	1	1	1	Q5VUG0	Q5VUG0 [1-20]	Q5VUG0 1xAcetyl [N-Term]	0	2340.9	379708			440716	983502			792615			Peak Found	Not Found	Not Found	Peak Found	High	Not Found	Not Found	Peak Found	Not Found	High	0.002201	0.03295	2.18	96.32
FALSE	High	[-].METDAPQPGLASPDSPHDPCK.[M]	1xAcetyl [N-Term]; 1xCarbamidomethyl [C20]; 1xDeamidated [Q7]; 1xPhospho [S12(99.5)]	2.27385e-06	3.14946e-05	1	1	2	O43347	O43347 [1-21]	O43347 1xAcetyl [N-Term]; 1xPhospho [S12(99.5)]	0	2372.94										No Quan Values	Not Found	High	Not Found	Not Found	Not Found	Not Found	Not Found	High	Not Found	High	8.558e-06	3.075e-07	5.59
FALSE	High	[-].METDAPQPGLASPDSPHDPCK.[M]	1xAcetyl [N-Term]; 1xCarbamidomethyl [C20]; 1xPhospho [S12(100)]	9.7131e-08	3.14946e-05	1	1	9	O43347	O43347 [1-21]	O43347 1xAcetyl [N-Term]; 1xPhospho [S12(100)]	0	2371.96	65358.4	1.04724e+07	1.35172e+06	283821	1.15038e+07	1.43973e+06		9.69765e+06	1.2418e+06		Peak Found	High	Peak Found	Peak Found	High	Peak Found	Not Found	High	Peak Found	High	8.558e-06	9.798e-09	6.01	75.36
FALSE	High	[-].METDESPSPLPCGPAGEAVMESR.[A]	1xAcetyl [N-Term]; 1xCarbamidomethyl [C12]; 1xPhospho [S8(100)]	9.78544e-08	3.14946e-05	1	1	7	Q8WYQ5	Q8WYQ5 [1-23]	Q8WYQ5 1xAcetyl [N-Term]; 1xPhospho [S8(100)]	0	2569.03		9221920			7.40902e+06			7.79711e+06			Not Found	High	Not Found	Not Found	High	Not Found	Not Found	High	Not Found	High	8.558e-06	9.87e-09	5.7	101.56
FALSE	High	[-].METMASPGK.[D]	1xAcetyl [N-Term]; 1xPhospho [S6(100)]	0.000439446	0.000117272	1	1	6	O60684	O60684 [1-9]	O60684 1xAcetyl [N-Term]; 1xPhospho [S6(100)]	0	1073.4	2.66553e+06	1.55724e+06		2.83684e+06	2.05972e+06		747046	4.07229e+06			High	High	Not Found	High	High	Not Found	Peak Found	High	Not Found	High	2.656e-05	0.0001031	3.12	59.2
FALSE	High	[-].METMASPGK.[D]	1xAcetyl [N-Term]; 1xOxidation [M4]; 1xPhospho [S6(100)]	0.00149741	0.000208857	1	1	4	O60684	O60684 [1-9]	O60684 1xAcetyl [N-Term]; 1xPhospho [S6(100)]	0	1089.4	4.1903e+06	260370		3.60973e+06	307711		5.88653e+06	774558			High	Peak Found	Not Found	High	Peak Found	Not Found	High	Peak Found	Not Found	High	6.804e-05	0.0003757	2.56	36.3
FALSE	High	[-].METMASPGKDNYR.[M]	1xAcetyl [N-Term]; 1xPhospho [S6(100)]	0.048223	0.00267908	1	1	1	O60684	O60684 [1-13]	O60684 1xAcetyl [N-Term]; 1xPhospho [S6(100)]	1	1621.64		172304			190911			356158			Not Found	Peak Found	Not Found	Not Found	High	Not Found	Not Found	Peak Found	Not Found	High	0.0008711	0.01092	2	67.1
FALSE	High	[-].METQLSNGPTCNNTANGPTTINNNCSSPVDSGNTEDSK.[T]	2xCarbamidomethyl [C11; C25]; 2xPhospho [S27(100); T/S]	1.45337e-05	3.14946e-05	1	1	2	Q12926	Q12926 [1-38]	Q12926 2xPhospho [S27(100); T/S]	0	4186.63										No Quan Values	Not Found	Not Found	High	Not Found	Not Found	High	Not Found	Not Found	Not Found	High	8.558e-06	2.334e-06	4.12
FALSE	High	[-].METQLSNGPTCNNTANGPTTINNNCSSPVDSGNTEDSK.[T]	1xAcetyl [N-Term]; 2xCarbamidomethyl [C11; C25]; 2xDeamidated [N]; 1xPhospho [S27(100)]	3.11384e-07	3.14946e-05	1	1	5	Q12926	Q12926 [1-38]	Q12926 1xAcetyl [N-Term]; 1xPhospho [S27(100)]	0	4150.64										No Quan Values	Not Found	High	Not Found	Not Found	High	High	Not Found	Not Found	High	High	8.558e-06	3.493e-08	5.77
FALSE	High	[-].METQLSNGPTCNNTANGPTTINNNCSSPVDSGNTEDSK.[T]	1xAcetyl [N-Term]; 2xCarbamidomethyl [C11; C25]; 1xDeamidated [N]; 1xPhospho [S27(100)]	1.42133e-08	3.14946e-05	1	1	14	Q12926	Q12926 [1-38]	Q12926 1xAcetyl [N-Term]; 1xPhospho [S27(100)]	0	4149.66		3.06395e+06	5.03607e+06		8.12053e+06	4.82212e+06			9.37154e+06		Not Found	High	High	Not Found	High	High	Not Found	Not Found	High	High	8.558e-06	1.202e-09	6.82	84.16
FALSE	High	[-].METQLSNGPTCNNTANGPTTINNNCSSPVDSGNTEDSK.[T]	1xAcetyl [N-Term]; 2xCarbamidomethyl [C11; C25]; 1xPhospho [S27(100)]	1.60281e-07	3.14946e-05	1	1	6	Q12926	Q12926 [1-38]	Q12926 1xAcetyl [N-Term]; 1xPhospho [S27(100)]	0	4148.68		2.18643e+06	4.91308e+07			6.13639e+07			4.49423e+07		Not Found	High	High	Not Found	Not Found	High	Not Found	Not Found	High	High	8.558e-06	1.691e-08	6.64	82.93
FALSE	High	[-].METQLSNGPTCNNTANGPTTINNNCSSPVDSGNTEDSK.[T]	2xCarbamidomethyl [C11; C25]; 2xDeamidated [N12; N13]; 1xOxidation [M1]; 1xPhospho [T/S]	9.99572e-05	3.14946e-05	1	1	1	Q12926	Q12926 [1-38]		0	4124.63										No Quan Values	Not Found	Not Found	Not Found	Not Found	Not Found	High	Not Found	Not Found	Not Found	High	8.558e-06	1.951e-05	2.95
FALSE	High	[-].METQLSNGPTCNNTANGPTTINNNCSSPVDSGNTEDSK.[T]	2xCarbamidomethyl [C11; C25]; 1xOxidation [M1]; 1xPhospho [T/S]	5.06262e-05	3.14946e-05	1	1	1	Q12926	Q12926 [1-38]		0	4122.66			1.0199e+06								Not Found	Not Found	High	Not Found	Not Found	Not Found	Not Found	Not Found	Not Found	High	8.558e-06	9.186e-06	2.81	71
FALSE	High	[-].METQLSNGPTCNNTANGPTTINNNCSSPVDSGNTEDSK.[T]	2xCarbamidomethyl [C11; C25]; 1xPhospho [T/S]	0.000326792	9.23075e-05	1	1	3	Q12926	Q12926 [1-38]		0	4106.66			2.11571e+06			2.17814e+06			759248		Not Found	Not Found	High	Not Found	Not Found	High	Not Found	Not Found	Peak Found	High	2.158e-05	7.385e-05	3.2	71.3
FALSE	High	[-].METQLSNGPTCNNTANGPTTINNNCSSPVDSGNTEDSK.[T]	2xCarbamidomethyl [C11; C25]; 1xDeamidated [Q4]; 1xPhospho [T/S]	0.00408202	0.000322136	1	1	1	Q12926	Q12926 [1-38]		0	4107.65										No Quan Values	Not Found	Not Found	Not Found	Not Found	Not Found	High	Not Found	Not Found	Not Found	High	0.0001036	0.001013	1.89
FALSE	High	[-].METQLSNGPTCNNTANGPTTINNNCSSPVDSGNTEDSK.[T]	2xCarbamidomethyl [C11; C25]; 1xDeamidated [N22]; 2xPhospho [S27(98.9); T/S]	0.0681484	0.0035495	1	1	1	Q12926	Q12926 [1-38]	Q12926 2xPhospho [S27(98.9); T/S]	0	4187.61										No Quan Values	Not Found	Not Found	Not Found	Not Found	Not Found	High	Not Found	Not Found	Not Found	High	0.001123	0.01511	1.29
FALSE	High	[-].METVISSDSSPAVENEHPQETPESNNSVYTSFMK.[S]	1xAcetyl [N-Term]; 1xPhospho [S10(99.5)]	1.93079e-05	3.14946e-05	1	1	1	P54619	P54619 [1-34]	P54619 1xAcetyl [N-Term]; 1xPhospho [S10(99.5)]	0	3893.64										No Quan Values	Not Found	Not Found	Not Found	High	Not Found	Not Found	Not Found	Not Found	Not Found	High	8.558e-06	3.185e-06	2.97
FALSE	High	[-].METVISSDSSPAVENEHPQETPESNNSVYTSFMK.[S]	1xAcetyl [N-Term]; 1xOxidation [M33]; 1xPhospho [S7(97.5)]	0.154938	0.00740567	1	1	1	P54619	P54619 [1-34]	P54619 1xAcetyl [N-Term]; 1xPhospho [S7(97.5)]	0	3909.64										No Quan Values	Not Found	Not Found	Not Found	Not Found	Not Found	Not Found	Not Found	Not Found	High	High	0.002262	0.03425	3.63
FALSE	High	[-].MEVAEPSSPTEEEEEEEEHSAEPRPR.[T]	1xAcetyl [N-Term]; 2xPhospho [S7(100); S8(100)]	7.5814e-10	3.14946e-05	1	1	7	Q9NWV8	Q9NWV8 [1-26]	Q9NWV8 1xAcetyl [N-Term]; 2xPhospho [S7(100); S8(100)]	0	3212.23	8.13076e+06			9.49008e+06			1.09334e+07				High	Not Found	Not Found	High	Not Found	Not Found	High	Not Found	Not Found	High	8.558e-06	4.877e-11	4.3	72.77
FALSE	High	[-].MEVAEPSSPTEEEEEEEEHSAEPRPR.[T]	1xAcetyl [N-Term]; 1xPhospho [S8(99.6)]	2.09533e-09	3.14946e-05	1	1	8	Q9NWV8	Q9NWV8 [1-26]	Q9NWV8 1xAcetyl [N-Term]; 1xPhospho [S8(99.6)]	0	3132.26	5.10245e+07	2.70231e+07		3.6654e+07	4.16654e+07	1.64722e+06	1.80749e+07	8.37731e+07			High	High	Not Found	High	High	High	High	Peak Found	Not Found	High	8.558e-06	1.485e-10	3.93	73.07
FALSE	High	[-].MEVAEPSSPTEEEEEEEEHSAEPRPR.[T]	1xAcetyl [N-Term]; 3xPhospho [S7(100); S8(100); T10(100)]	0.000694338	0.000141789	1	1	3	Q9NWV8	Q9NWV8 [1-26]	Q9NWV8 1xAcetyl [N-Term]; 3xPhospho [S7(100); S8(100); T10(100)]	0	3292.2	2.15598e+06			3.55366e+06			4.40858e+06				High	Not Found	Not Found	High	Not Found	Not Found	High	Not Found	Not Found	High	3.779e-05	0.0001702	2.87	72.32
FALSE	High	[-].MEVEAVCGGAGEVEAQDSDPAPAFSK.[A]	1xAcetyl [N-Term]; 1xCarbamidomethyl [C7]; 1xPhospho [S18(100)]	0.000175314	6.12952e-05	1	1	2	P35250	P35250 [1-26]	P35250 1xAcetyl [N-Term]; 1xPhospho [S18(100)]	0	2773.14		573757			512716			894772			Not Found	High	Not Found	Not Found	Peak Found	Not Found	Not Found	High	Not Found	High	1.484e-05	3.652e-05	4.8	106.87
FALSE	High	[-].MEVKPPPGRPQPDSGR.[R]	1xAcetyl [N-Term]; 1xPhospho [S14(100)]	0.00113666	0.000188186	1	1	31	P51991	P51991 [1-16]	P51991 1xAcetyl [N-Term]; 1xPhospho [S14(100)]	0	1869.87		29544836	2.87936e+07		3.90172e+07	2.12156e+07	76954.3	1.77408e+07	4.35262e+07		Not Found	High	High	Not Found	High	High	Peak Found	High	High	High	4.8e-05	0.0002856	3.69	58
FALSE	High	[-].MEVKPPPGRPQPDSGR.[R]	1xAcetyl [N-Term]; 1xDeamidated [Q11]; 1xPhospho [S14(100)]	0.17205	0.00801806	1	1	3	P51991	P51991 [1-16]	P51991 1xAcetyl [N-Term]; 1xPhospho [S14(100)]	0	1870.85		977781	60944.8		938414			989711			Not Found	Peak Found	Peak Found	Not Found	High	Not Found	Not Found	High	Not Found	High	0.002433	0.03837	2.54	60.29
FALSE	High	[-].MEVKPPPGRPQPDSGRR.[R]	1xAcetyl [N-Term]; 1xPhospho [S14(100)]	0.00257489	0.000250905	1	1	16	P51991	P51991 [1-17]	P51991 1xAcetyl [N-Term]; 1xPhospho [S14(100)]	1	2025.97		349533	7.01175e+07			7.63091e+07			5.99307e+07		Not Found	Peak Found	High	Not Found	Not Found	High	Not Found	Not Found	High	High	8.004e-05	0.0006429	3.41	51.36
FALSE	High	[-].MEVKPPPGRPQPDSGRRR.[R]	1xAcetyl [N-Term]; 1xPhospho [S14(100)]	0.0459493	0.00258007	1	1	4	P51991	P51991 [1-18]	P51991 1xAcetyl [N-Term]; 1xPhospho [S14(100)]	2	2182.07			2.0616e+06		63323.9	3.31502e+06			2.9815e+06		Not Found	Not Found	High	Not Found	Peak Found	High	Not Found	Not Found	High	High	0.0008362	0.01045	3.11	45.68
FALSE	High	[-].MEVSPLQPVNENMQVNK.[I]	1xAcetyl [N-Term]; 1xOxidation [M13]; 1xPhospho [S4(100)]	4.44055e-05	3.14946e-05	1	1	7	P11388	P11388 [1-17]	P11388 1xAcetyl [N-Term]; 1xPhospho [S4(100)]	0	2094.92	34233.6	2.05456e+06	2.51971e+06	39885.6	2.13601e+06	1.16254e+06		1.79411e+06	2.63131e+06		Peak Found	High	High	High	High	High	Not Found	High	High	High	8.558e-06	7.966e-06	4.17	94.94
FALSE	High	[-].MEVSPLQPVNENMQVNK.[I]	1xAcetyl [N-Term]; 1xPhospho [S4(100)]	0.000339084	9.23075e-05	1	1	10	P11388	P11388 [1-17]	P11388 1xAcetyl [N-Term]; 1xPhospho [S4(100)]	0	2078.93	1.63818e+06		2.44943e+06	1.2798e+06		2.99646e+06	411506		4.22397e+06		High	Not Found	High	High	Not Found	High	High	Not Found	High	High	2.158e-05	7.692e-05	2.88	104.09
FALSE	High	[-].MEVSPLQPVNENMQVNK.[I]	1xAcetyl [N-Term]; 1xDeamidated [N10]; 1xOxidation [M13]; 1xPhospho [S4(100)]	0.00157634	0.000208857	1	1	1	P11388	P11388 [1-17]	P11388 1xAcetyl [N-Term]; 1xPhospho [S4(100)]	0	2095.91										No Quan Values	Not Found	Not Found	Not Found	Not Found	Not Found	High	Not Found	Not Found	Not Found	High	6.804e-05	0.0003956	3.64
FALSE	High	[-].MEYASDASLDPEAPWPPAPR.[A]	1xAcetyl [N-Term]; 2xPhospho [S5(100); S8(100)]	1.92368e-05	3.14946e-05	1	1	7	P41273	P41273 [1-20]	P41273 1xAcetyl [N-Term]; 2xPhospho [S5(100); S8(100)]	0	2401.94		524458			431738			284947			Not Found	High	Not Found	Not Found	High	Not Found	Not Found	High	Not Found	High	8.558e-06	3.178e-06	3.66	120.29
FALSE	High	[-].MEYMAESTDRSPGHILCCECGVPISPNPANICVACLR.[S]	1xAcetyl [N-Term]; 5xCarbamidomethyl [C17; C18; C20; C32; C35]; 1xDeamidated [N27]; 1xOxidation [M4]; 1xPhospho [S/T/Y]	2.70057e-08	3.14946e-05	1	1	2	Q96D46	Q96D46 [1-37]	Q96D46 1xAcetyl [N-Term]	1	4403.84			3.66206e+06			2.95404e+06			2.06663e+06		Not Found	Not Found	Peak Found	Not Found	Not Found	High	Not Found	Not Found	High	High	8.558e-06	2.416e-09	4.92	120.18
FALSE	High	[-].MEYMAESTDRSPGHILCCECGVPISPNPANICVACLR.[S]	1xAcetyl [N-Term]; 5xCarbamidomethyl [C17; C18; C20; C32; C35]; 1xOxidation [M4]; 1xPhospho [S/T/Y]	4.26573e-10	3.14946e-05	1	1	4	Q96D46	Q96D46 [1-37]	Q96D46 1xAcetyl [N-Term]	1	4402.86			4.95338e+06			3.9341e+06			4.53582e+06		Not Found	Not Found	High	Not Found	Not Found	High	Not Found	Not Found	High	High	8.558e-06	2.604e-11	6	119.37
FALSE	High	[-].MFDTTPHSGRSTPSSSPSLR.[K]	1xAcetyl [N-Term]; 2xPhospho [S8(99.6); S/T]	0.000230228	6.12952e-05	1	1	2	Q96CP6	Q96CP6 [1-20]	Q96CP6 1xAcetyl [N-Term]; 2xPhospho [S8(99.6); S/T]	1	2349.96		194620	749687			971937			748894		Not Found	Peak Found	Peak Found	Not Found	Not Found	High	Not Found	Not Found	High	High	1.484e-05	4.975e-05	4.46	86.49
FALSE	High	[-].MFDTTPHSGRSTPSSSPSLR.[K]	2xPhospho [S/T]	0.00496854	0.000412789	1	1	2	Q96CP6	Q96CP6 [1-20]		1	2307.95		132772	299607	695144		778110	442836	90685	189203		Not Found	Peak Found	High	Peak Found	Not Found	High	Peak Found	Peak Found	Peak Found	High	0.0001263	0.001236	1.91	63.52
FALSE	High	[-].MFDTTPHSGRSTPSSSPSLRK.[R]	1xAcetyl [N-Term]; 3xPhospho [T4(98.4); S/T]	0.115595	0.00576007	1	1	2	Q96CP6	Q96CP6 [1-21]	Q96CP6 1xAcetyl [N-Term]; 3xPhospho [T4(98.4); S/T]	2	2558.02										No Quan Values	Not Found	High	Not Found	Not Found	Not Found	Not Found	Not Found	High	Not Found	High	0.001796	0.02523	2.84
FALSE	High	[-].MFGAGDEDDTDFLSPSGGAR.[L]	1xAcetyl [N-Term]; 1xPhospho [S14(100)]	0.000163114	6.12952e-05	1	1	10	Q5T1M5	Q5T1M5 [1-20]	Q5T1M5 1xAcetyl [N-Term]; 1xPhospho [S14(100)]	0	2166.83		719268			604880			505428			Not Found	High	Not Found	Not Found	High	Not Found	Not Found	High	Not Found	High	1.484e-05	3.373e-05	3.51	120.42
FALSE	High	[-].MFPAAPSPR.[T]	1xAcetyl [N-Term]; 1xPhospho [S7(100)]	0.00743524	0.00059506	1	1	3	Q8WUM0	Q8WUM0 [1-9]	Q8WUM0 1xAcetyl [N-Term]; 1xPhospho [S7(100)]	0	1095.47	71119.5	8106.7	770953			966142			817334		Peak Found	Peak Found	High	Not Found	Not Found	Peak Found	Not Found	Not Found	High	High	0.0001758	0.001853	2.05	95.18
FALSE	High	[-].MFPAAPSPRTPGTGSR.[R]	1xAcetyl [N-Term]; 2xPhospho [S7(100); T10(99.1)]	0.100279	0.00515086	1	1	5	Q8WUM0	Q8WUM0 [1-16]	Q8WUM0 1xAcetyl [N-Term]; 2xPhospho [S7(100); T10(99.1)]	1	1831.76	65142.5	243294	1.21493e+06	27593.7	250329	1.45779e+06		316298	1.24601e+06		Peak Found	Peak Found	High	Peak Found	Peak Found	High	Not Found	Peak Found	High	High	0.001588	0.0218	2.48	89.95
FALSE	High	[-].MHPEPAPPPSRSSPELPPSGGSTTSGSR.[R]	1xAcetyl [N-Term]; 1xPhospho [S/T]	0.000284752	6.12952e-05	1	1	2	Q96D31	Q96D31 [1-28]	Q96D31 1xAcetyl [N-Term]	1	2922.31			658209			1.4392e+06			792225		Not Found	Not Found	High	Not Found	Not Found	Peak Found	Not Found	Not Found	High	High	1.484e-05	6.318e-05	2.56	68.37
FALSE	High	[-].MHRDSCPLDCK.[V]	1xAcetyl [N-Term]; 2xCarbamidomethyl [C6; C10]; 1xPhospho [S5(100)]	5.08107e-05	3.14946e-05	1	1	3	P84103	P84103 [1-11]	P84103 1xAcetyl [N-Term]; 1xPhospho [S5(100)]	1	1540.57		1791493			2.12512e+06			1.27767e+06			Not Found	High	Not Found	Not Found	High	Not Found	Not Found	High	Not Found	High	8.558e-06	9.247e-06	3.81	45.28
FALSE	High	[-].MIPLEKPGSGGSSPGATSGSGR.[A]	2xPhospho [S12(98.8); S13(98.8)]	0.00218411	0.000231016	1	1	3	Q9UEE5	Q9UEE5 [1-22]	Q9UEE5 2xPhospho [S12(98.8); S13(98.8)]	0	2189.93			412114			469699			374171		Not Found	Not Found	High	Not Found	Not Found	High	Not Found	Not Found	High	High	7.637e-05	0.0005474	1.98	67.81
FALSE	High	[-].MITSELPVLQDSTNETTAHSDAGSELEETEVK.[G]	1xAcetyl [N-Term]; 2xPhospho [S20(100); S24(100)]	9.20813e-09	3.14946e-05	1	1	3	Q8WVM7	Q8WVM7 [1-32]	Q8WVM7 1xAcetyl [N-Term]; 2xPhospho [S20(100); S24(100)]	0	3663.55										No Quan Values	Not Found	High	Not Found	Not Found	High	Not Found	Not Found	High	Not Found	High	8.558e-06	7.47e-10	8.41
FALSE	High	[-].MKPPAACAGDMADAASPCSVVNDLR.[W]	2xCarbamidomethyl [C7; C18]; 2xOxidation [M1; M11]; 1xPhospho [S16(100)]	4.41702e-09	3.14946e-05	1	1	12	P52888	P52888 [1-25]	P52888 1xPhospho [S16(100)]	0	2716.12			9.24696e+06			8.74065e+06			1.0023e+07		Not Found	Not Found	High	Not Found	Not Found	High	Not Found	Not Found	High	High	8.558e-06	3.344e-10	8.1	86.35
FALSE	High	[-].MKPPAACAGDMADAASPCSVVNDLR.[W]	2xCarbamidomethyl [C7; C18]; 1xOxidation [M]; 1xPhospho [S16(100)]	3.38153e-09	3.14946e-05	1	1	21	P52888	P52888 [1-25]	P52888 1xPhospho [S16(100)]	0	2700.13	4.69017e+06	1.605e+06	9.73543e+06	5.31539e+06	1.45738e+06	6.68616e+06	2.19226e+06	1.33527e+06	1.6863e+07		High	Peak Found	High	High	Peak Found	High	Peak Found	Peak Found	High	High	8.558e-06	2.504e-10	8.18	90.7
FALSE	High	[-].MKPPAACAGDMADAASPCSVVNDLR.[W]	2xCarbamidomethyl [C7; C18]; 1xPhospho [S16(100)]	1.41452e-06	3.14946e-05	1	1	11	P52888	P52888 [1-25]	P52888 1xPhospho [S16(100)]	0	2684.13	7.21335e+06			6.96985e+06			5.06798e+06				High	Not Found	Not Found	High	Not Found	Not Found	High	Not Found	Not Found	High	8.558e-06	1.832e-07	5.87	99.66
FALSE	High	[-].MKPPAACAGDMADAASPCSVVNDLR.[W]	2xCarbamidomethyl [C7; C18]; 1xDeamidated [N22]; 1xPhospho [S16(100)]	0.000322433	9.23075e-05	1	1	1	P52888	P52888 [1-25]	P52888 1xPhospho [S16(100)]	0	2685.12										No Quan Values	Not Found	Not Found	High	Not Found	Not Found	Not Found	Not Found	Not Found	Not Found	High	2.158e-05	7.284e-05	4.4
FALSE	High	[-].MKPPAACAGDMADAASPCSVVNDLR.[W]	2xCarbamidomethyl [C7; C18]; 1xDeamidated [N22]; 1xOxidation [M1]; 1xPhospho [S16(100)]	0.00352385	0.000274748	1	1	2	P52888	P52888 [1-25]	P52888 1xPhospho [S16(100)]	0	2701.11										No Quan Values	Not Found	Not Found	High	Not Found	Not Found	High	Not Found	Not Found	Not Found	High	8.918e-05	0.0008749	3.14
FALSE	High	[-].MKTLETQPLAPDCCPSDQDPAPAHPSPHASPMNK.[N]	1xAcetyl [N-Term]; 2xCarbamidomethyl [C13; C14]; 2xPhospho [S26(100); S30(100)]	0.0015038	0.000208857	1	1	1	Q9BUR4	Q9BUR4 [1-34]	Q9BUR4 1xAcetyl [N-Term]; 2xPhospho [S26(100); S30(100)]	1	3927.62										No Quan Values	Not Found	Not Found	High	Not Found	Not Found	Not Found	Not Found	Not Found	Not Found	High	6.804e-05	0.0003778	3.02
FALSE	High	[-].MLEVHIPSVGPEAEGPRQSPEK.[S]	1xAcetyl [N-Term]; 1xPhospho [S19(100)]	0.000717135	0.000141789	1	1	2	Q96L94	Q96L94 [1-22]	Q96L94 1xAcetyl [N-Term]; 1xPhospho [S19(100)]	1	2509.18	260501		1.21742e+06	343642		1.01511e+06	303753		787238		High	Not Found	Peak Found	Peak Found	Not Found	Peak Found	High	Not Found	Peak Found	High	3.779e-05	0.0001767	2.38	110.75
FALSE	High	[-].MLPAVGSADEEEDPAEEDCPELVPIETTQSEEEEK.[S]	1xCarbamidomethyl [C19]; 1xDeamidated [Q29]; 1xOxidation [M1]; 1xPhospho [S7(100)]	4.23866e-06	3.14946e-05	1	1	2	Q9BRT8	Q9BRT8 [1-35]	Q9BRT8 1xPhospho [S7(100)]	0	3999.63			1.58568e+06		1.933e+06	1.712e+06			783240		Not Found	Not Found	Peak Found	Not Found	High	Peak Found	Not Found	High	Peak Found	High	8.558e-06	6.07e-07	4.62	107.26
FALSE	High	[-].MLPAVGSADEEEDPAEEDCPELVPIETTQSEEEEK.[S]	1xCarbamidomethyl [C19]; 1xPhospho [S7(100)]	8.4046e-08	3.14946e-05	1	1	6	Q9BRT8	Q9BRT8 [1-35]	Q9BRT8 1xPhospho [S7(100)]	0	3982.65		4653878			4.88016e+06	3.14308e+06		4.30428e+06	994362		High	High	Not Found	Not Found	High	Peak Found	Not Found	High	Peak Found	High	8.558e-06	8.356e-09	5.49	111.11
FALSE	High	[-].MLPAVGSADEEEDPAEEDCPELVPIETTQSEEEEK.[S]	1xCarbamidomethyl [C19]; 1xOxidation [M1]; 1xPhospho [S7(100)]	0.00019293	6.12952e-05	1	1	1	Q9BRT8	Q9BRT8 [1-35]	Q9BRT8 1xPhospho [S7(100)]	0	3998.65		1.49437e+06			799808	3.06772e+06		3.34172e+06			Not Found	High	Not Found	Not Found	Peak Found	Peak Found	Not Found	Peak Found	Not Found	High	1.484e-05	4.077e-05	2.36	107.01
FALSE	High	[-].MLPAVGSADEEEDPAEEDCPELVPMETTQSEEEEK.[S]	1xCarbamidomethyl [C19]; 1xOxidation [M1]; 1xPhospho [S7(100)]	7.72337e-06	3.14946e-05	1	1	2	Q8IUF1	Q8IUF1 [1-35]	Q8IUF1 1xPhospho [S7(100)]	0	4016.6	880771	1.0808e+06		1.10392e+06	1.87366e+06		777962	2.19352e+06			Peak Found	High	Not Found	Peak Found	Peak Found	Not Found	Peak Found	High	Not Found	High	8.558e-06	1.17e-06	3.28	103.4
FALSE	High	[-].MLPAVGSADEEEDPAEEDCPELVPMETTQSEEEEK.[S]	1xCarbamidomethyl [C19]; 1xPhospho [S7(100)]	9.94437e-07	3.14946e-05	1	1	2	Q8IUF1	Q8IUF1 [1-35]	Q8IUF1 1xPhospho [S7(100)]	0	4000.61		2.13979e+06			2.1556e+06			2.47129e+06			Not Found	High	Not Found	Not Found	Peak Found	Not Found	Not Found	High	Not Found	High	8.558e-06	1.245e-07	3.83	108.49
FALSE	High	[-].MLPAVGSADEEEDPAEEDCPELVPMETTQSEEEEK.[S]	1xCarbamidomethyl [C19]; 1xDeamidated [Q29]; 1xPhospho [S7(100)]	0.0751003	0.003818	1	1	1	Q8IUF1	Q8IUF1 [1-35]	Q8IUF1 1xPhospho [S7(100)]	0	4001.59										No Quan Values	Not Found	Not Found	Not Found	Not Found	High	Not Found	Not Found	Not Found	Not Found	High	0.001234	0.01653	2.35
FALSE	High	[-].MLPAVGSVDEEEDPAEEDCPELVPIETTQSEEEEK.[S]	1xCarbamidomethyl [C19]; 1xPhospho [S7(100)]	0.00152969	0.000208857	1	3	1	Q5JTY5	Q5JTY5 [1-35]	Q5JTY5 1xPhospho [S7(100)]	0	4010.68										No Quan Values	Not Found	High	Not Found	Not Found	Not Found	Not Found	Not Found	Not Found	Not Found	High	6.804e-05	0.0003842	1.64
FALSE	High	[-].MLQQDSNDDTEDVSLFDAEEETTNRPR.[K]	1xAcetyl [N-Term]; 1xPhospho [S6(100)]	1.98233e-06	3.14946e-05	1	2	8	Q96ET8	Q96ET8 [1-27]	Q96ET8 1xAcetyl [N-Term]; 1xPhospho [S6(100)]	0	3277.35		1.30697e+07			9.46901e+06			9.51818e+06			Not Found	High	Not Found	Not Found	High	Not Found	Not Found	High	Not Found	High	8.558e-06	2.643e-07	3.68	110.11
FALSE	High	[-].MLTAVCGSLGSQHTEAPHASPPR.[L]	1xAcetyl [N-Term]; 1xCarbamidomethyl [C6]; 1xPhospho [T/S]	0.0147686	0.00109439	1	1	1	Q3SY56	Q3SY56 [1-23]	Q3SY56 1xAcetyl [N-Term]	0	2526.13	390305		5.6559e+06	480619		3.33619e+06	433158		4.359e+06		Peak Found	Not Found	Peak Found	High	Not Found	Peak Found	Peak Found	Not Found	Peak Found	High	0.0003359	0.003653	2.23	100.26
FALSE	High	[-].MLTDSGGGGTSFEEDLDSVAPR.[S]	2xPhospho [T10(100); S11(100)]	0.0884169	0.00446517	1	1	1	Q8IWZ3	Q8IWZ3 [1-22]	Q8IWZ3 2xPhospho [T10(100); S11(100)]	0	2400.93	543331	479594		688518	377433		712015	343829			Peak Found	High	Not Found	Peak Found	Peak Found	Not Found	Peak Found	Peak Found	Not Found	High	0.001399	0.0193	1.71	113
FALSE	High	[-].MMATPNQTACNAESPVALEEAK.[T]	1xAcetyl [N-Term]; 1xCarbamidomethyl [C10]; 1xOxidation [M2]; 1xPhospho [S14(100)]	2.27165e-07	3.14946e-05	1	1	4	Q96MH2	Q96MH2 [1-22]	Q96MH2 1xAcetyl [N-Term]; 1xPhospho [S14(100)]	0	2501.04		1.42044e+06			1.45934e+06			1.35386e+06			Not Found	High	Not Found	Not Found	High	Not Found	Not Found	High	Not Found	High	8.558e-06	2.482e-08	6.79	88.09
FALSE	High	[-].MMATPNQTACNAESPVALEEAK.[T]	1xAcetyl [N-Term]; 1xCarbamidomethyl [C10]; 1xPhospho [S14(100)]	2.71445e-07	3.14946e-05	1	1	3	Q96MH2	Q96MH2 [1-22]	Q96MH2 1xAcetyl [N-Term]; 1xPhospho [S14(100)]	0	2485.04		2.49163e+06			2.45058e+06			2.04875e+06			Not Found	High	Not Found	Not Found	High	Not Found	Not Found	High	Not Found	High	8.558e-06	3.01e-08	7.02	98.88
FALSE	High	[-].MMATPNQTACNAESPVALEEAK.[T]	1xAcetyl [N-Term]; 1xCarbamidomethyl [C10]; 1xDeamidated [N/Q]; 1xOxidation [M2]; 1xPhospho [S14(100)]	0.000105419	3.14946e-05	1	1	2	Q96MH2	Q96MH2 [1-22]	Q96MH2 1xAcetyl [N-Term]; 1xPhospho [S14(100)]	0	2502.02		1.68815e+06			1.75902e+06			1.94093e+06			Not Found	Peak Found	Not Found	Not Found	High	Not Found	Not Found	High	Not Found	High	8.558e-06	2.069e-05	4.65	86.78
FALSE	High	[-].MMGHRPVLVLSQNTK.[R]	1xAcetyl [N-Term]; 1xPhospho [S11(99.6)]	4.73702e-06	3.14946e-05	1	1	3	P49368	P49368 [1-15]	P49368 1xAcetyl [N-Term]; 1xPhospho [S11(99.6)]	0	1832.89	23935.7		1.33833e+06			1.34158e+06	22772.3		1.12621e+06		Peak Found	Not Found	High	Not Found	Not Found	High	Peak Found	Not Found	High	High	8.558e-06	6.867e-07	4.98	91.35
FALSE	High	[-].MNGSNMANTSPSVK.[S]	1xAcetyl [N-Term]; 1xOxidation [M6]; 1xPhospho [S10(100)]	0.0751003	0.003818	1	1	3	Q9ULR5	Q9ULR5 [1-14]	Q9ULR5 1xAcetyl [N-Term]; 1xPhospho [S10(100)]	0	1575.62		2.04233e+06			1.96102e+06			2.0349e+06			Not Found	High	Not Found	Not Found	High	Not Found	Not Found	High	Not Found	High	0.001234	0.01653	2.06	44.82
FALSE	High	[-].MNGSNMANTSPSVK.[S]	1xAcetyl [N-Term]; 1xDeamidated [N5]; 1xOxidation [M6]; 1xPhospho [S10(98.8)]	0.172988	0.00805519	1	1	1	Q9ULR5	Q9ULR5 [1-14]	Q9ULR5 1xAcetyl [N-Term]; 1xPhospho [S10(98.8)]	0	1576.6		380513			376979			317360			Not Found	High	Not Found	Not Found	Peak Found	Not Found	Not Found	Peak Found	Not Found	High	0.002452	0.03859	1.22	46.82
FALSE	High	[-].MNHLPEDMENALTGSQSSHASLR.[N]	1xAcetyl [N-Term]; 1xOxidation [M8]; 2xPhospho [S15(99.4); S/T]	0.00689782	0.000572771	1	1	3	O95772	O95772 [1-23]	O95772 1xAcetyl [N-Term]; 2xPhospho [S15(99.4); S/T]	0	2743.09			286718			245105					Not Found	Not Found	High	Not Found	Not Found	High	Not Found	Not Found	High	High	0.0001625	0.001712	2.85	96.59
FALSE	High	[-].MNISGSSCGSPNSADTSSDFK.[D]	1xAcetyl [N-Term]; 1xCarbamidomethyl [C8]; 1xPhospho [S10(100)]	9.08904e-06	3.14946e-05	1	1	4	Q99708	Q99708 [1-21]	Q99708 1xAcetyl [N-Term]; 1xPhospho [S10(100)]	0	2270.86		2.45267e+06			2.47962e+06			2.53749e+06			Not Found	High	Not Found	Not Found	High	Not Found	Not Found	High	Not Found	High	8.558e-06	1.397e-06	5.62	82.52
FALSE	High	[-].MNISGSSCGSPNSADTSSDFK.[D]	1xAcetyl [N-Term]; 1xCarbamidomethyl [C8]; 1xDeamidated [N12]; 1xPhospho [S10(99.1)]	0.00256263	0.000250905	1	1	1	Q99708	Q99708 [1-21]	Q99708 1xAcetyl [N-Term]; 1xPhospho [S10(99.1)]	0	2271.84										No Quan Values	Not Found	Not Found	Not Found	Not Found	Not Found	Not Found	Not Found	High	Not Found	High	8.004e-05	0.0006407	3.28
FALSE	High	[-].MNNLNDPPNWNIRPNSR.[A]	1xAcetyl [N-Term]; 1xPhospho [S16(100)]	0.0386083	0.00229855	1	1	2	Q96BQ5	Q96BQ5 [1-17]	Q96BQ5 1xAcetyl [N-Term]; 1xPhospho [S16(100)]	0	2173.96		486733	3.09579e+06	25684.4	485629	2.85881e+06			2.81275e+06		Not Found	Peak Found	High	Peak Found	Peak Found	Peak Found	Not Found	Not Found	High	High	0.0007418	0.008914	2.83	100.83
FALSE	High	[-].MNNTAASPMSTATSSSGR.[S]	1xAcetyl [N-Term]; 1xOxidation [M9]; 1xPhospho [S7(100)]	4.75891e-05	3.14946e-05	1	1	21	O75486	O75486 [1-18]	O75486 1xAcetyl [N-Term]; 1xPhospho [S7(100)]	0	1908.75		1.5204e+06	2.67504e+06		1.5444e+06	1.67444e+06		1.62395e+06	1.21098e+06		Not Found	High	High	Not Found	High	High	Not Found	High	High	High	8.558e-06	8.597e-06	3.96	50.76
FALSE	High	[-].MNNTAASPMSTATSSSGR.[S]	1xAcetyl [N-Term]; 1xPhospho [S7(100)]	1.65989e-05	3.14946e-05	1	1	8	O75486	O75486 [1-18]	O75486 1xAcetyl [N-Term]; 1xPhospho [S7(100)]	0	1892.75		149156	7.50925e+06			7.72255e+06			5.77939e+06		Not Found	Peak Found	High	Not Found	Not Found	High	Not Found	Not Found	High	High	8.558e-06	2.702e-06	4.39	65.15
FALSE	High	[-].MNPVYSPGSSGVPYANAK.[G]	1xAcetyl [N-Term]; 1xPhospho [S6(100)]	3.26621e-05	3.14946e-05	1	1	5	A1KXE4	A1KXE4 [1-18]	A1KXE4 1xAcetyl [N-Term]; 1xPhospho [S6(100)]	0	1960.85	4.57768e+06	264337	2.01582e+06	5.5888e+06	135940	2.47239e+06	4.85842e+06	220245	2.15421e+06		High	Peak Found	Peak Found	High	Peak Found	Peak Found	High	Peak Found	Peak Found	High	8.558e-06	5.67e-06	5.05	97.44
FALSE	High	[-].MNPVYSPGSSGVPYANAK.[G]	1xAcetyl [N-Term]; 1xDeamidated [N]; 1xPhospho [S/Y]	0.0015038	0.000208857	1	1	6	A1KXE4	A1KXE4 [1-18]	A1KXE4 1xAcetyl [N-Term]	0	1961.84	59113	74960.8	553659		64241.8	491465			421484		Peak Found	Peak Found	High	Not Found	Peak Found	High	Not Found	Not Found	Peak Found	High	6.804e-05	0.0003787	1.99	98.22
FALSE	High	[-].MNPVYSPVQPGAPYGNPK.[N]	1xAcetyl [N-Term]; 1xPhospho [S6(100)]	7.86872e-05	3.14946e-05	1	1	3	Q92567	Q92567 [1-18]	Q92567 1xAcetyl [N-Term]; 1xPhospho [S6(100)]	0	2037.91	54616.3		3.88643e+06			3.69936e+06		42608.3	2.47013e+06		Peak Found	Not Found	High	Not Found	Not Found	High	Not Found	Peak Found	Peak Found	High	8.558e-06	1.497e-05	4.37	95.59
FALSE	High	[-].MNPVYSPVQPGAPYGNPK.[N]	1xAcetyl [N-Term]; 1xDeamidated [Q/N]; 1xPhospho [S6(100)]	0.000442432	0.000117272	1	1	3	Q92567	Q92567 [1-18]	Q92567 1xAcetyl [N-Term]; 1xPhospho [S6(100)]	0	2038.9										No Quan Values	Not Found	Not Found	High	Not Found	Not Found	Not Found	Not Found	Not Found	High	High	2.656e-05	0.0001039	3.53
FALSE	High	[-].MNTAPSRPSPTR.[R]	1xAcetyl [N-Term]; 1xPhospho [S9(99.6)]	0.000456141	0.000117272	1	1	8	Q9HCD5	Q9HCD5 [1-12]	Q9HCD5 1xAcetyl [N-Term]; 1xPhospho [S9(99.6)]	0	1436.64		7.49957e+06	341263		6.77949e+06	211597		8.08007e+06			Not Found	High	High	Not Found	High	Peak Found	Not Found	High	Not Found	High	2.656e-05	0.0001074	3.05	48.04
FALSE	High	[-].MNTAPSRPSPTRR.[D]	1xAcetyl [N-Term]; 1xPhospho [S9(99.8)]	0.00716125	0.000572771	1	1	11	Q9HCD5	Q9HCD5 [1-13]	Q9HCD5 1xAcetyl [N-Term]; 1xPhospho [S9(99.8)]	1	1592.74		592422	1.22415e+08		284037	1.36994e+08		127401	1.06429e+08		Not Found	Peak Found	High	Not Found	Peak Found	High	Not Found	Peak Found	High	High	0.0001666	0.001778	3.72	42.55
FALSE	High	[-].MNTAPSRPSPTRR.[D]	1xAcetyl [N-Term]; 1xDeamidated [N2]; 1xPhospho [S/T]	0.00793067	0.000662771	1	1	6	Q9HCD5	Q9HCD5 [1-13]	Q9HCD5 1xAcetyl [N-Term]	1	1593.72		876913	304171		776735	124103		700343	367490		Not Found	High	High	Not Found	High	Peak Found	Not Found	High	High	High	0.0001889	0.00197	2.86	44.51
FALSE	High	[-].MNTSPGTVGSDPVILATAGYDHTVR.[F]	1xAcetyl [N-Term]; 1xPhospho [S4(99.5)]	3.59861e-07	3.14946e-05	1	1	3	Q9BVC4	Q9BVC4 [1-25]	Q9BVC4 1xAcetyl [N-Term]; 1xPhospho [S4(99.5)]	0	2681.23	2.04933e+06			2.95657e+06			2.45783e+06				High	Not Found	Not Found	High	Not Found	Not Found	High	Not Found	Not Found	High	8.558e-06	4.105e-08	4.19	117.36
FALSE	High	[-].MNVTPEVK.[S]	1xAcetyl [N-Term]; 1xPhospho [T4(100)]	0.00529089	0.000412789	1	1	3	Q5T3I0	Q5T3I0 [1-8]	Q5T3I0 1xAcetyl [N-Term]; 1xPhospho [T4(100)]	0	1039.45		346343			316538			379986			Not Found	High	Not Found	Not Found	High	Not Found	Not Found	High	Not Found	High	0.0001263	0.001315	2.25	71.37
FALSE	High	[-].MNYPGRGSPRSPEHNGR.[G]	1xAcetyl [N-Term]; 2xPhospho [S8(100); S11(100)]	0.000864564	0.000169413	1	1	3	Q8NEL9	Q8NEL9 [1-17]	Q8NEL9 1xAcetyl [N-Term]; 2xPhospho [S8(100); S11(100)]	2	2113.84		4.19048e+06			4.24275e+06			3.40802e+06			Not Found	High	Not Found	Not Found	High	Not Found	Not Found	High	Not Found	High	4.356e-05	0.0002153	4.21	45.72
FALSE	High	[-].MNYPGRGSPRSPEHNGR.[G]	1xAcetyl [N-Term]; 1xDeamidated [N15]; 2xPhospho [S8(100); S11(100)]	0.000957438	0.000188186	1	1	6	Q8NEL9	Q8NEL9 [1-17]	Q8NEL9 1xAcetyl [N-Term]; 2xPhospho [S8(100); S11(100)]	2	2114.83		2.68351e+06			2.55511e+06			2.37694e+06			Not Found	High	Not Found	Not Found	High	Not Found	Not Found	High	Not Found	High	4.8e-05	0.0002394	3.55	47.42
FALSE	High	[-].MPSETPQAEVGPTGCPHR.[S]	1xCarbamidomethyl [C15]; 1xPhospho [S3(99.5)]	6.00415e-05	3.14946e-05	1	1	3	P0DN79	P0DN79 [1-18]	P0DN79 1xPhospho [S3(99.5)]	0	2030.85		300210048	178361		2.70881e+08	529190		2.24986e+08	769629		Not Found	High	Peak Found	Not Found	High	Peak Found	Not Found	High	Peak Found	High	8.558e-06	1.108e-05	3.06	48.56
FALSE	High	[-].MPSETPQAEVGPTGCPHR.[S]	1xCarbamidomethyl [C15]; 1xDeamidated [Q7]; 1xPhospho [S/T]	0.202776	0.00992055	1	1	1	P0DN79	P0DN79 [1-18]		0	2031.83										No Quan Values	Not Found	High	Not Found	Not Found	Not Found	Not Found	Not Found	Not Found	Not Found	High	0.002933	0.04628	2.28
FALSE	High	[-].MQNSEGGADSPASVALRPSAAAPPVPASPQR.[V]	1xAcetyl [N-Term]; 1xPhospho [S28(100)]	3.72079e-07	3.14946e-05	1	1	2	P48378	P48378 [1-31]	P48378 1xAcetyl [N-Term]; 1xPhospho [S28(100)]	0	3138.47	1.30881e+06						1.57842e+06				High	Not Found	Not Found	Not Found	Not Found	Not Found	High	Not Found	Not Found	High	8.558e-06	4.245e-08	3.34	96.52
FALSE	High	[-].MQSPAVLVTSR.[R]	1xAcetyl [N-Term]; 1xPhospho [S3(100)]	0.000476756	0.000117272	1	1	2	Q53T59	Q53T59 [1-11]	Q53T59 1xAcetyl [N-Term]; 1xPhospho [S3(100)]	0	1310.62	1.25844e+06		1.79149e+06	988411		1.03319e+06	723889		2.58813e+06		High	Not Found	Peak Found	Peak Found	Not Found	Peak Found	Peak Found	Not Found	High	High	2.656e-05	0.0001128	3.2	94.49
FALSE	High	[-].MRKETPPPLVPPAAR.[E]	1xOxidation [M1]; 1xPhospho [T5(100)]	1.51218e-06	3.14946e-05	1	1	8	Q9BQA1	Q9BQA1 [1-15]	Q9BQA1 1xPhospho [T5(100)]	2	1755.9			2.97742e+06	151062		3.25069e+06	178506		2.33383e+06		Not Found	Not Found	High	Peak Found	Not Found	High	Peak Found	Not Found	High	High	8.558e-06	1.968e-07	4.95	60.13
FALSE	High	[-].MRKETPPPLVPPAAR.[E]	1xPhospho [T5(100)]	9.81971e-05	3.14946e-05	1	1	3	Q9BQA1	Q9BQA1 [1-15]	Q9BQA1 1xPhospho [T5(100)]	2	1739.9	1.14004e+06	95344.3	140505	1.08164e+06		160461	907274				High	Peak Found	Peak Found	High	Not Found	Peak Found	High	Not Found	Not Found	High	8.558e-06	1.918e-05	3.68	64.82
FALSE	High	[-].MRNSEEQPSGGTTVLQR.[L]	1xAcetyl [N-Term]; 1xPhospho [S4(100)]	4.72438e-05	3.14946e-05	1	1	4	Q4VCS5	Q4VCS5 [1-17]	Q4VCS5 1xAcetyl [N-Term]; 1xPhospho [S4(100)]	1	2011.89		3.84985e+06		291285	4.53728e+06			4.08085e+06			Not Found	High	Not Found	Peak Found	High	Not Found	Not Found	High	Not Found	High	8.558e-06	8.515e-06	5.17	65.74
FALSE	High	[-].MRNSEEQPSGGTTVLQR.[L]	1xPhospho [S4(100)]	8.76124e-05	3.14946e-05	1	1	3	Q4VCS5	Q4VCS5 [1-17]	Q4VCS5 1xPhospho [S4(100)]	1	1969.88	73344.2	449354	188218	1.53441e+07	549730	135330	2.11494e+07	409582	203598		Peak Found	High	Peak Found	Peak Found	High	Peak Found	Peak Found	High	Peak Found	High	8.558e-06	1.685e-05	3.27	48.1
FALSE	High	[-].MRNSEEQPSGGTTVLQR.[L]	1xOxidation [M1]; 1xPhospho [S4(100)]	0.000489942	0.000117272	1	1	1	Q4VCS5	Q4VCS5 [1-17]	Q4VCS5 1xPhospho [S4(100)]	1	1985.87										No Quan Values	Not Found	High	Not Found	Not Found	Not Found	Not Found	Not Found	Not Found	Not Found	High	2.656e-05	0.0001163	3.41
FALSE	High	[-].MRNSEEQPSGGTTVLQR.[L]	1xDeamidated [Q7]; 1xOxidation [M1]; 1xPhospho [S4(100)]	0.00159687	0.000208857	1	1	1	Q4VCS5	Q4VCS5 [1-17]	Q4VCS5 1xPhospho [S4(100)]	1	1986.86										No Quan Values	Not Found	Not Found	Not Found	Not Found	Not Found	Not Found	Not Found	High	Not Found	High	6.804e-05	0.000402	3.51
FALSE	High	[-].MSGEDEQQEQTIAEDLVVTK.[Y]	1xAcetyl [N-Term]; 1xPhospho [S2(100)]	0.00019425	6.12952e-05	1	1	4	Q9UQ80	Q9UQ80 [1-20]	Q9UQ80 1xAcetyl [N-Term]; 1xPhospho [S2(100)]	0	2372.02	286591	797623			787118	920761	159921	850488			Peak Found	High	Not Found	Not Found	High	Peak Found	Peak Found	High	Not Found	High	1.484e-05	4.101e-05	3.55	113.37
FALSE	High	[-].MTKEYQDLQHLDNEESDHHQLR.[K]	2xDeamidated [Q6; Q9]; 1xPhospho [S16(100)]	0.0822415	0.00407074	1	1	2	P07306	P07306 [1-22]	P07306 1xPhospho [S16(100)]	1	2848.19		80581512	6.86718e+06		8.64983e+07	7.25748e+06		9.32819e+07	8.79309e+06		Not Found	High	Peak Found	Not Found	Peak Found	Peak Found	Not Found	High	Peak Found	High	0.001305	0.01799	2.77	85.37
FALSE	High	[-].MTTESGSDSESKPDQEAEPQEAAGAQGR.[A]	1xAcetyl [N-Term]; 2xPhospho [S5(100); S7(100)]	3.27048e-09	3.14946e-05	1	1	3	Q9Y2J2	Q9Y2J2 [1-28]	Q9Y2J2 1xAcetyl [N-Term]; 2xPhospho [S5(100); S7(100)]	0	3095.18	4.20106e+06	281459		4.74841e+06	235219		5.74771e+06				High	Peak Found	Not Found	High	Peak Found	Not Found	High	Not Found	Not Found	High	8.558e-06	2.409e-10	6.06	54.79
FALSE	High	[-].MTTESGSDSESKPDQEAEPQEAAGAQGR.[A]	1xAcetyl [N-Term]; 1xPhospho [S/T]	5.05554e-08	3.14946e-05	1	1	1	Q9Y2J2	Q9Y2J2 [1-28]	Q9Y2J2 1xAcetyl [N-Term]	0	3015.22	2.16915e+06			1.61739e+06			2.16441e+06				Peak Found	Not Found	Not Found	Peak Found	Not Found	Not Found	High	Not Found	Not Found	High	8.558e-06	4.812e-09	4.86	54.04
FALSE	High	[-].MTVGRPEGAPGGAEGSR.[Q]	1xPhospho [T2(100)]	0.17205	0.00801806	1	1	1	Q96MY7	Q96MY7 [1-17]	Q96MY7 1xPhospho [T2(100)]	0	1708.75										No Quan Values	Not Found	High	Not Found	Not Found	Not Found	Not Found	Not Found	Not Found	Not Found	High	0.002444	0.03842	1.46
FALSE	High	[-].MWNSGFESYGSSSYGGAGGYTQSPGGFGSPAPSQAEK.[K]	1xAcetyl [N-Term]; 1xPhospho [S23(100)]	7.16524e-08	3.14946e-05	1	1	6	P15927	P15927 [1-37]	P15927 1xAcetyl [N-Term]; 1xPhospho [S23(100)]	0	3812.55	4.7551e+06	366734	2.40435e+06	7.54176e+06	349153	1.49339e+06	4.564e+06	307821	2.02318e+06		High	Peak Found	Peak Found	High	Peak Found	Peak Found	High	Peak Found	Peak Found	High	8.558e-06	7.022e-09	4.35	119.73
FALSE	High	[-].MWNSGFESYGSSSYGGAGGYTQSPGGFGSPAPSQAEK.[K]	1xAcetyl [N-Term]; 2xPhospho [S29(100); T/S/Y]	0.000263538	6.12952e-05	1	1	3	P15927	P15927 [1-37]	P15927 1xAcetyl [N-Term]; 2xPhospho [S29(100); T/S/Y]	0	3892.51	227962			2.12133e+06			2.12258e+06				High	Not Found	Not Found	Peak Found	Not Found	Not Found	High	Not Found	Not Found	High	1.484e-05	5.794e-05	3.14	119.77
FALSE	High	[-].MWNSGFESYGSSSYGGAGGYTQSPGGFGSPAPSQAEK.[K]	1xAcetyl [N-Term]; 1xDeamidated [N3]; 2xPhospho [S29(99.9); S/Y/T]	0.021903	0.00144787	1	1	1	P15927	P15927 [1-37]	P15927 1xAcetyl [N-Term]; 2xPhospho [S29(99.9); S/Y/T]	0	3893.5	547653										High	Not Found	Not Found	Not Found	Not Found	Not Found	Not Found	Not Found	Not Found	High	0.0004596	0.005317	2.53	119.91
FALSE	High	[-].MWNSGFESYGSSSYGGAGGYTQSPGGFGSPAPSQAEK.[K]	1xAcetyl [N-Term]; 1xDeamidated [Q34]; 1xPhospho [S29(100)]	0.0440517	0.00250148	1	1	1	P15927	P15927 [1-37]	P15927 1xAcetyl [N-Term]; 1xPhospho [S29(100)]	0	3813.53	197341	116389		426069	101552		181420	78146.1			Peak Found	Peak Found	Not Found	High	Peak Found	Not Found	Peak Found	Peak Found	Not Found	High	0.0007967	0.01005	1.46	119.72
FALSE	High	[-].MYPESTTGSPAR.[L]	1xOxidation [M1]; 1xPhospho [S9(99.6)]	0.012446	0.000945795	1	1	2	Q13303	Q13303 [1-12]	Q13303 1xPhospho [S9(99.6)]	0	1392.55	230315	286058		212141	347850			409430			Peak Found	Peak Found	Not Found	Peak Found	Peak Found	Not Found	Not Found	High	Not Found	High	0.0002758	0.003089	1.92	34.36
FALSE	High	[-].MYPESTTGSPAR.[L]	1xPhospho [S9(100)]	0.0170739	0.00121989	1	1	2	Q13303	Q13303 [1-12]	Q13303 1xPhospho [S9(100)]	0	1376.56		805150			723215			793990			Not Found	High	Not Found	Not Found	High	Not Found	Not Found	Peak Found	Not Found	High	0.0003728	0.004204	2.21	42.44
FALSE	High	[EK].HLSPNDNENDTSYVIESDEDLEMEMLK.[HS]	1xOxidation [M]; 1xPhospho [S17(100)]	4.01083e-09	3.14946e-05	1	1	4	Q14191	Q14191 [424-450]; [451-477]	Q14191 1xPhospho [S440(100)]; 1xPhospho [S467(100)]	0	3263.33		3.2602e+07			5.55804e+07			4.77926e+07			Not Found	High	Not Found	Not Found	High	Not Found	Not Found	High	Not Found	High	8.558e-06	3.019e-10	6.5	97.96
FALSE	High	[EK].HLSPNDNENDTSYVIESDEDLEMEMLK.[HS]	1xDeamidated [N9]; 1xPhospho [S17(100)]	2.05722e-06	3.14946e-05	1	1	1	Q14191	Q14191 [424-450]; [451-477]	Q14191 1xPhospho [S440(100)]; 1xPhospho [S467(100)]	0	3248.32	528567	1.99323e+06		360260	1.17513e+06		554002	792211			Peak Found	Peak Found	Not Found	Peak Found	Peak Found	Not Found	Peak Found	High	Not Found	High	8.558e-06	2.753e-07	4.19	109.06
FALSE	High	[EK].HLSPNDNENDTSYVIESDEDLEMEMLK.[HS]	1xDeamidated [N9]; 1xOxidation [M25]; 1xPhospho [S17(100)]	0.000118441	3.14946e-05	1	1	1	Q14191	Q14191 [424-450]; [451-477]	Q14191 1xPhospho [S440(100)]; 1xPhospho [S467(100)]	0	3264.31										No Quan Values	Not Found	High	Not Found	Not Found	Not Found	Not Found	Not Found	Not Found	Not Found	High	8.558e-06	2.362e-05	3.54
FALSE	High	[EK].HLSPNDNENDTSYVIESDEDLEMEMLK.[HS]	1xPhospho [S17(100)]	1.64633e-09	3.14946e-05	1	1	1	Q14191	Q14191 [424-450]; [451-477]	Q14191 1xPhospho [S440(100)]; 1xPhospho [S467(100)]	0	3247.33										No Quan Values	Not Found	High	Not Found	Not Found	Not Found	Not Found	Not Found	Not Found	Not Found	High	8.558e-06	1.142e-10	6.69
FALSE	High	[EK].HLSPNDNENDTSYVIESDEDLEMEMLK.[HS]	1xOxidation [M23]; 2xPhospho [S3(100); S17(100)]	4.97076e-06	3.14946e-05	1	1	3	Q14191	Q14191 [424-450]; [451-477]	Q14191 2xPhospho [S426(100); S440(100)]; 2xPhospho [S453(100); S467(100)]	0	3343.29		2.1131e+06			1.66047e+06			3.06665e+06			Not Found	High	Not Found	Not Found	High	Not Found	Not Found	High	Not Found	High	8.558e-06	7.239e-07	4.88	107.73
FALSE	High	[EK].HLSPNDNENDTSYVIESDEDLEMEMLK.[HS]	2xPhospho [S3(100); S17(100)]	8.21957e-08	3.14946e-05	1	1	6	Q14191	Q14191 [424-450]; [451-477]	Q14191 2xPhospho [S426(100); S440(100)]; 2xPhospho [S453(100); S467(100)]	0	3327.3		3.80321e+06			2.63318e+06			1.50356e+06			Not Found	High	Not Found	Not Found	High	Not Found	Not Found	High	Not Found	High	8.558e-06	8.156e-09	5.45	113.82
FALSE	High	[EK].HLSPNDNENDTSYVIESDEDLEMEMLK.[HS]	2xOxidation [M23; M25]; 1xPhospho [S17(100)]	3.31938e-09	3.14946e-05	1	1	2	Q14191	Q14191 [424-450]; [451-477]	Q14191 1xPhospho [S440(100)]; 1xPhospho [S467(100)]	0	3279.32		1.48929e+06						1.24967e+06			Not Found	High	Not Found	Not Found	High	Not Found	Not Found	Peak Found	Not Found	High	8.558e-06	2.451e-10	6.6	88.25
FALSE	High	[EK].HLSPNDNENDTSYVIESDEDLEMEMLK.[HS]	1xDeamidated [N9]; 2xOxidation [M23; M25]; 1xPhospho [S17(100)]	2.30561e-07	3.14946e-05	1	1	1	Q14191	Q14191 [424-450]; [451-477]	Q14191 1xPhospho [S440(100)]; 1xPhospho [S467(100)]	0	3280.31					1.52492e+06			1.60002e+06			Not Found	Not Found	Not Found	Not Found	Peak Found	Not Found	Not Found	High	Not Found	High	8.558e-06	2.523e-08	4.89	88.23
FALSE	High	[K].AAAAAAAAAAAATGTEAGPGTAGGSENGSEVAAQPAGLSGPAEVGPGAVGER.[T]	1xPhospho [T/S]	3.99464e-06	3.14946e-05	1	1	1	O60341	O60341 [7-58]		0	4482.08	895121			282385							High	Not Found	Not Found	Peak Found	Not Found	Not Found	Not Found	Not Found	Not Found	High	8.558e-06	5.7e-07	2.04	98.31
FALSE	High	[K].AAAAAAAAAAAATGTEAGPGTAGGSENGSEVAAQPAGLSGPAEVGPGAVGER.[T]	2xDeamidated [N27; Q34]; 1xPhospho [T13(96.7)]	2.65701e-06	3.14946e-05	1	1	1	O60341	O60341 [7-58]	O60341 1xPhospho [T19(96.7)]	0	4484.05										No Quan Values	Not Found	Not Found	Not Found	High	Not Found	Not Found	Not Found	Not Found	Not Found	High	8.558e-06	3.64e-07	2.18
FALSE	High	[K].AAAAAAAAAAAATGTEAGPGTAGGSENGSEVAAQPAGLSGPAEVGPGAVGERTPR.[K]	1xPhospho [T53(100)]	3.87578e-07	3.14946e-05	1	1	2	O60341	O60341 [7-61]	O60341 1xPhospho [T59(100)]	1	4836.28							2.20557e+06				High	Not Found	Not Found	Not Found	Not Found	Not Found	High	Not Found	Not Found	High	8.558e-06	4.454e-08	5.54	94.11
FALSE	High	[K].AAAAALSGSPPQTEKPTHYR.[Y]	1xPhospho [S9(100)]	1.49927e-07	3.14946e-05	1	1	41	Q9H9P5	Q9H9P5 [7-26]	Q9H9P5 1xPhospho [S15(100)]	0	2133.01		418439	1.36465e+07		121450	1.88104e+07			1.80438e+07		Not Found	Peak Found	High	Not Found	Peak Found	High	Not Found	Not Found	High	High	8.558e-06	1.572e-08	6.19	48.14
FALSE	High	[K].AAAAALSGSPPQTEKPTHYR.[Y]	1xDeamidated [Q12]; 1xPhospho [S/T/Y]	0.00252624	0.000231016	1	1	1	Q9H9P5	Q9H9P5 [7-26]		0	2134		243266			72706.3			177194			Not Found	High	Not Found	Not Found	Peak Found	Not Found	Not Found	Peak Found	Not Found	High	7.637e-05	0.0006314	3.16	50.58
FALSE	High	[K].AAAAAPASEDEDDEDDEDDEDDDDDEEDDSEEEAMETTPAK.[G]	3xPhospho [S8(100); S30(100); T38(100)]	4.43988e-08	3.14946e-05	1	1	7	P19338	P19338 [177-217]	P19338 3xPhospho [S184(100); S206(100); T214(100)]	0	4686.46	4.04224e+07			4.64895e+07			4.75385e+07				High	Not Found	Not Found	High	Not Found	Not Found	High	Not Found	Not Found	High	8.558e-06	4.174e-09	8.05	56
FALSE	High	[K].AAAAAPASEDEDDEDDEDDEDDDDDEEDDSEEEAMETTPAK.[G]	1xOxidation [M35]; 2xPhospho [S8(100); S30(100)]	1.42984e-09	3.14946e-05	1	1	47	P19338	P19338 [177-217]	P19338 2xPhospho [S184(100); S206(100)]	0	4622.49	4.28759e+08	2.54491e+06		5.60974e+08	3.29802e+06		5.9701e+08	1.02289e+06			High	High	Not Found	High	High	Not Found	High	Peak Found	Not Found	High	8.558e-06	9.751e-11	6.72	50.12
FALSE	High	[K].AAAAAPASEDEDDEDDEDDEDDDDDEEDDSEEEAMETTPAK.[G]	1xOxidation [M35]; 1xPhospho [S30(100)]	1.41607e-08	3.14946e-05	1	1	9	P19338	P19338 [177-217]	P19338 1xPhospho [S206(100)]	0	4542.52	1.46204e+07			1.88964e+07			2.96241e+07				High	Not Found	Not Found	High	Not Found	Not Found	High	Not Found	Not Found	High	8.558e-06	1.198e-09	7.92	50
FALSE	High	[K].AAAAAPASEDEDDEDDEDDEDDDDDEEDDSEEEAMETTPAK.[G]	2xPhospho [S8(100); S30(100)]	2.58297e-08	3.14946e-05	1	1	28	P19338	P19338 [177-217]	P19338 2xPhospho [S184(100); S206(100)]	0	4606.49	1.20127e+09	1.57579e+07		1.44263e+09	1.29936e+07		1.30343e+09	3.40738e+06	308784		High	High	Not Found	High	High	Not Found	High	High	Peak Found	High	8.558e-06	2.305e-09	8.88	60.55
FALSE	High	[K].AAAAAPASEDEDDEDDEDDEDDDDDEEDDSEEEAMETTPAK.[G]	1xPhospho [S30(100)]	3.21504e-08	3.14946e-05	1	1	15	P19338	P19338 [177-217]	P19338 1xPhospho [S206(100)]	0	4526.53	6.83237e+07			7.30735e+07			6.82335e+07				High	High	Not Found	High	Not Found	Not Found	High	Not Found	Not Found	High	8.558e-06	2.932e-09	8.18	60.24
FALSE	High	[K].AAAAAPASEDEDDEDDEDDEDDDDDEEDDSEEEAMETTPAK.[G]	1xOxidation [M35]; 3xPhospho [S8(100); S30(100); T38(100)]	0.0027408	0.000250905	1	1	1	P19338	P19338 [177-217]	P19338 3xPhospho [S184(100); S206(100); T214(100)]	0	4702.45										No Quan Values	Not Found	Not Found	Not Found	Not Found	Not Found	Not Found	High	Not Found	Not Found	High	8.004e-05	0.0006838	3.02
FALSE	High	[K].AAAAAWEEPSSGNGTAR.[A]	1xDeamidated [N13]; 1xPhospho [S11(99.6)]	3.01395e-06	3.14946e-05	1	1	9	Q9P258	Q9P258 [6-22]	Q9P258 1xPhospho [S16(99.6)]	0	1726.71	4.0573e+06			5.40233e+06			4.9129e+06	741839			High	Not Found	Not Found	High	Not Found	Not Found	High	Peak Found	Not Found	High	8.558e-06	4.175e-07	5.5	54.95
FALSE	High	[K].AAAMAAAAAETSQR.[I]	1xPhospho [S12(99.7)]	5.4531e-06	3.14946e-05	1	1	3	Q9NV92	Q9NV92 [194-207]	Q9NV92 1xPhospho [S205(99.7)]	0	1399.6	1.06107e+06	531825		952548	884599		1.02833e+06	948493			Peak Found	Peak Found	Not Found	Peak Found	High	Not Found	Peak Found	High	Not Found	High	8.558e-06	7.982e-07	4.81	41.52
FALSE	High	[K].AAAQLLQSQAQQSGAQQTK.[K]	1xPhospho [S8(99.4)]	1.86779e-05	3.14946e-05	1	1	3	Q9NVA2	Q9NVA2 [400-418]	Q9NVA2 1xPhospho [S407(99.4)]	0	2036.98	297618		983890	224369		1.06715e+06	90579.6	103756	731877		Peak Found	Not Found	High	Peak Found	Not Found	High	Peak Found	Peak Found	High	High	8.558e-06	3.074e-06	5.58	54.63
FALSE	High	[K].AAATPESQEPQAK.[G]	1xPhospho [T4(100)]	8.03994e-05	3.14946e-05	1	1	9	P49006	P49006 [145-157]	P49006 1xPhospho [T148(100)]	0	1407.62	3.88195e+06	273883		4.10412e+06		17507.4	5.28339e+06	242118			High	Peak Found	Not Found	High	Not Found	Peak Found	High	Peak Found	Not Found	High	8.558e-06	1.537e-05	3.53	26.2
FALSE	High	[K].AAATPESQEPQAK.[G]	2xPhospho [T4(100); S7(100)]	0.000738145	0.000141789	1	1	2	P49006	P49006 [145-157]	P49006 2xPhospho [T148(100); S151(100)]	0	1487.58	1.07561e+06	127781	13325.7	1.20174e+06	120607	10894.9	1.17451e+06	91945.2			High	Peak Found	Peak Found	Peak Found	Peak Found	Peak Found	High	Peak Found	Not Found	High	3.779e-05	0.0001823	3.72	23.64
FALSE	High	[K].AAAYDISEDEED.[-]	1xPhospho [S7(100)]	0.0900276	0.00452374	1	1	5	P49585	P49585 [356-367]	P49585 1xPhospho [S362(100)]	0	1407.48	9.71374e+07			9.26726e+07			1.02092e+08				High	Not Found	Not Found	High	Not Found	Not Found	High	Not Found	Not Found	High	0.00143	0.01966	2.92	58.15
FALSE	High	[K].AACEFSETDVTNTEHHQPSNNDLNTTEK.[R]	1xCarbamidomethyl [C3]; 1xPhospho [S/T]	0.000633101	0.000141789	1	1	1	P38398	P38398 [224-251]		0	3269.33					261083						Not Found	Not Found	Not Found	Not Found	High	Not Found	Not Found	Not Found	Not Found	High	3.25e-05	0.0001541	2.49	62.6
FALSE	High	[K].AACPCPQSSPPEQK.[E]	2xCarbamidomethyl [C3; C5]; 1xPhospho [S9(100)]	0.000340225	9.23075e-05	1	1	6	Q5THK1	Q5THK1 [1986-1999]	Q5THK1 1xPhospho [S1994(100)]	0	1636.65	34151.7	1.31126e+06		32172.3	1.22986e+06		44069.7	1.14162e+06			Peak Found	High	Not Found	Peak Found	High	Not Found	Peak Found	High	Not Found	High	2.158e-05	7.739e-05	2.81	31.27
FALSE	High	[K].AADPPAENSSAPEAEQGGAE.[-]	1xPhospho [S10(100)]	3.01159e-07	3.14946e-05	1	1	20	P67809	P67809 [305-324]	P67809 1xPhospho [S314(100)]	0	1977.77	1.19579e+08		210218	9.78176e+07		203608	1.18403e+08		125363		High	Not Found	Peak Found	High	Not Found	Peak Found	High	Not Found	Peak Found	High	8.558e-06	3.374e-08	5.77	40.76
FALSE	High	[K].AADPPAENSSAPEAEQGGAE.[-]	1xDeamidated [N/Q]; 1xPhospho [S]	0.000535637	0.000117272	1	1	16	P67809	P67809 [305-324]		0	1978.75	4.17934e+06	165892		4.53975e+06	131031		4.3555e+06	87345.8			High	Peak Found	Not Found	High	Peak Found	Not Found	High	Peak Found	Not Found	High	2.656e-05	0.0001285	3.07	44.64
FALSE	High	[K].AADPPAENSSAPEAEQGGAE.[-]	2xPhospho [S9(100); S10(100)]	0.00134814	0.000188186	1	1	7	P67809	P67809 [305-324]	P67809 2xPhospho [S313(100); S314(100)]	0	2057.74	1.29791e+06			1.99088e+06			1.91507e+06				High	Not Found	Not Found	High	Not Found	Not Found	High	Not Found	Not Found	High	6.405e-05	0.0003398	2.49	39.32
FALSE	High	[K].AADPVPSFDESSQDTSEK.[S]	1xPhospho [S/T]	0.114918	0.00572143	1	1	4	Q96QE3	Q96QE3 [806-823]		0	1989.8	627333			899765			735777				High	Not Found	Not Found	High	Not Found	Not Found	High	Not Found	Not Found	High	0.001785	0.02506	1.98	69.73
FALSE	High	[K].AADRLPNLSSPSAEGPPGPPSGPAPR.[K]	1xPhospho [S10(99.5)]	5.40114e-11	3.14946e-05	1	1	9	O60784	O60784 [453-478]	O60784 1xPhospho [S462(99.5)]	1	2575.23	1.01838e+07		485507	1.08739e+07			1.07727e+07		421466		High	Not Found	Peak Found	High	Not Found	Not Found	High	Not Found	Peak Found	High	8.558e-06	2.721e-12	6.38	82.49
FALSE	High	[K].AADRLPNLSSPSAEGPPGPPSGPAPR.[K]	1xDeamidated [N7]; 1xPhospho [S]	4.48093e-06	3.14946e-05	1	1	1	O60784	O60784 [453-478]		1	2576.21										No Quan Values	High	Not Found	Not Found	Not Found	Not Found	Not Found	Not Found	Not Found	Not Found	High	8.558e-06	6.462e-07	3.67
FALSE	High	[K].AADSVEDEIEEVALR.[-]	1xPhospho [S4(100)]	0.173929	0.008091	1	1	2	Q86VQ0	Q86VQ0 [683-697]	Q86VQ0 1xPhospho [S686(100)]	0	1725.76		67784.4			67657.5			72144.7			Not Found	High	Not Found	Not Found	Peak Found	Not Found	Not Found	Peak Found	Not Found	High	0.002458	0.03887	1.14	113.37
FALSE	High	[K].AAEAGGAEEQYGFLTTPTK.[Q]	1xPhospho [T16(99.6)]	5.31352e-06	3.14946e-05	1	1	5	P46821	P46821 [1052-1070]	P46821 1xPhospho [T1067(99.6)]	0	2020.89		4173092			3.82638e+06	289078		4.6711e+06			Not Found	High	Not Found	Not Found	High	Peak Found	Not Found	High	Not Found	High	8.558e-06	7.756e-07	5.78	84.53
FALSE	High	[K].AAEAHVDAHYYEQNEQPTGTCAACITGDNRSLIANLAAANCYK.[K]	3xCarbamidomethyl [C21; C24; C41]; 2xDeamidated [N35; N40]; 1xPhospho [T/S/Y]	3.80912e-05	3.14946e-05	1	1	1	P55263	P55263 [120-162]		1	4821.07		267970	632643			620732	361716				Not Found	Peak Found	Peak Found	Not Found	Not Found	High	Peak Found	Not Found	Not Found	High	8.558e-06	6.727e-06	5.5	63.94
FALSE	High	[K].AAEDMPEAEQDLERPPTPAGGRPDSPGLQAPAGQQR.[A]	2xPhospho [T17(100); S25(100)]	1.11149e-06	3.14946e-05	1	1	3	Q02410	Q02410 [289-324]	Q02410 2xPhospho [T305(100); S313(100)]	0	3899.71		6243621		443704	6.74591e+06			5.88375e+06			Not Found	High	Not Found	Peak Found	High	Not Found	Not Found	High	Not Found	High	8.558e-06	1.405e-07	5.59	81.65
FALSE	High	[K].AAEDMPEAEQDLERPPTPAGGRPDSPGLQAPAGQQR.[A]	1xOxidation [M5]; 2xPhospho [T17(100); S25(100)]	1.21047e-06	3.14946e-05	1	1	9	Q02410	Q02410 [289-324]	Q02410 2xPhospho [T305(100); S313(100)]	0	3915.7	264995	1.19157e+06	414144		1.93379e+06			2.01477e+06	1.0155e+06		Peak Found	High	Peak Found	Not Found	High	Not Found	Not Found	High	Peak Found	High	8.558e-06	1.545e-07	4.99	73.93
FALSE	High	[K].AAEDMPEAEQDLERPPTPAGGRPDSPGLQAPAGQQR.[A]	1xDeamidated [Q10]; 1xOxidation [M5]; 2xPhospho [T17(100); S25(100)]	2.01196e-06	3.14946e-05	1	1	1	Q02410	Q02410 [289-324]	Q02410 2xPhospho [T305(100); S313(100)]	0	3916.68		2.09691e+06									Not Found	High	Not Found	Not Found	Not Found	Not Found	Not Found	Not Found	Not Found	High	8.558e-06	2.691e-07	5.44	74.25
FALSE	High	[K].AAEDMPEAEQDLERPPTPAGGRPDSPGLQAPAGQQR.[A]	1xPhospho [S25(99.1)]	9.40924e-05	3.14946e-05	1	1	1	Q02410	Q02410 [289-324]	Q02410 1xPhospho [S313(99.1)]	0	3819.74		1.53593e+06	2.90529e+06		1.78313e+06	2.92483e+06			3.61308e+06		Not Found	Peak Found	High	Not Found	Peak Found	Peak Found	Not Found	Not Found	Peak Found	High	8.558e-06	1.829e-05	3.12	81.33
FALSE	High	[K].AAEHDLEVASEEEQER.[E]	1xPhospho [S10(100)]	0.000172925	6.12952e-05	1	1	7	Q9UPS8	Q9UPS8 [521-536]	Q9UPS8 1xPhospho [S530(100)]	0	1921.78	2.73359e+06	1.00682e+06	186774	2.65622e+06	1.23887e+06	83627.3	2.3955e+06	821140	204092		High	Peak Found	Peak Found	High	Peak Found	Peak Found	High	Peak Found	Peak Found	High	1.484e-05	3.6e-05	4.73	47.9
FALSE	High	[K].AAEHDLEVASEEEQEREGSENNQPQVEEER.[K]	1xPhospho [S10(100)]	3.95175e-09	3.14946e-05	1	1	7	Q9UPS8	Q9UPS8 [521-550]	Q9UPS8 1xPhospho [S530(100)]	1	3547.47	8.7897e+06			1.3857e+07			1.02399e+07				High	Not Found	Not Found	High	Not Found	Not Found	High	Not Found	Not Found	High	8.558e-06	2.965e-10	7.11	57.21
FALSE	High	[K].AAEHDLEVASEEEQEREGSENNQPQVEEER.[K]	2xPhospho [S10(100); S19(100)]	2.43483e-05	3.14946e-05	1	1	4	Q9UPS8	Q9UPS8 [521-550]	Q9UPS8 2xPhospho [S530(100); S539(100)]	1	3627.44	1.36181e+06			1.77524e+06			2.11787e+06				High	Not Found	Not Found	High	Not Found	Not Found	High	Not Found	Not Found	High	8.558e-06	4.112e-06	4.48	58.1
FALSE	High	[K].AAEHDLEVASEEEQEREGSENNQPQVEEER.[K]	1xDeamidated [N21]; 1xPhospho [S10(100)]	4.12809e-07	3.14946e-05	1	1	1	Q9UPS8	Q9UPS8 [521-550]	Q9UPS8 1xPhospho [S530(100)]	1	3548.46										No Quan Values	Not Found	Not Found	Not Found	Not Found	Not Found	Not Found	High	Not Found	Not Found	High	8.558e-06	4.771e-08	6.42
FALSE	High	[K].AAEHDLEVASEEEQEREGSENNQPQVEEER.[K]	2xDeamidated [Q14; Q23]; 1xPhospho [S19(100)]	0.0485154	0.00267908	1	1	1	Q9UPS8	Q9UPS8 [521-550]	Q9UPS8 1xPhospho [S539(100)]	1	3549.44	238472		113296	340566			106397				Peak Found	Not Found	Peak Found	High	Not Found	Not Found	Peak Found	Not Found	Not Found	High	0.0008751	0.01102	2.19	58.04
FALSE	High	[K].AAEHDLEVASEEEQEREGSENNQPQVEEERK.[K]	2xDeamidated [N21; N22]; 1xPhospho [S10(100)]	0.000105792	3.14946e-05	1	1	1	Q9UPS8	Q9UPS8 [521-551]	Q9UPS8 1xPhospho [S530(100)]	2	3677.54										No Quan Values	Not Found	Not Found	Not Found	High	Not Found	Not Found	Not Found	Not Found	Not Found	High	8.558e-06	2.078e-05	4.06
FALSE	High	[K].AAEHDLEVASEEEQEREGSENNQPQVEEERK.[K]	1xPhospho [S10(100)]	2.92588e-06	3.14946e-05	1	1	2	Q9UPS8	Q9UPS8 [521-551]	Q9UPS8 1xPhospho [S530(100)]	2	3675.57	1.30941e+06			1.5639e+06			839917				High	Not Found	Not Found	Peak Found	Not Found	Not Found	High	Not Found	Not Found	High	8.558e-06	4.044e-07	3.98	53.23
FALSE	High	[K].AAESETPGKSPEK.[K]	1xPhospho [S10(100)]	2.69671e-06	3.14946e-05	1	1	8	O76021	O76021 [418-430]	O76021 1xPhospho [S427(100)]	1	1410.61	7.84915e+06	12105.1	11382.4	9.00299e+06	18234.6	15906	1.06894e+07	22360.8	6614.07		High	Peak Found	Peak Found	High	Peak Found	Peak Found	High	Peak Found	Peak Found	High	8.558e-06	3.699e-07	4.82	19.65
FALSE	High	[K].AAESETPGKSPEK.[K]	2xPhospho [T6(100); S10(100)]	0.00171965	0.000208857	1	1	2	O76021	O76021 [418-430]	O76021 2xPhospho [T423(100); S427(100)]	1	1490.58	307690			345710			398287				Peak Found	Not Found	Not Found	High	Not Found	Not Found	High	Not Found	Not Found	High	6.804e-05	0.0004322	3.42	19.32
FALSE	High	[K].AAFDDAIAELDTLSEESYK.[D]	1xPhospho [S14(100)]	7.93061e-07	3.14946e-05	1	1	7	P62258	P62258 [197-215]	P62258 1xPhospho [S210(100)]	0	2167.93		2.60192e+07	637703	251284	1.63762e+07			1.19383e+07	1.10837e+06		Not Found	High	High	Peak Found	High	Not Found	Not Found	High	Peak Found	High	8.558e-06	9.732e-08	5.13	117.3
FALSE	High	[K].AAGALLTEGEACHMSLSSPELGPLTK.[G]	1xCarbamidomethyl [C12]; 1xOxidation [M14]; 1xPhospho [T/S]	0.00125199	0.000188186	1	1	3	Q12802	Q12802 [1265-1290]		0	2736.26	142220			197116			137820				High	Not Found	Not Found	High	Not Found	Not Found	High	Not Found	Not Found	High	5.935e-05	0.0003155	2.5	100.37
FALSE	High	[K].AAGALLTEGEACHMSLSSPELGPLTK.[G]	1xCarbamidomethyl [C12]; 1xPhospho [S/T]	0.00450124	0.000393484	1	1	3	Q12802	Q12802 [1265-1290]		0	2720.27	459329		3.07723e+06	544319	57471.8	2.39407e+06	614915		2.84962e+06		Peak Found	Not Found	Peak Found	High	Peak Found	Peak Found	High	Not Found	Peak Found	High	0.0001227	0.001119	1.94	110.19
FALSE	High	[K].AAGARPLTSPESLSR.[D]	1xPhospho [S9(100)]	0.000106168	3.14946e-05	1	1	10	P46379	P46379 [1073-1087]	P46379 1xPhospho [S1081(100)]	0	1592.78			2.79852e+07			2.50079e+07			2.25056e+07		Not Found	Not Found	High	Not Found	Not Found	High	Not Found	Not Found	High	High	8.558e-06	2.084e-05	3.44	58.49
FALSE	High	[K].AAGDTTVIENSDVSPETESSEK.[E]	1xPhospho [S14(100)]	3.32889e-07	3.14946e-05	1	1	7	Q86UP2	Q86UP2 [1300-1321]	Q86UP2 1xPhospho [S1313(100)]	0	2345.99	1.17235e+07	142874	126776	1.1384e+07			1.17268e+07	337099	121676		High	Peak Found	Peak Found	High	Not Found	Not Found	High	Peak Found	Peak Found	High	8.558e-06	3.757e-08	6.4	59.07
FALSE	High	[K].AAGGIILTASHCPGGPGGEFGVK.[F]	1xCarbamidomethyl [C12]; 1xPhospho [T/S]	0.00897808	0.000726658	1	1	1	Q15124	Q15124 [113-135]		0	2233.05										No Quan Values	High	Not Found	Not Found	Not Found	Not Found	Not Found	Not Found	Not Found	Not Found	High	0.0002054	0.002232	1.91
FALSE	High	[K].AAGGNSREPSPLPELALR.[K]	1xPhospho [S10(100)]	4.28604e-06	3.14946e-05	1	1	6	Q13207	Q13207 [648-665]	Q13207 1xPhospho [S657(100)]	1	1914.94	160521		1.13497e+06	163409		1.09e+06	163208		2.16063e+06		High	Not Found	High	High	Not Found	Peak Found	High	Not Found	High	High	8.558e-06	6.142e-07	4.17	90.74
FALSE	High	[K].AAGGNSREPSPLPELALR.[K]	2xPhospho [S6(100); S10(100)]	9.4765e-05	3.14946e-05	1	1	8	Q13207	Q13207 [648-665]	Q13207 2xPhospho [S653(100); S657(100)]	1	1994.91		14498134	646822	210434	1.18939e+07		1.3571e+06	1.29287e+07	590858		Not Found	High	High	Peak Found	High	Not Found	Peak Found	High	Peak Found	High	8.558e-06	1.842e-05	4.9	98.07
FALSE	High	[K].AAGGNSREPSPLPELALR.[K]	1xDeamidated [N5]; 1xPhospho [S10(100)]	0.00507355	0.000412789	1	1	1	Q13207	Q13207 [648-665]	Q13207 1xPhospho [S657(100)]	1	1915.93	38183.1					523731					Peak Found	Not Found	Not Found	Not Found	Not Found	High	Not Found	Not Found	Not Found	High	0.0001263	0.001263	2.4	94.74
FALSE	High	[K].AAGGNSREPSPLPELALR.[K]	1xDeamidated [N5]; 2xPhospho [S6(100); S10(100)]	0.0158765	0.00115866	1	1	3	Q13207	Q13207 [648-665]	Q13207 2xPhospho [S653(100); S657(100)]	1	1995.89		495518			484176	478461		533345	399196		Not Found	High	Not Found	Not Found	High	Peak Found	Not Found	Peak Found	Peak Found	High	0.0003573	0.003919	3.04	98.76
FALSE	High	[K].AAGISLIVPGKSPTR.[K]	1xPhospho [S/T]	4.59867e-06	3.14946e-05	1	1	3	P47736	P47736 [473-487]		1	1546.84	80175.1		2.8167e+06			3.03299e+06			3.84789e+06		Peak Found	Not Found	High	Not Found	Not Found	High	Not Found	Not Found	High	High	8.558e-06	6.638e-07	4.25	87.26
FALSE	High	[K].AAGISLIVPGKSPTRK.[K]	1xPhospho [S12(99.7)]	2.94743e-05	3.14946e-05	1	1	2	P47736	P47736 [473-488]	P47736 1xPhospho [S484(99.7)]	2	1674.93			1.94014e+06			2.09211e+06			1.06383e+06		Not Found	Not Found	High	Not Found	Not Found	High	Not Found	Not Found	Peak Found	High	8.558e-06	5.07e-06	4.26	75.24
FALSE	High	[K].AAGMSSPGAQSHPEELPR.[G]	1xOxidation [M4]; 1xPhospho [S6(99.6)]	1.41978e-06	3.14946e-05	1	1	3	Q13459	Q13459 [712-729]	Q13459 1xPhospho [S717(99.6)]	0	1917.82		322620			392152			424470			Not Found	High	Not Found	Not Found	High	Not Found	Not Found	High	Not Found	High	8.558e-06	1.835e-07	3.76	44.04
FALSE	High	[K].AAGMSSPGAQSHPEELPR.[G]	1xPhospho [S]	8.01116e-05	3.14946e-05	1	1	5	Q13459	Q13459 [712-729]		0	1901.82		604189			791364			587382			Not Found	High	Not Found	Not Found	High	Not Found	Not Found	High	Not Found	High	8.558e-06	1.529e-05	3.76	53.39
FALSE	High	[K].AAGSPSSSDQDEKLPGQDESTAGTSEQNDILK.[V]	2xDeamidated [Q10; N28]; 2xPhospho [S4(100); S/T]	7.49803e-06	3.14946e-05	1	1	2	Q9Y520	Q9Y520 [184-215]	Q9Y520 2xPhospho [S187(100); S/T]	1	3424.38										No Quan Values	Not Found	Not Found	Not Found	Not Found	Not Found	Not Found	Not Found	High	Not Found	High	8.558e-06	1.132e-06	6.17
FALSE	High	[K].AAGSPSSSDQDEKLPGQDESTAGTSEQNDILK.[V]	1xDeamidated [N/Q]; 1xPhospho [S4(100)]	2.15846e-09	3.14946e-05	1	1	5	Q9Y520	Q9Y520 [184-215]	Q9Y520 1xPhospho [S187(100)]	1	3343.43										No Quan Values	Not Found	High	Not Found	Not Found	High	Not Found	Not Found	High	Not Found	High	8.558e-06	1.532e-10	6.46
FALSE	High	[K].AAGSPSSSDQDEKLPGQDESTAGTSEQNDILK.[V]	1xPhospho [S4(100)]	6.3404e-13	3.14946e-05	1	1	6	Q9Y520	Q9Y520 [184-215]	Q9Y520 1xPhospho [S187(100)]	1	3342.45		55031792			5.20542e+07			4.90239e+07			Not Found	High	Not Found	Not Found	High	Not Found	Not Found	High	Not Found	High	8.558e-06	2.121e-14	9.5	73.27
FALSE	High	[K].AAGSPSSSDQDEKLPGQDESTAGTSEQNDILK.[V]	2xPhospho [S4(100); S/T]	1.72379e-08	3.14946e-05	1	1	2	Q9Y520	Q9Y520 [184-215]	Q9Y520 2xPhospho [S187(100); S/T]	1	3422.42	1.41281e+06	12864222			1.66043e+07			2.11613e+07			High	Peak Found	Not Found	Not Found	High	Not Found	Not Found	Peak Found	Not Found	High	8.558e-06	1.485e-09	7.44	77.34
FALSE	High	[K].AAGSPSSSDQDEKLPGQDESTAGTSEQNDILK.[V]	1xDeamidated [Q17]; 2xPhospho [S4(100); S/T]	1.45333e-08	3.14946e-05	1	1	1	Q9Y520	Q9Y520 [184-215]	Q9Y520 2xPhospho [S187(100); S/T]	1	3423.4		18840572									Not Found	High	Not Found	Not Found	Not Found	Not Found	Not Found	Not Found	Not Found	High	8.558e-06	1.229e-09	7.43	77.63
FALSE	High	[K].AAGSPSSSDQDEKLPGQDESTAGTSEQNDILK.[V]	2xDeamidated [Q17; Q27]; 1xPhospho [S4(100)]	1.97744e-08	3.14946e-05	1	1	1	Q9Y520	Q9Y520 [184-215]	Q9Y520 1xPhospho [S187(100)]	1	3344.42		765778			870644			742357			Not Found	High	Not Found	Not Found	Peak Found	Not Found	Not Found	Peak Found	Not Found	High	8.558e-06	1.725e-09	6.06	74.5
FALSE	High	[K].AAGYKVSPGRPPGSIK.[A]	1xPhospho [S7(100)]	0.00145363	0.000188186	1	1	7	Q7Z6I8	Q7Z6I8 [131-146]	Q7Z6I8 1xPhospho [S137(100)]	1	1664.85			2.55849e+06			2.34592e+06			1.86293e+06		Not Found	Not Found	High	Not Found	Not Found	High	Not Found	Not Found	High	High	6.405e-05	0.0003649	3.06	50.43
FALSE	High	[K].AAIISAEGDSK.[A]	1xPhospho [S5(100)]	0.00141737	0.000188186	1	1	3	P35232	P35232 [209-219]	P35232 1xPhospho [S213(100)]	0	1141.51	869677	300648		829993			724676	451894			High	Peak Found	Not Found	High	Not Found	Not Found	High	Peak Found	Not Found	High	6.405e-05	0.0003558	1.75	47.13
FALSE	High	[K].AAIPPPVYEEQDRPRSPTGPSNSFLANMGGTVAHK.[I]	1xDeamidated [Q/N]; 1xOxidation [M28]; 1xPhospho [S16(100)]	2.06276e-07	3.14946e-05	1	1	4	Q96I25	Q96I25 [207-241]	Q96I25 1xPhospho [S222(100)]	1	3788.77	7.01859e+06			7.831e+06							High	Not Found	Not Found	High	Not Found	Not Found	Not Found	Not Found	High	High	8.558e-06	2.232e-08	6.54	84.78
FALSE	High	[K].AAIPPPVYEEQDRPRSPTGPSNSFLANMGGTVAHK.[I]	1xOxidation [M28]; 1xPhospho [S16(97.9)]	1.83184e-07	3.14946e-05	1	1	32	Q96I25	Q96I25 [207-241]	Q96I25 1xPhospho [S222(97.9)]	1	3787.79	1.03983e+07	749998	4.98912e+07	2.29018e+07	762571	3.06477e+07	2.59141e+07	633913	2.89525e+07		High	Peak Found	High	High	Peak Found	High	High	Peak Found	High	High	8.558e-06	1.961e-08	5.43	84.81
FALSE	High	[K].AAIPPPVYEEQDRPRSPTGPSNSFLANMGGTVAHK.[I]	1xPhospho [S/Y/T]	3.41879e-06	3.14946e-05	1	1	16	Q96I25	Q96I25 [207-241]		1	3771.79	891318		3.72438e+08	237678	445606	2.67813e+08	234194		2.07661e+08		High	Not Found	High	Peak Found	Peak Found	High	Peak Found	Not Found	High	High	8.558e-06	4.792e-07	4.42	97.35
FALSE	High	[K].AAIPPPVYEEQDRPRSPTGPSNSFLANMGGTVAHK.[I]	2xDeamidated [Q11; N27]; 1xOxidation [M28]; 1xPhospho [S16(96.9)]	0.00286302	0.000250905	1	1	1	Q96I25	Q96I25 [207-241]	Q96I25 1xPhospho [S222(96.9)]	1	3789.76										No Quan Values	Not Found	Not Found	Not Found	High	Not Found	Not Found	Not Found	Not Found	Not Found	High	8.004e-05	0.0007122	4.04
FALSE	High	[K].AAISDSADCSLSPDVDPVLAFQR.[E]	1xCarbamidomethyl [C9]; 2xPhospho [S10(100); S12(100)]	5.06369e-06	3.14946e-05	1	1	5	Q8TEW0	Q8TEW0 [798-820]	Q8TEW0 2xPhospho [S807(100); S809(100)]	0	2594.09	141667	959843	2.3259e+06	211505	33848.2	1.50326e+07			4.64273e+06		Peak Found	Peak Found	High	Peak Found	Peak Found	High	Not Found	Not Found	High	High	8.558e-06	7.36e-07	5.02	119.57
FALSE	High	[K].AAISDSADCSLSPDVDPVLAFQR.[E]	1xCarbamidomethyl [C9]; 1xPhospho [S12(100)]	1.0093e-06	3.14946e-05	1	1	3	Q8TEW0	Q8TEW0 [798-820]	Q8TEW0 1xPhospho [S809(100)]	0	2514.12	966071			1.17693e+06			996096				High	Not Found	Not Found	High	Not Found	Not Found	High	Not Found	Not Found	High	8.558e-06	1.267e-07	5	116.2
FALSE	High	[K].AAKNSEEEEEEK.[K]	1xPhospho [S5(100)]	0.00623305	0.000481764	1	1	1	Q14978	Q14978 [559-570]	Q14978 1xPhospho [S563(100)]	1	1472.58	179455			256762							Peak Found	Not Found	Not Found	High	Not Found	Not Found	Not Found	Not Found	Not Found	High	0.0001441	0.001554	2.41	15.08
FALSE	High	[K].AALEDSSGSSELQEIMR.[R]	1xPhospho [S]	0.0151846	0.00113713	1	1	2	Q12929	Q12929 [782-798]		0	1902.82	191269	72376.4		139474	50732.3		127687	53156.7	69122.6		Peak Found	High	Not Found	Peak Found	High	Not Found	Peak Found	Peak Found	Peak Found	High	0.0003442	0.003753	1.48	102.44
FALSE	High	[K].AALEPKESRSPQQSAALPR.[R]	2xPhospho [S8(100); S10(100)]	0.0157882	0.00115866	1	1	3	Q6IBW4	Q6IBW4 [275-293]	Q6IBW4 2xPhospho [S282(100); S284(100)]	2	2196.02		5.09139e+06			4.28454e+06			2.6964e+06			Not Found	High	Not Found	Not Found	High	Not Found	Not Found	High	Not Found	High	0.0003573	0.003897	2.84	55.9
FALSE	High	[K].AALLAQYADVTDEEDEADEK.[D]	1xPhospho [T11(100)]	2.94765e-06	3.14946e-05	1	1	22	Q96MW1	Q96MW1 [129-148]	Q96MW1 1xPhospho [T139(100)]	0	2275.95	1.31839e+08	7.61634e+07	5.75012e+06	6.99352e+07	1.18513e+08	5.66538e+06	7.7879e+06	1.80788e+08	3.88691e+06		High	High	High	High	High	High	High	High	High	High	8.558e-06	4.074e-07	5.62	94.03
FALSE	High	[K].AALLAQYADVTDEEDEADEK.[D]	1xDeamidated [Q6]; 2xPhospho [Y7(100); T11(100)]	0.0581901	0.00307253	1	1	1	Q96MW1	Q96MW1 [129-148]	Q96MW1 2xPhospho [Y135(100); T139(100)]	0	2356.9										No Quan Values	Not Found	Not Found	Not Found	Not Found	Not Found	Not Found	Not Found	High	Not Found	High	0.001014	0.01297	1.93
FALSE	High	[K].AALPAATTPGPGLETAGPADAPAGAVVGGGSPR.[G]	1xPhospho [S31(100)]	4.20736e-06	3.14946e-05	1	1	2	Q10586	Q10586 [56-88]	Q10586 1xPhospho [S86(100)]	0	2934.44	1.12242e+06			1.04797e+06			715940				High	Not Found	Not Found	High	Not Found	Not Found	Peak Found	Not Found	Not Found	High	8.558e-06	6.016e-07	3.98	99.14
FALSE	High	[K].AALPSLTNPPSLSPIR.[R]	1xPhospho [S13(100)]	7.06682e-06	3.14946e-05	1	1	6	P42858	P42858 [1167-1182]	P42858 1xPhospho [S1179(100)]	0	1713.89			2.68126e+06			2.60207e+06			2.17819e+06		Not Found	Not Found	High	Not Found	Not Found	High	Not Found	Not Found	High	High	8.558e-06	1.06e-06	4.72	111.66
FALSE	High	[K].AALPSLTNPPSLSPIRR.[K]	1xPhospho [S/T]	0.00156957	0.000208857	1	1	3	P42858	P42858 [1167-1183]		1	1869.99			746140			612205			588837		Not Found	Not Found	High	Not Found	Not Found	High	Not Found	Not Found	High	High	6.804e-05	0.0003943	2.93	101.84
FALSE	High	[K].AALQTAPESADDSPSQLSK.[W]	2xPhospho [S9(100); S13(100)]	1.60462e-06	3.14946e-05	1	1	7	O43524	O43524 [272-290]	O43524 2xPhospho [S280(100); S284(100)]	0	2075.86	3.05474e+06	3.56498e+06		618510	6.96123e+06		601577	6.16684e+06			High	High	Not Found	High	High	Not Found	Peak Found	High	Not Found	High	8.558e-06	2.098e-07	6.75	63.11
FALSE	High	[K].AALQTAPESADDSPSQLSK.[W]	1xDeamidated [Q16]; 1xPhospho [S13(100)]	1.72226e-05	3.14946e-05	1	1	1	O43524	O43524 [272-290]	O43524 1xPhospho [S284(100)]	0	1996.87		298452						417515			Not Found	Peak Found	Not Found	Not Found	Not Found	Not Found	Not Found	High	Not Found	High	8.558e-06	2.816e-06	4.9	63.71
FALSE	High	[K].AALQTAPESADDSPSQLSK.[W]	2xDeamidated [Q4; Q16]; 1xPhospho [S13(99.5)]	3.19516e-05	3.14946e-05	1	1	1	O43524	O43524 [272-290]	O43524 1xPhospho [S284(99.5)]	0	1997.86		304697			190637						Not Found	Peak Found	Not Found	Not Found	High	Not Found	Not Found	Not Found	Not Found	High	8.558e-06	5.546e-06	4.21	64.13
FALSE	High	[K].AALQTAPESADDSPSQLSK.[W]	1xPhospho [S13(100)]	4.06163e-08	3.14946e-05	1	1	10	O43524	O43524 [272-290]	O43524 1xPhospho [S284(100)]	0	1995.89		1.60217e+07		784726	1.57584e+07			1.68009e+07			Not Found	High	Not Found	Peak Found	High	Not Found	Not Found	High	Not Found	High	8.558e-06	3.787e-09	6.47	62.4
FALSE	High	[K].AALQTAPESADDSPSQLSK.[W]	1xDeamidated [Q16]; 2xPhospho [T5(99.6); S]	0.0348954	0.00220769	1	1	1	O43524	O43524 [272-290]	O43524 2xPhospho [T276(99.6); S]	0	2076.84	102253	131963		214621	104978		145488	98954	62836.8		Peak Found	Peak Found	Not Found	High	Peak Found	Not Found	Peak Found	Peak Found	Peak Found	High	0.0007107	0.00813	1.85	63.28
FALSE	High	[K].AALSASEGEEVPQDK.[A]	1xPhospho [S4(99.7)]	0.0251429	0.00160879	1	1	3	O95831	O95831 [113-127]	O95831 1xPhospho [S116(99.7)]	0	1610.69	364596			448427			209458				High	Not Found	Not Found	High	Not Found	Not Found	High	Not Found	Not Found	High	0.0005163	0.006042	2.14	52.63
FALSE	High	[K].AALSEEELEK.[K]	1xPhospho [S4(100)]	0.000782408	0.000141789	1	1	3	Q04637	Q04637 [1235-1244]	Q04637 1xPhospho [S1238(100)]	0	1198.52	7.02258e+06			7.65963e+06			7.63158e+06				High	Not Found	Not Found	High	Not Found	Not Found	High	Not Found	Not Found	High	3.779e-05	0.0001936	3.18	55.8
FALSE	High	[K].AAMYDIISSPSK.[D]	1xPhospho [S9(100)]	7.89701e-05	3.14946e-05	1	1	6	Q6KC79	Q6KC79 [342-353]	Q6KC79 1xPhospho [S350(100)]	0	1362.6		18420978	7.18154e+06		1.99384e+07			2.2705e+07	5.33069e+06		Not Found	High	High	Not Found	High	Not Found	Not Found	High	High	High	8.558e-06	1.506e-05	3.62	85.66
FALSE	High	[K].AAMYDIISSPSK.[D]	1xOxidation [M3]; 1xPhospho [S9(100)]	0.000213674	6.12952e-05	1	1	4	Q6KC79	Q6KC79 [342-353]	Q6KC79 1xPhospho [S350(100)]	0	1378.6		4.41358e+06	657414		4.92775e+06			6.25166e+06			Not Found	High	Peak Found	Not Found	High	Not Found	Not Found	High	Not Found	High	1.484e-05	4.574e-05	3.28	67.87
FALSE	High	[K].AANQVEETLHTHLPQTPETNFR.[D]	1xPhospho [T16(100)]	0.00203866	0.000208857	1	1	5	Q5VZL5	Q5VZL5 [202-223]	Q5VZL5 1xPhospho [T217(100)]	0	2613.21	823365			1.73924e+06			1.91495e+06				High	Not Found	Not Found	High	Not Found	Not Found	High	Not Found	Not Found	High	7.264e-05	0.0005108	3.3	88.35
FALSE	High	[K].AANRTPPKSPGDPSK.[D]	2xPhospho [T5(100); S9(100)]	0.00141143	0.000188186	1	1	6	O94811	O94811 [10-24]	O94811 2xPhospho [T14(100); S18(100)]	2	1682.73	434928	4.75263e+06	32738.7		6.47221e+06	14758.9		6.36068e+06	6237.8		Peak Found	High	Peak Found	Not Found	High	Peak Found	Not Found	High	Peak Found	High	6.405e-05	0.0003555	3.45	23.34
FALSE	High	[K].AAPAQVRPPSPGNIRPVK.[R]	1xPhospho [S10(100)]	3.7538e-05	3.14946e-05	1	1	12	Q14244	Q14244 [356-373]	Q14244 1xPhospho [S365(100)]	0	1935.03	6.35551e+06		1.28774e+06	9.21336e+06		1.48979e+06	8.02572e+06		980809		High	Not Found	High	High	Not Found	High	High	Not Found	Peak Found	High	8.558e-06	6.632e-06	3.67	67.26
FALSE	High	[K].AAPEASSPPASPLQHLLPGK.[A]	1xDeamidated [Q14]; 2xPhospho [S7(100); S11(100)]	4.0393e-06	3.14946e-05	1	1	13	Q96TA1	Q96TA1 [686-705]	Q96TA1 2xPhospho [S692(100); S696(100)]	0	2128.97		550832	3.9037e+06	66461	149575	3.4293e+06	77768.6		3.87976e+06		Not Found	High	High	Peak Found	Peak Found	High	Peak Found	Not Found	High	High	8.558e-06	5.747e-07	3.56	108.65
FALSE	High	[K].AAPEASSPPASPLQHLLPGK.[A]	2xPhospho [S7(100); S11(100)]	2.72454e-07	3.14946e-05	1	1	30	Q96TA1	Q96TA1 [686-705]	Q96TA1 2xPhospho [S692(100); S696(100)]	0	2127.99	7.04353e+07	41246.7	7.0926e+07	7.6458e+07	26584.9	4.13858e+07	7.02912e+07	34341.6	5.65763e+07		High	Peak Found	High	High	Peak Found	High	High	Peak Found	High	High	8.558e-06	3.03e-08	5.15	104.18
FALSE	High	[K].AAPEASSPPASPLQHLLPGK.[A]	1xPhospho [S7(100)]	2.1328e-07	3.14946e-05	1	1	35	Q96TA1	Q96TA1 [686-705]	Q96TA1 1xPhospho [S692(100)]	0	2048.02	6.20199e+06		2.88011e+07	3.12553e+06		3.44714e+07	5.44181e+06		2.41953e+07		High	Not Found	High	High	Not Found	High	High	Not Found	High	High	8.558e-06	2.319e-08	4.91	102.97
FALSE	High	[K].AAPPPPALTPDSQTVDSSCK.[T]	1xCarbamidomethyl [C19]; 1xPhospho [T9(100)]	4.22298e-06	3.14946e-05	1	1	8	Q9H7N4	Q9H7N4 [981-1000]	Q9H7N4 1xPhospho [T989(100)]	0	2118.94	1.39999e+06	2.44335e+06		1.67889e+06	3.37453e+06		1.37179e+06	2.98889e+06			Peak Found	High	Not Found	Peak Found	High	Not Found	Peak Found	High	Not Found	High	8.558e-06	6.044e-07	5.11	64.16
FALSE	High	[K].AAPPPPALTPDSQTVDSSCK.[T]	1xCarbamidomethyl [C19]; 2xPhospho [T9(100); S12(99.3)]	0.000164806	6.12952e-05	1	1	6	Q9H7N4	Q9H7N4 [981-1000]	Q9H7N4 2xPhospho [T989(100); S992(99.3)]	0	2198.91		1.35434e+06		310082	1.19443e+06		182611	1.36222e+06			Not Found	High	Not Found	Peak Found	High	Not Found	Peak Found	High	Not Found	High	1.484e-05	3.411e-05	4.83	64.72
FALSE	High	[K].AAPPPPALTPDSQTVDSSCK.[T]	1xCarbamidomethyl [C19]; 1xDeamidated [Q13]; 1xPhospho [T9(100)]	0.00103825	0.000188186	1	1	3	Q9H7N4	Q9H7N4 [981-1000]	Q9H7N4 1xPhospho [T989(100)]	0	2119.93	221127	907526	686241		1.75609e+06	487314		575699	974327		Peak Found	High	Peak Found	Not Found	High	Peak Found	Not Found	High	Peak Found	High	4.8e-05	0.0002605	3.1	67.33
FALSE	High	[K].AAPPPPALTPDSQTVDSSCK.[T]	1xCarbamidomethyl [C19]; 1xDeamidated [Q13]; 2xPhospho [T9(100); S12(99.1)]	0.0424908	0.00242061	1	1	1	Q9H7N4	Q9H7N4 [981-1000]	Q9H7N4 2xPhospho [T989(100); S992(99.1)]	0	2199.89										No Quan Values	Not Found	Not Found	Not Found	Not Found	Not Found	Not Found	Not Found	High	Not Found	High	0.0007899	0.009738	3.15
FALSE	High	[K].AAPPPPALTPDSQTVDSSCKTPEVSFLPEEATEEAGVR.[G]	1xCarbamidomethyl [C19]; 2xPhospho [T9(98.6); S/T]	2.71869e-05	3.14946e-05	1	1	6	Q9H7N4	Q9H7N4 [981-1018]	Q9H7N4 2xPhospho [T989(98.6); S/T]	1	4140.84			4.44627e+07			3.43536e+07			3.43027e+07		Not Found	Not Found	High	Not Found	Not Found	High	Not Found	Not Found	High	High	8.558e-06	4.65e-06	3.8	111.52
FALSE	High	[K].AAPPPPALTPDSQTVDSSCKTPEVSFLPEEATEEAGVR.[G]	1xCarbamidomethyl [C19]; 1xDeamidated [Q13]; 2xPhospho [T/S]	0.000617701	0.000141789	1	1	1	Q9H7N4	Q9H7N4 [981-1018]		1	4141.82										No Quan Values	Not Found	Not Found	Not Found	Not Found	Not Found	High	Not Found	Not Found	Not Found	High	3.25e-05	0.0001505	3.71
FALSE	High	[K].AAPPPPALTPDSQTVDSSCKTPEVSFLPEEATEEAGVR.[G]	1xCarbamidomethyl [C19]; 3xPhospho [S/T]	0.00751552	0.00059506	1	1	1	Q9H7N4	Q9H7N4 [981-1018]		1	4220.81		476212									Not Found	High	Not Found	Not Found	Not Found	Not Found	Not Found	Not Found	Not Found	High	0.0001758	0.001867	1.88	114.54
FALSE	High	[K].AAPPPPPPPPPLESSPR.[V]	1xPhospho [S15(99.8)]	2.07214e-09	3.14946e-05	1	1	28	Q5T4S7	Q5T4S7 [606-622]	Q5T4S7 1xPhospho [S620(99.8)]	0	1783.88	256152	3.96671e+06	3.34072e+07	194474	2.46416e+06	3.90659e+07	194435		1.866e+07		Peak Found	High	High	Peak Found	High	High	Peak Found	Not Found	High	High	8.558e-06	1.464e-10	5.37	75.48
FALSE	High	[K].AAPQSPSVPK.[K]	1xPhospho [S5(99.5)]	0.0400181	0.00229855	1	1	10	O75694	O75694 [988-997]	O75694 1xPhospho [S992(99.5)]	0	1061.5		15714414	98921.6		1.42733e+07	133944		1.3892e+07	72158.5		Not Found	High	Peak Found	Not Found	High	Peak Found	Not Found	High	Peak Found	High	0.0007418	0.009247	1.96	37.18
FALSE	High	[K].AAPWGSNPSPSAESTQAMDR.[S]	1xOxidation [M18]; 1xPhospho [S9(99.4)]	1.76705e-06	3.14946e-05	1	1	4	Q96N67	Q96N67 [938-957]	Q96N67 1xPhospho [S946(99.4)]	0	2155.88	624242		1.33081e+06			1.40024e+06			1.23341e+06		Peak Found	Not Found	High	Not Found	Not Found	High	Not Found	Not Found	High	High	8.558e-06	2.333e-07	5.49	64.09
FALSE	High	[K].AAPWGSNPSPSAESTQAMDR.[S]	1xPhospho [S9(99.6)]	2.90191e-07	3.14946e-05	1	1	12	Q96N67	Q96N67 [938-957]	Q96N67 1xPhospho [S946(99.6)]	0	2139.88	425470	2156617	6.95531e+06	342798	646130	9.17491e+06		977954	1.00259e+07		Peak Found	High	High	Peak Found	High	High	Not Found	Peak Found	High	High	8.558e-06	3.241e-08	4.68	75.34
FALSE	High	[K].AAQQAASSSGQGQQAQTPTGK.[Q]	1xPhospho [T17(99.7)]	5.11914e-07	3.14946e-05	1	1	4	P48729	P48729 [305-325]	P48729 1xPhospho [T321(99.7)]	0	2081.92		636447			777118			659017			Not Found	High	Not Found	Not Found	High	Not Found	Not Found	High	Not Found	High	8.558e-06	6.029e-08	4.64	21.4
FALSE	High	[K].AAQQDSDSDGEALGGNPMVAGFQDDVDLEDQPR.[G]	2xPhospho [S6(100); S8(100)]	9.81971e-05	3.14946e-05	1	1	3	Q3YEC7	Q3YEC7 [420-452]	Q3YEC7 2xPhospho [S425(100); S427(100)]	0	3607.42		525097			336578			288323			Not Found	High	Not Found	Not Found	High	Not Found	Not Found	High	Not Found	High	8.558e-06	1.912e-05	2.36	116.41
FALSE	High	[K].AAQQDSDSDGEALGGNPMVAGFQDDVDLEDQPR.[G]	1xOxidation [M18]; 2xPhospho [S6(100); S8(100)]	3.72644e-05	3.14946e-05	1	1	3	Q3YEC7	Q3YEC7 [420-452]	Q3YEC7 2xPhospho [S425(100); S427(100)]	0	3623.42		1.68942e+06			1.56507e+06			1.16912e+06			Not Found	High	Not Found	Not Found	High	Not Found	Not Found	High	Not Found	High	8.558e-06	6.554e-06	4.76	102.55
FALSE	High	[K].AAQQDSDSDGEALGGNPMVAGFQDDVDLEDQPR.[G]	1xPhospho [S8(99.6)]	5.93803e-07	3.14946e-05	1	1	2	Q3YEC7	Q3YEC7 [420-452]	Q3YEC7 1xPhospho [S427(99.6)]	0	3527.45		333194			140762			404256			Not Found	High	Not Found	Not Found	Peak Found	Not Found	Not Found	High	Not Found	High	8.558e-06	7.096e-08	3.49	112.76
FALSE	High	[K].AAQQDSDSDGEALGGNPMVAGFQDDVDLEDQPR.[G]	1xDeamidated [N16]; 1xOxidation [M18]; 2xPhospho [S6(100); S8(100)]	0.000975955	0.000188186	1	1	1	Q3YEC7	Q3YEC7 [420-452]	Q3YEC7 2xPhospho [S425(100); S427(100)]	0	3624.4										No Quan Values	Not Found	Not Found	Not Found	Not Found	High	Not Found	Not Found	Not Found	Not Found	High	4.8e-05	0.0002439	4.22
FALSE	High	[K].AAQQGEPHPEFSADSPSPGLNMELEDIAK.[L]	1xDeamidated [N21]; 1xPhospho [S15(100)]	5.49299e-07	3.14946e-05	1	1	2	Q9NZ71	Q9NZ71 [289-317]	Q9NZ71 1xPhospho [S303(100)]	0	3146.37	1.09235e+06		2.89855e+06	918745			1.06572e+06		3.12086e+06		Peak Found	Not Found	High	Peak Found	Not Found	Not Found	Peak Found	Not Found	High	High	8.558e-06	6.514e-08	5.55	107.97
FALSE	High	[K].AAQQGEPHPEFSADSPSPGLNMELEDIAK.[L]	1xPhospho [S15(100)]	1.44584e-09	3.14946e-05	1	1	1	Q9NZ71	Q9NZ71 [289-317]	Q9NZ71 1xPhospho [S303(100)]	0	3145.38		298439				3.70044e+06		335717	1.58211e+06		Not Found	Peak Found	Not Found	Not Found	Not Found	High	Not Found	Peak Found	Peak Found	High	8.558e-06	9.903e-11	7.38	108.08
FALSE	High	[K].AAQQLQQEGGLGPPPPPPPSPR.[R]	1xPhospho [S20(100)]	1.22807e-09	3.14946e-05	1	1	20	Q9H2Z4	Q9H2Z4 [252-273]	Q9H2Z4 1xPhospho [S271(100)]	0	2299.12	1.09769e+06		2.64858e+07	189264		2.92393e+07	102215		2.15945e+07		High	Not Found	High	Peak Found	Not Found	High	Peak Found	Not Found	High	High	8.558e-06	8.266e-11	7.52	74.83
FALSE	High	[K].AAQQLQQEGGLGPPPPPPPSPR.[R]	1xDeamidated [Q]; 1xPhospho [S20(100)]	0.000130201	3.14946e-05	1	1	2	Q9H2Z4	Q9H2Z4 [252-273]	Q9H2Z4 1xPhospho [S271(100)]	0	2300.11	733963		5.7503e+06	840318		1.77356e+06					Peak Found	Not Found	High	Peak Found	Not Found	High	Not Found	Not Found	Not Found	High	8.558e-06	2.617e-05	4.62	77.64
FALSE	High	[K].AAQQLQQEGGLGPPPPPPPSPR.[R]	2xDeamidated [Q6; Q]; 1xPhospho [S20(100)]	0.000297468	6.12952e-05	1	1	11	Q9H2Z4	Q9H2Z4 [252-273]	Q9H2Z4 1xPhospho [S271(100)]	0	2301.09	1.53165e+06	4.87653e+06	1.89287e+07	1.33698e+06	9.83917e+06	2.01831e+07	607608	4.36419e+06	1.86464e+07		Peak Found	Peak Found	High	Peak Found	Peak Found	High	Peak Found	Peak Found	High	High	1.484e-05	6.65e-05	4.3	77.8
FALSE	High	[K].AAQQLQQEGGLGPPPPPPPSPR.[R]	3xDeamidated [Q4; Q6; Q7]; 1xPhospho [S20(100)]	0.000355406	9.23075e-05	1	1	3	Q9H2Z4	Q9H2Z4 [252-273]	Q9H2Z4 1xPhospho [S271(100)]	0	2302.08		1.89806e+06		954841		9.40362e+06	549981				Not Found	Peak Found	Not Found	Peak Found	Not Found	High	Peak Found	Not Found	High	High	2.158e-05	8.11e-05	3.76	77.92
FALSE	High	[K].AAQQQLQQDSGGGGGGGGTGCPQQQQAQQQSPR.[R]	1xCarbamidomethyl [C21]; 1xPhospho [S31(100)]	4.64942e-12	3.14946e-05	1	1	3	P43699	P43699 [224-256]	P43699 1xPhospho [S254(100)]	0	3375.45		1.70791e+06			2.4604e+06			1.85105e+06			Not Found	High	Not Found	Not Found	High	Not Found	Not Found	High	Not Found	High	8.558e-06	1.871e-13	7.17	37.65
FALSE	High	[K].AAQSLDEMSQTITDLLSEQK.[A]	1xOxidation [M8]; 1xPhospho [S4(99.2)]	0.00230954	0.000231016	1	1	2	Q8TDY2	Q8TDY2 [621-640]	Q8TDY2 1xPhospho [S624(99.2)]	0	2304.03	492350		980075	431873		945523	205310		1.4726e+06		High	Not Found	Peak Found	High	Not Found	Peak Found	Peak Found	Not Found	Peak Found	High	7.637e-05	0.0005779	1.75	111.35
FALSE	High	[K].AAQSLDEMSQTITDLLSEQK.[A]	2xDeamidated [Q3; Q10]; 1xOxidation [M8]; 1xPhospho [S/T]	0.0110949	0.000858994	1	1	1	Q8TDY2	Q8TDY2 [621-640]		0	2306	3.32704e+06		1.51148e+07	3.49286e+06			3.21006e+06				Peak Found	Not Found	Peak Found	High	Not Found	Not Found	Peak Found	Not Found	Not Found	High	0.0002545	0.002751	1.4	111.1
FALSE	High	[K].AAQSNENLSDSQQEPPK.[S]	1xPhospho [S9(100)]	0.0100052	0.000772656	1	1	6	P49750	P49750 [895-911]	P49750 1xPhospho [S903(100)]	0	1922.81	794487	178365		467056	299662	15757.9	579918	332647			High	Peak Found	Not Found	High	Peak Found	Peak Found	High	Peak Found	Not Found	High	0.0002145	0.002488	1.96	34.52
FALSE	High	[K].AASADSTTEGTPADGFTVLSTK.[S]	1xPhospho [S3(100)]	1.70272e-06	3.14946e-05	1	1	3	O75367	O75367 [168-189]	O75367 1xPhospho [S170(100)]	0	2206.98	41049	180572	2.35297e+06		123909	1.94538e+06			1.85327e+06		Peak Found	High	Peak Found	Not Found	Peak Found	High	Not Found	Not Found	High	High	8.558e-06	2.243e-07	5.65	94.16
FALSE	High	[K].AASADSTTEGTPADGFTVLSTK.[S]	2xPhospho [T11(97); S/T]	0.00626628	0.000481764	1	1	2	O75367	O75367 [168-189]	O75367 2xPhospho [T178(97); S/T]	0	2286.94		2148129			2.24975e+06			2.55286e+06			Not Found	Peak Found	Not Found	Not Found	High	Not Found	Not Found	High	Not Found	High	0.0001441	0.001558	2.17	99.26
FALSE	High	[K].AASDIWKPVLSIDTEPR.[K]	1xPhospho [S3(100)]	0.0653106	0.00339036	1	1	1	Q96JM3	Q96JM3 [510-526]	Q96JM3 1xPhospho [S512(100)]	0	1977.97										No Quan Values	Not Found	Not Found	Not Found	Not Found	Not Found	High	Not Found	Not Found	Not Found	High	0.001093	0.01452	1
FALSE	High	[K].AASDSCKEPVANSRESSPLPK.[E]	1xCarbamidomethyl [C6]; 2xPhospho [S13(99.6); S]	0.0310113	0.00202579	1	1	2	Q9HCE3	Q9HCE3 [282-302]	Q9HCE3 2xPhospho [S294(99.6); S]	2	2390.01										No Quan Values	Not Found	Not Found	Not Found	Not Found	High	Not Found	Not Found	High	Not Found	High	0.0006513	0.007329	2.47
FALSE	High	[K].AASEELLEK.[S]	1xPhospho [S3(100)]	0.000427713	0.000117272	1	1	6	Q6ZV73	Q6ZV73 [513-521]	Q6ZV73 1xPhospho [S515(100)]	0	1069.48										No Quan Values	High	Not Found	Not Found	High	Not Found	Not Found	High	Not Found	Not Found	High	2.656e-05	0.0001001	3.18
FALSE	High	[K].AASELGQQPMTELDSSSDLISSPGKK.[G]	2xDeamidated [Q7; Q8]; 1xPhospho [S/T]	0.188479	0.00907737	1	1	1	O15018	O15018 [1217-1242]		1	2758.24										No Quan Values	Not Found	Not Found	Not Found	Not Found	Not Found	High	Not Found	Not Found	Not Found	High	0.002715	0.04263	2.21
FALSE	High	[K].AASEQQADTSGGDSPK.[D]	1xPhospho [S14(100)]	0.00201099	0.000208857	1	1	3	P85037	P85037 [286-301]	P85037 1xPhospho [S299(100)]	0	1628.64	330961			400960			348807				Peak Found	Not Found	Not Found	High	Not Found	Not Found	High	Not Found	Not Found	High	7.264e-05	0.0005027	2.16	17.89
FALSE	High	[K].AASEQQADTSGGDSPKDESKPPFSYAQLIVQAISSAQDR.[Q]	1xPhospho [S/T/Y]	3.69939e-11	3.14946e-05	1	1	3	P85037	P85037 [286-324]		1	4159.91	1.2894e+06		2.5516e+07	2.229e+06		2.09119e+07	1.74862e+06		2.11782e+07		Peak Found	Not Found	High	Peak Found	Not Found	High	Peak Found	Not Found	High	High	8.558e-06	1.805e-12	9.08	124.18
FALSE	High	[K].AASEQQADTSGGDSPKDESKPPFSYAQLIVQAISSAQDR.[Q]	2xPhospho [T/S/Y]	1.22986e-08	3.14946e-05	1	1	6	P85037	P85037 [286-324]		1	4239.88			3.78685e+07			2.30179e+07			2.88679e+07		Not Found	Not Found	High	Not Found	Not Found	High	Not Found	Not Found	High	High	8.558e-06	1.024e-09	7.59	124.87
FALSE	High	[K].AASITSEVFNK.[F]	1xPhospho [S3(100)]	0.00108394	0.000188186	1	1	3	Q9Y5B9	Q9Y5B9 [186-196]	Q9Y5B9 1xPhospho [S188(100)]	0	1246.57		690756	1.05679e+07			1.00437e+07			8.67866e+06		Not Found	Peak Found	High	Not Found	Not Found	High	Not Found	Not Found	High	High	4.8e-05	0.0002723	3.84	81.12
FALSE	High	[K].AASLTEDR.[D]	1xPhospho [S3(100)]	0.00712298	0.000572771	1	1	3	Q04637	Q04637 [1207-1214]	Q04637 1xPhospho [S1209(100)]	0	942.393	654125			535498			527215				High	Not Found	Not Found	High	Not Found	Not Found	High	Not Found	Not Found	High	0.0001666	0.001773	2.21	29.64
FALSE	High	[K].AASLTEDRDR.[G]	1xPhospho [S3(100)]	0.00127782	0.000188186	1	1	3	Q04637	Q04637 [1207-1216]	Q04637 1xPhospho [S1209(100)]	1	1213.52	471751			590658			913250				High	Not Found	Not Found	High	Not Found	Not Found	High	Not Found	Not Found	High	6.405e-05	0.0003219	2.86	26.26
FALSE	High	[K].AASPSPQSVR.[R]	2xPhospho [S3(100); S5(100)]	0.00537498	0.000412789	1	1	11	Q8IYB3	Q8IYB3 [736-745]	Q8IYB3 2xPhospho [S738(100); S740(100)]	0	1159.45	1.59531e+08	335016	198157	1.62326e+08	330322	321208	1.76436e+08	372862	248206		High	Peak Found	Peak Found	High	High	High	High	High	Peak Found	High	0.0001263	0.001339	2.75	28.39
FALSE	High	[K].AASPSPQSVR.[R]	1xDeamidated [Q7]; 1xPhospho [S3(100)]	0.00664457	0.000551708	1	1	3	Q8IYB3	Q8IYB3 [736-745]	Q8IYB3 1xPhospho [S738(100)]	0	1080.47	3.1184e+06	50678		3.14759e+06			3.2365e+06	42748.5			High	Peak Found	Not Found	High	Not Found	Not Found	High	Peak Found	Not Found	High	0.0001485	0.001652	2.55	32.42
FALSE	High	[K].AASPSPQSVR.[R]	1xPhospho [S3(100)]	0.00743524	0.00059506	1	1	12	Q8IYB3	Q8IYB3 [736-745]	Q8IYB3 1xPhospho [S738(100)]	0	1079.49	7.52213e+06	2.57397e+07	271044	1.01438e+06	3.65376e+07	339369		3.12381e+07	287819		High	High	High	High	High	Peak Found	Not Found	High	Peak Found	High	0.0001758	0.001852	2.05	27.84
FALSE	High	[K].AASPSPQSVRR.[V]	2xPhospho [S3(100); S5(100)]	0.0267976	0.0016919	1	1	2	Q8IYB3	Q8IYB3 [736-746]	Q8IYB3 2xPhospho [S738(100); S740(100)]	1	1315.56	2.5967e+06	92602		2.91152e+06		13463.8	2.94342e+06	53215.3			High	Peak Found	Not Found	Peak Found	Not Found	Peak Found	High	Peak Found	Not Found	High	0.0005484	0.006393	2.53	25.48
FALSE	High	[K].AASPSPQSVRR.[V]	3xPhospho [S3(100); S5(100); S8(100)]	0.142375	0.00705842	1	1	2	Q8IYB3	Q8IYB3 [736-746]	Q8IYB3 3xPhospho [S738(100); S740(100); S743(100)]	1	1395.52	350523	98648.3		463853	110534		606924	85688.8			Peak Found	Peak Found	Not Found	High	Peak Found	Not Found	High	Peak Found	Not Found	High	0.002133	0.03127	2.13	24
FALSE	High	[K].AASPVLQEDIDIEGVQSEGQDNGAEDSGDTEDELR.[R]	1xPhospho [S3(100)]	2.98062e-06	3.14946e-05	1	1	4	P18887	P18887 [459-493]	P18887 1xPhospho [S461(100)]	0	3768.59		1.50087e+06	1.21897e+06		2.63919e+06	808216		1.88903e+06	1.2049e+06		Not Found	High	Peak Found	Not Found	High	Peak Found	Not Found	High	Peak Found	High	8.558e-06	4.132e-07	5.68	104.37
FALSE	High	[K].AASPVLQEDIDIEGVQSEGQDNGAEDSGDTEDELR.[R]	2xPhospho [S3(100); S27(100)]	3.80674e-06	3.14946e-05	1	1	4	P18887	P18887 [459-493]	P18887 2xPhospho [S461(100); S485(100)]	0	3848.55		1.69164e+06			2.07354e+06			1.80196e+06			Not Found	High	Not Found	Not Found	High	Not Found	Not Found	High	Not Found	High	8.558e-06	5.402e-07	3.14	104.74
FALSE	High	[K].AASPVLQEDIDIEGVQSEGQDNGAEDSGDTEDELR.[R]	1xDeamidated [Q20]; 1xPhospho [S3(100)]	0.00616713	0.000481764	1	1	1	P18887	P18887 [459-493]	P18887 1xPhospho [S461(100)]	0	3769.57										No Quan Values	Not Found	Not Found	Not Found	Not Found	Not Found	Not Found	Not Found	High	Not Found	High	0.0001441	0.001537	2.6
FALSE	High	[K].AASPVLQEDIDIEGVQSEGQDNGAEDSGDTEDELRR.[V]	2xDeamidated [Q16; Q]; 2xPhospho [S27(100); T30(100)]	0.000122246	3.14946e-05	1	1	2	P18887	P18887 [459-494]	P18887 2xPhospho [S485(100); T488(100)]	1	4006.62	2.02537e+06	902181	1.48794e+06	948126	1.09371e+06			795536			High	Peak Found	Peak Found	Peak Found	Peak Found	Not Found	Not Found	High	Not Found	High	8.558e-06	2.439e-05	4.13	98.51
FALSE	High	[K].AASPVLQEDIDIEGVQSEGQDNGAEDSGDTEDELRR.[V]	3xPhospho [S3(100); S17(100); S27(100)]	1.01864e-10	3.14946e-05	1	1	18	P18887	P18887 [459-494]	P18887 3xPhospho [S461(100); S475(100); S485(100)]	1	4084.62	2.02655e+06	1.69089e+07		5.19581e+06	2.07566e+07		588872	2.33553e+07			High	High	Not Found	High	High	Not Found	Peak Found	High	Not Found	High	8.558e-06	5.454e-12	8.39	100.47
FALSE	High	[K].AASPVLQEDIDIEGVQSEGQDNGAEDSGDTEDELRR.[V]	1xDeamidated [Q/N]; 3xPhospho [S3(100); S17(100); S27(100)]	1.02623e-10	3.14946e-05	1	1	3	P18887	P18887 [459-494]	P18887 3xPhospho [S461(100); S475(100); S485(100)]	1	4085.61		1.18847e+06						731290			Not Found	Peak Found	Not Found	Not Found	High	Not Found	Not Found	High	Not Found	High	8.558e-06	5.497e-12	9.05	100.27
FALSE	High	[K].AASPVLQEDIDIEGVQSEGQDNGAEDSGDTEDELRR.[V]	1xDeamidated [Q/N]; 1xPhospho [S27(100)]	5.06697e-09	3.14946e-05	1	1	6	P18887	P18887 [459-494]	P18887 1xPhospho [S485(100)]	1	3925.67	1.05987e+06	5.08252e+06	4.05962e+06		4.95357e+06	1.07445e+06		3.23491e+06	3.2687e+06		Peak Found	High	Peak Found	Not Found	High	High	Not Found	High	High	High	8.558e-06	3.896e-10	8.09	97.98
FALSE	High	[K].AASPVLQEDIDIEGVQSEGQDNGAEDSGDTEDELRR.[V]	2xDeamidated [Q16; Q20]; 1xPhospho [S27(100)]	9.6536e-07	3.14946e-05	1	1	2	P18887	P18887 [459-494]	P18887 1xPhospho [S485(100)]	1	3926.66										No Quan Values	Not Found	Not Found	Not Found	Not Found	Not Found	Not Found	Not Found	High	Not Found	High	8.558e-06	1.205e-07	6.56
FALSE	High	[K].AASPVLQEDIDIEGVQSEGQDNGAEDSGDTEDELRR.[V]	2xPhospho [S27(100); T30(100)]	4.98901e-12	3.14946e-05	1	1	20	P18887	P18887 [459-494]	P18887 2xPhospho [S485(100); T488(100)]	1	4004.66	5.7555e+06	6.04302e+07	2.46622e+06		5.81121e+07			4.32595e+07	1.8065e+06		High	High	High	High	High	Not Found	Not Found	High	Peak Found	High	8.558e-06	2.019e-13	9.87	98.89
FALSE	High	[K].AASPVLQEDIDIEGVQSEGQDNGAEDSGDTEDELRR.[V]	1xDeamidated [Q16]; 2xPhospho [S17(100); S27(100)]	1.26088e-06	3.14946e-05	1	1	1	P18887	P18887 [459-494]	P18887 2xPhospho [S475(100); S485(100)]	1	4005.64	806800			827575	2.72277e+06	1.37204e+06		887381			Peak Found	Not Found	Not Found	Peak Found	High	Peak Found	Not Found	Peak Found	Not Found	High	8.558e-06	1.612e-07	5.93	98.61
FALSE	High	[K].AASPVLQEDIDIEGVQSEGQDNGAEDSGDTEDELRR.[V]	1xPhospho [S3(100)]	6.3404e-13	3.14946e-05	1	1	17	P18887	P18887 [459-494]	P18887 1xPhospho [S461(100)]	1	3924.69		5.50696e+07	5.46347e+06		4.6361e+07	1.8578e+06		3.5176e+07	1.47982e+06		High	High	Peak Found	Not Found	High	Peak Found	Not Found	High	Peak Found	High	8.558e-06	2.123e-14	9.8	96.02
FALSE	High	[K].AASREEPIEWEF.[-]	1xPhospho [S3(100)]	0.00120225	0.000188186	1	1	4	P39880	P39880 [1494-1505]	P39880 1xPhospho [S1496(100)]	1	1543.65		729854			1.04938e+06		197860	1.23285e+06			Not Found	High	Not Found	Not Found	High	Not Found	Peak Found	High	Not Found	High	5.378e-05	0.0003022	3.44	112.93
FALSE	High	[K].AASSPSNPAALPVASDSSPMGSK.[T]	2xPhospho [S]	7.70102e-05	3.14946e-05	1	1	3	Q7Z5J4	Q7Z5J4 [1105-1127]		0	2288.95		1.48744e+06			1.27474e+06			1.63103e+06			Not Found	High	Not Found	Not Found	High	Not Found	Not Found	High	Not Found	High	8.558e-06	1.46e-05	4.68	80.42
FALSE	High	[K].AASSPSNPAALPVASDSSPMGSK.[T]	1xPhospho [S]	1.85657e-08	3.14946e-05	1	1	3	Q7Z5J4	Q7Z5J4 [1105-1127]		0	2208.98			1.89126e+07			1.78405e+07			1.75697e+07		Not Found	Not Found	High	Not Found	Not Found	High	Not Found	Not Found	High	High	8.558e-06	1.607e-09	7.29	77.42
FALSE	High	[K].AASTDLGAGETVVGK.[V]	1xPhospho [S3(100)]	3.64553e-05	3.14946e-05	1	1	1	Q15032	Q15032 [971-985]	Q15032 1xPhospho [S973(100)]	0	1455.67								793661			Not Found	Not Found	Not Found	Not Found	Not Found	Not Found	Not Found	High	Not Found	High	8.558e-06	6.4e-06	4.02	64.32
FALSE	High	[K].AASWLFK.[N]	1xPhospho [S3(100)]	0.00952865	0.000726658	1	1	3	Q5THJ4	Q5THJ4 [2669-2675]	Q5THJ4 1xPhospho [S2671(100)]	0	902.417	24830.6		504665			494786			369946		Peak Found	Not Found	High	Not Found	Not Found	High	Not Found	Not Found	High	High	0.0002054	0.002374	2.75	103.26
FALSE	High	[K].AASYTEEDENHTAK.[D]	1xPhospho [S3(100)]	1.43206e-05	3.14946e-05	1	1	2	Q14126	Q14126 [780-793]	Q14126 1xPhospho [S782(100)]	0	1645.64	1.4686e+06			2.1656e+06			2.22312e+06				High	Not Found	Not Found	Peak Found	Not Found	Not Found	High	Not Found	Not Found	High	8.558e-06	2.295e-06	3.72	25.74
FALSE	High	[K].AATDAQDANQCCTSCEDNAPATSYCVECSEPLCETCVEAHQR.[V]	7xCarbamidomethyl [C11; C12; C15; C25; C28; C33; C36]; 2xDeamidated [N9; N18]; 1xPhospho [S29(100)]	0.000120965	3.14946e-05	1	1	1	Q13263	Q13263 [142-183]	Q13263 1xPhospho [S170(100)]	0	4947.82										No Quan Values	Not Found	Not Found	Not Found	Not Found	High	Not Found	Not Found	Not Found	Not Found	High	8.558e-06	2.418e-05	4.14
FALSE	High	[K].AATDAQDANQCCTSCEDNAPATSYCVECSEPLCETCVEAHQR.[V]	7xCarbamidomethyl [C11; C12; C15; C25; C28; C33; C36]; 1xDeamidated [Q10]; 1xPhospho [S29(100)]	0.000102109	3.14946e-05	1	1	1	Q13263	Q13263 [142-183]	Q13263 1xPhospho [S170(100)]	0	4946.83		988358									Not Found	High	Not Found	Not Found	Not Found	Not Found	Not Found	Not Found	Not Found	High	8.558e-06	1.999e-05	2.81	79.59
FALSE	High	[K].AATEALGEKSPDSATVSGYDIMK.[S]	1xPhospho [S10(100)]	2.56387e-08	3.14946e-05	1	1	2	Q6WCQ1	Q6WCQ1 [968-990]	Q6WCQ1 1xPhospho [S977(100)]	1	2421.09	274660	1.07126e+06		148934	1.353e+06	861231		1.49447e+06	883575		Peak Found	Peak Found	High	Peak Found	Peak Found	High	Not Found	Peak Found	Peak Found	High	8.558e-06	2.287e-09	5.99	86.27
FALSE	High	[K].AATEALGEKSPDSATVSGYDIMK.[S]	1xOxidation [M22]; 1xPhospho [T/S/Y]	1.29615e-05	3.14946e-05	1	1	3	Q6WCQ1	Q6WCQ1 [968-990]		1	2437.08		1.01737e+06	580483		576569	553930			514083		Not Found	High	Peak Found	Not Found	High	Peak Found	Not Found	High	Peak Found	High	8.558e-06	2.06e-06	3.29	71.92
FALSE	High	[K].AATEEENSHGQANGLLNAPSLGSPIR.[V]	2xPhospho [T3(99.2); S23(99.2)]	2.04803e-05	3.14946e-05	1	1	1	Q6IQ55	Q6IQ55 [400-425]	Q6IQ55 2xPhospho [T402(99.2); S422(99.2)]	0	2793.22		1.96548e+06			4.85044e+06	4.44241e+06		2.66392e+06			Not Found	Peak Found	Not Found	Not Found	Peak Found	High	Not Found	Peak Found	Not Found	High	8.558e-06	3.397e-06	4.16	97.44
FALSE	High	[K].AATEQEPLEGTEQTLDAEEEQEESEEAACGSK.[K]	1xCarbamidomethyl [C29]; 1xPhospho [S24(100)]	2.85093e-06	3.14946e-05	1	1	2	Q9ULW3	Q9ULW3 [9-40]	Q9ULW3 1xPhospho [S32(100)]	0	3575.44	909293			1.46661e+06							High	Not Found	Not Found	High	Not Found	Not Found	Not Found	Not Found	Not Found	High	8.558e-06	3.931e-07	5	86.55
FALSE	High	[K].AATESVPCSPSPLAGEIR.[R]	1xCarbamidomethyl [C8]; 1xPhospho [S/T]	7.14074e-05	3.14946e-05	1	1	3	Q8N9M1	Q8N9M1 [116-133]		0	1921.87		36330.2	1.53466e+06		77710.1	1.11153e+06		128336	1.31181e+06		Not Found	Peak Found	High	Not Found	Peak Found	High	Not Found	Peak Found	High	High	8.558e-06	1.344e-05	3.8	85.63
FALSE	High	[K].AATTATPAATTSPK.[E]	1xPhospho [T/S]	6.88797e-05	3.14946e-05	1	1	3	Q92766	Q92766 [1111-1124]		0	1368.64		2.0559e+06			2.03113e+06			2.40883e+06			Not Found	High	Not Found	Not Found	High	Not Found	Not Found	High	Not Found	High	8.558e-06	1.294e-05	3.21	31.64
FALSE	High	[K].AAVLSDSEDEEK.[A]	1xPhospho [S7(100)]	0.000283796	6.12952e-05	1	1	10	Q96ST2	Q96ST2 [394-405]	Q96ST2 1xPhospho [S400(100)]	0	1372.55	2.91189e+07			3.57735e+07			3.43909e+07				High	Not Found	Not Found	High	Not Found	Not Found	High	Not Found	Not Found	High	1.484e-05	6.293e-05	3.69	42.65
FALSE	High	[K].AAVLSDSEDEEK.[A]	2xPhospho [S5(100); S7(100)]	0.000223312	6.12952e-05	1	1	23	Q96ST2	Q96ST2 [394-405]	Q96ST2 2xPhospho [S398(100); S400(100)]	0	1452.52	4.53633e+08	2.38064e+06	78101.6	5.02211e+08	2.27204e+06	206704	5.14407e+08	2.12224e+06	223325		High	High	Peak Found	High	High	Peak Found	High	High	Peak Found	High	1.484e-05	4.811e-05	4.05	42.18
FALSE	High	[K].AAYGDLSSEEEEENEPESLGVVYK.[S]	1xDeamidated [N14]; 2xPhospho [S7(100); S8(100)]	6.7893e-05	3.14946e-05	1	1	4	O15541	O15541 [78-101]	O15541 2xPhospho [S84(100); S85(100)]	0	2805.1										No Quan Values	Not Found	Not Found	Not Found	Not Found	High	Not Found	Not Found	High	Not Found	High	8.558e-06	1.27e-05	4.15
FALSE	High	[K].AAYGDLSSEEEEENEPESLGVVYK.[S]	2xPhospho [S7(100); S8(100)]	1.581e-06	3.14946e-05	1	1	8	O15541	O15541 [78-101]	O15541 2xPhospho [S84(100); S85(100)]	0	2804.11		152757280			1.57553e+08			1.70166e+08			Not Found	High	Not Found	Not Found	High	Not Found	Not Found	High	Not Found	High	8.558e-06	2.065e-07	6.51	100.51
FALSE	High	[K].AAYGDLSSEEEEENEPESLGVVYK.[S]	1xDeamidated [N14]; 1xPhospho [Y3(97.2)]	0.00958041	0.000726658	1	1	1	O15541	O15541 [78-101]	O15541 1xPhospho [Y80(97.2)]	0	2725.13										No Quan Values	Not Found	Not Found	Not Found	Not Found	Not Found	Not Found	Not Found	High	Not Found	High	0.0002054	0.002381	2.72
FALSE	High	[K].AAYPDLENPPLLVTPSQQAK.[F]	1xPhospho [S16(100)]	0.0550962	0.00299757	1	1	2	P54136	P54136 [90-109]	P54136 1xPhospho [S105(100)]	0	2232.09	202838			177970			197322				Peak Found	Not Found	Not Found	High	Not Found	Not Found	High	Not Found	Not Found	High	0.000968	0.01239	1.78	108.43
FALSE	High	[K].ACADATLSQITNNIDPVGR.[I]	1xCarbamidomethyl [C2]; 1xPhospho [T6(99.6)]	0.00109683	0.000188186	1	1	2	P62873	P62873 [24-42]	P62873 1xPhospho [T29(99.6)]	0	2095.95	219272		1.43873e+06	227112		1.38306e+06	200677		1.26853e+06		High	Not Found	Peak Found	High	Not Found	Peak Found	Peak Found	Not Found	Peak Found	High	4.8e-05	0.0002759	2.47	111.52
FALSE	High	[K].ACADATLSQITNNIDPVGR.[I]	1xCarbamidomethyl [C2]; 1xDeamidated [Q9]; 1xPhospho [T/S]	0.00723844	0.000572771	1	1	1	P62873	P62873 [24-42]		0	2096.93										No Quan Values	High	Not Found	Not Found	Not Found	Not Found	Not Found	Not Found	Not Found	Not Found	High	0.0001666	0.001798	2.12
FALSE	High	[K].ACDASPESTPLTGQLPGK.[Q]	1xCarbamidomethyl [C2]; 1xPhospho [S5(100)]	1.53612e-05	3.14946e-05	1	1	7	Q96JA1	Q96JA1 [1065-1082]	Q96JA1 1xPhospho [S1069(100)]	0	1908.84		2863659	2.7051e+06		2.54742e+06	1.50228e+06		2.08013e+06	3.93119e+06		Not Found	High	High	Not Found	High	High	Not Found	High	High	High	8.558e-06	2.481e-06	4.13	78.29
FALSE	High	[K].ACEQPALAGADNPEHSPPCSVSPHTSSGSSSEEEDSGK.[Q]	2xCarbamidomethyl [C2; C19]; 1xPhospho [S/T]	3.5145e-05	3.14946e-05	1	1	3	Q9BWK5	Q9BWK5 [78-115]		0	3975.59	486205				1.0358e+06		648477				Peak Found	High	Not Found	Not Found	High	Not Found	Peak Found	High	Not Found	High	8.558e-06	6.152e-06	3.26	58.01
FALSE	High	[K].ACLVDEDSHSSAGTLPGPGASLPSSSGPGLTSPPYTATPIDHDYVK.[C]	1xCarbamidomethyl [C2]; 1xPhospho [S/T/Y]	4.82559e-06	3.14946e-05	1	1	2	Q9Y6J0	Q9Y6J0 [1316-1361]		0	4689.13				770234			577885				Not Found	Not Found	Not Found	High	Not Found	Not Found	Peak Found	Not Found	Not Found	High	8.558e-06	6.998e-07	3.59	106.51
FALSE	High	[K].ACLVDEDSHSSAGTLPGPGASLPSSSGPGLTSPPYTATPIDHDYVK.[C]	1xCarbamidomethyl [C2]; 2xPhospho [S/T/Y]	2.98511e-08	3.14946e-05	1	1	2	Q9Y6J0	Q9Y6J0 [1316-1361]		0	4769.1	541701			583562			1.0304e+06				Peak Found	Not Found	Not Found	High	Not Found	Not Found	High	Not Found	Not Found	High	8.558e-06	2.699e-09	4.78	110.01
FALSE	High	[K].ACSLAASEGLSSAQPNGPPEAEPRPPQSPASTASFIFSK.[G]	1xCarbamidomethyl [C2]; 1xPhospho [S28(98.7)]	4.01083e-09	3.14946e-05	1	1	5	Q9P206	Q9P206 [879-917]	Q9P206 1xPhospho [S906(98.7)]	0	4021.86	258266		1.76501e+07	399902		1.5954e+07	355025		1.57565e+07		Peak Found	Not Found	High	Peak Found	Not Found	High	Peak Found	Not Found	High	High	8.558e-06	3.014e-10	8.37	109.86
FALSE	High	[K].ACSLAASEGLSSAQPNGPPEAEPRPPQSPASTASFIFSK.[G]	1xCarbamidomethyl [C2]; 1xDeamidated [N16]; 1xPhospho [S28(98)]	1.54443e-07	3.14946e-05	1	1	2	Q9P206	Q9P206 [879-917]	Q9P206 1xPhospho [S906(98)]	0	4022.85				379329			500940				Not Found	Not Found	Not Found	Peak Found	Not Found	Not Found	High	Not Found	High	High	8.558e-06	1.626e-08	6.55	110.59
FALSE	High	[K].ACSPCSSQSSSSGICTDFWDLLVK.[L]	3xCarbamidomethyl [C2; C5; C15]; 1xPhospho [S3(100)]	6.36198e-05	3.14946e-05	1	1	6	Q7Z6Z7	Q7Z6Z7 [3371-3394]	Q7Z6Z7 1xPhospho [S3373(100)]	0	2772.14										No Quan Values	Not Found	Not Found	High	Not Found	Not Found	High	Not Found	Not Found	High	High	8.558e-06	1.186e-05	4.92
FALSE	High	[K].ACSVEELYAIPPDADVAK.[S]	1xCarbamidomethyl [C2]; 1xPhospho [S3(100)]	5.79052e-05	3.14946e-05	1	1	9	Q9H792	Q9H792 [790-807]	Q9H792 1xPhospho [S792(100)]	0	2027.9		2.90664e+06	610615		2.65603e+06	832775		2.5592e+06	980054		Not Found	High	Peak Found	Not Found	High	Peak Found	Not Found	High	Peak Found	High	8.558e-06	1.068e-05	3.46	102.08
FALSE	High	[K].ADAASSLTVDVTPPTAK.[A]	1xPhospho [T12(100)]	4.02379e-05	3.14946e-05	1	1	10	Q9H8Y8	Q9H8Y8 [404-420]	Q9H8Y8 1xPhospho [T415(100)]	0	1723.81		1.24402e+06	414152		1.08065e+06	104004		910467	422493		Not Found	High	High	Not Found	High	Peak Found	Not Found	High	High	High	8.558e-06	7.132e-06	4.09	84.44
FALSE	High	[K].ADDSREEEEENDDDNSLEGETFPLER.[D]	1xPhospho [S16(100)]	1.9511e-07	3.14946e-05	1	1	4	Q5VSL9	Q5VSL9 [375-400]	Q5VSL9 1xPhospho [S390(100)]	1	3120.21	4.35503e+06			4.28845e+06			4.11606e+06				High	Not Found	Not Found	High	Not Found	Not Found	High	Not Found	Not Found	High	8.558e-06	2.098e-08	5.09	84.89
FALSE	High	[K].ADEASELACPTPK.[E]	1xCarbamidomethyl [C9]; 1xPhospho [T11(100)]	0.133692	0.00668202	1	1	1	P49327	P49327 [2194-2206]	P49327 1xPhospho [T2204(100)]	0	1468.6	273368			304710			244302				High	Not Found	Not Found	Peak Found	Not Found	Not Found	Peak Found	Not Found	Not Found	High	0.00202	0.02927	1.02	50.98
FALSE	High	[K].ADEASELACPTPKEDGLAQQQTQLNLR.[S]	1xCarbamidomethyl [C9]; 1xPhospho [T11(100)]	2.62368e-10	3.14946e-05	1	1	5	P49327	P49327 [2194-2220]	P49327 1xPhospho [T2204(100)]	1	3063.41			9.01255e+06			1.05951e+07			7.87457e+06		Not Found	Not Found	High	Not Found	Not Found	High	Not Found	Not Found	High	High	8.558e-06	1.531e-11	7.07	89.15
FALSE	High	[K].ADEEEEVSDEVDGAEVPNPDSVTDDLK.[V]	1xDeamidated [N18]; 1xPhospho [S8(100)]	4.35004e-06	3.14946e-05	1	1	1	Q9H3R0	Q9H3R0 [385-411]	Q9H3R0 1xPhospho [S392(100)]	0	2984.19										No Quan Values	Not Found	Not Found	Not Found	Not Found	High	Not Found	Not Found	Not Found	Not Found	High	8.558e-06	6.25e-07	3.62
FALSE	High	[K].ADEEEEVSDEVDGAEVPNPDSVTDDLK.[V]	1xPhospho [S8(100)]	1.35944e-08	3.14946e-05	1	1	9	Q9H3R0	Q9H3R0 [385-411]	Q9H3R0 1xPhospho [S392(100)]	0	2983.21	4.09677e+06	3189642	1.12046e+07		5.32493e+06	7.56992e+06		5.6568e+06	3.14792e+06		Peak Found	High	Peak Found	Not Found	High	Peak Found	Not Found	High	Peak Found	High	8.558e-06	1.144e-09	5.05	100.98
FALSE	High	[K].ADEESDSQMSPSHSSTDDHSNWFIIGSK.[T]	1xPhospho [S10(99.7)]	9.12067e-13	3.14946e-05	1	1	14	Q8NEM7	Q8NEM7 [372-399]	Q8NEM7 1xPhospho [S381(99.7)]	0	3174.26	1.12881e+07	899228	5.8977e+07	1.44287e+07		6.86945e+07	1.10679e+07		9.89971e+07		High	Peak Found	High	High	Not Found	High	High	Not Found	High	High	8.558e-06	3.155e-14	9.64	93.02
FALSE	High	[K].ADEESDSQMSPSHSSTDDHSNWFIIGSK.[T]	1xDeamidated [N/Q]; 1xOxidation [M9]; 1xPhospho [S10(99.6)]	1.33445e-08	3.14946e-05	1	1	7	Q8NEM7	Q8NEM7 [372-399]	Q8NEM7 1xPhospho [S381(99.6)]	0	3191.24	109990		1.46135e+06	201141	203521	846510	266404		2.04912e+06		High	Not Found	High	Peak Found	Peak Found	High	Peak Found	Not Found	High	High	8.558e-06	1.121e-09	5.85	90.94
FALSE	High	[K].ADEESDSQMSPSHSSTDDHSNWFIIGSK.[T]	1xOxidation [M9]; 1xPhospho [S10(99.7)]	4.98901e-12	3.14946e-05	1	1	22	Q8NEM7	Q8NEM7 [372-399]	Q8NEM7 1xPhospho [S381(99.7)]	0	3190.26	6.15177e+06	1.29549e+06	4.72491e+07	6.42333e+06	1.56216e+06	7.40475e+07	2.60112e+06	2.2294e+06	6.95121e+07		High	Peak Found	High	High	Peak Found	High	High	Peak Found	High	High	8.558e-06	2.018e-13	9.1	89.9
FALSE	High	[K].ADEESDSQMSPSHSSTDDHSNWFIIGSK.[T]	1xDeamidated [N/Q]; 1xPhospho [S10(100)]	2.03109e-10	3.14946e-05	1	1	7	Q8NEM7	Q8NEM7 [372-399]	Q8NEM7 1xPhospho [S381(100)]	0	3175.25		206770	1.12976e+06	102664	323133	1.33637e+06		377538	1.32385e+06		High	Peak Found	High	Peak Found	Peak Found	High	Not Found	Peak Found	High	High	8.558e-06	1.16e-11	6.83	94.27
FALSE	High	[K].ADEESDSQMSPSHSSTDDHSNWFIIGSK.[T]	1xOxidation [M9]; 2xPhospho [S5(100); S10(98.5)]	8.82397e-06	3.14946e-05	1	1	12	Q8NEM7	Q8NEM7 [372-399]	Q8NEM7 2xPhospho [S376(100); S381(98.5)]	0	3270.22			6.33178e+06		131847	5.01277e+06			4.85028e+06		Not Found	High	High	Not Found	High	High	Not Found	Not Found	High	High	8.558e-06	1.354e-06	4.29	95.27
FALSE	High	[K].ADEESDSQMSPSHSSTDDHSNWFIIGSK.[T]	1xDeamidated [Q8]; 2xPhospho [S5(100); S10(99.5)]	7.32653e-08	3.14946e-05	1	1	1	Q8NEM7	Q8NEM7 [372-399]	Q8NEM7 2xPhospho [S376(100); S381(99.5)]	0	3255.21	5.59563e+06		5.87257e+06	1.53169e+06					2.98274e+06		Peak Found	Not Found	High	Peak Found	Not Found	Not Found	Not Found	Not Found	Peak Found	High	8.558e-06	7.212e-09	6.8	99.07
FALSE	High	[K].ADEESDSQMSPSHSSTDDHSNWFIIGSK.[T]	2xPhospho [S5(100); S/T]	1.31288e-09	3.14946e-05	1	1	8	Q8NEM7	Q8NEM7 [372-399]	Q8NEM7 2xPhospho [S376(100); S/T]	0	3254.23			4.75569e+06			1.35773e+07			1.26621e+07		Not Found	Not Found	High	Not Found	Not Found	High	Not Found	Not Found	High	High	8.558e-06	8.885e-11	8.22	98.07
FALSE	High	[K].ADEESDSQMSPSHSSTDDHSNWFIIGSK.[T]	1xDeamidated [Q8]; 1xOxidation [M9]; 2xPhospho [S5(98.5); S/T]	3.1602e-05	3.14946e-05	1	1	2	Q8NEM7	Q8NEM7 [372-399]	Q8NEM7 2xPhospho [S376(98.5); S/T]	0	3271.21		148229									Not Found	High	Not Found	Not Found	Not Found	High	Not Found	Not Found	Not Found	High	8.558e-06	5.476e-06	4.53	95.4
FALSE	High	[K].ADEPSSEESDLEIDK.[E]	1xPhospho [S9(100)]	4.7546e-06	3.14946e-05	1	2	28	P50502	P50502 [71-85]	P50502 1xPhospho [S79(100)]	0	1743.68	5.06304e+07	1.21052e+06		5.31576e+07	1.23452e+06		4.55145e+07	1.25914e+06			High	Peak Found	Not Found	High	Peak Found	Not Found	High	Peak Found	Not Found	High	8.558e-06	6.887e-07	4.96	60.45
FALSE	High	[K].ADEPSSEESDLEIDK.[E]	2xPhospho [S6(100); S9(100)]	3.79522e-05	3.14946e-05	1	2	50	P50502	P50502 [71-85]	P50502 2xPhospho [S76(100); S79(100)]	0	1823.65	5.74193e+08	1.52032e+06	448148	6.13231e+08	1.11999e+06	705478	5.99612e+08	944762	804920		High	High	Peak Found	High	High	Peak Found	High	High	High	High	8.558e-06	6.712e-06	5.06	62.21
FALSE	High	[K].ADEPSSEESDLEIDK.[E]	3xPhospho [S5(100); S6(100); S9(100)]	2.17273e-07	3.14946e-05	1	2	66	P50502	P50502 [71-85]	P50502 3xPhospho [S75(100); S76(100); S79(100)]	0	1903.62	8.94251e+07			1.21607e+08			1.41366e+08				High	Not Found	Not Found	High	Not Found	Not Found	High	Not Found	Not Found	High	8.558e-06	2.366e-08	5.96	62.65
FALSE	High	[K].ADFDNTVAIHPTSSEELVTLR.[-]	1xPhospho [T/S]	2.44889e-06	3.14946e-05	1	1	4	P00390	P00390 [502-522]		0	2395.12	560624		898262	1.16485e+06		565220	912260		135007		High	Not Found	High	High	Not Found	Peak Found	High	Not Found	Peak Found	High	8.558e-06	3.328e-07	4.85	102.7
FALSE	High	[K].ADFSPFGNSQGPSR.[V]	1xPhospho [S4(100)]	0.00020167	6.12952e-05	1	1	5	Q9H2M9	Q9H2M9 [447-460]	Q9H2M9 1xPhospho [S450(100)]	0	1546.63			3.01785e+06			3.4888e+06			2.91701e+06		Not Found	Not Found	High	Not Found	Not Found	High	Not Found	Not Found	High	High	1.484e-05	4.281e-05	3.8	77.84
FALSE	High	[K].ADFTVVAGDEGSSTTGGSSEENKGPSGSAVSR.[K]	1xPhospho [S18(99.6)]	6.18196e-10	3.14946e-05	1	1	7	P49916	P49916 [836-867]	P49916 1xPhospho [S853(99.6)]	1	3123.34	287844	2.84835e+06	58299.1		2.91832e+06	116553		2.45361e+06	78254.7		Peak Found	High	Peak Found	Not Found	High	Peak Found	Not Found	High	Peak Found	High	8.558e-06	3.901e-11	5.65	69.07
FALSE	High	[K].ADGATSDDLDLHDDR.[L]	1xPhospho [S6(100)]	1.1281e-06	3.14946e-05	1	1	4	Q07157	Q07157 [805-819]	Q07157 1xPhospho [S810(100)]	0	1695.65	7.29691e+06			6.35405e+06			7.17667e+06				High	Not Found	Not Found	High	Not Found	Not Found	High	Not Found	Not Found	High	8.558e-06	1.426e-07	4.63	49.75
FALSE	High	[K].ADGATSDDLDLHDDRLSYLSAPGSEYSMYSTDSR.[H]	3xPhospho [S17(99.5); S24(100); T/S/Y]	0.000102472	3.14946e-05	1	1	4	Q07157	Q07157 [805-838]	Q07157 3xPhospho [S821(99.5); S828(100); T/S/Y]	1	3950.5		427429			510000			434586			Not Found	High	Not Found	Not Found	High	Not Found	Not Found	High	Not Found	High	8.558e-06	2.007e-05	3.35	104.03
FALSE	High	[K].ADGATSDDLDLHDDRLSYLSAPGSEYSMYSTDSR.[H]	2xPhospho [S17(98.6); S20(99.3)]	1.38015e-05	3.14946e-05	1	1	3	Q07157	Q07157 [805-838]	Q07157 2xPhospho [S821(98.6); S824(99.3)]	1	3870.54						511971			432071		Not Found	Not Found	High	Not Found	Not Found	High	Not Found	Not Found	High	High	8.558e-06	2.21e-06	3.73	103.29
FALSE	High	[K].ADGATSDDLDLHDDRLSYLSAPGSEYSMYSTDSR.[H]	1xOxidation [M28]; 2xPhospho [S20(99.2); T/S/Y]	0.000596442	0.000141789	1	1	3	Q07157	Q07157 [805-838]	Q07157 2xPhospho [S824(99.2); T/S/Y]	1	3886.53		203979	607467		49772.2						Not Found	High	High	Not Found	Peak Found	Not Found	Not Found	High	Not Found	High	2.656e-05	0.0001445	2.55	98.87
FALSE	High	[K].ADGATSDDLDLHDDRLSYLSAPGSEYSMYSTDSR.[H]	1xOxidation [M28]; 3xPhospho [S20(98.5); S24(100); T/S/Y]	0.00507355	0.000412789	1	1	2	Q07157	Q07157 [805-838]	Q07157 3xPhospho [S824(98.5); S828(100); T/S/Y]	1	3966.5		265408			203143			244420			Not Found	High	Not Found	Not Found	High	Not Found	Not Found	Peak Found	Not Found	High	0.0001263	0.001262	2.4	99.45
FALSE	High	[K].ADGEDAGAESNEEAPGEPSAGSSEEAPGEPSAGSSEEAPGER.[S]	2xPhospho [S10(100); S]	8.85269e-08	3.14946e-05	1	1	6	Q8N8A6	Q8N8A6 [94-135]	Q8N8A6 2xPhospho [S103(100); S]	0	4160.55	6.43617e+06			5.39766e+06			7.48908e+06				High	Not Found	Not Found	High	Not Found	Not Found	High	Not Found	Not Found	High	8.558e-06	8.856e-09	4.75	58.28
FALSE	High	[K].ADGEDAGAESNEEAPGEPSAGSSEEAPGEPSAGSSEEAPGER.[S]	1xPhospho [S10(100)]	1.18067e-08	3.14946e-05	1	1	9	Q8N8A6	Q8N8A6 [94-135]	Q8N8A6 1xPhospho [S103(100)]	0	4080.59	7.69242e+07			7.82597e+07			9.0037e+07				High	Not Found	Not Found	High	Not Found	Not Found	High	Not Found	High	High	8.558e-06	9.804e-10	4.94	57.96
FALSE	High	[K].ADGEDAGAESNEEAPGEPSAGSSEEAPGEPSAGSSEEAPGER.[S]	1xDeamidated [N11]; 2xPhospho [S10(100); S]	1.24231e-06	3.14946e-05	1	1	1	Q8N8A6	Q8N8A6 [94-135]	Q8N8A6 2xPhospho [S103(100); S]	0	4161.54										No Quan Values	Not Found	Not Found	Not Found	High	Not Found	Not Found	Not Found	Not Found	Not Found	High	8.558e-06	1.587e-07	3.85
FALSE	High	[K].ADGEDAGAESNEEAPGEPSAGSSEEAPGEPSAGSSEEAPGER.[S]	1xDeamidated [N11]; 3xPhospho [S10(100); S]	4.86005e-07	3.14946e-05	1	1	1	Q8N8A6	Q8N8A6 [94-135]	Q8N8A6 3xPhospho [S103(100); S]	0	4241.5										No Quan Values	Not Found	Not Found	Not Found	Not Found	Not Found	Not Found	High	Not Found	Not Found	High	8.558e-06	5.693e-08	4.19
FALSE	High	[K].ADGEDAGAESNEEAPGEPSAGSSEEAPGEPSAGSSEEAPGER.[S]	3xPhospho [S10(100); S]	4.06163e-08	3.14946e-05	1	1	6	Q8N8A6	Q8N8A6 [94-135]	Q8N8A6 3xPhospho [S103(100); S]	0	4240.52	1.11637e+06			1.82865e+06			3.56288e+06				High	Not Found	Not Found	High	Not Found	Not Found	High	Not Found	Not Found	High	8.558e-06	3.785e-09	5.15	57.66
FALSE	High	[K].ADLIPYQDSPEGPDHSSASSGVPNPPK.[A]	1xDeamidated [Q7]; 1xPhospho [S9(100)]	1.22402e-06	3.14946e-05	1	1	3	Q8WUA4	Q8WUA4 [757-783]	Q8WUA4 1xPhospho [S765(100)]	0	2843.24										No Quan Values	Not Found	Not Found	High	Not Found	Not Found	High	Not Found	Not Found	High	High	8.558e-06	1.559e-07	5
FALSE	High	[K].ADLIPYQDSPEGPDHSSASSGVPNPPK.[A]	1xPhospho [S9(100)]	5.72693e-09	3.14946e-05	1	1	11	Q8WUA4	Q8WUA4 [757-783]	Q8WUA4 1xPhospho [S765(100)]	0	2842.26			4.15831e+07			3.46108e+07	411753		3.36195e+07		Not Found	Not Found	High	Not Found	Not Found	High	Peak Found	Not Found	High	High	8.558e-06	4.45e-10	5.29	85.88
FALSE	High	[K].ADMEENEEISSDEEETNVTAQAMQSNNGR.[G]	1xOxidation [M]; 2xPhospho [S10(100); S11(100)]	4.05573e-09	3.14946e-05	1	1	30	O15397	O15397 [893-921]	O15397 2xPhospho [S902(100); S903(100)]	0	3404.25	3.01791e+07	3.25355e+06		3.15921e+07	4.76029e+06		3.07578e+07	1.07414e+07			High	High	Not Found	High	High	Not Found	High	High	Not Found	High	8.558e-06	3.05e-10	6.53	70.06
FALSE	High	[K].ADMEENEEISSDEEETNVTAQAMQSNNGR.[G]	2xDeamidated [N17; N]; 2xPhospho [S10(99.4); S11(99.4)]	1.7475e-06	3.14946e-05	1	1	5	O15397	O15397 [893-921]	O15397 2xPhospho [S902(99.4); S903(99.4)]	0	3390.22		804838			1.93576e+06			2.52532e+06			High	High	Not Found	High	Peak Found	Not Found	Not Found	High	Not Found	High	8.558e-06	2.305e-07	4.09	79.64
FALSE	High	[K].ADMEENEEISSDEEETNVTAQAMQSNNGR.[G]	1xDeamidated [Q/N]; 1xOxidation [M]; 2xPhospho [S10(100); S11(100)]	9.37134e-07	3.14946e-05	1	1	7	O15397	O15397 [893-921]	O15397 2xPhospho [S902(100); S903(100)]	0	3405.23	9.40366e+06			659340	4.29385e+06		2.1528e+06	292345			High	Not Found	Not Found	High	High	Not Found	High	Peak Found	Not Found	High	8.558e-06	1.168e-07	5.1	72.31
FALSE	High	[K].ADMEENEEISSDEEETNVTAQAMQSNNGR.[G]	1xDeamidated [N/Q]; 2xPhospho [S10(100); S11(100)]	2.98511e-08	3.14946e-05	1	1	16	O15397	O15397 [893-921]	O15397 2xPhospho [S902(100); S903(100)]	0	3389.23	2.88819e+06			3.25524e+06			6.62248e+06	2.27887e+06			High	High	Not Found	High	High	Not Found	High	High	Not Found	High	8.558e-06	2.706e-09	6.68	77.32
FALSE	High	[K].ADMEENEEISSDEEETNVTAQAMQSNNGR.[G]	2xPhospho [S10(100); S11(100)]	5.03682e-08	3.14946e-05	1	1	19	O15397	O15397 [893-921]	O15397 2xPhospho [S902(100); S903(100)]	0	3388.25	1.37142e+07	9117785		7.19098e+06	1.8022e+07		444607	2.95437e+07			High	High	Not Found	High	High	Not Found	High	High	Not Found	High	8.558e-06	4.778e-09	6.73	78.16
FALSE	High	[K].ADMEENEEISSDEEETNVTAQAMQSNNGR.[G]	2xOxidation [M3; M23]; 2xPhospho [S10(100); S11(100)]	2.85512e-08	3.14946e-05	1	1	4	O15397	O15397 [893-921]	O15397 2xPhospho [S902(100); S903(100)]	0	3420.24	7.64084e+06			6.55846e+06			8.41951e+06	1.14488e+06			High	Not Found	Not Found	High	Not Found	Not Found	High	High	Not Found	High	8.558e-06	2.569e-09	5.76	58.29
FALSE	High	[K].ADMLCNSQSNDILQHQGSNCGGTSNK.[H]	2xCarbamidomethyl [C5; C20]; 1xPhospho [S18(100)]	3.53476e-06	3.14946e-05	1	1	1	Q9NUQ3	Q9NUQ3 [52-77]	Q9NUQ3 1xPhospho [S69(100)]	0	2916.17										No Quan Values	Not Found	Not Found	Not Found	Not Found	Not Found	High	Not Found	Not Found	Not Found	High	8.558e-06	4.977e-07	4.44
FALSE	High	[K].ADMLCNSQSNDILQHQGSNCGGTSNKHSLEEDEGSDFITENR.[N]	2xCarbamidomethyl [C5; C20]; 1xPhospho [S28(100)]	2.42508e-08	3.14946e-05	1	1	3	Q9NUQ3	Q9NUQ3 [52-93]	Q9NUQ3 1xPhospho [S79(100)]	1	4774.97		938529	1.92597e+07			1.32809e+07			1.51915e+07		Not Found	Peak Found	High	Not Found	Not Found	High	Not Found	Not Found	High	High	8.558e-06	2.156e-09	10.24	85.64
FALSE	High	[K].ADMLCNSQSNDILQHQGSNCGGTSNKHSLEEDEGSDFITENR.[N]	2xCarbamidomethyl [C5; C20]; 1xOxidation [M3]; 1xPhospho [S/T]	3.06798e-07	3.14946e-05	1	1	1	Q9NUQ3	Q9NUQ3 [52-93]		1	4790.96			2.39222e+06			2.14193e+06			1.00958e+06		Not Found	Not Found	High	Not Found	Not Found	Peak Found	Not Found	Not Found	Peak Found	High	8.558e-06	3.45e-08	6.62	79.1
FALSE	High	[K].ADMLCNSQSNDILQHQGSNCGGTSNKHSLEEDEGSDFITENR.[N]	2xCarbamidomethyl [C5; C20]; 2xDeamidated [Q/N]; 1xOxidation [M3]; 1xPhospho [S28(98.7)]	9.73512e-09	3.14946e-05	1	1	3	Q9NUQ3	Q9NUQ3 [52-93]	Q9NUQ3 1xPhospho [S79(98.7)]	1	4792.93										No Quan Values	Not Found	Not Found	High	Not Found	Not Found	High	Not Found	Not Found	High	High	8.558e-06	7.949e-10	8.85
FALSE	High	[K].ADMTASGSPDYGQPHK.[I]	1xOxidation [M3]; 1xPhospho [S8(100)]	0.00109251	0.000188186	1	1	2	Q01543	Q01543 [32-47]	Q01543 1xPhospho [S39(100)]	0	1757.68	212133	687300		212433	870412		242854	978929			Peak Found	Peak Found	Not Found	Peak Found	High	Not Found	Peak Found	High	Not Found	High	4.8e-05	0.0002745	1.84	28.65
FALSE	High	[K].ADNEPSCSPAAQELLTR.[L]	1xCarbamidomethyl [C7]; 1xPhospho [S8(99.4)]	0.000360214	9.23075e-05	1	1	3	Q9C0D5	Q9C0D5 [125-141]	Q9C0D5 1xPhospho [S132(99.4)]	0	1938.83		495045			600952			528725			Not Found	High	Not Found	Not Found	High	Not Found	Not Found	High	Not Found	High	2.158e-05	8.233e-05	3.31	75.67
FALSE	High	[K].ADPAFGLESSGIAGTTSDEPERIEESGNDEAR.[V]	1xDeamidated [N28]; 1xPhospho [T/S]	2.52261e-06	3.14946e-05	1	1	4	Q8TAQ2	Q8TAQ2 [729-760]		1	3388.43	504377	872032		579528			314673	540327			Peak Found	High	Not Found	Peak Found	High	Not Found	Peak Found	High	Not Found	High	8.558e-06	3.436e-07	5.57	96.44
FALSE	High	[K].ADPDCSNGQPQAAPTPGAPQNR.[K]	1xCarbamidomethyl [C5]; 1xDeamidated [Q9]; 1xPhospho [S6(100)]	0.0769438	0.00383715	1	1	1	Q9BW85	Q9BW85 [271-292]	Q9BW85 1xPhospho [S276(100)]	0	2329.95										No Quan Values	Not Found	Not Found	Not Found	Not Found	High	Not Found	Not Found	Not Found	Not Found	High	0.001241	0.01693	1.34
FALSE	High	[K].ADPGEDDLGGTVDIVESEPENDHGVELLDQNSSIR.[V]	1xPhospho [S17(100)]	8.17185e-12	3.14946e-05	1	2	5	P17010	P17010 [258-292]	P17010 1xPhospho [S274(100)]	0	3801.66		15417172			1.09768e+07			7.87752e+06			Not Found	High	Not Found	Not Found	High	Not Found	Not Found	High	Not Found	High	8.558e-06	3.467e-13	7.81	107.52
FALSE	High	[K].ADPGEDDLGGTVDIVESEPENDHGVELLDQNSSIR.[V]	1xDeamidated [N21]; 1xPhospho [S17(100)]	0.00023896	6.12952e-05	1	2	1	P17010	P17010 [258-292]	P17010 1xPhospho [S274(100)]	0	3802.65		355572	1.08116e+06		412457				874821		Not Found	Peak Found	Peak Found	Not Found	High	Not Found	Not Found	Not Found	Peak Found	High	1.484e-05	5.176e-05	2.6	108.7
FALSE	High	[K].ADPHLEFQQFPQSP.[-]	1xPhospho [S13(100)]	0.000714559	0.000141789	1	1	3	Q96NT5	Q96NT5 [446-459]	Q96NT5 1xPhospho [S458(100)]	0	1720.74		61045.6	1.35414e+06		32777.2	1.60571e+06		39134.6	1.26779e+06		Not Found	Peak Found	High	Not Found	Peak Found	High	Not Found	Peak Found	High	High	3.779e-05	0.0001759	3.3	95.37
FALSE	High	[K].ADQEQQDPLEYLQSDEEDDEK.[R]	1xPhospho [S14(100)]	1.218e-07	3.14946e-05	1	1	3	Q7RTV3	Q7RTV3 [297-317]	Q7RTV3 1xPhospho [S310(100)]	0	2604.01	3.82129e+06		3.53283e+06	4.63119e+06			4.80388e+06				High	Not Found	Peak Found	High	Not Found	Not Found	High	Not Found	Not Found	High	8.558e-06	1.257e-08	6.95	95.51
FALSE	High	[K].ADQHHLDLTALPTPESTPTLQQK.[R]	2xPhospho [T13(100); T17(100)]	1.86122e-06	3.14946e-05	1	1	2	Q9H2E6	Q9H2E6 [745-767]	Q9H2E6 2xPhospho [T757(100); T761(100)]	0	2701.23	3.23327e+06			3.24449e+06		1.46135e+07	2.70511e+06		1.77735e+07		Peak Found	Not Found	High	Peak Found	Not Found	Peak Found	Peak Found	Not Found	High	High	8.558e-06	2.466e-07	5.27	93.28
FALSE	High	[K].ADRDQSPFSK.[I]	1xPhospho [S6(100)]	0.00146598	0.000208857	1	1	6	Q13427	Q13427 [682-691]	Q13427 1xPhospho [S687(100)]	1	1230.52	3.08797e+06	122587	19641.5	3.7342e+06	102705		5.01114e+06				High	Peak Found	Peak Found	High	Peak Found	Not Found	High	Not Found	Not Found	High	6.405e-05	0.0003687	2.64	28.33
FALSE	High	[K].ADREVQAEQPSSSSPR.[R]	1xPhospho [S]	6.7893e-05	3.14946e-05	1	1	7	Q9Y388	Q9Y388 [175-190]		1	1823.79	1.09059e+07		36178.6	1.14054e+07		30223.5	1.22358e+07		21712.8		High	Not Found	Peak Found	High	Not Found	Peak Found	High	Not Found	Peak Found	High	8.558e-06	1.273e-05	4.27	27.96
FALSE	High	[K].ADREVQAEQPSSSSPR.[R]	1xDeamidated [Q]; 1xPhospho [S]	0.00864498	0.000726658	1	1	2	Q9Y388	Q9Y388 [175-190]		1	1824.78	193690	115655		120834			171902				Peak Found	Peak Found	Not Found	High	Not Found	Not Found	High	Not Found	Not Found	High	0.0002054	0.002152	2.46	30.86
FALSE	High	[K].ADSDGAKPEPVAMAR.[S]	1xPhospho [S3(100)]	2.01943e-06	3.14946e-05	1	1	41	Q7Z4V5	Q7Z4V5 [238-252]	Q7Z4V5 1xPhospho [S240(100)]	0	1594.69	1.16725e+08	3.97375e+08	2.94187e+06	8.87468e+06	5.61256e+08	2.51914e+06		4.7875e+08	1.81247e+06		High	High	High	High	High	High	Not Found	High	High	High	8.558e-06	2.7e-07	4.24	47.12
FALSE	High	[K].ADSDGAKPEPVAMAR.[S]	1xOxidation [M13]; 1xPhospho [S3(100)]	1.21047e-06	3.14946e-05	1	1	162	Q7Z4V5	Q7Z4V5 [238-252]	Q7Z4V5 1xPhospho [S240(100)]	0	1610.69	1.5094e+08	6.52334e+07	979318	1.64545e+08	8.31841e+07	846638	1.64232e+08	9.23549e+07	953775		High	High	High	High	High	High	High	High	High	High	8.558e-06	1.542e-07	4.36	32.82
FALSE	High	[K].ADSEEERDDVSTLGSMLPAKASPVAESPK.[V]	2xPhospho [S22(100); S27(100)]	0.182562	0.00873856	1	1	1	P78364	P78364 [643-671]	P78364 2xPhospho [S664(100); S669(100)]	2	3176.37	117075		587841			691256			809127		Peak Found	Not Found	Peak Found	Not Found	Not Found	Peak Found	Not Found	Not Found	High	High	0.002613	0.04111	2.51	94.33
FALSE	High	[K].ADSEPESPLNASYVYK.[E]	1xPhospho [S7(100)]	0.0024437	0.000231016	1	1	2	Q5T1V6	Q5T1V6 [154-169]	Q5T1V6 1xPhospho [S160(100)]	0	1849.79		376799	93376.2			153822		230747			Not Found	High	Peak Found	Not Found	Not Found	Peak Found	Not Found	High	Not Found	High	7.637e-05	0.000609	2.47	80.06
FALSE	High	[K].ADSEPESPLNASYVYK.[E]	2xPhospho [S3(100); S7(100)]	0.00438647	0.000345694	1	1	3	Q5T1V6	Q5T1V6 [154-169]	Q5T1V6 2xPhospho [S156(100); S160(100)]	0	1929.76		123946			124957			192777			Not Found	High	Not Found	Not Found	High	Not Found	Not Found	High	Not Found	High	0.0001082	0.001092	2.57	85.41
FALSE	High	[K].ADSFSEGDDLSQGHLAEPCFLR.[A]	1xCarbamidomethyl [C19]; 1xPhospho [S3(100)]	2.47091e-05	3.14946e-05	1	1	2	Q9BUH8	Q9BUH8 [473-494]	Q9BUH8 1xPhospho [S475(100)]	0	2531.05		93987.6		81242.4		265768	78080.9	99420.2	220266		Not Found	Peak Found	Not Found	Peak Found	Not Found	High	Peak Found	Peak Found	High	High	8.558e-06	4.176e-06	2.78	104.12
FALSE	High	[K].ADSLLAVVK.[R]	1xPhospho [S3(100)]	0.00107545	0.000188186	2	2	3	Q15424; Q14151	Q15424 [286-294]; Q14151 [285-293]	Q15424 1xPhospho [S288(100)]; Q14151 1xPhospho [S287(100)]	0	995.517			6.05015e+06			6.00417e+06			5.84627e+06	Shared	Not Found	Not Found	High	Not Found	Not Found	High	Not Found	Not Found	High	High	4.8e-05	0.0002703	3.2	92.79
FALSE	High	[K].ADSPPPSYPTQQAEQAPNTCECHVCK.[Q]	3xCarbamidomethyl [C20; C22; C25]; 2xDeamidated [Q/N]; 1xPhospho [S3(100)]	2.92588e-06	3.14946e-05	1	1	4	P78312	P78312 [391-416]	P78312 1xPhospho [S393(100)]	0	3054.2		1.3017e+06			1.43899e+06			3.2174e+06			Not Found	High	Not Found	Not Found	Peak Found	Not Found	Not Found	High	Not Found	High	8.558e-06	4.041e-07	4.09	62.3
FALSE	High	[K].ADSPPPSYPTQQAEQAPNTCECHVCK.[Q]	3xCarbamidomethyl [C20; C22; C25]; 1xDeamidated [N/Q]; 1xPhospho [S3(100)]	1.89836e-08	3.14946e-05	1	1	9	P78312	P78312 [391-416]	P78312 1xPhospho [S393(100)]	0	3053.21		3.64431e+06	445634		4.22712e+06			2.37201e+06			Not Found	High	Peak Found	Not Found	High	Not Found	Not Found	High	Not Found	High	8.558e-06	1.646e-09	5.05	59.26
FALSE	High	[K].ADSPPPSYPTQQAEQAPNTCECHVCK.[Q]	3xCarbamidomethyl [C20; C22; C25]; 1xPhospho [S3(100)]	5.51468e-12	3.14946e-05	1	1	19	P78312	P78312 [391-416]	P78312 1xPhospho [S393(100)]	0	3052.23		2.94989e+07			3.16337e+07	648617		2.80576e+07	953725		Not Found	High	High	Not Found	High	High	Not Found	High	High	High	8.558e-06	2.257e-13	5.84	56.47
FALSE	High	[K].ADSPVNGLPK.[G]	1xPhospho [S3(100)]	0.000832973	0.000141789	1	1	6	Q96S94	Q96S94 [367-376]	Q96S94 1xPhospho [S369(100)]	0	1077.5	474053	28690530			2.65587e+07	185072		2.84948e+07	177105		Peak Found	High	Not Found	Not Found	High	Peak Found	Not Found	High	Peak Found	High	3.779e-05	0.0002074	3.26	53.09
FALSE	High	[K].ADSPVNGLPK.[G]	1xDeamidated [N6]; 1xPhospho [S3(100)]	0.00302112	0.000250905	1	1	3	Q96S94	Q96S94 [367-376]	Q96S94 1xPhospho [S369(100)]	0	1078.48	1.73601e+06		171280	2.1048e+06		185654	1.78612e+06		124066		High	Not Found	Peak Found	High	Not Found	Peak Found	High	Not Found	Peak Found	High	8.004e-05	0.0007509	2.59	55.79
FALSE	High	[K].ADSVDVEVR.[V]	1xPhospho [S3(100)]	0.00245529	0.000231016	1	1	4	O75376	O75376 [819-827]	O75376 1xPhospho [S821(100)]	0	1069.46	2.56318e+06	62362.3		3.02479e+06			1.94476e+06				High	Peak Found	Not Found	High	Not Found	Not Found	High	Not Found	Not Found	High	7.637e-05	0.0006122	3.24	50.07
FALSE	High	[K].ADTEEVFNNSPTNQEK.[M]	1xPhospho [S10(100)]	0.000134825	3.14946e-05	1	1	3	Q8N6Q8	Q8N6Q8 [256-271]	Q8N6Q8 1xPhospho [S265(100)]	0	1902.78	1.2154e+06			1.14571e+06			1.21213e+06		116237		High	Not Found	Not Found	High	Not Found	Not Found	High	Not Found	Peak Found	High	8.558e-06	2.721e-05	4.37	51.85
FALSE	High	[K].ADTEEVFNNSPTNQEK.[M]	1xDeamidated [N8]; 1xPhospho [S10(100)]	0.00225625	0.000231016	1	1	1	Q8N6Q8	Q8N6Q8 [256-271]	Q8N6Q8 1xPhospho [S265(100)]	0	1903.76										No Quan Values	Not Found	Not Found	Not Found	High	Not Found	Not Found	Not Found	Not Found	Not Found	High	7.637e-05	0.0005631	3.23
FALSE	High	[K].ADTEGKSPSHSSSNRPFTPPTSTGGSK.[S]	1xPhospho [S7(98.6)]	1.47718e-07	3.14946e-05	1	1	11	Q15648	Q15648 [1015-1041]	Q15648 1xPhospho [S1021(98.6)]	1	2797.24		1.98459e+06	9.367e+06		816196	1.83139e+07			1.18883e+07		Not Found	High	High	Not Found	High	High	Not Found	Not Found	High	High	8.558e-06	1.552e-08	5.62	39.91
FALSE	High	[K].ADTEGKSPSHSSSNRPFTPPTSTGGSK.[S]	2xPhospho [S7(100); T18(100)]	9.5368e-06	3.14946e-05	1	1	23	Q15648	Q15648 [1015-1041]	Q15648 2xPhospho [S1021(100); T1032(100)]	1	2877.21		18475076	611821		2.63037e+07	863829		1.7773e+07	634912		Not Found	High	Peak Found	Not Found	High	High	Not Found	High	Peak Found	High	8.558e-06	1.471e-06	5.36	43.75
FALSE	High	[K].ADTEGKSPSHSSSNRPFTPPTSTGGSKSPGSAGR.[S]	3xPhospho [S7(96.4); T18(100); S28(100)]	0.0229298	0.00155325	1	1	2	Q15648	Q15648 [1015-1048]	Q15648 3xPhospho [S1021(96.4); T1032(100); S1042(100)]	2	3569.47	652526	875921			442260			696883			Peak Found	High	Not Found	Not Found	High	Not Found	Not Found	Peak Found	Not Found	High	0.0004758	0.005527	1.92	45.81
FALSE	High	[K].ADTPGPEDGGVK.[A]	1xPhospho [T3(100)]	0.000968496	0.000188186	1	1	3	O14686	O14686 [1841-1852]	O14686 1xPhospho [T1843(100)]	0	1222.5	1.34762e+06			1.72535e+06			2.08328e+06				High	Not Found	Not Found	High	Not Found	Not Found	High	Not Found	Not Found	High	4.8e-05	0.0002426	2.87	33.16
FALSE	High	[K].ADTPGPEDGGVKASPVPSDPEKPGTPGEGMLSSDLDR.[I]	1xOxidation [M30]; 2xPhospho [T3(100); S18(99.1)]	3.86524e-05	3.14946e-05	1	1	4	O14686	O14686 [1841-1877]	O14686 2xPhospho [T1843(100); S1858(99.1)]	1	3838.64		1.44133e+06			5.18702e+06	749530		6.42668e+06			Not Found	High	Not Found	Not Found	High	Peak Found	Not Found	High	Not Found	High	8.558e-06	6.845e-06	5.61	81.17
FALSE	High	[K].ADTPGPEDGGVKASPVPSDPEKPGTPGEGMLSSDLDR.[I]	2xPhospho [T3(99.2); S18(100)]	1.82021e-05	3.14946e-05	1	1	5	O14686	O14686 [1841-1877]	O14686 2xPhospho [T1843(99.2); S1858(100)]	1	3822.65		4.38941e+06			5.86681e+06	811465		6.43213e+06			Not Found	High	Not Found	Not Found	High	Peak Found	Not Found	High	Not Found	High	8.558e-06	2.988e-06	5.89	89.96
FALSE	High	[K].ADTPGPEDGGVKASPVPSDPEKPGTPGEGMLSSDLDR.[I]	1xPhospho [T3(99.1)]	1.0397e-06	3.14946e-05	1	1	2	O14686	O14686 [1841-1877]	O14686 1xPhospho [T1843(99.1)]	1	3742.68			1.46577e+06			1.10869e+06			1.72705e+06		Not Found	Not Found	High	Not Found	Not Found	High	Not Found	Not Found	Peak Found	High	8.558e-06	1.305e-07	5.64	87.61
FALSE	High	[K].ADTQDEWTPGTAVLTSPVLVPGCPSK.[A]	1xCarbamidomethyl [C23]; 1xPhospho [S16(99.3)]	0.000373779	0.000117272	1	1	3	Q9UIS9	Q9UIS9 [503-528]	Q9UIS9 1xPhospho [S518(99.3)]	0	2806.3	583552			738469			603350				High	Not Found	Not Found	High	Not Found	Not Found	High	Not Found	Not Found	High	2.656e-05	8.587e-05	2.72	114.4
FALSE	High	[K].ADTQDEWTPGTAVLTSPVLVPGCPSK.[A]	1xCarbamidomethyl [C23]; 1xDeamidated [Q4]; 1xPhospho [T/S]	0.0550962	0.00299757	1	1	1	Q9UIS9	Q9UIS9 [503-528]		0	2807.28			7.23944e+06	537684	266707	4.69783e+06	327739	108370	5.23171e+06		Not Found	Not Found	Peak Found	Peak Found	Peak Found	Peak Found	High	Peak Found	Peak Found	High	0.000968	0.01235	1.36	123.58
FALSE	High	[K].ADTSQEICSPR.[L]	1xCarbamidomethyl [C8]; 1xPhospho [S9(100)]	0.00026532	6.12952e-05	1	1	8	P52948	P52948 [1020-1030]	P52948 1xPhospho [S1028(100)]	0	1343.53	8.61328e+06			9.7704e+06			1.21e+07				High	Not Found	Not Found	High	Not Found	Not Found	High	Not Found	Not Found	High	1.484e-05	5.839e-05	3.44	33.16
FALSE	High	[K].ADTSQEICSPR.[L]	1xCarbamidomethyl [C8]; 2xPhospho [S4(100); S9(100)]	0.0357332	0.00222688	1	1	2	P52948	P52948 [1020-1030]	P52948 2xPhospho [S1023(100); S1028(100)]	0	1423.5	2.3459e+06			122939			133705				High	Not Found	Not Found	High	Not Found	Not Found	Peak Found	Not Found	Not Found	High	0.0007136	0.008315	2.47	34.63
FALSE	High	[K].ADTSQEICSPRLPISASHSSK.[T]	1xCarbamidomethyl [C8]; 2xPhospho [S4(100); S9(100)]	3.5145e-05	3.14946e-05	1	1	4	P52948	P52948 [1020-1040]	P52948 2xPhospho [S1023(100); S1028(100)]	1	2431.04			1.54205e+06			1.37684e+06			1.90411e+06		Not Found	Not Found	High	Not Found	Not Found	High	Not Found	Not Found	High	High	8.558e-06	6.166e-06	4.24	74.48
FALSE	High	[K].ADTTTPTPTAILAPGSPASPPGSLEPK.[A]	3xPhospho [S16(100); S19(100); S23(100)]	3.31445e-05	3.14946e-05	1	1	7	P25440	P25440 [283-309]	P25440 3xPhospho [S298(100); S301(100); S305(100)]	0	2814.23		2352204			2.10224e+06			2.11417e+06			Not Found	High	Not Found	Not Found	High	Not Found	Not Found	High	Not Found	High	8.558e-06	5.778e-06	4.53	106.15
FALSE	High	[K].ADTTTPTPTAILAPGSPASPPGSLEPK.[A]	2xPhospho [S16(100); S19(100)]	1.50049e-09	3.14946e-05	1	1	31	P25440	P25440 [283-309]	P25440 2xPhospho [S298(100); S301(100)]	0	2734.26	1.97223e+07		3.73266e+08	1.41994e+06		3.08257e+08	732922		3.66604e+08		High	Not Found	High	High	Not Found	High	High	Not Found	High	High	8.558e-06	1.028e-10	5.42	107.06
FALSE	High	[K].ADTTTPTPTAILAPGSPASPPGSLEPK.[A]	1xPhospho [S16(100)]	1.20998e-09	3.14946e-05	1	1	26	P25440	P25440 [283-309]	P25440 1xPhospho [S298(100)]	0	2654.3	2.78967e+07			3.07191e+07			3.15656e+07		977234		High	Not Found	Not Found	High	Not Found	Not Found	High	Not Found	Peak Found	High	8.558e-06	8.131e-11	6.46	103.96
FALSE	High	[K].ADTTTPTTSAITASRSESPPPLSDPK.[Q]	2xPhospho [T/S]	0.0203389	0.00140964	1	1	1	Q15059	Q15059 [246-271]		1	2788.23										No Quan Values	Not Found	Not Found	Not Found	Not Found	Not Found	Not Found	Not Found	High	Not Found	High	0.0004398	0.004943	2.61
FALSE	High	[K].ADVGRLSPEVK.[A]	1xPhospho [S7(100)]	0.00125711	0.000188186	1	1	6	P49815	P49815 [1405-1415]	P49815 1xPhospho [S1411(100)]	1	1250.61		1.61901e+07	35982.9		1.47276e+07	263662		1.41964e+07	231594		Not Found	High	Peak Found	Not Found	High	Peak Found	Not Found	High	Peak Found	High	5.935e-05	0.0003163	3.22	51.51
FALSE	High	[K].ADVLEAHEAEAEEPEAGKSEAEDDEDEVDDLPSSR.[R]	1xPhospho [S19(100)]	5.72312e-12	3.14946e-05	1	1	6	Q8IVT5	Q8IVT5 [551-585]	Q8IVT5 1xPhospho [S569(100)]	1	3863.58	1.27133e+07	3.66605e+06		1.31262e+07	4.99811e+06		9.75417e+06	1.09123e+07			High	High	Not Found	High	High	Not Found	High	High	Not Found	High	8.558e-06	2.345e-13	7.08	78.97
FALSE	High	[K].ADVQLFMDDDSYSHHSGLEYADPEK.[F]	2xPhospho [S13(99.7); S/Y]	4.67303e-05	3.14946e-05	1	1	4	P51636	P51636 [8-32]	P51636 2xPhospho [S20(99.7); S/Y]	0	3029.16										No Quan Values	Not Found	High	Not Found	Not Found	High	Not Found	Not Found	High	Not Found	High	8.558e-06	8.423e-06	4.29
FALSE	High	[K].ADVQLFMDDDSYSHHSGLEYADPEK.[F]	1xDeamidated [Q4]; 1xOxidation [M7]; 1xPhospho [S/Y]	9.25872e-06	3.14946e-05	1	1	1	P51636	P51636 [8-32]		0	2966.17										No Quan Values	Not Found	Not Found	Not Found	Not Found	Not Found	Not Found	Not Found	Not Found	High	High	8.558e-06	1.428e-06	4.14
FALSE	High	[K].ADVQLFMDDDSYSHHSGLEYADPEK.[F]	1xOxidation [M7]; 1xPhospho [S/Y]	4.0393e-06	3.14946e-05	1	1	4	P51636	P51636 [8-32]		0	2965.19		334110	1.40409e+06		203985			308368	960050		Not Found	High	High	Not Found	Peak Found	High	Not Found	Peak Found	High	High	8.558e-06	5.764e-07	4.49	89.29
FALSE	High	[K].ADVQLFMDDDSYSHHSGLEYADPEK.[F]	1xPhospho [S16(100)]	1.05392e-07	3.14946e-05	1	1	5	P51636	P51636 [8-32]	P51636 1xPhospho [S23(100)]	0	2949.19			1.74068e+06			2.18891e+06			1.96468e+06		Not Found	Not Found	High	Not Found	Not Found	High	Not Found	Not Found	High	High	8.558e-06	1.07e-08	4.97	96.52
FALSE	High	[K].ADVSEQVSNGPVESVTLENSPLVWK.[E]	1xPhospho [S20(100)]	2.03446e-06	3.14946e-05	1	1	4	Q9NRL3	Q9NRL3 [148-172]	Q9NRL3 1xPhospho [S167(100)]	0	2764.31	508511			1.038e+06			771059				High	Not Found	Not Found	High	Not Found	Not Found	Peak Found	Not Found	Not Found	High	8.558e-06	2.726e-07	5.58	111.56
FALSE	High	[K].ADVSSSPTPSSDLPSHDMLHNYPSALSSSAGNIMPTTYISVTPK.[I]	2xDeamidated [N21; N32]; 1xPhospho [S5(98.7)]	6.39535e-07	3.14946e-05	1	1	1	Q8NEZ4	Q8NEZ4 [779-822]	Q8NEZ4 1xPhospho [S783(98.7)]	0	4642.09										No Quan Values	Not Found	Not Found	Not Found	Not Found	Not Found	Not Found	Not Found	Not Found	High	High	8.558e-06	7.689e-08	5.53
FALSE	High	[K].ADVSSSPTPSSDLPSHDMLHNYPSALSSSAGNIMPTTYISVTPK.[I]	1xDeamidated [N21]; 1xPhospho [S5(98.7)]	2.36627e-07	3.14946e-05	1	1	1	Q8NEZ4	Q8NEZ4 [779-822]	Q8NEZ4 1xPhospho [S783(98.7)]	0	4641.1										No Quan Values	Not Found	Not Found	High	Not Found	Not Found	Not Found	Not Found	Not Found	Not Found	High	8.558e-06	2.589e-08	5.08
FALSE	High	[K].ADVSSSPTPSSDLPSHDMLHNYPSALSSSAGNIMPTTYISVTPK.[I]	2xDeamidated [N21; N32]; 1xOxidation [M34]; 1xPhospho [S5(98.8)]	1.00057e-07	3.14946e-05	1	1	1	Q8NEZ4	Q8NEZ4 [779-822]	Q8NEZ4 1xPhospho [S783(98.8)]	0	4658.08										No Quan Values	Not Found	Not Found	Not Found	Not Found	Not Found	High	Not Found	Not Found	Not Found	High	8.558e-06	1.014e-08	5.19
FALSE	High	[K].ADVSSSPTPSSDLPSHDMLHNYPSALSSSAGNIMPTTYISVTPK.[I]	1xOxidation [M]; 1xPhospho [S5(98.8)]	1.37664e-07	3.14946e-05	1	1	5	Q8NEZ4	Q8NEZ4 [779-822]	Q8NEZ4 1xPhospho [S783(98.8)]	0	4656.12	286714		4.94085e+06	381505		4.47989e+06			4.49386e+06		Peak Found	Not Found	High	Peak Found	Not Found	High	Not Found	Not Found	High	High	8.558e-06	1.436e-08	5.4	111.04
FALSE	High	[K].ADVSSSPTPSSDLPSHDMLHNYPSALSSSAGNIMPTTYISVTPK.[I]	1xPhospho [S5(98.6)]	1.37317e-06	3.14946e-05	1	1	1	Q8NEZ4	Q8NEZ4 [779-822]	Q8NEZ4 1xPhospho [S783(98.6)]	0	4640.12			7.26496e+06			5.50878e+06			6.7927e+06		Not Found	Not Found	High	Not Found	Not Found	Peak Found	Not Found	Not Found	Peak Found	High	8.558e-06	1.772e-07	5.05	117.54
FALSE	High	[K].ADVTLSALNDSDANSDVVDIEGLGETPPAK.[K]	2xPhospho [S11(100); S15(100)]	9.9696e-06	3.14946e-05	1	1	11	Q8IXM2	Q8IXM2 [136-165]	Q8IXM2 2xPhospho [S146(100); S150(100)]	0	3173.38		1.78374e+06	2.51707e+06		1.33066e+06	4.92804e+06	206694	294115	8.00982e+06		Not Found	High	High	Not Found	High	High	Peak Found	High	High	High	8.558e-06	1.546e-06	4.34	119.05
FALSE	High	[K].ADVTLSALNDSDANSDVVDIEGLGETPPAK.[K]	1xDeamidated [N]; 1xPhospho [T/S]	1.03452e-05	3.14946e-05	1	1	2	Q8IXM2	Q8IXM2 [136-165]		0	3094.4										No Quan Values	Not Found	Not Found	Not Found	Not Found	Not Found	High	Not Found	Not Found	High	High	8.558e-06	1.613e-06	3.99
FALSE	High	[K].ADVTLSALNDSDANSDVVDIEGLGETPPAK.[K]	1xPhospho [T26(100)]	1.68388e-06	3.14946e-05	1	1	6	Q8IXM2	Q8IXM2 [136-165]	Q8IXM2 1xPhospho [T161(100)]	0	3093.41			3.23341e+07			3.9022e+07			2.79962e+07		Not Found	Not Found	High	Not Found	Not Found	High	Not Found	Not Found	High	High	8.558e-06	2.214e-07	4.74	113.97
FALSE	High	[K].ADVTLSALNDSDANSDVVDIEGLGETPPAK.[K]	3xPhospho [T4(99.8); T26(100); S]	0.00836963	0.000662771	1	1	4	Q8IXM2	Q8IXM2 [136-165]	Q8IXM2 3xPhospho [T139(99.8); T161(100); S]	0	3253.35		342363			411693	667542		257887			Not Found	High	Not Found	Not Found	High	Peak Found	Not Found	High	Not Found	High	0.0001889	0.002082	1.99	117.6
FALSE	High	[K].ADVTLSALNDSDANSDVVDIEGLGETPPAK.[K]	2xDeamidated [N9; N14]; 1xPhospho [T4(100)]	0.0390722	0.00229855	1	1	1	Q8IXM2	Q8IXM2 [136-165]	Q8IXM2 1xPhospho [T139(100)]	0	3095.38										No Quan Values	Not Found	Not Found	Not Found	Not Found	Not Found	High	Not Found	Not Found	Not Found	High	0.0007418	0.009014	3.08
FALSE	High	[K].ADVTLSALNDSDANSDVVDIEGLGETPPAK.[K]	1xDeamidated [N14]; 2xPhospho [T4(98.9); S/T]	0.125452	0.00623892	1	1	1	Q8IXM2	Q8IXM2 [136-165]	Q8IXM2 2xPhospho [T139(98.9); S/T]	0	3174.37										No Quan Values	Not Found	Not Found	Not Found	Not Found	High	Not Found	Not Found	Not Found	Not Found	High	0.001914	0.02727	1.41
FALSE	High	[K].ADVTPPPDGSTTHNLEVSPK.[E]	2xPhospho [T4(100); S18(100)]	1.55195e-06	3.14946e-05	1	1	11	O75362	O75362 [645-664]	O75362 2xPhospho [T648(100); S662(100)]	0	2221.94	1.05034e+07	2.07934e+07	311245	3.35407e+06	2.94272e+07	379785	658547	3.21558e+07	333143		Peak Found	High	Peak Found	Peak Found	High	Peak Found	Peak Found	High	Peak Found	High	8.558e-06	2.023e-07	6.47	63.84
FALSE	High	[K].ADVTPPPDGSTTHNLEVSPK.[E]	1xPhospho [S18(99.2)]	0.00671591	0.000551708	1	1	1	O75362	O75362 [645-664]	O75362 1xPhospho [S662(99.2)]	0	2141.98		1.14686e+06			1.32462e+06			1.14959e+06			Not Found	Peak Found	Not Found	Not Found	Peak Found	Not Found	Not Found	High	Not Found	High	0.0001579	0.00167	2.62	62.72
FALSE	High	[K].AEAAAAPTVAPGPAQPGHVSPTPATTSPGEK.[G]	2xPhospho [S20(99.3); S27(99.3)]	9.1062e-09	3.14946e-05	1	1	5	Q9Y6R0	Q9Y6R0 [244-274]	Q9Y6R0 2xPhospho [S263(99.3); S270(99.3)]	0	3025.37		4.80672e+06			5.71875e+06			5.60708e+06			Not Found	High	Not Found	Not Found	High	Not Found	Not Found	High	Not Found	High	8.558e-06	7.388e-10	6.77	69.65
FALSE	High	[K].AEAAAAPTVAPGPAQPGHVSPTPATTSPGEK.[G]	1xPhospho [S27(99.4)]	5.821e-08	3.14946e-05	1	1	8	Q9Y6R0	Q9Y6R0 [244-274]	Q9Y6R0 1xPhospho [S270(99.4)]	0	2945.4		2.34557e+06	1.09475e+07			1.75309e+07			1.46604e+07		Not Found	High	High	Not Found	Not Found	High	Not Found	Not Found	High	High	8.558e-06	5.603e-09	5.69	67.87
FALSE	High	[K].AEAAAGEESCGASPTPATSASPPGPTLK.[A]	1xCarbamidomethyl [C10]; 2xPhospho [S13(99.3); S21(100)]	2.6844e-07	3.14946e-05	1	1	3	Q6ZRI6	Q6ZRI6 [976-1003]	Q6ZRI6 2xPhospho [S988(99.3); S996(100)]	0	2772.15		3.6973e+06			4.12079e+06			2.00039e+06			Not Found	High	Not Found	Not Found	High	Not Found	Not Found	High	Not Found	High	8.558e-06	2.972e-08	7.05	68.08
FALSE	High	[K].AEAAAGEESCGASPTPATSASPPGPTLK.[A]	1xCarbamidomethyl [C10]; 1xPhospho [S21(100)]	1.37776e-09	3.14946e-05	1	1	6	Q6ZRI6	Q6ZRI6 [976-1003]	Q6ZRI6 1xPhospho [S996(100)]	0	2692.18		6328751			7.25837e+06			6.37039e+06			Not Found	High	Not Found	Not Found	High	Not Found	Not Found	High	Not Found	High	8.558e-06	9.384e-11	7.49	68.38
FALSE	High	[K].AEAESDALPDDTVIESEALPSDIAAEAR.[A]	1xPhospho [S5(100)]	3.15595e-08	3.14946e-05	1	1	3	Q9GZR7	Q9GZR7 [291-318]	Q9GZR7 1xPhospho [S295(100)]	0	2965.32		6495403	1.36101e+06		5.28864e+06	1.63946e+06		4.00568e+06	857858		Not Found	High	Peak Found	Not Found	High	Peak Found	Not Found	High	Peak Found	High	8.558e-06	2.871e-09	6.03	118.21
FALSE	High	[K].AEAGAGSATEFQFR.[G]	1xPhospho [S7(100)]	3.64553e-05	3.14946e-05	1	2	7	P46783	P46783 [140-153]	P46783 1xPhospho [S146(100)]	0	1521.64		7697067	1.99811e+07		8.57147e+06	2.37685e+07		8.02827e+06	1.75191e+07		Not Found	High	Peak Found	Not Found	High	Peak Found	Not Found	High	Peak Found	High	8.558e-06	6.399e-06	5.2	76.34
FALSE	High	[K].AEAGLGDGHHHGDHTGQTHGPPTPPTTPK.[T]	1xPhospho [T23(100)]	1.14312e-05	3.14946e-05	1	1	5	P57073	P57073 [204-232]	P57073 1xPhospho [T226(100)]	0	2987.32			587267			629975			525939		Not Found	Not Found	High	Not Found	Not Found	High	Not Found	Not Found	High	High	8.558e-06	1.797e-06	3.59	38.56
FALSE	High	[K].AEAGLGDGHHHGDHTGQTHGPPTPPTTPK.[T]	2xPhospho [T23(100); T26(99.3)]	0.000238153	6.12952e-05	1	1	7	P57073	P57073 [204-232]	P57073 2xPhospho [T226(100); T229(99.3)]	0	3067.28	633182	8.8148e+06	207262	628626	7.90648e+06	203576	1.49611e+06	9.78861e+06	294903		Peak Found	High	Peak Found	Peak Found	High	Peak Found	Peak Found	High	Peak Found	High	1.484e-05	5.158e-05	4.91	40.46
FALSE	High	[K].AEAGLGDGHHHGDHTGQTHGPPTPPTTPKTELQQAGAKPELK.[L]	2xPhospho [T]	0.000498385	0.000117272	1	1	2	P57073	P57073 [204-245]		1	4461.04			471371			391279					Not Found	Not Found	High	Not Found	Not Found	High	Not Found	Not Found	Not Found	High	2.656e-05	0.0001184	2.74	61.24
FALSE	High	[K].AEALITSQQPTPETLPVINK.[S]	1xPhospho [T14(98.5)]	0.00438647	0.000345694	1	1	3	Q52LR7	Q52LR7 [343-362]	Q52LR7 1xPhospho [T356(98.5)]	0	2230.14	221971			248735			231224				Peak Found	Not Found	Not Found	High	Not Found	Not Found	High	Not Found	Not Found	High	0.0001082	0.001091	1.82	100.81
FALSE	High	[K].AEAPAGPALGLPSPEAESGVDR.[G]	1xPhospho [S13(100)]	2.57706e-07	3.14946e-05	1	1	13	Q53F19	Q53F19 [13-34]	Q53F19 1xPhospho [S25(100)]	0	2171		11981435	1.55574e+06		1.22155e+07			1.1577e+07	1.15574e+06		Not Found	High	High	Not Found	High	Not Found	Not Found	High	High	High	8.558e-06	2.844e-08	5.39	94.52
FALSE	High	[K].AEAPAGPALGLPSPEAESGVDRGEPEPMEVEEGELEIVPVRR.[S]	1xPhospho [S]	3.02278e-07	3.14946e-05	1	1	1	Q53F19	Q53F19 [13-54]		2	4446.12		133171			162714			111507	2.7122e+06		Not Found	Peak Found	Not Found	Not Found	Peak Found	Not Found	Not Found	Peak Found	High	High	8.558e-06	3.384e-08	4.89	115.83
FALSE	High	[K].AEAPSSPDVAPAGK.[E]	1xPhospho [S6(100)]	6.45463e-05	3.14946e-05	1	1	13	Q9P1Y6	Q9P1Y6 [1355-1368]	Q9P1Y6 1xPhospho [S1360(100)]	0	1376.61	2.36995e+07	7.44465e+06	432784	2.91459e+07	1.91913e+06	267816	2.21959e+07	1.13861e+07			High	High	Peak Found	High	High	Peak Found	High	High	High	High	8.558e-06	1.204e-05	3.2	40.88
FALSE	High	[K].AEAPSSPDVAPAGK.[E]	2xPhospho [S5(100); S6(100)]	0.000303524	6.12952e-05	1	1	6	Q9P1Y6	Q9P1Y6 [1355-1368]	Q9P1Y6 2xPhospho [S1359(100); S1360(100)]	0	1456.58	2.08679e+07			2.27376e+07			2.10613e+07				High	Not Found	Not Found	High	Not Found	Not Found	High	Not Found	Not Found	High	1.484e-05	6.788e-05	3.6	42.05
FALSE	High	[K].AEAPSSPDVAPAGKEDSPSASGR.[V]	1xPhospho [S17(100)]	5.92999e-08	3.14946e-05	1	1	6	Q9P1Y6	Q9P1Y6 [1355-1377]	Q9P1Y6 1xPhospho [S1371(100)]	1	2262.99		6.04961e+06			6.05098e+06			6.08188e+06			Not Found	High	Not Found	Not Found	High	Not Found	Not Found	High	Not Found	High	8.558e-06	5.706e-09	5.18	45.21
FALSE	High	[K].AEAPSSPDVAPAGKEDSPSASGR.[V]	3xPhospho [S5(100); S6(100); S17(98.9)]	2.39046e-05	3.14946e-05	1	1	2	Q9P1Y6	Q9P1Y6 [1355-1377]	Q9P1Y6 3xPhospho [S1359(100); S1360(100); S1371(98.9)]	1	2422.92	5.13718e+06			6.32965e+06	49419.9		7.87347e+06				High	Not Found	Not Found	Peak Found	Peak Found	Not Found	High	Not Found	Not Found	High	8.558e-06	4.027e-06	5.01	45.84
FALSE	High	[K].AEAPSSPDVAPAGKEDSPSASGR.[V]	2xPhospho [S6(100); S17(100)]	6.76755e-09	3.14946e-05	1	1	14	Q9P1Y6	Q9P1Y6 [1355-1377]	Q9P1Y6 2xPhospho [S1360(100); S1371(100)]	1	2342.95	2.77023e+07	491713	293345	2.56208e+07	194785	261353	2.99322e+07	757762	257887		High	High	High	High	High	High	High	High	High	High	8.558e-06	5.348e-10	6.14	45.16
FALSE	High	[K].AEASSPVPYLSPETNPASSTSAVNHNVNLTNVR.[L]	1xDeamidated [N15]; 1xPhospho [S/Y/T]	5.36903e-10	3.14946e-05	1	1	2	Q07157	Q07157 [923-955]		0	3504.63			1.20043e+06	1.84585e+06		1.45247e+06	1.35055e+06		515783		Not Found	Not Found	Peak Found	High	Not Found	Peak Found	High	Not Found	Peak Found	High	8.558e-06	3.346e-11	6.63	97.87
FALSE	High	[K].AEASSPVPYLSPETNPASSTSAVNHNVNLTNVR.[L]	1xPhospho [S/Y/T]	9.75707e-10	3.14946e-05	1	1	1	Q07157	Q07157 [923-955]		0	3503.64	1.91898e+06	1.32197e+06		1.39594e+06	1.25304e+06		1.46806e+06	1.12152e+06	1.86003e+06		High	Peak Found	Not Found	Peak Found	Peak Found	Not Found	Peak Found	Peak Found	Peak Found	High	8.558e-06	6.427e-11	5.62	97.33
FALSE	High	[K].AECNIHTSPSPGIQVR.[H]	1xCarbamidomethyl [C3]; 1xPhospho [S8(98.9)]	0.000776705	0.000141789	1	1	3	Q9H9E1	Q9H9E1 [97-112]	Q9H9E1 1xPhospho [S104(98.9)]	0	1845.83		310661	740089		320900	893789		431180	787462		Not Found	Peak Found	High	Not Found	Peak Found	High	Not Found	Peak Found	High	High	3.779e-05	0.0001922	2.3	58.29
FALSE	High	[K].AEDEALLSEEDDPIDR.[R]	1xPhospho [S8(100)]	0.000135296	3.14946e-05	1	1	5	Q04721	Q04721 [1771-1786]	Q04721 1xPhospho [S1778(100)]	0	1896.77	7.97933e+06			7.90599e+06			7.59035e+06	59398.5			High	Not Found	Not Found	High	Not Found	Not Found	High	Peak Found	Not Found	High	8.558e-06	2.741e-05	4.24	86.11
FALSE	High	[K].AEDEALLSEEDDPIDRRPWTQQHLEAADIR.[R]	1xPhospho [S8(100)]	7.36053e-06	3.14946e-05	1	1	2	Q04721	Q04721 [1771-1800]	Q04721 1xPhospho [S1778(100)]	1	3598.64	1.82202e+06		1.34481e+07			8.38119e+06			7.91812e+06		Peak Found	Not Found	High	Not Found	Not Found	Peak Found	Not Found	Not Found	High	High	8.558e-06	1.109e-06	5.23	97.3
FALSE	High	[K].AEDEALLSEEDDPIDRRPWTQQHLEAADIR.[R]	1xDeamidated [Q21]; 1xPhospho [S/T]	0.00138222	0.000188186	1	1	1	Q04721	Q04721 [1771-1800]		1	3599.63						4.21431e+06					Not Found	Not Found	Not Found	Not Found	Not Found	High	Not Found	Not Found	Not Found	High	6.405e-05	0.0003472	4.3	97.84
FALSE	High	[K].AEDGATPSPSNETPK.[K]	1xPhospho [S8(100)]	3.82307e-05	3.14946e-05	1	1	33	P29966	P29966 [138-152]	P29966 1xPhospho [S145(100)]	0	1580.65	1.89333e+08	301351	873076	1.99784e+08	346157	1.04703e+06	3.27964e+08		691382		High	High	High	High	High	High	High	Not Found	High	High	8.558e-06	6.746e-06	4.33	35.41
FALSE	High	[K].AEDGATPSPSNETPK.[K]	2xPhospho [T6(100); S8(99.6)]	0.000911275	0.000188186	1	1	12	P29966	P29966 [138-152]	P29966 2xPhospho [T143(100); S145(99.6)]	0	1660.61	1.49895e+07		52282.8	1.39246e+07	73038.2	70663.8	1.54228e+07		45959.2		High	Not Found	Peak Found	High	Peak Found	Peak Found	High	Not Found	Peak Found	High	4.8e-05	0.0002274	3.82	33.47
FALSE	High	[K].AEDGATPSPSNETPK.[K]	1xDeamidated [N11]; 1xPhospho [S/T]	0.0157882	0.00115866	1	1	1	P29966	P29966 [138-152]		0	1581.63										No Quan Values	Not Found	Not Found	Not Found	Not Found	Not Found	Not Found	High	Not Found	Not Found	High	0.000353	0.003882	2.28
FALSE	High	[K].AEDGATPSPSNETPKK.[K]	1xPhospho [T13(99.6)]	0.000105792	3.14946e-05	1	1	4	P29966	P29966 [138-153]	P29966 1xPhospho [T150(99.6)]	1	1708.74	1.9337e+06			1.76838e+06			2.19862e+06				High	Not Found	Not Found	High	Not Found	Not Found	High	Not Found	Not Found	High	8.558e-06	2.076e-05	4.2	25.43
FALSE	High	[K].AEDGATPSPSNETPKK.[K]	2xPhospho [S8(100); T13(99.5)]	0.00311162	0.000250905	1	1	3	P29966	P29966 [138-153]	P29966 2xPhospho [S145(100); T150(99.5)]	1	1788.71	2.36279e+06			2.61992e+06			3.05421e+06	13714.4			High	Not Found	Not Found	High	Not Found	Not Found	High	Peak Found	Not Found	High	8.004e-05	0.0007758	3.92	25.91
FALSE	High	[K].AEDGATPSPSNETPKK.[K]	1xDeamidated [N11]; 1xPhospho [T13(100)]	0.00309632	0.000250905	1	1	2	P29966	P29966 [138-153]	P29966 1xPhospho [T150(100)]	1	1709.73	214042			341912			425676				Peak Found	Not Found	Not Found	High	Not Found	Not Found	High	Not Found	Not Found	High	8.004e-05	0.0007732	2.2	25.94
FALSE	High	[K].AEDKPSTDLSAPVNGEATSQK.[G]	1xDeamidated [N14]; 1xPhospho [S19(99.7)]	1.32808e-06	3.14946e-05	1	1	7	Q7Z4V5	Q7Z4V5 [590-610]	Q7Z4V5 1xPhospho [S608(99.7)]	0	2225.98	982746	519382		335690	1.96385e+06			2.78994e+06			High	High	Not Found	Peak Found	High	Not Found	Not Found	High	Not Found	High	8.558e-06	1.704e-07	4.33	54.1
FALSE	High	[K].AEDKPSTDLSAPVNGEATSQK.[G]	1xPhospho [S19(100)]	3.34126e-07	3.14946e-05	1	1	6	Q7Z4V5	Q7Z4V5 [590-610]	Q7Z4V5 1xPhospho [S608(100)]	0	2225		5.12337e+06	672168		4.51273e+06			7.81256e+06	469496		Not Found	High	Peak Found	Not Found	High	Not Found	Not Found	High	Peak Found	High	8.558e-06	3.785e-08	6.07	53.1
FALSE	High	[K].AEDKPSTDLSAPVNGEATSQKGESAEDK.[E]	1xDeamidated [N14]; 2xPhospho [S24(100); T/S]	1.81351e-05	3.14946e-05	1	1	4	Q7Z4V5	Q7Z4V5 [590-617]	Q7Z4V5 2xPhospho [S613(100); T/S]	1	3022.24	2.39648e+06	540206		2.19771e+06	324283		2.49517e+06	290412	247680		High	Peak Found	Not Found	High	Peak Found	Not Found	High	Peak Found	Peak Found	High	8.558e-06	2.98e-06	5.25	55.86
FALSE	High	[K].AEDKPSTDLSAPVNGEATSQKGESAEDK.[E]	1xDeamidated [N14]; 1xPhospho [S24(100)]	3.11896e-11	3.14946e-05	1	1	15	Q7Z4V5	Q7Z4V5 [590-617]	Q7Z4V5 1xPhospho [S613(100)]	1	2942.28	5.20231e+06	2232315		6.33311e+06	1.78365e+06	148716	2.28492e+06	9.54261e+06			High	High	Not Found	High	High	Peak Found	High	High	Not Found	High	8.558e-06	1.498e-12	7.01	55.02
FALSE	High	[K].AEDKPSTDLSAPVNGEATSQKGESAEDK.[E]	1xPhospho [S24(100)]	1.82268e-13	3.14946e-05	1	1	7	Q7Z4V5	Q7Z4V5 [590-617]	Q7Z4V5 1xPhospho [S613(100)]	1	2941.29	790440	1.38929e+07			1.61972e+07			1.76131e+07			Peak Found	High	Not Found	Not Found	High	Not Found	Not Found	High	Not Found	High	8.558e-06	5.436e-15	7.91	51.28
FALSE	High	[K].AEDKPSTDLSAPVNGEATSQKGESAEDK.[E]	2xDeamidated [N14; Q20]; 1xPhospho [S24(98.9)]	0.000918197	0.000188186	1	1	1	Q7Z4V5	Q7Z4V5 [590-617]	Q7Z4V5 1xPhospho [S613(98.9)]	1	2943.26										No Quan Values	Not Found	Not Found	Not Found	High	Not Found	Not Found	Not Found	Not Found	Not Found	High	4.8e-05	0.0002289	2.51
FALSE	High	[K].AEDKPSTDLSAPVNGEATSQKGESAEDK.[E]	2xDeamidated [N14; Q20]; 2xPhospho [T/S]	0.0110346	0.000858994	1	1	1	Q7Z4V5	Q7Z4V5 [590-617]		1	3023.23										No Quan Values	Not Found	Not Found	Not Found	High	Not Found	Not Found	Not Found	Not Found	Not Found	High	0.0002545	0.00274	2.54
FALSE	High	[K].AEDLFQDAYYQSPETR.[L]	1xPhospho [S12(100)]	0.00958041	0.000726658	1	1	1	O95671	O95671 [410-425]	O95671 1xPhospho [S421(100)]	0	2012.83										No Quan Values	Not Found	High	Not Found	Not Found	Not Found	Not Found	Not Found	Not Found	Not Found	High	0.0002054	0.002379	2.19
FALSE	High	[K].AEDLLPEAASLSENLDISK.[E]	1xPhospho [S18(100)]	1.1389e-05	3.14946e-05	1	1	2	A0JNW5	A0JNW5 [1049-1067]	A0JNW5 1xPhospho [S1066(100)]	0	2094.98			1.51089e+06		25012.3	2.00935e+06		50765	1.55402e+06		Not Found	Not Found	Peak Found	Not Found	Peak Found	High	Not Found	Peak Found	High	High	8.558e-06	1.79e-06	4.88	118.68
FALSE	High	[K].AEDMLSEDTDADRGSDPGTSPPHLSTCGLGTGEESR.[Q]	1xCarbamidomethyl [C27]; 3xPhospho [S6(100); T/S]	1.68456e-05	3.14946e-05	1	1	2	Q9Y3S1	Q9Y3S1 [1257-1292]	Q9Y3S1 3xPhospho [S1262(100); T/S]	1	3987.5		2971033		765526	3.23559e+06		660502	2.29813e+06			Not Found	High	Not Found	Peak Found	High	Not Found	Peak Found	Peak Found	Not Found	High	8.558e-06	2.752e-06	5.24	92.09
FALSE	High	[K].AEDMLSEDTDADRGSDPGTSPPHLSTCGLGTGEESR.[Q]	1xCarbamidomethyl [C27]; 1xOxidation [M4]; 2xPhospho [S6(100); T/S]	1.26874e-07	3.14946e-05	1	1	9	Q9Y3S1	Q9Y3S1 [1257-1292]	Q9Y3S1 2xPhospho [S1262(100); T/S]	1	3923.53		8.02575e+06			8.41478e+06			6.39643e+06			Not Found	High	Not Found	Not Found	High	Not Found	Not Found	High	Not Found	High	8.558e-06	1.31e-08	6.48	79.58
FALSE	High	[K].AEDMLSEDTDADRGSDPGTSPPHLSTCGLGTGEESR.[Q]	1xCarbamidomethyl [C27]; 2xPhospho [S6(100); S15(99.1)]	8.00885e-08	3.14946e-05	1	1	6	Q9Y3S1	Q9Y3S1 [1257-1292]	Q9Y3S1 2xPhospho [S1262(100); S1271(99.1)]	1	3907.53		1.42002e+07			1.4237e+07			1.52939e+07			Not Found	High	Not Found	Not Found	High	Not Found	Not Found	High	Not Found	High	8.558e-06	7.943e-09	6.43	87.96
FALSE	High	[K].AEDMLSEDTDADRGSDPGTSPPHLSTCGLGTGEESR.[Q]	1xCarbamidomethyl [C27]; 1xOxidation [M4]; 1xPhospho [S/T]	3.56701e-08	3.14946e-05	1	1	4	Q9Y3S1	Q9Y3S1 [1257-1292]		1	3843.56		7235921			7.81968e+06			7.50316e+06			Not Found	High	Not Found	Not Found	High	Not Found	Not Found	High	Not Found	High	8.558e-06	3.277e-09	6.74	76.59
FALSE	High	[K].AEDMLSEDTDADRGSDPGTSPPHLSTCGLGTGEESR.[Q]	1xCarbamidomethyl [C27]; 1xPhospho [S6(99.1)]	1.89836e-08	3.14946e-05	1	1	3	Q9Y3S1	Q9Y3S1 [1257-1292]	Q9Y3S1 1xPhospho [S1262(99.1)]	1	3827.56		11858998			1.23925e+07			1.05855e+07			Not Found	High	Not Found	Not Found	High	Not Found	Not Found	High	Not Found	High	8.558e-06	1.645e-09	6.63	84.95
FALSE	High	[K].AEDMLSEDTDADRGSDPGTSPPHLSTCGLGTGEESR.[Q]	1xCarbamidomethyl [C27]; 1xOxidation [M4]; 3xPhospho [S6(99.1); T/S]	0.000254799	6.12952e-05	1	1	3	Q9Y3S1	Q9Y3S1 [1257-1292]	Q9Y3S1 3xPhospho [S1262(99.1); T/S]	1	4003.49	502882	865294			1.77669e+06			765465			Peak Found	High	Not Found	Not Found	Peak Found	Not Found	Not Found	High	Not Found	High	1.484e-05	5.574e-05	4.09	82.58
FALSE	High	[K].AEDSDSEPEPEDNVR.[L]	2xPhospho [S4(100); S6(100)]	0.000116785	3.14946e-05	1	1	21	Q9H0D6	Q9H0D6 [496-510]	Q9H0D6 2xPhospho [S499(100); S501(100)]	0	1848.62	2.33016e+07		40628	2.45823e+07			2.64167e+07				High	Not Found	Peak Found	High	Not Found	Not Found	High	Not Found	Not Found	High	8.558e-06	2.321e-05	4.69	40.4
FALSE	High	[K].AEDSDSEPEPEDNVR.[L]	1xPhospho [S4(100)]	1.08145e-05	3.14946e-05	1	1	4	Q9H0D6	Q9H0D6 [496-510]	Q9H0D6 1xPhospho [S499(100)]	0	1768.65	9.20371e+06			9.08502e+06			1.12964e+07				High	Not Found	Not Found	High	Not Found	Not Found	High	Not Found	Not Found	High	8.558e-06	1.693e-06	4.41	39.71
FALSE	High	[K].AEEAKDEPPSEGEAEEEEK.[D]	1xPhospho [S10(100)]	1.42505e-06	3.14946e-05	1	1	14	P07196	P07196 [463-481]	P07196 1xPhospho [S472(100)]	1	2182.85	5.32721e+06			4.73689e+06			6.5507e+06				High	Not Found	Not Found	High	Not Found	Not Found	High	Not Found	Not Found	High	8.558e-06	1.841e-07	5.2	36.62
FALSE	High	[K].AEEAQKTESVDNEGE.[-]	1xPhospho [S9(100)]	0.000137195	6.12952e-05	1	1	4	Q15651	Q15651 [85-99]	Q15651 1xPhospho [S93(100)]	1	1715.66	1.48594e+06	109199	43353.6	1.52162e+06			1.95285e+06				High	Peak Found	Peak Found	High	Not Found	Not Found	High	Not Found	Not Found	High	1.484e-05	2.779e-05	3.8	25.92
FALSE	High	[K].AEEDEILNRSPR.[N]	1xDeamidated [N8]; 1xPhospho [S10(100)]	2.81007e-05	3.14946e-05	1	1	20	P27824	P27824 [574-585]	P27824 1xPhospho [S583(100)]	1	1509.66	8.58979e+07	809494	400751	9.08577e+07	374168	370306	7.81627e+07	713932	408928		High	High	High	High	Peak Found	High	High	High	High	High	8.558e-06	4.808e-06	4.69	52.31
FALSE	High	[K].AEEDEILNRSPR.[N]	1xPhospho [S10(100)]	0.000257391	6.12952e-05	1	1	68	P27824	P27824 [574-585]	P27824 1xPhospho [S583(100)]	1	1508.67	1.14756e+09	3.39123e+08	1.02173e+07	1.01761e+09	7.99833e+07	1.20353e+07	9.68013e+08	4.33395e+08	1.22314e+07		High	High	High	High	High	High	High	High	High	High	1.484e-05	5.643e-05	2.45	50.42
FALSE	High	[K].AEEDEILNRSPRNR.[K]	1xDeamidated [N13]; 1xPhospho [S10(100)]	0.0144445	0.00107404	1	1	7	P27824	P27824 [574-587]	P27824 1xPhospho [S583(100)]	2	1779.8	674429	358272		625223	194376		336824	563200			High	High	Not Found	Peak Found	High	Not Found	High	High	Not Found	High	0.0003279	0.003569	2.67	45.04
FALSE	High	[K].AEEDPEAADSGEPQNKRTPDLPEEEYVK.[E]	1xPhospho [T18(100)]	2.91505e-06	3.14946e-05	1	1	2	Q9NYB0	Q9NYB0 [213-240]	Q9NYB0 1xPhospho [T230(100)]	2	3223.4					1.06598e+06			1.06665e+06			Not Found	Not Found	Not Found	Not Found	High	Not Found	Not Found	High	Not Found	High	8.558e-06	4.03e-07	4.11	69.57
FALSE	High	[K].AEEKDSLSRYDSDGDK.[S]	2xPhospho [S6(99.4); S8(99.4)]	0.112906	0.00564605	1	1	1	Q04726	Q04726 [229-244]	Q04726 2xPhospho [S234(99.4); S236(99.4)]	2	1974.74	612564			582233			706143				Peak Found	Not Found	Not Found	Peak Found	Not Found	Not Found	High	Not Found	Not Found	High	0.001748	0.02458	2.8	36.28
FALSE	High	[K].AEEKSPISINVK.[T]	1xPhospho [S5(100)]	9.9696e-06	3.14946e-05	1	1	6	Q9UK58	Q9UK58 [348-359]	Q9UK58 1xPhospho [S352(100)]	1	1394.69	554853	16785590	1.60976e+06	445929	1.58795e+07	942304	316645	1.99189e+07	2.32387e+06		Peak Found	High	Peak Found	Peak Found	High	Peak Found	Peak Found	High	Peak Found	High	8.558e-06	1.544e-06	5.02	59.27
FALSE	High	[K].AEENAEGGESALGPDGEPIDESSQMSDLPVK.[V]	1xPhospho [S26(100)]	8.31157e-08	3.14946e-05	1	1	3	P51531	P51531 [566-596]	P51531 1xPhospho [S591(100)]	0	3238.36		2.26445e+06			1.53632e+06			2.41631e+06			Not Found	High	Not Found	Not Found	High	Not Found	Not Found	High	Not Found	High	8.558e-06	8.272e-09	5.13	98.37
FALSE	High	[K].AEENTDQASPQEDYAGFER.[L]	1xDeamidated [Q/N]; 1xPhospho [S9(100)]	5.83265e-05	3.14946e-05	1	1	5	Q9NU22	Q9NU22 [4530-4548]	Q9NU22 1xPhospho [S4538(100)]	0	2237.85			2.47792e+06	1.12098e+06	341546	737621	1.10235e+06	85289.9	1.59082e+06		High	Not Found	Peak Found	High	Peak Found	Peak Found	High	High	Peak Found	High	8.558e-06	1.078e-05	3.55	68.23
FALSE	High	[K].AEENTDQASPQEDYAGFER.[L]	1xPhospho [S9(100)]	1.77383e-05	3.14946e-05	1	1	15	Q9NU22	Q9NU22 [4530-4548]	Q9NU22 1xPhospho [S4538(100)]	0	2236.87	8.35663e+07		324574	8.03778e+07	979652	232046	7.91558e+07	3.50254e+06	189522		High	Not Found	Peak Found	High	Peak Found	Peak Found	High	Peak Found	Peak Found	High	8.558e-06	2.903e-06	4.42	64.44
FALSE	High	[K].AEENTDQASPQEDYAGFER.[L]	2xPhospho [T5(100); S9(100)]	0.00175021	0.000208857	1	1	3	Q9NU22	Q9NU22 [4530-4548]	Q9NU22 2xPhospho [T4534(100); S4538(100)]	0	2316.83	221919			321906			252921				High	Not Found	Not Found	High	Not Found	Not Found	High	Not Found	Not Found	High	6.804e-05	0.0004388	2.72	66.66
FALSE	High	[K].AEEPPSQLDQDTQVQDMDEGSDDEEEGQK.[V]	1xDeamidated [Q15]; 1xOxidation [M17]; 1xPhospho [S21(100)]	6.63705e-07	3.14946e-05	1	1	2	Q15459	Q15459 [339-367]	Q15459 1xPhospho [S359(100)]	0	3346.26	5.40386e+06			5.21853e+06	552017	352609	4.78567e+06				Peak Found	Not Found	Not Found	Peak Found	High	Peak Found	High	Not Found	Not Found	High	8.558e-06	8.002e-08	5.34	60.43
FALSE	High	[K].AEEPPSQLDQDTQVQDMDEGSDDEEEGQK.[V]	1xOxidation [M17]; 1xPhospho [S21(100)]	1.42039e-11	3.14946e-05	1	1	79	Q15459	Q15459 [339-367]	Q15459 1xPhospho [S359(100)]	0	3345.27	3.50524e+08	1.35632e+06	754421	3.15355e+08	569503	682007	3.25516e+08	3.31679e+06	1.06835e+06		High	High	High	High	Peak Found	Peak Found	High	High	High	High	8.558e-06	6.333e-13	9.08	58.46
FALSE	High	[K].AEEPPSQLDQDTQVQDMDEGSDDEEEGQK.[V]	1xDeamidated [Q]; 1xPhospho [S21(100)]	4.82134e-10	3.14946e-05	1	1	18	Q15459	Q15459 [339-367]	Q15459 1xPhospho [S359(100)]	0	3330.26	1.2005e+07	523386	1.19154e+06	1.56398e+07			1.35841e+07	3.79268e+06			High	High	Peak Found	High	Not Found	Not Found	High	Peak Found	Not Found	High	8.558e-06	2.973e-11	8.01	70.75
FALSE	High	[K].AEEPPSQLDQDTQVQDMDEGSDDEEEGQK.[V]	1xPhospho [S21(100)]	3.06163e-11	3.14946e-05	1	1	28	Q15459	Q15459 [339-367]	Q15459 1xPhospho [S359(100)]	0	3329.28	6.6352e+08	3.36e+06	648091	6.79181e+08	3.23981e+06	1.25773e+06	7.18641e+08	436870	2.02199e+06		High	High	High	High	High	Peak Found	High	High	High	High	8.558e-06	1.464e-12	8.58	68.78
FALSE	High	[K].AEEPPSQLDQDTQVQDMDEGSDDEEEGQK.[V]	2xDeamidated [Q13; Q15]; 1xOxidation [M17]; 1xPhospho [S21(100)]	0.000161438	6.12952e-05	1	1	1	Q15459	Q15459 [339-367]	Q15459 1xPhospho [S359(100)]	0	3347.24										No Quan Values	High	Not Found	Not Found	Not Found	Not Found	Not Found	Not Found	Not Found	Not Found	High	1.484e-05	3.333e-05	2.95
FALSE	High	[K].AEEPPSQLDQDTQVQDMDEGSDDEEEGQK.[V]	2xDeamidated [Q13; Q15]; 1xPhospho [S21(100)]	0.00151667	0.000208857	1	1	1	Q15459	Q15459 [339-367]	Q15459 1xPhospho [S359(100)]	0	3331.25		438804			359087		1.09844e+06	418436			Not Found	Peak Found	Not Found	Not Found	Peak Found	Not Found	High	Peak Found	Not Found	High	6.804e-05	0.000382	3.47	70.6
FALSE	High	[K].AEEQQLPPPLSPPSPSTPNHR.[R]	2xPhospho [S11(100); S14(99.5)]	2.22085e-05	3.14946e-05	1	1	52	Q6WCQ1	Q6WCQ1 [279-299]	Q6WCQ1 2xPhospho [S289(100); S292(99.5)]	0	2439.07		1.62213e+07	8.83265e+06		1.13525e+07	1.27063e+07		1.30845e+07	1.74414e+07		Not Found	High	High	Not Found	High	High	Not Found	High	High	High	8.558e-06	3.716e-06	4.79	81.89
FALSE	High	[K].AEEQQLPPPLSPPSPSTPNHR.[R]	1xDeamidated [N19]; 1xPhospho [S14(99.2)]	4.0533e-05	3.14946e-05	1	1	3	Q6WCQ1	Q6WCQ1 [279-299]	Q6WCQ1 1xPhospho [S292(99.2)]	0	2360.09			1.19223e+06			1.66479e+06			1.13698e+06		Not Found	Not Found	High	Not Found	Not Found	High	Not Found	Not Found	Peak Found	High	8.558e-06	7.207e-06	4.38	84.36
FALSE	High	[K].AEEQQLPPPLSPPSPSTPNHR.[R]	1xPhospho [S14(99.7)]	1.62677e-07	3.14946e-05	1	1	40	Q6WCQ1	Q6WCQ1 [279-299]	Q6WCQ1 1xPhospho [S292(99.7)]	0	2359.11	1.24292e+06		1.5203e+07	938463		2.72878e+07	1.55793e+06		1.10061e+07		High	Not Found	High	High	Not Found	High	High	Not Found	High	High	8.558e-06	1.721e-08	5.92	81.73
FALSE	High	[K].AEEQQLPPPLSPPSPSTPNHR.[R]	1xDeamidated [N/Q]; 2xPhospho [S11(100); S/T]	0.000279063	6.12952e-05	1	1	7	Q6WCQ1	Q6WCQ1 [279-299]	Q6WCQ1 2xPhospho [S289(100); S/T]	0	2440.06					1.11656e+07			390432			Not Found	High	Not Found	Not Found	High	Not Found	Not Found	High	Not Found	High	1.484e-05	6.168e-05	5.39	82.22
FALSE	High	[K].AEEQQLPPPLSPPSPSTPNHR.[R]	3xPhospho [S11(100); S14(99.4); S/T]	0.00115494	0.000188186	1	1	4	Q6WCQ1	Q6WCQ1 [279-299]	Q6WCQ1 3xPhospho [S289(100); S292(99.4); S/T]	0	2519.04		1.37749e+06			1.21452e+06			1.23033e+06			Not Found	High	Not Found	Not Found	High	Not Found	Not Found	High	Not Found	High	4.8e-05	0.0002904	4.02	84.15
FALSE	High	[K].AEEQQLPPPLSPPSPSTPNHRR.[S]	2xPhospho [S/T]	0.00575644	0.000458804	1	1	2	Q6WCQ1	Q6WCQ1 [279-300]		1	2595.18		1.03315e+06	763127				324959		1.02717e+06		Not Found	Peak Found	High	Not Found	Not Found	Not Found	Peak Found	Not Found	High	High	0.0001396	0.001432	3.26	79.7
FALSE	High	[K].AEERNSTDAEEDTEIVDLDSDGPGTSSGR.[K]	3xPhospho [S6(100); T7(100); S20(100)]	4.48093e-06	3.14946e-05	1	1	2	Q6RI45	Q6RI45 [1259-1287]	Q6RI45 3xPhospho [S1264(100); T1265(100); S1278(100)]	1	3292.21				1.12517e+06			1.3047e+06	607545			Not Found	Not Found	Not Found	High	Not Found	Not Found	High	Peak Found	Not Found	High	8.558e-06	6.447e-07	4.33	79.54
FALSE	High	[K].AEERPTFDYLQSVLDDFYTATEGQYQQQP.[-]	1xPhospho [S12(100)]	0.00469184	0.000393484	1	1	1	P07948	P07948 [484-512]	P07948 1xPhospho [S495(100)]	0	3519.53										No Quan Values	Not Found	Not Found	Not Found	Not Found	Not Found	High	Not Found	Not Found	Not Found	High	0.0001227	0.001168	2.89
FALSE	High	[K].AEEVEDETVELDVSDEEMAR.[R]	1xPhospho [S14(100)]	7.19884e-06	3.14946e-05	1	1	2	Q99547	Q99547 [97-116]	Q99547 1xPhospho [S110(100)]	0	2374.95										No Quan Values	Not Found	Not Found	Not Found	High	Not Found	Not Found	High	Not Found	Not Found	High	8.558e-06	1.085e-06	5.09
FALSE	High	[K].AEEVEDETVELDVSDEEMAR.[R]	1xOxidation [M18]; 1xPhospho [S14(100)]	5.47265e-07	3.14946e-05	1	1	7	Q99547	Q99547 [97-116]	Q99547 1xPhospho [S110(100)]	0	2390.94	2.43721e+06			2.12018e+06			2.986e+06				High	Not Found	Not Found	High	Not Found	Not Found	High	Not Found	Not Found	High	8.558e-06	6.49e-08	6.77	81.53
FALSE	High	[K].AEFAEYASVDR.[N]	1xPhospho [S8(100)]	0.000454596	0.000117272	1	1	8	Q9NWQ8	Q9NWQ8 [222-232]	Q9NWQ8 1xPhospho [S229(100)]	0	1337.54	1.01334e+06	4.21382e+06	83537.6	370219	4.94793e+06	76318.6		4.72968e+06			High	High	Peak Found	Peak Found	High	Peak Found	Not Found	High	Not Found	High	2.656e-05	0.0001071	3.38	61.1
FALSE	High	[K].AEFIPQLESEDDTSYFDTR.[S]	1xPhospho [S9(100)]	6.52497e-05	3.14946e-05	2	2	5	Q6P0Q8; O15021	Q6P0Q8 [798-816]; O15021 [856-874]	Q6P0Q8 1xPhospho [S806(100)]; O15021 1xPhospho [S864(100)]	0	2342.97		145003			38563.6	594446			588688	Shared	Not Found	High	High	Not Found	High	High	Not Found	Not Found	High	High	8.558e-06	1.218e-05	4.16	113.52
FALSE	High	[K].AEFPSSGSNSVLNTPPTTPESPSSVTVTEGSR.[Q]	1xDeamidated [N13]; 2xPhospho [T14(97.1); S21(100)]	9.36204e-06	3.14946e-05	1	1	1	Q4LE39	Q4LE39 [1009-1040]	Q4LE39 2xPhospho [T1022(97.1); S1029(100)]	0	3380.45			3.28978e+06			1.56667e+06			4.45115e+06		Not Found	Not Found	Peak Found	Not Found	Not Found	Peak Found	Not Found	Not Found	High	High	8.558e-06	1.444e-06	4.36	94.8
FALSE	High	[K].AEFPSSGSNSVLNTPPTTPESPSSVTVTEGSR.[Q]	2xPhospho [T14(100); T/S]	6.39535e-07	3.14946e-05	1	1	6	Q4LE39	Q4LE39 [1009-1040]	Q4LE39 2xPhospho [T1022(100); T/S]	0	3379.46			5.18542e+06		1.05485e+06	4.43665e+06		939624	5.6152e+06		Not Found	Not Found	High	Not Found	Peak Found	High	Not Found	High	High	High	8.558e-06	7.671e-08	5.23	93.19
FALSE	High	[K].AEFPSSGSNSVLNTPPTTPESPSSVTVTEGSR.[Q]	1xPhospho [S21(99.6)]	2.27354e-09	3.14946e-05	1	1	4	Q4LE39	Q4LE39 [1009-1040]	Q4LE39 1xPhospho [S1029(99.6)]	0	3299.5	4.50167e+06			7.59013e+06			9.02664e+06				High	Not Found	Not Found	High	Not Found	Not Found	High	Not Found	Not Found	High	8.558e-06	1.623e-10	5.27	94.95
FALSE	High	[K].AEFPSSGSNSVLNTPPTTPESPSSVTVTEGSR.[Q]	3xPhospho [T14(98.4); S/T]	0.0724154	0.00376692	1	1	1	Q4LE39	Q4LE39 [1009-1040]	Q4LE39 3xPhospho [T1022(98.4); S/T]	0	3459.43										No Quan Values	Not Found	Not Found	Not Found	Not Found	Not Found	Not Found	Not Found	Not Found	High	High	0.001192	0.01593	2.48
FALSE	High	[K].AEFTSPPSLFK.[T]	1xPhospho [S5(100)]	0.00133702	0.000188186	1	1	14	Q6UN15	Q6UN15 [255-265]	Q6UN15 1xPhospho [S259(100)]	0	1303.6	7.50725e+06			9.28124e+06			8.66264e+06				High	Not Found	Not Found	High	Not Found	Not Found	High	Not Found	Not Found	High	6.405e-05	0.0003363	2.87	106.22
FALSE	High	[K].AEGDEEGPSGASEEEDT.[-]	2xPhospho [S9(100); S12(100)]	0.00247868	0.000231016	1	1	3	Q96DX7	Q96DX7 [328-344]	Q96DX7 2xPhospho [S336(100); S339(100)]	0	1868.56	1.15394e+06			1.21626e+06			1.67165e+06				High	Not Found	Not Found	High	Not Found	Not Found	High	Not Found	Not Found	High	7.637e-05	0.0006175	4.8	33.85
FALSE	High	[K].AEGEEEMDTGADDQDGDAAQHPEEHSEEQQQSVEEK.[D]	1xPhospho [S32(99.4)]	7.89701e-05	3.14946e-05	1	1	4	Q9NU22	Q9NU22 [4951-4986]	Q9NU22 1xPhospho [S4982(99.4)]	0	4064.54	6.21944e+06			4.85436e+06			8.50072e+06		61004.8		High	Not Found	Not Found	High	Not Found	Not Found	High	Not Found	Peak Found	High	8.558e-06	1.503e-05	5.33	44.61
FALSE	High	[K].AEGEEEMDTGADDQDGDAAQHPEEHSEEQQQSVEEK.[D]	1xOxidation [M7]; 1xPhospho [S32(100)]	4.55009e-09	3.14946e-05	1	1	3	Q9NU22	Q9NU22 [4951-4986]	Q9NU22 1xPhospho [S4982(100)]	0	4080.53	3.66282e+06			3.45109e+06			3.28611e+06				High	Not Found	Not Found	High	Not Found	Not Found	High	Not Found	Not Found	High	8.558e-06	3.463e-10	8.65	37.45
FALSE	High	[K].AEGEPQEESPLK.[S]	1xPhospho [S9(100)]	0.00046238	0.000117272	1	1	9	Q9NYF8	Q9NYF8 [169-180]	Q9NYF8 1xPhospho [S177(100)]	0	1393.59	1.66862e+08	352208	535661	1.70183e+08	332603	498432	1.70961e+08	238982	468077		High	Peak Found	High	High	Peak Found	High	High	Peak Found	High	High	2.656e-05	0.0001091	3.02	41.09
FALSE	High	[K].AEGEPQEESPLK.[S]	1xDeamidated [Q6]; 1xPhospho [S9(100)]	0.097912	0.00505425	1	1	5	Q9NYF8	Q9NYF8 [169-180]	Q9NYF8 1xPhospho [S177(100)]	0	1394.57	2.15234e+06			2.27766e+06			2.65525e+06				High	Not Found	Not Found	High	Not Found	Not Found	High	Not Found	Not Found	High	0.001559	0.02133	2.14	42.99
FALSE	High	[K].AEGGPFKDGETLEGSDAEESLDK.[T]	1xPhospho [S15(100)]	1.42133e-08	3.14946e-05	1	1	9	Q9P2D1	Q9P2D1 [2942-2964]	Q9P2D1 1xPhospho [S2956(100)]	1	2461.03	2.14665e+06			1.97291e+06			2.33365e+06				High	Not Found	Not Found	High	Not Found	Not Found	High	Not Found	Not Found	High	8.558e-06	1.203e-09	5.63	76.36
FALSE	High	[K].AEGHSDDESDSEGSDSESTSR.[E]	3xPhospho [S5(100); S9(100); S11(100)]	9.75014e-05	3.14946e-05	1	1	7	Q9P289	Q9P289 [296-316]	Q9P289 3xPhospho [S300(100); S304(100); S306(100)]	0	2423.71	954780			724561			966307				High	Not Found	Not Found	High	Not Found	Not Found	High	Not Found	Not Found	High	8.558e-06	1.897e-05	3.49	16.02
FALSE	High	[K].AEGHSDDESDSEGSDSESTSR.[E]	1xPhospho [S5(100)]	2.60821e-06	3.14946e-05	1	1	3	Q9P289	Q9P289 [296-316]	Q9P289 1xPhospho [S300(100)]	0	2263.77	193111			48885.1			125597				Peak Found	Not Found	Not Found	High	Not Found	Not Found	High	Not Found	Not Found	High	8.558e-06	3.568e-07	3.73	18.96
FALSE	High	[K].AEGHSDDESDSEGSDSESTSR.[E]	2xPhospho [S5(100); S9(100)]	0.000102472	3.14946e-05	1	1	1	Q9P289	Q9P289 [296-316]	Q9P289 2xPhospho [S300(100); S304(100)]	0	2343.74	375552			348464			472456				High	Not Found	Not Found	Peak Found	Not Found	Not Found	Peak Found	Not Found	Not Found	High	8.558e-06	2.009e-05	3.6	18.31
FALSE	High	[K].AEGPLDSPSEGHSYQNSGLDHFQNSNIDQSFWETFGSAEPTK.[T]	1xPhospho [S7(100)]	4.22467e-09	3.14946e-05	1	1	3	Q8N6T3	Q8N6T3 [298-339]	Q8N6T3 1xPhospho [S304(100)]	0	4690.99			7.10808e+06			5.15095e+06			2.63613e+06		Not Found	Not Found	High	Not Found	Not Found	High	Not Found	Not Found	High	High	8.558e-06	3.188e-10	6.61	118.69
FALSE	High	[K].AEIEEKGSDGAASSYQLK.[Q]	1xPhospho [S8(100)]	0.000706895	0.000141789	1	1	1	Q14203	Q14203 [344-361]	Q14203 1xPhospho [S351(100)]	1	1962.87		471106			368082	77115.8		376937			Not Found	Peak Found	Not Found	Not Found	Peak Found	Peak Found	Not Found	High	Not Found	High	3.779e-05	0.0001738	3.77	54.06
FALSE	High	[K].AEKPPLSASSPQQRPPEPETGESAGTSR.[A]	1xDeamidated [Q13]; 1xPhospho [S/T]	2.10152e-05	3.14946e-05	1	1	1	Q9Y3Q8	Q9Y3Q8 [181-208]		0	2972.36								607792			Not Found	Not Found	Not Found	Not Found	Not Found	Not Found	Not Found	High	Not Found	High	8.558e-06	3.502e-06	3.86	53.86
FALSE	High	[K].AEKPPLSASSPQQRPPEPETGESAGTSR.[A]	1xPhospho [S/T]	3.02278e-07	3.14946e-05	1	1	7	Q9Y3Q8	Q9Y3Q8 [181-208]		0	2971.38	730803	8.67582e+06	232892	654360	1.17845e+07	353501	857457	8.06569e+06	177814		Peak Found	High	Peak Found	Peak Found	High	Peak Found	Peak Found	High	Peak Found	High	8.558e-06	3.387e-08	4.38	53.98
FALSE	High	[K].AEKQEDSESSEEESDSEEAAASPAQVK.[T]	1xPhospho [S]	0.0132222	0.000987444	1	1	1	Q13428	Q13428 [756-782]		1	2947.18							8.11982e+06		161153		Not Found	Not Found	Not Found	Not Found	Not Found	Not Found	High	Not Found	Peak Found	High	0.0002976	0.003286	2.02	53.68
FALSE	High	[K].AEKQEDSESSEEESDSEEAAASPAQVK.[T]	2xPhospho [S14(100); S16(100)]	0.0509213	0.00279872	1	1	2	Q13428	Q13428 [756-782]	Q13428 2xPhospho [S769(100); S771(100)]	1	3027.15	630947			548384			1.13583e+06				Peak Found	Not Found	Not Found	High	Not Found	Not Found	Peak Found	Not Found	Not Found	High	0.0009103	0.01147	1.85	54.82
FALSE	High	[K].AELEEMEEVHPSDEEEEDATK.[A]	1xOxidation [M6]; 1xPhospho [S12(100)]	7.62068e-09	3.14946e-05	1	1	13	P78559	P78559 [656-676]	P78559 1xPhospho [S667(100)]	0	2541.97	1.11426e+07			9.71283e+06			1.21702e+07				High	Not Found	Not Found	High	Not Found	Not Found	High	Not Found	Not Found	High	8.558e-06	6.079e-10	6.23	54.51
FALSE	High	[K].AELEEMEEVHPSDEEEEDATK.[A]	1xPhospho [S12(100)]	1.11423e-07	3.14946e-05	1	1	12	P78559	P78559 [656-676]	P78559 1xPhospho [S667(100)]	0	2525.97	3.43803e+07	438175	308789	3.8144e+07	320542	366681	4.02604e+07	405145	572635		High	High	Peak Found	High	High	Peak Found	High	High	High	High	8.558e-06	1.137e-08	4.86	70.6
FALSE	High	[K].AELIHQIEANKDQSGAESTIPDADQLK.[E]	1xPhospho [S14(100)]	3.09083e-07	3.14946e-05	1	1	1	O15078	O15078 [2356-2382]	O15078 1xPhospho [S2369(100)]	1	3001.42										No Quan Values	Not Found	Not Found	High	Not Found	Not Found	Not Found	Not Found	Not Found	Not Found	High	8.558e-06	3.477e-08	4.25
FALSE	High	[K].AELLQSDENGIPSSPQK.[V]	1xPhospho [S14(99.5)]	0.00287699	0.000250905	1	1	6	Q14542	Q14542 [239-255]	Q14542 1xPhospho [S252(99.5)]	0	1892.86		3.34825e+06			3.09117e+06			2.53358e+06			Not Found	High	Not Found	Not Found	High	Not Found	Not Found	High	Not Found	High	8.004e-05	0.0007179	2.53	71.96
FALSE	High	[K].AELLQSDENGIPSSPQK.[V]	1xDeamidated [N9]; 1xPhospho [S14(99.5)]	0.00560638	0.000412789	1	1	3	Q14542	Q14542 [239-255]	Q14542 1xPhospho [S252(99.5)]	0	1893.85	604826	373125	149068	2.06361e+06	461829			383582			Peak Found	High	Peak Found	Peak Found	High	Not Found	Not Found	High	Not Found	High	0.0001307	0.001395	2.59	72.96
FALSE	High	[K].AELTSQESQISTYEEELAK.[A]	1xPhospho [S5(98.7)]	0.000270737	6.12952e-05	1	1	2	P42566	P42566 [431-449]	P42566 1xPhospho [S435(98.7)]	0	2235.99		809303		346180	527286	546679	294064	734617	311911		Not Found	High	Not Found	Peak Found	High	Peak Found	Peak Found	Peak Found	Peak Found	High	1.484e-05	5.979e-05	4.09	103.11
FALSE	High	[K].AENAEGQTPAIGPDGEPLDETSQMSDLPVK.[V]	1xDeamidated [N/Q]; 1xPhospho [S25(100)]	1.65989e-05	3.14946e-05	1	1	5	P51532	P51532 [589-618]	P51532 1xPhospho [S613(100)]	0	3177.38		1.84409e+06			1.89614e+06			1.48196e+06			Not Found	High	Not Found	Not Found	High	Not Found	Not Found	High	Not Found	High	8.558e-06	2.703e-06	4.35	103.86
FALSE	High	[K].AENAEGQTPAIGPDGEPLDETSQMSDLPVK.[V]	1xOxidation [M24]; 1xPhospho [S25(100)]	5.76958e-09	3.14946e-05	1	1	4	P51532	P51532 [589-618]	P51532 1xPhospho [S613(100)]	0	3192.39		13534501			1.49626e+07			1.41416e+07			Not Found	High	Not Found	Not Found	High	Not Found	Not Found	High	Not Found	High	8.558e-06	4.48e-10	5.56	93.5
FALSE	High	[K].AENAEGQTPAIGPDGEPLDETSQMSDLPVK.[V]	1xPhospho [S25(100)]	1.67715e-09	3.14946e-05	1	1	6	P51532	P51532 [589-618]	P51532 1xPhospho [S613(100)]	0	3176.4	199993	4.48815e+07			3.7601e+07			4.14172e+07			Peak Found	High	Not Found	Not Found	High	Not Found	Not Found	High	Not Found	High	8.558e-06	1.162e-10	7.73	103.28
FALSE	High	[K].AENAEGQTPAIGPDGEPLDETSQMSDLPVK.[V]	2xPhospho [S25(100); T/S]	1.2253e-08	3.14946e-05	1	1	6	P51532	P51532 [589-618]	P51532 2xPhospho [S613(100); T/S]	0	3256.36		15114001			1.34475e+07			1.66227e+07			Not Found	High	Not Found	Not Found	High	Not Found	Not Found	High	Not Found	High	8.558e-06	1.022e-09	6.66	104.45
FALSE	High	[K].AENAEGQTPAIGPDGEPLDETSQMSDLPVK.[V]	1xOxidation [M24]; 2xPhospho [S25(100); T/S]	4.16849e-08	3.14946e-05	1	1	4	P51532	P51532 [589-618]	P51532 2xPhospho [S613(100); T/S]	0	3272.36		8.53982e+06			7.66312e+06			9.20626e+06			Not Found	High	Not Found	Not Found	High	Not Found	Not Found	High	Not Found	High	8.558e-06	3.893e-09	6.19	95.46
FALSE	High	[K].AENAEGQTPAIGPDGEPLDETSQMSDLPVK.[V]	1xDeamidated [Q7]; 1xOxidation [M24]; 1xPhospho [T/S]	0.000330099	9.23075e-05	1	1	1	P51532	P51532 [589-618]		0	3193.38										No Quan Values	Not Found	Not Found	Not Found	Not Found	Not Found	Not Found	Not Found	High	Not Found	High	2.158e-05	7.46e-05	2.85
FALSE	High	[K].AENNSEVGASGYGVPGPTWDR.[G]	1xPhospho [S5(100)]	9.26763e-07	3.14946e-05	1	1	5	Q08211	Q08211 [121-141]	Q08211 1xPhospho [S125(100)]	0	2242.94		1.15513e+06	6.0853e+06		272694	6.73464e+06			5.72344e+06		Not Found	Peak Found	High	Not Found	Peak Found	High	Not Found	Not Found	High	High	8.558e-06	1.151e-07	5.51	89.06
FALSE	High	[K].AENPSPRSPSSQTPNSR.[R]	2xPhospho [S5(100); S8(100)]	0.00457169	0.000393484	1	1	2	Q9NZJ0	Q9NZJ0 [672-688]	Q9NZJ0 2xPhospho [S676(100); S679(100)]	1	1971.8		134617		331571	160574			377135			Not Found	High	Not Found	Peak Found	Peak Found	Not Found	Not Found	High	Not Found	High	0.0001227	0.001138	1.88	27.84
FALSE	High	[K].AEPASPDSPKGSSETETEPPVALAPGPAPTR.[C]	2xPhospho [S5(100); S/T]	1.00184e-06	3.14946e-05	1	1	10	P11474	P11474 [15-45]	P11474 2xPhospho [S19(100); S/T]	1	3203.42		1.13746e+07			6.35738e+06			8.94479e+06			Not Found	High	Not Found	Not Found	High	Not Found	Not Found	High	Not Found	High	8.558e-06	1.254e-07	4.7	85.92
FALSE	High	[K].AEPASPDSPKGSSETETEPPVALAPGPAPTR.[C]	3xPhospho [S5(100); S12(98.1); S13(98.1)]	1.36808e-06	3.14946e-05	1	1	3	P11474	P11474 [15-45]	P11474 3xPhospho [S19(100); S26(98.1); S27(98.1)]	1	3283.38		1.36563e+07			1.4337e+07			1.5029e+07			Not Found	High	Not Found	Not Found	Peak Found	Not Found	Not Found	High	Not Found	High	8.558e-06	1.76e-07	4.57	89.73
FALSE	High	[K].AEPGDEALSPASR.[D]	1xPhospho [S9(100)]	0.000236547	6.12952e-05	1	1	1	Q9BYK8	Q9BYK8 [998-1010]	Q9BYK8 1xPhospho [S1006(100)]	0	1379.58	481394	288748		573808	253736		694959	280251			Peak Found	Peak Found	Not Found	Peak Found	Peak Found	Not Found	High	Peak Found	Not Found	High	1.484e-05	5.135e-05	2.93	43.93
FALSE	High	[K].AEPLDPEADSHVEVFGDEPEQQLSPIFR.[N]	1xPhospho [S10(100)]	1.00436e-05	3.14946e-05	1	1	3	Q9GZP1	Q9GZP1 [148-175]	Q9GZP1 1xPhospho [S157(100)]	0	3231.45	7.25385e+06	140194	2.28821e+06		55364.6	755641					Peak Found	Peak Found	High	Not Found	Peak Found	High	Not Found	Not Found	Not Found	High	8.558e-06	1.561e-06	3.53	121.28
FALSE	High	[K].AEPMPSASSAPPASSLYSSPVNSSAPLAEDIDPELAR.[Y]	1xOxidation [M4]; 1xPhospho [S15(96)]	2.96959e-06	3.14946e-05	1	1	1	O14964	O14964 [292-328]	O14964 1xPhospho [S306(96)]	0	3807.73	1.55489e+06	376078		1.37839e+06	134534		311779		1.0637e+06		High	Peak Found	Not Found	Peak Found	Peak Found	Not Found	Peak Found	Not Found	Peak Found	High	8.558e-06	4.109e-07	4.11	115.49
FALSE	High	[K].AEPMPSASSAPPASSLYSSPVNSSAPLAEDIDPELAR.[Y]	1xPhospho [S19(99.5)]	5.14273e-09	3.14946e-05	1	1	3	O14964	O14964 [292-328]	O14964 1xPhospho [S310(99.5)]	0	3791.74	2.31118e+06			2.72313e+06			2.27872e+06	63848.7			High	Not Found	Not Found	High	Not Found	Not Found	High	Peak Found	Not Found	High	8.558e-06	3.956e-10	4.78	119.24
FALSE	High	[K].AEPMPSASSAPPASSLYSSPVNSSAPLAEDIDPELAR.[Y]	1xDeamidated [N22]; 1xOxidation [M4]; 1xPhospho [S14(93.6)]	0.00106704	0.000188186	1	1	1	O14964	O14964 [292-328]	O14964 1xPhospho [S305(93.6)]	0	3808.71							697209		2.73951e+06		Not Found	Not Found	Not Found	Not Found	Not Found	Not Found	High	Not Found	Peak Found	High	4.8e-05	0.0002675	2.17	115.45
FALSE	High	[K].AEPSEVDMNSPK.[S]	1xOxidation [M8]; 1xPhospho [S10(100)]	0.000359005	9.23075e-05	1	1	3	Q9NR30	Q9NR30 [62-73]	Q9NR30 1xPhospho [S71(100)]	0	1399.54	3.32559e+06			4.01924e+06			3.33479e+06				High	Not Found	Not Found	High	Not Found	Not Found	High	Not Found	Not Found	High	2.158e-05	8.219e-05	3.56	28.93
FALSE	High	[K].AEPSEVDMNSPK.[S]	1xPhospho [S10(100)]	0.000651247	0.000141789	1	1	15	Q9NR30	Q9NR30 [62-73]	Q9NR30 1xPhospho [S71(100)]	0	1383.55	4.33341e+06			3.88628e+06			7.67253e+06				High	Not Found	Not Found	High	Not Found	Not Found	High	Not Found	Not Found	High	3.25e-05	0.0001589	3.33	43.46
FALSE	High	[K].AEPYVASEYK.[T]	1xPhospho [S7(100)]	0.00640113	0.000504544	1	1	4	Q9BZ29	Q9BZ29 [921-930]	Q9BZ29 1xPhospho [S927(100)]	0	1236.52	1.24445e+06			1.69482e+06			870093	1.46143e+06	81661.7		High	Not Found	Not Found	High	Not Found	Not Found	High	High	Peak Found	High	0.0001485	0.001592	2.74	54.59
FALSE	High	[K].AEQDASIPPGTHEALLQTALSPPPPPTRPVSPPQK.[A]	1xPhospho [T/S]	2.97406e-08	3.14946e-05	1	1	17	Q9UGP5	Q9UGP5 [147-181]		0	3704.87			7.53507e+06			1.10951e+07			1.32896e+07		Not Found	Not Found	High	Not Found	Not Found	High	Not Found	Not Found	High	High	8.558e-06	2.695e-09	7.44	100.2
FALSE	High	[K].AEQGSEEEGEGEEEEEEGGESK.[A]	1xPhospho [S5(100)]	5.18856e-08	3.14946e-05	1	1	11	Q8NE71	Q8NE71 [224-245]	Q8NE71 1xPhospho [S228(100)]	0	2433.86	1.55483e+08		222323	1.53469e+08		215346	1.29266e+08		118582		High	Not Found	High	High	Not Found	High	High	Not Found	High	High	8.558e-06	4.942e-09	6.21	32.06
FALSE	High	[K].AEQGSEEEGEGEEEEEEGGESK.[A]	1xDeamidated [Q3]; 1xPhospho [S5(100)]	0.00814709	0.000662771	1	1	2	Q8NE71	Q8NE71 [224-245]	Q8NE71 1xPhospho [S228(100)]	0	2434.84	758149			846048			1.08616e+06				High	Not Found	Not Found	Peak Found	Not Found	Not Found	High	Not Found	Not Found	High	0.0001889	0.002024	2.29	33.73
FALSE	High	[K].AEQGSEEEGEGEEEEEEGGESKADDPYAHLSK.[K]	1xPhospho [S5(100)]	5.67948e-07	3.14946e-05	1	1	3	Q8NE71	Q8NE71 [224-255]	Q8NE71 1xPhospho [S228(100)]	1	3531.37				799067			789836				High	Not Found	Not Found	High	Not Found	Not Found	High	Not Found	Not Found	High	8.558e-06	6.75e-08	4.25	55.64
FALSE	High	[K].AEQGSEEEGEGEEEEEEGGESKADDPYAHLSK.[K]	1xDeamidated [Q3]; 1xPhospho [S5(100)]	0.000776705	0.000141789	1	1	1	Q8NE71	Q8NE71 [224-255]	Q8NE71 1xPhospho [S228(100)]	1	3532.36										No Quan Values	Not Found	Not Found	Not Found	High	Not Found	Not Found	Not Found	Not Found	Not Found	High	3.779e-05	0.0001927	2.22
FALSE	High	[K].AEQSPVSSDVEVSSPK.[R]	2xPhospho [S4(100); S]	0.00283532	0.000250905	1	1	3	Q2M1K9	Q2M1K9 [601-616]	Q2M1K9 2xPhospho [S604(100); S]	0	1805.72	405428	524154		421148			369798	876057			High	Peak Found	Not Found	High	Not Found	Not Found	High	Peak Found	Not Found	High	8.004e-05	0.0007084	2.84	51.3
FALSE	High	[K].AEQSPVSSDVEVSSPKR.[Q]	2xPhospho [S4(100); S]	0.000295476	6.12952e-05	1	1	4	Q2M1K9	Q2M1K9 [601-617]	Q2M1K9 2xPhospho [S604(100); S]	1	1961.83	3.50751e+06	222854	104990	3.89628e+06	201475	134057	3.93748e+06	90990.7	62013.7		High	Peak Found	Peak Found	High	Peak Found	Peak Found	High	Peak Found	Peak Found	High	1.484e-05	6.588e-05	4.61	46.19
FALSE	High	[K].AEQSPVSSDVEVSSPKR.[Q]	3xPhospho [S4(100); S8(99.1); S13(99.1)]	0.000433538	0.000117272	1	1	3	Q2M1K9	Q2M1K9 [601-617]	Q2M1K9 3xPhospho [S604(100); S608(99.1); S613(99.1)]	1	2041.79	965743			1.05504e+06			1.23061e+06				High	Not Found	Not Found	High	Not Found	Not Found	High	Not Found	Not Found	High	2.656e-05	0.0001016	3.53	45.13
FALSE	High	[K].AERLSPPAPSGSER.[R]	1xPhospho [S5(100)]	0.0126528	0.000965789	1	1	3	Q9NP71	Q9NP71 [598-611]	Q9NP71 1xPhospho [S602(100)]	1	1533.71		291293	33436.6		279707	55742.7		289433			Not Found	High	Peak Found	Not Found	High	Peak Found	Not Found	High	Not Found	High	0.0002758	0.003135	2.76	46.65
FALSE	High	[K].AERTSPSSPAPLPHQEATPR.[A]	1xPhospho [T/S]	3.6473e-08	3.14946e-05	1	1	5	P04920	P04920 [166-185]		1	2209.04		967621	140342		1.02902e+06	356305		754858			Not Found	High	Peak Found	Not Found	High	Peak Found	Not Found	High	Not Found	High	8.558e-06	3.365e-09	4.74	47.45
FALSE	High	[K].AERTSPSSPAPLPHQEATPR.[A]	2xPhospho [T/S]	6.44298e-07	3.14946e-05	1	1	5	P04920	P04920 [166-185]		1	2289.01		4020202			4.84712e+06			1.16124e+06	133307		Not Found	High	Not Found	Not Found	High	Not Found	Not Found	High	Peak Found	High	8.558e-06	7.739e-08	4.57	49.43
FALSE	High	[K].AESCGSFDETESEESSK.[L]	1xCarbamidomethyl [C4]; 1xPhospho [S6(100)]	7.5639e-05	3.14946e-05	1	1	5	Q9Y343	Q9Y343 [111-127]	Q9Y343 1xPhospho [S116(100)]	0	1958.68	1.43945e+06			1.13872e+06			1.87563e+06				High	Not Found	Not Found	High	Not Found	Not Found	High	Not Found	Not Found	High	8.558e-06	1.432e-05	3.2	40.09
FALSE	High	[K].AESCGSFDETESEESSK.[L]	1xCarbamidomethyl [C4]; 2xPhospho [S3(100); S6(100)]	5.89639e-05	3.14946e-05	1	1	3	Q9Y343	Q9Y343 [111-127]	Q9Y343 2xPhospho [S113(100); S116(100)]	0	2038.65	646227			587842			830972				Peak Found	Not Found	Not Found	High	Not Found	Not Found	High	Not Found	Not Found	High	8.558e-06	1.088e-05	4.47	42.13
FALSE	High	[K].AESDGEEKEEVK.[E]	1xPhospho [S3(100)]	0.000111161	3.14946e-05	1	1	5	O75691	O75691 [2599-2610]	O75691 1xPhospho [S2601(100)]	1	1429.57	1.43788e+06			1.97933e+06			2.10661e+06				High	Not Found	Not Found	High	Not Found	Not Found	High	Not Found	Not Found	High	8.558e-06	2.196e-05	3.29	21.4
FALSE	High	[K].AESDGEEKEEVKEELGRPATLLWLIQK.[L]	1xPhospho [S3(100)]	1.86614e-07	3.14946e-05	1	1	7	O75691	O75691 [2599-2625]	O75691 1xPhospho [S2601(100)]	2	3177.57			1.0761e+07			1.14748e+07			7.30898e+06		Not Found	Not Found	High	Not Found	Not Found	High	Not Found	Not Found	High	High	8.558e-06	2.002e-08	5.43	119.82
FALSE	High	[K].AESEEMETSQAGSK.[D]	1xOxidation [M6]; 1xPhospho [S3(100)]	2.52603e-05	3.14946e-05	1	1	6	P34932	P34932 [544-557]	P34932 1xPhospho [S546(100)]	0	1579.58	2.378e+06			2.90252e+06			1.68409e+06				High	Not Found	Not Found	High	Not Found	Not Found	High	Not Found	Not Found	High	8.558e-06	4.281e-06	4.73	19.42
FALSE	High	[K].AESEEMETSQAGSK.[D]	1xPhospho [S3(100)]	3.31445e-05	3.14946e-05	1	1	6	P34932	P34932 [544-557]	P34932 1xPhospho [S546(100)]	0	1563.59	3.46786e+06			3.13617e+06			6.31715e+06				High	Not Found	Not Found	High	Not Found	Not Found	High	Not Found	Not Found	High	8.558e-06	5.783e-06	4.23	29.07
FALSE	High	[K].AESISEEADSEPGR.[S]	1xPhospho [S10(100)]	0.0889508	0.00446517	1	1	2	Q9NSI6	Q9NSI6 [1784-1797]	Q9NSI6 1xPhospho [S1793(100)]	0	1556.61	224251	143525		223216			788772				Peak Found	Peak Found	Not Found	Peak Found	Not Found	Not Found	High	Not Found	Not Found	High	0.001407	0.01948	1.18	46.66
FALSE	High	[K].AESPAEKVPEESVLPLVQK.[S]	1xPhospho [S3(100)]	8.38021e-10	3.14946e-05	1	1	28	Q9UKV3	Q9UKV3 [488-506]	Q9UKV3 1xPhospho [S490(100)]	1	2130.07		24848025	2.03418e+07		2.66046e+07	1.48369e+07	442267	1.62257e+07	4.30489e+07		Not Found	High	High	Not Found	High	High	Peak Found	High	High	High	8.558e-06	5.446e-11	6.53	97.46
FALSE	High	[K].AESPAEKVPEESVLPLVQK.[S]	1xDeamidated [Q18]; 1xPhospho [S3(100)]	0.000925183	0.000188186	1	1	1	Q9UKV3	Q9UKV3 [488-506]	Q9UKV3 1xPhospho [S490(100)]	1	2131.06										No Quan Values	Not Found	High	Not Found	Not Found	Not Found	Not Found	Not Found	Not Found	Not Found	High	4.8e-05	0.0002313	2.35
FALSE	High	[K].AESSDSGAESEEEEAQEEVK.[G]	2xPhospho [S6(100); S10(100)]	2.91505e-06	3.14946e-05	1	1	4	Q5T8D3	Q5T8D3 [191-210]	Q5T8D3 2xPhospho [S196(100); S200(100)]	0	2299.8	7.85261e+06			7.85253e+06			8.24104e+06				High	Not Found	Not Found	High	Not Found	Not Found	High	Not Found	Not Found	High	8.558e-06	4.033e-07	7.27	53.48
FALSE	High	[K].AESSTDSSGPLEEAEEAPQLMR.[T]	2xPhospho [S/T]	0.153214	0.00733024	1	1	1	Q9H2L5	Q9H2L5 [117-138]		0	2493.97										No Quan Values	Not Found	Not Found	Not Found	Not Found	Not Found	Not Found	High	Not Found	Not Found	High	0.002229	0.03366	1.54
FALSE	High	[K].AESTESIGSSEK.[T]	1xPhospho [S3(100)]	0.000297468	6.12952e-05	1	1	5	Q9BZI7	Q9BZI7 [407-418]	Q9BZI7 1xPhospho [S409(100)]	0	1304.53	2.19852e+06			2.38584e+06			2.512e+06				High	Not Found	Not Found	High	Not Found	Not Found	High	Not Found	Not Found	High	1.484e-05	6.639e-05	3.1	29.01
FALSE	High	[K].AETDVEEIYHPVMCTECSTEVAVYDK.[D]	2xCarbamidomethyl [C14; C17]; 1xPhospho [T3(100)]	4.83926e-10	3.14946e-05	1	1	3	Q56P03	Q56P03 [246-271]	Q56P03 1xPhospho [T248(100)]	0	3155.29		635458	1.79469e+06		1.5549e+06	3.90259e+06		840614	2.10604e+06		Not Found	High	Peak Found	Not Found	High	Peak Found	Not Found	High	Peak Found	High	8.558e-06	2.993e-11	5.73	102.5
FALSE	High	[K].AETDVEEIYHPVMCTECSTEVAVYDK.[D]	2xCarbamidomethyl [C14; C17]; 1xOxidation [M13]; 1xPhospho [T3(100)]	6.3069e-09	3.14946e-05	1	1	3	Q56P03	Q56P03 [246-271]	Q56P03 1xPhospho [T248(100)]	0	3171.29		936893			889372	2.7776e+06			1.84655e+06		Not Found	High	Not Found	Not Found	High	Peak Found	Not Found	Not Found	Peak Found	High	8.558e-06	4.939e-10	5.1	94.72
FALSE	High	[K].AETEDEDEGTEGEDEGAQWSPQDPALQGVGQPTGTGSIR.[K]	1xPhospho [T3(100)]	0.000242214	6.12952e-05	1	1	2	Q9UHI8	Q9UHI8 [211-249]	Q9UHI8 1xPhospho [T213(100)]	0	4123.72										No Quan Values	Not Found	Not Found	Not Found	Not Found	Not Found	High	Not Found	Not Found	High	High	1.484e-05	5.256e-05	2.67
FALSE	High	[K].AETEEAAHSVSQEMSVNSPTAQESQR.[N]	1xDeamidated [N17]; 1xOxidation [M14]; 1xPhospho [S18(100)]	5.06369e-06	3.14946e-05	1	1	2	Q9NUA8	Q9NUA8 [173-198]	Q9NUA8 1xPhospho [S190(100)]	0	2900.19										No Quan Values	Not Found	High	Not Found	Not Found	High	Not Found	Not Found	Not Found	Not Found	High	8.558e-06	7.362e-07	5.02
FALSE	High	[K].AETEEAAHSVSQEMSVNSPTAQESQR.[N]	1xPhospho [S18(100)]	9.3396e-12	3.14946e-05	1	1	9	Q9NUA8	Q9NUA8 [173-198]	Q9NUA8 1xPhospho [S190(100)]	0	2883.21		21050694	270881		1.75427e+07	167272		1.7902e+07	2.21621e+06		Not Found	High	Peak Found	Not Found	High	Peak Found	Not Found	High	Peak Found	High	8.558e-06	4.004e-13	7.74	59.87
FALSE	High	[K].AETEEAAHSVSQEMSVNSPTAQESQR.[N]	1xDeamidated [N17]; 1xPhospho [S18(100)]	1.48388e-09	3.14946e-05	1	1	1	Q9NUA8	Q9NUA8 [173-198]	Q9NUA8 1xPhospho [S190(100)]	0	2884.19										No Quan Values	Not Found	Not Found	Not Found	Not Found	High	Not Found	Not Found	Not Found	Not Found	High	8.558e-06	1.017e-10	7.62
FALSE	High	[K].AETEEAAHSVSQEMSVNSPTAQESQR.[N]	1xOxidation [M14]; 1xPhospho [S18(100)]	6.56527e-12	3.14946e-05	1	1	8	Q9NUA8	Q9NUA8 [173-198]	Q9NUA8 1xPhospho [S190(100)]	0	2899.2		5.59827e+06	96511.8		9.45442e+06			4.96126e+06	86650.5		Not Found	High	Peak Found	Not Found	High	Not Found	Not Found	High	Peak Found	High	8.558e-06	2.724e-13	8.58	44.4
FALSE	High	[K].AETEEAEEPEEDGEEHVCVSASK.[H]	1xCarbamidomethyl [C18]; 1xPhospho [T3(100)]	1.153e-09	3.14946e-05	1	1	20	P46821	P46821 [946-968]	P46821 1xPhospho [T948(100)]	0	2641.01	9.34124e+06		416267	1.01478e+07		393815	1.42211e+07		643591		High	Not Found	High	High	Not Found	High	High	Not Found	High	High	8.558e-06	7.707e-11	6.42	54.14
FALSE	High	[K].AETEEAEEPEEDGEEHVCVSASKHSPTEDEESAK.[A]	1xCarbamidomethyl [C18]; 1xPhospho [S/T]	3.20314e-08	3.14946e-05	1	1	3	P46821	P46821 [946-979]		1	3851.52	1.17168e+06			777473			2.50719e+06				High	Not Found	Not Found	High	Not Found	Not Found	High	Not Found	Not Found	High	8.558e-06	2.921e-09	6.31	50.36
FALSE	High	[K].AETPTAAEDDNEGDK.[K]	1xPhospho [T3(100)]	0.000222556	6.12952e-05	1	1	8	O60841	O60841 [299-313]	O60841 1xPhospho [T301(100)]	0	1642.61	2.06171e+06			1.97825e+06			2.56884e+06				High	Not Found	Not Found	High	Not Found	Not Found	High	Not Found	Not Found	High	1.484e-05	4.776e-05	3.75	27.88
FALSE	High	[K].AETPTESVSEPEVATK.[Q]	2xPhospho [T3(100); S9(100)]	0.000102472	3.14946e-05	1	1	3	P18858	P18858 [193-208]	P18858 2xPhospho [T195(100); S201(100)]	0	1834.74	3.8078e+06			4.56395e+06			3.59054e+06				High	Not Found	Not Found	High	Not Found	Not Found	High	Not Found	Not Found	High	8.558e-06	2.005e-05	5.1	55.19
FALSE	High	[K].AETPTESVSEPEVATK.[Q]	1xPhospho [S9(100)]	0.000324605	9.23075e-05	1	1	8	P18858	P18858 [193-208]	P18858 1xPhospho [S201(100)]	0	1754.77	5.20409e+06	143040		6.50413e+06		108160	5.3587e+06	586207			High	Peak Found	Not Found	High	Not Found	Peak Found	High	Peak Found	Not Found	High	2.158e-05	7.326e-05	3.13	56.28
FALSE	High	[K].AETSEGSGSAPAVPEASASPK.[Q]	1xPhospho [S19(100)]	1.89605e-06	3.14946e-05	1	1	6	P51608	P51608 [62-82]	P51608 1xPhospho [S80(100)]	0	2009.87	1.29035e+06	20646506			2.14361e+07			1.94518e+07			High	High	Not Found	Not Found	High	Not Found	Not Found	High	Not Found	High	8.558e-06	2.519e-07	5.1	50.85
FALSE	High	[K].AEVPGATGGDSPHLQPAEPPGEPR.[R]	1xPhospho [S11(100)]	1.25936e-07	3.14946e-05	1	1	7	Q9P2K5	Q9P2K5 [7-30]	Q9P2K5 1xPhospho [S17(100)]	0	2446.1		34814477			4.83149e+07	453732		4.07732e+07	284715		Not Found	High	Not Found	Not Found	High	Peak Found	Not Found	High	Peak Found	High	8.558e-06	1.3e-08	4.79	71.12
FALSE	High	[K].AEVPGATGGDSPHLQPAEPPGEPR.[R]	1xDeamidated [Q15]; 1xPhospho [S11(100)]	9.11939e-08	3.14946e-05	1	1	8	Q9P2K5	Q9P2K5 [7-30]	Q9P2K5 1xPhospho [S17(100)]	0	2447.09	127629	2.90719e+06		139494	2.50801e+06		153918	2.93983e+06			Peak Found	High	Not Found	Peak Found	High	Not Found	Peak Found	High	Not Found	High	8.558e-06	9.133e-09	4.42	74.1
FALSE	High	[K].AEVYGSENESER.[N]	1xPhospho [S6(100)]	0.000125284	3.14946e-05	1	1	7	Q9BVS4	Q9BVS4 [345-356]	Q9BVS4 1xPhospho [S350(100)]	0	1449.55	2.38286e+07		75422.3	2.47961e+07		82175.3	2.84736e+07		187761		High	Not Found	High	High	Not Found	High	High	Not Found	High	High	8.558e-06	2.513e-05	2.96	33.29
FALSE	High	[K].AEVYGSENESERNCLEESEGCYCR.[S]	3xCarbamidomethyl [C14; C21; C23]; 1xPhospho [S6(100)]	1.1763e-08	3.14946e-05	1	1	4	Q9BVS4	Q9BVS4 [345-368]	Q9BVS4 1xPhospho [S350(100)]	1	3007.12		4140189			4.1231e+06	696605		3.55075e+06			Not Found	High	Not Found	Not Found	High	Peak Found	Not Found	High	Not Found	High	8.558e-06	9.764e-10	7.04	66.1
FALSE	High	[K].AEVYGSENESERNCLEESEGCYCR.[S]	3xCarbamidomethyl [C14; C21; C23]; 1xDeamidated [N13]; 1xPhospho [S6(100)]	0.000574016	0.000117272	1	1	1	Q9BVS4	Q9BVS4 [345-368]	Q9BVS4 1xPhospho [S350(100)]	1	3008.1										No Quan Values	Not Found	High	Not Found	Not Found	Not Found	Not Found	Not Found	Not Found	Not Found	High	2.656e-05	0.0001388	3.13
FALSE	High	[K].AFGGEEVILKGSPEEK.[V]	1xPhospho [S12(100)]	2.4218e-06	3.14946e-05	1	1	4	Q5VUA4	Q5VUA4 [1409-1424]	Q5VUA4 1xPhospho [S1420(100)]	1	1769.84		1.59157e+06			1.49581e+06			1.29106e+06	129320		Not Found	High	Not Found	Not Found	High	Not Found	Not Found	High	Peak Found	High	8.558e-06	3.297e-07	3.86	76.41
FALSE	High	[K].AFGPGLQGGSAGSPAR.[F]	1xPhospho [S13(100)]	1.5462e-06	3.14946e-05	1	1	9	P21333	P21333 [1072-1087]	P21333 1xPhospho [S1084(100)]	0	1509.68			2.18485e+07			2.91562e+07		51958.3	2.03223e+07		Not Found	Not Found	High	Not Found	Not Found	High	Not Found	Peak Found	High	High	8.558e-06	2.02e-07	4.88	62.88
FALSE	High	[K].AFHKPPPTSPK.[S]	1xPhospho [S9(99.5)]	0.0280746	0.00177491	1	1	3	Q6IPM2	Q6IPM2 [34-44]	Q6IPM2 1xPhospho [S42(99.5)]	0	1286.63		97565.5	56813.7		94597.5	26656.5		157191	55425.8		Not Found	High	Peak Found	Not Found	High	Peak Found	Not Found	High	Peak Found	High	0.0005727	0.006675	1.6	25.48
FALSE	High	[K].AFLAELEQNSPK.[I]	1xPhospho [S10(100)]	0.000130656	3.14946e-05	1	1	6	Q9UPN3	Q9UPN3 [4512-4523]	Q9UPN3 1xPhospho [S4521(100)]	0	1426.66		2.18871e+06	5.61016e+06	30340	1.22715e+06	7.40557e+06			8.27836e+06		Not Found	High	High	Peak Found	High	High	Not Found	Not Found	High	High	8.558e-06	2.631e-05	3.3	91.29
FALSE	High	[K].AFLASLSPAMVVPEDQLTR.[W]	1xOxidation [M10]; 1xPhospho [S7(99.3)]	0.0793099	0.00391353	1	1	1	Q9H211	Q9H211 [312-330]	Q9H211 1xPhospho [S318(99.3)]	0	2141.03	239468			267544			198279				Peak Found	Not Found	Not Found	Peak Found	Not Found	Not Found	High	Not Found	Not Found	High	0.001275	0.01745	1.22	119.64
FALSE	High	[K].AFNQSSTLILHK.[R]	2xDeamidated [N3; Q4]; 1xPhospho [S/T]	0.0564501	0.0030331	1	1	4	Q8IYB9	Q8IYB9 [432-443]		0	1440.68			1.2715e+06			1.16418e+07			1.5578e+06		Not Found	Not Found	High	Not Found	Not Found	High	Not Found	Not Found	High	High	0.0009867	0.01268	1.53	98.1
FALSE	High	[K].AFQQSVEQDNLFDISTEEGSTK.[R]	1xPhospho [S15(99.6)]	4.03721e-07	3.14946e-05	1	1	5	Q14690	Q14690 [22-43]	Q14690 1xPhospho [S36(99.6)]	0	2553.1		724144	5.15374e+06		420973	8.48344e+06			1.02363e+07		Not Found	High	High	Not Found	Peak Found	High	Not Found	Not Found	High	High	8.558e-06	4.652e-08	7.34	103.17
FALSE	High	[K].AFSGYLGTDQSK.[W]	1xPhospho [S3(100)]	0.000372525	0.000117272	1	1	1	P10768	P10768 [187-198]	P10768 1xPhospho [S189(100)]	0	1353.57			802482		280744	1.05973e+06		556435	750581		Not Found	Not Found	Peak Found	Not Found	Peak Found	High	Not Found	Peak Found	Peak Found	High	2.656e-05	8.566e-05	3.25	79.67
FALSE	High	[K].AFSSPQEEEEAGFTGR.[R]	1xPhospho [S/T]	5.44422e-05	3.14946e-05	1	1	3	Q14241	Q14241 [539-554]		0	1821.73	177977	826249	214873		1.10524e+06			1.08512e+06			High	Peak Found	Peak Found	Not Found	High	Not Found	Not Found	High	Not Found	High	8.558e-06	9.971e-06	3.03	70.48
FALSE	High	[K].AFSTAGSSGSDESHVAAAPPDICSR.[T]	1xCarbamidomethyl [C23]; 1xPhospho [S13(100)]	7.22554e-06	3.14946e-05	1	1	3	Q9H3L0	Q9H3L0 [30-54]	Q9H3L0 1xPhospho [S42(100)]	0	2557.07		172195	421310			508106			420924		Not Found	Peak Found	High	Not Found	Not Found	High	Not Found	Not Found	High	High	8.558e-06	1.087e-06	3.4	71.78
FALSE	High	[K].AFSVEHTSCNEEENFANMK.[K]	1xCarbamidomethyl [C9]; 1xPhospho [T/S]	0.00105458	0.000188186	1	1	3	Q8N302	Q8N302 [299-317]		0	2323.9		1.18026e+06	477691		1.45252e+06	337916		1.18168e+06	380906		Not Found	High	Peak Found	Not Found	High	Peak Found	Not Found	High	Peak Found	High	4.8e-05	0.0002651	2.31	79.97
FALSE	High	[K].AFTDEETEAQTGEGSWPRSPSK.[S]	1xPhospho [S19(99.5)]	2.06487e-06	3.14946e-05	1	1	3	Q09019	Q09019 [634-655]	Q09019 1xPhospho [S652(99.5)]	1	2490.05		1.32104e+06	362788		1.45536e+06						Not Found	High	Peak Found	Not Found	High	Not Found	Not Found	High	Not Found	High	8.558e-06	2.768e-07	5.43	68.28
FALSE	High	[K].AFTEVFLDDSHSPANCR.[I]	1xCarbamidomethyl [C16]; 1xPhospho [S12(100)]	1.32159e-07	3.14946e-05	1	1	3	Q96BY7	Q96BY7 [724-740]	Q96BY7 1xPhospho [S735(100)]	0	2045.84		396546				1.04012e+06			729798		Not Found	Peak Found	High	Not Found	Not Found	High	Not Found	Not Found	High	High	8.558e-06	1.373e-08	5.32	89.98
FALSE	High	[K].AFWMAIGGDRDEIEGLSSDEEH.[-]	1xPhospho [S18(99.5)]	4.26588e-05	3.14946e-05	1	1	6	Q6PD74	Q6PD74 [294-315]	Q6PD74 1xPhospho [S311(99.5)]	1	2544.04			1.3203e+07	1.65159e+06		6.12572e+06	1.28142e+06		5.32738e+06		Not Found	Not Found	High	High	Not Found	High	High	Not Found	High	High	8.558e-06	7.618e-06	3.91	113.78
FALSE	High	[K].AFWMAIGGDRDEIEGLSSDEEH.[-]	1xOxidation [M4]; 1xPhospho [S18(100)]	3.5145e-05	3.14946e-05	1	1	6	Q6PD74	Q6PD74 [294-315]	Q6PD74 1xPhospho [S311(100)]	1	2560.03	473940	786321	3.44389e+07	376711	266359	2.88742e+07	267048		2.53142e+07		Peak Found	Peak Found	High	Peak Found	Peak Found	High	Peak Found	Not Found	High	High	8.558e-06	6.16e-06	4.83	106.4
FALSE	High	[K].AFWMAIGGDRDEIEGLSSDEEH.[-]	2xPhospho [S17(100); S18(100)]	1.34294e-06	3.14946e-05	1	1	36	Q6PD74	Q6PD74 [294-315]	Q6PD74 2xPhospho [S310(100); S311(100)]	1	2624		7.62447e+06	2.6084e+08	457528	4.58852e+06	2.25359e+08	448794	27880.1	4.70264e+08		Not Found	High	High	Peak Found	High	High	Peak Found	Peak Found	High	High	8.558e-06	1.728e-07	6.82	118.41
FALSE	High	[K].AFWMAIGGDRDEIEGLSSDEEH.[-]	1xOxidation [M4]; 2xPhospho [S17(100); S18(100)]	4.88242e-09	3.14946e-05	1	1	99	Q6PD74	Q6PD74 [294-315]	Q6PD74 2xPhospho [S310(100); S311(100)]	1	2640	1.13249e+06	1.36246e+08	4.66193e+08	926574	8.34844e+07	3.76623e+08	1.08318e+06	3.11802e+07	6.71256e+08		High	High	High	High	High	High	High	High	High	High	8.558e-06	3.733e-10	7.34	109.28
FALSE	High	[K].AFYGSEEDEAK.[G]	1xPhospho [S5(100)]	0.00382033	0.000298942	1	1	2	Q13367	Q13367 [268-278]	Q13367 1xPhospho [S272(100)]	0	1325.49	1.78487e+06			1.5824e+06			2.17009e+06				Peak Found	Not Found	Not Found	High	Not Found	Not Found	High	Not Found	Not Found	High	9.402e-05	0.0009493	2.25	48.33
FALSE	High	[K].AGASGQPPSGPPGTGNEYGVSPR.[L]	1xPhospho [S21(100)]	7.01468e-06	3.14946e-05	1	1	3	Q9P266	Q9P266 [380-402]	Q9P266 1xPhospho [S400(100)]	0	2219.97										No Quan Values	Not Found	High	Not Found	Not Found	High	Not Found	Not Found	High	Not Found	High	8.558e-06	1.053e-06	4.54
FALSE	High	[K].AGAVNNQSRPQSHSSGEFSLLHDHEAWSSSGSSPIQYLK.[R]	1xPhospho [S/Y]	5.43294e-06	3.14946e-05	1	1	2	Q3V6T2	Q3V6T2 [1609-1647]		0	4275.95										No Quan Values	Not Found	Not Found	Not Found	Not Found	Not Found	High	Not Found	Not Found	Not Found	High	8.558e-06	7.948e-07	5.52
FALSE	High	[K].AGAVNNQSRPQSHSSGEFSLLHDHEAWSSSGSSPIQYLK.[R]	1xDeamidated [N5]; 1xPhospho [S/Y]	3.17181e-05	3.14946e-05	1	1	1	Q3V6T2	Q3V6T2 [1609-1647]		0	4276.93			1.28629e+06			1.3487e+06		905667	1.04715e+06		Not Found	Not Found	Peak Found	Not Found	Not Found	High	Not Found	Peak Found	Peak Found	High	8.558e-06	5.496e-06	5.04	99.68
FALSE	High	[K].AGCECLNESDEHGFDNCLR.[K]	3xCarbamidomethyl [C3; C5; C17]; 1xPhospho [S9(100)]	0.00454808	0.000393484	1	1	2	O43396	O43396 [133-151]	O43396 1xPhospho [S141(100)]	0	2362.85										No Quan Values	Not Found	High	Not Found	Not Found	Not Found	Not Found	Not Found	Not Found	Not Found	High	0.0001227	0.001133	1.75
FALSE	High	[K].AGCFSPK.[I]	1xCarbamidomethyl [C3]; 1xPhospho [S5(100)]	0.00287699	0.000250905	1	1	3	Q6P4F7	Q6P4F7 [418-424]	Q6P4F7 1xPhospho [S422(100)]	0	846.322	98335.5	293682			398367			374407			Peak Found	High	Not Found	Not Found	High	Not Found	Not Found	Peak Found	Not Found	High	8.004e-05	0.0007183	2.75	33.43
FALSE	High	[K].AGDESPDVLEELSQAIETSDLEK.[S]	1xPhospho [S5(100)]	0.0026121	0.000250905	1	1	1	Q6ZSB9	Q6ZSB9 [588-610]	Q6ZSB9 1xPhospho [S592(100)]	0	2555.13										No Quan Values	Not Found	High	Not Found	Not Found	Not Found	Not Found	Not Found	Not Found	Not Found	High	8.004e-05	0.0006503	2.34
FALSE	High	[K].AGDNIPEEQPVASTPTTVSDGENK.[K]	1xPhospho [S19(100)]	3.32421e-08	3.14946e-05	1	1	8	Q9Y320	Q9Y320 [270-293]	Q9Y320 1xPhospho [S288(100)]	0	2536.11	1.79958e+06	13661961		1.24941e+06		715606	1.15756e+06	1.41621e+07			High	High	Not Found	Peak Found	High	Peak Found	Peak Found	High	Not Found	High	8.558e-06	3.04e-09	5.84	68.53
FALSE	High	[K].AGDNIPEEQPVASTPTTVSDGENKK.[D]	1xDeamidated [Q9]; 1xPhospho [S19(100)]	2.03237e-07	3.14946e-05	1	1	2	Q9Y320	Q9Y320 [270-294]	Q9Y320 1xPhospho [S288(100)]	1	2665.19										No Quan Values	Not Found	Not Found	Not Found	Not Found	Not Found	Not Found	Not Found	High	Not Found	High	8.558e-06	2.2e-08	5.87
FALSE	High	[K].AGDNIPEEQPVASTPTTVSDGENKK.[D]	2xPhospho [T14(99.2); S19(100)]	8.76124e-05	3.14946e-05	1	1	2	Q9Y320	Q9Y320 [270-294]	Q9Y320 2xPhospho [T283(99.2); S288(100)]	1	2744.17	879462	583827		807536	410251		592749		232041		High	Peak Found	Not Found	High	Peak Found	Not Found	Peak Found	Not Found	Peak Found	High	8.558e-06	1.689e-05	3.89	59.59
FALSE	High	[K].AGDNIPEEQPVASTPTTVSDGENKK.[D]	1xPhospho [S19(100)]	5.90803e-08	3.14946e-05	1	1	9	Q9Y320	Q9Y320 [270-294]	Q9Y320 1xPhospho [S288(100)]	1	2664.2	190553	80870834			8.41475e+07			7.72628e+07			Peak Found	High	Not Found	Not Found	High	Not Found	Not Found	High	Not Found	High	8.558e-06	5.69e-09	5.56	62.75
FALSE	High	[K].AGEAPTENPAPPTQQSSAE.[-]	1xPhospho [S17(98.3)]	0.0073165	0.000572771	1	1	9	P16989	P16989 [354-372]	P16989 1xPhospho [S370(98.3)]	0	1961.81	6.13163e+06	377052		6.85175e+06			6.66862e+06				High	High	Not Found	High	Not Found	Not Found	High	Not Found	Not Found	High	0.0001666	0.001817	2.4	47.04
FALSE	High	[K].AGEAPTENPAPPTQQSSAE.[-]	2xPhospho [S16(100); S17(100)]	0.011654	0.000880149	1	1	5	P16989	P16989 [354-372]	P16989 2xPhospho [S369(100); S370(100)]	0	2041.78	1.09294e+06			935710			1.97862e+06				High	Not Found	Not Found	High	Not Found	Not Found	High	Not Found	Not Found	High	0.0002583	0.002903	2.81	46.61
FALSE	High	[K].AGEGLGTSSGDAISGTDHNSLDSSLTR.[E]	1xPhospho [S20(100)]	1.51729e-09	3.14946e-05	1	1	4	Q9ULL5	Q9ULL5 [1234-1260]	Q9ULL5 1xPhospho [S1253(100)]	0	2685.16			310100			1.02557e+06			1.05361e+06		Not Found	Not Found	Peak Found	Not Found	Not Found	High	Not Found	Not Found	High	High	8.558e-06	1.042e-10	6.37	78.59
FALSE	High	[K].AGEPDGESLDEQPSSSSSK.[R]	1xPhospho [S8(100)]	8.36317e-05	3.14946e-05	1	1	2	Q9H3Q1	Q9H3Q1 [57-75]	Q9H3Q1 1xPhospho [S64(100)]	0	1986.78	1.89247e+06			1.91704e+06			1.35568e+06				High	Not Found	Not Found	Peak Found	Not Found	Not Found	High	Not Found	Not Found	High	8.558e-06	1.602e-05	4.9	41.3
FALSE	High	[K].AGEQQLSEPEDMEMEAGDTDDPPR.[I]	1xPhospho [S7(100)]	2.70666e-09	3.14946e-05	1	1	11	Q93009	Q93009 [12-35]	Q93009 1xPhospho [S18(100)]	0	2727.04	6.74101e+07			5.93175e+07			7.66022e+07				High	Not Found	Not Found	High	Not Found	Not Found	High	Not Found	Not Found	High	8.558e-06	1.959e-10	5.65	80.21
FALSE	High	[K].AGEQQLSEPEDMEMEAGDTDDPPR.[I]	1xOxidation [M]; 1xPhospho [S7(100)]	5.62167e-09	3.14946e-05	1	1	63	Q93009	Q93009 [12-35]	Q93009 1xPhospho [S18(100)]	0	2743.04	9.06893e+07		1.76573e+06	9.02107e+07		1.89535e+06	9.89692e+07		1.50143e+06		High	Not Found	Peak Found	High	Not Found	Peak Found	High	Not Found	Peak Found	High	8.558e-06	4.352e-10	5.6	73.61
FALSE	High	[K].AGEQQLSEPEDMEMEAGDTDDPPR.[I]	1xDeamidated [Q]; 1xOxidation [M]; 1xPhospho [S7(100)]	2.54467e-05	3.14946e-05	1	1	3	Q93009	Q93009 [12-35]	Q93009 1xPhospho [S18(100)]	0	2744.02	1.09929e+06			1.93123e+06			2.40377e+06	664205			High	Not Found	Not Found	High	Not Found	Not Found	Peak Found	High	Not Found	High	8.558e-06	4.324e-06	2.65	75.31
FALSE	High	[K].AGEQQLSEPEDMEMEAGDTDDPPR.[I]	2xOxidation [M12; M14]; 1xPhospho [S7(100)]	1.68388e-06	3.14946e-05	1	1	15	Q93009	Q93009 [12-35]	Q93009 1xPhospho [S18(100)]	0	2759.03	2.23524e+07			2.51924e+07			1.95793e+07				High	Not Found	Not Found	High	Not Found	Not Found	High	Not Found	Not Found	High	8.558e-06	2.214e-07	4.44	55.13
FALSE	High	[K].AGEQQLSEPEDMEMEAGDTDDPPR.[I]	1xDeamidated [Q5]; 2xOxidation [M12; M14]; 1xPhospho [S7(100)]	0.00139381	0.000188186	1	1	4	Q93009	Q93009 [12-35]	Q93009 1xPhospho [S18(100)]	0	2760.02	1.15802e+06			2.67558e+06			1.11138e+06				High	Not Found	Not Found	High	Not Found	Not Found	High	Not Found	Not Found	High	6.405e-05	0.0003503	2.58	55.11
FALSE	High	[K].AGFDSDYDQALADIR.[E]	1xPhospho [S5(100)]	0.000253086	6.12952e-05	1	1	3	P52701	P52701 [931-945]	P52701 1xPhospho [S935(100)]	0	1736.72		865722			771262			789591			Not Found	High	Not Found	Not Found	High	Not Found	Not Found	High	Not Found	High	1.484e-05	5.526e-05	3.91	108.26
FALSE	High	[K].AGGGATPVSSPSR.[S]	1xPhospho [S/T]	0.00190477	0.000208857	1	1	4	Q9Y4B5	Q9Y4B5 [1670-1682]		0	1223.54		515107			509605						Not Found	High	Not Found	Not Found	High	Not Found	Not Found	High	Not Found	High	7.264e-05	0.0004785	2.42	28.15
FALSE	High	[K].AGGKPSQSPSQEAAGEAVLGAK.[T]	1xPhospho [S8(100)]	4.74652e-08	3.14946e-05	1	1	7	P00519	P00519 [910-931]	P00519 1xPhospho [S917(100)]	0	2120		2.65198e+06			3.60742e+06	159866		2.84746e+06	135801		Not Found	High	Not Found	Not Found	High	Peak Found	Not Found	High	Peak Found	High	8.558e-06	4.485e-09	6.12	59.16
FALSE	High	[K].AGGSAALSPSK.[K]	1xPhospho [S8(100)]	3.06883e-05	3.14946e-05	1	1	8	Q92522	Q92522 [24-34]	Q92522 1xPhospho [S31(100)]	0	1025.47	8.47441e+06	736868	20077	1.0017e+07	117328	42480.9	1.09597e+07		16137.4		High	High	Peak Found	High	Peak Found	High	High	High	Peak Found	High	8.558e-06	5.303e-06	4.47	27.55
FALSE	High	[K].AGGSPASYHGSPEASLCPQHR.[T]	1xCarbamidomethyl [C17]; 2xPhospho [S4(100); S/Y]	4.97076e-06	3.14946e-05	1	1	2	O95208	O95208 [189-209]	O95208 2xPhospho [S192(100); S/Y]	0	2325.91		507984			425301			457579			Not Found	High	Not Found	Not Found	High	Not Found	Not Found	Peak Found	Not Found	High	8.558e-06	7.218e-07	4.03	55.25
FALSE	High	[K].AGGSPASYHGSPEASLCPQHR.[T]	1xCarbamidomethyl [C17]; 1xPhospho [S4(100)]	1.52734e-07	3.14946e-05	1	1	3	O95208	O95208 [189-209]	O95208 1xPhospho [S192(100)]	0	2245.94		714158		266266		612706	424762	985684	1.15116e+06		Not Found	Peak Found	High	Peak Found	Not Found	High	Peak Found	Peak Found	High	High	8.558e-06	1.609e-08	3.94	50.52
FALSE	High	[K].AGGSVESLR.[S]	1xPhospho [S4(100)]	0.000904417	0.000169413	1	1	6	O94885	O94885 [504-512]	O94885 1xPhospho [S507(100)]	0	955.424	3.98955e+06		18552	3.441e+06	175743	15642.2	3.37764e+06		29895		High	Not Found	Peak Found	High	Peak Found	Peak Found	High	Not Found	Peak Found	High	4.356e-05	0.0002255	2.79	39.07
FALSE	High	[K].AGHDAGPDLVPSPDLDPVPSPDPDPVPSPDPNPVSCPDPCSPTR.[G]	2xCarbamidomethyl [C36; C40]; 2xPhospho [S20(100); S28(100)]	1.94264e-10	3.14946e-05	1	1	5	Q9NW07	Q9NW07 [498-541]	Q9NW07 2xPhospho [S517(100); S525(100)]	0	4696.99		735834	1.12706e+07			9.28817e+06			9.0468e+06		Not Found	High	Peak Found	Not Found	Not Found	High	Not Found	Not Found	High	High	8.558e-06	1.103e-11	5.97	114.07
FALSE	High	[K].AGHDAGPDLVPSPDLDPVPSPDPDPVPSPDPNPVSCPDPCSPTR.[G]	2xCarbamidomethyl [C36; C40]; 3xPhospho [S20(100); S28(100); S41(98.9)]	5.0813e-07	3.14946e-05	1	1	5	Q9NW07	Q9NW07 [498-541]	Q9NW07 3xPhospho [S517(100); S525(100); S538(98.9)]	0	4776.95		1.65171e+07			1.53238e+07			1.23036e+07			Not Found	High	Not Found	Not Found	High	Not Found	Not Found	High	High	High	8.558e-06	5.971e-08	5.24	116.99
FALSE	High	[K].AGHDAGPDLVPSPDLDPVPSPDPDPVPSPDPNPVSCPDPCSPTR.[G]	2xCarbamidomethyl [C36; C40]; 1xDeamidated [N32]; 3xPhospho [S20(100); S28(100); S/T]	0.000505254	0.000117272	1	1	6	Q9NW07	Q9NW07 [498-541]	Q9NW07 3xPhospho [S517(100); S525(100); S/T]	0	4777.94		1.33499e+06			1.03021e+06			1.0276e+06	3.41031e+06		Not Found	High	Not Found	Not Found	High	Not Found	Not Found	High	High	High	2.656e-05	0.0001204	2.69	118.17
FALSE	High	[K].AGHSDSDSGAELGPHPGGGAVYK.[A]	2xPhospho [S6(99.2); S8(99.2)]	0.000132033	3.14946e-05	1	1	6	P57073	P57073 [181-203]	P57073 2xPhospho [S186(99.2); S188(99.2)]	0	2325.92		2.87412e+06			2.63937e+06		214221	4.05243e+06			Not Found	High	Not Found	Not Found	High	Not Found	Peak Found	High	Not Found	High	8.558e-06	2.657e-05	3.28	55.28
FALSE	High	[K].AGHSDSDSGAELGPHPGGGAVYK.[A]	3xPhospho [S4(100); S6(100); S8(100)]	2.46184e-05	3.14946e-05	1	1	7	P57073	P57073 [181-203]	P57073 3xPhospho [S184(100); S186(100); S188(100)]	0	2405.88		236380			762340			1.2959e+06			Not Found	High	Not Found	Not Found	High	Not Found	Not Found	High	Not Found	High	8.558e-06	4.168e-06	3.89	59.9
FALSE	High	[K].AGHSDSDSGAELGPHPGGGAVYK.[A]	1xPhospho [S8(100)]	5.23902e-09	3.14946e-05	1	1	7	P57073	P57073 [181-203]	P57073 1xPhospho [S188(100)]	0	2245.95	305266	2.05511e+06			2.31429e+06		150289	1.82248e+06			Peak Found	High	Not Found	Not Found	High	Not Found	Peak Found	High	Not Found	High	8.558e-06	4.029e-10	6.71	50.96
FALSE	High	[K].AGIPQHHPPMAQNLQYPDDSDDEK.[K]	1xPhospho [S20(100)]	7.35479e-13	3.14946e-05	1	1	22	Q15223	Q15223 [403-426]	Q15223 1xPhospho [S422(100)]	0	2783.18	2.06369e+06	420744	6.96985e+07		656083	7.90121e+07		531366	6.99064e+07		High	Peak Found	High	Not Found	Peak Found	High	Not Found	Peak Found	High	High	8.558e-06	2.492e-14	6.97	67.75
FALSE	High	[K].AGIPQHHPPMAQNLQYPDDSDDEK.[K]	1xDeamidated [Q]; 1xPhospho [S20(100)]	1.91961e-08	3.14946e-05	1	1	9	Q15223	Q15223 [403-426]	Q15223 1xPhospho [S422(100)]	0	2784.16		739612	2.67064e+06		877612	2.10728e+06		1.40223e+06	2.4248e+06		High	Peak Found	High	Not Found	Peak Found	High	Not Found	Peak Found	High	High	8.558e-06	1.668e-09	6.82	69.2
FALSE	High	[K].AGIPQHHPPMAQNLQYPDDSDDEK.[K]	1xOxidation [M10]; 1xPhospho [S20(100)]	8.105e-10	3.14946e-05	1	1	22	Q15223	Q15223 [403-426]	Q15223 1xPhospho [S422(100)]	0	2799.17		2.72082e+06	1.22644e+07		1.80494e+06	2.33321e+07			1.90738e+07		Not Found	High	High	Not Found	High	High	Not Found	Not Found	High	High	8.558e-06	5.264e-11	7.28	58.29
FALSE	High	[K].AGIPQHHPPMAQNLQYPDDSDDEKK.[A]	1xOxidation [M10]; 1xPhospho [S20(100)]	4.58166e-06	3.14946e-05	1	1	7	Q15223	Q15223 [403-427]	Q15223 1xPhospho [S422(100)]	1	2927.27			3.58356e+06			4.29477e+06			3.7082e+06		Not Found	Not Found	High	Not Found	Not Found	High	Not Found	Not Found	High	High	8.558e-06	6.62e-07	3.64	53.2
FALSE	High	[K].AGIPQHHPPMAQNLQYPDDSDDEKK.[A]	1xPhospho [S20(100)]	1.7154e-06	3.14946e-05	1	1	7	Q15223	Q15223 [403-427]	Q15223 1xPhospho [S422(100)]	1	2911.27	376359		8.76379e+06			1.05696e+07			1.23716e+07		Peak Found	Not Found	High	Not Found	Not Found	High	Not Found	Not Found	High	High	8.558e-06	2.258e-07	4.2	62.21
FALSE	High	[K].AGLAPETTETPAGASETAQATDLSLSPGGESK.[A]	1xDeamidated [Q19]; 2xPhospho [S15(89.5); S/T]	0.114918	0.00572143	1	1	1	Q7Z6L0	Q7Z6L0 [65-96]	Q7Z6L0 2xPhospho [S79(89.5); S/T]	0	3205.37		802963				1.72791e+06					Not Found	Peak Found	Not Found	Not Found	Not Found	High	Not Found	Not Found	Not Found	High	0.00177	0.02495	2.22	84.84
FALSE	High	[K].AGLASPEEEDAVGK.[E]	1xPhospho [S5(100)]	3.71283e-05	3.14946e-05	1	1	6	Q9UNS1	Q9UNS1 [1145-1158]	Q9UNS1 1xPhospho [S1149(100)]	0	1452.63	2.60351e+06			2.50679e+06			2.2191e+06				High	Not Found	Not Found	High	Not Found	Not Found	High	Not Found	Not Found	High	8.558e-06	6.545e-06	4.2	56.07
FALSE	High	[K].AGLESGAEPGDGDSDTTK.[K]	2xPhospho [S5(100); S14(100)]	2.70673e-06	3.14946e-05	1	1	5	O60832	O60832 [481-498]	O60832 2xPhospho [S485(100); S494(100)]	0	1866.67	1.21735e+07			1.41664e+07			1.59848e+07				High	Not Found	Not Found	High	Not Found	Not Found	High	Not Found	Not Found	High	8.558e-06	3.713e-07	5.1	43.99
FALSE	High	[K].AGLESGAEPGDGDSDTTK.[K]	1xPhospho [S14(99.7)]	4.04658e-08	3.14946e-05	1	1	32	O60832	O60832 [481-498]	O60832 1xPhospho [S494(99.7)]	0	1786.7	2.84281e+08	344525	626926	2.38052e+08	434086	877488	3.53734e+08	412020	551012		High	Peak Found	High	High	Peak Found	High	High	High	High	High	8.558e-06	3.759e-09	5.74	40.91
FALSE	High	[K].AGLESGAEPGDGDSDTTKK.[K]	1xPhospho [S14(99.7)]	2.32278e-07	3.14946e-05	1	1	18	O60832	O60832 [481-499]	O60832 1xPhospho [S494(99.7)]	1	1914.8	2.48035e+07		280822	2.65934e+07	34265.5	186348	3.52007e+07		92850.1		High	Not Found	Peak Found	High	Peak Found	Peak Found	High	Not Found	Peak Found	High	8.558e-06	2.539e-08	5.51	35.49
FALSE	High	[K].AGLESGAEPGDGDSDTTKK.[K]	2xPhospho [S5(100); S14(98)]	0.000393126	0.000117272	1	1	4	O60832	O60832 [481-499]	O60832 2xPhospho [S485(100); S494(98)]	1	1994.76	1.67612e+06			1.67827e+06			1.92354e+06				High	Not Found	Not Found	High	Not Found	Not Found	High	Not Found	Not Found	High	2.656e-05	9.091e-05	4.85	39.02
FALSE	High	[K].AGLQMKSPEK.[K]	1xPhospho [S7(100)]	0.000489942	0.000117272	1	1	4	Q9BRQ0	Q9BRQ0 [34-43]	Q9BRQ0 1xPhospho [S40(100)]	1	1168.54		1.16475e+06	37319.6		1.32531e+06			1.09969e+06	18907.4		Not Found	High	Peak Found	Not Found	High	Not Found	Not Found	High	Peak Found	High	2.656e-05	0.0001164	3.67	36.46
FALSE	High	[K].AGLQMKSPEK.[K]	1xOxidation [M5]; 1xPhospho [S7(100)]	0.00132054	0.000188186	1	1	4	Q9BRQ0	Q9BRQ0 [34-43]	Q9BRQ0 1xPhospho [S40(100)]	1	1184.54	1.42998e+06	280742		2.31082e+06	88765.6		2.31032e+06	1.01206e+06			High	Peak Found	Not Found	High	Peak Found	Not Found	High	High	Not Found	High	6.405e-05	0.0003322	3.56	22
FALSE	High	[K].AGLSPAEPLLSR.[A]	1xPhospho [S4(100)]	0.000592292	0.000117272	1	1	3	O95402	O95402 [358-369]	O95402 1xPhospho [S361(100)]	0	1290.65			5.06638e+06			5.06301e+06			4.59944e+06		Not Found	Not Found	High	Not Found	Not Found	High	Not Found	Not Found	High	High	2.656e-05	0.0001433	3.78	91.73
FALSE	High	[K].AGLSPANCQSDR.[V]	1xCarbamidomethyl [C8]; 1xPhospho [S4(100)]	0.001212	0.000188186	1	1	13	Q14692	Q14692 [549-560]	Q14692 1xPhospho [S552(100)]	0	1355.54	7.20071e+06	2.22074e+07	107672	3.8937e+06	2.39063e+07	130425		4.114e+07	43878.9		High	High	Peak Found	High	High	High	Not Found	High	Peak Found	High	5.935e-05	0.0003052	3.16	35.21
FALSE	High	[K].AGLSPANCQSDR.[V]	1xCarbamidomethyl [C8]; 1xDeamidated [Q9]; 1xPhospho [S4(100)]	0.00198377	0.000208857	1	1	3	Q14692	Q14692 [549-560]	Q14692 1xPhospho [S552(100)]	0	1356.52	1.37838e+06			1.60703e+06	416270		1.58568e+06				High	Not Found	Not Found	High	Peak Found	Not Found	High	Not Found	Not Found	High	7.264e-05	0.0004967	2.57	39.54
FALSE	High	[K].AGMSSNQSISSPVLDAVPR.[T]	1xOxidation [M3]; 1xPhospho [S11(100)]	9.8232e-06	3.14946e-05	1	1	24	Q9UQ35	Q9UQ35 [1394-1412]	Q9UQ35 1xPhospho [S1404(100)]	0	2011.92	7.08499e+07		5.08534e+07	6.23681e+07		4.27814e+07	4.14048e+07		8.91132e+07		High	Not Found	High	High	Not Found	High	High	Not Found	High	High	8.558e-06	1.52e-06	5.24	92.55
FALSE	High	[K].AGMSSNQSISSPVLDAVPR.[T]	1xDeamidated [Q/N]; 1xOxidation [M3]; 1xPhospho [S11(99.2)]	0.000124409	3.14946e-05	1	1	12	Q9UQ35	Q9UQ35 [1394-1412]	Q9UQ35 1xPhospho [S1404(99.2)]	0	2012.9	713583	1.11363e+06	1.19749e+07	638073	296724	1.08669e+07	659933		1.25751e+07		Peak Found	Peak Found	High	Peak Found	Peak Found	High	High	Not Found	High	High	8.558e-06	2.49e-05	3.76	94.74
FALSE	High	[K].AGMSSNQSISSPVLDAVPR.[T]	1xOxidation [M3]; 2xPhospho [S8(98.7); S11(99.3)]	7.11506e-05	3.14946e-05	1	1	14	Q9UQ35	Q9UQ35 [1394-1412]	Q9UQ35 2xPhospho [S1401(98.7); S1404(99.3)]	0	2091.88		6.9048e+06	5.09029e+06		5.18988e+06	4.69264e+06		4.96238e+06	7.33874e+06		Not Found	High	High	Not Found	High	High	Not Found	High	High	High	8.558e-06	1.338e-05	3.37	95.38
FALSE	High	[K].AGMSSNQSISSPVLDAVPR.[T]	3xPhospho [S4(98.7); S10(100); S11(100)]	8.21473e-05	3.14946e-05	1	1	4	Q9UQ35	Q9UQ35 [1394-1412]	Q9UQ35 3xPhospho [S1397(98.7); S1403(100); S1404(100)]	0	2155.85					2.65109e+06			3.57163e+06			Not Found	Not Found	Not Found	Not Found	High	Not Found	Not Found	High	Not Found	High	8.558e-06	1.57e-05	4.27	103.04
FALSE	High	[K].AGMSSNQSISSPVLDAVPR.[T]	2xPhospho [S8(99.3); S11(100)]	0.000105792	3.14946e-05	1	1	11	Q9UQ35	Q9UQ35 [1394-1412]	Q9UQ35 2xPhospho [S1401(99.3); S1404(100)]	0	2075.89	211201	4.55332e+06	1.86215e+07		1.7615e+06	1.89802e+07	197012		2.32606e+07		Peak Found	High	High	Not Found	High	High	Peak Found	Not Found	High	High	8.558e-06	2.082e-05	3.94	101.09
FALSE	High	[K].AGMSSNQSISSPVLDAVPR.[T]	1xDeamidated [N6]; 1xPhospho [S11(100)]	7.37587e-05	3.14946e-05	1	1	7	Q9UQ35	Q9UQ35 [1394-1412]	Q9UQ35 1xPhospho [S1404(100)]	0	1996.9	2.33465e+06		1.31553e+07	1.60302e+06		1.79444e+07	1.33581e+06		1.8082e+07		High	Not Found	High	High	Not Found	High	High	Not Found	High	High	8.558e-06	1.391e-05	3.69	99.9
FALSE	High	[K].AGMSSNQSISSPVLDAVPR.[T]	1xPhospho [S11(100)]	1.77383e-05	3.14946e-05	1	1	10	Q9UQ35	Q9UQ35 [1394-1412]	Q9UQ35 1xPhospho [S1404(100)]	0	1995.92	1.61035e+08		7.19632e+06	1.35166e+08		6.16303e+06	1.62349e+08		6.72895e+06		High	Not Found	High	High	Not Found	High	High	Not Found	High	High	8.558e-06	2.906e-06	4.26	97.99
FALSE	High	[K].AGMSSNQSISSPVLDAVPR.[T]	2xDeamidated [N6; Q7]; 1xPhospho [S11(99.1)]	0.000362642	9.23075e-05	1	1	1	Q9UQ35	Q9UQ35 [1394-1412]	Q9UQ35 1xPhospho [S1404(99.1)]	0	1997.89			1.57428e+06			1.06148e+06			1.20541e+06		Not Found	Not Found	Peak Found	Not Found	Not Found	High	Not Found	Not Found	Peak Found	High	2.158e-05	8.293e-05	3.35	101.98
FALSE	High	[K].AGMSSNQSISSPVLDAVPR.[T]	1xDeamidated [Q7]; 3xPhospho [S8(97.1); S10(100); S11(100)]	0.00236434	0.000231016	1	1	1	Q9UQ35	Q9UQ35 [1394-1412]	Q9UQ35 3xPhospho [S1401(97.1); S1403(100); S1404(100)]	0	2156.84		1.4407e+06									Not Found	High	Not Found	Not Found	Not Found	Not Found	Not Found	Not Found	Not Found	High	7.637e-05	0.0005894	2.73	103.18
FALSE	High	[K].AGMSSNQSISSPVLDAVPR.[T]	2xDeamidated [N6; Q7]; 1xOxidation [M3]; 1xPhospho [S10(98.9)]	0.0175599	0.00128585	1	1	2	Q9UQ35	Q9UQ35 [1394-1412]	Q9UQ35 1xPhospho [S1403(98.9)]	0	2013.88				337678		886127			1.1933e+06		Not Found	Not Found	Not Found	High	Not Found	High	Not Found	Not Found	Peak Found	High	0.0003904	0.004313	2.9	94.15
FALSE	High	[K].AGMSSNQSISSPVLDAVPRTPSR.[E]	1xPhospho [T20(99.6)]	1.0282e-06	3.14946e-05	1	1	3	Q9UQ35	Q9UQ35 [1394-1416]	Q9UQ35 1xPhospho [T1413(99.6)]	1	2437.15	1.42654e+06			1.79566e+06			1.75842e+06		258252		High	Not Found	Not Found	High	Not Found	Not Found	High	Not Found	Peak Found	High	8.558e-06	1.289e-07	4.53	88.09
FALSE	High	[K].AGMSSNQSISSPVLDAVPRTPSR.[E]	1xOxidation [M3]; 1xPhospho [T20(99.6)]	3.11648e-09	3.14946e-05	1	1	4	Q9UQ35	Q9UQ35 [1394-1416]	Q9UQ35 1xPhospho [T1413(99.6)]	1	2453.15	1.47168e+06			1.91017e+06			1.87399e+06				High	Not Found	Not Found	High	Not Found	Not Found	High	Not Found	Not Found	High	8.558e-06	2.287e-10	6.82	82.47
FALSE	High	[K].AGMSSNQSISSPVLDAVPRTPSR.[E]	2xDeamidated [N6; Q7]; 2xPhospho [S11(99.5); T20(99.5)]	3.3189e-06	3.14946e-05	1	1	1	Q9UQ35	Q9UQ35 [1394-1416]	Q9UQ35 2xPhospho [S1404(99.5); T1413(99.5)]	1	2519.09										No Quan Values	Not Found	Not Found	High	Not Found	Not Found	Not Found	Not Found	Not Found	Not Found	High	8.558e-06	4.65e-07	4.91
FALSE	High	[K].AGMSSNQSISSPVLDAVPRTPSR.[E]	1xOxidation [M3]; 2xPhospho [S11(99.5); T20(99.5)]	6.19098e-09	3.14946e-05	1	1	12	Q9UQ35	Q9UQ35 [1394-1416]	Q9UQ35 2xPhospho [S1404(99.5); T1413(99.5)]	1	2533.12	6.9992e+06	641152	1.38245e+08	8.36852e+06		1.17056e+08	3.28447e+06		9.68058e+07		High	Peak Found	High	High	Not Found	High	High	Not Found	High	High	8.558e-06	4.835e-10	8.32	85.48
FALSE	High	[K].AGMSSNQSISSPVLDAVPRTPSR.[E]	1xDeamidated [Q7]; 1xOxidation [M3]; 2xPhospho [S11(99.3); T20(99.3)]	1.27345e-07	3.14946e-05	1	1	2	Q9UQ35	Q9UQ35 [1394-1416]	Q9UQ35 2xPhospho [S1404(99.3); T1413(99.3)]	1	2534.1	1.05346e+06	898218	2.6047e+06	1.43115e+06	1.17084e+06	1.14077e+06	341746	421866	3.91553e+06		Peak Found	Peak Found	High	High	Peak Found	Peak Found	Peak Found	Peak Found	Peak Found	High	8.558e-06	1.317e-08	6.45	87.18
FALSE	High	[K].AGMSSNQSISSPVLDAVPRTPSR.[E]	2xPhospho [S11(99.5); T20(99.5)]	2.09061e-08	3.14946e-05	1	1	13	Q9UQ35	Q9UQ35 [1394-1416]	Q9UQ35 2xPhospho [S1404(99.5); T1413(99.5)]	1	2517.12	3.4831e+07		6.29962e+07	3.55571e+07	472610	4.62808e+07	1.26916e+07		1.08436e+08		High	Not Found	High	High	Peak Found	High	High	Not Found	High	High	8.558e-06	1.832e-09	7.73	90.45
FALSE	High	[K].AGMSSNQSISSPVLDAVPRTPSR.[E]	1xDeamidated [Q/N]; 2xPhospho [S11(99.5); T20(99.5)]	4.30378e-09	3.14946e-05	1	1	9	Q9UQ35	Q9UQ35 [1394-1416]	Q9UQ35 2xPhospho [S1404(99.5); T1413(99.5)]	1	2518.1		200885	5.86245e+06		346889	7.96574e+06		298706	7.10886e+06		High	Peak Found	High	Not Found	Peak Found	High	Not Found	Peak Found	High	High	8.558e-06	3.252e-10	8.86	92.75
FALSE	High	[K].AGMSSNQSISSPVLDAVPRTPSRER.[S]	2xPhospho [T20(100); S22(100)]	6.20834e-07	3.14946e-05	1	1	7	Q9UQ35	Q9UQ35 [1394-1418]	Q9UQ35 2xPhospho [T1413(100); S1415(100)]	2	2802.26	3.83344e+07	1.42004e+06	7.04995e+06	4.60304e+07		9.67674e+06	4.30098e+07		1.05329e+07		High	Peak Found	High	High	Not Found	Peak Found	High	Not Found	High	High	8.558e-06	7.424e-08	7.75	85.56
FALSE	High	[K].AGMSSNQSISSPVLDAVPRTPSRER.[S]	1xDeamidated [N6]; 2xPhospho [T20(100); S22(100)]	4.23866e-06	3.14946e-05	1	1	2	Q9UQ35	Q9UQ35 [1394-1418]	Q9UQ35 2xPhospho [T1413(100); S1415(100)]	2	2803.25			2.74434e+06			3.94145e+06			3.00203e+06		Not Found	Not Found	High	Not Found	Not Found	High	Not Found	Not Found	Peak Found	High	8.558e-06	6.062e-07	6.98	87.51
FALSE	High	[K].AGMSSNQSISSPVLDAVPRTPSRER.[S]	1xOxidation [M3]; 2xPhospho [T20(100); S22(100)]	8.00885e-08	3.14946e-05	1	1	3	Q9UQ35	Q9UQ35 [1394-1418]	Q9UQ35 2xPhospho [T1413(100); S1415(100)]	2	2818.26	1.93126e+07		8.76109e+07	2.57921e+07		7.8657e+07			5.52294e+07		Peak Found	Not Found	Peak Found	Peak Found	Not Found	High	Not Found	Not Found	High	High	8.558e-06	7.94e-09	8.63	79.18
FALSE	High	[K].AGMSSNQSISSPVLDAVPRTPSRER.[S]	3xPhospho [T20(100); S22(100); S]	1.15041e-08	3.14946e-05	1	1	8	Q9UQ35	Q9UQ35 [1394-1418]	Q9UQ35 3xPhospho [T1413(100); S1415(100); S]	2	2882.23		22133264	1.79763e+07		2.10599e+07	1.12087e+07		1.25077e+07	4.47666e+07		Not Found	High	High	Not Found	High	Peak Found	Not Found	High	High	High	8.558e-06	9.54e-10	8.67	87.5
FALSE	High	[K].AGMSSNQSISSPVLDAVPRTPSRER.[S]	1xDeamidated [Q7]; 3xPhospho [T20(100); S22(100); S]	8.59836e-06	3.14946e-05	1	1	1	Q9UQ35	Q9UQ35 [1394-1418]	Q9UQ35 3xPhospho [T1413(100); S1415(100); S]	2	2883.21										No Quan Values	Not Found	High	Not Found	Not Found	Not Found	Not Found	Not Found	Not Found	Not Found	High	8.558e-06	1.316e-06	7.11
FALSE	High	[K].AGMSSNQSISSPVLDAVPRTPSRER.[S]	1xOxidation [M3]; 3xPhospho [T20(100); S22(100); S]	1.41607e-08	3.14946e-05	1	1	10	Q9UQ35	Q9UQ35 [1394-1418]	Q9UQ35 3xPhospho [T1413(100); S1415(100); S]	2	2898.23		1.48538e+07	3.68621e+06		1.44573e+07	782322		1.37267e+07	6.41664e+06		Not Found	High	High	Not Found	High	High	Not Found	High	High	High	8.558e-06	1.194e-09	8.84	81.5
FALSE	High	[K].AGNSDSEEDDANGRVELILEPK.[D]	1xPhospho [S4(100)]	3.26621e-05	3.14946e-05	2	2	4	Q9Y4E1; Q641Q2	Q9Y4E1 [155-176]; Q641Q2 [155-176]	Q9Y4E1 1xPhospho [S158(100)]; Q641Q2 1xPhospho [S158(100)]	1	2438.07	282689	1.74362e+06			1.97457e+06		599563	1.96426e+06		Shared	Peak Found	High	Not Found	Not Found	High	Not Found	Peak Found	High	Not Found	High	8.558e-06	5.691e-06	4.15	92
FALSE	High	[K].AGNSDSEEDDANGRVELILEPK.[D]	2xPhospho [S4(100); S6(100)]	3.60088e-06	3.14946e-05	2	2	54	Q9Y4E1; Q641Q2	Q9Y4E1 [155-176]; Q641Q2 [155-176]	Q9Y4E1 2xPhospho [S158(100); S160(100)]; Q641Q2 2xPhospho [S158(100); S160(100)]	1	2518.04	2.7797e+07	2.96128e+07	1.71334e+06	2.12601e+07	3.77748e+07	1.59347e+06	3.06533e+06	5.4446e+07	2.87984e+06	Shared	High	High	High	High	High	High	High	High	High	High	8.558e-06	5.076e-07	5.52	97.74
FALSE	High	[K].AGNSDSEEDDANGRVELILEPK.[D]	1xDeamidated [N12]; 2xPhospho [S4(100); S6(100)]	7.90124e-07	3.14946e-05	2	2	26	Q9Y4E1; Q641Q2	Q9Y4E1 [155-176]; Q641Q2 [155-176]	Q9Y4E1 2xPhospho [S158(100); S160(100)]; Q641Q2 2xPhospho [S158(100); S160(100)]	1	2519.02	1.79806e+07	4.2393e+06	1.84068e+06	3.25697e+07	2.4486e+06	2.0525e+06	3.18486e+07	5.45498e+06		Shared	High	High	Peak Found	High	High	High	High	High	Not Found	High	8.558e-06	9.667e-08	5.71	97.66
FALSE	High	[K].AGNSDSEEDDANGRVELILEPK.[D]	2xDeamidated [N3; N12]; 2xPhospho [S4(100); S6(100)]	9.21018e-05	3.14946e-05	2	2	4	Q9Y4E1; Q641Q2	Q9Y4E1 [155-176]; Q641Q2 [155-176]	Q9Y4E1 2xPhospho [S158(100); S160(100)]; Q641Q2 2xPhospho [S158(100); S160(100)]	1	2520.01										No Quan Values	High	Not Found	Not Found	High	Not Found	Not Found	High	Not Found	Not Found	High	8.558e-06	1.783e-05	3.74
FALSE	High	[K].AGNSDSEEDDANGRVELILEPK.[D]	1xDeamidated [N12]; 1xPhospho [S4(100)]	0.00019425	6.12952e-05	2	2	5	Q9Y4E1; Q641Q2	Q9Y4E1 [155-176]; Q641Q2 [155-176]	Q9Y4E1 1xPhospho [S158(100)]; Q641Q2 1xPhospho [S158(100)]	1	2439.06	474099	391348		427825	677840			1.07697e+06		Shared	High	High	Not Found	High	High	Not Found	Not Found	Peak Found	Not Found	High	1.484e-05	4.112e-05	2.03	93.09
FALSE	High	[K].AGNSDSEEDDANGRVELILEPK.[D]	2xDeamidated [N3; N12]; 1xPhospho [S4(99.4)]	0.00526318	0.000412789	2	2	2	Q9Y4E1; Q641Q2	Q9Y4E1 [155-176]; Q641Q2 [155-176]	Q9Y4E1 1xPhospho [S158(99.4)]; Q641Q2 1xPhospho [S158(99.4)]	1	2440.04										No Quan Values	Not Found	Not Found	Not Found	High	Not Found	Not Found	Not Found	High	Not Found	High	0.0001263	0.001311	1.88
FALSE	High	[K].AGPDLPSLPSHALEDEGWAAAAPSPGSAR.[S]	2xPhospho [S24(100); S27(100)]	1.87213e-15	3.14946e-05	1	1	18	Q9H3Q1	Q9H3Q1 [269-297]	Q9H3Q1 2xPhospho [S292(100); S295(100)]	0	2987.3	1.2972e+07	1.34744e+06	1.91307e+06	4.91153e+07	103661	699142	4.21768e+07	379627	978020		High	High	Peak Found	High	Peak Found	Peak Found	High	High	Peak Found	High	8.558e-06	3.655e-17	7.95	113.98
FALSE	High	[K].AGPDLPSLPSHALEDEGWAAAAPSPGSAR.[S]	1xPhospho [S27(100)]	5.1509e-13	3.14946e-05	1	1	10	Q9H3Q1	Q9H3Q1 [269-297]	Q9H3Q1 1xPhospho [S295(100)]	0	2907.33	2.19364e+07		702363	2.70936e+07			2.53681e+07				High	Not Found	Peak Found	High	Not Found	Not Found	High	Not Found	Not Found	High	8.558e-06	1.694e-14	9.61	109.89
FALSE	High	[K].AGPEEPGDSPPLR.[H]	1xPhospho [S9(100)]	0.00507355	0.000412789	1	1	9	Q12770	Q12770 [843-855]	Q12770 1xPhospho [S851(100)]	0	1401.6	2.82659e+06	157384880	2.37084e+06	2.55915e+06	2.30359e+08	2.53591e+06	3.55121e+06		2.3538e+06		High	Peak Found	Peak Found	High	Peak Found	Peak Found	High	Not Found	Peak Found	High	0.0001263	0.001264	1.67	56
FALSE	High	[K].AGPTLTDENGDDLGLPPSPGDTSYYQDQVDDFHEAR.[S]	1xPhospho [S18(100)]	2.8071e-12	3.14946e-05	1	1	35	Q9NQZ2	Q9NQZ2 [20-55]	Q9NQZ2 1xPhospho [S37(100)]	0	3972.67	1.0237e+07		2.0414e+08	1.67964e+07		1.76518e+08	1.23833e+07	257802	1.94653e+08		High	Not Found	High	High	Not Found	High	High	Peak Found	High	High	8.558e-06	1.076e-13	7.3	106.1
FALSE	High	[K].AGPTLTDENGDDLGLPPSPGDTSYYQDQVDDFHEAR.[S]	1xDeamidated [Q/N]; 1xPhospho [S18(100)]	4.31004e-08	3.14946e-05	1	1	5	Q9NQZ2	Q9NQZ2 [20-55]	Q9NQZ2 1xPhospho [S37(100)]	0	3973.66	585409		4.3198e+06	2.64913e+06		1.03071e+07	1.71797e+06		7.4815e+06		Peak Found	Not Found	High	High	Not Found	Peak Found	Peak Found	Not Found	High	High	8.558e-06	4.034e-09	5.36	108.31
FALSE	High	[K].AGPTLTDENGDDLGLPPSPGDTSYYQDQVDDFHEAR.[S]	2xDeamidated [Q26; N/Q]; 1xPhospho [S18(100)]	3.55663e-10	3.14946e-05	1	1	6	Q9NQZ2	Q9NQZ2 [20-55]	Q9NQZ2 1xPhospho [S37(100)]	0	3974.64	1.99101e+06		871163	2.58734e+06		6.29297e+06	121986		1.5965e+06		Peak Found	Not Found	High	High	Not Found	High	Peak Found	Not Found	Peak Found	High	8.558e-06	2.135e-11	6.78	107.5
FALSE	High	[K].AGQEPSPKPGTDVIPAAPR.[K]	1xPhospho [S6(100)]	1.11804e-05	3.14946e-05	1	1	4	Q4VC44	Q4VC44 [16-34]	Q4VC44 1xPhospho [S21(100)]	0	1967.96			790560			1.0025e+06			968176		Not Found	Not Found	High	Not Found	Not Found	High	Not Found	Not Found	High	High	8.558e-06	1.752e-06	4.5	68.92
FALSE	High	[K].AGQKCKPIDVFDFPDNSDVSSIGRLGENEK.[D]	1xCarbamidomethyl [C5]; 1xDeamidated [N16]; 3xPhospho [S17(100); S20(100); S21(100)]	0.0515418	0.00281755	1	1	1	Q71F23	Q71F23 [34-63]	Q71F23 3xPhospho [S50(100); S53(100); S54(100)]	2	3563.48										No Quan Values	Not Found	Not Found	Not Found	Not Found	High	Not Found	Not Found	Not Found	Not Found	High	0.0009139	0.0116	3.71
FALSE	High	[K].AGRPVMPPPQVPLPTSSISPAK.[M]	1xPhospho [S/T]	6.74249e-09	3.14946e-05	1	1	9	P42684	P42684 [1036-1057]		0	2307.19			7.71332e+06			6.86289e+06			5.89678e+06		Not Found	Not Found	High	Not Found	Not Found	High	Not Found	Not Found	High	High	8.558e-06	5.321e-10	5.82	98.3
FALSE	High	[K].AGRPVMPPPQVPLPTSSISPAK.[M]	1xOxidation [M6]; 1xPhospho [S/T]	2.27165e-07	3.14946e-05	1	1	16	P42684	P42684 [1036-1057]		0	2323.19	425112	75443.6	1.01098e+06	422099	62784.3	701527	502981	93813.1	793767		High	Peak Found	High	High	Peak Found	High	High	Peak Found	High	High	8.558e-06	2.484e-08	4.54	90
FALSE	High	[K].AGRPVMPPPQVPLPTSSISPAK.[M]	1xDeamidated [Q10]; 1xOxidation [M6]; 1xPhospho [T/S]	0.00523562	0.000412789	1	1	2	P42684	P42684 [1036-1057]		0	2324.17										No Quan Values	Not Found	Not Found	High	Not Found	Not Found	High	Not Found	Not Found	Not Found	High	0.0001263	0.001302	3.06
FALSE	High	[K].AGSALPGFANSPAGSTSVVLVPPAHGTLVPDGNK.[A]	1xPhospho [S11(98)]	1.70272e-06	3.14946e-05	1	1	2	O15027	O15027 [947-980]	O15027 1xPhospho [S957(98)]	0	3265.63			4.04302e+06			5.88668e+06			6.30303e+06		Not Found	Not Found	Peak Found	Not Found	Not Found	High	Not Found	Not Found	High	High	8.558e-06	2.239e-07	4.78	115.69
FALSE	High	[K].AGSALPGFANSPAGSTSVVLVPPAHGTLVPDGNK.[A]	1xDeamidated [N10]; 1xPhospho [S/T]	8.75891e-06	3.14946e-05	1	1	2	O15027	O15027 [947-980]		0	3266.61			7.36451e+06								Not Found	Not Found	High	Not Found	Not Found	Not Found	Not Found	Not Found	High	High	8.558e-06	1.345e-06	4.22	115.65
FALSE	High	[K].AGSDGDIMDSSTEAPPISIK.[S]	1xPhospho [S3(100)]	2.00451e-06	3.14946e-05	1	1	7	Q6F5E8	Q6F5E8 [1244-1263]	Q6F5E8 1xPhospho [S1246(100)]	0	2070.89		1147641			1.09527e+06			1.26835e+06			Not Found	High	Not Found	Not Found	High	Not Found	Not Found	High	Not Found	High	8.558e-06	2.674e-07	5.35	97.17
FALSE	High	[K].AGSDGDIMDSSTEAPPISIK.[S]	1xOxidation [M8]; 1xPhospho [S3(100)]	3.35108e-05	3.14946e-05	1	1	2	Q6F5E8	Q6F5E8 [1244-1263]	Q6F5E8 1xPhospho [S1246(100)]	0	2086.89		866181				171088		709295			Not Found	High	Not Found	Not Found	Not Found	Peak Found	Not Found	Peak Found	Not Found	High	8.558e-06	5.852e-06	5.18	84.27
FALSE	High	[K].AGSEPETSRPSPLGSYSPIR.[S]	1xPhospho [S17(99.5)]	6.66789e-05	3.14946e-05	1	1	5	Q8N2Y8	Q8N2Y8 [765-784]	Q8N2Y8 1xPhospho [S781(99.5)]	0	2168			1.32089e+06			1.94756e+06			1.62891e+06		Not Found	Not Found	High	Not Found	Not Found	High	Not Found	Not Found	High	High	8.558e-06	1.245e-05	4.4	74.83
FALSE	High	[K].AGSEPETSRPSPLGSYSPIR.[S]	2xPhospho [S11(100); S15(100)]	0.00101041	0.000188186	1	1	4	Q8N2Y8	Q8N2Y8 [765-784]	Q8N2Y8 2xPhospho [S775(100); S779(100)]	0	2247.97		955433			998918	117046		980799	116520		Not Found	High	Not Found	Not Found	High	Peak Found	Not Found	High	Peak Found	High	4.8e-05	0.000253	3.01	76.72
FALSE	High	[K].AGSLDLNFTSPSR.[Q]	1xPhospho [S3(100)]	0.000200302	6.12952e-05	1	1	3	Q8TEJ3	Q8TEJ3 [795-807]	Q8TEJ3 1xPhospho [S797(100)]	0	1444.65	4.35315e+06			5.28571e+06			4.98992e+06				High	Not Found	Not Found	High	Not Found	Not Found	High	Not Found	Not Found	High	1.484e-05	4.243e-05	3.99	93.26
FALSE	High	[K].AGSPAPSNRLNDSPTLK.[K]	1xDeamidated [N11]; 2xPhospho [S3(100); S7(99)]	0.105795	0.00533983	1	1	2	Q9BYW2	Q9BYW2 [612-628]	Q9BYW2 2xPhospho [S614(100); S618(99)]	1	1885.81		698586	7.06841e+06		665360	3.73465e+06		653114			Not Found	Peak Found	Peak Found	Not Found	Peak Found	Peak Found	Not Found	High	Not Found	High	0.001655	0.023	2.34	56.06
FALSE	High	[K].AGSPINLSQHSLVIK.[W]	1xPhospho [S3(100)]	1.19938e-05	3.14946e-05	1	1	3	P48552	P48552 [562-576]	P48552 1xPhospho [S564(100)]	0	1643.85	552789		165433	574314		103462	707335		128355		High	Not Found	Peak Found	High	Not Found	Peak Found	High	Not Found	Peak Found	High	8.558e-06	1.897e-06	3.31	88.74
FALSE	High	[K].AGSQEAEVGSDGER.[V]	1xPhospho [S10(100)]	3.42556e-05	3.14946e-05	1	1	4	Q9UK96	Q9UK96 [333-346]	Q9UK96 1xPhospho [S342(100)]	0	1471.57	1.76884e+06			1.81521e+06			2.07212e+06				High	Not Found	Not Found	High	Not Found	Not Found	High	Not Found	Not Found	High	8.558e-06	5.978e-06	4.05	25.46
FALSE	High	[K].AGSSAAGASGWTSAGSLNSVPTNSAQQGHNSPDSPVTSAAK.[G]	1xPhospho [S34(100)]	9.89637e-13	3.14946e-05	1	1	7	Q86XP3	Q86XP3 [721-761]	Q86XP3 1xPhospho [S754(100)]	0	3892.74	1.43628e+07		288067	1.14977e+07		342602	2.28077e+07	1.26915e+06	356152		High	Not Found	Peak Found	High	Not Found	Peak Found	High	Peak Found	Peak Found	High	8.558e-06	3.453e-14	8.43	79.89
FALSE	High	[K].AGSSAAGASGWTSAGSLNSVPTNSAQQGHNSPDSPVTSAAK.[G]	1xDeamidated [Q/N]; 1xPhospho [S31(99.3)]	3.41647e-07	3.14946e-05	1	1	5	Q86XP3	Q86XP3 [721-761]	Q86XP3 1xPhospho [S751(99.3)]	0	3893.72	1.81381e+06	1.10291e+06		3.33339e+06	934930		1.08651e+06				High	Peak Found	Not Found	High	Peak Found	Not Found	High	Not Found	Not Found	High	8.558e-06	3.871e-08	4.87	82.56
FALSE	High	[K].AGSSAAGASGWTSAGSLNSVPTNSAQQGHNSPDSPVTSAAK.[G]	2xDeamidated [N23; N30]; 1xPhospho [S31(98.6)]	5.09958e-05	3.14946e-05	1	1	2	Q86XP3	Q86XP3 [721-761]	Q86XP3 1xPhospho [S751(98.6)]	0	3894.7										No Quan Values	High	Not Found	Not Found	High	Not Found	Not Found	Not Found	Not Found	Not Found	High	8.558e-06	9.281e-06	3.7
FALSE	High	[K].AGSSAAGASGWTSAGSLNSVPTNSAQQGHNSPDSPVTSAAK.[G]	2xPhospho [S34(99.2); T/S]	2.69057e-08	3.14946e-05	1	1	1	Q86XP3	Q86XP3 [721-761]	Q86XP3 2xPhospho [S754(99.2); T/S]	0	3972.7	919352						1.28698e+06				Peak Found	Not Found	Not Found	Not Found	Not Found	Not Found	High	Not Found	Not Found	High	8.558e-06	2.412e-09	5.86	83.02
FALSE	High	[K].AGSSDSCFSGTDR.[E]	1xCarbamidomethyl [C7]; 2xPhospho [S3(99.4); S/T]	0.0732998	0.00378377	1	1	1	Q9H6A9	Q9H6A9 [295-307]	Q9H6A9 2xPhospho [S297(99.4); S/T]	0	1506.46	918192			1.05284e+06			897476				Peak Found	Not Found	Not Found	Peak Found	Not Found	Not Found	High	Not Found	Not Found	High	0.001212	0.01613	2.37	37.95
FALSE	High	[K].AGSSDSCFSGTDRETLSSFK.[S]	1xCarbamidomethyl [C7]; 1xPhospho [S3(100)]	4.54783e-06	3.14946e-05	1	1	3	Q9H6A9	Q9H6A9 [295-314]	Q9H6A9 1xPhospho [S297(100)]	1	2218.9			2.07355e+06			2.85979e+06			1.63778e+06		Not Found	Not Found	High	Not Found	Not Found	High	Not Found	Not Found	High	High	8.558e-06	6.557e-07	5.37	76.11
FALSE	High	[K].AGSSDSCFSGTDRETLSSFK.[S]	1xCarbamidomethyl [C7]; 2xPhospho [S3(100); S4(100)]	0.000319202	9.23075e-05	1	1	5	Q9H6A9	Q9H6A9 [295-314]	Q9H6A9 2xPhospho [S297(100); S298(100)]	1	2298.86		1.11281e+06			1.15457e+06			846589			Not Found	High	Not Found	Not Found	High	Not Found	Not Found	High	Not Found	High	2.158e-05	7.205e-05	4.39	83.18
FALSE	High	[K].AGSSEWLAVDGLVSPSNNSK.[E]	1xPhospho [S]	0.000314944	9.23075e-05	1	1	2	P18848	P18848 [56-75]		0	2097.95	680921		756453	1.30024e+06			1.28188e+06				Peak Found	Not Found	Peak Found	High	Not Found	Not Found	High	Not Found	Not Found	High	2.158e-05	7.079e-05	2.95	107.46
FALSE	High	[K].AGSSPAQGAQNEPPR.[L]	1xPhospho [S4(99.6)]	1.083e-06	3.14946e-05	1	1	43	Q9UGU0	Q9UGU0 [556-570]	Q9UGU0 1xPhospho [S559(99.6)]	0	1546.66	1.14163e+07			1.0224e+07			1.29604e+07		23241.6		High	Not Found	Not Found	High	Not Found	Not Found	High	Not Found	Peak Found	High	8.558e-06	1.368e-07	5.04	28.36
FALSE	High	[K].AGSSPCLGSSSAASSPPPPASR.[L]	1xCarbamidomethyl [C6]; 1xPhospho [S]	2.4308e-06	3.14946e-05	1	1	15	Q6ZRS2	Q6ZRS2 [260-281]		0	2107.91		12053599	446483		1.52236e+07	453823		1.22858e+07	503883		Not Found	High	High	Not Found	High	High	Not Found	High	High	High	8.558e-06	3.309e-07	5.25	50.3
FALSE	High	[K].AGSSPCLGSSSAASSPPPPASR.[L]	1xCarbamidomethyl [C6]; 2xPhospho [S14(100); S15(100)]	9.99572e-05	3.14946e-05	1	1	5	Q6ZRS2	Q6ZRS2 [260-281]	Q6ZRS2 2xPhospho [S273(100); S274(100)]	0	2187.88		2610676			2.48482e+06			2.26955e+06			Not Found	High	Not Found	Not Found	High	Not Found	Not Found	High	Not Found	High	8.558e-06	1.954e-05	4.62	51.22
FALSE	High	[K].AGSSQDDQEDASDDALPPYSELELTR.[G]	1xPhospho [S12(100)]	2.30411e-05	3.14946e-05	1	1	7	Q71H61	Q71H61 [576-601]	Q71H61 1xPhospho [S587(100)]	0	2889.19		2229265	2.90901e+06		1.81365e+06			1.92269e+06			Not Found	High	Peak Found	Not Found	High	Not Found	Not Found	High	Not Found	High	8.558e-06	3.876e-06	4.02	104.95
FALSE	High	[K].AGSSSPEPWARPSCTPQEGGCPRPK.[E]	2xCarbamidomethyl [C14; C21]; 1xPhospho [S/T]	2.87639e-08	3.14946e-05	1	1	3	Q86VE0	Q86VE0 [174-198]		0	2776.2			2.69842e+07			2.67064e+07			1.95148e+07		Not Found	Not Found	High	Not Found	Not Found	High	Not Found	Not Found	High	High	8.558e-06	2.59e-09	5.33	56.93
FALSE	High	[K].AGSSSPEPWARPSCTPQEGGCPRPK.[E]	2xCarbamidomethyl [C14; C21]; 1xDeamidated [Q17]; 1xPhospho [S/T]	0.000548732	0.000117272	1	1	2	Q86VE0	Q86VE0 [174-198]		0	2777.18			356316			632518			546768		Not Found	Not Found	Peak Found	Not Found	Not Found	High	Not Found	Not Found	High	High	2.656e-05	0.000132	2.65	60.6
FALSE	High	[K].AGSVELPAPSPMPQLPPDTLEMR.[V]	1xPhospho [S3(100)]	0.195542	0.00946954	1	1	2	Q8N5L8	Q8N5L8 [7-29]	Q8N5L8 1xPhospho [S9(100)]	0	2513.18	31012.9			54361.8			46921				Peak Found	Not Found	Not Found	High	Not Found	Not Found	High	Not Found	Not Found	High	0.002797	0.04433	1.51	123.61
FALSE	High	[K].AGTDSPVSCASVTEER.[V]	1xCarbamidomethyl [C9]; 1xPhospho [S5(99.6)]	0.000238153	6.12952e-05	1	1	4	Q69YH5	Q69YH5 [706-721]	Q69YH5 1xPhospho [S710(99.6)]	0	1745.7	1.25906e+06	1.02e+06		1.3742e+06	584631		196844	1.87749e+06			High	Peak Found	Not Found	High	High	Not Found	Peak Found	High	Not Found	High	1.484e-05	5.169e-05	3.58	51.6
FALSE	High	[K].AGTPVSELTK.[Q]	1xPhospho [T3(100)]	0.00727736	0.000572771	1	1	6	O75113	O75113 [240-249]	O75113 1xPhospho [T242(100)]	0	1082.51		4923507			4.41725e+06	83029.2		4.88255e+06	45350.7		Not Found	High	Not Found	Not Found	High	Peak Found	Not Found	High	Peak Found	High	0.0001666	0.001809	2.61	57.62
FALSE	High	[K].AGTVSPGKEDPVSSR.[R]	1xPhospho [S5(100)]	8.01936e-07	3.14946e-05	1	1	6	Q7Z2K8	Q7Z2K8 [448-462]	Q7Z2K8 1xPhospho [S452(100)]	1	1566.72		4.29438e+06			3.92334e+06			3.80488e+06			Not Found	High	Not Found	Not Found	High	Not Found	Not Found	High	Not Found	High	8.558e-06	9.847e-08	5.28	41.45
FALSE	High	[K].AGVQSVGEKESLEAAK.[E]	1xPhospho [S11(100)]	3.58756e-06	3.14946e-05	1	1	4	Q86VM9	Q86VM9 [169-184]	Q86VM9 1xPhospho [S179(100)]	1	1682.8		563113			687804			797341			Not Found	High	Not Found	Not Found	High	Not Found	Not Found	High	Not Found	High	8.558e-06	5.049e-07	4.86	47.66
FALSE	High	[K].AGVVNGTGAPGQSPGAGR.[A]	1xDeamidated [N5]; 1xPhospho [S13(100)]	4.48093e-06	3.14946e-05	1	1	8	Q13330	Q13330 [374-391]	Q13330 1xPhospho [S386(100)]	0	1633.73		2.54067e+06			2.26422e+06			2.7409e+06			Not Found	High	Not Found	Not Found	High	Not Found	Not Found	High	Not Found	High	8.558e-06	6.451e-07	4.52	44.47
FALSE	High	[K].AGWGSPCHLSGESVILLGPTVGTESK.[V]	1xCarbamidomethyl [C7]; 1xPhospho [S5(99.4)]	1.57693e-08	3.14946e-05	1	1	4	Q7Z5J4	Q7Z5J4 [912-937]	Q7Z5J4 1xPhospho [S916(99.4)]	0	2719.28			1.41048e+07			1.20303e+07			1.33787e+07		Not Found	Not Found	High	Not Found	Not Found	High	Not Found	Not Found	High	High	8.558e-06	1.347e-09	5.26	114.95
FALSE	High	[K].AGWGSPCHLSGESVILLGPTVGTESK.[V]	1xCarbamidomethyl [C7]; 2xPhospho [S10(99.1); S13(99.1)]	0.048223	0.00267908	1	1	1	Q7Z5J4	Q7Z5J4 [912-937]	Q7Z5J4 2xPhospho [S921(99.1); S924(99.1)]	0	2799.25		264340				957758	275036		1.37538e+06		Not Found	Peak Found	Not Found	Not Found	Not Found	Peak Found	High	Not Found	Peak Found	High	0.0008674	0.01091	1.8	122.68
FALSE	High	[K].AGYSTDESSSSSLHATR.[T]	1xPhospho [T5(100)]	1.51387e-08	3.14946e-05	1	1	8	P51116	P51116 [407-423]	P51116 1xPhospho [T411(100)]	0	1835.74		7.78292e+06	160272		8.72635e+06	179034		7.69213e+06	138047		Not Found	High	High	Not Found	High	High	Not Found	High	Peak Found	High	8.558e-06	1.287e-09	4.64	37.6
FALSE	High	[K].AGYSTDESSSSSLHATR.[T]	2xPhospho [S4(100); T5(100)]	1.48592e-05	3.14946e-05	1	1	6	P51116	P51116 [407-423]	P51116 2xPhospho [S410(100); T411(100)]	0	1915.71	4.96851e+06	4351917	76703.4	2.71742e+06	6.42836e+06	110266	1.42087e+06	1.15401e+07	145340		High	High	Peak Found	High	High	Peak Found	Peak Found	High	High	High	8.558e-06	2.398e-06	4.34	42.02
FALSE	High	[K].AHASLMSPGR.[R]	1xPhospho [S7(100)]	0.00937511	0.000726658	1	1	1	Q14207	Q14207 [201-210]	Q14207 1xPhospho [S207(100)]	0	1106.48		919472	72752.3		891818	119374			86959		Not Found	High	Peak Found	Not Found	Peak Found	Peak Found	Not Found	Not Found	Peak Found	High	0.0002054	0.002334	2.44	40.44
FALSE	High	[K].AHASLMSPGR.[R]	1xOxidation [M6]; 1xPhospho [S]	0.0357332	0.00222688	1	1	7	Q14207	Q14207 [201-210]		0	1122.48		785106	12379.8		740321	18033.1		454846	7726.8		Not Found	High	Peak Found	Not Found	High	Peak Found	Not Found	High	Peak Found	High	0.0007136	0.008332	1.82	25.53
FALSE	High	[K].AHEEQDEESQDNLFSSDR.[A]	1xPhospho [S9(100)]	5.06369e-06	3.14946e-05	1	1	8	Q15058	Q15058 [1284-1301]	Q15058 1xPhospho [S1292(100)]	0	2215.84				1.94019e+06			2.02331e+06				High	Not Found	Not Found	High	Not Found	Not Found	High	Not Found	Not Found	High	8.558e-06	7.365e-07	5.15	57.84
FALSE	High	[K].AHEILPNLVCCSAK.[N]	2xCarbamidomethyl [C10; C11]; 1xPhospho [S12(100)]	0.00610196	0.000458804	1	1	3	P50990	P50990 [139-152]	P50990 1xPhospho [S150(100)]	0	1691.76	181961			225631			297574				High	Not Found	Not Found	High	Not Found	Not Found	High	Not Found	Not Found	High	0.0001396	0.001521	3.15	88.5
FALSE	High	[K].AHETLHQSLSLASSPK.[G]	1xPhospho [S/T]	0.000219557	6.12952e-05	1	1	7	P30304	P30304 [308-323]		0	1785.85	448576			669183			660935				High	Not Found	Not Found	High	Not Found	Not Found	High	Not Found	Not Found	High	1.484e-05	4.711e-05	2.48	57.62
FALSE	High	[K].AHGSEPPSVPGLPDQSSPVPR.[V]	1xPhospho [S]	0.00023896	6.12952e-05	1	1	4	Q6IPM2	Q6IPM2 [567-587]		0	2191.02	269221	840698	425261		843112			893437	532046		High	Peak Found	High	High	Peak Found	Not Found	High	Peak Found	Peak Found	High	1.484e-05	5.194e-05	3.62	81.9
FALSE	High	[K].AHLGSSDNVATMSNEER.[S]	1xOxidation [M12]; 1xPhospho [S/T]	5.39284e-06	3.14946e-05	1	1	3	Q9Y6X4	Q9Y6X4 [522-538]		0	1913.77		2.70517e+06	52084.3		1.8021e+06			2.22016e+06			Not Found	High	Peak Found	Not Found	High	Not Found	Not Found	High	Not Found	High	8.558e-06	7.892e-07	6.07	38.33
FALSE	High	[K].AHLGSSDNVATMSNEER.[S]	1xPhospho [S/T]	5.81155e-05	3.14946e-05	1	1	6	Q9Y6X4	Q9Y6X4 [522-538]		0	1897.77	241949	2.01154e+07		333863	2.07056e+07		346194	1.30054e+07			Peak Found	High	Not Found	Peak Found	High	Not Found	Peak Found	High	Not Found	High	8.558e-06	1.07e-05	5.35	52.36
FALSE	High	[K].AHLPLGQSNSCGSVLPPSLAAMAK.[D]	1xCarbamidomethyl [C11]; 1xPhospho [S10(100)]	4.94424e-08	3.14946e-05	1	1	13	Q86SQ0	Q86SQ0 [925-948]	Q86SQ0 1xPhospho [S934(100)]	0	2486.19	989561		1.15289e+07	995436		1.08296e+07			1.28804e+07		Peak Found	Not Found	High	Peak Found	Not Found	High	Not Found	Not Found	High	High	8.558e-06	4.683e-09	4.67	113.08
FALSE	High	[K].AHLPLGQSNSCGSVLPPSLAAMAK.[D]	1xCarbamidomethyl [C11]; 1xOxidation [M22]; 1xPhospho [S10(99.3)]	4.27019e-06	3.14946e-05	1	1	5	Q86SQ0	Q86SQ0 [925-948]	Q86SQ0 1xPhospho [S934(99.3)]	0	2502.19			8.27233e+06			6.38622e+06			7.27937e+06		Not Found	Not Found	High	Not Found	Not Found	High	Not Found	Not Found	High	High	8.558e-06	6.118e-07	5.31	100.05
FALSE	High	[K].AHLPLGQSNSCGSVLPPSLAAMAK.[D]	1xCarbamidomethyl [C11]; 1xDeamidated [N/Q]; 1xPhospho [S10(98.8)]	7.11506e-05	3.14946e-05	1	1	10	Q86SQ0	Q86SQ0 [925-948]	Q86SQ0 1xPhospho [S934(98.8)]	0	2487.18			497422			524741			542316		Not Found	Not Found	High	Not Found	Not Found	High	Not Found	Not Found	High	High	8.558e-06	1.341e-05	3.7	115.77
FALSE	High	[K].AHPLTQPSSPPNQCANVMAGDDQIR.[F]	1xCarbamidomethyl [C14]; 1xPhospho [S/T]	2.10618e-08	3.14946e-05	1	1	12	Q8NFU7	Q8NFU7 [1296-1320]		0	2784.22	2.30304e+06		6.54395e+06	2.93109e+06		7.37623e+06		628332	1.40544e+07		High	Not Found	High	High	Not Found	High	Not Found	Peak Found	High	High	8.558e-06	1.843e-09	6.01	73.77
FALSE	High	[K].AHPLTQPSSPPNQCANVMAGDDQIR.[F]	1xCarbamidomethyl [C14]; 1xDeamidated [Q]; 1xPhospho [S/T]	1.76079e-05	3.14946e-05	1	1	3	Q8NFU7	Q8NFU7 [1296-1320]		0	2785.21			365456				782329				Not Found	Not Found	Peak Found	Not Found	Not Found	Not Found	High	Not Found	High	High	8.558e-06	2.883e-06	4.5	72.59
FALSE	High	[K].AHPLTQPSSPPNQCANVMAGDDQIR.[F]	1xCarbamidomethyl [C14]; 1xDeamidated [Q6]; 1xOxidation [M18]; 1xPhospho [S/T]	1.18178e-05	3.14946e-05	1	1	2	Q8NFU7	Q8NFU7 [1296-1320]		0	2801.2		407485	3.05426e+06			4.25871e+06			3.43583e+06		Not Found	Peak Found	High	Not Found	Not Found	Peak Found	Not Found	Not Found	High	High	8.558e-06	1.865e-06	4.28	62.24
FALSE	High	[K].AHPLTQPSSPPNQCANVMAGDDQIR.[F]	1xCarbamidomethyl [C14]; 1xOxidation [M18]; 1xPhospho [S9(99.6)]	7.74077e-11	3.14946e-05	1	1	4	Q8NFU7	Q8NFU7 [1296-1320]	Q8NFU7 1xPhospho [S1304(99.6)]	0	2800.22			7.64879e+06			8.1809e+06			6.15178e+06		Not Found	Not Found	High	Not Found	Not Found	High	Not Found	Not Found	High	High	8.558e-06	4.036e-12	7.75	62.94
FALSE	High	[K].AHPPVTSAPLSPPQPNDLYK.[N]	1xDeamidated [N/Q]; 1xPhospho [S11(100)]	3.07034e-06	3.14946e-05	1	1	64	Q4VCS5	Q4VCS5 [190-209]	Q4VCS5 1xPhospho [S200(100)]	0	2210.05	1.95732e+07		1.06367e+07	2.08977e+07	377479	1.00191e+07	1.85953e+07	288103	1.55122e+07		High	Not Found	High	High	Peak Found	High	High	Peak Found	High	High	8.558e-06	4.258e-07	4.58	91.44
FALSE	High	[K].AHPPVTSAPLSPPQPNDLYK.[N]	1xPhospho [S11(100)]	4.25439e-06	3.14946e-05	1	1	32	Q4VCS5	Q4VCS5 [190-209]	Q4VCS5 1xPhospho [S200(100)]	0	2209.07	2.53994e+08		1.16533e+07	2.53482e+08		8.64075e+06	2.59737e+08		1.4647e+07		High	Not Found	High	High	Not Found	High	High	Not Found	High	High	8.558e-06	6.099e-07	5.52	90.12
FALSE	High	[K].AHPPVTSAPLSPPQPNDLYK.[N]	2xPhospho [S11(100); T/S/Y]	0.000321352	9.23075e-05	1	1	3	Q4VCS5	Q4VCS5 [190-209]	Q4VCS5 2xPhospho [S200(100); T/S/Y]	0	2289.04	350453		2.79302e+06	485364		2.36772e+06	642403		3.12248e+06		Peak Found	Not Found	High	Peak Found	Not Found	High	Peak Found	Not Found	High	High	2.158e-05	7.242e-05	5.73	93.58
FALSE	High	[K].AHPPVTSAPLSPPQPNDLYK.[N]	2xDeamidated [Q14; N16]; 1xPhospho [S11(100)]	0.00263727	0.000250905	1	1	3	Q4VCS5	Q4VCS5 [190-209]	Q4VCS5 1xPhospho [S200(100)]	0	2211.04										No Quan Values	Not Found	Not Found	High	Not Found	Not Found	High	Not Found	Not Found	Not Found	High	8.004e-05	0.0006568	2.75
FALSE	High	[K].AHQGTGAGISPVILNSGEGK.[E]	1xPhospho [S10(100)]	2.09572e-06	3.14946e-05	1	1	9	Q8IZD4	Q8IZD4 [138-157]	Q8IZD4 1xPhospho [S147(100)]	0	1972.95	1.02141e+06		1.66767e+07	312899		1.92135e+07	243273		1.56614e+07		High	Not Found	High	High	Not Found	High	High	Not Found	High	High	8.558e-06	2.814e-07	5.78	75.41
FALSE	High	[K].AHQGTGAGISPVILNSGEGK.[E]	1xDeamidated [Q3]; 1xPhospho [T/S]	0.0258809	0.00160879	1	1	1	Q8IZD4	Q8IZD4 [138-157]		0	1973.93			413105			348223			427786		Not Found	Not Found	Peak Found	Not Found	Not Found	High	Not Found	Not Found	Peak Found	High	0.0005282	0.0062	2.3	76.78
FALSE	High	[K].AHSEEDVPILIPETTSK.[N]	1xPhospho [S3(100)]	2.36422e-05	3.14946e-05	1	1	3	O15090	O15090 [1139-1155]	O15090 1xPhospho [S1141(100)]	0	1945.92		356828	454888		349873	402039	40575.9	328501	316263		Not Found	High	Peak Found	Not Found	High	Peak Found	Peak Found	High	Peak Found	High	8.558e-06	3.991e-06	3.41	94.63
FALSE	High	[K].AHSEVFTKPSGQQTLSPDR.[Q]	1xPhospho [S16(100)]	1.40069e-05	3.14946e-05	1	1	5	P15822	P15822 [2667-2685]	P15822 1xPhospho [S2682(100)]	0	2165			1.71551e+07		148024	1.78724e+07		117389	1.24965e+07		Not Found	Not Found	High	Not Found	Peak Found	High	Not Found	Peak Found	High	High	8.558e-06	2.245e-06	4.33	51.11
FALSE	High	[K].AHSEVFTKPSGQQTLSPDR.[Q]	1xDeamidated [Q]; 1xPhospho [S16(100)]	0.024287	0.00159303	1	1	2	P15822	P15822 [2667-2685]	P15822 1xPhospho [S2682(100)]	0	2165.99										No Quan Values	Not Found	Not Found	High	Not Found	Not Found	Not Found	Not Found	Not Found	High	High	0.0005131	0.005841	3.2
FALSE	High	[K].AHSLMELSPSAPPGGSPHLDSSR.[S]	1xOxidation [M5]; 2xPhospho [S8(100); S16(100)]	2.14847e-05	3.14946e-05	1	1	4	Q13586	Q13586 [593-615]	Q13586 2xPhospho [S600(100); S608(100)]	0	2506.05		917284	1.76641e+06		1.09452e+06	956902		975713	926641		Not Found	Peak Found	High	Not Found	Peak Found	High	Not Found	Peak Found	High	High	8.558e-06	3.594e-06	4.9	70.48
FALSE	High	[K].AHSLMELSPSAPPGGSPHLDSSR.[S]	2xPhospho [S8(100); S16(100)]	1.01305e-06	3.14946e-05	1	1	4	Q13586	Q13586 [593-615]	Q13586 2xPhospho [S600(100); S608(100)]	0	2490.05			9.88888e+06			8.22358e+06			7.21081e+06		Not Found	Not Found	High	Not Found	Not Found	High	Not Found	Not Found	High	High	8.558e-06	1.269e-07	6.73	86.61
FALSE	High	[K].AHSLMELSPSAPPGGSPHLDSSR.[S]	1xPhospho [S16(100)]	7.98966e-07	3.14946e-05	1	1	10	Q13586	Q13586 [593-615]	Q13586 1xPhospho [S608(100)]	0	2410.09	2.23106e+06			2.98744e+06		804546	3.85227e+06		618923		High	Not Found	Not Found	High	Not Found	Peak Found	High	Not Found	Peak Found	High	8.558e-06	9.8e-08	5.88	82.13
FALSE	High	[K].AHSLMELSPSAPPGGSPHLDSSR.[S]	1xOxidation [M5]; 1xPhospho [S16(100)]	1.5462e-06	3.14946e-05	1	1	3	Q13586	Q13586 [593-615]	Q13586 1xPhospho [S608(100)]	0	2426.08	734797			1.02832e+06			1.69296e+06				High	Not Found	Not Found	High	Not Found	Not Found	High	Not Found	Not Found	High	8.558e-06	2.016e-07	4.88	68.92
FALSE	High	[K].AHSSPDLDSGSEEDGK.[E]	1xPhospho [S11(100)]	4.50579e-05	3.14946e-05	1	1	2	Q6UXM1	Q6UXM1 [1071-1086]	Q6UXM1 1xPhospho [S1081(100)]	0	1710.65	395260			417793			538799	75179.4			Peak Found	Not Found	Not Found	High	Not Found	Not Found	High	Peak Found	Not Found	High	8.558e-06	8.101e-06	4.29	30.07
FALSE	High	[K].AHSSPDLDSGSEEDGK.[E]	2xPhospho [S9(100); S11(100)]	2.69671e-06	3.14946e-05	1	1	8	Q6UXM1	Q6UXM1 [1071-1086]	Q6UXM1 2xPhospho [S1079(100); S1081(100)]	0	1790.62	2.36547e+06			2.37077e+06			2.39805e+06				High	Not Found	Not Found	High	Not Found	Not Found	High	Not Found	Not Found	High	8.558e-06	3.701e-07	4.37	31.41
FALSE	High	[K].AHVEHMQSLPEDPLETSK.[E]	1xPhospho [T/S]	5.55446e-07	3.14946e-05	1	1	6	Q13029	Q13029 [1240-1257]		0	2127.94			3.43944e+06			1.71133e+06			3.02591e+06		Not Found	High	High	Not Found	High	High	Not Found	Not Found	High	High	8.558e-06	6.583e-08	5.81	75.6
FALSE	High	[K].AHVEHMQSLPEDPLETSK.[E]	1xOxidation [M6]; 1xPhospho [S17(100)]	2.2823e-06	3.14946e-05	1	1	10	Q13029	Q13029 [1240-1257]	Q13029 1xPhospho [S1256(100)]	0	2143.94		4.91072e+06	448064	531964	4.83544e+06		489485	4.79077e+06	268111		Not Found	High	High	Peak Found	High	Not Found	Peak Found	High	High	High	8.558e-06	3.082e-07	5.68	65.33
FALSE	High	[K].AHVEHMQSLPEDPLETSK.[E]	1xDeamidated [Q7]; 1xOxidation [M6]; 1xPhospho [T/S]	0.000796887	0.000141789	1	1	1	Q13029	Q13029 [1240-1257]		0	2144.92		140774						208764			Not Found	Peak Found	Not Found	Not Found	Not Found	Not Found	Not Found	High	Not Found	High	3.779e-05	0.0001976	2.95	68.41
FALSE	High	[K].AHVEHMQSLPEDPLETSKEEEELNDSSEELYTTIK.[I]	1xPhospho [S26(99.6)]	2.41803e-10	3.14946e-05	1	1	1	Q13029	Q13029 [1240-1274]	Q13029 1xPhospho [S1265(99.6)]	1	4137.84										No Quan Values	Not Found	Not Found	Not Found	Not Found	Not Found	Not Found	Not Found	Not Found	High	High	8.558e-06	1.401e-11	7.43
FALSE	High	[K].AIEDEGGNPDEIEITSEGNK.[K]	1xPhospho [S16(99.5)]	3.55332e-05	3.14946e-05	1	1	2	Q15424	Q15424 [64-83]	Q15424 1xPhospho [S79(99.5)]	0	2196.92	960368			774456			703931				High	Not Found	Not Found	Peak Found	Not Found	Not Found	High	Not Found	Not Found	High	8.558e-06	6.23e-06	4.14	70.54
FALSE	High	[K].AIEDEGGNPDEIEITSEGNKK.[T]	1xPhospho [S16(100)]	6.51508e-07	3.14946e-05	1	1	4	Q15424	Q15424 [64-84]	Q15424 1xPhospho [S79(100)]	1	2325.01	2.09971e+06			2.55223e+06			2.20256e+06	192739			High	Not Found	Not Found	High	Not Found	Not Found	High	Peak Found	Not Found	High	8.558e-06	7.854e-08	5.95	63.93
FALSE	High	[K].AIEPQKEEADENYNSVNTR.[M]	1xPhospho [S15(100)]	4.95333e-05	3.14946e-05	1	1	3	Q12846	Q12846 [103-121]	Q12846 1xPhospho [S117(100)]	1	2286.99		238952					539430	226044			Not Found	High	Not Found	Not Found	Not Found	Not Found	High	High	Not Found	High	8.558e-06	8.972e-06	4.63	46.73
FALSE	High	[K].AIEQADLLQEEDESPR.[S]	1xPhospho [S14(100)]	0.000161438	6.12952e-05	1	1	3	P61966	P61966 [134-149]	P61966 1xPhospho [S147(100)]	0	1922.84	1.43545e+06			1.30345e+06			1.14457e+06				High	Not Found	Not Found	High	Not Found	Not Found	High	Not Found	Not Found	High	1.484e-05	3.334e-05	3.93	78.8
FALSE	High	[K].AIFSHAAGDNSTLLSFK.[E]	1xPhospho [S15(100)]	0.000108829	3.14946e-05	1	1	6	Q9UQB8	Q9UQB8 [381-397]	Q9UQB8 1xPhospho [S395(100)]	0	1858.87			1.23105e+06		7406.22	1.11577e+06			1.06143e+06		Not Found	Not Found	High	Not Found	Peak Found	High	Not Found	Not Found	High	High	8.558e-06	2.143e-05	4.03	101.42
FALSE	High	[K].AIGALASSRRSSSEGLSK.[G]	2xPhospho [S]	0.0205715	0.0014302	1	1	3	Q86V48	Q86V48 [563-580]		2	1936.89			359085	194883		580339	122437		615400		Not Found	Not Found	High	Peak Found	Not Found	High	Peak Found	Not Found	High	High	0.0004438	0.004999	3.01	50.61
FALSE	High	[K].AIGGIILTASHNPGGPNGDFGIK.[F]	1xPhospho [S10(100)]	3.11648e-09	3.14946e-05	1	1	55	P36871	P36871 [108-130]	P36871 1xPhospho [S117(100)]	0	2286.13	1.16859e+06		1.48952e+09	3.71617e+06	38831	1.15065e+09	4.02412e+06	117660	1.20307e+09		High	Not Found	High	High	High	High	High	Peak Found	High	High	8.558e-06	2.286e-10	6.72	105.16
FALSE	High	[K].AIGGIILTASHNPGGPNGDFGIK.[F]	1xDeamidated [N]; 1xPhospho [S10(100)]	1.49493e-09	3.14946e-05	1	1	53	P36871	P36871 [108-130]	P36871 1xPhospho [S117(100)]	0	2287.11	5.00677e+07	562632	5.17699e+07	6.19728e+07	71892.7	9.2027e+07	7.7974e+07	95888.1	3.59315e+07		High	High	High	High	Peak Found	High	High	Peak Found	High	High	8.558e-06	1.026e-10	5.25	107.2
FALSE	High	[K].AIGGIILTASHNPGGPNGDFGIK.[F]	2xPhospho [T8(100); S10(100)]	4.86401e-05	3.14946e-05	1	1	3	P36871	P36871 [108-130]	P36871 2xPhospho [T115(100); S117(100)]	0	2366.09	215853		1.52522e+06	246037		1.82126e+06	204405		1.68435e+06		Peak Found	Not Found	High	Peak Found	Not Found	Peak Found	Peak Found	Not Found	High	High	8.558e-06	8.815e-06	4.05	113.47
FALSE	High	[K].AIGGIILTASHNPGGPNGDFGIK.[F]	2xDeamidated [N12; N17]; 1xPhospho [S10(100)]	0.000231792	6.12952e-05	1	1	5	P36871	P36871 [108-130]	P36871 1xPhospho [S117(100)]	0	2288.1	736220	19056	161501	1.52891e+06			1.26069e+06	18486.5			Peak Found	Peak Found	Peak Found	High	Not Found	Not Found	High	Peak Found	Not Found	High	1.484e-05	5.005e-05	2.58	105.1
FALSE	High	[K].AIGSDTSDIVHIWCPEGMK.[T]	1xCarbamidomethyl [C14]; 1xPhospho [S4(100)]	0.000318132	9.23075e-05	1	1	7	Q71F23	Q71F23 [226-244]	Q71F23 1xPhospho [S229(100)]	0	2195.95	251907		89769	401564		93878.6	360281		89384.6		High	Not Found	Peak Found	High	Not Found	Peak Found	High	Not Found	Peak Found	High	2.158e-05	7.163e-05	2.15	113.72
FALSE	High	[K].AIGSDTSDIVHIWCPEGMK.[T]	1xCarbamidomethyl [C14]; 1xOxidation [M18]; 2xPhospho [S/T]	0.010738	0.000838259	1	1	1	Q71F23	Q71F23 [226-244]		0	2291.91			236431			182933			194725		Not Found	Not Found	High	Not Found	Not Found	Peak Found	Not Found	Not Found	Peak Found	High	0.0002414	0.002665	1.77	115.29
FALSE	High	[K].AIGSGESETPPSTPTAQEPSSSGGFEFFR.[N]	2xPhospho [T9(99.2); S/T]	8.66904e-07	3.14946e-05	1	1	3	Q4ADV7	Q4ADV7 [984-1012]	Q4ADV7 2xPhospho [T992(99.2); S/T]	0	3117.28										No Quan Values	Not Found	Not Found	High	Not Found	Not Found	High	Not Found	Not Found	High	High	8.558e-06	1.072e-07	5
FALSE	High	[K].AIGSGESETPPSTPTAQEPSSSGGFEFFR.[N]	1xPhospho [S/T]	2.73696e-09	3.14946e-05	1	1	3	Q4ADV7	Q4ADV7 [984-1012]		0	3037.31	6.26262e+06			6.7529e+06			6.60874e+06				High	Not Found	Not Found	High	Not Found	Not Found	High	Not Found	Not Found	High	8.558e-06	1.983e-10	5.28	109.06
FALSE	High	[K].AIGSGESETPPSTPTAQEPSSSGGFEFFR.[N]	1xDeamidated [Q17]; 2xPhospho [S/T]	0.000187732	6.12952e-05	1	1	2	Q4ADV7	Q4ADV7 [984-1012]		0	3118.26			2.69126e+06								Not Found	Not Found	High	Not Found	Not Found	Not Found	Not Found	Not Found	Not Found	High	1.484e-05	3.948e-05	3.34	112.67
FALSE	High	[K].AIGSSPLGSGEGLLGLSPGPNGHSHLLK.[V]	1xPhospho [S4(99)]	4.04071e-09	3.14946e-05	1	1	3	Q8IY67	Q8IY67 [508-535]	Q8IY67 1xPhospho [S511(99)]	0	2732.38			3.73225e+06			3.42294e+06			2.9152e+06		Not Found	Not Found	High	Not Found	Not Found	High	Not Found	Not Found	High	High	8.558e-06	3.039e-10	6.14	106.76
FALSE	High	[K].AIGSSPLGSGEGLLGLSPGPNGHSHLLK.[V]	1xDeamidated [N21]; 1xPhospho [S]	8.02165e-12	3.14946e-05	1	1	2	Q8IY67	Q8IY67 [508-535]		0	2733.36			3.26472e+06			2.28724e+06			3.16024e+06		Not Found	Not Found	Peak Found	Not Found	Not Found	High	Not Found	Not Found	High	High	8.558e-06	3.396e-13	6.8	110.89
FALSE	High	[K].AIGSSPLGSGEGLLGLSPGPNGHSHLLK.[V]	2xPhospho [S5(99.1); S17(100)]	1.44466e-07	3.14946e-05	1	1	3	Q8IY67	Q8IY67 [508-535]	Q8IY67 2xPhospho [S512(99.1); S524(100)]	0	2812.34	4.30944e+06			4.41647e+06			3.97266e+06				High	Not Found	Not Found	High	Not Found	Not Found	High	Not Found	Not Found	High	8.558e-06	1.511e-08	6.13	110.65
FALSE	High	[K].AIGSSPLGSGEGLLGLSPGPNGHSHLLK.[V]	1xDeamidated [N21]; 2xPhospho [S4(99.4); S17(100)]	2.35751e-07	3.14946e-05	1	1	6	Q8IY67	Q8IY67 [508-535]	Q8IY67 2xPhospho [S511(99.4); S524(100)]	0	2813.33	2.87477e+06		2.19372e+06	3.64107e+06		2.02615e+06	3.21693e+06		1.91156e+06		High	Not Found	Peak Found	High	Not Found	Peak Found	High	Not Found	Peak Found	High	8.558e-06	2.578e-08	5.24	111.79
FALSE	High	[K].AIHSSDEDEDEDDEEDFEDDDEWED.[-]	2xPhospho [S4(100); S5(100)]	2.59257e-08	3.14946e-05	1	1	6	O00401	O00401 [481-505]	O00401 2xPhospho [S484(100); S485(100)]	0	3189.95	1.86535e+07			3.1899e+07			2.22962e+07				High	Not Found	Not Found	High	Not Found	Not Found	High	Not Found	Not Found	High	8.558e-06	2.319e-09	8.44	87.4
FALSE	High	[K].AILDAEPGPRPALQPSPSIR.[L]	1xPhospho [S16(99.5)]	0.00027165	6.12952e-05	1	1	9	Q9BXI6	Q9BXI6 [392-411]	Q9BXI6 1xPhospho [S407(99.5)]	0	2165.11	961129			952397			1.04613e+06				High	Not Found	Not Found	High	Not Found	Not Found	High	Not Found	Not Found	High	1.484e-05	5.984e-05	3.51	90.26
FALSE	High	[K].AILTQQMSPSSLSALLSR.[Q]	1xOxidation [M7]; 1xPhospho [S8(100)]	1.65377e-05	3.14946e-05	1	1	5	Q9P2E2	Q9P2E2 [362-379]	Q9P2E2 1xPhospho [S369(100)]	0	1998.99			4.51393e+06			3.53382e+06			4.6877e+06		Not Found	Not Found	High	Not Found	Not Found	High	Not Found	Not Found	High	High	8.558e-06	2.698e-06	5.55	115.18
FALSE	High	[K].AIPVSPSAVEEDEDEDGHTVVATAR.[G]	1xPhospho [S5(100)]	1.04309e-09	3.14946e-05	1	1	13	Q07157	Q07157 [1613-1637]	Q07157 1xPhospho [S1617(100)]	0	2674.19		1.21818e+07			1.24173e+07			1.13095e+07			Not Found	High	Not Found	Not Found	High	Not Found	Not Found	High	Not Found	High	8.558e-06	6.934e-11	4.87	88.85
FALSE	High	[K].AIQEGANSIVSSLHQAAAAACLSR.[Q]	1xCarbamidomethyl [C21]; 1xPhospho [S23(100)]	1.18067e-08	3.14946e-05	1	1	3	P25054	P25054 [2103-2126]	P25054 1xPhospho [S2125(100)]	0	2505.19			9.59213e+06	531130		7.15189e+06	448990		7.98076e+06		Not Found	Not Found	High	Peak Found	Not Found	High	Peak Found	Not Found	High	High	8.558e-06	9.793e-10	8.84	109.26
FALSE	High	[K].AIQEGANSIVSSLHQAAAAACLSR.[Q]	1xCarbamidomethyl [C21]; 1xDeamidated [Q15]; 1xPhospho [S23(100)]	0.00510018	0.000412789	1	1	1	P25054	P25054 [2103-2126]	P25054 1xPhospho [S2125(100)]	0	2506.18										No Quan Values	Not Found	Not Found	High	Not Found	Not Found	Not Found	Not Found	Not Found	Not Found	High	0.0001263	0.00127	4.38
FALSE	High	[K].AISPTSATSSGR.[T]	1xPhospho [S3(100)]	0.00082377	0.000141789	1	1	2	Q9Y4I1	Q9Y4I1 [598-609]	Q9Y4I1 1xPhospho [S600(100)]	0	1214.54		3.96303e+06						1.77252e+06			Not Found	Peak Found	Not Found	Not Found	High	Not Found	Not Found	High	Not Found	High	3.779e-05	0.000205	3	36.81
FALSE	High	[K].AISSANLLVR.[S]	1xPhospho [S3(100)]	0.000935784	0.000188186	1	1	2	Q32P44	Q32P44 [174-183]	Q32P44 1xPhospho [S176(100)]	0	1123.59	656026			553702			642269				High	Not Found	Not Found	Peak Found	Not Found	Not Found	High	Not Found	Not Found	High	4.8e-05	0.0002337	2.75	87.91
FALSE	High	[K].AISSDMFFGR.[E]	1xPhospho [S3(100)]	0.000639836	0.000141789	1	1	3	Q8N6H7	Q8N6H7 [430-439]	Q8N6H7 1xPhospho [S432(100)]	0	1210.5	1.83145e+06			1.52737e+06			1.89313e+06				High	Not Found	Not Found	High	Not Found	Not Found	High	Not Found	Not Found	High	3.25e-05	0.000156	3.38	102.18
FALSE	High	[K].AISSDMFFGR.[E]	1xOxidation [M6]; 1xPhospho [S3(100)]	0.00299164	0.000250905	1	1	4	Q8N6H7	Q8N6H7 [430-439]	Q8N6H7 1xPhospho [S432(100)]	0	1226.49	280319	412659	2.63349e+06		433574	3.7869e+06		566435	3.49722e+06		Peak Found	Peak Found	Peak Found	Not Found	Peak Found	High	Not Found	Peak Found	High	High	8.004e-05	0.0007468	3.03	85.88
FALSE	High	[K].AISSPTVSR.[L]	1xPhospho [S4(100)]	0.0301147	0.00187752	1	1	4	O94811	O94811 [157-165]	O94811 1xPhospho [S160(100)]	0	997.471	92959.8	1.92923e+06			1.96586e+06	86138.8		2.12275e+06	58114.4		Peak Found	High	Not Found	Not Found	High	Peak Found	Not Found	High	Peak Found	High	0.0005966	0.00711	1.77	34.53
FALSE	High	[K].AISVRGDSEEASGAEEEVGTVAAAATAGK.[E]	2xPhospho [S8(100); S12(100)]	1.64262e-08	3.14946e-05	1	1	3	Q9Y467	Q9Y467 [795-823]	Q9Y467 2xPhospho [S802(100); S806(100)]	1	2893.25		1.12225e+06			7.84761e+06			764884			Not Found	High	Not Found	Not Found	High	Not Found	Not Found	Peak Found	Not Found	High	8.558e-06	1.406e-09	7.73	99.21
FALSE	High	[K].AISVRGDSEEASGAEEEVGTVAAAATAGK.[E]	3xPhospho [S3(100); S8(100); S12(100)]	2.09572e-06	3.14946e-05	1	1	4	Q9Y467	Q9Y467 [795-823]	Q9Y467 3xPhospho [S797(100); S802(100); S806(100)]	1	2973.22		3.33512e+06			2.28801e+06			1.59759e+06			Not Found	High	Not Found	Not Found	High	Not Found	Not Found	High	Not Found	High	8.558e-06	2.813e-07	7.14	102.54
FALSE	High	[K].AITPPLPESTVPFSNGVLK.[G]	1xPhospho [T3(100)]	3.43813e-05	3.14946e-05	1	1	5	Q92667	Q92667 [531-549]	Q92667 1xPhospho [T533(100)]	0	2047.05	1.60802e+06	644003	2.71698e+06	740561	472277	3.46351e+06	1.83212e+06	329112	1.44844e+06		High	Peak Found	High	Peak Found	Peak Found	High	Peak Found	Peak Found	High	High	8.558e-06	6.004e-06	3.44	120.9
FALSE	High	[K].AITPPLPESTVPFSNGVLK.[G]	1xDeamidated [N15]; 1xPhospho [T3(100)]	0.000212227	6.12952e-05	1	1	6	Q92667	Q92667 [531-549]	Q92667 1xPhospho [T533(100)]	0	2048.04	3.60947e+06	101438		8.4665e+06			9.01174e+06	42677.2			High	Peak Found	Not Found	High	Not Found	High	High	Peak Found	Not Found	High	1.484e-05	4.531e-05	2.94	121.65
FALSE	High	[K].AITPPQQPYK.[K]	1xPhospho [T3(100)]	0.00226679	0.000231016	1	1	16	Q9NYV4	Q9NYV4 [690-699]	Q9NYV4 1xPhospho [T692(100)]	0	1222.59		5.4314e+06	127101		5.65803e+06	251959		5.54553e+06	214640		Not Found	High	Peak Found	Not Found	High	High	Not Found	High	Peak Found	High	7.637e-05	0.0005654	2.31	57.55
FALSE	High	[K].AITSPLAAGSKPSK.[K]	1xPhospho [S4(99.4)]	4.84634e-05	3.14946e-05	1	1	3	Q9UGU5	Q9UGU5 [115-128]	Q9UGU5 1xPhospho [S118(99.4)]	0	1407.72			2.47253e+06			2.42387e+06			2.07179e+06		Not Found	Not Found	High	Not Found	Not Found	High	Not Found	Not Found	High	High	8.558e-06	8.759e-06	2.85	50.69
FALSE	High	[K].AITSPLAAGSKPSKK.[T]	1xPhospho [S4(99.1)]	0.0170739	0.00121989	1	1	2	Q9UGU5	Q9UGU5 [115-129]	Q9UGU5 1xPhospho [S118(99.1)]	1	1535.82			336720			383579			448723		Not Found	Not Found	High	Not Found	Not Found	High	Not Found	Not Found	Peak Found	High	0.0003728	0.004199	1.46	41.71
FALSE	High	[K].AKADSPVNGLPK.[G]	1xPhospho [S5(100)]	0.000115558	3.14946e-05	1	1	6	Q96S94	Q96S94 [365-376]	Q96S94 1xPhospho [S369(100)]	1	1276.63		2.29049e+06			2.26949e+06			2.42803e+06			Not Found	High	Not Found	Not Found	High	Not Found	Not Found	High	Not Found	High	8.558e-06	2.298e-05	3.58	45.06
FALSE	High	[K].AKADSPVNGLPK.[G]	1xDeamidated [N8]; 1xPhospho [S5(100)]	0.000732825	0.000141789	1	1	5	Q96S94	Q96S94 [365-376]	Q96S94 1xPhospho [S369(100)]	1	1277.61		638807	52268.3		810216	53400.1		665814			Not Found	High	Peak Found	Not Found	High	Peak Found	Not Found	High	Not Found	High	3.779e-05	0.0001805	3.05	42.82
FALSE	High	[K].AKDDDDSDIPTAQR.[K]	1xPhospho [S7(100)]	0.0162351	0.00119959	1	1	3	O60271	O60271 [487-500]	O60271 1xPhospho [S493(100)]	1	1626.66	755938			684947			1.02478e+06				High	Not Found	Not Found	High	Not Found	Not Found	High	Not Found	Not Found	High	0.0003657	0.003997	2.45	35.5
FALSE	High	[K].AKDEEEAFLDWSDDDDDDDDGFDPSTLPDPDK.[Y]	1xPhospho [S12(100)]	7.08947e-05	3.14946e-05	1	1	9	Q13206	Q13206 [769-800]	Q13206 1xPhospho [S780(100)]	1	3709.4		386512			427360			60073.7			Not Found	High	Not Found	Not Found	High	Not Found	Not Found	High	Not Found	High	8.558e-06	1.337e-05	2.95	118.6
FALSE	High	[K].AKDPPRSPPDSESEQLLLETER.[L]	1xPhospho [S/T]	0.000300481	6.12952e-05	1	1	3	Q53GL0	Q53GL0 [336-357]		2	2574.21		618466	132948		614795			362212	114414		Not Found	High	Peak Found	Not Found	High	Not Found	Not Found	High	Peak Found	High	1.484e-05	6.722e-05	3.16	78.55
FALSE	High	[K].AKEQEAEPEEQEEDSSSDPR.[L]	1xPhospho [S15(100)]	8.26091e-07	3.14946e-05	1	1	4	P55081	P55081 [66-85]	P55081 1xPhospho [S80(100)]	1	2369.93	1.03625e+06			1.16961e+06			1.46499e+06				High	Not Found	Not Found	High	Not Found	Not Found	High	Not Found	Not Found	High	8.558e-06	1.017e-07	4.34	29.14
FALSE	High	[K].AKPAMPQDSVPSPR.[S]	1xPhospho [S12(100)]	8.7926e-05	3.14946e-05	1	1	10	P53396	P53396 [470-483]	P53396 1xPhospho [S481(100)]	0	1560.72	331829	4.08243e+06	1.8529e+06	208167	4.7633e+06	355118	149377	3.261e+06	1.70457e+06		Peak Found	High	High	Peak Found	High	Peak Found	Peak Found	High	High	High	8.558e-06	1.691e-05	4.1	51.02
FALSE	High	[K].AKPAMPQDSVPSPR.[S]	1xOxidation [M5]; 1xPhospho [S12(100)]	1.41452e-06	3.14946e-05	1	1	26	P53396	P53396 [470-483]	P53396 1xPhospho [S481(100)]	0	1576.72	129997	8328204	578601	129118	6.48003e+06	211478	135582	5.51051e+06	329476		Peak Found	High	High	Peak Found	High	High	Peak Found	High	High	High	8.558e-06	1.831e-07	4.86	39.16
FALSE	High	[K].AKPESVSTCSVTSPDDMSTK.[S]	1xCarbamidomethyl [C9]; 1xPhospho [S13(100)]	9.01515e-05	3.14946e-05	1	1	6	Q7Z5J4	Q7Z5J4 [548-567]	Q7Z5J4 1xPhospho [S560(100)]	0	2206.92		1.88267e+06	111168		1.77764e+06	105658		1.71042e+06			Not Found	High	Peak Found	Not Found	High	Peak Found	Not Found	High	Not Found	High	8.558e-06	1.74e-05	4.29	52.32
FALSE	High	[K].AKPESVSTCSVTSPDDMSTK.[S]	1xCarbamidomethyl [C9]; 1xOxidation [M17]; 1xPhospho [S13(100)]	3.77863e-06	3.14946e-05	1	1	3	Q7Z5J4	Q7Z5J4 [548-567]	Q7Z5J4 1xPhospho [S560(100)]	0	2222.92		1.23731e+06	29439.3		1.19841e+06			1.22715e+06			Not Found	High	Peak Found	Not Found	High	Not Found	Not Found	High	Not Found	High	8.558e-06	5.346e-07	5.07	40.92
FALSE	High	[K].AKPESVSTCSVTSPDDMSTK.[S]	1xCarbamidomethyl [C9]; 2xPhospho [S13(100); S18(99.1)]	4.93534e-05	3.14946e-05	1	1	3	Q7Z5J4	Q7Z5J4 [548-567]	Q7Z5J4 2xPhospho [S560(100); S565(99.1)]	0	2286.89		668970			608662			601592			Not Found	High	Not Found	Not Found	High	Not Found	Not Found	High	Not Found	High	8.558e-06	8.955e-06	6.01	52.7
FALSE	High	[K].AKPFLSNSLGGQDDTR.[G]	1xPhospho [S8(99.2)]	0.0817458	0.00401094	1	1	1	A1X283	A1X283 [804-819]	A1X283 1xPhospho [S811(99.2)]	0	1785.82			1.61605e+06			1.9863e+06			1.30622e+06		Not Found	Not Found	Peak Found	Not Found	Not Found	Peak Found	Not Found	Not Found	High	High	0.001293	0.01787	2.09	66.68
FALSE	High	[K].AKPPADPAAAASPCR.[A]	1xCarbamidomethyl [C14]; 1xPhospho [S12(100)]	5.85585e-09	3.14946e-05	1	1	15	Q9GZT9	Q9GZT9 [114-128]	Q9GZT9 1xPhospho [S125(100)]	0	1559.7		14534424	156928		1.38275e+07	238350		1.17704e+07	203585		Not Found	High	High	Not Found	High	High	Not Found	High	High	High	8.558e-06	4.55e-10	6.3	37.9
FALSE	High	[K].AKPTSDKPGSPYR.[S]	1xPhospho [S10(100)]	0.102088	0.00520638	1	1	2	O60488	O60488 [48-60]	O60488 1xPhospho [S57(100)]	0	1483.69		109936			84899.1			117763	9629.69		Not Found	Peak Found	Not Found	Not Found	Peak Found	Not Found	Not Found	High	Peak Found	High	0.001607	0.02217	1.84	22.93
FALSE	High	[K].AKPVGSPLFK.[F]	1xPhospho [S6(100)]	0.0224101	0.00146783	1	1	8	Q92576	Q92576 [278-287]	Q92576 1xPhospho [S283(100)]	0	1123.59	2.11914e+06		384096	2.17844e+06			2.45696e+06				High	Not Found	Peak Found	High	Not Found	Not Found	High	Not Found	Not Found	High	0.0004632	0.005427	2.36	66.22
FALSE	High	[K].AKPVVSDFDSDEEQDER.[E]	2xPhospho [S6(100); S10(100)]	3.36338e-05	3.14946e-05	1	1	10	P51531	P51531 [1563-1579]	P51531 2xPhospho [S1568(100); S1572(100)]	0	2125.8	3.43334e+06			5.71503e+06			3.72376e+06				High	Not Found	Not Found	High	Not Found	Not Found	High	Not Found	Not Found	High	8.558e-06	5.864e-06	6.16	61.32
FALSE	High	[K].AKPVVSDFDSDEEQDER.[E]	1xPhospho [S10(100)]	0.00144142	0.000188186	1	1	5	P51531	P51531 [1563-1579]	P51531 1xPhospho [S1572(100)]	0	2045.83	723345			1.0092e+06			1.21608e+06				High	Not Found	Not Found	High	Not Found	Not Found	High	Not Found	Not Found	High	6.405e-05	0.0003627	3.12	56.92
FALSE	High	[K].AKPYEGSILEADCDILIPAASEK.[Q]	1xCarbamidomethyl [C13]; 1xPhospho [S7(100)]	0.00257489	0.000250905	1	1	3	P00367	P00367 [364-386]	P00367 1xPhospho [S370(100)]	0	2570.21			203115			162382					Not Found	Not Found	High	Not Found	Not Found	High	Not Found	Not Found	High	High	8.004e-05	0.0006435	2.32	109.56
FALSE	High	[K].AKQEPEVNGGSGDAVPSGNEVSENMEEEAENQAESR.[A]	1xPhospho [S11(100)]	1.53302e-07	3.14946e-05	1	1	3	P49321	P49321 [735-770]	P49321 1xPhospho [S745(100)]	1	3854.59		2.83214e+06			1.85611e+06			2.56837e+06			Not Found	High	Not Found	Not Found	Peak Found	Not Found	Not Found	High	Not Found	High	8.558e-06	1.616e-08	4.76	84.08
FALSE	High	[K].AKQEPEVNGGSGDAVPSGNEVSENMEEEAENQAESR.[A]	2xDeamidated [N8; N19]; 1xPhospho [S11(100)]	1.69642e-06	3.14946e-05	1	1	4	P49321	P49321 [735-770]	P49321 1xPhospho [S745(100)]	1	3856.56		2.86264e+06			3.10508e+06			4.03703e+06			Not Found	High	Not Found	Not Found	High	Not Found	Not Found	High	Not Found	High	8.558e-06	2.231e-07	5.69	85.74
FALSE	High	[K].AKQEPEVNGGSGDAVPSGNEVSENMEEEAENQAESR.[A]	1xDeamidated [N]; 1xPhospho [S11(100)]	9.5208e-09	3.14946e-05	1	1	5	P49321	P49321 [735-770]	P49321 1xPhospho [S745(100)]	1	3855.58		1.25844e+06			2.63931e+06						Not Found	High	Not Found	Not Found	High	Not Found	Not Found	High	Not Found	High	8.558e-06	7.751e-10	6.63	84.76
FALSE	High	[K].AKSEDSDVELSD.[-]	2xPhospho [S6(100); S11(100)]	0.00481546	0.000412789	1	1	5	Q5VZL5	Q5VZL5 [1537-1548]	Q5VZL5 2xPhospho [S1542(100); S1547(100)]	1	1454.5	2.19314e+07			2.06872e+07			2.644e+07				High	Not Found	Not Found	High	Not Found	Not Found	High	Not Found	Not Found	High	0.0001263	0.001197	4.17	39.96
FALSE	High	[K].AKSEDSDVELSD.[-]	3xPhospho [S3(100); S6(100); S11(100)]	0.00610196	0.000458804	1	1	3	Q5VZL5	Q5VZL5 [1537-1548]	Q5VZL5 3xPhospho [S1539(100); S1542(100); S1547(100)]	1	1534.46	936014			870987			1.85802e+06				Peak Found	Not Found	Not Found	High	Not Found	Not Found	High	Not Found	Not Found	High	0.0001396	0.001515	4	38.33
FALSE	High	[K].AKSEDSDVELSD.[-]	1xPhospho [S11(100)]	0.0837458	0.00421163	1	1	2	Q5VZL5	Q5VZL5 [1537-1548]	Q5VZL5 1xPhospho [S1547(100)]	1	1374.53	915565	212796		1.01362e+06	200867		1.26605e+06				Peak Found	Peak Found	Not Found	High	Peak Found	Not Found	High	Not Found	Not Found	High	0.001332	0.01834	2.56	38.82
FALSE	High	[K].AKSESLELPQAAPPQIYHEK.[Q]	1xPhospho [S/Y]	2.09572e-06	3.14946e-05	1	1	5	Q15040	Q15040 [11-30]		1	2316.13	1.60947e+06		1.86567e+07	1.77261e+06		4.39187e+06			7.02694e+06		High	Not Found	High	Peak Found	Not Found	High	Not Found	Not Found	High	High	8.558e-06	2.805e-07	5.15	84.65
FALSE	High	[K].AKSESLELPQAAPPQIYHEK.[Q]	2xPhospho [S3(100); S5(100)]	2.46184e-05	3.14946e-05	1	1	2	Q15040	Q15040 [11-30]	Q15040 2xPhospho [S13(100); S15(100)]	1	2396.09			2.51191e+06			2.77364e+06					Not Found	Not Found	High	Not Found	Not Found	High	Not Found	Not Found	Not Found	High	8.558e-06	4.167e-06	3.82	89.15
FALSE	High	[K].AKSHLEVPLEENVNR.[R]	1xPhospho [S3(100)]	0.000301492	6.12952e-05	1	1	3	Q96CT7	Q96CT7 [120-134]	Q96CT7 1xPhospho [S122(100)]	1	1814.88		316583			304403			309574			Not Found	High	Not Found	Not Found	High	Not Found	Not Found	High	Not Found	High	1.484e-05	6.734e-05	2.98	65.93
FALSE	High	[K].AKSPAPGLASGDRPPSVSSVHSEGDCNR.[R]	1xCarbamidomethyl [C26]; 1xPhospho [S3(100)]	5.03682e-08	3.14946e-05	1	1	5	Q9Y618	Q9Y618 [2411-2438]	Q9Y618 1xPhospho [S2413(100)]	1	2915.31			3.03381e+07			3.54958e+07			1.94767e+07		Not Found	Not Found	High	Not Found	Not Found	High	Not Found	Not Found	High	High	8.558e-06	4.786e-09	4.63	53.28
FALSE	High	[K].AKSPAPGLASGDRPPSVSSVHSEGDCNR.[R]	1xCarbamidomethyl [C26]; 2xPhospho [S3(100); S10(98.3)]	7.40245e-05	3.14946e-05	1	1	10	Q9Y618	Q9Y618 [2411-2438]	Q9Y618 2xPhospho [S2413(100); S2420(98.3)]	1	2995.28		1.91476e+06	1.72329e+06		970756	1.80791e+06	199268	695351	2.51528e+06		Not Found	High	High	Not Found	High	High	Peak Found	High	High	High	8.558e-06	1.401e-05	3.65	57.84
FALSE	High	[K].AKSPAPGLASGDRPPSVSSVHSEGDCNR.[R]	1xCarbamidomethyl [C26]; 1xDeamidated [N27]; 1xPhospho [S3(100)]	0.000355406	9.23075e-05	1	1	2	Q9Y618	Q9Y618 [2411-2438]	Q9Y618 1xPhospho [S2413(100)]	1	2916.29	9.62419e+06	5.33095e+06	451191	8.99273e+06	5.52486e+06		3.7272e+06	1.56551e+07	559811		Peak Found	Peak Found	High	Peak Found	Peak Found	High	Peak Found	Peak Found	Peak Found	High	2.158e-05	8.116e-05	2.91	53.78
FALSE	High	[K].AKSPAPGLASGDRPPSVSSVHSEGDCNRR.[T]	1xCarbamidomethyl [C26]; 1xPhospho [S3(100)]	1.90972e-09	3.14946e-05	1	1	14	Q9Y618	Q9Y618 [2411-2439]	Q9Y618 1xPhospho [S2413(100)]	2	3071.41	1.0285e+06		2.65116e+07	666571		3.46996e+07	194184		3.92418e+07		High	Not Found	High	High	Not Found	High	High	Not Found	High	High	8.558e-06	1.339e-10	6.09	50.14
FALSE	High	[K].AKSPAPGLASGDRPPSVSSVHSEGDCNRR.[T]	1xCarbamidomethyl [C26]; 1xDeamidated [N27]; 1xPhospho [S3(100)]	2.50743e-08	3.14946e-05	1	1	12	Q9Y618	Q9Y618 [2411-2439]	Q9Y618 1xPhospho [S2413(100)]	2	3072.4	1.47882e+06		4.34494e+06			3.7764e+06			4.38094e+06		Peak Found	Not Found	High	Not Found	Not Found	High	Not Found	Not Found	High	High	8.558e-06	2.229e-09	6.06	51.05
FALSE	High	[K].AKSPAPGLASGDRPPSVSSVHSEGDCNRR.[T]	1xCarbamidomethyl [C26]; 2xPhospho [S3(100); S]	0.000788161	0.000141789	1	1	8	Q9Y618	Q9Y618 [2411-2439]	Q9Y618 2xPhospho [S2413(100); S]	2	3151.38	814559	546758	9.77974e+06	623644		1.08254e+07	622874		7.93257e+06		Peak Found	Peak Found	High	Peak Found	Not Found	High	Peak Found	Not Found	High	High	3.779e-05	0.000195	4.2	53.28
FALSE	High	[K].AKSPISSGSGGSHMSGTSSSSGMK.[S]	1xPhospho [S3(100)]	3.41938e-09	3.14946e-05	1	1	8	Q15648	Q15648 [1221-1244]	Q15648 1xPhospho [S1223(100)]	1	2291.96			1.56578e+07	1.40059e+06		1.57957e+07			1.46397e+07		Not Found	Not Found	High	Peak Found	Not Found	High	Not Found	Not Found	High	High	8.558e-06	2.53e-10	5.31	32.09
FALSE	High	[K].AKSPISSGSGGSHMSGTSSSSGMK.[S]	1xOxidation [M]; 1xPhospho [S3(100)]	1.71491e-09	3.14946e-05	1	1	28	Q15648	Q15648 [1221-1244]	Q15648 1xPhospho [S1223(100)]	1	2307.96		2.66261e+06	7.14145e+06	76914.1	4.27024e+06	6.24521e+06	59375.8	2.02495e+06	5.25232e+06		Not Found	High	High	Peak Found	High	High	Peak Found	High	High	High	8.558e-06	1.194e-10	4.09	24
FALSE	High	[K].AKSPISSGSGGSHMSGTSSSSGMK.[S]	2xOxidation [M14; M23]; 1xPhospho [S3(100)]	0.000456141	0.000117272	1	1	10	Q15648	Q15648 [1221-1244]	Q15648 1xPhospho [S1223(100)]	1	2323.95		1.2784e+06	1.84724e+06		1.4383e+06	1.08403e+06		1.1017e+06	966299		Not Found	High	Peak Found	Not Found	High	High	Not Found	High	High	High	2.656e-05	0.0001076	2.15	18.23
FALSE	High	[K].AKSPISSGSGGSHMSGTSSSSGMK.[S]	2xPhospho [S3(100); S/T]	0.00084859	0.000169413	1	1	3	Q15648	Q15648 [1221-1244]	Q15648 2xPhospho [S1223(100); S/T]	1	2371.93		294501			369839	33105.9		284759			Not Found	High	Not Found	Not Found	High	Peak Found	Not Found	High	Not Found	High	4.356e-05	0.0002111	3.7	35.32
FALSE	High	[K].AKSPTPSPSPPR.[N]	2xPhospho [S9(100); S/T]	0.000108063	3.14946e-05	1	1	6	Q8IYB3	Q8IYB3 [789-800]	Q8IYB3 2xPhospho [S797(100); S/T]	1	1381.59	198100	2927409			4.1769e+06			3.85729e+06	16849.5		Peak Found	High	Not Found	Not Found	High	Not Found	Not Found	High	Peak Found	High	8.558e-06	2.13e-05	3.61	33.75
FALSE	High	[K].AKSPTPSPSPPR.[N]	3xPhospho [S3(100); T5(100); S9(100)]	0.00912488	0.000726658	1	1	9	Q8IYB3	Q8IYB3 [789-800]	Q8IYB3 3xPhospho [S791(100); T793(100); S797(100)]	1	1461.56	6.64313e+06	105879		6.1011e+06	232559		6.43749e+06	145428			High	Peak Found	Not Found	High	Peak Found	Not Found	High	Peak Found	Not Found	High	0.0002054	0.002274	3.56	30.74
FALSE	High	[K].AKSPTPSPSPPRNSDQEGGGK.[K]	3xPhospho [S3(100); S9(100); S14(100)]	0.000156506	6.12952e-05	1	1	7	Q8IYB3	Q8IYB3 [789-809]	Q8IYB3 3xPhospho [S791(100); S797(100); S802(100)]	2	2333.92	3.27806e+06		23392.1	3.22814e+06		14137.3	3.40732e+06				High	Not Found	Peak Found	High	Not Found	Peak Found	High	Not Found	Not Found	High	1.484e-05	3.223e-05	3.82	31.46
FALSE	High	[K].AKSPTPSPSPPRNSDQEGGGK.[K]	2xPhospho [S3(100); S/T]	0.0203389	0.00140964	1	1	4	Q8IYB3	Q8IYB3 [789-809]	Q8IYB3 2xPhospho [S791(100); S/T]	2	2253.95		271162			372158			537673			Not Found	High	Not Found	Not Found	High	Not Found	Not Found	Peak Found	Not Found	High	0.0004398	0.004956	2.66	29.09
FALSE	High	[K].AKSPVPKSPVEEAK.[S]	2xPhospho [S3(100); S8(100)]	6.91349e-07	3.14946e-05	1	1	24	P07197	P07197 [678-691]	P07197 2xPhospho [S680(100); S685(100)]	2	1626.75	9.76333e+07	4.93787e+06	1.23608e+06	7.61334e+07	1.8733e+06	1.23435e+06	9.4097e+07	2.49111e+06	1.03912e+06		High	High	High	High	High	High	High	High	High	High	8.558e-06	8.382e-08	5.32	37.42
FALSE	High	[K].AKSPVPKSPVEEK.[G]	2xPhospho [S3(100); S8(100)]	3.29024e-05	3.14946e-05	1	1	14	P07197	P07197 [613-625]	P07197 2xPhospho [S615(100); S620(100)]	2	1555.72	6.88967e+07	1529509	1.09384e+06	6.54824e+07	897125	972200	7.46136e+07	895611	856809		High	High	High	High	High	High	High	High	High	High	8.558e-06	5.738e-06	5.34	32.8
FALSE	High	[K].AKSTQDLSEGISR.[K]	1xPhospho [S3(100)]	3.78136e-05	3.14946e-05	1	1	8	P24588	P24588 [176-188]	P24588 1xPhospho [S178(100)]	1	1471.68		5.32887e+06	326900		5.5893e+06	362240	124553	4.5823e+06	256052		Not Found	High	Peak Found	Not Found	High	Peak Found	Peak Found	High	Peak Found	High	8.558e-06	6.683e-06	3.87	42.67
FALSE	High	[K].AKTDHGAEIVYKSPVVSGDTSPR.[H]	3xPhospho [S13(100); S17(100); T/S/Y]	9.95426e-09	3.14946e-05	1	1	17	P10636	P10636 [701-723]	P10636 3xPhospho [S713(100); S717(100); T/S/Y]	2	2654.13		49495970	176524		5.68961e+07	270262		5.42698e+07	1.11503e+06		Not Found	High	Peak Found	Not Found	High	High	Not Found	High	High	High	8.558e-06	8.131e-10	8.73	59.51
FALSE	High	[K].AKTDHGAEIVYKSPVVSGDTSPR.[H]	2xPhospho [S13(100); T20(99.5)]	1.08813e-08	3.14946e-05	1	1	14	P10636	P10636 [701-723]	P10636 2xPhospho [S713(100); T720(99.5)]	2	2574.16		46263606	2.84222e+06		4.11851e+07	1.40671e+06		4.55381e+07	3.72124e+06		Not Found	High	High	Not Found	High	High	Not Found	High	High	High	8.558e-06	8.986e-10	6.89	56.92
FALSE	High	[K].AKTPTPEPFDSETR.[K]	2xPhospho [T3(100); T5(100)]	0.00210503	0.000231016	1	1	3	Q9NSY0	Q9NSY0 [407-420]	Q9NSY0 2xPhospho [T409(100); T411(100)]	1	1735.7	646211			604273			558770				High	Not Found	Not Found	High	Not Found	Not Found	High	Not Found	Not Found	High	7.637e-05	0.0005266	3.56	53.22
FALSE	High	[K].AKTPTPEPFDSETRK.[V]	2xPhospho [T3(100); T5(100)]	0.000699329	0.000141789	1	1	3	Q9NSY0	Q9NSY0 [407-421]	Q9NSY0 2xPhospho [T409(100); T411(100)]	2	1863.79	883269	577092		627843	748196			1.28652e+06			High	Peak Found	Not Found	High	Peak Found	Not Found	High	Peak Found	Not Found	High	3.779e-05	0.0001717	3.16	46.27
FALSE	High	[K].AKVPAQANGTPTTKSPAPGAPTR.[S]	1xDeamidated [N8]; 2xPhospho [T10(98); S15(100)]	0.00126225	0.000188186	1	1	1	Q9BQG0	Q9BQG0 [1218-1240]	Q9BQG0 2xPhospho [T1227(98); S1232(100)]	2	2379.11		604078				46335.9		375252			Not Found	Peak Found	Not Found	Not Found	Not Found	Peak Found	Not Found	High	Not Found	High	5.935e-05	0.0003181	2.57	40.09
FALSE	High	[K].AKVPAQANGTPTTKSPAPGAPTR.[S]	2xPhospho [T10(100); S15(100)]	0.00515389	0.000412789	1	1	1	Q9BQG0	Q9BQG0 [1218-1240]	Q9BQG0 2xPhospho [T1227(100); S1232(100)]	2	2378.13		642160			551310			447314	39939.7		Not Found	Peak Found	Not Found	Not Found	High	Not Found	Not Found	Peak Found	Peak Found	High	0.0001263	0.001282	3.05	40.17
FALSE	High	[K].ALAEEASEEELPSDVDLNDPYFAEEVK.[Q]	1xDeamidated [N18]; 2xPhospho [S7(100); S13(100)]	6.45824e-08	3.14946e-05	1	1	3	Q9H501	Q9H501 [651-677]	Q9H501 2xPhospho [S657(100); S663(100)]	0	3170.29		1048101	4.18889e+06		986304		362869	663272			Not Found	High	Peak Found	Not Found	High	Not Found	Peak Found	High	Not Found	High	8.558e-06	6.278e-09	6.02	118.54
FALSE	High	[K].ALAEEASEEELPSDVDLNDPYFAEEVK.[Q]	1xDeamidated [N18]; 1xPhospho [S7(100)]	4.45678e-05	3.14946e-05	1	1	2	Q9H501	Q9H501 [651-677]	Q9H501 1xPhospho [S657(100)]	0	3090.32		620065			385184			363521			Not Found	Peak Found	Not Found	Not Found	High	Not Found	Not Found	High	Not Found	High	8.558e-06	7.992e-06	2.7	118.23
FALSE	High	[K].ALAEEASEEELPSDVDLNDPYFAEEVK.[Q]	2xPhospho [S7(100); S13(100)]	2.2823e-06	3.14946e-05	1	1	6	Q9H501	Q9H501 [651-677]	Q9H501 2xPhospho [S657(100); S663(100)]	0	3169.31	370573	12574199	2.54518e+06	429426	7.74694e+06	4.79991e+06	236243	6.09293e+06	5.64832e+06		Peak Found	High	Peak Found	Peak Found	High	Peak Found	Peak Found	High	Peak Found	High	8.558e-06	3.08e-07	4.19	116.79
FALSE	High	[K].ALAEEASEEELPSDVDLNDPYFAEEVK.[Q]	1xPhospho [S13(100)]	4.16244e-09	3.14946e-05	1	1	7	Q9H501	Q9H501 [651-677]	Q9H501 1xPhospho [S663(100)]	0	3089.34		3.66776e+07	499144		2.51754e+07			1.81907e+07	407615		Not Found	High	Peak Found	Not Found	High	Not Found	Not Found	High	Peak Found	High	8.558e-06	3.14e-10	6.52	114.65
FALSE	High	[K].ALAPADLMEHHSGSQGPLLTTGDLGK.[E]	1xPhospho [S/T]	2.38168e-05	3.14946e-05	1	1	3	Q15648	Q15648 [940-965]		0	2696.27	492126			599012			656150				High	Not Found	Not Found	High	Not Found	Not Found	High	Not Found	Not Found	High	8.558e-06	4.017e-06	4.72	102.14
FALSE	High	[K].ALAPADLMEHHSGSQGPLLTTGDLGK.[E]	1xOxidation [M8]; 1xPhospho [S14(99.4)]	0.000594363	0.000117272	1	1	1	Q15648	Q15648 [940-965]	Q15648 1xPhospho [S953(99.4)]	0	2712.27							503146				Not Found	Not Found	Not Found	Not Found	Not Found	Not Found	High	Not Found	Not Found	High	2.656e-05	0.0001438	2.71	90.65
FALSE	High	[K].ALASIYSPDHSSNNFSSSPSTPVGSPQGLAGTSQWPR.[A]	2xDeamidated [N13; N14]; 1xPhospho [S/T/Y]	5.89419e-06	3.14946e-05	1	1	2	P15923	P15923 [335-371]		0	3869.73						2.75018e+06					Not Found	Not Found	High	Not Found	Not Found	High	Not Found	Not Found	Not Found	High	8.558e-06	8.711e-07	4.84	105.84
FALSE	High	[K].ALASIYSPDHSSNNFSSSPSTPVGSPQGLAGTSQWPR.[A]	2xPhospho [S25(99.5); S/T/Y]	3.31445e-05	3.14946e-05	1	1	1	P15923	P15923 [335-371]	P15923 2xPhospho [S359(99.5); S/T/Y]	0	3947.73	635182	194794		906419			239642				Peak Found	Peak Found	Not Found	High	Not Found	Not Found	Peak Found	Not Found	Not Found	High	8.558e-06	5.763e-06	3.77	105.73
FALSE	High	[K].ALASIYSPDHSSNNFSSSPSTPVGSPQGLAGTSQWPR.[A]	1xDeamidated [N14]; 1xPhospho [S25(100)]	6.76485e-05	3.14946e-05	1	1	2	P15923	P15923 [335-371]	P15923 1xPhospho [S359(100)]	0	3868.75			9.668e+06			4.86497e+06			4.81348e+06		Not Found	Not Found	High	Not Found	Not Found	Peak Found	Not Found	Not Found	High	High	8.558e-06	1.266e-05	2.82	104.77
FALSE	High	[K].ALASIYSPDHSSNNFSSSPSTPVGSPQGLAGTSQWPR.[A]	1xPhospho [S/T/Y]	3.87037e-08	3.14946e-05	1	1	3	P15923	P15923 [335-371]		0	3867.76			4.16479e+06			1.47275e+06			2.81296e+06		Not Found	Not Found	High	Not Found	Not Found	Peak Found	Not Found	Not Found	High	High	8.558e-06	3.592e-09	6.51	105.77
FALSE	High	[K].ALASIYSPDHTNNSFSSNPSTPVGSPPSLSAGTAVWSR.[N]	1xDeamidated [N18]; 1xPhospho [S25(100)]	0.0145248	0.00109439	1	1	2	P15884	P15884 [327-364]	P15884 1xPhospho [S351(100)]	0	3940.8			4.00303e+06			5.56577e+06			3.46187e+06		Not Found	Not Found	High	Not Found	Not Found	High	Not Found	Not Found	Peak Found	High	0.0003359	0.0036	2.02	111.7
FALSE	High	[K].ALCHTTSSPLPGDVK.[V]	1xCarbamidomethyl [C3]; 1xPhospho [T/S]	0.000682042	0.000141789	1	1	5	Q9H6S1	Q9H6S1 [294-308]		0	1662.76			1.41532e+06			1.36313e+06			1.16646e+06		Not Found	Not Found	High	Not Found	Not Found	High	Not Found	Not Found	High	High	3.779e-05	0.0001673	2.06	61.72
FALSE	High	[K].ALDIDSDEESEPK.[E]	1xPhospho [S]	0.0440517	0.00250148	1	1	5	Q96DR7	Q96DR7 [387-399]		0	1527.61	231902			448591			222368				High	Not Found	Not Found	High	Not Found	Not Found	High	Not Found	Not Found	High	0.0008092	0.01007	1.46	55.91
FALSE	High	[K].ALDISLSSGEEDEGDEEDSTAGTTK.[Q]	1xPhospho [S7(99.3)]	1.8183e-07	3.14946e-05	1	1	8	Q8IY81	Q8IY81 [329-353]	Q8IY81 1xPhospho [S335(99.3)]	0	2636.06	9.55959e+06	1692036	422497	9.47197e+06			9.77892e+06	1.85359e+06			High	Peak Found	Peak Found	High	Not Found	Not Found	High	Peak Found	Not Found	High	8.558e-06	1.942e-08	4.28	82.03
FALSE	High	[K].ALDISLSSGEEDEGDEEDSTAGTTK.[Q]	2xPhospho [S5(99.5); S8(99.5)]	3.59861e-07	3.14946e-05	1	1	38	Q8IY81	Q8IY81 [329-353]	Q8IY81 2xPhospho [S333(99.5); S336(99.5)]	0	2716.03	3.65464e+08	5.00816e+06		4.92284e+08	4.06693e+06		4.66843e+08	5.62961e+06	1.20533e+06		High	Peak Found	Not Found	High	High	Not Found	High	High	High	High	8.558e-06	4.094e-08	6.84	83.72
FALSE	High	[K].ALDISLSSGEEDEGDEEDSTAGTTK.[Q]	3xPhospho [S5(100); S7(100); S8(100)]	1.34633e-07	3.14946e-05	1	1	45	Q8IY81	Q8IY81 [329-353]	Q8IY81 3xPhospho [S333(100); S335(100); S336(100)]	0	2795.99	4.89899e+06		921129	2.90662e+07		546814	3.92569e+07		684900		High	Not Found	Peak Found	High	Not Found	Peak Found	High	Not Found	Peak Found	High	8.558e-06	1.401e-08	8.05	81.14
FALSE	High	[K].ALDPAPLARPSPAGSAQTSPELEHR.[V]	2xPhospho [S11(100); S19(100)]	3.70925e-06	3.14946e-05	1	1	4	Q2M3C6	Q2M3C6 [457-481]	Q2M3C6 2xPhospho [S467(100); S475(100)]	0	2728.25		1.44289e+06	2.27531e+06		1.76695e+06	1.5648e+06		489562	3.95989e+06		Not Found	High	High	Not Found	High	Peak Found	Not Found	Peak Found	High	High	8.558e-06	5.253e-07	6.31	78.13
FALSE	High	[K].ALDQSDNDMSAVYR.[A]	1xPhospho [S5(100)]	0.0264882	0.0016919	1	1	3	Q49A26	Q49A26 [536-549]	Q49A26 1xPhospho [S540(100)]	0	1664.66		364242			315538			354818			Not Found	High	Not Found	Not Found	High	Not Found	Not Found	High	Not Found	High	0.0005406	0.006338	1.86	68.84
FALSE	High	[K].ALDSNSLENDDLSAPGR.[E]	1xPhospho [S6(99.5)]	0.000257391	6.12952e-05	1	1	2	Q32MZ4	Q32MZ4 [763-779]	Q32MZ4 1xPhospho [S768(99.5)]	0	1853.79		802176			753268			898802			Not Found	High	Not Found	Not Found	High	Not Found	Not Found	Peak Found	Not Found	High	1.484e-05	5.648e-05	2.84	72.53
FALSE	High	[K].ALDSNSLENDDLSAPGREPGHFNPESR.[E]	1xPhospho [S6(100)]	4.62853e-10	3.14946e-05	1	1	19	Q32MZ4	Q32MZ4 [763-789]	Q32MZ4 1xPhospho [S768(100)]	1	3004.31	268559	36077307	3.37144e+07		4.56557e+07	9.2503e+06		2.96955e+07	5.38934e+07		Peak Found	High	High	Not Found	High	High	Not Found	High	High	High	8.558e-06	2.853e-11	6.29	77.75
FALSE	High	[K].ALDSNSLENDDLSAPGREPGHFNPESR.[E]	1xDeamidated [N]; 1xPhospho [S6(100)]	5.96549e-09	3.14946e-05	1	1	3	Q32MZ4	Q32MZ4 [763-789]	Q32MZ4 1xPhospho [S768(100)]	1	3005.29		868567	1.20157e+06		1.09355e+06			2.20369e+06			Not Found	Peak Found	High	Not Found	Peak Found	Not Found	Not Found	High	Not Found	High	8.558e-06	4.655e-10	5.6	79.81
FALSE	High	[K].ALDVSASDDEIAR.[L]	1xPhospho [S7(100)]	6.52497e-05	3.14946e-05	1	1	6	P13798	P13798 [181-193]	P13798 1xPhospho [S187(100)]	0	1441.62	7.09243e+06	609148		9.09913e+06	639117	470369	9.06848e+06	453140	242394		High	Peak Found	Not Found	High	Peak Found	Peak Found	High	Peak Found	Peak Found	High	8.558e-06	1.217e-05	3.9	67.49
FALSE	High	[K].ALEAELDAQHLSETFDNIDNLSPK.[A]	1xPhospho [S22(100)]	0.000310743	9.23075e-05	1	1	3	P25054	P25054 [759-782]	P25054 1xPhospho [S780(100)]	0	2750.26	350963	34846.5		662328			612607				Peak Found	Peak Found	Not Found	High	Not Found	Not Found	High	Not Found	Not Found	High	2.158e-05	6.966e-05	3.29	116.86
FALSE	High	[K].ALEEALSIQTPPSSPPTAFGSPEGAGALLR.[K]	2xPhospho [S7(100); S21(100)]	9.18731e-08	3.14946e-05	1	1	3	Q15025	Q15025 [422-451]	Q15025 2xPhospho [S428(100); S442(100)]	0	3124.46	4.00105e+06										High	Not Found	Not Found	High	Not Found	Not Found	High	Not Found	Not Found	High	8.558e-06	9.236e-09	6.13	123.96
FALSE	High	[K].ALEEALSIQTPPSSPPTAFGSPEGAGALLR.[K]	3xPhospho [S7(99.3); S21(100); S/T]	8.16949e-07	3.14946e-05	1	1	4	Q15025	Q15025 [422-451]	Q15025 3xPhospho [S428(99.3); S442(100); S/T]	0	3204.43				1.74279e+06			2.04107e+06		2.11463e+06		Not Found	High	Not Found	High	Not Found	Not Found	High	High	Peak Found	High	8.558e-06	1.005e-07	6.07	123.79
FALSE	High	[K].ALEEALSIQTPPSSPPTAFGSPEGAGALLR.[K]	1xPhospho [S21(100)]	4.16244e-09	3.14946e-05	1	1	3	Q15025	Q15025 [422-451]	Q15025 1xPhospho [S442(100)]	0	3044.5										No Quan Values	Not Found	Not Found	High	Not Found	Not Found	High	Not Found	Not Found	High	High	8.558e-06	3.136e-10	6.76
FALSE	High	[K].ALEESESSQLISPPLAQAIR.[D]	1xPhospho [S12(100)]	8.85564e-05	3.14946e-05	1	1	6	P42166	P42166 [359-378]	P42166 1xPhospho [S370(100)]	0	2219.1	611911	50422.7		781579			732833		80557.7		High	Peak Found	Not Found	High	Not Found	Not Found	High	Not Found	Peak Found	High	8.558e-06	1.71e-05	4.16	109.23
FALSE	High	[K].ALEISPR.[S]	1xPhospho [S5(100)]	0.00747527	0.00059506	1	1	3	Q8IY92	Q8IY92 [1181-1187]	Q8IY92 1xPhospho [S1185(100)]	0	865.418	1.7418e+06	3.56881e+06	398391	394060	5.38833e+06			6.54132e+06	290395		High	Peak Found	Peak Found	Peak Found	High	Not Found	Not Found	High	Peak Found	High	0.0001758	0.00186	2.19	54.14
FALSE	High	[K].ALELPLAASSIPRPRTPSPESHR.[S]	2xPhospho [T16(98.8); S18(100)]	5.12028e-06	3.14946e-05	1	1	11	Q66K74	Q66K74 [623-645]	Q66K74 2xPhospho [T638(98.8); S640(100)]	1	2642.29	8.93431e+06		1.3405e+08	5.0391e+06		1.5707e+08	1.18833e+07		1.16756e+08		High	Not Found	High	High	Not Found	High	High	Not Found	High	High	8.558e-06	7.459e-07	6.02	99.24
FALSE	High	[K].ALELPLAASSIPRPRTPSPESHRSPAEGSER.[L]	3xPhospho [T16(100); S18(100); S]	0.000740823	0.000141789	1	1	1	Q66K74	Q66K74 [623-653]	Q66K74 3xPhospho [T638(100); S640(100); S]	2	3535.61	2.18521e+06	748204		2.75034e+06			2.62803e+06				High	Peak Found	Not Found	Peak Found	Not Found	Not Found	Peak Found	Not Found	Not Found	High	3.779e-05	0.0001826	3.26	98.44
FALSE	High	[K].ALEQQEAESDSSDTEEK.[D]	2xPhospho [S9(100); S12(99.3)]	0.00177356	0.000208857	1	1	4	Q9BXY0	Q9BXY0 [189-205]	Q9BXY0 2xPhospho [S197(100); S200(99.3)]	0	2055.73	2.60182e+07			2.36464e+07			2.41452e+07				High	Not Found	Not Found	High	Not Found	Not Found	High	Not Found	Not Found	High	6.804e-05	0.0004446	3.34	31.45
FALSE	High	[K].ALEQQEAESDSSDTEEK.[D]	3xPhospho [S9(99); S12(100); T14(100)]	0.00226679	0.000231016	1	1	3	Q9BXY0	Q9BXY0 [189-205]	Q9BXY0 3xPhospho [S197(99); S200(100); T202(100)]	0	2135.7	526263			576227			668911				High	Not Found	Not Found	High	Not Found	Not Found	High	Not Found	Not Found	High	7.637e-05	0.0005673	4.32	29.24
FALSE	High	[K].ALEQQEAESDSSDTEEKDDDDDDEEDVGKR.[E]	2xPhospho [S9(100); S12(98.9)]	1.37466e-08	3.14946e-05	1	1	1	Q9BXY0	Q9BXY0 [189-218]	Q9BXY0 2xPhospho [S197(100); S200(98.9)]	2	3559.29	1.19952e+06			1.32275e+06			797857				High	Not Found	Not Found	Peak Found	Not Found	Not Found	Peak Found	Not Found	Not Found	High	8.558e-06	1.16e-09	6.8	42.01
FALSE	High	[K].ALEQQEAESDSSDTEEKDDDDDDEEDVGKR.[E]	1xDeamidated [Q5]; 2xPhospho [S9(100); S/T]	1.88433e-08	3.14946e-05	1	1	2	Q9BXY0	Q9BXY0 [189-218]	Q9BXY0 2xPhospho [S197(100); S/T]	2	3560.28							656559				Not Found	Not Found	Not Found	High	Not Found	Not Found	High	Not Found	Not Found	High	8.558e-06	1.635e-09	6.96	42.05
FALSE	High	[K].ALESPERPFLAILGGAK.[V]	1xPhospho [S4(100)]	9.51143e-07	3.14946e-05	1	1	5	P00558	P00558 [200-216]	P00558 1xPhospho [S203(100)]	0	1848.96			834781			680567			733655		Not Found	Not Found	High	Not Found	Not Found	High	Not Found	Not Found	High	High	8.558e-06	1.183e-07	4.41	123.99
FALSE	High	[K].ALEVEESNSEDEASFK.[S]	1xPhospho [S9(100)]	1.23313e-06	3.14946e-05	1	1	14	Q03111	Q03111 [353-368]	Q03111 1xPhospho [S361(100)]	0	1863.75	3.54806e+06	115644		4.91895e+06	1.3876e+06		4.08315e+06	666859			High	Peak Found	Not Found	High	Peak Found	Not Found	High	Peak Found	Not Found	High	8.558e-06	1.571e-07	5.31	68.08
FALSE	High	[K].ALEVEESNSEDEASFK.[S]	2xPhospho [S7(100); S9(100)]	0.00111874	0.000188186	1	1	5	Q03111	Q03111 [353-368]	Q03111 2xPhospho [S359(100); S361(100)]	0	1943.72	2.53761e+06			3.56015e+06			2.8179e+06				High	Not Found	Not Found	High	Not Found	Not Found	High	Not Found	Not Found	High	4.8e-05	0.0002815	3.33	70.44
FALSE	High	[K].ALEYSNGIFDCQSPTSPFMGSLR.[A]	1xCarbamidomethyl [C11]; 1xOxidation [M19]; 1xPhospho [S13(100)]	2.36852e-06	3.14946e-05	1	1	4	Q86W92	Q86W92 [25-47]	Q86W92 1xPhospho [S37(100)]	0	2673.14		199321	1.89724e+07		89229.4	1.74029e+07		169257	1.57559e+07		Not Found	Peak Found	High	Not Found	Peak Found	High	Not Found	Peak Found	High	High	8.558e-06	3.211e-07	6.35	113.86
FALSE	High	[K].ALEYSNGIFDCQSPTSPFMGSLR.[A]	1xCarbamidomethyl [C11]; 1xDeamidated [N6]; 1xOxidation [M19]; 1xPhospho [S13(100)]	6.20785e-06	3.14946e-05	1	1	5	Q86W92	Q86W92 [25-47]	Q86W92 1xPhospho [S37(100)]	0	2674.12	572587			745574		1.74447e+06	683923		1.71347e+06		High	Not Found	High	High	Not Found	High	High	Not Found	Peak Found	High	8.558e-06	9.214e-07	5.53	115.35
FALSE	High	[K].ALEYSNGIFDCQSPTSPFMGSLR.[A]	1xCarbamidomethyl [C11]; 1xPhospho [S13(100)]	1.03585e-06	3.14946e-05	1	1	6	Q86W92	Q86W92 [25-47]	Q86W92 1xPhospho [S37(100)]	0	2657.14			3.16903e+06			2.59228e+06			6.98565e+06		Not Found	Not Found	High	Not Found	Not Found	High	Not Found	Not Found	High	High	8.558e-06	1.303e-07	5.32	123.8
FALSE	High	[K].ALEYSNGIFDCQSPTSPFMGSLR.[A]	1xCarbamidomethyl [C11]; 1xOxidation [M19]; 2xPhospho [S13(99); S16(99)]	0.000939351	0.000188186	1	1	1	Q86W92	Q86W92 [25-47]	Q86W92 2xPhospho [S37(99); S40(99)]	0	2753.1										No Quan Values	Not Found	Not Found	Not Found	High	Not Found	Not Found	Not Found	Not Found	Not Found	High	4.8e-05	0.0002348	2.34
FALSE	High	[K].ALEYSNGIFDCQSPTSPFMGSLR.[A]	1xCarbamidomethyl [C11]; 1xDeamidated [N6]; 1xPhospho [S13(99.1)]	0.00664457	0.000551708	1	1	2	Q86W92	Q86W92 [25-47]	Q86W92 1xPhospho [S37(99.1)]	0	2658.13										No Quan Values	Not Found	Not Found	Not Found	Not Found	Not Found	High	Not Found	Not Found	High	High	0.0001535	0.001653	1.75
FALSE	High	[K].ALFKPPEDSQDDESDSDAEEEQTTK.[R]	1xPhospho [S16(100)]	3.13512e-10	3.14946e-05	1	1	16	Q13769	Q13769 [299-323]	Q13769 1xPhospho [S314(100)]	0	2891.16	1.56124e+07	1.59318e+06		1.41951e+07			2.31462e+07	530825			High	Peak Found	Not Found	High	Not Found	Not Found	High	Peak Found	Not Found	High	8.558e-06	1.859e-11	7.69	65.67
FALSE	High	[K].ALFKPPEDSQDDESDSDAEEEQTTK.[R]	2xPhospho [S14(100); S16(100)]	3.13262e-08	3.14946e-05	1	1	32	Q13769	Q13769 [299-323]	Q13769 2xPhospho [S312(100); S314(100)]	0	2971.13	1.10322e+08			1.40651e+08	723168		1.46773e+08	642761			High	Not Found	Not Found	High	Peak Found	Not Found	High	Peak Found	Not Found	High	8.558e-06	2.849e-09	8.19	70.83
FALSE	High	[K].ALFKPPEDSQDDESDSDAEEEQTTK.[R]	1xDeamidated [Q]; 2xPhospho [S14(100); S16(100)]	5.43219e-07	3.14946e-05	1	1	9	Q13769	Q13769 [299-323]	Q13769 2xPhospho [S312(100); S314(100)]	0	2972.11		690924		2.2925e+06			3.11201e+06	1.37246e+06			High	Peak Found	Not Found	High	Not Found	Not Found	High	High	Not Found	High	8.558e-06	6.439e-08	6.15	71.71
FALSE	High	[K].ALFKPPEDSQDDESDSDAEEEQTTK.[R]	2xDeamidated [Q10; Q22]; 2xPhospho [S14(100); S16(100)]	8.56661e-06	3.14946e-05	1	1	1	Q13769	Q13769 [299-323]	Q13769 2xPhospho [S312(100); S314(100)]	0	2973.1	3.03185e+06	537198		2.83148e+06				1.00603e+06			High	Peak Found	Not Found	Peak Found	Not Found	Not Found	Not Found	Peak Found	Not Found	High	8.558e-06	1.31e-06	4.51	71.91
FALSE	High	[K].ALFKPPEDSQDDESDSDAEEEQTTK.[R]	3xPhospho [S9(100); S14(100); S16(100)]	3.02278e-07	3.14946e-05	1	1	16	Q13769	Q13769 [299-323]	Q13769 3xPhospho [S307(100); S312(100); S314(100)]	0	3051.1	2.36573e+06			1.29131e+07			1.44193e+07		577435		High	Not Found	Not Found	High	Not Found	Not Found	High	Not Found	Peak Found	High	8.558e-06	3.385e-08	7.17	73.51
FALSE	High	[K].ALFKPPEDSQDDESDSDAEEEQTTK.[R]	1xDeamidated [Q]; 3xPhospho [S9(100); S14(100); S16(100)]	0.0297639	0.00185641	1	1	3	Q13769	Q13769 [299-323]	Q13769 3xPhospho [S307(100); S312(100); S314(100)]	0	3052.08	3.47653e+06			594472			643381				Peak Found	Not Found	Not Found	High	Not Found	Not Found	High	Not Found	Not Found	High	0.0005884	0.007035	0.9	74.61
FALSE	High	[K].ALFKPPEDSQDDESDSDAEEEQTTKR.[R]	2xPhospho [S14(100); S16(100)]	5.81255e-09	3.14946e-05	1	1	12	Q13769	Q13769 [299-324]	Q13769 2xPhospho [S312(100); S314(100)]	1	3127.23	2.30756e+07			3.08443e+07			2.55269e+07				High	Not Found	Not Found	High	Not Found	Not Found	High	Not Found	Not Found	High	8.558e-06	4.522e-10	6.39	64.89
FALSE	High	[K].ALFKPPEDSQDDESDSDAEEEQTTKR.[R]	3xPhospho [S9(100); S14(100); S16(100)]	9.4765e-05	3.14946e-05	1	1	3	Q13769	Q13769 [299-324]	Q13769 3xPhospho [S307(100); S312(100); S314(100)]	1	3207.2				3.76089e+06			2.92813e+06				Not Found	Not Found	Not Found	High	Not Found	Not Found	High	Not Found	Not Found	High	8.558e-06	1.843e-05	1.66	68.23
FALSE	High	[K].ALFKPPEDSQDDESDSDAEEEQTTKR.[R]	1xDeamidated [Q10]; 1xPhospho [S14(99.6)]	1.86779e-05	3.14946e-05	1	1	3	Q13769	Q13769 [299-324]	Q13769 1xPhospho [S312(99.6)]	1	3048.25	730317			966740			881178				High	Not Found	Not Found	Peak Found	Not Found	Not Found	High	Not Found	Not Found	High	8.558e-06	3.072e-06	2.4	60.36
FALSE	High	[K].ALFKPPEDSQDDESDSDAEEEQTTKR.[R]	1xPhospho [S14(100)]	3.39121e-07	3.14946e-05	1	1	5	Q13769	Q13769 [299-324]	Q13769 1xPhospho [S312(100)]	1	3047.26	561339			780572			946762				High	Not Found	Not Found	High	Not Found	Not Found	High	Not Found	Not Found	High	8.558e-06	3.837e-08	3.74	60.84
FALSE	High	[K].ALGDSSPSQAMQEYIAVVK.[K]	1xOxidation [M11]; 1xPhospho [S5(99.7)]	3.66598e-07	3.14946e-05	1	1	3	Q9BR61	Q9BR61 [101-119]	Q9BR61 1xPhospho [S105(99.7)]	0	2089.95	889285		2.27067e+06			2.09601e+06	656897		1.61245e+06		Peak Found	Not Found	High	Not Found	Not Found	High	Peak Found	Not Found	High	High	8.558e-06	4.183e-08	5.1	93.93
FALSE	High	[K].ALGDSSPSQAMQEYIAVVK.[K]	1xPhospho [S/Y]	3.94834e-07	3.14946e-05	1	1	2	Q9BR61	Q9BR61 [101-119]		0	2073.96	1.57425e+06			1.51028e+06			1.45978e+06				High	Not Found	Not Found	Peak Found	Not Found	Not Found	High	Not Found	Not Found	High	8.558e-06	4.531e-08	4.17	115.29
FALSE	High	[K].ALGERVSIL.[-]	1xPhospho [S7(100)]	0.00512696	0.000412789	1	1	1	Q15139	Q15139 [904-912]	Q15139 1xPhospho [S910(100)]	1	1037.54		224793	1.7737e+06			2.1765e+06			3.13705e+06		Not Found	Peak Found	Peak Found	Not Found	Not Found	Peak Found	Not Found	Not Found	High	High	0.0001263	0.001278	3.11	93.2
FALSE	High	[K].ALGKYGPADVEDTTGSGATDSKDDDDIDLFGSDDEEESEEAK.[R]	1xPhospho [S32(100)]	7.18146e-09	3.14946e-05	1	1	2	P24534	P24534 [75-116]	P24534 1xPhospho [S106(100)]	2	4473.83		2.34307e+06									Not Found	High	Not Found	Not Found	Not Found	Not Found	Not Found	High	Not Found	High	8.558e-06	5.703e-10	6.87	96.24
FALSE	High	[K].ALGPAATMAVELHYEEGSPR.[N]	1xOxidation [M8]; 1xPhospho [S18(100)]	1.85407e-05	3.14946e-05	1	1	3	O14523	O14523 [394-413]	O14523 1xPhospho [S411(100)]	0	2194.98	458297		1.54981e+06	697192	157143	1.84221e+06		388025			Peak Found	Not Found	High	Peak Found	Peak Found	High	Not Found	Peak Found	Not Found	High	8.558e-06	3.054e-06	4.37	82.93
FALSE	High	[K].ALGSHHTASPWNLSPFSK.[T]	1xPhospho [S14(100)]	1.14496e-06	3.14946e-05	1	1	2	P23771	P23771 [102-119]	P23771 1xPhospho [S115(100)]	0	2016.93	121332		792673	120065	145062	1.17763e+06	161172		1.50967e+06		Peak Found	Not Found	High	Peak Found	Peak Found	High	Peak Found	Not Found	Peak Found	High	8.558e-06	1.454e-07	5.19	92.19
FALSE	High	[K].ALHSNQANAELTDDEHENESK.[H]	1xPhospho [T12(100)]	2.48548e-06	3.14946e-05	1	1	1	Q5TB80	Q5TB80 [165-185]	Q5TB80 1xPhospho [T176(100)]	0	2432										No Quan Values	Not Found	Not Found	Not Found	High	Not Found	Not Found	Not Found	Not Found	Not Found	High	8.558e-06	3.38e-07	4.59
FALSE	High	[K].ALHSNQANAELTDDEHENESK.[H]	2xPhospho [T12(100); S20(100)]	0.000442432	0.000117272	1	1	2	Q5TB80	Q5TB80 [165-185]	Q5TB80 2xPhospho [T176(100); S184(100)]	0	2511.97										No Quan Values	Not Found	Not Found	Not Found	High	Not Found	Not Found	High	Not Found	Not Found	High	2.656e-05	0.0001039	5.52
FALSE	High	[K].ALIQTCLNSPDSPPR.[S]	1xCarbamidomethyl [C6]; 1xPhospho [S12(100)]	7.09303e-06	3.14946e-05	1	1	18	P11831	P11831 [213-227]	P11831 1xPhospho [S224(100)]	0	1748.8	2.51851e+06		6.17595e+06	3.18123e+06		3.39339e+06	2.575e+06		4.70365e+06		High	Not Found	High	High	Not Found	High	High	Not Found	High	High	8.558e-06	1.066e-06	4.02	83.28
FALSE	High	[K].ALIQTCLNSPDSPPR.[S]	1xCarbamidomethyl [C6]; 1xDeamidated [Q/N]; 1xPhospho [S12(100)]	0.000221051	6.12952e-05	1	1	6	P11831	P11831 [213-227]	P11831 1xPhospho [S224(100)]	0	1749.79		197034	798443		124436	1.04102e+06		47562.9	917232		Not Found	Peak Found	High	Not Found	Peak Found	High	Not Found	Peak Found	High	High	1.484e-05	4.74e-05	3.9	87.6
FALSE	High	[K].ALIQTCLNSPDSPPRSDPTTDQR.[M]	1xCarbamidomethyl [C6]; 2xPhospho [S9(100); S12(100)]	4.40828e-05	3.14946e-05	1	1	4	P11831	P11831 [213-235]	P11831 2xPhospho [S221(100); S224(100)]	1	2729.16		1980944	655674		2.41504e+06			1.58705e+06	864161		Not Found	High	Peak Found	Not Found	High	Not Found	Not Found	High	Peak Found	High	8.558e-06	7.885e-06	4.69	79.87
FALSE	High	[K].ALIQTCLNSPDSPPRSDPTTDQR.[M]	1xCarbamidomethyl [C6]; 1xPhospho [S12(100)]	1.083e-06	3.14946e-05	1	1	26	P11831	P11831 [213-235]	P11831 1xPhospho [S224(100)]	1	2649.2	1.56922e+07		6.94796e+07	1.33531e+07		9.29067e+07	4.69363e+06		1.0488e+08		High	Not Found	High	High	Not Found	High	High	Not Found	High	High	8.558e-06	1.364e-07	5.5	76.5
FALSE	High	[K].ALIQTCLNSPDSPPRSDPTTDQR.[M]	1xCarbamidomethyl [C6]; 1xDeamidated [N/Q]; 1xPhospho [S12(100)]	1.17742e-05	3.14946e-05	1	1	9	P11831	P11831 [213-235]	P11831 1xPhospho [S224(100)]	1	2650.18		28072948	8.56313e+06		3.42397e+07	9.80484e+06		2.72794e+07	2.19521e+06		Not Found	Peak Found	High	Not Found	Peak Found	High	Not Found	Peak Found	High	High	8.558e-06	1.853e-06	4.37	80.36
FALSE	High	[K].ALIQTCLNSPDSPPRSDPTTDQR.[M]	1xCarbamidomethyl [C6]; 2xDeamidated [Q4; N8]; 1xPhospho [S/T]	0.0162351	0.00119959	1	1	1	P11831	P11831 [213-235]		1	2651.17										No Quan Values	Not Found	Not Found	Not Found	Not Found	Not Found	Not Found	Not Found	Not Found	High	High	0.0003657	0.004009	2.76
FALSE	High	[K].ALKYSPDKPVSVK.[I]	1xPhospho [S5(100)]	0.0665121	0.00344922	1	1	2	Q9Y6M7	Q9Y6M7 [1184-1196]	Q9Y6M7 1xPhospho [S1188(100)]	1	1511.79	92684.6		344709			354832	179544		224065		Peak Found	Not Found	High	Not Found	Not Found	High	Peak Found	Not Found	Peak Found	High	0.001096	0.01476	1.64	52.87
FALSE	High	[K].ALLPLELQDDGSDSRK.[S]	1xPhospho [S12(99.7)]	3.60088e-06	3.14946e-05	1	1	3	Q15906	Q15906 [116-131]	Q15906 1xPhospho [S127(99.7)]	1	1836.87	200799		7.92921e+06	304946		8.58455e+06	273714		7.53641e+06		Peak Found	Not Found	High	Peak Found	Not Found	High	Peak Found	Not Found	High	High	8.558e-06	5.081e-07	4.52	98
FALSE	High	[K].ALLQSSASR.[K]	1xPhospho [S6(99.1)]	0.186493	0.00894393	1	1	1	Q9UQ80	Q9UQ80 [356-364]	Q9UQ80 1xPhospho [S361(99.1)]	0	1012.48		712853	53312.2		756391	90702.3		754470	118688		Not Found	High	Peak Found	Not Found	Peak Found	Peak Found	Not Found	Peak Found	Peak Found	High	0.002668	0.04198	2.1	42.3
FALSE	High	[K].ALLSPFSTPVR.[S]	2xPhospho [S4(100); S/T]	0.010393	0.000816588	1	1	3	Q13322	Q13322 [415-425]	Q13322 2xPhospho [S418(100); S/T]	0	1347.61	154019		4.00484e+06	188195		2.82613e+06	134394		2.82329e+06		Peak Found	Not Found	High	Peak Found	Not Found	High	Peak Found	Not Found	High	High	0.0002279	0.002585	2.89	109.12
FALSE	High	[K].ALLSPFSTPVR.[S]	1xPhospho [S4(100)]	0.0414828	0.00240196	1	1	1	Q13322	Q13322 [415-425]	Q13322 1xPhospho [S418(100)]	0	1267.64				950534							Not Found	Not Found	Not Found	High	Not Found	Not Found	Not Found	Not Found	Not Found	High	0.0007785	0.009529	1.92	108.89
FALSE	High	[K].ALLSSPEGEEK.[V]	1xPhospho [S5(100)]	0.0019748	0.000208857	1	1	3	O75592	O75592 [3928-3938]	O75592 1xPhospho [S3932(100)]	0	1239.55	1.38856e+06		604911	1.58542e+06		708369	1.49634e+06		451670		High	Not Found	Peak Found	High	Not Found	Peak Found	High	Not Found	Peak Found	High	7.264e-05	0.000495	2.48	54.37
FALSE	High	[K].ALLSSPEGEEK.[V]	2xPhospho [S4(100); S5(100)]	0.0056959	0.000458804	1	1	3	O75592	O75592 [3928-3938]	O75592 2xPhospho [S3931(100); S3932(100)]	0	1319.52	6.93486e+06			7.48881e+06	140478		7.36028e+06				High	Not Found	Not Found	High	Peak Found	Not Found	High	Not Found	Not Found	High	0.0001396	0.001413	3.1	59.29
FALSE	High	[K].ALNGAEPNYHSLPSAR.[T]	1xPhospho [S11(100)]	3.68577e-05	3.14946e-05	1	1	2	Q6IAA8	Q6IAA8 [32-47]	Q6IAA8 1xPhospho [S42(100)]	0	1776.81		351419	2.25555e+06		244533			80984.7	1.45982e+06		Not Found	Peak Found	High	Not Found	Peak Found	Not Found	Not Found	Peak Found	High	High	8.558e-06	6.495e-06	4.45	64.45
FALSE	High	[K].ALNGAEPNYHSLPSAR.[T]	1xDeamidated [N3]; 1xPhospho [S11(99.6)]	0.00160379	0.000208857	1	1	7	Q6IAA8	Q6IAA8 [32-47]	Q6IAA8 1xPhospho [S42(99.6)]	0	1777.79		199217	759246		412336	1.02388e+06	72001.4	333802	1.12242e+06		Not Found	Peak Found	High	Not Found	Peak Found	High	Peak Found	Peak Found	High	High	6.804e-05	0.0004027	3.23	67.63
FALSE	High	[K].ALNSDMPLYILSSSQGR.[G]	1xPhospho [S/Y]	0.0162351	0.00119959	1	1	2	Q8ND04	Q8ND04 [882-898]		0	1931.89	352696	36544.8		314654	35667		348695	39796.8	556759		High	Peak Found	Not Found	Peak Found	Peak Found	Not Found	High	Peak Found	Peak Found	High	0.0003657	0.003995	2.19	117.77
FALSE	High	[K].ALNTLSSPGQSSFSHGTR.[N]	1xPhospho [S7(100)]	1.38339e-06	3.14946e-05	1	1	3	Q8WWQ0	Q8WWQ0 [1554-1571]	Q8WWQ0 1xPhospho [S1560(100)]	0	1926.87	851213			897418			802450				High	Not Found	Not Found	High	Not Found	Not Found	High	Not Found	Not Found	High	8.558e-06	1.788e-07	3.85	61.15
FALSE	High	[K].ALNTLSSPGQSSFSHGTR.[N]	1xDeamidated [N3]; 1xPhospho [S7(99.3)]	0.000298469	6.12952e-05	1	1	1	Q8WWQ0	Q8WWQ0 [1554-1571]	Q8WWQ0 1xPhospho [S1560(99.3)]	0	1927.85										No Quan Values	High	Not Found	Not Found	Not Found	Not Found	Not Found	Not Found	Not Found	Not Found	High	1.484e-05	6.655e-05	2.55
FALSE	High	[K].ALNTTDSSSSPSLADGIDTSGGGSIHVISR.[D]	1xDeamidated [N3]; 1xPhospho [T/S]	2.74717e-06	3.14946e-05	1	1	1	P49116	P49116 [319-348]		0	2983.35										No Quan Values	Not Found	Not Found	Not Found	High	Not Found	Not Found	Not Found	Not Found	Not Found	High	8.558e-06	3.782e-07	3.7
FALSE	High	[K].ALNVTVDVQSPACTSYQMTPQGHR.[A]	1xCarbamidomethyl [C13]; 1xOxidation [M18]; 1xPhospho [T5(100)]	2.40715e-08	3.14946e-05	1	1	3	Q9NQS7	Q9NQS7 [789-812]	Q9NQS7 1xPhospho [T793(100)]	0	2756.22			797300	973254			784351				Not Found	Not Found	Peak Found	High	Not Found	Not Found	High	Not Found	Not Found	High	8.558e-06	2.131e-09	4.89	78.38
FALSE	High	[K].ALNVTVDVQSPACTSYQMTPQGHR.[A]	1xCarbamidomethyl [C13]; 1xPhospho [S10(97)]	0.187484	0.00900131	1	1	1	Q9NQS7	Q9NQS7 [789-812]	Q9NQS7 1xPhospho [S798(97)]	0	2740.22										No Quan Values	Not Found	Not Found	Not Found	Not Found	Not Found	Not Found	High	Not Found	Not Found	High	0.002689	0.04238	2.35
FALSE	High	[K].ALPLSSAEK.[R]	1xPhospho [S6(99.6)]	0.0473569	0.00266063	1	1	3	Q9UPY3	Q9UPY3 [1011-1019]	Q9UPY3 1xPhospho [S1016(99.6)]	0	995.481	826164	3.13631e+06	142205	117123	4.16613e+06			4.36961e+06			Peak Found	High	Peak Found	Peak Found	High	Not Found	Not Found	High	Not Found	High	0.0008557	0.01074	2.11	57.11
FALSE	High	[K].ALPQTPRPR.[S]	1xPhospho [T5(100)]	0.00801651	0.000662771	1	1	3	Q9UQ35	Q9UQ35 [1488-1496]	Q9UQ35 1xPhospho [T1492(100)]	0	1115.57		1.744e+06	103463		1.16704e+06	96448		1.60749e+06	66829.9		Not Found	High	Peak Found	Not Found	High	Peak Found	Not Found	High	Peak Found	High	0.0001889	0.001999	2.62	36.08
FALSE	High	[K].ALPQTPRPRSRSPSSPELNNK.[C]	3xPhospho [T5(100); S14(96.8); S15(96.8)]	0.130644	0.00650818	1	1	3	Q9UQ35	Q9UQ35 [1488-1508]	Q9UQ35 3xPhospho [T1492(100); S1501(96.8); S1502(96.8)]	2	2572.15		436840			453967			382340			Not Found	High	Not Found	Not Found	High	Not Found	Not Found	High	Not Found	High	0.001979	0.0285	1.98	50.32
FALSE	High	[K].ALQADSPHSSSGMSEVHSPGEHSGQSQGPPTPPTTPK.[T]	1xOxidation [M13]; 1xPhospho [S6(97.7)]	3.25795e-06	3.14946e-05	1	1	7	P48436	P48436 [206-242]	P48436 1xPhospho [S211(97.7)]	0	3803.66			2.93224e+06			2.16048e+06			1.73648e+06		Not Found	Not Found	High	Not Found	Not Found	High	Not Found	Not Found	High	High	8.558e-06	4.544e-07	3.21	50.34
FALSE	High	[K].ALQADSPHSSSGMSEVHSPGEHSGQSQGPPTPPTTPK.[T]	2xPhospho [T31(99.2); T35(99.2)]	9.42289e-11	3.14946e-05	1	1	18	P48436	P48436 [206-242]	P48436 2xPhospho [T236(99.2); T240(99.2)]	0	3867.63	1.34281e+06		1.30872e+07	194552		1.79124e+07		125832	1.48985e+07		Peak Found	Not Found	High	Peak Found	Not Found	High	Not Found	Peak Found	High	High	8.558e-06	5.005e-12	7.48	60.42
FALSE	High	[K].ALQADSPHSSSGMSEVHSPGEHSGQSQGPPTPPTTPK.[T]	1xPhospho [T31(99.5)]	6.34462e-10	3.14946e-05	1	1	10	P48436	P48436 [206-242]	P48436 1xPhospho [T236(99.5)]	0	3787.67			5.86246e+06			6.3525e+06	378907		3.43053e+06		Not Found	Not Found	High	Not Found	Not Found	High	Peak Found	Not Found	High	High	8.558e-06	4.02e-11	4.99	56.96
FALSE	High	[K].ALQADSPHSSSGMSEVHSPGEHSGQSQGPPTPPTTPK.[T]	1xDeamidated [Q]; 1xPhospho [T31(100)]	1.66602e-05	3.14946e-05	1	1	2	P48436	P48436 [206-242]	P48436 1xPhospho [T236(100)]	0	3788.65	475401	1.73059e+06	1.24074e+06	626361	2.36033e+06			1.71348e+06	1.81599e+06		Peak Found	Peak Found	High	Peak Found	Peak Found	High	Not Found	Peak Found	Peak Found	High	8.558e-06	2.714e-06	4.71	57.05
FALSE	High	[K].ALQADSPHSSSGMSEVHSPGEHSGQSQGPPTPPTTPK.[T]	3xPhospho [S6(96.4); S18(96.4); T34(98.1)]	0.000297468	6.12952e-05	1	1	3	P48436	P48436 [206-242]	P48436 3xPhospho [S211(96.4); S223(96.4); T239(98.1)]	0	3947.6		1.05534e+06			1.20762e+06			1.23977e+06			Not Found	High	Not Found	Not Found	High	Not Found	Not Found	High	Not Found	High	1.484e-05	6.633e-05	3.97	61.78
FALSE	High	[K].ALQADSPHSSSGMSEVHSPGEHSGQSQGPPTPPTTPK.[T]	1xDeamidated [Q25]; 1xOxidation [M13]; 1xPhospho [S/T]	0.000746212	0.000141789	1	1	1	P48436	P48436 [206-242]		0	3804.64						467078					Not Found	Not Found	Not Found	Not Found	Not Found	High	Not Found	Not Found	Not Found	High	3.779e-05	0.0001845	2.11	49.91
FALSE	High	[K].ALQADSPHSSSGMSEVHSPGEHSGQSQGPPTPPTTPK.[T]	1xDeamidated [Q25]; 2xPhospho [T31(100); S/T]	0.000679613	0.000141789	1	1	1	P48436	P48436 [206-242]	P48436 2xPhospho [T236(100); S/T]	0	3868.62										No Quan Values	Not Found	Not Found	Not Found	Not Found	Not Found	Not Found	Not Found	Not Found	High	High	3.779e-05	0.0001669	2.44
FALSE	High	[K].ALQADSPHSSSGMSEVHSPGEHSGQSQGPPTPPTTPK.[T]	1xOxidation [M13]; 2xPhospho [T31(100); T/S]	0.0027408	0.000250905	1	1	8	P48436	P48436 [206-242]	P48436 2xPhospho [T236(100); T/S]	0	3883.63		676974	1.98891e+06	639218	976677	1.51595e+06		699061	1.04019e+06		Not Found	High	High	Peak Found	High	High	Not Found	High	High	High	8.004e-05	0.0006838	2.32	53.24
FALSE	High	[K].ALQADSPHSSSGMSEVHSPGEHSGQSQGPPTPPTTPK.[T]	1xOxidation [M13]; 3xPhospho [S6(97.5); T31(98.7); S/T]	0.0156132	0.00113713	1	1	1	P48436	P48436 [206-242]	P48436 3xPhospho [S211(97.5); T236(98.7); S/T]	0	3963.59		642343			754208			326081			Not Found	Peak Found	Not Found	Not Found	High	Not Found	Not Found	Peak Found	Not Found	High	0.0003486	0.003847	1.83	54.56
FALSE	High	[K].ALQADSPHSSSGMSEVHSPGEHSGQSQGPPTPPTTPK.[T]	2xDeamidated [Q25; Q27]; 2xPhospho [S/T]	0.110926	0.00553035	1	1	1	P48436	P48436 [206-242]		0	3869.6										No Quan Values	Not Found	Not Found	Not Found	Not Found	Not Found	Not Found	Not Found	Not Found	High	High	0.001722	0.02415	2.01
FALSE	High	[K].ALQALQNEPIPERSPQNGESGK.[D]	1xPhospho [S14(100)]	3.48044e-07	3.14946e-05	1	1	12	Q9NUL3	Q9NUL3 [175-196]	Q9NUL3 1xPhospho [S188(100)]	1	2443.16	438502	2.94426e+06	3.73961e+06	548566	3.6603e+06	3.2462e+06	497810	1.21125e+06	7.64085e+06		Peak Found	High	High	Peak Found	High	High	Peak Found	High	High	High	8.558e-06	3.955e-08	6.63	70.9
FALSE	High	[K].ALQALQNEPIPERSPQNGESGK.[D]	1xDeamidated [N17]; 1xPhospho [S14(100)]	1.93154e-06	3.14946e-05	1	1	3	Q9NUL3	Q9NUL3 [175-196]	Q9NUL3 1xPhospho [S188(100)]	1	2444.15		857968	6.78449e+06		1.43957e+06	7.72061e+06	350724	640625	6.89442e+06		Not Found	High	Peak Found	Not Found	High	Peak Found	Peak Found	Peak Found	Peak Found	High	8.558e-06	2.569e-07	5.97	72.59
FALSE	High	[K].ALQEGEGDLSISADR.[L]	1xPhospho [S12(100)]	0.000323517	9.23075e-05	1	1	6	P49589	P49589 [296-310]	P49589 1xPhospho [S307(100)]	0	1640.72	478041	286982		422315	470668	369339		731920	252328		High	High	Not Found	High	High	Peak Found	Not Found	High	Peak Found	High	2.158e-05	7.297e-05	3.67	70.41
FALSE	High	[K].ALQEGEGDLSISADRLSEK.[R]	1xPhospho [S12(100)]	4.78187e-08	3.14946e-05	1	1	4	P49589	P49589 [296-314]	P49589 1xPhospho [S307(100)]	1	2097.97		3.33782e+06			3.83658e+06			3.41178e+06	181510		Not Found	High	Not Found	Not Found	High	Not Found	Not Found	High	Peak Found	High	8.558e-06	4.528e-09	6	80.96
FALSE	High	[K].ALQHTESPSETNKPHSK.[S]	1xPhospho [T/S]	0.0802758	0.0039525	1	1	2	Q14669	Q14669 [94-110]		0	1970.9		264902			350886	9952.91		231669			Not Found	Peak Found	Not Found	Not Found	High	Peak Found	Not Found	High	Not Found	High	0.001282	0.01762	1.8	19.09
FALSE	High	[K].ALQLSNSPGASSAFLK.[A]	1xPhospho [S7(100)]	0.000159778	6.12952e-05	1	1	3	Q12802	Q12802 [977-992]	Q12802 1xPhospho [S983(100)]	0	1670.81	1.32878e+06			1.51927e+06			1.77608e+06				High	Not Found	Not Found	High	Not Found	Not Found	High	Not Found	Not Found	High	1.484e-05	3.294e-05	4.32	96.82
FALSE	High	[K].ALRPPTSPGVFGALQNFK.[E]	1xPhospho [S7(99.6)]	5.85056e-07	3.14946e-05	1	1	8	O75151	O75151 [649-666]	O75151 1xPhospho [S655(99.6)]	0	1980.01			9.89407e+06			1.04052e+07			1.0297e+07		Not Found	Not Found	High	Not Found	Not Found	High	Not Found	Not Found	High	High	8.558e-06	6.983e-08	4.76	115.3
FALSE	High	[K].ALRTDYNASVSVPDSSGPER.[I]	1xPhospho [T4(99.3)]	0.00491693	0.000412789	1	1	2	P61978	P61978 [67-86]	P61978 1xPhospho [T70(99.3)]	1	2200.99		171631				258855			356599		Not Found	Peak Found	Not Found	Not Found	Not Found	High	Not Found	Not Found	High	High	0.0001263	0.001225	2.32	69.52
FALSE	High	[K].ALSAAVADSLTNSPR.[D]	1xPhospho [S13(100)]	1.55322e-05	3.14946e-05	1	1	6	Q14687	Q14687 [897-911]	Q14687 1xPhospho [S909(100)]	0	1552.74	2.15747e+06		5.90938e+06	3.11946e+06		4.153e+06	2.35618e+06		6.52163e+06		High	Not Found	High	High	Not Found	High	High	Not Found	High	High	8.558e-06	2.517e-06	4.41	77.34
FALSE	High	[K].ALSFDNRGEEHR.[A]	1xPhospho [S3(100)]	0.144001	0.00707286	1	1	3	Q02156	Q02156 [366-377]	Q02156 1xPhospho [S368(100)]	1	1510.64		766147			707355			704527			Not Found	High	Not Found	Not Found	High	Not Found	Not Found	High	Not Found	High	0.002147	0.03167	1.97	42.66
FALSE	High	[K].ALSFSDGGSK.[L]	1xPhospho [S5(100)]	0.0125145	0.000945795	1	1	6	Q9Y250	Q9Y250 [229-238]	Q9Y250 1xPhospho [S233(100)]	0	1048.43		895340			904159			1.10365e+06			Not Found	High	Not Found	Not Found	High	Not Found	Not Found	High	Not Found	High	0.0002758	0.00311	2.22	52
FALSE	High	[K].ALSGTSPDDVQPGPSVGPPSK.[D]	1xPhospho [S6(99.6)]	1.23081e-05	3.14946e-05	1	1	13	Q9Y314	Q9Y314 [133-153]	Q9Y314 1xPhospho [S138(99.6)]	0	2072.95	366537	16718656	1.203e+06	598877	1.93685e+07	431564	399936	1.76183e+07	704848		Peak Found	High	High	Peak Found	High	Peak Found	Peak Found	High	High	High	8.558e-06	1.952e-06	4.12	69.2
FALSE	High	[K].ALSGTSPDDVQPGPSVGPPSK.[D]	1xDeamidated [Q11]; 1xPhospho [S6(99.4)]	0.000301492	6.12952e-05	1	1	7	Q9Y314	Q9Y314 [133-153]	Q9Y314 1xPhospho [S138(99.4)]	0	2073.94										No Quan Values	Not Found	High	High	Not Found	High	Not Found	Not Found	High	Not Found	High	1.484e-05	6.744e-05	2.97
FALSE	High	[K].ALSGVLEQDRVQSLK.[D]	1xPhospho [S13(100)]	0.0215309	0.00144787	1	1	3	Q9Y450	Q9Y450 [115-129]	Q9Y450 1xPhospho [S127(100)]	1	1722.88	2.82983e+06			3.49099e+06			3.2962e+06				High	Not Found	Not Found	High	Not Found	Not Found	High	Not Found	Not Found	High	0.0004596	0.005215	2.77	81.13
FALSE	High	[K].ALSIESLSPTDSSNGVNWR.[T]	1xPhospho [S3(100)]	9.39673e-06	3.14946e-05	1	1	6	Q9Y3M8	Q9Y3M8 [409-427]	Q9Y3M8 1xPhospho [S411(100)]	0	2112.96	1.90352e+06	12483.5	132951	2.42056e+06	12194.4	175512	2.51813e+06	17024.9	115322		High	Peak Found	Peak Found	High	Peak Found	Peak Found	High	Peak Found	Peak Found	High	8.558e-06	1.452e-06	4.17	107.86
FALSE	High	[K].ALSIESLSPTDSSNGVNWR.[T]	1xDeamidated [N14]; 1xPhospho [S3(100)]	0.000161995	6.12952e-05	1	1	7	Q9Y3M8	Q9Y3M8 [409-427]	Q9Y3M8 1xPhospho [S411(100)]	0	2113.94	364140			418484		85621.2	330393				High	Not Found	Not Found	High	Not Found	Peak Found	High	Not Found	Not Found	High	1.484e-05	3.346e-05	2.94	108.86
FALSE	High	[K].ALSIHSDVEDSGESEEEGATDER.[Q]	2xPhospho [S11(100); S14(100)]	1.01933e-05	3.14946e-05	1	1	2	P15822	P15822 [482-504]	P15822 2xPhospho [S492(100); S495(100)]	0	2621.98	715076			1.00595e+06			975869				High	Not Found	Not Found	Peak Found	Not Found	Not Found	High	Not Found	Not Found	High	8.558e-06	1.588e-06	5.1	61.38
FALSE	High	[K].ALSIHSDVEDSGESEEEGATDER.[Q]	3xPhospho [S11(100); S14(100); S/T]	0.00141737	0.000188186	1	1	1	P15822	P15822 [482-504]	P15822 3xPhospho [S492(100); S495(100); S/T]	0	2701.94							265004				Not Found	Not Found	Not Found	Not Found	Not Found	Not Found	High	Not Found	Not Found	High	6.405e-05	0.0003569	2.82	60.89
FALSE	High	[K].ALSLEMIQLK.[E]	1xPhospho [S3(100)]	0.0080598	0.000662771	1	1	1	Q13237	Q13237 [429-438]	Q13237 1xPhospho [S431(100)]	0	1225.63										No Quan Values	Not Found	Not Found	Not Found	High	Not Found	Not Found	Not Found	Not Found	Not Found	High	0.0001889	0.002001	2.33
FALSE	High	[K].ALSPVTSR.[T]	1xPhospho [S3(100)]	0.0123101	0.000945795	1	1	7	Q96L91	Q96L91 [734-741]	Q96L91 1xPhospho [S736(100)]	0	910.439		11003816			9.40786e+06	69845.6		9.15689e+06	77256.2		Not Found	High	Not Found	Not Found	High	Peak Found	Not Found	High	Peak Found	High	0.0002758	0.003054	2.21	42.32
FALSE	High	[K].ALSQTVPSSGTNGVSLPADCTGAVPAASPDTAAWR.[S]	1xCarbamidomethyl [C20]; 1xPhospho [S28(100)]	1.55771e-06	3.14946e-05	1	1	5	Q9H6Z4	Q9H6Z4 [184-218]	Q9H6Z4 1xPhospho [S211(100)]	0	3492.61	3.67505e+07			4.48505e+07			3.81029e+07				High	Not Found	Not Found	High	Not Found	Not Found	High	Not Found	Not Found	High	8.558e-06	2.035e-07	5.05	103.79
FALSE	High	[K].ALSQTVPSSGTNGVSLPADCTGAVPAASPDTAAWR.[S]	1xCarbamidomethyl [C20]; 1xDeamidated [N/Q]; 1xPhospho [S28(100)]	2.24038e-06	3.14946e-05	1	1	9	Q9H6Z4	Q9H6Z4 [184-218]	Q9H6Z4 1xPhospho [S211(100)]	0	3493.59	2.19993e+07		1.54158e+06	2.8346e+07		1.20292e+06	2.44125e+07		1.42044e+06		High	Not Found	Peak Found	High	Not Found	Peak Found	High	Not Found	Peak Found	High	8.558e-06	3.022e-07	5.27	104.11
FALSE	High	[K].ALSSAVQASPTSPGGSPSSPSSGQR.[S]	1xPhospho [S19(100)]	3.56985e-10	3.14946e-05	1	1	25	Q03164	Q03164 [3500-3524]	Q03164 1xPhospho [S3518(100)]	0	2380.08	2.21364e+06	1.72155e+06	2.78926e+07	964192	1.68252e+06	3.59319e+07	286384	1.43283e+06	3.04882e+07		High	Peak Found	High	High	Peak Found	High	High	Peak Found	High	High	8.558e-06	2.149e-11	6.88	56.38
FALSE	High	[K].ALSSAVQASPTSPGGSPSSPSSGQR.[S]	1xDeamidated [Q]; 1xPhospho [S19(99.5)]	2.18297e-06	3.14946e-05	1	1	3	Q03164	Q03164 [3500-3524]	Q03164 1xPhospho [S3518(99.5)]	0	2381.06		89527.3	750863		51742.2	879890			688040		Not Found	Peak Found	High	Not Found	Peak Found	High	Not Found	Not Found	High	High	8.558e-06	2.933e-07	3.48	57.56
FALSE	High	[K].ALSSAVQASPTSPGGSPSSPSSGQR.[S]	2xPhospho [S12(100); S/T]	5.76958e-09	3.14946e-05	1	1	18	Q03164	Q03164 [3500-3524]	Q03164 2xPhospho [S3511(100); S/T]	0	2460.04	699816	2.76246e+07		1.248e+06	2.52652e+07		1.59245e+06	2.88744e+07			Peak Found	High	Not Found	Peak Found	High	Not Found	Peak Found	High	Not Found	High	8.558e-06	4.477e-10	6.1	56.91
FALSE	High	[K].ALSSAVQASPTSPGGSPSSPSSGQR.[S]	3xPhospho [T11(99.1); S12(100); S19(100)]	4.30003e-07	3.14946e-05	1	1	9	Q03164	Q03164 [3500-3524]	Q03164 3xPhospho [T3510(99.1); S3511(100); S3518(100)]	0	2540.01		4.06074e+06			5.40252e+06			5.4954e+06			Not Found	High	Not Found	Not Found	High	Not Found	Not Found	High	Not Found	High	8.558e-06	4.979e-08	5.78	53.35
FALSE	High	[K].ALSSAVQASPTSPGGSPSSPSSGQR.[S]	2xDeamidated [Q7; Q24]; 1xPhospho [S12(99.3)]	0.00255043	0.000250905	1	1	1	Q03164	Q03164 [3500-3524]	Q03164 1xPhospho [S3511(99.3)]	0	2382.05										No Quan Values	Not Found	Not Found	Not Found	Not Found	Not Found	High	Not Found	Not Found	Not Found	High	8.004e-05	0.0006379	1.87
FALSE	High	[K].ALSSEEEEEMGGAAQEPESLLPPSVLDQASVIAER.[F]	1xOxidation [M10]; 2xPhospho [S3(100); S4(100)]	1.51387e-08	3.14946e-05	1	1	3	A1L390	A1L390 [574-608]	A1L390 2xPhospho [S576(100); S577(100)]	0	3844.68							1.47439e+06				Not Found	Not Found	Not Found	High	Not Found	Not Found	High	High	Not Found	High	8.558e-06	1.285e-09	6.16	124.7
FALSE	High	[K].ALSSLHGDDQDSEDEVLTIPEVK.[V]	1xPhospho [S12(100)]	1.79299e-09	3.14946e-05	1	1	52	P11717	P11717 [2398-2420]	P11717 1xPhospho [S2409(100)]	0	2577.16	3.58853e+06	2.58085e+07	6.67538e+08	2.36158e+06	2.58346e+07	7.75386e+08	4.58365e+06		7.89364e+08		High	High	High	Peak Found	High	High	High	High	High	High	8.558e-06	1.249e-10	6.16	100.86
FALSE	High	[K].ALSSLHGDDQDSEDEVLTIPEVK.[V]	1xDeamidated [Q10]; 1xPhospho [S12(100)]	0.000107681	3.14946e-05	1	1	3	P11717	P11717 [2398-2420]	P11717 1xPhospho [S2409(100)]	0	2578.14		927612									Not Found	High	Not Found	Not Found	Not Found	High	Not Found	Not Found	High	High	8.558e-06	2.123e-05	4.23	101.96
FALSE	High	[K].ALSSLHGDDQDSEDEVLTIPEVK.[V]	2xPhospho [S4(99.5); S12(100)]	3.58528e-07	3.14946e-05	1	1	4	P11717	P11717 [2398-2420]	P11717 2xPhospho [S2401(99.5); S2409(100)]	0	2657.13		41025286	1.05329e+06		3.6071e+07			3.69963e+07	752618		Not Found	High	Peak Found	Not Found	High	Not Found	Not Found	High	Peak Found	High	8.558e-06	4.089e-08	5.55	106.31
FALSE	High	[K].ALSSPAELQAAIDGNR.[R]	1xPhospho [S]	0.0175599	0.00128585	1	1	3	Q8IVW6	Q8IVW6 [308-323]		0	1692.8	543533		237348	672660		183580	629489		156873		High	Not Found	Peak Found	High	Not Found	Peak Found	High	Not Found	Peak Found	High	0.0003904	0.004321	1.66	96.77
FALSE	High	[K].ALSVGNIDDALQCYSEAIK.[L]	1xCarbamidomethyl [C13]; 1xPhospho [S3(100)]	0.000360214	9.23075e-05	1	1	1	P31948	P31948 [14-32]	P31948 1xPhospho [S16(100)]	0	2146.97	845400			1.67469e+06		185651	4.20239e+06				Peak Found	Not Found	Not Found	High	Not Found	Peak Found	Peak Found	Not Found	Not Found	High	2.158e-05	8.255e-05	3.69	124.23
FALSE	High	[K].ALSYASLDK.[E]	1xPhospho [S6(100)]	0.0025383	0.000231016	1	1	4	Q6R327	Q6R327 [1383-1391]	Q6R327 1xPhospho [S1388(100)]	0	1047.48		6.29455e+06	78976.3		5.22649e+06			5.3748e+06			Not Found	High	Peak Found	Not Found	High	Not Found	Not Found	High	Not Found	High	7.637e-05	0.0006347	3.03	66.87
FALSE	High	[K].ALSYASLDK.[E]	2xPhospho [S3(100); S6(100)]	0.0127225	0.000965789	1	1	4	Q6R327	Q6R327 [1383-1391]	Q6R327 2xPhospho [S1385(100); S1388(100)]	0	1127.44	981742	1.70011e+06			2.19586e+06			2.45784e+06			High	High	Not Found	Not Found	High	Not Found	Not Found	High	Not Found	High	0.0002847	0.003155	3.07	72.88
FALSE	High	[K].ALTDDSDENEEEDAFTDQK.[I]	1xPhospho [S6(100)]	4.66571e-07	3.14946e-05	1	1	6	Q8NI35	Q8NI35 [1207-1225]	Q8NI35 1xPhospho [S1212(100)]	0	2251.84	2.31618e+07			2.76036e+07			2.57343e+07				High	Not Found	Not Found	High	Not Found	Not Found	High	Not Found	Not Found	High	8.558e-06	5.449e-08	5.25	67.56
FALSE	High	[K].ALTDDSDENEEEDAFTDQK.[I]	2xPhospho [T3(100); S6(100)]	3.1745e-06	3.14946e-05	1	1	8	Q8NI35	Q8NI35 [1207-1225]	Q8NI35 2xPhospho [T1209(100); S1212(100)]	0	2331.81	6.23934e+06			7.75184e+06			6.99323e+06				High	Not Found	Not Found	High	Not Found	Not Found	High	Not Found	Not Found	High	8.558e-06	4.421e-07	6.52	68.33
FALSE	High	[K].ALTDDSDENEEEDAFTDQK.[I]	1xDeamidated [N9]; 2xPhospho [T3(100); S6(100)]	0.0002279	6.12952e-05	1	1	1	Q8NI35	Q8NI35 [1207-1225]	Q8NI35 2xPhospho [T1209(100); S1212(100)]	0	2332.79										No Quan Values	High	Not Found	Not Found	Not Found	Not Found	Not Found	Not Found	Not Found	Not Found	High	1.484e-05	4.909e-05	4.88
FALSE	High	[K].ALTSADGASEEQSQNDEDNQGSEK.[L]	1xPhospho [S4(98.3)]	0.000210074	6.12952e-05	1	1	1	Q92552	Q92552 [289-312]	Q92552 1xPhospho [S292(98.3)]	0	2590.01										No Quan Values	High	Not Found	Not Found	Not Found	Not Found	Not Found	Not Found	Not Found	Not Found	High	1.484e-05	4.48e-05	3.62
FALSE	High	[K].ALTTFENEHHIR.[F]	1xDeamidated [N7]; 1xPhospho [T]	0.192494	0.00932224	1	1	1	Q3B7S5	Q3B7S5 [40-51]		0	1548.68		240420			229328			244017			Not Found	High	Not Found	Not Found	Peak Found	Not Found	Not Found	Peak Found	Not Found	High	0.002757	0.04364	1.7	35.26
FALSE	High	[K].ALVATPGK.[K]	1xPhospho [T5(100)]	0.0127926	0.000965789	1	1	1	P19338	P19338 [117-124]	P19338 1xPhospho [T121(100)]	0	836.428		825851	333231		757439	206630		875956	331016		Not Found	High	Peak Found	Not Found	Peak Found	Peak Found	Not Found	Peak Found	Peak Found	High	0.0002847	0.003168	2.38	41.96
FALSE	High	[K].ALVLDCHYPEDEVGQEDEAESDIFSIR.[E]	1xCarbamidomethyl [C6]; 1xPhospho [S21(100)]	3.87089e-13	3.14946e-05	1	1	11	Q07021	Q07021 [181-207]	Q07021 1xPhospho [S201(100)]	0	3216.37		217831	3.78086e+07			3.58491e+07			3.19312e+07		Not Found	Peak Found	High	Not Found	Not Found	High	Not Found	Not Found	High	High	8.558e-06	1.239e-14	9.85	115.24
FALSE	High	[K].ALVLDCHYPEDEVGQEDEAESDIFSIR.[E]	1xCarbamidomethyl [C6]; 1xDeamidated [Q15]; 1xPhospho [S21(100)]	2.03109e-10	3.14946e-05	1	1	2	Q07021	Q07021 [181-207]	Q07021 1xPhospho [S201(100)]	0	3217.36	3.11507e+06	330033		2.07872e+06			1.44234e+06				Peak Found	High	Not Found	Peak Found	Not Found	High	Peak Found	Not Found	Not Found	High	8.558e-06	1.159e-11	7.77	113.97
FALSE	High	[K].ALVPEMEDEDEEDDSEDAINEFDFLGSGEDGEGAPDPR.[R]	1xOxidation [M6]; 1xPhospho [S15(100)]	0.000484951	0.000117272	1	1	2	Q9NRL3	Q9NRL3 [298-335]	Q9NRL3 1xPhospho [S312(100)]	0	4236.64					428571			201770			Not Found	High	Not Found	Not Found	High	Not Found	Not Found	Peak Found	Not Found	High	2.656e-05	0.000115	2.28	123.28
FALSE	High	[K].ALVTSQNSDLLDDEEVEDEVLLDEEDEDNDITGK.[T]	1xPhospho [T/S]	0.000380117	0.000117272	1	1	1	Q03112	Q03112 [1057-1090]		0	3886.66										No Quan Values	Not Found	Not Found	Not Found	Not Found	High	Not Found	Not Found	Not Found	Not Found	High	2.656e-05	8.744e-05	2.36
FALSE	High	[K].ALVVPEPEPDSDSNQER.[K]	2xPhospho [S11(100); S13(100)]	5.39284e-06	3.14946e-05	1	1	16	Q5VTR2	Q5VTR2 [126-142]	Q5VTR2 2xPhospho [S136(100); S138(100)]	0	2041.82	9.2861e+06			1.65375e+07			1.65591e+07				High	Not Found	Not Found	High	Not Found	Not Found	High	Not Found	Not Found	High	8.558e-06	7.892e-07	5.94	76.45
FALSE	High	[K].ALVVPEPEPDSDSNQER.[K]	1xDeamidated [N/Q]; 1xPhospho [S13(99.6)]	0.000126607	3.14946e-05	1	1	7	Q5VTR2	Q5VTR2 [126-142]	Q5VTR2 1xPhospho [S138(99.6)]	0	1962.83	560392	271237	1.03977e+06	713681		1.00465e+06	605131	167360	1.09601e+06		High	Peak Found	Peak Found	High	Not Found	Peak Found	High	Peak Found	Peak Found	High	8.558e-06	2.543e-05	4.08	75.6
FALSE	High	[K].ALVVPEPEPDSDSNQER.[K]	1xPhospho [S13(100)]	4.68466e-06	3.14946e-05	1	1	30	Q5VTR2	Q5VTR2 [126-142]	Q5VTR2 1xPhospho [S138(100)]	0	1961.85	1.11048e+08	3.18954e+06		1.10688e+08	2.32986e+06	3.25599e+06	1.14937e+08	2.16257e+06	3.56847e+06		High	High	Not Found	High	High	Peak Found	High	High	Peak Found	High	8.558e-06	6.766e-07	4.51	75.04
FALSE	High	[K].ALVVPEPEPDSDSNQERK.[D]	1xPhospho [S13(100)]	1.21275e-05	3.14946e-05	1	1	23	Q5VTR2	Q5VTR2 [126-143]	Q5VTR2 1xPhospho [S138(100)]	1	2089.94	1.41178e+07	7.72543e+06	2.65387e+06	1.3354e+07	6.75487e+06	2.08313e+06	6.08913e+06	1.62671e+07	820343		High	High	Peak Found	High	High	Peak Found	High	High	Peak Found	High	8.558e-06	1.917e-06	4.62	66.86
FALSE	High	[K].ALVVPEPEPDSDSNQERK.[D]	2xPhospho [S11(100); S13(100)]	0.000296471	6.12952e-05	1	1	4	Q5VTR2	Q5VTR2 [126-143]	Q5VTR2 2xPhospho [S136(100); S138(100)]	1	2169.91	784366			1.19325e+06	174181		1.49559e+06				High	Not Found	Not Found	High	Peak Found	Not Found	High	Not Found	Not Found	High	1.484e-05	6.617e-05	4.14	68.76
FALSE	High	[K].ALYSPLFPASECEECYTNAK.[G]	2xCarbamidomethyl [C12; C15]; 1xPhospho [S4(100)]	4.05429e-06	3.14946e-05	1	1	3	Q92628	Q92628 [1291-1310]	Q92628 1xPhospho [S1294(100)]	0	2430			513100			530366			705706		Not Found	Not Found	High	Not Found	Not Found	High	Not Found	Not Found	High	High	8.558e-06	5.772e-07	4.7	108.99
FALSE	High	[K].AMEDTSGEPAAEDEGDTAWNYSFSQLPR.[F]	1xPhospho [S6(99.5)]	5.80751e-06	3.14946e-05	1	1	3	Q9BUR4	Q9BUR4 [128-155]	Q9BUR4 1xPhospho [S133(99.5)]	0	3154.26	525959		1.94715e+06			1.75382e+06	432282		2.85699e+06		Peak Found	Not Found	Peak Found	High	Not Found	High	Peak Found	Not Found	High	High	8.558e-06	8.574e-07	3.69	112.07
FALSE	High	[K].AMHQAQTMEGCSSPMVVK.[F]	1xCarbamidomethyl [C11]; 1xPhospho [S/T]	6.27782e-07	3.14946e-05	1	1	4	Q92879	Q92879 [167-184]		0	2071.85		486155	946672	1.49834e+06		1.46537e+06			1.24533e+06		Not Found	Peak Found	High	Peak Found	Not Found	High	Not Found	Not Found	High	High	8.558e-06	7.533e-08	5.2	58.59
FALSE	High	[K].AMHQAQTMEGCSSPMVVK.[F]	1xCarbamidomethyl [C11]; 1xOxidation [M]; 1xPhospho [S/T]	0.000322433	9.23075e-05	1	1	9	Q92879	Q92879 [167-184]		0	2087.84	3.86653e+06	779781	525795	3.62702e+06	922496	689942	4.12374e+06	393185	471336		Peak Found	High	High	Peak Found	High	High	Peak Found	Peak Found	High	High	2.158e-05	7.266e-05	3.07	46.01
FALSE	High	[K].AMIVPSSPSK.[T]	1xPhospho [S7(99.7)]	0.00348866	0.000274748	1	1	3	Q01484	Q01484 [3787-3796]	Q01484 1xPhospho [S3793(99.7)]	0	1096.51		10834016			9.0709e+06			7.70632e+06			Not Found	High	Not Found	Not Found	High	Not Found	Not Found	High	Not Found	High	8.918e-05	0.0008663	3.01	55.85
FALSE	High	[K].AMIVPSSPSK.[T]	1xOxidation [M2]; 1xPhospho [S9(99.6)]	0.0078881	0.000662771	1	1	10	Q01484	Q01484 [3787-3796]	Q01484 1xPhospho [S3795(99.6)]	0	1112.51		5.45752e+06			2.66559e+06			5.02684e+06			Not Found	High	Not Found	Not Found	High	Not Found	Not Found	High	Not Found	High	0.0001889	0.00196	2.3	42.69
FALSE	High	[K].AMIVPSSPSKTPEEVSTPAEEEK.[L]	2xPhospho [S7(100); T11(100)]	1.01182e-05	3.14946e-05	1	1	3	Q01484	Q01484 [3787-3809]	Q01484 2xPhospho [S3793(100); T3797(100)]	1	2603.12		5.94185e+06			6.3067e+06			6.41085e+06			Not Found	Peak Found	Not Found	Not Found	High	Not Found	Not Found	High	Not Found	High	8.558e-06	1.575e-06	3.72	76.78
FALSE	High	[K].AMIVPSSPSKTPEEVSTPAEEEK.[L]	1xOxidation [M2]; 2xPhospho [S7(98.7); T11(100)]	0.000141556	6.12952e-05	1	1	3	Q01484	Q01484 [3787-3809]	Q01484 2xPhospho [S3793(98.7); T3797(100)]	1	2619.12		2.29537e+06			2.72321e+06			2.83086e+06			Not Found	High	Not Found	Not Found	High	Not Found	Not Found	High	Not Found	High	1.484e-05	2.874e-05	3.02	67.84
FALSE	High	[K].AMKPVETHSLQMLHTILSTGSPLK.[A]	1xPhospho [S/T]	0.0868332	0.00440909	1	1	1	Q86V21	Q86V21 [392-415]		0	2699.37			126012			195974			111199		Not Found	Not Found	Peak Found	Not Found	Not Found	Peak Found	Not Found	Not Found	High	High	0.001381	0.01893	1.66	108.34
FALSE	High	[K].AMLSEQNRASPLPSGLLTPPQSGK.[K]	1xPhospho [S10(100)]	5.80751e-06	3.14946e-05	1	1	4	P24864	P24864 [378-401]	P24864 1xPhospho [S387(100)]	1	2559.26			3.25861e+06			4.40307e+06			3.95215e+06		Not Found	Not Found	High	Not Found	Not Found	High	Not Found	Not Found	High	High	8.558e-06	8.553e-07	4.99	98.48
FALSE	High	[K].AMLSEQNRASPLPSGLLTPPQSGK.[K]	1xOxidation [M2]; 2xPhospho [S10(100); T18(100)]	0.000498385	0.000117272	1	1	2	P24864	P24864 [378-401]	P24864 2xPhospho [S387(100); T395(100)]	1	2655.22	785588			954202			917815				Peak Found	Not Found	Not Found	Peak Found	Not Found	Not Found	High	Not Found	Not Found	High	2.656e-05	0.0001184	3.79	91.79
FALSE	High	[K].AMLSEQNRASPLPSGLLTPPQSGK.[K]	2xPhospho [S4(100); T18(99.5)]	0.00383977	0.000298942	1	1	3	P24864	P24864 [378-401]	P24864 2xPhospho [S381(100); T395(99.5)]	1	2639.23	1.63969e+06			1.80632e+06					7.11027e+06		High	Not Found	Not Found	High	Not Found	Not Found	Not Found	Not Found	Peak Found	High	9.402e-05	0.0009537	3.38	98.34
FALSE	High	[K].AMNQQTTLDTPQLER.[K]	1xPhospho [T10(100)]	0.00276742	0.000250905	1	1	1	O95071	O95071 [1960-1974]	O95071 1xPhospho [T1969(100)]	0	1825.82	161211	415860	260826	139218	307482			388804			Peak Found	High	Peak Found	Peak Found	Peak Found	Not Found	Not Found	Peak Found	Not Found	High	8.004e-05	0.0006892	3.19	67.19
FALSE	High	[K].AMNQQTTLDTPQLER.[K]	2xDeamidated [N3; Q4]; 1xPhospho [T10(100)]	0.0512305	0.00279872	1	1	1	O95071	O95071 [1960-1974]	O95071 1xPhospho [T1969(100)]	0	1827.78		1.42564e+06			1.1622e+06			1.02035e+06			Not Found	High	Not Found	Not Found	Peak Found	Not Found	Not Found	Peak Found	Not Found	High	0.0009139	0.01159	1.79	66.59
FALSE	High	[K].AMQCIQIPNGDLQNSPPPACR.[K]	2xCarbamidomethyl [C4; C20]; 1xOxidation [M2]; 1xPhospho [S15(100)]	3.35368e-07	3.14946e-05	1	1	5	Q9Y3M8	Q9Y3M8 [300-320]	Q9Y3M8 1xPhospho [S314(100)]	0	2463.06	1.61421e+06		458819	1.63818e+06		501341	1.57759e+06		674053		High	Not Found	Peak Found	High	Not Found	Peak Found	High	Not Found	Peak Found	High	8.558e-06	3.801e-08	5.36	81.26
FALSE	High	[K].AMQCIQIPNGDLQNSPPPACR.[K]	2xCarbamidomethyl [C4; C20]; 1xPhospho [S15(100)]	1.581e-06	3.14946e-05	1	1	4	Q9Y3M8	Q9Y3M8 [300-320]	Q9Y3M8 1xPhospho [S314(100)]	0	2447.07	2.39621e+06	7074697	1.70837e+06	2.00846e+06	4.70823e+06	1.37571e+06	2.04554e+06	4.49165e+06	1.40532e+06		High	Peak Found	Peak Found	High	Peak Found	Peak Found	High	Peak Found	Peak Found	High	8.558e-06	2.064e-07	5.4	90.65
FALSE	High	[K].AMQCIQIPNGDLQNSPPPACR.[K]	2xCarbamidomethyl [C4; C20]; 1xDeamidated [N9]; 1xPhospho [S15(100)]	0.00922413	0.000726658	1	1	1	Q9Y3M8	Q9Y3M8 [300-320]	Q9Y3M8 1xPhospho [S314(100)]	0	2448.05	1.07144e+06			380516			514058				High	Not Found	Not Found	Peak Found	Not Found	Not Found	Peak Found	Not Found	Not Found	High	0.0002054	0.00229	2.39	91.8
FALSE	High	[K].AMVADNSLYDPESPVTPSTPGSPPVSPGPLSPGGTPGK.[H]	2xPhospho [S26(100); S/T/Y]	0.000169983	6.12952e-05	1	1	1	Q8IUW5	Q8IUW5 [136-173]	Q8IUW5 2xPhospho [S161(100); S/T/Y]	0	3820.71	249089			656724			778190				Peak Found	Not Found	Not Found	Peak Found	Not Found	Not Found	High	Not Found	Not Found	High	1.484e-05	3.529e-05	2.44	108.77
FALSE	High	[K].ANASNSPSSLR.[L]	1xPhospho [S6(99.6)]	0.000402506	0.000117272	1	1	3	Q5T5X7	Q5T5X7 [159-169]	Q5T5X7 1xPhospho [S164(99.6)]	0	1183.51	167214	384653			554990			632283			Peak Found	High	Not Found	Not Found	High	Not Found	Not Found	High	Not Found	High	2.656e-05	9.353e-05	2.6	28.77
FALSE	High	[K].ANDEANQSDTSVSLSEPK.[S]	1xPhospho [S8(100)]	1.33997e-05	3.14946e-05	1	1	3	O95684	O95684 [195-212]	O95684 1xPhospho [S202(100)]	0	1971.82	2.2125e+06			1.83765e+06			2.35261e+06				High	Not Found	Not Found	High	Not Found	Not Found	High	Not Found	Not Found	High	8.558e-06	2.136e-06	4.4	52.8
FALSE	High	[K].ANDVHSSSGPKEYLGMLQYK.[R]	1xDeamidated [N2]; 1xOxidation [M16]; 2xPhospho [Y13(100); S/Y]	0.0694017	0.00362831	1	1	1	Q9NQX4	Q9NQX4 [1348-1367]	Q9NQX4 2xPhospho [Y1360(100); S/Y]	1	2400.98		7571844	1.06845e+07		9.35381e+06	1.01676e+07	2.72978e+08	4.45614e+06	1.03375e+07		Not Found	Peak Found	Peak Found	Not Found	High	Peak Found	Peak Found	Peak Found	Peak Found	High	0.001138	0.01535	2.01	47.14
FALSE	High	[K].ANESSPKPVGPPPER.[D]	1xPhospho [S5(99.6)]	4.93406e-06	3.14946e-05	1	1	4	Q9BQI0	Q9BQI0 [130-144]	Q9BQI0 1xPhospho [S134(99.6)]	0	1641.76		4574163			4.34965e+06			3.36542e+06			Not Found	High	Not Found	Not Found	High	Not Found	Not Found	High	Not Found	High	8.558e-06	7.16e-07	3.67	38.01
FALSE	High	[K].ANESSPKPVGPPPER.[D]	1xDeamidated [N2]; 1xPhospho [S]	0.000584089	0.000117272	1	1	1	Q9BQI0	Q9BQI0 [130-144]		0	1642.75		23513686	104554		1.9868e+07	107908		2.12592e+07	84847.4		Not Found	High	Peak Found	Not Found	Peak Found	Peak Found	Not Found	Peak Found	Peak Found	High	2.656e-05	0.0001412	2.69	38.44
FALSE	High	[K].ANFGASHSASLSLQMFTDSSTVESISLQCACSLK.[A]	2xCarbamidomethyl [C29; C31]; 1xDeamidated [Q14]; 1xOxidation [M15]; 1xPhospho [T17(96.8)]	0.0290754	0.00183735	1	1	1	Q8IXJ9	Q8IXJ9 [1478-1511]	Q8IXJ9 1xPhospho [T1494(96.8)]	0	3731.63		317071	3.05053e+06		209475	3.1837e+06			3.00448e+06		Not Found	Peak Found	Peak Found	Not Found	Peak Found	High	Not Found	Not Found	Peak Found	High	0.0005807	0.006881	2.85	104.13
FALSE	High	[K].ANGNPSPQL.[-]	1xPhospho [S6(100)]	0.0755571	0.003818	1	1	3	O14523	O14523 [698-706]	O14523 1xPhospho [S703(100)]	0	977.409	2.84865e+06	169123		2.77729e+06	158755		2.49933e+06	117247			High	Peak Found	Not Found	High	Peak Found	Not Found	High	Peak Found	Not Found	High	0.001234	0.0166	3.11	47.59
FALSE	High	[K].ANGNPSPQL.[-]	1xDeamidated [N2]; 1xPhospho [S6(100)]	0.144001	0.00707286	1	1	3	O14523	O14523 [698-706]	O14523 1xPhospho [S703(100)]	0	978.393	387988	76639.1		396569			366597				High	Peak Found	Not Found	High	Not Found	Not Found	High	Not Found	Not Found	High	0.002144	0.03151	1.8	47.85
FALSE	High	[K].ANGQENGHVKSNGDLSPK.[G]	1xDeamidated [N12]; 1xPhospho [S]	0.124725	0.00620059	1	1	1	P49006	P49006 [26-43]		1	1932.84								137409			Not Found	Not Found	Not Found	Not Found	Not Found	Not Found	Not Found	High	Not Found	High	0.001895	0.02716	1.67	26.72
FALSE	High	[K].ANGQENGHVKVNGDASPAAAESGAK.[E]	1xDeamidated [N12]; 1xPhospho [S16(100)]	3.39354e-06	3.14946e-05	1	1	2	P29966	P29966 [31-55]	P29966 1xPhospho [S46(100)]	1	2460.08		756849			893108			1.00856e+06			Not Found	High	Not Found	Not Found	Peak Found	Not Found	Not Found	High	Not Found	High	8.558e-06	4.751e-07	5.15	37.24
FALSE	High	[K].ANGQENGHVKVNGDASPAAAESGAK.[E]	2xDeamidated [N12; N/Q]; 1xPhospho [S16(100)]	1.19389e-08	3.14946e-05	1	1	9	P29966	P29966 [31-55]	P29966 1xPhospho [S46(100)]	1	2461.06	1.48367e+06	253432		2.07936e+06	124305		1.65081e+06	379774			High	High	Not Found	High	Peak Found	Not Found	High	Peak Found	Not Found	High	8.558e-06	9.909e-10	6.74	39.74
FALSE	High	[K].ANGQENGHVKVNGDASPAAAESGAK.[E]	3xDeamidated [N6; N12; N/Q]; 1xPhospho [S16(100)]	7.44205e-10	3.14946e-05	1	1	6	P29966	P29966 [31-55]	P29966 1xPhospho [S46(100)]	1	2462.05	878034			1.47803e+06			1.43251e+06				High	Not Found	Not Found	High	Not Found	Not Found	High	Not Found	Not Found	High	8.558e-06	4.786e-11	6.52	41.31
FALSE	High	[K].ANGSQPNSGSPQPAP.[-]	1xDeamidated [N2]; 1xPhospho [S10(100)]	0.00278085	0.000250905	1	1	5	P49848	P49848 [663-677]	P49848 1xPhospho [S672(100)]	0	1489.6	8.32739e+06	344789	22285.1	8.75495e+06	205426	34628.9	9.63671e+06	258944			High	Peak Found	Peak Found	High	Peak Found	Peak Found	High	Peak Found	Not Found	High	8.004e-05	0.0006926	3.54	32.92
FALSE	High	[K].ANIVDQSHLHDSSQK.[G]	1xPhospho [S12(99.7)]	0.000177733	6.12952e-05	1	1	3	Q99570	Q99570 [802-816]	Q99570 1xPhospho [S813(99.7)]	0	1758.78		3788393	37393.6		3.79235e+06	37901.7		3.06368e+06			Not Found	High	Peak Found	Not Found	High	Peak Found	Not Found	High	Not Found	High	1.484e-05	3.71e-05	3.83	39.05
FALSE	High	[K].ANLQQAIVTPLKPVDNTYYK.[E]	1xPhospho [T9(100)]	0.00633333	0.000481764	1	1	3	Q9ULW0	Q9ULW0 [64-83]	Q9ULW0 1xPhospho [T72(100)]	0	2356.19	154097			185998			179560		222268		High	Not Found	Not Found	High	Not Found	Not Found	High	Not Found	Peak Found	High	0.0001441	0.001573	1.96	96.49
FALSE	High	[K].ANMGVSREDVTFEDHPLNPNPDSR.[W]	1xPhospho [S/T]	1.49544e-06	3.14946e-05	1	1	3	Q9NVG8	Q9NVG8 [86-109]		1	2777.2			1.31423e+06			1.48343e+06			1.03104e+06		Not Found	Not Found	High	Not Found	Not Found	High	Not Found	Not Found	High	High	8.558e-06	1.946e-07	4.08	81.57
FALSE	High	[K].ANNIHSSPSFTHLDK.[S]	1xPhospho [S/T]	2.41954e-07	3.14946e-05	1	1	3	Q8NEM0	Q8NEM0 [271-285]		0	1747.78			5.53959e+06			6.35962e+06			5.48379e+06		Not Found	Not Found	High	Not Found	Not Found	High	Not Found	Not Found	High	High	8.558e-06	2.66e-08	5.96	53.48
FALSE	High	[K].ANNLSSLSK.[K]	1xPhospho [S8(100)]	0.00723844	0.000572771	1	1	4	O75396	O75396 [170-178]	O75396 1xPhospho [S177(100)]	0	1013.47		1.11553e+06	81616.4		1.06884e+06			1.08889e+06	160936		Not Found	High	Peak Found	Not Found	High	Not Found	Not Found	High	Peak Found	High	0.0001666	0.001799	2.51	43.28
FALSE	High	[K].ANNSQEPSPQLASSVASTR.[S]	1xPhospho [S8(100)]	7.67021e-07	3.14946e-05	1	1	10	Q96HC4	Q96HC4 [306-324]	Q96HC4 1xPhospho [S313(100)]	0	2023.91		7.96261e+06	255820		1.23636e+07	212617	82056.4	8.04962e+06	222973		Not Found	High	Peak Found	Not Found	High	Peak Found	Peak Found	High	Peak Found	High	8.558e-06	9.37e-08	5.36	63.85
FALSE	High	[K].ANNSQEPSPQLASSVASTR.[S]	1xDeamidated [Q5]; 1xPhospho [S/T]	0.0564501	0.0030331	1	1	1	Q96HC4	Q96HC4 [306-324]		0	2024.89		231681			365961	107321		320853			Not Found	Peak Found	Not Found	Not Found	Peak Found	Peak Found	Not Found	High	Not Found	High	0.0009867	0.01265	2.08	64.66
FALSE	High	[K].ANQISPSNSSLK.[N]	1xPhospho [S5(100)]	0.00201099	0.000208857	1	1	4	Q86UU0	Q86UU0 [84-95]	Q86UU0 1xPhospho [S88(100)]	0	1325.61	313504	10041328	33798.2	149867	1.37237e+07		141081	8.24028e+06	81374.2		Peak Found	High	Peak Found	Peak Found	High	Not Found	Peak Found	High	Peak Found	High	7.264e-05	0.000504	2.64	43.67
FALSE	High	[K].ANSDDERPVASDNDDEK.[Q]	2xPhospho [S3(100); S11(100)]	9.51143e-07	3.14946e-05	1	1	10	Q8WVC0	Q8WVC0 [210-226]	Q8WVC0 2xPhospho [S212(100); S220(100)]	0	2036.71	3.61514e+07		107441	4.89391e+07		104580	5.12888e+07		93289.5		High	Not Found	Peak Found	High	Not Found	Peak Found	High	Not Found	High	High	8.558e-06	1.185e-07	6.34	26.69
FALSE	High	[K].ANSDDERPVASDNDDEK.[Q]	1xDeamidated [N2]; 2xPhospho [S3(100); S11(100)]	0.000257391	6.12952e-05	1	1	5	Q8WVC0	Q8WVC0 [210-226]	Q8WVC0 2xPhospho [S212(100); S220(100)]	0	2037.7	1.91051e+06			1.51436e+06			2.10606e+06				High	Not Found	Not Found	High	Not Found	Not Found	High	Not Found	Not Found	High	1.484e-05	5.646e-05	3.96	26.84
FALSE	High	[K].ANSDDERPVASDNDDEK.[Q]	1xPhospho [S11(100)]	0.000225595	6.12952e-05	1	1	3	Q8WVC0	Q8WVC0 [210-226]	Q8WVC0 1xPhospho [S220(100)]	0	1956.75	460769			462155			572227				High	Not Found	Not Found	High	Not Found	Not Found	High	Not Found	Not Found	High	1.484e-05	4.851e-05	4.24	24.48
FALSE	High	[K].ANSDDERPVASDNDDEKQNSDDEEQPQLSDEEK.[M]	2xPhospho [S3(100); S11(99.2)]	0.00575644	0.000458804	1	1	1	Q8WVC0	Q8WVC0 [210-242]	Q8WVC0 2xPhospho [S212(100); S220(99.2)]	1	3908.48	503917			175401			311600				High	Not Found	Not Found	Peak Found	Not Found	Not Found	Peak Found	Not Found	Not Found	High	0.0001396	0.001432	2.48	49.51
FALSE	High	[K].ANSDDERPVASDNDDEKQNSDDEEQPQLSDEEK.[M]	3xPhospho [S3(100); S20(100); S29(100)]	0.0107966	0.000838259	1	1	4	Q8WVC0	Q8WVC0 [210-242]	Q8WVC0 3xPhospho [S212(100); S229(100); S238(100)]	1	3988.44	1.18382e+06			646604			1.04887e+06				Peak Found	Not Found	Not Found	High	Not Found	Not Found	High	Not Found	Not Found	High	0.0002414	0.002684	2.89	49.66
FALSE	High	[K].ANSNLVLQADR.[S]	1xPhospho [S3(100)]	0.0130773	0.000965789	1	1	1	O75643	O75643 [15-25]	O75643 1xPhospho [S17(100)]	0	1280.6	715215	1401712			1.51586e+06			1.83958e+06			Peak Found	High	Not Found	Not Found	Peak Found	Not Found	Not Found	Peak Found	Not Found	High	0.0002887	0.003234	2.21	62.57
FALSE	High	[K].ANSPEKPPEAGAAHKPR.[A]	1xPhospho [S3(100)]	2.55066e-09	3.14946e-05	1	1	28	Q9UFC0	Q9UFC0 [210-226]	Q9UFC0 1xPhospho [S212(100)]	0	1836.88		4.72417e+07	995014		4.0991e+07	1.17381e+06		3.89554e+07	898047		Not Found	High	High	Not Found	High	High	Not Found	High	High	High	8.558e-06	1.841e-10	6.38	24.62
FALSE	High	[K].ANSPEKPPEAGAAHKPR.[A]	1xDeamidated [N2]; 1xPhospho [S3(100)]	5.52636e-08	3.14946e-05	1	1	4	Q9UFC0	Q9UFC0 [210-226]	Q9UFC0 1xPhospho [S212(100)]	0	1837.86		692276			766189			812404			Not Found	High	Not Found	Not Found	High	Not Found	Not Found	High	Not Found	High	8.558e-06	5.293e-09	5.16	25.96
FALSE	High	[K].ANSWQLVETPEK.[R]	1xPhospho [T9(100)]	0.000147573	6.12952e-05	1	1	4	Q9Y2H0	Q9Y2H0 [907-918]	Q9Y2H0 1xPhospho [T915(100)]	0	1481.67	349804	7252869		315053	7.25472e+06	712303		8.15545e+06	614647		Peak Found	High	Not Found	Peak Found	Peak Found	Peak Found	Not Found	High	Peak Found	High	1.484e-05	3.015e-05	3.98	80.61
FALSE	High	[K].ANSWQLVETPEKR.[K]	1xPhospho [T9(100)]	1.59868e-06	3.14946e-05	1	1	3	Q9Y2H0	Q9Y2H0 [907-919]	Q9Y2H0 1xPhospho [T915(100)]	1	1637.77		515430	1.44357e+06		412362	1.96363e+06			2.41994e+06		Not Found	Peak Found	High	Not Found	Peak Found	High	Not Found	Not Found	High	High	8.558e-06	2.087e-07	5.2	71.06
FALSE	High	[K].ANTAQEQQYGSHEENLPADLEALQR.[E]	1xPhospho [S11(100)]	6.66789e-05	3.14946e-05	1	1	1	P36383	P36383 [316-340]	P36383 1xPhospho [S326(100)]	0	2892.28	5.71094e+06	1.94992e+06	1.13006e+06	1.856e+06	1.96791e+06	918107	1.59804e+06	1.35244e+06	1.87466e+06		Peak Found	Peak Found	Peak Found	Peak Found	Peak Found	Peak Found	Peak Found	High	Peak Found	High	8.558e-06	1.248e-05	4.41	96.75
FALSE	High	[K].ANTAQEQQYGSHEENLPADLEALQR.[E]	1xDeamidated [N/Q]; 1xPhospho [S11(100)]	3.49337e-07	3.14946e-05	1	1	3	P36383	P36383 [316-340]	P36383 1xPhospho [S326(100)]	0	2893.26		1465470									Not Found	High	Not Found	Not Found	High	Not Found	Not Found	High	Not Found	High	8.558e-06	3.975e-08	6.38	95.52
FALSE	High	[K].ANTSGDFEK.[D]	1xPhospho [S4(100)]	0.00236434	0.000231016	2	7	3	P49792; Q99666	P49792 [1990-1998]; Q99666 [1014-1022]	P49792 1xPhospho [S1993(100)]; Q99666 1xPhospho [S1017(100)]	0	1048.4	2.49652e+06			3.16833e+06			3.30406e+06	89067.1		Shared	High	Not Found	Not Found	High	Not Found	Not Found	High	Peak Found	Not Found	High	7.637e-05	0.0005898	2.84	27.55
FALSE	High	[K].ANVSPEQPPLFTHTVK.[D]	1xPhospho [S4(100)]	8.72999e-05	3.14946e-05	2	2	7	A6QL64; Q5JPF3	A6QL64 [475-490]; Q5JPF3 [509-524]	A6QL64 1xPhospho [S478(100)]; Q5JPF3 1xPhospho [S512(100)]	0	1844.89	548184		1.00755e+06	652832		1.07646e+06	347680		1.68358e+06	Shared	High	Not Found	High	High	Not Found	High	High	Not Found	High	High	8.558e-06	1.681e-05	2.91	83.8
FALSE	High	[K].ANVSSPHREFPPATAR.[E]	1xPhospho [S5(100)]	1.05916e-06	3.14946e-05	1	1	129	Q92530	Q92530 [149-164]	Q92530 1xPhospho [S153(100)]	1	1816.85	1.14898e+07		4.65195e+07	1.17573e+07		2.38674e+07	1.3938e+07		3.90203e+07		High	Not Found	High	High	Not Found	High	High	Not Found	High	High	8.558e-06	1.331e-07	4.19	46.19
FALSE	High	[K].ANYNLPIMVTDSGKPPMTNITDLR.[V]	2xDeamidated [N4; N19]; 2xPhospho [T10(95.9); T/S/Y]	0.163778	0.0075647	1	1	2	P55290	P55290 [653-676]	P55290 2xPhospho [T662(95.9); T/S/Y]	0	2823.24			763970			461753			451091		Not Found	Not Found	Peak Found	Not Found	Not Found	High	Not Found	Not Found	Peak Found	High	0.002309	0.03627	1.56	29.5
FALSE	High	[K].APAASKAPAAPK.[V]	1xPhospho [S5(100)]	0.145643	0.00714752	1	1	2	Q9P2P1	Q9P2P1 [656-667]	Q9P2P1 1xPhospho [S660(100)]	1	1159.59		2.04224e+06			2.31132e+06			2.00889e+06			Not Found	High	Not Found	Not Found	Peak Found	Not Found	Not Found	High	Not Found	High	0.002154	0.03188	2.09	39.86
FALSE	High	[K].APAGPSLEETSVSSPK.[G]	1xPhospho [S14(100)]	6.02593e-05	3.14946e-05	1	1	3	Q6AI08	Q6AI08 [630-645]	Q6AI08 1xPhospho [S643(100)]	0	1636.75		2.46288e+06	77351.7		1.96695e+06	93820.7		1.92049e+06	46288.4		Not Found	High	Peak Found	Not Found	High	Peak Found	Not Found	High	Peak Found	High	8.558e-06	1.117e-05	4.29	61.71
FALSE	High	[K].APAGQEEPGTPPSSPLSAEQLDR.[I]	1xPhospho [T10(100)]	2.96723e-07	3.14946e-05	1	1	4	P13051	P13051 [51-73]	P13051 1xPhospho [T60(100)]	0	2414.09		2.0575e+06		8.72191e+06	2.28364e+06	3.18032e+06		1.58567e+06	2.32488e+06		Not Found	High	Not Found	Peak Found	High	Peak Found	Not Found	High	Peak Found	High	8.558e-06	3.318e-08	5.86	82.71
FALSE	High	[K].APAGQEEPGTPPSSPLSAEQLDR.[I]	2xPhospho [T10(100); S14(100)]	1.29615e-05	3.14946e-05	1	1	13	P13051	P13051 [51-73]	P13051 2xPhospho [T60(100); S64(100)]	0	2494.05		8.04274e+06	298929		7.94072e+06	1.95856e+06		9.17642e+06	227774		Not Found	High	Peak Found	Not Found	High	Peak Found	Not Found	High	Peak Found	High	8.558e-06	2.06e-06	4.83	79.6
FALSE	High	[K].APAPAPPPSGSTSCGDRDSR.[R]	1xCarbamidomethyl [C14]; 1xPhospho [S/T]	0.00314247	0.000250905	1	1	3	Q9H7N4	Q9H7N4 [662-681]		1	2062.86		758237			754260			557432			Not Found	High	Not Found	Not Found	High	Not Found	Not Found	High	Not Found	High	8.46e-05	0.0007837	3.12	34.67
FALSE	High	[K].APAPLGTVADSLRASDGQLQAK.[A]	1xPhospho [S15(99.4)]	4.09796e-05	3.14946e-05	1	1	5	Q9BRG2	Q9BRG2 [187-208]	Q9BRG2 1xPhospho [S201(99.4)]	1	2246.12	2.96231e+06			3.04681e+06			3.17421e+06				High	Not Found	Not Found	High	Not Found	Not Found	High	Not Found	Not Found	High	8.558e-06	7.301e-06	4.91	93.41
FALSE	High	[K].APAPPPKPETPEK.[T]	1xPhospho [T10(100)]	9.14473e-05	3.14946e-05	1	1	3	Q9ULL5	Q9ULL5 [1696-1708]	Q9ULL5 1xPhospho [T1705(100)]	0	1438.7		705018	23866.5		530060	25226.4		839836	27747.9		Not Found	High	Peak Found	Not Found	High	Peak Found	Not Found	High	Peak Found	High	8.558e-06	1.767e-05	4.13	34.54
FALSE	High	[K].APAPSKPGESQESQGTPGELPST.[-]	1xPhospho [S/T]	0.00995105	0.000772656	1	1	2	Q5UAW9	Q5UAW9 [313-335]		0	2332.03	328222	153415		118332	210500	84106.2		218789			Peak Found	High	Not Found	Peak Found	Peak Found	Peak Found	Not Found	High	Not Found	High	0.0002145	0.002477	1.5	58.78
FALSE	High	[K].APAPVVLGSPVVLGPPVGQAR.[V]	1xPhospho [S9(100)]	5.67948e-07	3.14946e-05	1	1	15	Q6ZN55	Q6ZN55 [156-176]	Q6ZN55 1xPhospho [S164(100)]	0	2061.13			9.62163e+06			7.13804e+06			7.81439e+06		Not Found	Not Found	High	Not Found	Not Found	High	Not Found	Not Found	High	High	8.558e-06	6.743e-08	4.29	114.09
FALSE	High	[K].APASPGAGNPPGTPK.[G]	1xPhospho [S4(100)]	2.3164e-06	3.14946e-05	1	1	7	Q9ULD9	Q9ULD9 [624-638]	Q9ULD9 1xPhospho [S627(100)]	0	1398.64		4.90139e+06	52500.4		6.54745e+06	46815		5.7857e+06	34492.2		Not Found	High	Peak Found	Not Found	High	Peak Found	Not Found	High	Peak Found	High	8.558e-06	3.135e-07	4.35	36.81
FALSE	High	[K].APASPGAGNPPGTPK.[G]	2xPhospho [S4(100); T13(100)]	0.00797347	0.000662771	1	1	2	Q9ULD9	Q9ULD9 [624-638]	Q9ULD9 2xPhospho [S627(100); T636(100)]	0	1478.61	923406	242170			135849	157209	1.33461e+06	305966			Peak Found	High	Not Found	Not Found	Peak Found	Peak Found	High	Peak Found	Not Found	High	0.0001889	0.001985	2.78	33.67
FALSE	High	[K].APASPGAGSDAQGPQFGWDHSLHK.[R]	1xPhospho [S4(100)]	1.97613e-11	3.14946e-05	1	1	3	Q5T6F0	Q5T6F0 [12-35]	Q5T6F0 1xPhospho [S15(100)]	0	2498.09	5.33591e+06			8.73086e+06			7.34002e+06	232683	2.17189e+06		High	Not Found	Not Found	High	Not Found	Not Found	High	Peak Found	Peak Found	High	8.558e-06	9.094e-13	8.71	75.21
FALSE	High	[K].APATFNSPGNPQLPGSSQPAASAPSSAAGR.[D]	1xPhospho [T/S]	1.07349e-05	3.14946e-05	1	1	3	Q6ZVF9	Q6ZVF9 [90-119]		0	2873.32										No Quan Values	Not Found	Not Found	Not Found	High	Not Found	Not Found	High	Not Found	Not Found	High	8.558e-06	1.675e-06	3.3
FALSE	High	[K].APDPEGLARPVSPDSPEIISELQQYADVAAAR.[E]	2xPhospho [S12(100); S15(100)]	8.89982e-12	3.14946e-05	1	1	5	Q9Y4B4	Q9Y4B4 [1158-1189]	Q9Y4B4 2xPhospho [S1169(100); S1172(100)]	0	3522.62	560035			1.42977e+07			1.04593e+07				Peak Found	High	Not Found	High	High	Not Found	High	High	Not Found	High	8.558e-06	3.795e-13	8.62	124.29
FALSE	High	[K].APDSTLRSPSSPIHEEDEEK.[L]	2xPhospho [S11(99); S/T]	0.00126225	0.000188186	1	1	1	O60291	O60291 [450-469]	O60291 2xPhospho [S460(99); S/T]	1	2383.97	2.1168e+06	330051		2.09038e+06			1.78334e+06	260726			Peak Found	Peak Found	Not Found	Peak Found	Not Found	Not Found	High	Peak Found	Not Found	High	5.935e-05	0.000317	2.97	53.22
FALSE	High	[K].APDTNKEDDSKDNDSESDYMFMAPGAGAIPK.[N]	1xDeamidated [N]; 1xOxidation [M]; 1xPhospho [S/T/Y]	2.18891e-07	3.14946e-05	1	1	3	O14654	O14654 [761-791]		2	3413.37		875556	5.72107e+06		1.21598e+06	2.75133e+06			6.28492e+06		Not Found	Peak Found	Peak Found	Not Found	High	High	Not Found	Not Found	High	High	8.558e-06	2.378e-08	4.69	87.53
FALSE	High	[K].APDTNKEDDSKDNDSESDYMFMAPGAGAIPK.[N]	1xPhospho [S15(99.5)]	6.45824e-08	3.14946e-05	1	1	6	O14654	O14654 [761-791]	O14654 1xPhospho [S775(99.5)]	2	3396.39		552368	1.27735e+07		457798	1.34204e+07		526127	1.33318e+07		Not Found	Peak Found	High	Not Found	Peak Found	High	Not Found	Peak Found	High	High	8.558e-06	6.268e-09	4.72	96.11
FALSE	High	[K].APDTNKEDDSKDNDSESDYMFMAPGAGAIPK.[N]	1xOxidation [M]; 1xPhospho [S/T/Y]	3.51939e-07	3.14946e-05	1	1	8	O14654	O14654 [761-791]		2	3412.39	1.22892e+06	706824	1.06141e+07	638563	2.51078e+06	7.69501e+06			8.53621e+06		Peak Found	High	High	Peak Found	High	High	Not Found	Not Found	High	High	8.558e-06	4.003e-08	4.7	86.66
FALSE	High	[K].APDTNKEDDSKDNDSESDYMFMAPGAGAIPK.[N]	2xOxidation [M20; M22]; 1xPhospho [T/S/Y]	0.000250536	6.12952e-05	1	1	1	O14654	O14654 [761-791]		2	3428.38			788154		515080	711549	442921		1.0692e+06		Not Found	Not Found	Peak Found	Not Found	Peak Found	Peak Found	Peak Found	Not Found	High	High	1.484e-05	5.466e-05	4.19	78.38
FALSE	High	[K].APEAAVSEDGKSDDELLSSK.[A]	2xPhospho [S7(100); S12(100)]	4.35828e-08	3.14946e-05	1	1	6	Q8NEY1	Q8NEY1 [188-207]	Q8NEY1 2xPhospho [S194(100); S199(100)]	1	2207.9	6.88431e+06			7.85387e+06	102803		7.10426e+06	123904			High	Not Found	Not Found	High	Peak Found	Not Found	High	Peak Found	Not Found	High	8.558e-06	4.076e-09	5.47	65.12
FALSE	High	[K].APEAAVSEDGKSDDELLSSK.[A]	1xPhospho [S12(100)]	2.96973e-09	3.14946e-05	1	1	23	Q8NEY1	Q8NEY1 [188-207]	Q8NEY1 1xPhospho [S199(100)]	1	2127.93	2.7716e+07	1.38336e+06	202450	2.7847e+07		201666	2.73286e+07	2.97855e+06	314685		High	High	Peak Found	High	Not Found	Peak Found	High	Peak Found	Peak Found	High	8.558e-06	2.173e-10	6.99	63.39
FALSE	High	[K].APELPNTSSSPSLK.[M]	1xPhospho [T7(98.7)]	7.98247e-05	3.14946e-05	1	1	8	Q9UN79	Q9UN79 [301-314]	Q9UN79 1xPhospho [T307(98.7)]	0	1507.7		284813	1.02472e+06		192597	1.57004e+06			2.07279e+06		Not Found	High	High	Not Found	High	High	Not Found	Not Found	High	High	8.558e-06	1.524e-05	4.2	66.95
FALSE	High	[K].APEPEEEIEEVEESEDEGEDPALDSLSQAIAFQQAK.[I]	1xPhospho [S14(100)]	4.25614e-09	3.14946e-05	1	1	4	Q8TBF4	Q8TBF4 [142-177]	Q8TBF4 1xPhospho [S155(100)]	0	4038.74		308434			533790	750359					Not Found	High	High	Not Found	High	Peak Found	Not Found	Not Found	High	High	8.558e-06	3.215e-10	6.39	122.92
FALSE	High	[K].APESESEKPTPLSTGQGNR.[A]	1xPhospho [S4(100)]	8.07412e-06	3.14946e-05	1	1	3	Q6AHZ1	Q6AHZ1 [385-403]	Q6AHZ1 1xPhospho [S388(100)]	0	2064.92		380113			377362			310768			Not Found	High	Not Found	Not Found	High	Not Found	Not Found	High	Not Found	High	8.558e-06	1.229e-06	3.75	44.02
FALSE	High	[K].APESSDDSEDSSDSSSGSEEDGEGPQGAK.[S]	1xPhospho [S]	2.52032e-07	3.14946e-05	1	1	3	Q13428	Q13428 [1139-1167]		0	2923.04	702615			804548			861645				High	Not Found	Not Found	High	Not Found	Not Found	High	Not Found	Not Found	High	8.558e-06	2.773e-08	4.65	29.1
FALSE	High	[K].APFHTPPEEPNECDFK.[N]	1xCarbamidomethyl [C13]; 1xPhospho [T5(100)]	0.000140088	6.12952e-05	1	1	5	Q9UBU7	Q9UBU7 [549-564]	Q9UBU7 1xPhospho [T553(100)]	0	1994.8		571737			436890			512621			Not Found	High	Not Found	Not Found	High	Not Found	Not Found	High	Not Found	High	1.484e-05	2.849e-05	3.08	72.85
FALSE	High	[K].APFHTPPEEPNECDFK.[N]	1xCarbamidomethyl [C13]; 1xDeamidated [N11]; 1xPhospho [T5(100)]	0.0230618	0.00155325	1	1	1	Q9UBU7	Q9UBU7 [549-564]	Q9UBU7 1xPhospho [T553(100)]	0	1995.78										No Quan Values	Not Found	Not Found	Not Found	Not Found	High	Not Found	Not Found	Not Found	Not Found	High	0.0004801	0.005559	2.09
FALSE	High	[K].APFLGSGGTIAPSSFSSR.[G]	1xPhospho [S6(99.5)]	0.00120225	0.000188186	1	1	4	Q96PY6	Q96PY6 [423-440]	Q96PY6 1xPhospho [S428(99.5)]	0	1818.84			324743			339177			380059		Not Found	Not Found	High	Not Found	Not Found	High	Not Found	Not Found	High	High	5.378e-05	0.0003027	2.61	104.59
FALSE	High	[K].APGAGALQLSPASPLTDQPASSQDCSEDEEDEEIDVDD.[-]	1xCarbamidomethyl [C25]; 2xPhospho [S13(99.1); S/T]	0.00232038	0.000231016	1	1	3	P52954	P52954 [244-281]	P52954 2xPhospho [S256(99.1); S/T]	0	4118.61					297882			439673			Not Found	High	Not Found	Not Found	High	Not Found	Not Found	High	Not Found	High	7.637e-05	0.0005798	2.59	109.79
FALSE	High	[K].APGASPGNPLSPSLSDK.[D]	2xPhospho [S11(100); S13(99.5)]	0.129143	0.0064509	1	1	1	Q7Z5J4	Q7Z5J4 [1348-1364]	Q7Z5J4 2xPhospho [S1358(100); S1360(99.5)]	0	1754.74		187740			216285			207367			Not Found	Peak Found	Not Found	Not Found	High	Not Found	Not Found	Peak Found	Not Found	High	0.001966	0.02813	2.45	77.31
FALSE	High	[K].APGMEGTAALHGDSPARPQQAK.[E]	1xPhospho [S14(100)]	0.00100262	0.000188186	1	1	3	O95359	O95359 [1755-1776]	O95359 1xPhospho [S1768(100)]	0	2270.04		195572	220424		258308	252648			475541		Not Found	Peak Found	Peak Found	Not Found	High	High	Not Found	Not Found	High	High	4.8e-05	0.0002517	3.38	49.17
FALSE	High	[K].APIDTSDVEEK.[A]	1xPhospho [S6(100)]	5.48389e-05	3.14946e-05	1	1	12	Q06265	Q06265 [301-311]	Q06265 1xPhospho [S306(100)]	0	1283.54	2.55162e+08	483843	448882	2.45471e+08	400446	466536	2.56188e+08	440042	359077		High	Peak Found	High	High	Peak Found	High	High	Peak Found	High	High	8.558e-06	1.006e-05	3.29	52.03
FALSE	High	[K].APKPDGPGGGPGGSHMGGNYGDDR.[R]	1xPhospho [S14(100)]	1.3301e-05	3.14946e-05	1	1	3	P35637	P35637 [449-472]	P35637 1xPhospho [S462(100)]	0	2332.94		693469			814522			836933			Not Found	High	Not Found	Not Found	High	Not Found	Not Found	High	Not Found	High	8.558e-06	2.117e-06	3.4	40.58
FALSE	High	[K].APKPDGPGGGPGGSHMGGNYGDDR.[R]	1xOxidation [M16]; 1xPhospho [S14(100)]	1.1664e-06	3.14946e-05	1	1	2	P35637	P35637 [449-472]	P35637 1xPhospho [S462(100)]	0	2348.94		870085			1.02803e+06			888847			Not Found	Peak Found	Not Found	Not Found	High	Not Found	Not Found	High	Not Found	High	8.558e-06	1.482e-07	5.87	32
FALSE	High	[K].APKPEDIDEEDDDVPDLVENFDEASK.[N]	1xPhospho [S25(100)]	5.09958e-05	3.14946e-05	1	1	1	Q96K17	Q96K17 [129-154]	Q96K17 1xPhospho [S153(100)]	0	3011.26		482574	1.59968e+06			964047		773514			Not Found	Peak Found	Peak Found	Not Found	Not Found	Peak Found	Not Found	High	Not Found	High	8.558e-06	9.283e-06	3.26	105.39
FALSE	High	[K].APLATGEDDDDEVPDLVENFDEASK.[N]	1xPhospho [S24(100)]	0.00219424	0.000231016	1	1	2	P20290	P20290 [178-202]	P20290 1xPhospho [S201(100)]	0	2771.15										No Quan Values	Not Found	Not Found	Not Found	Not Found	Not Found	Not Found	Not Found	High	Not Found	High	7.637e-05	0.0005476	2.42
FALSE	High	[K].APLATGEDDDDEVPDLVENFDEASKNEAN.[-]	2xDeamidated [N19; N26]; 1xPhospho [S24(100)]	0.000436481	0.000117272	1	1	2	P20290	P20290 [178-206]	P20290 1xPhospho [S201(100)]	1	3201.28					1.03042e+06			1.51831e+06			Not Found	High	Not Found	Not Found	Peak Found	Not Found	Not Found	High	Not Found	High	2.656e-05	0.0001022	3.02	110.82
[truncated: 39,061 more rows]
