# Supplementary material for: Comprehensive Evaluation of Different TiO2-Based Phosphopeptide Enrichment and Fractionation Methods for Phosphoproteomics
Source: Cells. 2022 Jun 28;11(13):2047. doi: 10.3390/cells11132047 (PMC9265536; doi:10.3390/cells11132047)
Supplement: Supplementary file 1 [file cells-11-02047-s001.zip › Supplementary Table S2 Phosphopeptides identified from the glutamic acid method (three replicates).xlsx]

## Sheet: Glutamic acid_01
Checked	Confidence	Annotated Sequence	Modifications	Qvality PEP	Qvality q-value	# Protein Groups	# Proteins	# PSMs	Master Protein Accessions	Positions in Master Proteins	Modifications in Master Proteins	# Missed Cleavages	Theo. MH+ [Da]	Abundances (Normalized): F1: Sample	Quan Info	Found in Sample: [S1] F1: Sample	Confidence (by Search Engine): Sequest HT	Percolator q-Value (by Search Engine): Sequest HT	Percolator PEP (by Search Engine): Sequest HT	XCorr (by Search Engine): Sequest HT	Top Apex RT [min]
FALSE	High	[-].METDESPSPLPCGPAGEAVMESR.[A]	1xAcetyl [N-Term]; 1xCarbamidomethyl [C12]; 1xOxidation [M20]; 1xPhospho [T/S]	1.94187e-05	0.000172587	1	1	1	Q8WYQ5	Q8WYQ5 [1-23]	Q8WYQ5 1xAcetyl [N-Term]	0	2585.02		No Quan Values	High	High	0.000141	0.0001421	2.3
FALSE	High	[-].METDESPSPLPCGPAGEAVMESR.[A]	1xAcetyl [N-Term]; 1xCarbamidomethyl [C12]; 1xPhospho [S/T]	7.59895e-12	6.70276e-05	1	1	1	Q8WYQ5	Q8WYQ5 [1-23]	Q8WYQ5 1xAcetyl [N-Term]	0	2569.03	1.51511e+06		High	High	6.435e-05	6.363e-07	4.88	109.59
FALSE	High	[-].METDAPQPGLASPDSPHDPCK.[M]	1xAcetyl [N-Term]; 1xCarbamidomethyl [C20]; 1xDeamidated [Q7]; 1xPhospho [S15(100)]	2.4036e-07	6.70276e-05	1	1	1	O43347	O43347 [1-21]	O43347 1xAcetyl [N-Term]; 1xPhospho [S15(100)]	0	2372.94		No Quan Values	High	High	6.435e-05	3.229e-05	4.62
FALSE	High	[-].METDAPQPGLASPDSPHDPCK.[M]	1xAcetyl [N-Term]; 1xCarbamidomethyl [C20]; 1xPhospho [S12(100)]	2.32862e-10	6.70276e-05	1	1	3	O43347	O43347 [1-21]	O43347 1xAcetyl [N-Term]; 1xPhospho [S12(100)]	0	2371.96	1.12754e+06		High	High	6.435e-05	2.35e-06	5.42	83.56
FALSE	High	[-].MEDSMDMDMSPLRPQNYLFGCELK.[A]	1xAcetyl [N-Term]; 1xCarbamidomethyl [C21]; 1xDeamidated [N16]; 1xOxidation [M7]; 1xPhospho [S10(99.2)]	0.196757	0.00934087	1	1	1	P06748	P06748 [1-24]	P06748 1xAcetyl [N-Term]; 1xPhospho [S10(99.2)]	0	3046.2		No Quan Values	High	High	0.005472	0.09183	2
FALSE	High	[-].MEDSMDMDMSPLRPQNYLFGCELK.[A]	1xAcetyl [N-Term]; 1xCarbamidomethyl [C21]; 1xOxidation [M7]; 1xPhospho [S10(100)]	2.05904e-14	6.70276e-05	1	1	1	P06748	P06748 [1-24]	P06748 1xAcetyl [N-Term]; 1xPhospho [S10(100)]	0	3045.22	26056642		High	High	6.435e-05	6.671e-08	6	122.64
FALSE	High	[-].MEDSMDMDMSPLRPQNYLFGCELK.[A]	1xAcetyl [N-Term]; 1xCarbamidomethyl [C21]; 1xPhospho [S10(100)]	1.4311e-13	6.70276e-05	1	1	1	P06748	P06748 [1-24]	P06748 1xAcetyl [N-Term]; 1xPhospho [S10(100)]	0	3029.23	22882474		High	High	6.435e-05	1.398e-07	5.75	122.96
FALSE	High	[-].MEDSMDMDMSPLRPQNYLFGCELK.[A]	1xAcetyl [N-Term]; 1xCarbamidomethyl [C21]; 2xOxidation [M5; M7]; 1xPhospho [S10(99.6)]	1.37234e-11	6.70276e-05	1	1	1	P06748	P06748 [1-24]	P06748 1xAcetyl [N-Term]; 1xPhospho [S10(99.6)]	0	3061.22	59794900		High	High	6.435e-05	7.98e-07	5.76	122.38
FALSE	High	[-].MNISGSSCGSPNSADTSSDFK.[D]	1xAcetyl [N-Term]; 1xCarbamidomethyl [C8]; 1xPhospho [S10(94.8)]	0.0290982	0.00149227	1	1	1	Q99708	Q99708 [1-21]	Q99708 1xAcetyl [N-Term]; 1xPhospho [S10(94.8)]	0	2270.86	105313		High	High	0.0009805	0.01231	1.71	90.31
FALSE	High	[-].MNYPGRGSPRSPEHNGR.[G]	1xAcetyl [N-Term]; 1xDeamidated [N15]; 2xPhospho [S8(100); S11(100)]	0.00166556	0.000227688	1	1	1	Q8NEL9	Q8NEL9 [1-17]	Q8NEL9 1xAcetyl [N-Term]; 2xPhospho [S8(100); S11(100)]	2	2114.83	302087		High	High	0.0001797	0.001034	2.41	52.57
FALSE	High	[-].MNTAPSRPSPTRR.[D]	1xAcetyl [N-Term]; 1xDeamidated [N2]; 1xPhospho [S9(99.6)]	0.00323581	0.000276275	1	1	2	Q9HCD5	Q9HCD5 [1-13]	Q9HCD5 1xAcetyl [N-Term]; 1xPhospho [S9(99.6)]	1	1593.72	1.19317e+06		High	High	0.0002038	0.001701	2.44	49.08
FALSE	High	[-].MDRNPSPPPPGR.[D]	1xAcetyl [N-Term]; 1xDeamidated [N4]; 1xPhospho [S6(100)]	0.018278	0.0010473	1	1	1	Q96ER3	Q96ER3 [1-12]	Q96ER3 1xAcetyl [N-Term]; 1xPhospho [S6(100)]	1	1443.61	284894		High	High	0.0007424	0.007847	2.31	53.4
FALSE	High	[-].MEPAPARSPRPQQDPARPQEPTMPPPETPSEGR.[Q]	1xAcetyl [N-Term]; 1xDeamidated [Q]; 1xPhospho [S8(100)]	6.06017e-06	0.00015344	1	1	2	P29590	P29590 [1-33]	P29590 1xAcetyl [N-Term]; 1xPhospho [S8(100)]	1	3757.71		No Quan Values	High	High	0.0001134	9.942e-05	2.45
FALSE	High	[-].MEVKPPPGRPQPDSGR.[R]	1xAcetyl [N-Term]; 1xDeamidated [Q11]; 1xPhospho [S14(100)]	0.0762769	0.00372598	1	1	3	P51991	P51991 [1-16]	P51991 1xAcetyl [N-Term]; 1xPhospho [S14(100)]	0	1870.85	791447		High	High	0.002312	0.03275	2.43	67.03
FALSE	High	[-].MEDLDQSPLVSSSDSPPRPQPAFK.[Y]	1xAcetyl [N-Term]; 1xDeamidated [Q6]; 1xPhospho [S15(100)]	6.81367e-13	6.70276e-05	1	1	1	Q9NQC3	Q9NQC3 [1-24]	Q9NQC3 1xAcetyl [N-Term]; 1xPhospho [S15(100)]	0	2751.22	21117508		High	High	6.435e-05	2.537e-07	6.24	121.41
FALSE	High	[-].MEVSPLQPVNENMQVNK.[I]	1xAcetyl [N-Term]; 1xDeamidated [Q7]; 1xOxidation [M13]; 1xPhospho [S4(100)]	0.00052305	0.000172587	1	1	2	P11388	P11388 [1-17]	P11388 1xAcetyl [N-Term]; 1xPhospho [S4(100)]	0	2095.91	667349		High	High	0.0001512	0.0005033	2.64	101.93
FALSE	High	[-].MEPAPARSPRPQQDPARPQEPTMPPPETPSEGR.[Q]	1xAcetyl [N-Term]; 1xOxidation [M23]; 1xPhospho [S8(100)]	1.77229e-06	6.70276e-05	1	1	1	P29590	P29590 [1-33]	P29590 1xAcetyl [N-Term]; 1xPhospho [S8(100)]	1	3772.72	1.00319e+06		High	High	6.435e-05	6.609e-05	2.63	72.35
FALSE	High	[-].METMASPGK.[D]	1xAcetyl [N-Term]; 1xOxidation [M4]; 1xPhospho [S6(100)]	0.00014607	0.000172587	1	1	3	O60684	O60684 [1-9]	O60684 1xAcetyl [N-Term]; 1xPhospho [S6(100)]	0	1089.4	3.93596e+06		High	High	0.0001512	0.0002788	2.43	39.05
FALSE	High	[-].MEEQPQMQDADEPADSGGEGR.[A]	1xAcetyl [N-Term]; 1xOxidation [M7]; 1xPhospho [S16(100)]	0.0972172	0.00485781	1	1	1	Q9H3R5	Q9H3R5 [1-21]	Q9H3R5 1xAcetyl [N-Term]; 1xPhospho [S16(100)]	0	2414.87	307130		High	High	0.002942	0.04218	1.57	59.55
FALSE	High	[-].MEPSSWSGSESPAENMER.[M]	1xAcetyl [N-Term]; 1xPhospho [S]	0.183477	0.00866974	1	1	1	P28347	P28347 [1-18]	P28347 1xAcetyl [N-Term]	0	2132.79	153172		High	High	0.005166	0.0845	0.84	100.26
FALSE	High	[-].MDSAGQDINLNSPNK.[G]	1xAcetyl [N-Term]; 1xPhospho [S12(100)]	0.000190724	0.000172587	1	1	1	O43399	O43399 [1-15]	O43399 1xAcetyl [N-Term]; 1xPhospho [S12(100)]	0	1725.71	305093		High	High	0.0001512	0.000311	3.09	87.19
FALSE	High	[-].MDLAAAAEPGAGSQHLEVR.[D]	1xAcetyl [N-Term]; 1xPhospho [S13(100)]	2.66627e-08	6.70276e-05	1	1	2	Q14566	Q14566 [1-19]	Q14566 1xAcetyl [N-Term]; 1xPhospho [S13(100)]	0	2044.92	651255		High	High	6.435e-05	1.422e-05	5.75	109.84
FALSE	High	[-].MDLFGDLPEPERSPRPAAGK.[E]	1xAcetyl [N-Term]; 1xPhospho [S13(100)]	5.17197e-10	6.70276e-05	1	1	1	Q9H0C8	Q9H0C8 [1-20]	Q9H0C8 1xAcetyl [N-Term]; 1xPhospho [S13(100)]	1	2305.07	2.57559e+06		High	High	6.435e-05	3.184e-06	5.62	122.09
FALSE	High	[-].MEVKPPPGRPQPDSGR.[R]	1xAcetyl [N-Term]; 1xPhospho [S14(100)]	0.000575194	0.000172587	1	1	3	P51991	P51991 [1-16]	P51991 1xAcetyl [N-Term]; 1xPhospho [S14(100)]	0	1869.87	6.13947e+06		High	High	0.0001512	0.0005302	2.78	64.73
FALSE	High	[-].MEVKPPPGRPQPDSGRR.[R]	1xAcetyl [N-Term]; 1xPhospho [S14(100)]	0.0025682	0.000276275	1	1	7	P51991	P51991 [1-17]	P51991 1xAcetyl [N-Term]; 1xPhospho [S14(100)]	1	2025.97	3.38942e+06		High	High	0.0002038	0.001421	2.73	56.62
FALSE	High	[-].MEVKPPPGRPQPDSGRRR.[R]	1xAcetyl [N-Term]; 1xPhospho [S14(100)]	0.101336	0.00490131	1	1	1	P51991	P51991 [1-18]	P51991 1xAcetyl [N-Term]; 1xPhospho [S14(100)]	2	2182.07	378574		High	High	0.002965	0.04396	2.08	51.08
FALSE	High	[-].MEDLDQSPLVSSSDSPPRPQPAFK.[Y]	1xAcetyl [N-Term]; 1xPhospho [S15(100)]	3.24409e-12	6.70276e-05	1	1	5	Q9NQC3	Q9NQC3 [1-24]	Q9NQC3 1xAcetyl [N-Term]; 1xPhospho [S15(100)]	0	2750.24	1.5653e+08		High	High	6.435e-05	4.604e-07	5.39	120.18
FALSE	High	[-].MEEQPQMQDADEPADSGGEGR.[A]	1xAcetyl [N-Term]; 1xPhospho [S16(100)]	8.74761e-08	6.70276e-05	1	1	1	Q9H3R5	Q9H3R5 [1-21]	Q9H3R5 1xAcetyl [N-Term]; 1xPhospho [S16(100)]	0	2398.88	622933		High	High	6.435e-05	2.219e-05	5.09	75.32
FALSE	High	[-].MDHTEGSPAEEPPAHAPSPGK.[F]	1xAcetyl [N-Term]; 1xPhospho [S18(100)]	1.67241e-10	6.70276e-05	1	1	1	Q06330	Q06330 [1-21]	Q06330 1xAcetyl [N-Term]; 1xPhospho [S18(100)]	0	2263.93	647668		High	High	6.435e-05	2.073e-06	5.22	62.62
FALSE	High	[-].MDTDLYDEFGNYIGPELDSDEDDDELGR.[E]	1xAcetyl [N-Term]; 1xPhospho [S19(100)]	6.16564e-15	6.70276e-05	1	1	1	Q15029	Q15029 [1-28]	Q15029 1xAcetyl [N-Term]; 1xPhospho [S19(100)]	0	3360.29	7884473		High	High	6.435e-05	4.208e-08	7.21	123.34
FALSE	High	[-].MLEVHIPSVGPEAEGPRQSPEK.[S]	1xAcetyl [N-Term]; 1xPhospho [S19(100)]	1.53789e-06	6.70276e-05	1	1	1	Q96L94	Q96L94 [1-22]	Q96L94 1xAcetyl [N-Term]; 1xPhospho [S19(100)]	1	2509.18	165615		High	High	6.435e-05	6.289e-05	3.42	121.35
FALSE	High	[-].MESGDEAAIER.[H]	1xAcetyl [N-Term]; 1xPhospho [S3(100)]	7.72207e-06	0.00015344	1	1	1	Q8TDP1	Q8TDP1 [1-11]	Q8TDP1 1xAcetyl [N-Term]; 1xPhospho [S3(100)]	0	1329.5	1.17901e+06		High	High	0.0001134	0.0001072	3.67	73.26
FALSE	High	[-].MQSPAVLVTSR.[R]	1xAcetyl [N-Term]; 1xPhospho [S3(100)]	0.000111886	0.000172587	1	1	1	Q53T59	Q53T59 [1-11]	Q53T59 1xAcetyl [N-Term]; 1xPhospho [S3(100)]	0	1310.62	567431		High	High	0.000141	0.000252	2.67	102.24
FALSE	High	[-].MEQSPPPAPEPTQGPTPAR.[S]	1xAcetyl [N-Term]; 1xPhospho [S4(100)]	8.79446e-06	0.00015344	1	1	1	Q96AY4	Q96AY4 [1-19]	Q96AY4 1xAcetyl [N-Term]; 1xPhospho [S4(100)]	0	2109.93	411305		High	High	0.0001134	0.0001116	2.95	80.32
FALSE	High	[-].MVPSSPAVEK.[Q]	1xAcetyl [N-Term]; 1xPhospho [S5(100)]	0.00110564	0.000172587	1	1	1	P41440	P41440 [1-10]	P41440 1xAcetyl [N-Term]; 1xPhospho [S5(100)]	0	1166.52	517749		High	High	0.0001512	0.0007856	2.36	78.83
FALSE	High	[-].MNPVYSPGSSGVPYANAK.[G]	1xAcetyl [N-Term]; 1xPhospho [S6(100)]	3.64517e-06	6.70276e-05	1	1	1	A1KXE4	A1KXE4 [1-18]	A1KXE4 1xAcetyl [N-Term]; 1xPhospho [S6(100)]	0	1960.85	403937		High	High	6.435e-05	8.434e-05	3.02	104.89
FALSE	High	[-].MDVAESPERDPHSPEDEEQPQGLSDDDILR.[D]	1xAcetyl [N-Term]; 1xPhospho [S6(100)]	6.49187e-09	6.70276e-05	1	1	1	Q86VM9	Q86VM9 [1-30]	Q86VM9 1xAcetyl [N-Term]; 1xPhospho [S6(100)]	1	3528.47	1.83124e+06		High	High	6.435e-05	8.343e-06	4.37	107.37
FALSE	High	[-].MEGDGSDPEPPDAGEDSK.[S]	1xAcetyl [N-Term]; 1xPhospho [S6(100)]	9.42288e-05	0.000172587	1	1	1	Q9P0U4	Q9P0U4 [1-18]	Q9P0U4 1xAcetyl [N-Term]; 1xPhospho [S6(100)]	0	1954.69	358699		High	High	0.000141	0.0002366	2.89	62.67
FALSE	High	[-].MDRNPSPPPPGR.[D]	1xAcetyl [N-Term]; 1xPhospho [S6(100)]	0.000191858	0.000172587	1	1	3	Q96ER3	Q96ER3 [1-12]	Q96ER3 1xAcetyl [N-Term]; 1xPhospho [S6(100)]	1	1442.62	2.17227e+06		High	High	0.0001512	0.0003115	2.73	50.93
FALSE	High	[-].METMASPGK.[D]	1xAcetyl [N-Term]; 1xPhospho [S6(100)]	4.77075e-05	0.000172587	1	1	3	O60684	O60684 [1-9]	O60684 1xAcetyl [N-Term]; 1xPhospho [S6(100)]	0	1073.4	3.34431e+06		High	High	0.000141	0.0001877	3.23	66.14
FALSE	High	[-].MLQQDSNDDTEDVSLFDAEEETTNRPR.[K]	1xAcetyl [N-Term]; 1xPhospho [S6(99.4)]	0.00026903	0.000172587	1	2	3	Q96ET8	Q96ET8 [1-27]	Q96ET8 1xAcetyl [N-Term]; 1xPhospho [S6(99.4)]	0	3277.35	353614		High	High	0.0001512	0.000361	1.91	119.44
FALSE	High	[-].MDDAHESPSDK.[G]	1xAcetyl [N-Term]; 1xPhospho [S7(100)]	2.11616e-06	6.70276e-05	1	1	1	Q15544	Q15544 [1-11]	Q15544 1xAcetyl [N-Term]; 1xPhospho [S7(100)]	0	1353.47	775388		High	High	6.435e-05	7.026e-05	3.06	35.63
FALSE	High	[-].MFPAAPSPR.[T]	1xAcetyl [N-Term]; 1xPhospho [S7(100)]	0.0142428	0.000843969	1	1	2	Q8WUM0	Q8WUM0 [1-9]	Q8WUM0 1xAcetyl [N-Term]; 1xPhospho [S7(100)]	0	1095.47	453168		High	High	0.000603	0.006191	2.01	102.61
FALSE	High	[-].MEPAPARSPRPQQDPARPQEPTMPPPETPSEGR.[Q]	1xAcetyl [N-Term]; 1xPhospho [S8(100)]	1.27286e-06	6.70276e-05	1	1	2	P29590	P29590 [1-33]	P29590 1xAcetyl [N-Term]; 1xPhospho [S8(100)]	1	3756.73	1.64683e+06		High	High	6.435e-05	5.89e-05	2.7	83.02
FALSE	High	[-].MEVAEPSSPTEEEEEEEEHSAEPRPR.[T]	1xAcetyl [N-Term]; 1xPhospho [S8(99.5)]	2.89947e-12	6.70276e-05	1	1	2	Q9NWV8	Q9NWV8 [1-26]	Q9NWV8 1xAcetyl [N-Term]; 1xPhospho [S8(99.5)]	0	3132.26	29815820		High	High	6.435e-05	4.406e-07	3.5	82.05
FALSE	High	[-].MDNYADLSDTELTTLLR.[R]	1xAcetyl [N-Term]; 1xPhospho [S8(99.7)]	1.0787e-06	6.70276e-05	1	1	1	P50402	P50402 [1-17]	P50402 1xAcetyl [N-Term]; 1xPhospho [S8(99.7)]	0	2092.91	1.55319e+06		High	High	6.435e-05	5.562e-05	4.88	123.57
FALSE	High	[-].MNTAPSRPSPTR.[R]	1xAcetyl [N-Term]; 1xPhospho [S9(100)]	4.91397e-05	0.000172587	1	1	1	Q9HCD5	Q9HCD5 [1-12]	Q9HCD5 1xAcetyl [N-Term]; 1xPhospho [S9(100)]	0	1436.64	2.05914e+06		High	High	0.000141	0.0001893	3.04	52.95
FALSE	High	[-].MNTAPSRPSPTRR.[D]	1xAcetyl [N-Term]; 1xPhospho [S9(99.4)]	0.00587737	0.000494115	1	1	4	Q9HCD5	Q9HCD5 [1-13]	Q9HCD5 1xAcetyl [N-Term]; 1xPhospho [S9(99.4)]	1	1592.74	21001876		High	High	0.0003562	0.002792	3.27	46.95
FALSE	High	[-].MTTESGSDSESKPDQEAEPQEAAGAQGR.[A]	1xAcetyl [N-Term]; 1xPhospho [T/S]	2.86995e-07	6.70276e-05	1	1	1	Q9Y2J2	Q9Y2J2 [1-28]	Q9Y2J2 1xAcetyl [N-Term]	0	3015.22	287976		High	High	6.435e-05	3.447e-05	3.14	61.42
FALSE	High	[-].MEGGLADGEPDRTSLLGDSK.[D]	1xAcetyl [N-Term]; 1xPhospho [T/S]	2.5065e-09	6.70276e-05	1	1	1	Q9BZF1	Q9BZF1 [1-20]	Q9BZF1 1xAcetyl [N-Term]	1	2169.94	1565805		High	High	6.435e-05	5.803e-06	6.01	102.98
FALSE	High	[-].MDTSPSR.[K]	1xAcetyl [N-Term]; 1xPhospho [T/S]	0.0922753	0.00433289	1	1	2	Q8TBE7	Q8TBE7 [1-7]	Q8TBE7 1xAcetyl [N-Term]	0	915.328	125087		High	High	0.002635	0.03994	1.32	36.56
FALSE	High	[-].MNVTPEVK.[S]	1xAcetyl [N-Term]; 1xPhospho [T4(100)]	0.0642021	0.00331461	1	1	1	Q5T3I0	Q5T3I0 [1-8]	Q5T3I0 1xAcetyl [N-Term]; 1xPhospho [T4(100)]	0	1039.45	187914		High	High	0.002042	0.02735	2.27	78.66
FALSE	High	[-].METQLSNGPTCNNTANGPTTINNNCSSPVDSGNTEDSK.[T]	1xAcetyl [N-Term]; 2xCarbamidomethyl [C11; C25]; 1xDeamidated [N/Q]; 1xPhospho [S27(100)]	3.73651e-10	6.70276e-05	1	1	2	Q12926	Q12926 [1-38]	Q12926 1xAcetyl [N-Term]; 1xPhospho [S27(100)]	0	4149.66		No Quan Values	High	High	6.435e-05	2.81e-06	4.35
FALSE	High	[-].MDHTEGSPAEEPPAHAPSPGK.[F]	1xAcetyl [N-Term]; 2xPhospho [S18(100); T/S]	0.00049878	0.000172587	1	1	1	Q06330	Q06330 [1-21]	Q06330 1xAcetyl [N-Term]; 2xPhospho [S18(100); T/S]	0	2343.9	406785		High	High	0.0001512	0.0004899	2.78	63.36
FALSE	High	[-].MERSPPQSPGPGK.[A]	1xAcetyl [N-Term]; 2xPhospho [S4(100); S8(100)]	0.194043	0.00920716	1	1	1	Q86VQ6	Q86VQ6 [1-13]	Q86VQ6 1xAcetyl [N-Term]; 2xPhospho [S4(100); S8(100)]	1	1569.62		No Quan Values	High	High	0.00545	0.09048	1.23
FALSE	High	[-].MEQLSDEEIDHGAEEDSDKEDQDLDK.[M]	1xAcetyl [N-Term]; 2xPhospho [S5(100); S17(100)]	1.07064e-11	6.70276e-05	1	1	1	Q70E73	Q70E73 [1-26]	Q70E73 1xAcetyl [N-Term]; 2xPhospho [S5(100); S17(100)]	1	3222.19	4392761		High	High	6.435e-05	7.255e-07	6.83	90.52
FALSE	High	[-].MEQLSDEEIDHGAEEDSDK.[E]	1xAcetyl [N-Term]; 2xPhospho [S5(100); S17(100)]	0.161366	0.00782182	1	1	1	Q70E73	Q70E73 [1-19]	Q70E73 1xAcetyl [N-Term]; 2xPhospho [S5(100); S17(100)]	0	2378.83	742746		High	High	0.004694	0.07301	1.61	88.64
FALSE	High	[-].MDVAESPERDPHSPEDEEQPQGLSDDDILR.[D]	1xAcetyl [N-Term]; 2xPhospho [S6(98.9); S24(100)]	0.00290856	0.000276275	1	1	2	Q86VM9	Q86VM9 [1-30]	Q86VM9 1xAcetyl [N-Term]; 2xPhospho [S6(98.9); S24(100)]	1	3608.44	686495		High	High	0.0002038	0.00157	2.78	110.95
FALSE	High	[-].MEEPQSDPSVEPPLSQETFSDLWK.[L]	1xAcetyl [N-Term]; 2xPhospho [S6(99.5); S15(100)]	3.1348e-05	0.000172587	1	1	1	P04637	P04637 [1-24]	P04637 1xAcetyl [N-Term]; 2xPhospho [S6(99.5); S15(100)]	0	2978.21	453419		High	High	0.000141	0.0001645	2.89	123.6
FALSE	High	[-].MEDLDQSPLVSSSDSPPRPQPAFK.[Y]	1xAcetyl [N-Term]; 2xPhospho [S7(100); S15(100)]	4.28887e-05	0.000172587	1	1	2	Q9NQC3	Q9NQC3 [1-24]	Q9NQC3 1xAcetyl [N-Term]; 2xPhospho [S7(100); S15(100)]	0	2830.2	3.28094e+06		High	High	0.000141	0.0001814	3.94	116.13
FALSE	High	[-].MTTESGSDSESKPDQEAEPQEAAGAQGR.[A]	1xAcetyl [N-Term]; 2xPhospho [T3(98.7); S/T]	3.33775e-08	6.70276e-05	1	1	1	Q9Y2J2	Q9Y2J2 [1-28]	Q9Y2J2 1xAcetyl [N-Term]; 2xPhospho [T3(98.7); S/T]	0	3095.18	378831		High	High	6.435e-05	1.547e-05	2.63	62.53
FALSE	High	[-].MEVAEPSSPTEEEEEEEEHSAEPRPR.[T]	1xAcetyl [N-Term]; 3xPhospho [S7(100); S8(100); T10(100)]	0.0734721	0.00368871	1	1	1	Q9NWV8	Q9NWV8 [1-26]	Q9NWV8 1xAcetyl [N-Term]; 3xPhospho [S7(100); S8(100); T10(100)]	0	3292.2	545032		High	High	0.002295	0.03134	2.15	82.7
FALSE	High	[R].CDDSPRTPSNTPSAEADWSPGLELHPDYK.[T]	1xCarbamidomethyl [C1]; 1xDeamidated [N10]; 2xPhospho [S19(100); S/T/Y]	1.94809e-06	6.70276e-05	1	1	2	Q9Y3Z3	Q9Y3Z3 [15-43]	Q9Y3Z3 2xPhospho [S33(100); S/T/Y]	1	3403.35	1.2667e+06		High	High	6.435e-05	6.833e-05	4.63	105.72
FALSE	High	[R].CDDSPRTPSNTPSAEADWSPGLELHPDYK.[T]	1xCarbamidomethyl [C1]; 1xDeamidated [N10]; 3xPhospho [S19(100); S/T/Y]	4.79966e-07	6.70276e-05	1	1	1	Q9Y3Z3	Q9Y3Z3 [15-43]	Q9Y3Z3 3xPhospho [S33(100); S/T/Y]	1	3483.32	763867		High	High	6.435e-05	4.156e-05	4.19	108.24
FALSE	High	[K].CYDSPPSSPEMNNSSINNQLLPVDAIR.[I]	1xCarbamidomethyl [C1]; 1xDeamidated [N13]; 1xOxidation [M11]; 1xPhospho [S/Y]	0.000204789	0.000172587	1	1	1	Q9NZW5	Q9NZW5 [103-129]		0	3115.34		No Quan Values	High	High	0.0001512	0.0003201	2.37
FALSE	High	[K].CLSPGGHPTYRPAYLLENEEEER.[N]	1xCarbamidomethyl [C1]; 1xDeamidated [N18]; 1xPhospho [S3(100)]	0.00726505	0.000540004	1	1	1	Q8NFF5	Q8NFF5 [561-583]	Q8NFF5 1xPhospho [S563(100)]	0	2798.21	1.12458e+06		High	High	0.0004104	0.003351	2.66	97.97
FALSE	High	[R].CLMNGEWGYHFEDTAGAYLLNRTLWDR.[C]	1xCarbamidomethyl [C1]; 1xDeamidated [N21]; 1xOxidation [M3]; 2xPhospho [T23(99.3); Y/T]	0.0441589	0.00231761	1	1	1	O14894	O14894 [118-144]	O14894 2xPhospho [T140(99.3); Y/T]	1	3465.41	2041023		High	High	0.001482	0.01867	2.45	106.39
FALSE	High	[R].CENTPLIGRESPPPSYTSSMR.[A]	1xCarbamidomethyl [C1]; 1xDeamidated [N3]; 1xOxidation [M20]; 1xPhospho [S11(100)]	0.0604729	0.00317438	1	1	1	Q9C0H2	Q9C0H2 [486-506]	Q9C0H2 1xPhospho [S496(100)]	1	2476.05	131469		High	High	0.001968	0.02577	1.54	82.04
FALSE	High	[R].CENTPLIGRESPPPSYTSSMR.[A]	1xCarbamidomethyl [C1]; 1xDeamidated [N3]; 1xPhospho [S11(100)]	4.78413e-06	6.70276e-05	1	1	1	Q9C0H2	Q9C0H2 [486-506]	Q9C0H2 1xPhospho [S496(100)]	1	2460.06	844840		High	High	6.435e-05	9.217e-05	3.44	91.73
FALSE	High	[R].CRSVELDLNQAHMEETPK.[R]	1xCarbamidomethyl [C1]; 1xDeamidated [N9]; 1xOxidation [M13]; 1xPhospho [S3(100)]	1.71148e-08	6.70276e-05	1	1	1	Q14680	Q14680 [503-520]	Q14680 1xPhospho [S505(100)]	1	2253.95	501661		High	High	6.435e-05	1.202e-05	3.61	72.24
FALSE	High	[K].CSTAGSSPNSVSELSLASLTEK.[I]	1xCarbamidomethyl [C1]; 1xDeamidated [N9]; 1xPhospho [S/T]	0.0335339	0.00168501	1	1	1	Q5M775	Q5M775 [355-376]		0	2306.01	272710		High	High	0.001084	0.01418	1.8	117.18
FALSE	High	[K].CPSPINEHNGLIK.[G]	1xCarbamidomethyl [C1]; 1xDeamidated [N9]; 1xPhospho [S3(100)]	0.0223651	0.00109057	1	1	2	Q9Y2H6	Q9Y2H6 [211-223]	Q9Y2H6 1xPhospho [S213(100)]	0	1559.69	229778		High	High	0.0007634	0.009523	1.6	73.63
FALSE	High	[R].CRSVELDLNQAHMEETPK.[R]	1xCarbamidomethyl [C1]; 1xDeamidated [Q10]; 1xPhospho [S3(100)]	2.81195e-08	6.70276e-05	1	1	1	Q14680	Q14680 [503-520]	Q14680 1xPhospho [S505(100)]	1	2237.96	1.24286e+06		High	High	6.435e-05	1.451e-05	4.87	84.35
FALSE	High	[K].CGSGPVHISGQHLVAVEEDAESEDEEEEDVK.[L]	1xCarbamidomethyl [C1]; 1xDeamidated [Q11]; 1xPhospho [S22(100)]	6.30512e-16	6.70276e-05	1	1	45	P06748	P06748 [104-134]	P06748 1xPhospho [S125(100)]	0	3461.42	117693944		High	High	6.435e-05	9.462e-09	10.19	93.71
FALSE	High	[K].CVPASGELSPELQEWAPYSPGHSSR.[H]	1xCarbamidomethyl [C1]; 1xDeamidated [Q13]; 1xPhospho [S/Y]	0.00402787	0.000330324	1	1	1	Q8TDM6	Q8TDM6 [1138-1162]		0	2822.21		No Quan Values	High	High	0.0002336	0.002029	2.1
FALSE	High	[K].CAAPRPPSSSPEQR.[T]	1xCarbamidomethyl [C1]; 1xDeamidated [Q13]; 1xPhospho [S]	0.00316006	0.000276275	1	1	1	Q5H9R7	Q5H9R7 [844-857]		0	1620.68		No Quan Values	High	High	0.0002038	0.001672	2.03
FALSE	High	[R].CPSQSSSRPAAMISQPPTPPTGQPVREDAK.[W]	1xCarbamidomethyl [C1]; 1xDeamidated [Q15]; 1xOxidation [M12]; 1xPhospho [S/T]	0.0287688	0.00149227	1	1	1	Q6PKG0	Q6PKG0 [1054-1083]		1	3274.49	220114		High	High	0.0009805	0.01221	1.81	71.33
FALSE	High	[R].CQTAEADSESDHEVPEPESEMK.[M]	1xCarbamidomethyl [C1]; 1xDeamidated [Q2]; 1xOxidation [M21]; 1xPhospho [T/S]	0.0060889	0.000494115	1	1	1	Q9BPX3	Q9BPX3 [966-987]		0	2601.95	186182		High	High	0.0003562	0.002883	1.71	52.55
FALSE	High	[R].CQTAEADSESDHEVPEPESEMK.[M]	1xCarbamidomethyl [C1]; 1xDeamidated [Q2]; 1xOxidation [M21]; 2xPhospho [S8(100); S10(100)]	5.79938e-05	0.000172587	1	1	1	Q9BPX3	Q9BPX3 [966-987]	Q9BPX3 2xPhospho [S973(100); S975(100)]	0	2681.91	880154		High	High	0.000141	0.0002002	3.72	53.1
FALSE	High	[R].CQTAEADSESDHEVPEPESEMK.[M]	1xCarbamidomethyl [C1]; 1xDeamidated [Q2]; 1xPhospho [S10(99.5)]	1.02008e-07	6.70276e-05	1	1	3	Q9BPX3	Q9BPX3 [966-987]	Q9BPX3 1xPhospho [S975(99.5)]	0	2585.95	1.25697e+06		High	High	6.435e-05	2.352e-05	3.28	66.03
FALSE	High	[R].CQPGGGPPSPPPGIPGQPLPSPTR.[L]	1xCarbamidomethyl [C1]; 1xDeamidated [Q2]; 1xPhospho [S21(99.1)]	0.00379654	0.000330324	1	1	2	Q9C0C4	Q9C0C4 [752-775]	Q9C0C4 1xPhospho [S772(99.1)]	0	2429.13		No Quan Values	High	High	0.0002336	0.001936	2.01
FALSE	High	[R].CQTAEADSESDHEVPEPESEMK.[M]	1xCarbamidomethyl [C1]; 1xDeamidated [Q2]; 2xPhospho [S8(100); S10(100)]	9.17621e-10	6.70276e-05	1	1	5	Q9BPX3	Q9BPX3 [966-987]	Q9BPX3 2xPhospho [S973(100); S975(100)]	0	2665.92	5.46621e+06		High	High	6.435e-05	3.959e-06	5.79	68.64
FALSE	High	[R].CSDAAGYPHATHDLEGPPLDAYSIQGQHTISPLDLAK.[L]	1xCarbamidomethyl [C1]; 1xDeamidated [Q25]; 1xPhospho [T/S/Y]	4.7153e-07	6.70276e-05	1	1	1	Q15365	Q15365 [201-237]		0	4026.82	963176		High	High	6.435e-05	4.13e-05	3.98	120.05
FALSE	High	[R].CAPSAGSPAAAVGRESPGAAATSSSGPQAQQHR.[G]	1xCarbamidomethyl [C1]; 1xDeamidated [Q28]; 1xPhospho [S/T]	2.9656e-08	6.70276e-05	1	1	1	Q7L2J0	Q7L2J0 [54-86]		1	3200.42	546447		High	High	6.435e-05	1.479e-05	3.67	59.53
FALSE	High	[R].CAPSAGSPAAAVGRESPGAAATSSSGPQAQQHR.[G]	1xCarbamidomethyl [C1]; 1xDeamidated [Q28]; 2xPhospho [S/T]	3.28969e-09	6.70276e-05	1	1	1	Q7L2J0	Q7L2J0 [54-86]		1	3280.38	3.40106e+06		High	High	6.435e-05	6.434e-06	3.15	60.83
FALSE	High	[K].CGGVEQASSSPR.[S]	1xCarbamidomethyl [C1]; 1xDeamidated [Q6]; 1xPhospho [S10(100)]	0.00547589	0.000441662	1	1	2	Q5VZL5	Q5VZL5 [1232-1243]	Q5VZL5 1xPhospho [S1241(100)]	0	1315.5	2028626		High	High	0.0003278	0.002622	1.87	27.69
FALSE	High	[K].CDILVQEELLASPKK.[L]	1xCarbamidomethyl [C1]; 1xDeamidated [Q6]; 1xPhospho [S12(100)]	8.0054e-08	6.70276e-05	1	1	2	Q96JM3	Q96JM3 [592-606]	Q96JM3 1xPhospho [S603(100)]	1	1823.89	1.2326e+06		High	High	6.435e-05	2.15e-05	3.49	108
FALSE	High	[K].CRSPLQTPSSGQFSSSPIQASAK.[K]	1xCarbamidomethyl [C1]; 1xDeamidated [Q6]; 1xPhospho [S3(100)]	0.00537984	0.000441662	1	1	1	Q6PGQ7	Q6PGQ7 [237-259]	Q6PGQ7 1xPhospho [S239(100)]	1	2502.13	132368		High	High	0.0003278	0.002594	1.91	86.74
FALSE	High	[R].CSATPSAQVKPIVSASPPSR.[A]	1xCarbamidomethyl [C1]; 1xDeamidated [Q8]; 1xPhospho [S16(99.2)]	1.19273e-06	6.70276e-05	1	1	6	Q96EV2	Q96EV2 [726-745]	Q96EV2 1xPhospho [S741(99.2)]	0	2121	2.00942e+06		High	High	6.435e-05	5.754e-05	4.59	79.99
FALSE	High	[K].CSGPGLSPGMVR.[A]	1xCarbamidomethyl [C1]; 1xOxidation [M10]; 1xPhospho [S7(100)]	7.453e-06	0.00015344	1	1	1	P21333	P21333 [1453-1464]	P21333 1xPhospho [S1459(100)]	0	1313.54	1.34009e+06		High	High	0.0001134	0.0001061	3.04	63.23
FALSE	High	[K].CYDSPPSSPEMNNSSINNQLLPVDAIR.[I]	1xCarbamidomethyl [C1]; 1xOxidation [M11]; 1xPhospho [S4(100)]	6.92607e-05	0.000172587	1	1	1	Q9NZW5	Q9NZW5 [103-129]	Q9NZW5 1xPhospho [S106(100)]	0	3114.35	452681		High	High	0.000141	0.0002124	2.67	119.11
FALSE	High	[R].CPSQSSSRPAAMISQPPTPPTGQPVREDAK.[W]	1xCarbamidomethyl [C1]; 1xOxidation [M12]; 1xPhospho [S/T]	0.00722245	0.000540004	1	1	1	Q6PKG0	Q6PKG0 [1054-1083]		1	3273.5	154099		High	High	0.0004104	0.003339	2.12	71.26
FALSE	High	[R].CPSQSSSRPAAMISQPPTPPTGQPVR.[E]	1xCarbamidomethyl [C1]; 1xOxidation [M12]; 1xPhospho [S3(100)]	1.03162e-05	0.00015344	1	1	1	Q6PKG0	Q6PKG0 [1054-1079]	Q6PKG0 1xPhospho [S1056(100)]	0	2830.3		No Quan Values	High	High	0.0001134	0.0001173	3.15
FALSE	High	[R].CPQDQSPDRVGTEMEQVSK.[N]	1xCarbamidomethyl [C1]; 1xOxidation [M14]; 1xPhospho [S6(100)]	0.00355729	0.000276275	1	1	2	Q9H116	Q9H116 [260-278]	Q9H116 1xPhospho [S265(100)]	1	2286.94	381423		High	High	0.0002038	0.001837	2.12	44.29
FALSE	High	[K].CLNNVIESPGLNVMR.[V]	1xCarbamidomethyl [C1]; 1xOxidation [M14]; 1xPhospho [S8(100)]	0.00132129	0.000227688	1	1	1	Q9HCM4	Q9HCM4 [543-557]	Q9HCM4 1xPhospho [S550(100)]	0	1811.82	173322		High	High	0.0001797	0.0008828	2.2	97.72
FALSE	High	[R].CMPARPGFPSSPAPGSSPPR.[C]	1xCarbamidomethyl [C1]; 1xOxidation [M2]; 2xPhospho [S]	0.0011944	0.000227688	1	1	1	Q8IX21	Q8IX21 [5-24]		0	2228.9	105902		High	High	0.0001797	0.0008246	1.99	70.48
FALSE	High	[R].CENTPLIGRESPPPSYTSSMR.[A]	1xCarbamidomethyl [C1]; 1xOxidation [M20]; 1xPhospho [S11(100)]	0.0214826	0.00109057	1	1	1	Q9C0H2	Q9C0H2 [486-506]	Q9C0H2 1xPhospho [S496(100)]	1	2475.07	1.23087e+06		High	High	0.0007634	0.009162	2.09	78.59
FALSE	High	[R].CQTAEADSESDHEVPEPESEMK.[M]	1xCarbamidomethyl [C1]; 1xOxidation [M21]; 1xPhospho [S/T]	1.16486e-06	6.70276e-05	1	1	3	Q9BPX3	Q9BPX3 [966-987]		0	2600.96	1.37457e+06		High	High	6.435e-05	5.704e-05	3.02	49.24
FALSE	High	[R].CQTAEADSESDHEVPEPESEMK.[M]	1xCarbamidomethyl [C1]; 1xOxidation [M21]; 2xPhospho [S8(100); S10(100)]	1.93143e-07	6.70276e-05	1	1	4	Q9BPX3	Q9BPX3 [966-987]	Q9BPX3 2xPhospho [S973(100); S975(100)]	0	2680.93	4.64933e+06		High	High	6.435e-05	2.981e-05	3.72	50.91
FALSE	High	[R].CRSPGMLEPLGSSR.[T]	1xCarbamidomethyl [C1]; 1xOxidation [M6]; 1xPhospho [S3(100)]	2.63348e-06	6.70276e-05	1	1	1	Q9UQ35	Q9UQ35 [2130-2143]	Q9UQ35 1xPhospho [S2132(100)]	1	1642.71	9588589		High	High	6.435e-05	7.568e-05	4.05	60.68
FALSE	High	[K].CSPSESPLMEK.[K]	1xCarbamidomethyl [C1]; 1xOxidation [M9]; 2xPhospho [S2(100); S6(100)]	0.00168545	0.000227688	1	1	2	Q8WUM9	Q8WUM9 [264-274]	Q8WUM9 2xPhospho [S265(100); S269(100)]	0	1440.48	646404		High	High	0.0001797	0.001044	2.13	44.76
FALSE	High	[R].CSATPSAQVKPIVSASPPSR.[A]	1xCarbamidomethyl [C1]; 1xPhospho [S/T]	2.57477e-10	6.70276e-05	1	1	6	Q96EV2	Q96EV2 [726-745]		0	2120.02	2.41227e+06		High	High	6.435e-05	2.44e-06	4.91	76.34
FALSE	High	[R].CSSPTVGPPPLPQK.[S]	1xCarbamidomethyl [C1]; 1xPhospho [S/T]	0.00170558	0.000227688	1	1	2	Q8ND30	Q8ND30 [361-374]		0	1544.72	427634		High	High	0.0001797	0.001054	1.68	78.8
FALSE	High	[R].CPSQSSSRPAAMISQPPTPPTGQPVR.[E]	1xCarbamidomethyl [C1]; 1xPhospho [S/T]	0.00222755	0.000276275	1	1	1	Q6PKG0	Q6PKG0 [1054-1079]		0	2814.31	166672		High	High	0.0002038	0.001279	1.57	88.27
FALSE	High	[R].CEERSPSFGEDYYGPSR.[S]	1xCarbamidomethyl [C1]; 1xPhospho [S/Y]	0.00866543	0.000540004	1	1	1	P49761	P49761 [220-236]		1	2115.81	119503		High	High	0.0004104	0.003934	1.49	72.74
FALSE	High	[K].CAAPRPPSSSPEQR.[T]	1xCarbamidomethyl [C1]; 1xPhospho [S]	3.60233e-06	6.70276e-05	1	1	1	Q5H9R7	Q5H9R7 [844-857]		0	1619.7	3065401		High	High	6.435e-05	8.396e-05	3.46	35.74
FALSE	High	[K].CGGVEQASSSPR.[S]	1xCarbamidomethyl [C1]; 1xPhospho [S]	7.48006e-05	0.000172587	1	1	1	Q5VZL5	Q5VZL5 [1232-1243]		0	1314.51	637969		High	High	0.000141	0.000218	3.07	24.4
FALSE	High	[R].CLLADLPLPPELPGGDDLSKSPEEK.[K]	1xCarbamidomethyl [C1]; 1xPhospho [S]	0.00264546	0.000276275	1	1	2	Q14004	Q14004 [644-668]		1	2770.33	2.5857e+06		High	High	0.0002038	0.001454	2.66	122.38
FALSE	High	[K].CSPSESPLMEK.[K]	1xCarbamidomethyl [C1]; 1xPhospho [S]	0.02028	0.00109057	1	1	2	Q8WUM9	Q8WUM9 [264-274]		0	1344.52	506262		High	High	0.0007634	0.008661	1.04	54.61
FALSE	High	[K].CVGAELEYDSEHSDWHGFD.[-]	1xCarbamidomethyl [C1]; 1xPhospho [S10(100)]	8.12234e-07	6.70276e-05	1	1	3	Q9GZN8	Q9GZN8 [156-174]	Q9GZN8 1xPhospho [S165(100)]	0	2332.85	1.71369e+06		High	High	6.435e-05	5.023e-05	4.16	102.42
FALSE	High	[R].CQTAEADSESDHEVPEPESEMK.[M]	1xCarbamidomethyl [C1]; 1xPhospho [S10(99.5)]	1.51169e-08	6.70276e-05	1	1	3	Q9BPX3	Q9BPX3 [966-987]	Q9BPX3 1xPhospho [S975(99.5)]	0	2584.97	2.64196e+06		High	High	6.435e-05	1.148e-05	3.88	63.24
FALSE	High	[R].CSPVPGLSSSPSGSPLHGK.[L]	1xCarbamidomethyl [C1]; 1xPhospho [S10(99.5)]	7.453e-06	0.00015344	1	1	1	Q9H6U6	Q9H6U6 [479-497]	Q9H6U6 1xPhospho [S488(99.5)]	0	1930.87	655859		High	High	0.0001134	0.0001061	2.75	85.59
FALSE	High	[R].CENTPLIGRESPPPSYTSSMR.[A]	1xCarbamidomethyl [C1]; 1xPhospho [S11(100)]	2.02391e-05	0.000172587	1	1	4	Q9C0H2	Q9C0H2 [486-506]	Q9C0H2 1xPhospho [S496(100)]	1	2459.07	1.29334e+06		High	High	0.000141	0.000144	3.26	88.79
FALSE	High	[R].CSDNSSYEEPLSPISASSSTSR.[R]	1xCarbamidomethyl [C1]; 1xPhospho [S12(100)]	3.67868e-07	6.70276e-05	1	1	3	Q8IXK0	Q8IXK0 [740-761]	Q8IXK0 1xPhospho [S751(100)]	0	2440.98	1.60365e+06		High	High	6.435e-05	3.778e-05	3.31	86.02
FALSE	High	[K].CDILVQEELLASPKK.[L]	1xCarbamidomethyl [C1]; 1xPhospho [S12(100)]	3.16656e-10	6.70276e-05	1	1	1	Q96JM3	Q96JM3 [592-606]	Q96JM3 1xPhospho [S603(100)]	1	1822.9	3572335		High	High	6.435e-05	2.643e-06	6.76	103.43
FALSE	High	[K].CDILVQEELLASPK.[K]	1xCarbamidomethyl [C1]; 1xPhospho [S12(100)]	1.56962e-05	0.00015344	1	1	2	Q96JM3	Q96JM3 [592-605]	Q96JM3 1xPhospho [S603(100)]	0	1694.81	431253		High	High	0.0001134	0.0001333	2.92	114.05
FALSE	High	[R].CPSLDNLAVPESPGVGGGK.[A]	1xCarbamidomethyl [C1]; 1xPhospho [S12(100)]	0.0255186	0.00139553	1	1	1	O14686	O14686 [2249-2267]	O14686 1xPhospho [S2260(100)]	0	1933.87	152046		High	High	0.0009293	0.01081	2.1	99.14
FALSE	High	[R].CEDLDELHYQDTDSDVPEQR.[D]	1xCarbamidomethyl [C1]; 1xPhospho [S14(100)]	3.90268e-07	6.70276e-05	1	1	1	P10244	P10244 [7-26]	P10244 1xPhospho [S20(100)]	0	2543.99	231328		High	High	6.435e-05	3.856e-05	3.17	82.26
FALSE	High	[R].CPQPPQEQQQLNGLISPELR.[H]	1xCarbamidomethyl [C1]; 1xPhospho [S16(100)]	1.68232e-10	6.70276e-05	1	1	1	Q147X3	Q147X3 [74-93]	Q147X3 1xPhospho [S89(100)]	0	2412.14	771968		High	High	6.435e-05	2.077e-06	4.24	108.43
FALSE	High	[K].CGSGPVHISGQHLVAVEEDAESEDEEEEDVK.[L]	1xCarbamidomethyl [C1]; 1xPhospho [S22(100)]	6.30512e-16	6.70276e-05	1	1	66	P06748	P06748 [104-134]	P06748 1xPhospho [S125(100)]	0	3460.44	1.80974e+08		High	High	6.435e-05	2.497e-10	9.85	90.04
FALSE	High	[R].CRSVELDLNQAHMEETPK.[R]	1xCarbamidomethyl [C1]; 1xPhospho [S3(100)]	9.18123e-12	6.70276e-05	1	1	1	Q14680	Q14680 [503-520]	Q14680 1xPhospho [S505(100)]	1	2236.97	466006		High	High	6.435e-05	6.845e-07	5.54	80.56
FALSE	High	[K].CPSPINEHNGLIK.[G]	1xCarbamidomethyl [C1]; 1xPhospho [S3(100)]	1.08799e-05	0.00015344	1	1	4	Q9Y2H6	Q9Y2H6 [211-223]	Q9Y2H6 1xPhospho [S213(100)]	0	1558.71	487380		High	High	0.0001134	0.0001191	2.14	70.22
FALSE	High	[K].CHSLGYNFIHK.[M]	1xCarbamidomethyl [C1]; 1xPhospho [S3(100)]	8.37056e-05	0.000172587	1	1	1	Q86X27	Q86X27 [341-351]	Q86X27 1xPhospho [S343(100)]	0	1455.62	454031		High	High	0.000141	0.0002267	3.34	76.27
FALSE	High	[R].CLSDPGPHPEPGEGEPFFPK.[G]	1xCarbamidomethyl [C1]; 1xPhospho [S3(100)]	3.28667e-05	0.000172587	1	1	3	P19634	P19634 [794-813]	P19634 1xPhospho [S796(100)]	0	2273.96	174897		High	High	0.000141	0.0001668	2.39	102.83
FALSE	High	[K].CLSPGGHPTYRPAYLLENEEEER.[N]	1xCarbamidomethyl [C1]; 1xPhospho [S3(100)]	4.74261e-05	0.000172587	1	1	2	Q8NFF5	Q8NFF5 [561-583]	Q8NFF5 1xPhospho [S563(100)]	0	2797.23	701047		High	High	0.000141	0.0001873	3.75	94.78
FALSE	High	[R].CPSDEDFR.[Q]	1xCarbamidomethyl [C1]; 1xPhospho [S3(100)]	0.00501206	0.000441662	1	1	4	Q8IXT5	Q8IXT5 [837-844]	Q8IXT5 1xPhospho [S839(100)]	0	1105.37	1.25971e+06		High	High	0.0003278	0.002436	2.17	40.59
FALSE	High	[R].CPSQSSSRPAAMISQPPTPPTGQPVREDAK.[W]	1xCarbamidomethyl [C1]; 1xPhospho [S3(96.7)]	0.00282366	0.000276275	1	1	1	Q6PKG0	Q6PKG0 [1054-1083]	Q6PKG0 1xPhospho [S1056(96.7)]	1	3257.51	98014.7		High	High	0.0002038	0.001534	2.19	81.94
FALSE	High	[K].CRSPLQTPSSGQFSSSPIQASAK.[K]	1xCarbamidomethyl [C1]; 1xPhospho [S3(97.6)]	0.0530195	0.00274721	1	1	1	Q6PGQ7	Q6PGQ7 [237-259]	Q6PGQ7 1xPhospho [S239(97.6)]	1	2501.15	159076		High	High	0.001711	0.02252	1.25	83.8
FALSE	High	[K].CQSVSSAGELETENYER.[D]	1xCarbamidomethyl [C1]; 1xPhospho [S3(98.9)]	6.84457e-05	0.000172587	1	1	1	Q96RS0	Q96RS0 [573-589]	Q96RS0 1xPhospho [S575(98.9)]	0	2038.81	481804		High	High	0.000141	0.0002115	3.03	71.52
FALSE	High	[R].CLIKSPDR.[L]	1xCarbamidomethyl [C1]; 1xPhospho [S5(100)]	0.000120842	0.000172587	1	1	2	P52948	P52948 [835-842]	P52948 1xPhospho [S839(100)]	1	1068.49	1.81103e+06		High	High	0.000141	0.0002594	2.69	41.99
FALSE	High	[R].CLIKSPDRLADINYEGR.[L]	1xCarbamidomethyl [C1]; 1xPhospho [S5(100)]	0.00372975	0.000330324	1	1	1	P52948	P52948 [835-851]	P52948 1xPhospho [S839(100)]	2	2099.99	215332		High	High	0.0002336	0.001908	3.05	94.65
FALSE	High	[R].CAPPSPPPPVEPATQEEAERR.[A]	1xCarbamidomethyl [C1]; 1xPhospho [S5(100)]	0.10239	0.00499337	1	1	2	Q6IQ19	Q6IQ19 [76-96]	Q6IQ19 1xPhospho [S80(100)]	1	2395.07	380128		High	High	0.003039	0.04449	1.15	69.2
FALSE	High	[R].CTVDGSPHELESR.[R]	1xCarbamidomethyl [C1]; 1xPhospho [S6(100)]	4.92763e-06	6.70276e-05	1	1	1	Q9NRL3	Q9NRL3 [337-349]	Q9NRL3 1xPhospho [S342(100)]	0	1566.63	211924		High	High	6.435e-05	9.303e-05	2.76	48.14
FALSE	High	[R].CETSASELER.[M]	1xCarbamidomethyl [C1]; 1xPhospho [S6(100)]	2.09699e-05	0.000172587	1	1	2	P41440	P41440 [220-229]	P41440 1xPhospho [S225(100)]	0	1261.48	2.71831e+06		High	High	0.000141	0.0001455	2.57	45.79
FALSE	High	[R].CPQDQSPDRVGTEMEQVSK.[N]	1xCarbamidomethyl [C1]; 1xPhospho [S6(97.9)]	0.0294313	0.00153909	1	1	1	Q9H116	Q9H116 [260-278]	Q9H116 1xPhospho [S265(97.9)]	1	2270.94	2.55622e+06		High	High	0.001006	0.01247	1.41	70.83
FALSE	High	[K].CDSSPDSAEDVRK.[LV]	1xCarbamidomethyl [C1]; 1xPhospho [S7(100)]	0.000856391	0.000172587	1	2	1	P12763	P12763 [132-144]	P12763 1xPhospho [S138(100)]	1	1545.59	630340		High	High	0.0001512	0.0006675	2.16	26.72
FALSE	High	[K].CSGPGLSPGMVR.[A]	1xCarbamidomethyl [C1]; 1xPhospho [S7(100)]	1.08861e-07	6.70276e-05	1	1	1	P21333	P21333 [1453-1464]	P21333 1xPhospho [S1459(100)]	0	1297.54	4.61522e+06		High	High	6.435e-05	2.412e-05	4.6	79.96
FALSE	High	[R].CAPSAGSPAAAVGR.[E]	1xCarbamidomethyl [C1]; 1xPhospho [S7(100)]	9.08774e-07	6.70276e-05	1	1	6	Q7L2J0	Q7L2J0 [54-67]	Q7L2J0 1xPhospho [S60(100)]	0	1351.58	5.19346e+06		High	High	6.435e-05	5.234e-05	3.22	50.14
FALSE	High	[R].CSLHSASPASVR.[S]	1xCarbamidomethyl [C1]; 1xPhospho [S7(100)]	0.00516217	0.000441662	1	1	1	Q9P206	Q9P206 [321-332]	Q9P206 1xPhospho [S327(100)]	0	1351.58	199390		High	High	0.0003278	0.002504	2.53	40.04
FALSE	High	[K].CSTAGSSPNSVSELSLASLTEK.[I]	1xCarbamidomethyl [C1]; 1xPhospho [S7(98.1)]	3.47682e-06	6.70276e-05	1	1	1	Q5M775	Q5M775 [355-376]	Q5M775 1xPhospho [S361(98.1)]	0	2305.03	442688		High	High	6.435e-05	8.301e-05	3.25	114.87
FALSE	High	[K].CSISGHGSLNSISR.[H]	1xCarbamidomethyl [C1]; 1xPhospho [S8(100)]	5.49862e-07	6.70276e-05	1	1	2	O75044	O75044 [893-906]	O75044 1xPhospho [S900(100)]	0	1554.67	571277		High	High	6.435e-05	4.368e-05	3.98	57.15
FALSE	High	[K].CTGDFSPSPEK.[L]	1xCarbamidomethyl [C1]; 1xPhospho [S8(100)]	5.38448e-06	0.00015344	1	1	2	Q5VWN6	Q5VWN6 [1534-1544]	Q5VWN6 1xPhospho [S1541(100)]	0	1304.49	800442		High	High	0.0001134	9.575e-05	3.39	47.18
FALSE	High	[R].CLPGVLASPELR.[S]	1xCarbamidomethyl [C1]; 1xPhospho [S8(100)]	0.000208465	0.000172587	1	1	2	Q5H9F3	Q5H9F3 [489-500]	Q5H9F3 1xPhospho [S496(100)]	0	1391.68	641441		High	High	0.0001512	0.0003226	2.92	106.81
FALSE	High	[K].CLNNVIESPGLNVMR.[V]	1xCarbamidomethyl [C1]; 1xPhospho [S8(100)]	3.24802e-05	0.000172587	1	1	1	Q9HCM4	Q9HCM4 [543-557]	Q9HCM4 1xPhospho [S550(100)]	0	1795.82	145788		High	High	0.000141	0.0001663	2.67	111.93
FALSE	High	[R].CLVAGLLSPR.[F]	1xCarbamidomethyl [C1]; 1xPhospho [S8(100)]	6.00899e-05	0.000172587	1	1	1	Q8WYP5	Q8WYP5 [521-530]	Q8WYP5 1xPhospho [S528(100)]	0	1165.58	615931		High	High	0.000141	0.0002026	2.93	109.83
FALSE	High	[R].CQPGGGPPSPPPGIPGQPLPSPTR.[L]	1xCarbamidomethyl [C1]; 1xPhospho [S9(100)]	2.67343e-07	6.70276e-05	1	1	2	Q9C0C4	Q9C0C4 [752-775]	Q9C0C4 1xPhospho [S760(100)]	0	2428.15	1.1811e+06		High	High	6.435e-05	3.358e-05	3.85	98.89
FALSE	High	[R].CDGDASPPSPAR.[W]	1xCarbamidomethyl [C1]; 1xPhospho [S9(100)]	1.73088e-06	6.70276e-05	1	1	3	Q14493	Q14493 [15-26]	Q14493 1xPhospho [S23(100)]	0	1309.49	837714		High	High	6.435e-05	6.553e-05	2.94	31.39
FALSE	High	[R].CVPAPGAGASGGTSPSATQPNPAVFIFEHK.[A]	1xCarbamidomethyl [C1]; 1xPhospho [T/S]	6.35058e-15	6.70276e-05	1	1	1	O60343	O60343 [93-122]		0	3032.4	1923445		High	High	6.435e-05	4.256e-08	4.98	121.55
FALSE	High	[K].CLTPQR.[E]	1xCarbamidomethyl [C1]; 1xPhospho [T3(100)]	0.0962107	0.00485781	1	1	1	Q9UQ35	Q9UQ35 [1509-1514]	Q9UQ35 1xPhospho [T1511(100)]	0	854.359	778933		High	High	0.002942	0.04173	1.77	29.86
FALSE	High	[R].CLSTTPPGDMAHAR.[V]	1xCarbamidomethyl [C1]; 1xPhospho [T5(99.7)]	1.3068e-05	0.00015344	1	1	1	Q9BY89	Q9BY89 [631-644]	Q9BY89 1xPhospho [T635(99.7)]	0	1593.65	246522		High	High	0.0001134	0.000126	2.31	60.06
FALSE	High	[K].CHAEHTPEEEIDHTGAK.[T]	1xCarbamidomethyl [C1]; 1xPhospho [T6(100)]	1.23647e-08	6.70276e-05	1	1	2	O95757	O95757 [540-556]	O95757 1xPhospho [T545(100)]	0	2040.81	860367		High	High	6.435e-05	1.064e-05	5.4	32.91
FALSE	High	[K].CPSPINEHNGLIK.[G]	1xCarbamidomethyl [C1]; 2xDeamidated [N6; N9]; 1xPhospho [S3(100)]	0.0224941	0.00109057	1	1	1	Q9Y2H6	Q9Y2H6 [211-223]	Q9Y2H6 1xPhospho [S213(100)]	0	1560.68	366341		High	High	0.0007634	0.009596	1.76	79.09
FALSE	High	[R].CSDAAGYPHATHDLEGPPLDAYSIQGQHTISPLDLAK.[L]	1xCarbamidomethyl [C1]; 2xDeamidated [Q25; Q27]; 1xPhospho [T/S/Y]	1.13279e-12	6.70276e-05	1	1	1	Q15365	Q15365 [201-237]		0	4027.81		No Quan Values	High	High	6.435e-05	3.075e-07	6.32
FALSE	High	[R].CMPARPGFPSSPAPGSSPPR.[C]	1xCarbamidomethyl [C1]; 2xPhospho [S11(99.4); S]	0.00985865	0.000589123	1	1	1	Q8IX21	Q8IX21 [5-24]	Q8IX21 2xPhospho [S15(99.4); S]	0	2212.91	146634		High	High	0.0004358	0.004409	1.77	80.57
FALSE	High	[R].CAPSAGSPAAAVGRESPGAAATSSSGPQAQQHR.[G]	1xCarbamidomethyl [C1]; 2xPhospho [S16(100); S/T]	6.30512e-16	6.70276e-05	1	1	1	Q7L2J0	Q7L2J0 [54-86]	Q7L2J0 2xPhospho [S69(100); S/T]	1	3279.4	5.06756e+06		High	High	6.435e-05	1.142e-08	5.94	58.72
FALSE	High	[K].CSPSESPLMEK.[K]	1xCarbamidomethyl [C1]; 2xPhospho [S2(100); S6(100)]	0.00550828	0.000441662	1	1	2	Q8WUM9	Q8WUM9 [264-274]	Q8WUM9 2xPhospho [S265(100); S269(100)]	0	1424.49	820476		High	High	0.0003278	0.002637	2.83	57.56
FALSE	High	[K].CFRSVSPER.[M]	1xCarbamidomethyl [C1]; 2xPhospho [S4(100); S6(100)]	0.204137	0.00979133	1	1	1	Q14966	Q14966 [555-563]	Q14966 2xPhospho [S558(100); S560(100)]	1	1297.48	2.04514e+06		High	High	0.005762	0.09606	2.06	42.77
FALSE	High	[R].CDDSPRTPSNTPSAEADWSPGLELHPDYK.[T]	1xCarbamidomethyl [C1]; 2xPhospho [S4(99.4); S19(100)]	1.14501e-08	6.70276e-05	1	1	3	Q9Y3Z3	Q9Y3Z3 [15-43]	Q9Y3Z3 2xPhospho [S18(99.4); S33(100)]	1	3402.37	1.41395e+06		High	High	6.435e-05	1.033e-05	5.38	104.07
FALSE	High	[R].CEERSPSFGEDYYGPSR.[S]	1xCarbamidomethyl [C1]; 2xPhospho [S5(100); S7(100)]	5.30684e-05	0.000172587	1	1	2	P49761	P49761 [220-236]	P49761 2xPhospho [S224(100); S226(100)]	1	2195.78		No Quan Values	High	High	0.000141	0.0001943	3.38
FALSE	High	[R].CDGDASPPSPAR.[W]	1xCarbamidomethyl [C1]; 2xPhospho [S6(100); S9(100)]	0.00331336	0.000276275	1	1	2	Q14493	Q14493 [15-26]	Q14493 2xPhospho [S20(100); S23(100)]	0	1389.45	290677		High	High	0.0002038	0.001735	2.58	33.67
FALSE	High	[K].CKAGFNSYAELLTHR.[K]	1xCarbamidomethyl [C1]; 2xPhospho [S7(100); T13(100)]	0.163711	0.00795868	1	1	1	O60281	O60281 [757-771]	O60281 2xPhospho [S763(100); T769(100)]	1	1926.8	408985		High	High	0.004743	0.07422	2.5	40.06
FALSE	High	[R].CQTAEADSESDHEVPEPESEMK.[M]	1xCarbamidomethyl [C1]; 2xPhospho [S8(100); S10(100)]	1.97234e-08	6.70276e-05	1	1	5	Q9BPX3	Q9BPX3 [966-987]	Q9BPX3 2xPhospho [S973(100); S975(100)]	0	2664.94	14168548		High	High	6.435e-05	1.268e-05	5.26	66.44
FALSE	High	[R].CSSSSGGGSSGDEDGLELDGAPGGGKR.[A]	1xCarbamidomethyl [C1]; 2xPhospho [S9(100); S10(100)]	2.42049e-11	6.70276e-05	1	1	1	Q9P258	Q9P258 [42-68]	Q9P258 2xPhospho [S50(100); S51(100)]	1	2655.99	585038		High	High	6.435e-05	9.9e-07	5.15	70.22
FALSE	High	[R].CSSSSGGGSSGDEDGLELDGAPGGGK.[R]	1xCarbamidomethyl [C1]; 2xPhospho [S9(99.3); S10(99.3)]	1.55618e-06	6.70276e-05	1	1	4	Q9P258	Q9P258 [42-67]	Q9P258 2xPhospho [S50(99.3); S51(99.3)]	0	2499.89	1.22883e+06		High	High	6.435e-05	6.321e-05	3.84	76.46
FALSE	High	[R].CLPTSDSSPEPQQPPEDR.[T]	1xCarbamidomethyl [C1]; 2xPhospho [T/S]	0.173369	0.00835938	1	1	2	Q9UPN4	Q9UPN4 [410-427]		0	2199.83	146108		High	High	0.004956	0.0792	1.57	61.05
FALSE	High	[R].CDDSPRTPSNTPSAEADWSPGLELHPDYK.[T]	1xCarbamidomethyl [C1]; 3xPhospho [S4(100); T7(100); S19(100)]	2.14132e-06	6.70276e-05	1	1	1	Q9Y3Z3	Q9Y3Z3 [15-43]	Q9Y3Z3 3xPhospho [S18(100); T21(100); S33(100)]	1	3482.33	1.69373e+06		High	High	6.435e-05	7.053e-05	3.87	106.97
FALSE	High	[R].CLPTSDSSPEPQQPPEDR.[T]	1xCarbamidomethyl [C1]; 3xPhospho [T/S]	0.000640103	0.000172587	1	1	2	Q9UPN4	Q9UPN4 [410-427]	Q9UPN4 3xPhospho [T/S]	0	2279.8	223637		High	High	0.0001512	0.0005623	1.49	61.49
FALSE	High	[K].RPQFSPTGDCQAEAAAAANGTGGEEDDGPAAELLEK.[L]	1xCarbamidomethyl [C10]; 1xDeamidated [N/Q]; 1xPhospho [T21(100)]	3.06275e-07	6.70276e-05	1	1	4	Q7Z4Q2	Q7Z4Q2 [11-46]	Q7Z4Q2 1xPhospho [T31(100)]	0	3711.58	93925173		High	High	6.435e-05	3.529e-05	3.42	105.81
FALSE	High	[K].NGFPHPEPDCNPSEAASEESNSEIEQEIPVEQK.[E]	1xCarbamidomethyl [C10]; 1xDeamidated [N1]; 1xPhospho [S]	6.77352e-13	6.70276e-05	1	1	6	Q9NR30	Q9NR30 [152-184]		0	3775.56	4.96863e+06		High	High	6.435e-05	2.531e-07	6.2	104.02
FALSE	High	[K].NGFPHPEPDCNPSEAASEESNSEIEQEIPVEQK.[E]	1xCarbamidomethyl [C10]; 1xDeamidated [N1]; 2xPhospho [S17(99.7); S]	1.83337e-11	6.70276e-05	1	1	5	Q9NR30	Q9NR30 [152-184]	Q9NR30 2xPhospho [S168(99.7); S]	0	3855.53	19012273		High	High	6.435e-05	8.918e-07	4.33	105.21
FALSE	High	[K].NGFPHPEPDCNPSEAASEESNSEIEQEIPVEQK.[E]	1xCarbamidomethyl [C10]; 1xDeamidated [N1]; 3xPhospho [S17(100); S20(100); S22(100)]	4.54626e-14	6.70276e-05	1	1	6	Q9NR30	Q9NR30 [152-184]	Q9NR30 3xPhospho [S168(100); S171(100); S173(100)]	0	3935.49	8.92734e+06		High	High	6.435e-05	9.025e-08	7.57	105.61
FALSE	High	[K].LHVGNISPTCTNK.[E]	1xCarbamidomethyl [C10]; 1xDeamidated [N12]; 1xPhospho [S/T]	3.47682e-06	6.70276e-05	1	1	3	Q9BWF3	Q9BWF3 [80-92]		0	1521.68	3.70627e+06		High	High	6.435e-05	8.298e-05	3.23	66.36
FALSE	High	[K].LHVGNISPTCTNQELR.[A]	1xCarbamidomethyl [C10]; 1xDeamidated [N12]; 1xPhospho [S7(100)]	0.000125215	0.000172587	1	1	1	Q9BQ04	Q9BQ04 [80-95]	Q9BQ04 1xPhospho [S86(100)]	0	1919.87	574993		High	High	0.0001512	0.0002629	2.7	86.02
FALSE	High	[R].RAETFAGYDCTNSPTKNGSFK.[K]	1xCarbamidomethyl [C10]; 1xDeamidated [N17]; 1xPhospho [S13(100)]	2.74473e-06	6.70276e-05	1	1	1	Q6ZSZ5	Q6ZSZ5 [909-929]	Q6ZSZ5 1xPhospho [S921(100)]	2	2432.02	279009		High	High	6.435e-05	7.666e-05	3.72	68.98
FALSE	High	[R].RNSEGSELSCTEGSLTSSLDSR.[R]	1xCarbamidomethyl [C10]; 1xDeamidated [N2]; 1xPhospho [S/T]	0.0022408	0.000276275	1	1	1	Q5T5U3	Q5T5U3 [1667-1688]		1	2453.01	423014		High	High	0.0002038	0.001283	2.24	94.72
FALSE	High	[K].LNNGGSDSPCDLKSPNAFSENR.[Q]	1xCarbamidomethyl [C10]; 1xDeamidated [N3]; 1xPhospho [S14(100)]	2.3e-08	6.70276e-05	1	1	1	Q7L804	Q7L804 [375-396]	Q7L804 1xPhospho [S388(100)]	1	2460.01	279604		High	High	6.435e-05	1.346e-05	3.89	74.26
FALSE	High	[R].KPESPYGNLCDAPDSPRPVK.[A]	1xCarbamidomethyl [C10]; 1xDeamidated [N8]; 1xPhospho [S4(100)]	2.27421e-10	6.70276e-05	1	1	2	Q9UKA4	Q9UKA4 [419-438]	Q9UKA4 1xPhospho [S422(100)]	0	2308.03	1.18678e+06		High	High	6.435e-05	2.328e-06	4.93	73.62
FALSE	High	[K].SLTELVQQPCPPIEASK.[D]	1xCarbamidomethyl [C10]; 1xDeamidated [Q]; 1xPhospho [S1(100)]	2.01198e-05	0.000172587	1	1	2	P39880	P39880 [1069-1085]	P39880 1xPhospho [S1069(100)]	0	1977.92	608403		High	High	0.000141	0.0001438	2.45	109.87
FALSE	High	[K].SEHQNSSPTCQEDEEDVR.[Y]	1xCarbamidomethyl [C10]; 1xDeamidated [Q11]; 1xPhospho [S/T]	0.0536065	0.00279412	1	1	1	Q9NP74	Q9NP74 [379-396]		0	2227.81	62966.8		High	High	0.001711	0.02275	1.35	35.69
FALSE	High	[K].STLSAPTSPCSQSAPSFKPNQVR.[D]	1xCarbamidomethyl [C10]; 1xDeamidated [Q12]; 1xPhospho [S/T]	0.00081664	0.000172587	1	1	1	Q2V2M9	Q2V2M9 [372-394]		0	2528.15	116246		High	High	0.0001512	0.0006495	1.77	85.75
FALSE	High	[K].STAPETAIECTQAPAPASEDEK.[V]	1xCarbamidomethyl [C10]; 1xDeamidated [Q12]; 1xPhospho [S18(100)]	1.79436e-08	6.70276e-05	1	1	2	Q14839	Q14839 [1585-1606]	Q14839 1xPhospho [S1602(100)]	0	2383.98	1.63279e+06		High	High	6.435e-05	1.225e-05	4.31	75.34
FALSE	High	[K].LIESLSPDFCHQNK.[G]	1xCarbamidomethyl [C10]; 1xDeamidated [Q12]; 1xPhospho [S6(100)]	0.048804	0.00255803	1	1	1	Q9H6R7	Q9H6R7 [463-476]	Q9H6R7 1xPhospho [S468(100)]	0	1768.76	331349		High	High	0.00161	0.02072	1.41	95.14
FALSE	High	[R].VTGVYELSLCHVADAGSPGMQR.[R]	1xCarbamidomethyl [C10]; 1xDeamidated [Q21]; 1xOxidation [M20]; 1xPhospho [S17(99.3)]	0.00456018	0.000330324	1	1	1	Q12756	Q12756 [1321-1342]	Q12756 1xPhospho [S1337(99.3)]	0	2444.06	513695		High	High	0.0002336	0.002251	2.81	106.71
FALSE	High	[R].VTGVYELSLCHVADAGSPGMQR.[R]	1xCarbamidomethyl [C10]; 1xDeamidated [Q21]; 1xPhospho [S17(100)]	4.55598e-11	6.70276e-05	1	1	3	Q12756	Q12756 [1321-1342]	Q12756 1xPhospho [S1337(100)]	0	2428.07	1.69943e+06		High	High	6.435e-05	1.26e-06	5.44	107.41
FALSE	High	[R].VGSGQGGSPCWK.[K]	1xCarbamidomethyl [C10]; 1xDeamidated [Q5]; 1xPhospho [S8(100)]	0.00924307	0.000589123	1	1	1	Q9UMN6	Q9UMN6 [344-355]	Q9UMN6 1xPhospho [S351(100)]	0	1300.5	369164		High	High	0.0004358	0.004151	2.23	52.19
FALSE	High	[R].SYGSLVQSACSPVR.[E]	1xCarbamidomethyl [C10]; 1xDeamidated [Q7]; 1xPhospho [S11(99.4)]	0.00357841	0.000276275	1	1	1	Q96S90	Q96S90 [23-36]	Q96S90 1xPhospho [S33(99.4)]	0	1591.68	1.48399e+06		High	High	0.0002038	0.001847	1.99	79.17
FALSE	High	[R].IPRPSVSQGCSR.[E]	1xCarbamidomethyl [C10]; 1xDeamidated [Q8]; 1xPhospho [S11(99.4)]	0.0218566	0.00109057	1	1	3	O75122	O75122 [519-530]	O75122 1xPhospho [S529(99.4)]	0	1424.64	1547600		High	High	0.0007634	0.009304	2.3	47.41
FALSE	High	[R].GGGRPPPQVCPGWSPPAK.[S]	1xCarbamidomethyl [C10]; 1xDeamidated [Q8]; 1xPhospho [S14(100)]	0.0001606	0.000172587	1	1	1	P48634	P48634 [1173-1190]	P48634 1xPhospho [S1186(100)]	0	1925.87	151680		High	High	0.0001512	0.0002894	2.5	82.4
FALSE	High	[R].HSSVSDSQPCEPPSVGTEYSQGASPQPQHQLK.[K]	1xCarbamidomethyl [C10]; 1xDeamidated [Q8]; 1xPhospho [S24(98.5)]	4.17833e-08	6.70276e-05	1	1	1	P39880	P39880 [1214-1245]	P39880 1xPhospho [S1237(98.5)]	0	3530.52	436360		High	High	6.435e-05	1.685e-05	3.6	73.25
FALSE	High	[R].KPLPTAAAQCSFEDPDSAVDDR.[D]	1xCarbamidomethyl [C10]; 1xDeamidated [Q9]; 1xPhospho [S11(100)]	3.52957e-07	6.70276e-05	1	1	1	O14795	O14795 [166-187]	O14795 1xPhospho [S176(100)]	0	2471.04	176140		High	High	6.435e-05	3.716e-05	2.31	83.52
FALSE	High	[R].MAGIFDVNTCYGSPQSPQLIR.[R]	1xCarbamidomethyl [C10]; 1xOxidation [M1]; 1xPhospho [S16(100)]	0.000110568	0.000172587	1	1	1	Q9BTX1	Q9BTX1 [459-479]	Q9BTX1 1xPhospho [S474(100)]	0	2450.09	286041		High	High	0.000141	0.000251	2.62	120.58
FALSE	High	[R].TASDTDSSYCIPTAGMSPSR.[S]	1xCarbamidomethyl [C10]; 1xOxidation [M16]; 1xPhospho [T/S/Y]	0.171729	0.00827256	1	1	2	Q13480	Q13480 [365-384]		0	2199.86	210435		High	High	0.004932	0.07842	0.87	71.55
FALSE	High	[R].VTGVYELSLCHVADAGSPGMQR.[R]	1xCarbamidomethyl [C10]; 1xOxidation [M20]; 1xPhospho [S17(100)]	1.69869e-13	6.70276e-05	1	1	2	Q12756	Q12756 [1321-1342]	Q12756 1xPhospho [S1337(100)]	0	2443.08	4.02841e+06		High	High	6.435e-05	1.494e-07	6.88	102.29
FALSE	High	[R].LGMLSPEGTCK.[A]	1xCarbamidomethyl [C10]; 1xOxidation [M3]; 1xPhospho [S5(100)]	2.81828e-05	0.000172587	1	1	3	P49327	P49327 [203-213]	P49327 1xPhospho [S207(100)]	0	1288.53	4.3772e+06		High	High	0.000141	0.0001591	2.91	54.82
FALSE	High	[R].NSPMAQTPPCHLPNIPGVTSPGTLIEDSK.[V]	1xCarbamidomethyl [C10]; 1xOxidation [M4]; 1xPhospho [T7(99.3)]	0.000150463	0.000172587	1	1	2	Q13542	Q13542 [64-92]	Q13542 1xPhospho [T70(99.3)]	0	3154.46	1313449		High	High	0.0001512	0.0002825	2.66	121.45
FALSE	High	[K].KFDPMGQQTCSAHPARFSPDDK.[Y]	1xCarbamidomethyl [C10]; 1xOxidation [M5]; 1xPhospho [S18(100)]	0.000871791	0.000172587	1	1	1	Q9NPE3	Q9NPE3 [19-40]	Q9NPE3 1xPhospho [S36(100)]	2	2616.1	166546		High	High	0.0001512	0.0006759	2.9	55.34
FALSE	High	[K].EDSDEMPSECISR.[R]	1xCarbamidomethyl [C10]; 1xOxidation [M6]; 1xPhospho [S3(100)]	0.00185334	0.000227688	1	1	1	Q96LT9	Q96LT9 [379-391]	Q96LT9 1xPhospho [S381(100)]	0	1650.57	669349		High	High	0.0001797	0.001116	2.42	44.48
FALSE	High	[R].RHSVSEMTSCPEPQGFSDPPGQGPTGTFR.[S]	1xCarbamidomethyl [C10]; 1xOxidation [M7]; 1xPhospho [S3(99.5)]	3.77677e-06	6.70276e-05	1	1	1	P85299	P85299 [280-308]	P85299 1xPhospho [S282(99.5)]	1	3242.37		No Quan Values	High	High	6.435e-05	8.529e-05	3.11
FALSE	High	[K].RNTVDLVTTCHIHSSSDDEIDFK.[E]	1xCarbamidomethyl [C10]; 1xPhospho [S/T]	8.23693e-15	6.70276e-05	1	1	9	Q5H9R7	Q5H9R7 [510-532]		1	2769.22	1.21807e+07		High	High	6.435e-05	4.705e-08	5.67	89.83
FALSE	High	[R].LLSSSLTADCSLRSPSGR.[E]	1xCarbamidomethyl [C10]; 1xPhospho [S/T]	1.47556e-06	6.70276e-05	1	1	2	Q147X3	Q147X3 [186-203]		1	1986.93	3.07042e+06		High	High	6.435e-05	6.205e-05	3.49	84.5
FALSE	High	[R].STSPSDSLPCSLAGSPAPSPAPSPAPAGL.[-]	1xCarbamidomethyl [C10]; 1xPhospho [S/T]	3.49743e-06	6.70276e-05	1	1	2	Q9BXK1	Q9BXK1 [224-252]		0	2756.25	5.42049e+06		High	High	6.435e-05	8.32e-05	3.8	121.31
FALSE	High	[K].QLQQSPTPTCPTPELGSPLPSR.[T]	1xCarbamidomethyl [C10]; 1xPhospho [S/T]	7.8139e-06	0.00015344	1	1	2	Q8IWY9	Q8IWY9 [261-282]		0	2471.16	559130		High	High	0.0001134	0.0001077	2.1	97.94
FALSE	High	[R].SSSEITLSECDAEDAGEPR.[G]	1xCarbamidomethyl [C10]; 1xPhospho [S/T]	6.08053e-05	0.000172587	1	1	2	O60292	O60292 [170-188]		0	2132.83	521130		High	High	0.000141	0.0002031	3.23	79.31
FALSE	High	[K].STELVNEITCENTEWPGQR.[S]	1xCarbamidomethyl [C10]; 1xPhospho [S/T]	0.000212207	0.000172587	1	1	1	Q8TD10	Q8TD10 [42-60]		0	2343	184419		High	High	0.0001512	0.0003257	1.52	112.61
FALSE	High	[R].SLGGSATSLCLLPSEETSGEESR.[A]	1xCarbamidomethyl [C10]; 1xPhospho [S/T]	0.000625073	0.000172587	1	1	1	Q9P244	Q9P244 [642-664]		0	2447.06	127607		High	High	0.0001512	0.0005552	2.2	110.79
FALSE	High	[K].VSSSSPQSGCPSPTIPAGK.[V]	1xCarbamidomethyl [C10]; 1xPhospho [S/T]	7.00855e-05	0.000172587	1	1	1	Q76L83	Q76L83 [135-153]		0	1923.85	365616		High	High	0.000141	0.0002131	1.88	60.15
FALSE	High	[K].SEHQNSSPTCQEDEEDVR.[Y]	1xCarbamidomethyl [C10]; 1xPhospho [S/T]	0.00359965	0.000276275	1	1	1	Q9NP74	Q9NP74 [379-396]		0	2226.82	865111		High	High	0.0002038	0.001857	1.76	32.64
FALSE	High	[R].FRSFSELPSCDGNESWAYR.[S]	1xCarbamidomethyl [C10]; 1xPhospho [S/Y]	0.000139307	0.000172587	1	1	1	Q8NEV8	Q8NEV8 [1849-1867]		1	2387.98	90062		High	High	0.0001512	0.0002737	2.05	104.27
FALSE	High	[R].SYGSLVQSACSPVRER.[R]	1xCarbamidomethyl [C10]; 1xPhospho [S/Y]	7.17646e-05	0.000172587	1	1	1	Q96S90	Q96S90 [23-38]		1	1875.84	238497		High	High	0.000141	0.000215	3.17	74.01
FALSE	High	[K].NGFPHPEPDCNPSEAASEESNSEIEQEIPVEQK.[E]	1xCarbamidomethyl [C10]; 1xPhospho [S]	2.5624e-14	6.70276e-05	1	1	1	Q9NR30	Q9NR30 [152-184]		0	3774.57	2.40321e+06		High	High	6.435e-05	7.246e-08	5.99	100.06
FALSE	High	[K].GASGVEPGRCSGSEPSSSEK.[K]	1xCarbamidomethyl [C10]; 1xPhospho [S]	0.097724	0.00485781	1	1	1	Q96EZ8	Q96EZ8 [75-94]		1	2044.83	89585.7		High	High	0.002942	0.04239	1.63	31.41
FALSE	High	[K].SPEMSMQEDCISDIAPMQTDEQTNK.[E]	1xCarbamidomethyl [C10]; 1xPhospho [S1(100)]	2.35631e-10	6.70276e-05	1	1	1	O60502	O60502 [511-535]	O60502 1xPhospho [S511(100)]	0	2965.16	950246		High	High	6.435e-05	2.359e-06	3.49	106.09
FALSE	High	[K].SLTELVQQPCPPIEASK.[D]	1xCarbamidomethyl [C10]; 1xPhospho [S1(100)]	3.90268e-07	6.70276e-05	1	1	2	P39880	P39880 [1069-1085]	P39880 1xPhospho [S1069(100)]	0	1976.94	2.97572e+06		High	High	6.435e-05	3.858e-05	3.74	106.78
FALSE	High	[K].SPLALLAQTCSQIGKPDPPPSSK.[L]	1xCarbamidomethyl [C10]; 1xPhospho [S1(100)]	5.28984e-06	0.00015344	1	1	1	Q9H7S9	Q9H7S9 [87-109]	Q9H7S9 1xPhospho [S87(100)]	0	2472.22	392546		High	High	0.0001134	9.526e-05	3.19	114.36
FALSE	High	[R].KPLHLDGGYCSPAEGFSSR.[Y]	1xCarbamidomethyl [C10]; 1xPhospho [S11(100)]	6.41206e-07	6.70276e-05	1	1	1	Q9C0A6	Q9C0A6 [1010-1028]	Q9C0A6 1xPhospho [S1020(100)]	0	2157.94	278807		High	High	6.435e-05	4.613e-05	3.41	77.35
FALSE	High	[R].SYGSLVQSACSPVR.[E]	1xCarbamidomethyl [C10]; 1xPhospho [S11(100)]	1.03162e-05	0.00015344	1	1	2	Q96S90	Q96S90 [23-36]	Q96S90 1xPhospho [S33(100)]	0	1590.7	238280		High	High	0.0001134	0.0001174	3.8	79.19
FALSE	High	[R].IPRPSVSQGCSR.[E]	1xCarbamidomethyl [C10]; 1xPhospho [S11(100)]	0.00544369	0.000441662	1	1	3	O75122	O75122 [519-530]	O75122 1xPhospho [S529(100)]	0	1423.65	1.11328e+07		High	High	0.0003278	0.002619	2.45	44.38
FALSE	High	[K].RDYLSSSFLCSDDDR.[A]	1xCarbamidomethyl [C10]; 1xPhospho [S11(100)]	0.0292643	0.00149227	1	1	1	Q96GX5	Q96GX5 [546-560]	Q96GX5 1xPhospho [S556(100)]	1	1915.75	86661.6		High	High	0.0009805	0.01241	1.48	97.13
FALSE	High	[R].HLFVHISQHCPSPGAPPLESVDVR.[Q]	1xCarbamidomethyl [C10]; 1xPhospho [S12(100)]	1.10155e-07	6.70276e-05	1	1	1	Q15562	Q15562 [249-272]	Q15562 1xPhospho [S260(100)]	0	2759.31	710518		High	High	6.435e-05	2.421e-05	3.17	100.14
FALSE	High	[R].GGGRPPPQVCPGWSPPAK.[S]	1xCarbamidomethyl [C10]; 1xPhospho [S14(100)]	0.00147034	0.000227688	1	1	1	P48634	P48634 [1173-1190]	P48634 1xPhospho [S1186(100)]	0	1924.89	234149		High	High	0.0001797	0.000951	2.41	77.6
FALSE	High	[R].AAHTEDINACTLTTSPR.[L]	1xCarbamidomethyl [C10]; 1xPhospho [S15(100)]	3.12763e-08	6.70276e-05	1	1	1	P04049	P04049 [628-644]	P04049 1xPhospho [S642(100)]	0	1937.84	1571788		High	High	6.435e-05	1.512e-05	5.49	65.27
FALSE	High	[R].LALAGEGEACPLLGSPGAGR.[N]	1xCarbamidomethyl [C10]; 1xPhospho [S15(100)]	0.000335085	0.000172587	1	1	1	Q96F46	Q96F46 [694-713]	Q96F46 1xPhospho [S708(100)]	0	1975.93	547294		High	High	0.0001512	0.0004008	1.79	108.47
FALSE	High	[K].HGTDLWLDSCVVPPLSPPPK.[E]	1xCarbamidomethyl [C10]; 1xPhospho [S16(100)]	3.2703e-09	6.70276e-05	1	1	2	Q9NP61	Q9NP61 [128-147]	Q9NP61 1xPhospho [S143(100)]	0	2295.09	2.46355e+06		High	High	6.435e-05	6.429e-06	5.9	121.79
FALSE	High	[R].APYQENDGYCPDLELSDSEAESDGNK.[E]	1xCarbamidomethyl [C10]; 1xPhospho [S16(100)]	2.32365e-13	6.70276e-05	1	1	1	Q92613	Q92613 [759-784]	Q92613 1xPhospho [S774(100)]	0	2983.15	1.79818e+06		High	High	6.435e-05	1.683e-07	6.24	93.65
FALSE	High	[R].SAVAVYSYSCEGPEEESEDDSHLEGR.[D]	1xCarbamidomethyl [C10]; 1xPhospho [S17(100)]	2.04031e-13	6.70276e-05	1	1	1	Q9C0B1	Q9C0B1 [240-265]	Q9C0B1 1xPhospho [S256(100)]	0	2982.16	932540		High	High	6.435e-05	1.601e-07	6.18	83.64
FALSE	High	[R].VTGVYELSLCHVADAGSPGMQR.[R]	1xCarbamidomethyl [C10]; 1xPhospho [S17(100)]	3.44163e-12	6.70276e-05	1	1	3	Q12756	Q12756 [1321-1342]	Q12756 1xPhospho [S1337(100)]	0	2427.08	3.72733e+06		High	High	6.435e-05	4.707e-07	6.41	106.06
FALSE	High	[K].EEPLSEEEPCTSTAIASPEK.[K]	1xCarbamidomethyl [C10]; 1xPhospho [S17(100)]	1.00864e-09	6.70276e-05	1	1	2	Q9Y2X3	Q9Y2X3 [498-517]	Q9Y2X3 1xPhospho [S514(100)]	0	2283.96	3.17518e+06		High	High	6.435e-05	4.106e-06	5.84	80.78
FALSE	High	[R].SAVAVYSYSCEGPEEESEDDSHLEGRDPDIWHVGFK.[I]	1xCarbamidomethyl [C10]; 1xPhospho [S17(99.4)]	7.86022e-06	0.00015344	1	1	1	Q9C0B1	Q9C0B1 [240-275]	Q9C0B1 1xPhospho [S256(99.4)]	1	4176.74		No Quan Values	High	High	0.0001134	0.0001078	2.36
FALSE	High	[R].TASDTDSSYCIPTAGMSPSR.[S]	1xCarbamidomethyl [C10]; 1xPhospho [S17(99.4)]	0.000341105	0.000172587	1	1	1	Q13480	Q13480 [365-384]	Q13480 1xPhospho [S381(99.4)]	0	2183.86	393715		High	High	0.0001512	0.0004043	2.69	86.17
FALSE	High	[K].KFDPMGQQTCSAHPARFSPDDK.[Y]	1xCarbamidomethyl [C10]; 1xPhospho [S18(100)]	2.09921e-09	6.70276e-05	1	1	1	Q9NPE3	Q9NPE3 [19-40]	Q9NPE3 1xPhospho [S36(100)]	2	2600.11	520750		High	High	6.435e-05	5.425e-06	4.24	69.59
FALSE	High	[R].SSPAPHSGPCPSR.[L]	1xCarbamidomethyl [C10]; 1xPhospho [S2(99.6)]	3.00769e-05	0.000172587	1	1	2	P85299	P85299 [309-321]	P85299 1xPhospho [S310(99.6)]	0	1416.57	367651		High	High	0.000141	0.0001623	2.28	24.2
FALSE	High	[R].HSSVSDSQPCEPPSVGTEYSQGASPQPQHQLK.[K]	1xCarbamidomethyl [C10]; 1xPhospho [S24(100)]	4.87511e-10	6.70276e-05	1	1	2	P39880	P39880 [1214-1245]	P39880 1xPhospho [S1237(100)]	0	3529.53	848497		High	High	6.435e-05	3.115e-06	4.02	69.91
FALSE	High	[R].RNSEGSELSCTEGSLTSSLDSR.[R]	1xCarbamidomethyl [C10]; 1xPhospho [S3(100)]	9.26046e-11	6.70276e-05	1	1	2	Q5T5U3	Q5T5U3 [1667-1688]	Q5T5U3 1xPhospho [S1669(100)]	1	2452.03	722202		High	High	6.435e-05	1.652e-06	4.1	92.52
FALSE	High	[K].EDSDEMPSECISR.[R]	1xCarbamidomethyl [C10]; 1xPhospho [S3(100)]	1.97661e-05	0.000172587	1	1	2	Q96LT9	Q96LT9 [379-391]	Q96LT9 1xPhospho [S381(100)]	0	1634.57	1.48785e+06		High	High	0.000141	0.000143	3.13	62.61
FALSE	High	[K].ERSPRPQSFCHSSSISPQDK.[L]	1xCarbamidomethyl [C10]; 1xPhospho [S3(100)]	2.81828e-05	0.000172587	1	1	1	Q9ULH1	Q9ULH1 [731-750]	Q9ULH1 1xPhospho [S733(100)]	1	2410.06	213941		High	High	0.000141	0.000159	3.02	47.36
FALSE	High	[R].RLSAPLPSSCGDPEK.[Q]	1xCarbamidomethyl [C10]; 1xPhospho [S3(100)]	0.0908366	0.00428694	1	1	1	Q96EP0	Q96EP0 [464-478]	Q96EP0 1xPhospho [S466(100)]	1	1693.76	330162		High	High	0.00261	0.03933	1.88	68.76
FALSE	High	[R].RHSVSEMTSCPEPQGFSDPPGQGPTGTFR.[S]	1xCarbamidomethyl [C10]; 1xPhospho [S3(99.6)]	2.65491e-14	6.70276e-05	1	1	1	P85299	P85299 [280-308]	P85299 1xPhospho [S282(99.6)]	1	3226.37	385362		High	High	6.435e-05	7.354e-08	4.57	88.94
FALSE	High	[R].RGSQSDEDSCSLHSQTLSEDER.[F]	1xCarbamidomethyl [C10]; 1xPhospho [S3(99.7)]	3.06275e-07	6.70276e-05	1	1	1	Q9UPZ3	Q9UPZ3 [459-480]	Q9UPZ3 1xPhospho [S461(99.7)]	1	2603.03	567506		High	High	6.435e-05	3.529e-05	3.2	47.98
FALSE	High	[K].RPPSAFFLFCSEYRPK.[I]	1xCarbamidomethyl [C10]; 1xPhospho [S4(100)]	4.50954e-06	6.70276e-05	1	1	1	P09429	P09429 [97-112]	P09429 1xPhospho [S100(100)]	0	2081.97	330522		High	High	6.435e-05	9.035e-05	2.86	118.38
FALSE	High	[R].KPESPYGNLCDAPDSPRPVK.[A]	1xCarbamidomethyl [C10]; 1xPhospho [S4(100)]	8.65899e-14	6.70276e-05	1	1	2	Q9UKA4	Q9UKA4 [419-438]	Q9UKA4 1xPhospho [S422(100)]	0	2307.05	2.78544e+06		High	High	6.435e-05	1.154e-07	5.69	69.12
FALSE	High	[K].RPPSAFFLFCSEHRPK.[I]	1xCarbamidomethyl [C10]; 1xPhospho [S4(100)]	0.0158133	0.000843969	1	1	1	P26583	P26583 [97-112]	P26583 1xPhospho [S100(100)]	0	2055.96	138789		High	High	0.000603	0.006841	2.24	101.22
FALSE	High	[R].LGMLSPEGTCK.[A]	1xCarbamidomethyl [C10]; 1xPhospho [S5(100)]	3.19091e-05	0.000172587	1	1	1	P49327	P49327 [203-213]	P49327 1xPhospho [S207(100)]	0	1272.54	5392366		High	High	0.000141	0.0001654	3.12	79.86
FALSE	High	[K].EELSHSPEPCTK.[M]	1xCarbamidomethyl [C10]; 1xPhospho [S6(100)]	6.66505e-08	6.70276e-05	1	1	2	P41229	P41229 [296-307]	P41229 1xPhospho [S301(100)]	0	1493.6	3.23231e+06		High	High	6.435e-05	2.008e-05	4.05	33.01
FALSE	High	[K].LHVGNISPTCTNQELR.[A]	1xCarbamidomethyl [C10]; 1xPhospho [S7(100)]	2.54995e-07	6.70276e-05	1	1	1	Q9BQ04	Q9BQ04 [80-95]	Q9BQ04 1xPhospho [S86(100)]	0	1918.88	965557		High	High	6.435e-05	3.305e-05	4.39	82.34
FALSE	High	[K].LHVGNISPTCTNK.[E]	1xCarbamidomethyl [C10]; 1xPhospho [S7(100)]	8.19693e-08	6.70276e-05	1	1	3	Q9BWF3	Q9BWF3 [80-92]	Q9BWF3 1xPhospho [S86(100)]	0	1520.69	5127486		High	High	6.435e-05	2.166e-05	4.23	61.58
FALSE	High	[R].VGSGQGGSPCWK.[K]	1xCarbamidomethyl [C10]; 1xPhospho [S8(100)]	6.08053e-05	0.000172587	1	1	2	Q9UMN6	Q9UMN6 [344-355]	Q9UMN6 1xPhospho [S351(100)]	0	1299.52	776303		High	High	0.000141	0.0002032	3.22	46.89
FALSE	High	[K].STLSAPTSPCSQSAPSFKPNQVR.[D]	1xCarbamidomethyl [C10]; 1xPhospho [S8(98.6)]	1.49393e-08	6.70276e-05	1	1	1	Q2V2M9	Q2V2M9 [372-394]	Q2V2M9 1xPhospho [S379(98.6)]	0	2527.16	566485		High	High	6.435e-05	1.143e-05	3.27	81.77
FALSE	High	[R].ISNPSDDNSCEDLEEERREEEEK.[T]	1xCarbamidomethyl [C10]; 1xPhospho [S9(100)]	4.18858e-05	0.000172587	1	1	2	Q9NV79	Q9NV79 [302-324]	Q9NV79 1xPhospho [S310(100)]	2	2889.14	703425		High	High	0.000141	0.0001799	2.49	52.84
FALSE	High	[K].MRPGEATLSC.[-]	1xCarbamidomethyl [C10]; 1xPhospho [S9(100)]	0.150047	0.00722616	1	1	1	P57081	P57081 [403-412]	P57081 1xPhospho [S411(100)]	0	1201.47	294110		High	High	0.004354	0.06757	2.51	54.06
FALSE	High	[R].AAPSSEGDSCDGVEATEGPGSADTEEPK.[S]	1xCarbamidomethyl [C10]; 1xPhospho [S9(99.1)]	1.11648e-13	6.70276e-05	1	1	3	P39880	P39880 [1329-1356]	P39880 1xPhospho [S1337(99.1)]	0	2830.09	2.64104e+06		High	High	6.435e-05	1.271e-07	5.38	59.68
FALSE	High	[R].TLENSPISSCDTSDTEGPVPVNSAAVLK.[K]	1xCarbamidomethyl [C10]; 1xPhospho [T/S]	1.53958e-10	6.70276e-05	1	1	1	Q8N556	Q8N556 [675-702]		0	2968.35	540704		High	High	6.435e-05	2.007e-06	4.06	106.75
FALSE	High	[K].TRGTPEDGACEGSPLEEK.[A]	1xCarbamidomethyl [C10]; 1xPhospho [T1(99.3)]	0.00269292	0.000276275	1	1	1	Q5T481	Q5T481 [1068-1085]	Q5T481 1xPhospho [T1068(99.3)]	1	2012.83	94528.5		High	High	0.0002038	0.001473	1.74	50.3
FALSE	High	[K].RPQFSPTGDCQAEAAAAANGTGGEEDDGPAAELLEK.[L]	1xCarbamidomethyl [C10]; 1xPhospho [T21(100)]	1.7973e-14	6.70276e-05	1	1	2	Q7Z4Q2	Q7Z4Q2 [11-46]	Q7Z4Q2 1xPhospho [T31(100)]	0	3710.59	1.78442e+06		High	High	6.435e-05	6.332e-08	6.26	104.26
FALSE	High	[K].DDAEVERLTCEEEEEK.[MI]	1xCarbamidomethyl [C10]; 1xPhospho [T9(100)]	0.0927593	0.00438092	2	2	1	P51532; P51531	P51532 [1350-1365]; P51531 [1287-1302]	P51532 1xPhospho [T1358(100)]; P51531 1xPhospho [T1295(100)]	1	2060.8	369157	Shared	High	High	0.002661	0.04018	1.77	57.92
FALSE	High	[R].ALPLPQSSTC.[-]	1xCarbamidomethyl [C10]; 1xPhospho [T9(99.4)]	0.0107636	0.000690818	1	1	2	P08069	P08069 [1358-1367]	P08069 1xPhospho [T1366(99.4)]	0	1153.5	624406		High	High	0.0004944	0.004763	1.99	82.47
FALSE	High	[K].NGFPHPEPDCNPSEAASEESNSEIEQEIPVEQK.[E]	1xCarbamidomethyl [C10]; 2xDeamidated [N1; N11]; 2xPhospho [S]	1.7421e-08	6.70276e-05	1	1	1	Q9NR30	Q9NR30 [152-184]		0	3856.51	1193430		High	High	6.435e-05	1.212e-05	4.18	107.08
FALSE	High	[K].NGFPHPEPDCNPSEAASEESNSEIEQEIPVEQK.[E]	1xCarbamidomethyl [C10]; 2xDeamidated [N11; N21]; 1xPhospho [S]	5.43393e-05	0.000172587	1	1	2	Q9NR30	Q9NR30 [152-184]		0	3776.54		No Quan Values	High	High	0.000141	0.0001956	3.28
FALSE	High	[K].LHVGNISPTCTNK.[E]	1xCarbamidomethyl [C10]; 2xDeamidated [N5; N12]; 1xPhospho [S/T]	0.0631646	0.00326894	1	1	1	Q9BWF3	Q9BWF3 [80-92]		0	1522.66	826964		High	High	0.002018	0.02686	1.72	68.76
FALSE	High	[K].LIESLSPDFCHQNK.[G]	1xCarbamidomethyl [C10]; 2xDeamidated [Q12; N13]; 1xPhospho [S6(99.2)]	0.164499	0.00800426	1	1	1	Q9H6R7	Q9H6R7 [463-476]	Q9H6R7 1xPhospho [S468(99.2)]	0	1769.75	139705		High	High	0.004766	0.07474	1.3	96.14
FALSE	High	[K].RPQFSPTGDCQAEAAAAANGTGGEEDDGPAAELLEK.[L]	1xCarbamidomethyl [C10]; 2xDeamidated [Q3; N19]; 1xPhospho [S/T]	1.59429e-08	6.70276e-05	1	1	3	Q7Z4Q2	Q7Z4Q2 [11-46]		0	3712.56	6.48187e+06		High	High	6.435e-05	1.171e-05	2.99	107.71
FALSE	High	[K].NGFPHPEPDCNPSEAASEESNSEIEQEIPVEQK.[E]	1xCarbamidomethyl [C10]; 2xPhospho [S]	5.82736e-14	6.70276e-05	1	1	2	Q9NR30	Q9NR30 [152-184]		0	3854.54	12171545		High	High	6.435e-05	9.923e-08	6.97	101.98
FALSE	High	[R].STSPSDSLPCSLAGSPAPSPAPSPAPAGL.[-]	1xCarbamidomethyl [C10]; 2xPhospho [S11(98.8); S/T]	0.00045899	0.000172587	1	1	1	Q9BXK1	Q9BXK1 [224-252]	Q9BXK1 2xPhospho [S234(98.8); S/T]	0	2836.21	1219839		High	High	0.0001512	0.0004693	2.26	119.92
FALSE	High	[R].RLPQDHADSCVVSSDDEELSR.[D]	1xCarbamidomethyl [C10]; 2xPhospho [S13(100); S14(100)]	3.08428e-11	6.70276e-05	1	1	3	P78317	P78317 [82-102]	P78317 2xPhospho [S94(100); S95(100)]	1	2575.02	3.70823e+06		High	High	6.435e-05	1.086e-06	5.84	66.89
FALSE	High	[R].MAGIFDVNTCYGSPQSPQLIR.[R]	1xCarbamidomethyl [C10]; 2xPhospho [S13(100); S16(100)]	7.39203e-05	0.000172587	1	1	1	Q9BTX1	Q9BTX1 [459-479]	Q9BTX1 2xPhospho [S471(100); S474(100)]	0	2514.06		No Quan Values	High	High	0.000141	0.0002173	2.35
FALSE	High	[K].RNTVDLVTTCHIHSSSDDEIDFK.[E]	1xCarbamidomethyl [C10]; 2xPhospho [S14(99.2); S16(99.2)]	4.55598e-11	6.70276e-05	1	1	2	Q5H9R7	Q5H9R7 [510-532]	Q5H9R7 2xPhospho [S523(99.2); S525(99.2)]	1	2849.18	2028315		High	High	6.435e-05	1.26e-06	7.57	93.7
FALSE	High	[R].LLSNSVDAECEGGSTPRPPEDALSGDSDVDTASTVSLR.[S]	1xCarbamidomethyl [C10]; 2xPhospho [S27(98.6); S/T]	4.18858e-05	0.000172587	1	1	2	Q9Y4F5	Q9Y4F5 [928-965]	Q9Y4F5 2xPhospho [S954(98.6); S/T]	0	4064.73	1.10296e+06		High	High	0.000141	0.00018	3.63	106.6
FALSE	High	[R].RGSQSDEDSCSLHSQTLSEDER.[F]	1xCarbamidomethyl [C10]; 2xPhospho [S3(100); S5(100)]	2.20555e-06	6.70276e-05	1	1	1	Q9UPZ3	Q9UPZ3 [459-480]	Q9UPZ3 2xPhospho [S461(100); S463(100)]	1	2683	844415		High	High	6.435e-05	7.126e-05	2.69	52.04
FALSE	High	[K].VSSSSPQSGCPSPTIPAGK.[V]	1xCarbamidomethyl [C10]; 2xPhospho [S3(97.5); S12(100)]	0.00501206	0.000441662	1	1	1	Q76L83	Q76L83 [135-153]	Q76L83 2xPhospho [S137(97.5); S146(100)]	0	2003.82	221875		High	High	0.0003278	0.002438	2.15	58.96
FALSE	High	[R].AAPSSEGDSCDGVEATEGPGSADTEEPK.[S]	1xCarbamidomethyl [C10]; 2xPhospho [S4(100); S9(100)]	7.91564e-10	6.70276e-05	1	1	1	P39880	P39880 [1329-1356]	P39880 2xPhospho [S1332(100); S1337(100)]	0	2910.05	629251		High	High	6.435e-05	3.743e-06	4.77	61.97
FALSE	High	[R].LLSSSLTADCSLRSPSGR.[E]	1xCarbamidomethyl [C10]; 2xPhospho [S5(100); S11(99.5)]	1.71516e-05	0.00015344	1	1	1	Q147X3	Q147X3 [186-203]	Q147X3 2xPhospho [S190(100); S196(99.5)]	1	2066.9	395071		High	High	0.0001134	0.0001369	3.2	88.57
FALSE	High	[K].VQLTYLPHGCPKTSSEEEDSRR.[E]	1xCarbamidomethyl [C10]; 2xPhospho [T/S/Y]	0.00531674	0.000441662	1	1	1	O43314	O43314 [479-500]		2	2749.17	417608		High	High	0.0003278	0.002558	3.52	75.71
FALSE	High	[K].LKTPSTPVACSTPAQLK.[R]	1xCarbamidomethyl [C10]; 2xPhospho [T/S]	0.0147486	0.000843969	1	1	1	Q6PL18	Q6PL18 [1147-1163]		1	1958.91	151362		High	High	0.000603	0.006404	1.62	72.1
FALSE	High	[R].GSLTPHPAACDKDGQTDSAAEESSSQETSK.[G]	1xCarbamidomethyl [C10]; 2xPhospho [T16(100); S18(100)]	2.29145e-05	0.000172587	1	1	1	P55201	P55201 [843-872]	P55201 2xPhospho [T858(100); S860(100)]	1	3251.27	257129		High	High	0.000141	0.0001493	2.5	45.79
FALSE	High	[K].NGFPHPEPDCNPSEAASEESNSEIEQEIPVEQK.[E]	1xCarbamidomethyl [C10]; 3xPhospho [S17(100); S20(100); S22(100)]	6.30512e-16	6.70276e-05	1	1	3	Q9NR30	Q9NR30 [152-184]	Q9NR30 3xPhospho [S168(100); S171(100); S173(100)]	0	3934.51	4828188		High	High	6.435e-05	6.054e-09	7.31	103.48
FALSE	High	[R].DKQSPSQANGCSDHRPIDILEMLSR.[A]	1xCarbamidomethyl [C11]; 1xDeamidated [N/Q]; 1xOxidation [M22]; 1xPhospho [S4(100)]	4.80754e-13	6.70276e-05	1	1	13	Q9NPI6	Q9NPI6 [139-163]	Q9NPI6 1xPhospho [S142(100)]	1	2951.3	3.60898e+06		High	High	6.435e-05	2.22e-07	6.58	112.94
FALSE	High	[R].RNSPMAQTPPCHLPNIPGVTSPGTLIEDSK.[V]	1xCarbamidomethyl [C11]; 1xDeamidated [N]; 1xOxidation [M5]; 1xPhospho [S3(99.2)]	0.00233578	0.000276275	1	1	3	Q13542	Q13542 [63-92]	Q13542 1xPhospho [S65(99.2)]	1	3311.54	155719		High	High	0.0002038	0.001326	2.13	117.51
FALSE	High	[R].NSSLGSPSNLCGSPPGSIR.[K]	1xCarbamidomethyl [C11]; 1xDeamidated [N1]; 1xPhospho [S13(100)]	5.21347e-05	0.000172587	1	1	1	Q9C0B0	Q9C0B0 [373-391]	Q9C0B0 1xPhospho [S385(100)]	0	1967.85		No Quan Values	High	High	0.000141	0.0001931	3.29
FALSE	High	[K].DSFIENSSSNCTSGSSKPNSPSISPSILSNTEHK.[R]	1xCarbamidomethyl [C11]; 1xDeamidated [N10]; 1xPhospho [S22(99.5)]	2.06231e-09	6.70276e-05	1	1	1	Q99700	Q99700 [842-875]	Q99700 1xPhospho [S863(99.5)]	0	3676.6	834652		High	High	6.435e-05	5.391e-06	4.69	98.53
FALSE	High	[K].LSSPAAFLPACNSPSK.[E]	1xCarbamidomethyl [C11]; 1xDeamidated [N12]; 1xPhospho [S]	0.00680976	0.000540004	1	1	1	Q86YS7	Q86YS7 [248-263]		0	1727.77	764092		High	High	0.0003863	0.003165	2.69	108.44
FALSE	High	[K].TRSYDNLTTACDNTVPLASR.[R]	1xCarbamidomethyl [C11]; 1xDeamidated [N13]; 1xPhospho [T/S/Y]	1.93874e-10	6.70276e-05	1	1	1	Q13615	Q13615 [611-630]		1	2336.02		No Quan Values	High	High	6.435e-05	2.19e-06	4.96
FALSE	High	[R].NAPHPDDDDSCSINSDPEAK.[C]	1xCarbamidomethyl [C11]; 1xDeamidated [N14]; 2xPhospho [S12(100); S15(100)]	0.000802214	0.000172587	1	1	1	Q92870	Q92870 [398-417]	Q92870 2xPhospho [S409(100); S412(100)]	0	2344.79	164760		High	High	0.0001512	0.0006432	2.66	42.78
FALSE	High	[R].ENSQLDTSPPCLGGNKK.[T]	1xCarbamidomethyl [C11]; 1xDeamidated [N15]; 1xPhospho [S8(99.2)]	0.00049878	0.000172587	1	1	3	Q9Y3E2	Q9Y3E2 [116-132]	Q9Y3E2 1xPhospho [S123(99.2)]	1	1925.83	296102		High	High	0.0001512	0.0004898	2.33	69.48
FALSE	High	[R].DKQSPSQANGCSDHRPIDILEMLSR.[A]	1xCarbamidomethyl [C11]; 1xDeamidated [N9]; 1xPhospho [S4(100)]	2.60976e-05	0.000172587	1	1	1	Q9NPI6	Q9NPI6 [139-163]	Q9NPI6 1xPhospho [S142(100)]	1	2935.31	2591082		High	High	0.000141	0.0001554	3.21	121.82
FALSE	High	[K].DYDVYSDNDICSQESEDNFAK.[E]	1xCarbamidomethyl [C11]; 1xDeamidated [Q/N]; 1xPhospho [S6(99.6)]	0.00270892	0.000276275	1	1	2	Q8N5P1	Q8N5P1 [72-92]	Q8N5P1 1xPhospho [S77(99.6)]	0	2594.94	338940		High	High	0.0002038	0.00148	1.94	95.36
FALSE	High	[R].HQQDSDLSAACSDADLHR.[H]	1xCarbamidomethyl [C11]; 1xDeamidated [Q]; 1xPhospho [S5(100)]	1.37973e-09	6.70276e-05	1	1	2	Q9H9J4	Q9H9J4 [1215-1232]	Q9H9J4 1xPhospho [S1219(100)]	0	2106.82	1.16817e+06		High	High	6.435e-05	4.624e-06	5.01	62.65
FALSE	High	[K].EELEQQTDGDCEEDEEEENDGETPK.[S]	1xCarbamidomethyl [C11]; 1xDeamidated [Q]; 1xPhospho [T7(100)]	6.84658e-09	6.70276e-05	1	1	2	Q99442	Q99442 [369-393]	Q99442 1xPhospho [T375(100)]	0	3035.06	1.62071e+06		High	High	6.435e-05	8.507e-06	3.41	55.7
FALSE	High	[K].KLIESLSPDFCHQNK.[G]	1xCarbamidomethyl [C11]; 1xDeamidated [Q13]; 1xPhospho [S7(100)]	2.20555e-06	6.70276e-05	1	1	1	Q9H6R7	Q9H6R7 [462-476]	Q9H6R7 1xPhospho [S468(100)]	1	1896.86	472120		High	High	6.435e-05	7.13e-05	3.6	90.45
FALSE	High	[K].NPSVVIKPEACSPQFGK.[T]	1xCarbamidomethyl [C11]; 1xDeamidated [Q14]; 1xPhospho [S12(100)]	0.00784206	0.000540004	1	1	1	Q8WXE1	Q8WXE1 [228-244]	Q8WXE1 1xPhospho [S239(100)]	0	1938.9	144095		High	High	0.0004104	0.003583	1.87	87.54
FALSE	High	[K].ADGLSKDASRCSEQPSISDIK.[E]	1xCarbamidomethyl [C11]; 1xDeamidated [Q14]; 2xPhospho [S5(100); S]	0.161366	0.00782182	1	1	1	Q14527	Q14527 [350-370]	Q14527 2xPhospho [S354(100); S]	2	2425	2.06695e+06		High	High	0.004694	0.07309	2.03	95.85
FALSE	High	[K].AGIYSKPGGYCLFIQK.[L]	1xCarbamidomethyl [C11]; 1xDeamidated [Q15]; 1xPhospho [S5(99.4)]	0.0379638	0.00198162	1	1	1	Q9H0R5	Q9H0R5 [422-437]	Q9H0R5 1xPhospho [S426(99.4)]	0	1882.88		No Quan Values	High	High	0.0013	0.01601	1.42
FALSE	High	[R].KKSSDSKPPSCSERPLTLFHTVQSTEK.[Q]	1xCarbamidomethyl [C11]; 1xDeamidated [Q23]; 1xPhospho [S6(98.4)]	0.126809	0.00632489	1	1	1	Q9UNA1	Q9UNA1 [586-612]	Q9UNA1 1xPhospho [S591(98.4)]	2	3155.51	977076		High	High	0.003728	0.05597	1.97	83.27
FALSE	High	[R].LLQQQEEEEACLEEEEEEEDSDEEDQR.[S]	1xCarbamidomethyl [C11]; 1xDeamidated [Q26]; 1xPhospho [S21(100)]	4.98623e-06	6.70276e-05	1	1	2	Q96F63	Q96F63 [237-263]	Q96F63 1xPhospho [S257(100)]	0	3448.29	432574		High	High	6.435e-05	9.339e-05	3.73	91.67
FALSE	High	[K].TVDSQGPTPVCTPTFLER.[R]	1xCarbamidomethyl [C11]; 1xDeamidated [Q5]; 2xPhospho [S4(98.6); T]	0.0217312	0.00109057	1	1	1	Q9BYG3	Q9BYG3 [227-244]	Q9BYG3 2xPhospho [S230(98.6); T]	0	2165.89	93483		High	High	0.0007634	0.009278	1.66	105.25
FALSE	High	[R].GSSGPQPAKPCSGATPTPLLLVGDRSPVPSPGSSSPQLQVK.[S]	1xCarbamidomethyl [C11]; 1xDeamidated [Q6]; 2xPhospho [S26(98.5); S/T]	0.0903614	0.00428694	1	1	1	Q8N3F8	Q8N3F8 [587-627]	Q8N3F8 2xPhospho [S612(98.5); S/T]	1	4200.01		No Quan Values	High	High	0.00261	0.03893	1.82
FALSE	High	[K].FGIHVYQFPECDSDEDEDFK.[Q]	1xCarbamidomethyl [C11]; 1xDeamidated [Q7]; 1xPhospho [S13(100)]	0.056944	0.00298497	1	1	1	Q99719	Q99719 [213-232]	Q99719 1xPhospho [S225(100)]	0	2557.97	859233		High	High	0.00184	0.02424	2.31	117.72
FALSE	High	[K].SVSGTDVQEECR.[E]	1xCarbamidomethyl [C11]; 1xDeamidated [Q8]; 1xPhospho [S1(100)]	1.98833e-05	0.000172587	1	1	2	P49321	P49321 [244-255]	P49321 1xPhospho [S244(100)]	0	1447.54	1.86999e+06		High	High	0.000141	0.0001432	3.55	43.83
FALSE	High	[K].GSSHSPDHPGCLMEN.[-]	1xCarbamidomethyl [C11]; 1xOxidation [M13]; 1xPhospho [S5(99.2)]	0.00186438	0.000227688	1	1	1	O95149	O95149 [346-360]	O95149 1xPhospho [S350(99.2)]	0	1720.61	591034		High	High	0.0001797	0.00112	3.46	35.4
FALSE	High	[R].TGSPSSSASACSPGGMLSSAGGAPEGK.[D]	1xCarbamidomethyl [C11]; 1xOxidation [M16]; 1xPhospho [S3(99.5)]	4.2054e-10	6.70276e-05	1	1	1	Q96F45	Q96F45 [226-252]	Q96F45 1xPhospho [S228(99.5)]	0	2491.01	727301		High	High	6.435e-05	2.945e-06	4.47	59.59
FALSE	High	[R].TGSPSSSASACSPGGMLSSAGGAPEGK.[D]	1xCarbamidomethyl [C11]; 1xOxidation [M16]; 2xPhospho [S12(100); T/S]	0.000212207	0.000172587	1	1	1	Q96F45	Q96F45 [226-252]	Q96F45 2xPhospho [S237(100); T/S]	0	2570.98	562789		High	High	0.0001512	0.0003251	2.52	59.78
FALSE	High	[K].AHLPLGQSNSCGSVLPPSLAAMAK.[D]	1xCarbamidomethyl [C11]; 1xOxidation [M22]; 1xPhospho [S]	3.41571e-06	6.70276e-05	1	1	1	Q86SQ0	Q86SQ0 [925-948]		0	2502.19	484952		High	High	6.435e-05	8.26e-05	3.44	108.62
FALSE	High	[R].DKQSPSQANGCSDHRPIDILEMLSR.[A]	1xCarbamidomethyl [C11]; 1xOxidation [M22]; 1xPhospho [S4(100)]	4.22362e-15	6.70276e-05	1	1	5	Q9NPI6	Q9NPI6 [139-163]	Q9NPI6 1xPhospho [S142(100)]	1	2950.32	2.1912e+06		High	High	6.435e-05	3.646e-08	6.81	109.97
FALSE	High	[K].TRSMDDLLSACDTSSPLTR.[T]	1xCarbamidomethyl [C11]; 1xOxidation [M4]; 1xPhospho [T/S]	8.67276e-09	6.70276e-05	1	1	3	Q9NYA4	Q9NYA4 [608-626]		1	2221.95	569947		High	High	6.435e-05	9.297e-06	4.92	91.79
FALSE	High	[R].RNSPMAQTPPCHLPNIPGVTSPGTLIEDSK.[V]	1xCarbamidomethyl [C11]; 1xOxidation [M5]; 1xPhospho [S3(100)]	2.68501e-12	6.70276e-05	1	1	2	Q13542	Q13542 [63-92]	Q13542 1xPhospho [S65(100)]	1	3310.56	1.56531e+06		High	High	6.435e-05	4.277e-07	4.15	116.45
FALSE	High	[R].RNSPMAQTPPCHLPNIPGVTSPGTLIEDSK.[V]	1xCarbamidomethyl [C11]; 1xOxidation [M5]; 2xPhospho [S3(100); S21(99.4)]	9.21092e-13	6.70276e-05	1	1	2	Q13542	Q13542 [63-92]	Q13542 2xPhospho [S65(100); S83(99.4)]	1	3390.53	889640		High	High	6.435e-05	2.844e-07	5.65	121.26
FALSE	High	[R].VPSPGMEEAGCSR.[E]	1xCarbamidomethyl [C11]; 1xOxidation [M6]; 1xPhospho [S3(100)]	2.27907e-07	6.70276e-05	1	1	3	Q96RL1	Q96RL1 [651-663]	Q96RL1 1xPhospho [S653(100)]	0	1472.55	1.43286e+06		High	High	6.435e-05	3.17e-05	2.79	39.81
FALSE	High	[R].VPPLQPMGPTCPTPAPVPPPEAPSPFR.[A]	1xCarbamidomethyl [C11]; 1xOxidation [M7]; 1xPhospho [S24(100)]	5.49862e-07	6.70276e-05	1	1	2	Q8IZL8	Q8IZL8 [635-661]	Q8IZL8 1xPhospho [S658(100)]	0	2930.4	2.17674e+06		High	High	6.435e-05	4.367e-05	3.01	118.35
FALSE	High	[K].SNDRNSMDIQCEVDALLER.[Q]	1xCarbamidomethyl [C11]; 1xOxidation [M7]; 1xPhospho [S6(99.7)]	8.39764e-10	6.70276e-05	1	1	1	Q02241	Q02241 [155-173]	Q02241 1xPhospho [S160(99.7)]	1	2360.98	1.29549e+06		High	High	6.435e-05	3.832e-06	4.95	121.48
FALSE	High	[R].FDPETNSDDACTYHPGVPVFHDALK.[G]	1xCarbamidomethyl [C11]; 1xPhospho [S/T/Y]	8.82869e-05	0.000172587	1	1	1	Q9UHD1	Q9UHD1 [14-38]		0	2912.22	766886		High	High	0.000141	0.0002313	2.16	103.38
FALSE	High	[R].EGEAAAVEGPCPSQESLSQEENPEPTEDERSEEK.[G]	1xCarbamidomethyl [C11]; 1xPhospho [S/T]	0.000585536	0.000172587	1	1	1	Q86W50	Q86W50 [438-471]		1	3824.56	719348		High	High	0.0001512	0.000535	2.01	74.6
FALSE	High	[K].DITDPLSLNTCTDEGHVVLASPLK.[T]	1xCarbamidomethyl [C11]; 1xPhospho [S/T]	0.108355	0.005313	1	1	1	Q7L2J0	Q7L2J0 [234-257]		0	2675.26		No Quan Values	High	High	0.003237	0.0473	1.75
FALSE	High	[K].SPMAESLDGGCSSSSEDQGER.[V]	1xCarbamidomethyl [C11]; 1xPhospho [S]	3.49743e-06	6.70276e-05	1	1	1	Q9UGU0	Q9UGU0 [513-533]		0	2265.83	156560		High	High	6.435e-05	8.324e-05	2.65	59.84
FALSE	High	[K].RNFELVDSSPCK.[K]	1xCarbamidomethyl [C11]; 1xPhospho [S]	0.00269292	0.000276275	1	1	1	Q96GX5	Q96GX5 [445-456]		1	1531.66	762885		High	High	0.0002038	0.001474	2.12	71.66
FALSE	High	[K].GSSHSPDHPGCLMEN.[-]	1xCarbamidomethyl [C11]; 1xPhospho [S]	0.0281205	0.00149227	1	1	1	O95149	O95149 [346-360]		0	1704.61	651929		High	High	0.0009546	0.01193	2.83	49.88
FALSE	High	[K].SNDRNSMDIQCEVDALLER.[Q]	1xCarbamidomethyl [C11]; 1xPhospho [S]	0.0301085	0.00153909	1	1	1	Q02241	Q02241 [155-173]		1	2344.99	1.46681e+06		High	High	0.001006	0.01275	1.85	122.07
FALSE	High	[K].AHLPLGQSNSCGSVLPPSLAAMAK.[D]	1xCarbamidomethyl [C11]; 1xPhospho [S10(99.5)]	6.49187e-09	6.70276e-05	1	1	1	Q86SQ0	Q86SQ0 [925-948]	Q86SQ0 1xPhospho [S934(99.5)]	0	2486.19	607861		High	High	6.435e-05	8.328e-06	2.89	121.59
FALSE	High	[K].NPSVVIKPEACSPQFGK.[T]	1xCarbamidomethyl [C11]; 1xPhospho [S12(100)]	2.24501e-06	6.70276e-05	1	1	1	Q8WXE1	Q8WXE1 [228-244]	Q8WXE1 1xPhospho [S239(100)]	0	1937.92	468974		High	High	6.435e-05	7.161e-05	3.2	83.42
FALSE	High	[K].LLVDSQGLSGCSPR.[D]	1xCarbamidomethyl [C11]; 1xPhospho [S12(100)]	0.023687	0.00124499	1	1	1	O94885	O94885 [710-723]	O94885 1xPhospho [S721(100)]	0	1568.71	134856		High	High	0.0008199	0.01008	1.58	84.67
FALSE	High	[K].LEPTNVQTVTCSPR.[V]	1xCarbamidomethyl [C11]; 1xPhospho [S12(99.4)]	4.0187e-05	0.000172587	1	1	1	Q99741	Q99741 [34-47]	Q99741 1xPhospho [S45(99.4)]	0	1681.76	713765		High	High	0.000141	0.0001778	2.84	66.67
FALSE	High	[K].FGIHVYQFPECDSDEDEDFKQQDR.[E]	1xCarbamidomethyl [C11]; 1xPhospho [S13(100)]	4.99175e-10	6.70276e-05	1	1	2	Q99719	Q99719 [213-236]	Q99719 1xPhospho [S225(100)]	1	3084.24	357197		High	High	6.435e-05	3.139e-06	4.41	105.12
FALSE	High	[K].FGIHVYQFPECDSDEDEDFK.[Q]	1xCarbamidomethyl [C11]; 1xPhospho [S13(100)]	1.47718e-10	6.70276e-05	1	1	3	Q99719	Q99719 [213-232]	Q99719 1xPhospho [S225(100)]	0	2556.99	3.57694e+06		High	High	6.435e-05	1.974e-06	5.06	114.92
FALSE	High	[K].ALEYSNGIFDCQSPTSPFMGSLR.[A]	1xCarbamidomethyl [C11]; 1xPhospho [S13(100)]	2.41004e-06	6.70276e-05	1	1	2	Q86W92	Q86W92 [25-47]	Q86W92 1xPhospho [S37(100)]	0	2657.14		No Quan Values	High	High	6.435e-05	7.339e-05	4.99
FALSE	High	[R].NSSLGSPSNLCGSPPGSIR.[K]	1xCarbamidomethyl [C11]; 1xPhospho [S13(100)]	0.0035363	0.000276275	1	1	2	Q9C0B0	Q9C0B0 [373-391]	Q9C0B0 1xPhospho [S385(100)]	0	1966.87	2.7483e+06		High	High	0.0002038	0.001825	1.82	84.1
FALSE	High	[K].LSSPAAFLPACNSPSK.[E]	1xCarbamidomethyl [C11]; 1xPhospho [S13(99.2)]	0.00453332	0.000330324	1	1	1	Q86YS7	Q86YS7 [248-263]	Q86YS7 1xPhospho [S260(99.2)]	0	1726.79	1.83852e+06		High	High	0.0002336	0.002236	3.18	104.22
FALSE	High	[K].SPPAALEVVPCIPSPAAPSDK.[A]	1xCarbamidomethyl [C11]; 1xPhospho [S14(100)]	4.84102e-06	6.70276e-05	1	1	2	Q8IX21	Q8IX21 [555-575]	Q8IX21 1xPhospho [S568(100)]	0	2183.05	444217		High	High	6.435e-05	9.246e-05	3.38	117.73
FALSE	High	[R].NAPHPDDDDSCSINSDPEAK.[C]	1xCarbamidomethyl [C11]; 1xPhospho [S15(100)]	2.38303e-08	6.70276e-05	1	1	2	Q92870	Q92870 [398-417]	Q92870 1xPhospho [S412(100)]	0	2263.84	329270		High	High	6.435e-05	1.364e-05	3.93	42.28
FALSE	High	[K].LSGNTHYTPLCAPTSPNK.[A]	1xCarbamidomethyl [C11]; 1xPhospho [S15(99.5)]	4.69008e-09	6.70276e-05	1	1	1	Q4AC94	Q4AC94 [714-731]	Q4AC94 1xPhospho [S728(99.5)]	0	2037.91	675945		High	High	6.435e-05	7.369e-06	4.86	71.26
FALSE	High	[R].KHGTDLWLDSCVVPPLSPPPK.[E]	1xCarbamidomethyl [C11]; 1xPhospho [S17(100)]	8.27671e-11	6.70276e-05	1	1	1	Q9NP61	Q9NP61 [127-147]	Q9NP61 1xPhospho [S143(100)]	1	2423.18		No Quan Values	High	High	6.435e-05	1.583e-06	5.13
FALSE	High	[K].KSPLALLAQTCSQIGKPDPSPSSK.[L]	1xCarbamidomethyl [C11]; 1xPhospho [S2(100)]	1.16991e-11	6.70276e-05	1	1	2	Q96F45	Q96F45 [110-133]	Q96F45 1xPhospho [S111(100)]	1	2590.29	502282		High	High	6.435e-05	7.5e-07	5.06	105.86
FALSE	High	[R].VSPDLEWHAACLK.[C]	1xCarbamidomethyl [C11]; 1xPhospho [S2(100)]	8.26766e-07	6.70276e-05	2	2	1	P61371; Q96A47	P61371 [32-44]; Q96A47 [42-54]	P61371 1xPhospho [S33(100)]; Q96A47 1xPhospho [S43(100)]	0	1605.71	258643	Shared	High	High	6.435e-05	5.06e-05	3	96.85
FALSE	High	[R].HSPGPTPQPDCSLR.[T]	1xCarbamidomethyl [C11]; 1xPhospho [S2(100)]	0.000128218	0.000172587	1	1	1	Q4ZG55	Q4ZG55 [1192-1205]	Q4ZG55 1xPhospho [S1193(100)]	0	1628.69	320718		High	High	0.0001512	0.000265	2.17	49.1
FALSE	High	[K].QSPSAGVHTFCDR.[Q]	1xCarbamidomethyl [C11]; 1xPhospho [S2(100)]	2.08463e-05	0.000172587	1	1	1	Q8N5D0	Q8N5D0 [226-238]	Q8N5D0 1xPhospho [S227(100)]	0	1541.62	194224		High	High	0.000141	0.0001453	2.42	53.23
FALSE	High	[K].DSFIENSSSNCTSGSSKPNSPSISPSILSNTEHK.[R]	1xCarbamidomethyl [C11]; 1xPhospho [S20(100)]	6.30512e-16	6.70276e-05	1	1	1	Q99700	Q99700 [842-875]	Q99700 1xPhospho [S861(100)]	0	3675.61	3183471		High	High	6.435e-05	1.675e-09	7.01	96.96
FALSE	High	[R].LLQQQEEEEACLEEEEEEEDSDEEDQR.[S]	1xCarbamidomethyl [C11]; 1xPhospho [S21(100)]	5.5403e-13	6.70276e-05	1	1	4	Q96F63	Q96F63 [237-263]	Q96F63 1xPhospho [S257(100)]	0	3447.31	2.15333e+06		High	High	6.435e-05	2.345e-07	6.25	88.57
FALSE	High	[R].RNSPMAQTPPCHLPNIPGVTSPGTLIEDSK.[V]	1xCarbamidomethyl [C11]; 1xPhospho [S3(100)]	1.19855e-13	6.70276e-05	1	1	2	Q13542	Q13542 [63-92]	Q13542 1xPhospho [S65(100)]	1	3294.56	647449		High	High	6.435e-05	1.305e-07	4.54	119.37
FALSE	High	[R].VPSPGMEEAGCSR.[E]	1xCarbamidomethyl [C11]; 1xPhospho [S3(100)]	2.65767e-07	6.70276e-05	1	1	5	Q96RL1	Q96RL1 [651-663]	Q96RL1 1xPhospho [S653(100)]	0	1456.56	4.14289e+06		High	High	6.435e-05	3.35e-05	3.1	52.29
FALSE	High	[R].SPSGAGEGASCSDGPR.[G]	1xCarbamidomethyl [C11]; 1xPhospho [S3(100)]	3.14617e-08	6.70276e-05	1	1	1	Q7Z2K8	Q7Z2K8 [73-88]	Q7Z2K8 1xPhospho [S75(100)]	0	1571.58	440578		High	High	6.435e-05	1.514e-05	2.76	27.44
FALSE	High	[R].SQSMDIDGVSCEK.[S]	1xCarbamidomethyl [C11]; 1xPhospho [S3(100)]	1.44108e-06	6.70276e-05	1	1	1	O95155	O95155 [103-115]	O95155 1xPhospho [S105(100)]	0	1535.58	1.39525e+06		High	High	6.435e-05	6.152e-05	4.15	65.11
FALSE	High	[K].SVSGTDVQEECR.[E]	1xCarbamidomethyl [C11]; 1xPhospho [S3(100)]	2.82706e-06	6.70276e-05	1	1	2	P49321	P49321 [244-255]	P49321 1xPhospho [S246(100)]	0	1446.56	3.01242e+06		High	High	6.435e-05	7.755e-05	3.62	38.49
FALSE	High	[R].SGSAAQAEGLCK.[Q]	1xCarbamidomethyl [C11]; 1xPhospho [S3(100)]	4.74261e-05	0.000172587	1	1	1	Q92685	Q92685 [11-22]	Q92685 1xPhospho [S13(100)]	0	1258.51	1362070		High	High	0.000141	0.0001872	3.44	37.4
FALSE	High	[K].GNSPPSSGEACREEK.[G]	1xCarbamidomethyl [C11]; 1xPhospho [S3(100)]	0.000792739	0.000172587	1	1	3	P41227	P41227 [184-198]	P41227 1xPhospho [S186(100)]	1	1684.66	567147		High	High	0.0001512	0.0006374	1.97	24.65
FALSE	High	[R].VQSLPSVPLSCAAYR.[E]	1xCarbamidomethyl [C11]; 1xPhospho [S3(100)]	0.000151358	0.000172587	1	1	1	Q96AD5	Q96AD5 [402-416]	Q96AD5 1xPhospho [S404(100)]	0	1727.82	1.57019e+06		High	High	0.0001512	0.000283	2.81	106.97
FALSE	High	[K].GNSPPSSGEACR.[E]	1xCarbamidomethyl [C11]; 1xPhospho [S3(100)]	0.00259883	0.000276275	1	1	1	P41227	P41227 [184-195]	P41227 1xPhospho [S186(100)]	0	1298.48	209156		High	High	0.0002038	0.001434	1.22	23.55
FALSE	High	[R].KKSSDSKPPSCSERPLTLFHTVQSTEK.[Q]	1xCarbamidomethyl [C11]; 1xPhospho [S3(98.7)]	0.0100334	0.000589123	1	1	2	Q9UNA1	Q9UNA1 [586-612]	Q9UNA1 1xPhospho [S588(98.7)]	2	3154.52	774873		High	High	0.0004358	0.004479	2.69	77.96
FALSE	High	[R].DGSISPVSSECSVVER.[T]	1xCarbamidomethyl [C11]; 1xPhospho [S3(99.3)]	0.000453571	0.000172587	1	1	2	Q8NCP5	Q8NCP5 [157-172]	Q8NCP5 1xPhospho [S159(99.3)]	0	1787.75	269065		High	High	0.0001512	0.0004668	2.25	77.27
FALSE	High	[K].TRSMDDLLSACDTSSPLTR.[T]	1xCarbamidomethyl [C11]; 1xPhospho [S3(99.6)]	2.09921e-09	6.70276e-05	1	1	1	Q9NYA4	Q9NYA4 [608-626]	Q9NYA4 1xPhospho [S610(99.6)]	1	2205.95	1778921		High	High	6.435e-05	5.428e-06	4.61	102.14
FALSE	High	[K].TRSYDNLTTACDNTVPLASR.[R]	1xCarbamidomethyl [C11]; 1xPhospho [S3(99.6)]	1.22656e-11	6.70276e-05	1	1	1	Q13615	Q13615 [611-630]	Q13615 1xPhospho [S613(99.6)]	1	2335.04	5075943		High	High	6.435e-05	7.646e-07	6.52	87
FALSE	High	[R].DKQSPSQANGCSDHRPIDILEMLSR.[A]	1xCarbamidomethyl [C11]; 1xPhospho [S4(100)]	6.48156e-14	6.70276e-05	1	1	1	Q9NPI6	Q9NPI6 [139-163]	Q9NPI6 1xPhospho [S142(100)]	1	2934.32	4.18678e+06		High	High	6.435e-05	1.033e-07	5.28	121.66
FALSE	High	[K].ILDSLISDLSCHVIEPSYK.[C]	1xCarbamidomethyl [C11]; 1xPhospho [S4(100)]	0.0367035	0.00193152	1	1	3	Q6X784	Q6X784 [170-188]	Q6X784 1xPhospho [S173(100)]	0	2269.08	3.24163e+06		High	High	0.001273	0.01548	1.44	118.69
FALSE	High	[K].LSESPASLPSCPPVETALINQR.[D]	1xCarbamidomethyl [C11]; 1xPhospho [S4(99.1)]	1.11764e-06	6.70276e-05	1	1	1	Q2TAZ0	Q2TAZ0 [1260-1281]	Q2TAZ0 1xPhospho [S1263(99.1)]	0	2446.17	703204		High	High	6.435e-05	5.63e-05	3.57	115.14
FALSE	High	[R].HQQDSDLSAACSDADLHR.[H]	1xCarbamidomethyl [C11]; 1xPhospho [S5(100)]	1.28375e-15	6.70276e-05	1	1	2	Q9H9J4	Q9H9J4 [1215-1232]	Q9H9J4 1xPhospho [S1219(100)]	0	2105.83	3.18186e+06		High	High	6.435e-05	2.128e-08	6.89	56.32
FALSE	High	[K].KGDDSDEEDLCISNK.[W]	1xCarbamidomethyl [C11]; 1xPhospho [S5(100)]	1.03498e-06	6.70276e-05	1	1	1	Q9Y3M8	Q9Y3M8 [129-143]	Q9Y3M8 1xPhospho [S133(100)]	1	1804.69	204930		High	High	6.435e-05	5.471e-05	4.01	53.35
FALSE	High	[K].DHTVSGDEDYCPR.[S]	1xCarbamidomethyl [C11]; 1xPhospho [S5(100)]	9.36033e-07	6.70276e-05	1	1	2	Q9UIG0	Q9UIG0 [943-955]	Q9UIG0 1xPhospho [S947(100)]	0	1630.58	4932362		High	High	6.435e-05	5.285e-05	3.76	43.77
FALSE	High	[K].SGPISPGIHSCDLTVEGLATVTR.[I]	1xCarbamidomethyl [C11]; 1xPhospho [S5(100)]	0.000295822	0.000172587	1	1	1	Q9BUB4	Q9BUB4 [223-245]	Q9BUB4 1xPhospho [S227(100)]	0	2447.16	573943		High	High	0.0001512	0.0003771	2.59	118.78
FALSE	High	[R].ARQPSPFVDDCK.[T]	1xCarbamidomethyl [C11]; 1xPhospho [S5(100)]	0.00541167	0.000441662	1	1	2	Q5T481	Q5T481 [1056-1067]	Q5T481 1xPhospho [S1060(100)]	1	1499.63	665265		High	High	0.0003278	0.002595	2.4	49.71
FALSE	High	[K].DYDVYSDNDICSQESEDNFAK.[E]	1xCarbamidomethyl [C11]; 1xPhospho [S6(100)]	8.98093e-07	6.70276e-05	1	1	1	Q8N5P1	Q8N5P1 [72-92]	Q8N5P1 1xPhospho [S77(100)]	0	2593.95	4.64161e+06		High	High	6.435e-05	5.206e-05	3.72	93.73
FALSE	High	[K].ASSGDQGSPPCFLR.[F]	1xCarbamidomethyl [C11]; 1xPhospho [S8(100)]	5.25866e-06	0.00015344	1	1	2	O75147	O75147 [3-16]	O75147 1xPhospho [S10(100)]	0	1558.64	1.07761e+06		High	High	0.0001134	9.506e-05	3.32	84.68
FALSE	High	[R].VPVNLLNSPDCDVK.[T]	1xCarbamidomethyl [C11]; 1xPhospho [S8(100)]	6.60577e-05	0.000172587	1	1	1	P33981	P33981 [274-287]	P33981 1xPhospho [S281(100)]	0	1649.76	504989		High	High	0.000141	0.0002089	3.5	96.17
FALSE	High	[R].LSSAGPRSPYCK.[R]	1xCarbamidomethyl [C11]; 1xPhospho [S8(100)]	0.00217532	0.000276275	1	1	2	Q6PL18	Q6PL18 [335-346]	Q6PL18 1xPhospho [S342(100)]	1	1402.62	2.09779e+06		High	High	0.0002038	0.001253	2.73	35.82
FALSE	High	[R].ENSQLDTSPPCLGGNKK.[T]	1xCarbamidomethyl [C11]; 1xPhospho [S8(98.4)]	4.57722e-05	0.000172587	1	1	4	Q9Y3E2	Q9Y3E2 [116-132]	Q9Y3E2 1xPhospho [S123(98.4)]	1	1924.85	575066		High	High	0.000141	0.0001852	2.75	65.34
FALSE	High	[R].HHFETLTESPCR.[A]	1xCarbamidomethyl [C11]; 1xPhospho [S9(100)]	4.39156e-05	0.000172587	1	1	1	O43379	O43379 [1062-1073]	O43379 1xPhospho [S1070(100)]	0	1593.65	3.27468e+06		High	High	0.000141	0.0001829	4.03	51.14
FALSE	High	[K].RNFELVDSSPCKK.[I]	1xCarbamidomethyl [C11]; 1xPhospho [S9(99.7)]	3.61402e-07	6.70276e-05	1	1	1	Q96GX5	Q96GX5 [445-457]	Q96GX5 1xPhospho [S453(99.7)]	2	1659.76	951348		High	High	6.435e-05	3.752e-05	3.99	59.41
FALSE	High	[R].TPESTKPGPVCQPPVSQSR.[S]	1xCarbamidomethyl [C11]; 1xPhospho [T1(100)]	6.92607e-05	0.000172587	1	1	1	Q6AI12	Q6AI12 [199-217]	Q6AI12 1xPhospho [T199(100)]	0	2131.98	231542		High	High	0.000141	0.0002123	3.29	54.11
FALSE	High	[K].TVDSQGPTPVCTPTFLER.[R]	1xCarbamidomethyl [C11]; 1xPhospho [T12(100)]	2.4466e-07	6.70276e-05	1	1	1	Q9BYG3	Q9BYG3 [227-244]	Q9BYG3 1xPhospho [T238(100)]	0	2084.94	520774		High	High	6.435e-05	3.254e-05	2.9	103.2
FALSE	High	[K].TTRTPDTSTYCYETAEK.[I]	1xCarbamidomethyl [C11]; 1xPhospho [T4(99.2)]	3.52957e-07	6.70276e-05	1	1	1	P46821	P46821 [2031-2047]	P46821 1xPhospho [T2034(99.2)]	1	2103.86	283913		High	High	6.435e-05	3.721e-05	4.12	53.43
FALSE	High	[K].EELEQQTDGDCEEDEEEENDGETPK.[S]	1xCarbamidomethyl [C11]; 1xPhospho [T7(100)]	8.47474e-11	6.70276e-05	1	1	2	Q99442	Q99442 [369-393]	Q99442 1xPhospho [T375(100)]	0	3034.08	1.23472e+07		High	High	6.435e-05	1.598e-06	5.78	53.16
FALSE	High	[K].DSFIENSSSNCTSGSSKPNSPSISPSILSNTEHK.[R]	1xCarbamidomethyl [C11]; 2xDeamidated [N6; N10]; 1xPhospho [S22(99.5)]	3.07434e-10	6.70276e-05	1	1	1	Q99700	Q99700 [842-875]	Q99700 1xPhospho [S863(99.5)]	0	3677.58		No Quan Values	High	High	6.435e-05	2.61e-06	5.35
FALSE	High	[K].ALEYSNGIFDCQSPTSPFMGSLR.[A]	1xCarbamidomethyl [C11]; 2xDeamidated [N6; Q12]; 1xPhospho [S13(100)]	2.56388e-05	0.000172587	1	1	1	Q86W92	Q86W92 [25-47]	Q86W92 1xPhospho [S37(100)]	0	2659.11		No Quan Values	High	High	0.000141	0.0001545	2.11
FALSE	High	[R].EGEAAAVEGPCPSQESLSQEENPEPTEDERSEEK.[G]	1xCarbamidomethyl [C11]; 2xDeamidated [Q14; Q19]; 1xPhospho [S18(99.4)]	2.02496e-07	6.70276e-05	1	1	1	Q86W50	Q86W50 [438-471]	Q86W50 1xPhospho [S455(99.4)]	1	3826.53		No Quan Values	High	High	6.435e-05	3.036e-05	3.48
FALSE	High	[K].GSPGSSQGTACAGTQPGAQPGAQPGASPSPSQPPADQSPHTLR.[K]	1xCarbamidomethyl [C11]; 2xDeamidated [Q19; Q23]; 1xPhospho [S38(94.2)]	0.0168551	0.00100165	1	1	1	Q17R89	Q17R89 [603-645]	Q17R89 1xPhospho [S640(94.2)]	0	4161.82	743139		High	High	0.00069	0.007266	1.86	65.74
FALSE	High	[R].DKQSPSQANGCSDHRPIDILEMLSR.[A]	1xCarbamidomethyl [C11]; 2xDeamidated [Q3; N9]; 1xOxidation [M22]; 1xPhospho [S]	0.0045872	0.000330324	1	1	2	Q9NPI6	Q9NPI6 [139-163]		1	2952.29	763888		High	High	0.0002336	0.002259	2.21	115.03
FALSE	High	[R].DKQSPSQANGCSDHRPIDILEMLSR.[A]	1xCarbamidomethyl [C11]; 2xDeamidated [Q3; N9]; 1xPhospho [S]	2.90567e-09	6.70276e-05	1	1	2	Q9NPI6	Q9NPI6 [139-163]		1	2936.29	5.81713e+06		High	High	6.435e-05	6.146e-06	4.49	121.82
FALSE	High	[K].DSFIENSSSNCTSGSSKPNSPSISPSILSNTEHK.[R]	1xCarbamidomethyl [C11]; 2xPhospho [S20(100); S24(100)]	3.84038e-13	6.70276e-05	1	1	3	Q99700	Q99700 [842-875]	Q99700 2xPhospho [S861(100); S865(100)]	0	3755.58	6529099		High	High	6.435e-05	2.038e-07	8.26	101.34
FALSE	High	[R].RNSPMAQTPPCHLPNIPGVTSPGTLIEDSK.[V]	1xCarbamidomethyl [C11]; 2xPhospho [S3(100); S21(99.4)]	3.44163e-12	6.70276e-05	1	1	1	Q13542	Q13542 [63-92]	Q13542 2xPhospho [S65(100); S83(99.4)]	1	3374.53	286710		High	High	6.435e-05	4.702e-07	5.78	121.58
FALSE	High	[R].TGSPSSSASACSPGGMLSSAGGAPEGK.[D]	1xCarbamidomethyl [C11]; 2xPhospho [S3(99.1); S/T]	1.50599e-05	0.00015344	1	1	1	Q96F45	Q96F45 [226-252]	Q96F45 2xPhospho [S228(99.1); S/T]	0	2554.98	727390		High	High	0.0001134	0.0001317	2.71	84.58
FALSE	High	[R].NSSLGSPSNLCGSPPGSIR.[K]	1xCarbamidomethyl [C11]; 2xPhospho [S3(99.1); S13(100)]	0.00554086	0.000441662	1	1	1	Q9C0B0	Q9C0B0 [373-391]	Q9C0B0 2xPhospho [S375(99.1); S385(100)]	0	2046.84		No Quan Values	High	High	0.0003278	0.002647	2.87
FALSE	High	[R].HQQDSDLSAACSDADLHR.[H]	1xCarbamidomethyl [C11]; 2xPhospho [S5(100); S12(100)]	2.04467e-10	6.70276e-05	1	1	2	Q9H9J4	Q9H9J4 [1215-1232]	Q9H9J4 2xPhospho [S1219(100); S1226(100)]	0	2185.8	2.02538e+06		High	High	6.435e-05	2.237e-06	5.93	57.79
FALSE	High	[K].TVDSQGPTPVCTPTFLER.[R]	1xCarbamidomethyl [C11]; 2xPhospho [T8(100); T12(100)]	4.36654e-07	6.70276e-05	1	1	4	Q9BYG3	Q9BYG3 [227-244]	Q9BYG3 2xPhospho [T234(100); T238(100)]	0	2164.9	781388		High	High	6.435e-05	4.019e-05	3.84	101.47
FALSE	High	[K].DSFIENSSSNCTSGSSKPNSPSISPSILSNTEHK.[R]	1xCarbamidomethyl [C11]; 3xPhospho [S20(100); S24(100); S/T]	9.45146e-10	6.70276e-05	1	1	1	Q99700	Q99700 [842-875]	Q99700 3xPhospho [S861(100); S865(100); S/T]	0	3835.54	4.45368e+06		High	High	6.435e-05	4.003e-06	5.75	103.51
FALSE	High	[R].HQQDSDLSAACSDADLHR.[H]	1xCarbamidomethyl [C11]; 3xPhospho [S5(100); S8(100); S12(100)]	3.54099e-08	6.70276e-05	1	1	1	Q9H9J4	Q9H9J4 [1215-1232]	Q9H9J4 3xPhospho [S1219(100); S1222(100); S1226(100)]	0	2265.77	444524		High	High	6.435e-05	1.584e-05	5.03	61.09
FALSE	High	[K].TVDSQGPTPVCTPTFLER.[R]	1xCarbamidomethyl [C11]; 3xPhospho [T8(99.6); T12(100); T/S]	0.00312285	0.000276275	1	1	1	Q9BYG3	Q9BYG3 [227-244]	Q9BYG3 3xPhospho [T234(99.6); T238(100); T/S]	0	2244.87	286345		High	High	0.0002038	0.001659	2.85	104.44
FALSE	High	[R].VSGPDPKPGSNCSPAQSVLSEVPSVPTNGMAK.[N]	1xCarbamidomethyl [C12]; 1xDeamidated [N/Q]; 1xPhospho [S13(99.4)]	7.82689e-12	6.70276e-05	1	1	9	P22314	P22314 [12-43]	P22314 1xPhospho [S24(99.4)]	0	3275.5	1.13226e+07		High	High	6.435e-05	6.44e-07	3.98	109.37
FALSE	High	[R].LHRIETDEEESCDNAHGDANQPAR.[D]	1xCarbamidomethyl [C12]; 1xDeamidated [N14]; 1xPhospho [T6(100)]	1.27698e-07	6.70276e-05	1	1	1	Q96T23	Q96T23 [1300-1323]	Q96T23 1xPhospho [T1305(100)]	1	2845.15	313859		High	High	6.435e-05	2.556e-05	3.86	42.31
FALSE	High	[K].SPLDPDSGLLSCTLPNGFGGQSGPEGER.[S]	1xCarbamidomethyl [C12]; 1xDeamidated [N16]; 1xPhospho [S1(100)]	2.77298e-11	6.70276e-05	1	1	1	Q9H4L4	Q9H4L4 [232-259]	Q9H4L4 1xPhospho [S232(100)]	0	2925.26		No Quan Values	High	High	6.435e-05	1.044e-06	4.91
FALSE	High	[K].SNSPPALGPEACPVSLPSPPEASTLK.[G]	1xCarbamidomethyl [C12]; 1xDeamidated [N2]; 1xPhospho [S/T]	0.00638272	0.000494115	1	1	1	Q9H0F6	Q9H0F6 [129-154]		0	2684.25	87114.2		High	High	0.0003562	0.003002	2.01	121.3
FALSE	High	[K].IGNEESDLEEACILPHSPINVDK.[R]	1xCarbamidomethyl [C12]; 1xDeamidated [N20]; 1xPhospho [S6(100)]	1.08158e-05	0.00015344	1	2	1	O95714	O95714 [1572-1594]	O95714 1xPhospho [S1577(100)]	0	2660.18	838165		High	High	0.0001134	0.000119	2.77	116.53
FALSE	High	[R].VSGPDPKPGSNCSPAQSVLSEVPSVPTNGMAK.[N]	1xCarbamidomethyl [C12]; 1xDeamidated [N28]; 1xOxidation [M30]; 1xPhospho [S2(100)]	9.45146e-10	6.70276e-05	1	1	6	P22314	P22314 [12-43]	P22314 1xPhospho [S13(100)]	0	3291.49	6.4854e+06		High	High	6.435e-05	4.006e-06	4.52	104.08
FALSE	High	[R].VVNGGVPWPSPCPSPSSRPPSR.[Y]	1xCarbamidomethyl [C12]; 1xDeamidated [N3]; 1xPhospho [S14(98.4)]	0.000484188	0.000172587	1	1	4	Q99700	Q99700 [545-566]	Q99700 1xPhospho [S558(98.4)]	0	2398.1	354962		High	High	0.0001512	0.000482	3.26	95.14
FALSE	High	[K].LKNGFPHPEPDCNPSEAASEESNSEIEQEIPVEQK.[E]	1xCarbamidomethyl [C12]; 1xDeamidated [N3]; 1xPhospho [S24(99.4)]	9.97878e-14	6.70276e-05	1	1	3	Q9NR30	Q9NR30 [150-184]	Q9NR30 1xPhospho [S173(99.4)]	1	4016.74	11449371		High	High	6.435e-05	1.219e-07	6.47	98.47
FALSE	High	[K].LKNGFPHPEPDCNPSEAASEESNSEIEQEIPVEQK.[E]	1xCarbamidomethyl [C12]; 1xDeamidated [N3]; 2xPhospho [S19(99.4); S22(99.4)]	2.52677e-15	6.70276e-05	1	1	2	Q9NR30	Q9NR30 [150-184]	Q9NR30 2xPhospho [S168(99.4); S171(99.4)]	1	4096.7	34145532		High	High	6.435e-05	2.917e-08	9.14	101.17
FALSE	High	[K].LKNGFPHPEPDCNPSEAASEESNSEIEQEIPVEQK.[E]	1xCarbamidomethyl [C12]; 1xDeamidated [N3]; 3xPhospho [S19(100); S22(100); S24(100)]	6.40539e-14	6.70276e-05	1	1	4	Q9NR30	Q9NR30 [150-184]	Q9NR30 3xPhospho [S168(100); S171(100); S173(100)]	1	4176.67	26087506		High	High	6.435e-05	1.029e-07	8.43	104.23
FALSE	High	[K].NESSNASEEEACEK.[K]	1xCarbamidomethyl [C12]; 1xDeamidated [N5]; 1xPhospho [S3(99.4)]	0.200421	0.00956655	1	1	1	Q9H6Z4	Q9H6Z4 [238-251]	Q9H6Z4 1xPhospho [S240(99.4)]	0	1664.56		No Quan Values	High	High	0.005618	0.09366	1.49
FALSE	High	[R].LGIFPANYVAPCRPAASPAPPPSRPSSPVHVAFER.[L]	1xCarbamidomethyl [C12]; 1xDeamidated [N7]; 1xPhospho [Y/S]	0.00280698	0.000276275	1	1	1	Q5TCX8	Q5TCX8 [89-123]		0	3793.87	382489		High	High	0.0002038	0.001525	3.06	114.64
FALSE	High	[R].VGTNYQAVIPECKPESPAR.[Y]	1xCarbamidomethyl [C12]; 1xDeamidated [Q/N]; 1xPhospho [S16(100)]	7.65929e-05	0.000172587	1	1	5	Q8IZ40	Q8IZ40 [48-66]	Q8IZ40 1xPhospho [S63(100)]	0	2197	924266		High	High	0.000141	0.0002199	3.83	86.95
FALSE	High	[K].DFQDYMEPEEGCQGSPQRR.[G]	1xCarbamidomethyl [C12]; 1xDeamidated [Q]; 1xPhospho [S15(100)]	0.00107328	0.000172587	1	1	6	O43237	O43237 [180-198]	O43237 1xPhospho [S194(100)]	1	2409.91	2495735		High	High	0.0001512	0.0007692	2.98	84.87
FALSE	High	[R].LGLAVIHGEAQCTELDMDDGRHSPPMVK.[N]	1xCarbamidomethyl [C12]; 1xDeamidated [Q11]; 1xOxidation [M26]; 1xPhospho [S23(100)]	3.00579e-14	6.70276e-05	1	1	4	Q14558	Q14558 [193-220]	Q14558 1xPhospho [S215(100)]	1	3173.41	1.56595e+06		High	High	6.435e-05	7.701e-08	7.17	100.56
FALSE	High	[R].LGLAVIHGEAQCTELDMDDGRHSPPMVK.[N]	1xCarbamidomethyl [C12]; 1xDeamidated [Q11]; 1xPhospho [S23(100)]	1.68324e-12	6.70276e-05	1	1	2	Q14558	Q14558 [193-220]	Q14558 1xPhospho [S215(100)]	1	3157.42	2.89389e+06		High	High	6.435e-05	3.577e-07	6.7	104.36
FALSE	High	[R].HLLSPQLVQYQCGDSGK.[Q]	1xCarbamidomethyl [C12]; 1xDeamidated [Q11]; 1xPhospho [S4(100)]	3.11632e-05	0.000172587	1	1	1	Q9P209	Q9P209 [234-250]	Q9P209 1xPhospho [S237(100)]	0	2010.9	358062		High	High	0.000141	0.0001641	3.03	99.11
FALSE	High	[R].LGLAVIHGEAQCTELDMDDGRHSPPMVK.[N]	1xCarbamidomethyl [C12]; 1xDeamidated [Q11]; 2xOxidation [M17; M26]; 1xPhospho [S23(100)]	7.70997e-11	6.70276e-05	1	1	1	Q14558	Q14558 [193-220]	Q14558 1xPhospho [S215(100)]	1	3189.41	1.30661e+06		High	High	6.435e-05	1.541e-06	4.88	93.69
FALSE	High	[R].SIEDDEEGHLICQSGDVLR.[A]	1xCarbamidomethyl [C12]; 1xDeamidated [Q13]; 1xPhospho [S1(100)]	8.77108e-07	6.70276e-05	1	1	1	Q9HAZ1	Q9HAZ1 [138-156]	Q9HAZ1 1xPhospho [S138(100)]	0	2252.94	396558		High	High	6.435e-05	5.168e-05	3.35	101.02
FALSE	High	[K].SVITYSPTTGTCQMSLFASPTSSEEQK.[H]	1xCarbamidomethyl [C12]; 1xDeamidated [Q13]; 1xPhospho [T4(99.3)]	7.26192e-05	0.000172587	1	1	1	Q13352	Q13352 [28-54]	Q13352 1xPhospho [T31(99.3)]	0	3018.3		No Quan Values	High	High	0.000141	0.0002156	2.59
FALSE	High	[R].DSGRLSPDLSVCGQPR.[D]	1xCarbamidomethyl [C12]; 1xDeamidated [Q14]; 1xPhospho [S]	0.000610396	0.000172587	1	1	3	Q8TF76	Q8TF76 [142-157]		1	1824.79	1.02956e+06		High	High	0.0001512	0.0005486	2.42	84.2
FALSE	High	[R].KNPSVVIKPEACSPQFGK.[T]	1xCarbamidomethyl [C12]; 1xDeamidated [Q15]; 1xPhospho [S13(100)]	3.45825e-08	6.70276e-05	1	1	3	Q8WXE1	Q8WXE1 [227-244]	Q8WXE1 1xPhospho [S239(100)]	1	2067	1.32468e+06		High	High	6.435e-05	1.57e-05	3.83	77.65
FALSE	High	[K].DFQDYMEPEEGCQGSPQRR.[G]	1xCarbamidomethyl [C12]; 1xDeamidated [Q17]; 1xOxidation [M6]; 1xPhospho [S15(100)]	0.00489509	0.000441662	1	1	1	O43237	O43237 [180-198]	O43237 1xPhospho [S194(100)]	1	2425.91	1.99056e+06		High	High	0.0003278	0.002392	3.36	63.55
FALSE	High	[K].DFQDYMEPEEGCQGSPQR.[R]	1xCarbamidomethyl [C12]; 1xDeamidated [Q17]; 1xOxidation [M6]; 1xPhospho [S15(100)]	0.0261092	0.00139553	1	1	1	O43237	O43237 [180-197]	O43237 1xPhospho [S194(100)]	0	2269.8	365063		High	High	0.0009293	0.01111	2.25	67.95
FALSE	High	[R].AGSPGEEQAHSCSTLSLLSEK.[R]	1xCarbamidomethyl [C12]; 1xDeamidated [Q8]; 1xPhospho [S3(100)]	0.000294072	0.000172587	1	1	1	Q9NZ71	Q9NZ71 [845-865]	Q9NZ71 1xPhospho [S847(100)]	0	2268.97	404389		High	High	0.0001512	0.0003765	1.82	94.32
FALSE	High	[K].GAASPVLQEDHCDSLPSVLQVEEK.[T]	1xCarbamidomethyl [C12]; 1xDeamidated [Q8]; 1xPhospho [S4(100)]	1.36717e-08	6.70276e-05	1	1	3	Q8N9B5	Q8N9B5 [710-733]	Q8N9B5 1xPhospho [S713(100)]	0	2689.21	5.00443e+06		High	High	6.435e-05	1.106e-05	5.76	113.99
FALSE	High	[R].LGLAVIHGEAQCTELDMDDGRHSPPMVK.[N]	1xCarbamidomethyl [C12]; 1xOxidation [M]; 1xPhospho [S23(100)]	6.30512e-16	6.70276e-05	1	1	3	Q14558	Q14558 [193-220]	Q14558 1xPhospho [S215(100)]	1	3172.43	9108617		High	High	6.435e-05	2.511e-09	8.33	94.82
FALSE	High	[K].SVITYSPTTGTCQMSLFASPTSSEEQK.[H]	1xCarbamidomethyl [C12]; 1xOxidation [M14]; 1xPhospho [T/S/Y]	6.34018e-09	6.70276e-05	1	1	1	Q13352	Q13352 [28-54]		0	3033.31	1.24528e+06		High	High	6.435e-05	8.254e-06	4.53	107.36
FALSE	High	[K].AAGALLTEGEACHMSLSSPELGPLTK.[G]	1xCarbamidomethyl [C12]; 1xOxidation [M14]; 1xPhospho [T/S]	0.0224941	0.00109057	1	1	1	Q12802	Q12802 [1265-1290]		0	2736.26	78051.7		High	High	0.0007634	0.009572	1.75	109
FALSE	High	[R].VSSDEEHTVDSCISDMK.[T]	1xCarbamidomethyl [C12]; 1xOxidation [M16]; 1xPhospho [S2(100)]	0.000625073	0.000172587	1	1	1	Q70CQ2	Q70CQ2 [3357-3373]	Q70CQ2 1xPhospho [S3358(100)]	0	2034.77	142806		High	High	0.0001512	0.0005561	2.26	56.63
FALSE	High	[K].SPGLYAIGYEECIERPLSPHMEQSSLDPGK.[E]	1xCarbamidomethyl [C12]; 1xOxidation [M21]; 1xPhospho [Y/S]	0.0223651	0.00109057	1	1	1	Q6P1R3	Q6P1R3 [419-448]		0	3456.55	274382		High	High	0.0007634	0.009513	1.48	111.64
FALSE	High	[R].VSGPDPKPGSNCSPAQSVLSEVPSVPTNGMAK.[N]	1xCarbamidomethyl [C12]; 1xOxidation [M30]; 1xPhospho [S/T]	3.17332e-07	6.70276e-05	1	1	1	P22314	P22314 [12-43]		0	3290.51	943595		High	High	6.435e-05	3.579e-05	3.67	103.2
FALSE	High	[K].DFQDYMEPEEGCQGSPQRR.[G]	1xCarbamidomethyl [C12]; 1xOxidation [M6]; 1xPhospho [S15(100)]	1.00809e-07	6.70276e-05	1	1	2	O43237	O43237 [180-198]	O43237 1xPhospho [S194(100)]	1	2424.92	1.4319e+06		High	High	6.435e-05	2.342e-05	4.03	60.81
FALSE	High	[K].DFQDYMEPEEGCQGSPQR.[R]	1xCarbamidomethyl [C12]; 1xOxidation [M6]; 1xPhospho [S15(100)]	1.9958e-08	6.70276e-05	1	1	1	O43237	O43237 [180-197]	O43237 1xPhospho [S194(100)]	0	2268.82	1.6982e+06		High	High	6.435e-05	1.275e-05	5.42	66.39
FALSE	High	[R].MLSSTPPTPIACAPSAVNQAAPHQQNR.[I]	1xCarbamidomethyl [C12]; 1xPhospho [S/T]	1.40518e-11	6.70276e-05	1	1	1	O75376	O75376 [2392-2418]		0	2924.35	685234		High	High	6.435e-05	8.045e-07	3.27	94.43
FALSE	High	[R].KSSADTEFSDECTTAER.[V]	1xCarbamidomethyl [C12]; 1xPhospho [S/T]	8.19693e-08	6.70276e-05	1	1	1	Q9H6S0	Q9H6S0 [1200-1216]		1	2013.77	180392		High	High	6.435e-05	2.167e-05	3.19	49.51
FALSE	High	[K].AAGALLTEGEACHMSLSSPELGPLTK.[G]	1xCarbamidomethyl [C12]; 1xPhospho [S/T]	8.49286e-08	6.70276e-05	1	1	1	Q12802	Q12802 [1265-1290]		0	2720.27	292386		High	High	6.435e-05	2.195e-05	3.23	119.58
FALSE	High	[K].RKSSSETQIQECFLSPFR.[K]	1xCarbamidomethyl [C12]; 1xPhospho [S/T]	1.51492e-05	0.00015344	1	1	1	Q92698	Q92698 [35-52]		2	2280.05	140907		High	High	0.0001134	0.000132	2.44	107.47
FALSE	High	[K].RKLSSIGIQVDCIQPVPK.[E]	1xCarbamidomethyl [C12]; 1xPhospho [S]	7.07089e-08	6.70276e-05	1	1	1	Q9Y2H0	Q9Y2H0 [662-679]		2	2118.11	308567		High	High	6.435e-05	2.051e-05	4.02	98.96
FALSE	High	[R].GQSSPPPAPPICLR.[R]	1xCarbamidomethyl [C12]; 1xPhospho [S]	5.54599e-06	0.00015344	1	1	1	O43379	O43379 [30-43]		0	1556.73	594866		High	High	0.0001134	9.661e-05	3.29	92.71
FALSE	High	[R].DGGGLAPPPGSCSPSLSPSSNR.[S]	1xCarbamidomethyl [C12]; 1xPhospho [S]	0.000188476	0.000172587	1	1	2	P10276	P10276 [433-454]		0	2176.93	429080		High	High	0.0001512	0.0003093	2.82	78.31
FALSE	High	[K].ERSPQSPGGNICHLGAPK.[C]	1xCarbamidomethyl [C12]; 1xPhospho [S]	0.118766	0.00586441	1	1	1	Q9H609	Q9H609 [18-35]		1	1984.91	163245		High	High	0.003558	0.05232	1.61	56.81
FALSE	High	[R].SIEDDEEGHLICQSGDVLR.[A]	1xCarbamidomethyl [C12]; 1xPhospho [S1(100)]	3.39932e-10	6.70276e-05	1	1	1	Q9HAZ1	Q9HAZ1 [138-156]	Q9HAZ1 1xPhospho [S138(100)]	0	2251.95	3280258		High	High	6.435e-05	2.712e-06	5.23	97
FALSE	High	[R].SVEDDEEGHLICQSGDVLSAR.[Y]	1xCarbamidomethyl [C12]; 1xPhospho [S1(100)]	5.79302e-14	6.70276e-05	1	1	1	P49759	P49759 [140-160]	P49759 1xPhospho [S140(100)]	0	2396.01	2.70316e+06		High	High	6.435e-05	9.894e-08	6.57	96.37
FALSE	High	[K].TTWGDGGENSPCNVVSK.[Q]	1xCarbamidomethyl [C12]; 1xPhospho [S10(100)]	0.00341291	0.000276275	1	1	2	O00161	O00161 [101-117]	O00161 1xPhospho [S110(100)]	0	1887.76	647074		High	High	0.0002038	0.001776	2.54	70.93
FALSE	High	[R].WNSPAEEGSSDCEVFSK.[N]	1xCarbamidomethyl [C12]; 1xPhospho [S10(99.4)]	0.000478471	0.000172587	1	1	1	P34932	P34932 [406-422]	P34932 1xPhospho [S415(99.4)]	0	2008.76	212631		High	High	0.0001512	0.0004795	2.19	86.16
FALSE	High	[R].VVNGGVPWPSPCPSPSSRPPSR.[Y]	1xCarbamidomethyl [C12]; 1xPhospho [S10(99.5)]	3.72128e-05	0.000172587	1	1	3	Q99700	Q99700 [545-566]	Q99700 1xPhospho [S554(99.5)]	0	2397.12	603428		High	High	0.000141	0.0001735	3.55	93.6
FALSE	High	[R].KNPSVVIKPEACSPQFGK.[T]	1xCarbamidomethyl [C12]; 1xPhospho [S13(100)]	2.74775e-10	6.70276e-05	1	1	1	Q8WXE1	Q8WXE1 [227-244]	Q8WXE1 1xPhospho [S239(100)]	1	2066.01	2542928		High	High	6.435e-05	2.501e-06	4.65	73.48
FALSE	High	[K].DESEVISQNETCSPAEVESNEK.[D]	1xCarbamidomethyl [C12]; 1xPhospho [S13(100)]	8.39764e-10	6.70276e-05	1	1	1	Q6VMQ6	Q6VMQ6 [506-527]	Q6VMQ6 1xPhospho [S518(100)]	0	2561.02	885649		High	High	6.435e-05	3.829e-06	4.63	69.24
FALSE	High	[R].ALASNTSFFSGCSPIEEEAH.[-]	1xCarbamidomethyl [C12]; 1xPhospho [S13(100)]	1.05465e-10	6.70276e-05	1	2	3	O95239	O95239 [1213-1232]	O95239 1xPhospho [S1225(100)]	0	2233.91	2.29336e+06		High	High	6.435e-05	1.735e-06	4.64	107.05
FALSE	High	[K].DFQDYMEPEEGCQGSPQR.[R]	1xCarbamidomethyl [C12]; 1xPhospho [S15(100)]	1.72163e-08	6.70276e-05	1	1	1	O43237	O43237 [180-197]	O43237 1xPhospho [S194(100)]	0	2252.83	2929804		High	High	6.435e-05	1.206e-05	4.35	88.87
FALSE	High	[K].DFQDYMEPEEGCQGSPQRR.[G]	1xCarbamidomethyl [C12]; 1xPhospho [S15(100)]	5.44851e-06	0.00015344	1	1	3	O43237	O43237 [180-198]	O43237 1xPhospho [S194(100)]	1	2408.93	6.15481e+06		High	High	0.0001134	9.618e-05	3.62	82.44
FALSE	High	[R].VGTNYQAVIPECKPESPAR.[Y]	1xCarbamidomethyl [C12]; 1xPhospho [S16(100)]	1.24102e-15	6.70276e-05	1	1	3	Q8IZ40	Q8IZ40 [48-66]	Q8IZ40 1xPhospho [S63(100)]	0	2196.02	1.61346e+06		High	High	6.435e-05	2.097e-08	7.41	81.8
FALSE	High	[R].TPPDTTFPEPTCLSASPPNAPPR.[Q]	1xCarbamidomethyl [C12]; 1xPhospho [S16(100)]	6.93558e-13	6.70276e-05	1	1	1	A1A4S6	A1A4S6 [576-598]	A1A4S6 1xPhospho [S591(100)]	0	2530.13	1.06941e+06		High	High	6.435e-05	2.552e-07	5.55	104.63
FALSE	High	[R].VSGPDPKPGSNCSPAQSVLSEVPSVPTNGMAK.[N]	1xCarbamidomethyl [C12]; 1xPhospho [S2(100)]	2.05567e-08	6.70276e-05	1	1	2	P22314	P22314 [12-43]	P22314 1xPhospho [S13(100)]	0	3274.51	2.46971e+06		High	High	6.435e-05	1.289e-05	4.53	109.54
FALSE	High	[R].VSSDEEHTVDSCISDMK.[T]	1xCarbamidomethyl [C12]; 1xPhospho [S2(100)]	6.35361e-06	0.00015344	1	1	3	Q70CQ2	Q70CQ2 [3357-3373]	Q70CQ2 1xPhospho [S3358(100)]	0	2018.77	501261		High	High	0.0001134	0.000101	2.48	77.18
FALSE	High	[R].VAPPYPHLFSSCSPPGMVLDGSPK.[G]	1xCarbamidomethyl [C12]; 1xPhospho [S22(100)]	8.58897e-06	0.00015344	1	1	1	Q9BUK6	Q9BUK6 [474-497]	Q9BUK6 1xPhospho [S495(100)]	0	2620.2	2600757		High	High	0.0001134	0.0001109	3.64	121.6
FALSE	High	[R].LGTLAQLHASHCLDDLPLSTPSSPR.[T]	1xCarbamidomethyl [C12]; 1xPhospho [S22(99.2)]	1.04786e-08	6.70276e-05	1	1	2	Q68DK2	Q68DK2 [1253-1277]	Q68DK2 1xPhospho [S1274(99.2)]	0	2766.33	1.25229e+06		High	High	6.435e-05	9.987e-06	4.01	110.51
FALSE	High	[R].LGLAVIHGEAQCTELDMDDGRHSPPMVK.[N]	1xCarbamidomethyl [C12]; 1xPhospho [S23(100)]	1.10336e-13	6.70276e-05	1	1	2	Q14558	Q14558 [193-220]	Q14558 1xPhospho [S215(100)]	1	3156.43	5769174		High	High	6.435e-05	1.266e-07	6.68	101.76
FALSE	High	[R].KDSLPDADLASCGSLSQSSASFFTPR.[S]	1xCarbamidomethyl [C12]; 1xPhospho [S3(100)]	7.73491e-12	6.70276e-05	1	1	2	Q86SQ0	Q86SQ0 [511-536]	Q86SQ0 1xPhospho [S513(100)]	1	2824.25	2.38716e+06		High	High	6.435e-05	6.405e-07	5.87	118.99
FALSE	High	[R].AGSPGEEQAHSCSTLSLLSEK.[R]	1xCarbamidomethyl [C12]; 1xPhospho [S3(100)]	6.26567e-09	6.70276e-05	1	1	1	Q9NZ71	Q9NZ71 [845-865]	Q9NZ71 1xPhospho [S847(100)]	0	2267.98	1.94774e+06		High	High	6.435e-05	8.23e-06	3.53	90.04
FALSE	High	[R].ITSPVHVSFYVCNGK.[R]	1xCarbamidomethyl [C12]; 1xPhospho [S3(100)]	4.31431e-05	0.000172587	1	1	1	O95644	O95644 [668-682]	O95644 1xPhospho [S670(100)]	0	1787.82	90688.9		High	High	0.000141	0.0001816	2.28	98.66
FALSE	High	[R].VPSWGLEDNVVCSQPAR.[N]	1xCarbamidomethyl [C12]; 1xPhospho [S3(100)]	0.166084	0.00804676	1	1	1	Q86VP1	Q86VP1 [664-680]	Q86VP1 1xPhospho [S666(100)]	0	1993.88	119080		High	High	0.004813	0.07541	1.65	108.74
FALSE	High	[K].EASRSSPVEFECINEK.[K]	1xCarbamidomethyl [C12]; 1xPhospho [S3(98.6)]	2.54172e-06	6.70276e-05	1	1	2	O75131	O75131 [238-253]	O75131 1xPhospho [S240(98.6)]	1	1961.83	720404		High	High	6.435e-05	7.471e-05	3.76	73.82
FALSE	High	[R].RAPSVANVGSHCDLSLK.[I]	1xCarbamidomethyl [C12]; 1xPhospho [S4(100)]	1.00484e-06	6.70276e-05	1	1	1	P21333	P21333 [2149-2165]	P21333 1xPhospho [S2152(100)]	1	1890.89	376420		High	High	6.435e-05	5.416e-05	3	73.65
FALSE	High	[R].HLLSPQLVQYQCGDSGK.[Q]	1xCarbamidomethyl [C12]; 1xPhospho [S4(100)]	4.23937e-07	6.70276e-05	1	1	1	Q9P209	Q9P209 [234-250]	Q9P209 1xPhospho [S237(100)]	0	2009.92	1.2882e+06		High	High	6.435e-05	3.978e-05	4.25	96.3
FALSE	High	[K].GAASPVLQEDHCDSLPSVLQVEEK.[T]	1xCarbamidomethyl [C12]; 1xPhospho [S4(100)]	1.47322e-11	6.70276e-05	1	1	4	Q8N9B5	Q8N9B5 [710-733]	Q8N9B5 1xPhospho [S713(100)]	0	2688.22	7.42054e+06		High	High	6.435e-05	8.191e-07	5.55	111.38
FALSE	High	[R].RVQSLPSVPLSCAAYR.[E]	1xCarbamidomethyl [C12]; 1xPhospho [S4(100)]	2.45315e-06	6.70276e-05	1	1	1	Q96AD5	Q96AD5 [401-416]	Q96AD5 1xPhospho [S404(100)]	1	1883.92	1476191		High	High	6.435e-05	7.391e-05	3.85	100.69
FALSE	High	[R].LHPPSPVPQGVCPAHR.[E]	1xCarbamidomethyl [C12]; 1xPhospho [S5(100)]	1.45042e-08	6.70276e-05	1	1	1	Q96F44	Q96F44 [81-96]	Q96F44 1xPhospho [S85(100)]	0	1828.87	414854		High	High	6.435e-05	1.131e-05	4.06	68.51
FALSE	High	[K].IGNEESDLEEACILPHSPINVDK.[R]	1xCarbamidomethyl [C12]; 1xPhospho [S6(100)]	6.30512e-16	6.70276e-05	1	2	2	O95714	O95714 [1572-1594]	O95714 1xPhospho [S1577(100)]	0	2659.2	2.19811e+06		High	High	6.435e-05	2.197e-09	6.44	113.93
FALSE	High	[R].KKGDDSDEEDLCISNK.[W]	1xCarbamidomethyl [C12]; 1xPhospho [S6(100)]	3.54293e-10	6.70276e-05	1	1	1	Q9Y3M8	Q9Y3M8 [128-143]	Q9Y3M8 1xPhospho [S133(100)]	2	1932.79	480243		High	High	6.435e-05	2.758e-06	5.6	45.71
FALSE	High	[R].DSGRLSPDLSVCGQPR.[D]	1xCarbamidomethyl [C12]; 1xPhospho [S6(100)]	1.218e-07	6.70276e-05	1	1	2	Q8TF76	Q8TF76 [142-157]	Q8TF76 1xPhospho [S147(100)]	1	1823.81	2804810		High	High	6.435e-05	2.514e-05	3.25	78.76
FALSE	High	[K].EVDFDSDPMEECLR.[I]	1xCarbamidomethyl [C12]; 1xPhospho [S6(100)]	0.00761496	0.000540004	1	1	1	Q8N1G1	Q8N1G1 [605-618]	Q8N1G1 1xPhospho [S610(100)]	0	1821.67	252015		High	High	0.0004104	0.003504	2.02	103.29
FALSE	High	[K].ETDILSDDDEFCESVK.[G]	1xCarbamidomethyl [C12]; 1xPhospho [S6(100)]	0.0299378	0.00153909	1	1	1	Q13009	Q13009 [1501-1516]	Q13009 1xPhospho [S1506(100)]	0	1981.76	85493.9		High	High	0.001006	0.01265	1.65	102.57
FALSE	High	[R].IIYGGSVTGATCK.[E]	1xCarbamidomethyl [C12]; 1xPhospho [S6(99.6)]	0.000221202	0.000172587	1	1	1	P60174	P60174 [207-219]	P60174 1xPhospho [S212(99.6)]	0	1406.64		No Quan Values	High	High	0.0001512	0.0003311	2.04
FALSE	High	[R].TFPLAHSPQAECEDQLDAQER.[A]	1xCarbamidomethyl [C12]; 1xPhospho [S7(100)]	7.39747e-11	6.70276e-05	1	1	1	Q7Z3B3	Q7Z3B3 [1039-1059]	Q7Z3B3 1xPhospho [S1045(100)]	0	2522.07		No Quan Values	High	High	6.435e-05	1.518e-06	5.07
FALSE	High	[K].NESSNASEEEACEK.[K]	1xCarbamidomethyl [C12]; 1xPhospho [S7(100)]	0.000168399	0.000172587	1	1	2	Q9H6Z4	Q9H6Z4 [238-251]	Q9H6Z4 1xPhospho [S244(100)]	0	1663.58	222838		High	High	0.0001512	0.0002952	3.02	21.54
FALSE	High	[R].LAPWQASPPHPCR.[F]	1xCarbamidomethyl [C12]; 1xPhospho [S7(100)]	0.000199989	0.000172587	1	1	2	Q8IY92	Q8IY92 [1022-1034]	Q8IY92 1xPhospho [S1028(100)]	0	1596.71	368196		High	High	0.0001512	0.0003172	2.86	83.41
FALSE	High	[R].LLNLQDSDSEECTSR.[K]	1xCarbamidomethyl [C12]; 1xPhospho [S7(99.3)]	0.00261428	0.000276275	1	1	1	Q52LR7	Q52LR7 [532-546]	Q52LR7 1xPhospho [S538(99.3)]	0	1846.75	242011		High	High	0.0002038	0.001443	1.72	77.74
FALSE	High	[K].SVITYSPTTGTCQMSLFASPTSSEEQK.[H]	1xCarbamidomethyl [C12]; 1xPhospho [T/S/Y]	2.13794e-11	6.70276e-05	1	1	3	Q13352	Q13352 [28-54]		0	3017.32	1.38023e+06		High	High	6.435e-05	9.453e-07	5.3	119.7
FALSE	High	[K].TEEDETSEDANCLALSGHDK.[T]	1xCarbamidomethyl [C12]; 1xPhospho [T/S]	5.03165e-05	0.000172587	1	1	1	P51003	P51003 [666-685]		0	2300.89	265805		High	High	0.000141	0.0001911	2.12	62.51
FALSE	High	[K].TGEQTPPHEHICLSDELPPQSGPAPTTDR.[G]	1xCarbamidomethyl [C12]; 1xPhospho [T/S]	0.00368587	0.000330324	1	1	1	Q9UQF2	Q9UQF2 [201-229]		0	3247.44	181158		High	High	0.0002336	0.001891	1.87	90.5
FALSE	High	[K].TPPRRPVPVADCEPPPVDR.[N]	1xCarbamidomethyl [C12]; 1xPhospho [T1(100)]	0.0852782	0.00419526	1	1	1	Q13480	Q13480 [503-521]	Q13480 1xPhospho [T503(100)]	1	2235.07	1.21376e+06		High	High	0.002541	0.0367	2.66	68.73
FALSE	High	[K].TTEEQVQASTPCPR.[T]	1xCarbamidomethyl [C12]; 1xPhospho [T10(100)]	0.000304731	0.000172587	1	1	1	Q14137	Q14137 [97-110]	Q14137 1xPhospho [T106(100)]	0	1683.7	176322		High	High	0.0001512	0.0003827	2.83	39.64
FALSE	High	[K].ETTSHNSLTTPCYTPYYVAPEVLGPEK.[Y]	1xCarbamidomethyl [C12]; 1xPhospho [T10(99.4)]	4.68751e-07	6.70276e-05	1	1	1	P49137	P49137 [213-239]	P49137 1xPhospho [T222(99.4)]	0	3134.41		No Quan Values	High	High	6.435e-05	4.126e-05	3.25
FALSE	High	[K].EKRTPAPEPEPCEASELPAK.[R]	1xCarbamidomethyl [C12]; 1xPhospho [T4(100)]	0.018278	0.0010473	1	1	1	Q9ULV3	Q9ULV3 [241-260]	Q9ULV3 1xPhospho [T244(100)]	2	2316.06	553981		High	High	0.0007424	0.007826	2	61.66
FALSE	High	[R].LHRIETDEEESCDNAHGDANQPAR.[D]	1xCarbamidomethyl [C12]; 1xPhospho [T6(100)]	6.33011e-14	6.70276e-05	1	1	2	Q96T23	Q96T23 [1300-1323]	Q96T23 1xPhospho [T1305(100)]	1	2844.16	1.52454e+06		High	High	6.435e-05	1.024e-07	6.53	39.6
FALSE	High	[K].SVHISTPEKEPCAPLTIPSIR.[N]	1xCarbamidomethyl [C12]; 1xPhospho [T6(100)]	1.89447e-12	6.70276e-05	1	1	5	P28290	P28290 [437-457]	P28290 1xPhospho [T442(100)]	1	2412.2		No Quan Values	High	High	6.435e-05	3.75e-07	3.51
FALSE	High	[R].LGIFPANYVAPCRPAASPAPPPSRPSSPVHVAFER.[L]	1xCarbamidomethyl [C12]; 1xPhospho [Y/S]	1.22589e-09	6.70276e-05	1	1	1	Q5TCX8	Q5TCX8 [89-123]		0	3792.88	1.00647e+06		High	High	6.435e-05	4.419e-06	5.2	114.67
FALSE	High	[K].SPGLYAIGYEECIERPLSPHMEQSSLDPGK.[E]	1xCarbamidomethyl [C12]; 1xPhospho [Y/S]	0.00968687	0.000589123	1	1	1	Q6P1R3	Q6P1R3 [419-448]		0	3440.55	155482		High	High	0.0004358	0.004345	1.7	117.17
FALSE	High	[K].LKNGFPHPEPDCNPSEAASEESNSEIEQEIPVEQK.[E]	1xCarbamidomethyl [C12]; 2xDeamidated [N13; N]; 1xPhospho [S19(99)]	6.01828e-13	6.70276e-05	1	1	3	Q9NR30	Q9NR30 [150-184]	Q9NR30 1xPhospho [S168(99)]	1	4017.72	3.91584e+06		High	High	6.435e-05	2.421e-07	4.7	100.32
FALSE	High	[R].VSGPDPKPGSNCSPAQSVLSEVPSVPTNGMAK.[N]	1xCarbamidomethyl [C12]; 2xDeamidated [N28; N/Q]; 1xPhospho [S2(100)]	8.89483e-15	6.70276e-05	1	1	8	P22314	P22314 [12-43]	P22314 1xPhospho [S13(100)]	0	3276.48	6.22641e+06		High	High	6.435e-05	4.844e-08	5.44	113.64
FALSE	High	[R].VSGPDPKPGSNCSPAQSVLSEVPSVPTNGMAK.[N]	1xCarbamidomethyl [C12]; 2xDeamidated [N28; Q/N]; 1xOxidation [M30]; 1xPhospho [S2(100)]	9.96788e-10	6.70276e-05	1	1	6	P22314	P22314 [12-43]	P22314 1xPhospho [S13(100)]	0	3292.47	1.54196e+06		High	High	6.435e-05	4.084e-06	4.67	110.54
FALSE	High	[K].LKNGFPHPEPDCNPSEAASEESNSEIEQEIPVEQK.[E]	1xCarbamidomethyl [C12]; 2xDeamidated [N3; N13]; 2xPhospho [S]	1.69869e-13	6.70276e-05	1	1	1	Q9NR30	Q9NR30 [150-184]		1	4097.69	2.96459e+06		High	High	6.435e-05	1.492e-07	6.23	103.05
FALSE	High	[K].IGNEESDLEEACILPHSPINVDK.[R]	1xCarbamidomethyl [C12]; 2xDeamidated [N3; N20]; 1xPhospho [S6(100)]	0.000495827	0.000172587	1	2	1	O95714	O95714 [1572-1594]	O95714 1xPhospho [S1577(100)]	0	2661.16		No Quan Values	High	High	0.0001512	0.0004894	2.58
FALSE	High	[K].DFQDYMEPEEGCQGSPQRR.[G]	1xCarbamidomethyl [C12]; 2xDeamidated [Q3; Q13]; 1xOxidation [M6]; 1xPhospho [S15(100)]	0.0032167	0.000276275	1	1	1	O43237	O43237 [180-198]	O43237 1xPhospho [S194(100)]	1	2426.89	203007		High	High	0.0002038	0.001699	1.95	66.59
FALSE	High	[K].DFQDYMEPEEGCQGSPQRR.[G]	1xCarbamidomethyl [C12]; 2xDeamidated [Q3; Q13]; 1xPhospho [S15(100)]	0.0023777	0.000276275	1	1	1	O43237	O43237 [180-198]	O43237 1xPhospho [S194(100)]	1	2410.9	214441		High	High	0.0002038	0.001342	2.43	87.65
FALSE	High	[K].GAASPVLQEDHCDSLPSVLQVEEK.[T]	1xCarbamidomethyl [C12]; 2xDeamidated [Q8; Q20]; 1xPhospho [S4(100)]	0.00339277	0.000276275	1	1	1	Q8N9B5	Q8N9B5 [710-733]	Q8N9B5 1xPhospho [S713(100)]	0	2690.19	627094		High	High	0.0002038	0.001768	2.22	115.84
FALSE	High	[R].LGLAVIHGEAQCTELDMDDGRHSPPMVK.[N]	1xCarbamidomethyl [C12]; 2xOxidation [M17; M26]; 1xPhospho [S23(100)]	6.44336e-14	6.70276e-05	1	1	3	Q14558	Q14558 [193-220]	Q14558 1xPhospho [S215(100)]	1	3188.42	2.71323e+06		High	High	6.435e-05	1.031e-07	7.89	90.61
FALSE	High	[R].DGGGLAPPPGSCSPSLSPSSNR.[S]	1xCarbamidomethyl [C12]; 2xPhospho [S13(99.4); S17(98.8)]	0.0281205	0.00149227	1	1	1	P10276	P10276 [433-454]	P10276 2xPhospho [S445(99.4); S449(98.8)]	0	2256.9	190756		High	High	0.0009805	0.01194	2.21	77.13
FALSE	High	[R].SRSRSPHEAGFCVYLK.[G]	1xCarbamidomethyl [C12]; 2xPhospho [S3(99.3); S5(99.3)]	0.0544982	0.00284134	1	1	1	Q9NTZ6	Q9NTZ6 [420-435]	Q9NTZ6 2xPhospho [S422(99.3); S424(99.3)]	2	2053.87	452725		High	High	0.001736	0.02313	2.35	82.96
FALSE	High	[R].ESISPQPADSACSSPAPSTGK.[V]	1xCarbamidomethyl [C12]; 2xPhospho [S4(99.4); S14(100)]	0.000695614	0.000172587	1	1	1	Q9GZR1	Q9GZR1 [349-369]	Q9GZR1 2xPhospho [S352(99.4); S362(100)]	0	2233.87	274484		High	High	0.0001512	0.0005914	2.4	52.83
FALSE	High	[R].LGTLAQLHASHCLDDLPLSTPSSPR.[T]	1xCarbamidomethyl [C12]; 2xPhospho [T20(99.4); S23(99.4)]	0.0261092	0.00139553	1	1	1	Q68DK2	Q68DK2 [1253-1277]	Q68DK2 2xPhospho [T1272(99.4); S1275(99.4)]	0	2846.29	196094		High	High	0.0009293	0.01107	2.28	112.15
FALSE	High	[R].LHRIETDEEESCDNAHGDANQPAR.[D]	1xCarbamidomethyl [C12]; 2xPhospho [T6(100); S11(100)]	0.00528546	0.000441662	1	1	1	Q96T23	Q96T23 [1300-1323]	Q96T23 2xPhospho [T1305(100); S1310(100)]	1	2924.13	167532		High	High	0.0003278	0.002554	2.51	38.93
FALSE	High	[R].VSGPDPKPGSNCSPAQSVLSEVPSVPTNGMAK.[N]	1xCarbamidomethyl [C12]; 3xDeamidated [N11; Q16; N28]; 1xPhospho [S2(97.7)]	1.75147e-06	6.70276e-05	1	1	2	P22314	P22314 [12-43]	P22314 1xPhospho [S13(97.7)]	0	3277.46	1.76603e+06		High	High	6.435e-05	6.586e-05	3.32	111.65
FALSE	High	[R].SRSRSPHEAGFCVYLK.[G]	1xCarbamidomethyl [C12]; 3xPhospho [S1(100); S3(100); S5(100)]	1.76185e-06	6.70276e-05	1	1	3	Q9NTZ6	Q9NTZ6 [420-435]	Q9NTZ6 3xPhospho [S420(100); S422(100); S424(100)]	2	2133.84	12200640		High	High	6.435e-05	6.592e-05	5.55	91.57
FALSE	High	[R].RVSGPDPKPGSNCSPAQSVLSEVPSVPTNGMAK.[N]	1xCarbamidomethyl [C13]; 1xDeamidated [N/Q]; 1xOxidation [M31]; 1xPhospho [S3(100)]	1.13205e-15	6.70276e-05	1	1	5	P22314	P22314 [11-43]	P22314 1xPhospho [S13(100)]	1	3447.59	8.94238e+06		High	High	6.435e-05	2.008e-08	5.41	103.33
FALSE	High	[K].HEAPSSPISGQPCGDDQNASPSK.[L]	1xCarbamidomethyl [C13]; 1xDeamidated [N/Q]; 1xPhospho [S6(99.6)]	2.1356e-07	6.70276e-05	1	1	4	O75376	O75376 [153-175]	O75376 1xPhospho [S158(99.6)]	0	2446.98	986615		High	High	6.435e-05	3.095e-05	3.04	48.5
FALSE	High	[R].RVSGPDPKPGSNCSPAQSVLSEVPSVPTNGMAK.[N]	1xCarbamidomethyl [C13]; 1xDeamidated [N]; 1xOxidation [M31]; 2xPhospho [S3(100); S11(98.6)]	0.015008	0.000843969	1	1	2	P22314	P22314 [11-43]	P22314 2xPhospho [S13(100); S21(98.6)]	1	3527.56	609456		High	High	0.000603	0.006497	2.81	102.3
FALSE	High	[K].DREGPTDHLESACPLNLPLQNNHTAADMYLSPVRSPK.[K]	1xCarbamidomethyl [C13]; 1xDeamidated [N]; 1xPhospho [S/T/Y]	4.87511e-10	6.70276e-05	1	1	2	P06400	P06400 [578-614]		2	4224.95	1.27082e+06		High	High	6.435e-05	3.116e-06	5.14	115.15
FALSE	High	[K].NGSNPETTTSGGCHSPEDTPK.[D]	1xCarbamidomethyl [C13]; 1xDeamidated [N]; 1xPhospho [T/S]	1.56962e-05	0.00015344	1	1	3	Q08379	Q08379 [52-72]		0	2253.86	1.83874e+06		High	High	0.0001134	0.0001333	3.33	36.67
FALSE	High	[R].TPQPGSPSPNTPCLPEAAVSQPGSAVASDWR.[V]	1xCarbamidomethyl [C13]; 1xDeamidated [N10]; 1xPhospho [S/T]	4.08293e-10	6.70276e-05	1	1	1	Q9Y4R8	Q9Y4R8 [632-662]		0	3242.45		No Quan Values	High	High	6.435e-05	2.908e-06	3.61
FALSE	High	[R].AHGLSLIPSTGLCSPDLVNR.[I]	1xCarbamidomethyl [C13]; 1xDeamidated [N19]; 1xPhospho [S14(100)]	1.18186e-05	0.00015344	1	1	1	O75030	O75030 [401-420]	O75030 1xPhospho [S414(100)]	0	2188.05	153323		High	High	0.0001134	0.0001224	3.47	120.82
FALSE	High	[R].RVSGPDPKPGSNCSPAQSVLSEVPSVPTNGMAK.[N]	1xCarbamidomethyl [C13]; 1xDeamidated [N29]; 2xPhospho [S3(100); S/T]	3.47133e-11	6.70276e-05	1	1	4	P22314	P22314 [11-43]	P22314 2xPhospho [S13(100); S/T]	1	3511.56	1.31306e+06		High	High	6.435e-05	1.136e-06	4.96	110.38
FALSE	High	[K].GPLNSESSNQSLCSVGSLSDKEVETPEK.[K]	1xCarbamidomethyl [C13]; 1xDeamidated [N4]; 2xPhospho [S17(99.3); S19(99.3)]	0.00111223	0.000172587	1	1	1	Q86UE8	Q86UE8 [28-55]	Q86UE8 2xPhospho [S44(99.3); S46(99.3)]	1	3139.31	486204		High	High	0.0001512	0.0007891	3.44	91.73
FALSE	High	[K].RALASNTSFFSGCSPIEEEAH.[-]	1xCarbamidomethyl [C13]; 1xDeamidated [N6]; 1xPhospho [S14(100)]	3.04347e-05	0.000172587	1	2	1	O95239	O95239 [1212-1232]	O95239 1xPhospho [S1225(100)]	1	2391	535723		High	High	0.000141	0.000163	3.31	103.24
FALSE	High	[K].GPSPPLNGNILSCSPDRR.[S]	1xCarbamidomethyl [C13]; 1xDeamidated [N7]; 1xPhospho [S3(100)]	0.0108267	0.000690818	1	1	2	P78559	P78559 [2072-2089]	P78559 1xPhospho [S2074(100)]	1	2017.92	239483		High	High	0.0004944	0.004794	2.17	92.75
FALSE	High	[K].GPSPPLNGNILSCSPDRR.[S]	1xCarbamidomethyl [C13]; 1xDeamidated [N7]; 2xPhospho [S3(100); S]	0.078339	0.0037745	1	1	1	P78559	P78559 [2072-2089]	P78559 2xPhospho [S2074(100); S]	1	2097.88	187929		High	High	0.002312	0.03358	2.19	100.06
FALSE	High	[K].RPGGSSPLNAVPCEGPPGSEPPR.[R]	1xCarbamidomethyl [C13]; 1xDeamidated [N9]; 1xPhospho [S]	2.58169e-09	6.70276e-05	1	1	5	P48634	P48634 [1686-1708]		0	2396.07	2956639		High	High	6.435e-05	5.871e-06	3.61	82.69
FALSE	High	[R].RVSGPDPKPGSNCSPAQSVLSEVPSVPTNGMAK.[N]	1xCarbamidomethyl [C13]; 1xDeamidated [Q/N]; 1xPhospho [S3(100)]	6.48156e-14	6.70276e-05	1	1	7	P22314	P22314 [11-43]	P22314 1xPhospho [S13(100)]	1	3431.6	8.85985e+06		High	High	6.435e-05	1.032e-07	5.27	109.53
FALSE	High	[K].QSEKPHSTPPQSCTSDLSK.[I]	1xCarbamidomethyl [C13]; 1xDeamidated [Q]; 1xPhospho [S/T]	0.00166556	0.000227688	1	1	3	Q96T58	Q96T58 [2386-2404]		0	2194.93	324165		High	High	0.0001797	0.001035	1.93	36.33
FALSE	High	[K].QEPLGSDSEGVNCLAYDEAIMAQQDR.[I]	1xCarbamidomethyl [C13]; 1xDeamidated [Q1]; 1xPhospho [S/Y]	2.47452e-05	0.000172587	1	1	1	Q96FW1	Q96FW1 [11-36]		0	2977.22	433508		High	High	0.000141	0.0001531	3.1	121.42
FALSE	High	[R].ENQVVELHYDAICQYMGPSDTDDD.[-]	1xCarbamidomethyl [C13]; 1xDeamidated [Q14]; 1xPhospho [S/T/Y]	1.90362e-08	6.70276e-05	1	1	2	Q92917	Q92917 [453-476]		0	2895.1		No Quan Values	High	High	6.435e-05	1.252e-05	5.57
FALSE	High	[R].KPLSLAGDEETECQSSPK.[H]	1xCarbamidomethyl [C13]; 1xDeamidated [Q14]; 1xPhospho [S16(99.3)]	8.24084e-06	0.00015344	1	1	2	Q86TN4	Q86TN4 [225-242]	Q86TN4 1xPhospho [S240(99.3)]	0	2056.88	309211		High	High	0.0001134	0.0001095	2.66	61.61
FALSE	High	[K].ITETGAVKPTGECSGEQSPDTNYEPPGEDK.[T]	1xCarbamidomethyl [C13]; 1xDeamidated [Q17]; 1xPhospho [S18(100)]	6.74799e-10	6.70276e-05	1	1	1	P49454	P49454 [1709-1738]	P49454 1xPhospho [S1726(100)]	0	3274.36	1.07873e+06		High	High	6.435e-05	3.527e-06	5.15	69.43
FALSE	High	[K].ITETGAVKPTGECSGEQSPDTNYEPPGEDK.[T]	1xCarbamidomethyl [C13]; 1xDeamidated [Q17]; 2xPhospho [T4(97.9); T/S/Y]	0.107801	0.005313	1	1	1	P49454	P49454 [1709-1738]	P49454 2xPhospho [T1712(97.9); T/S/Y]	0	3354.33	100159		High	High	0.003237	0.04715	1.46	70.05
FALSE	High	[R].GTGSGGQLQDLDCSSSDDEGAAQNSTKPSATK.[G]	1xCarbamidomethyl [C13]; 1xDeamidated [Q23]; 3xPhospho [S4(98.3); S/T]	2.07234e-05	0.000172587	1	1	1	P08240	P08240 [283-314]	P08240 3xPhospho [S286(98.3); S/T]	0	3410.27	725133		High	High	0.000141	0.0001449	2.97	63.76
FALSE	High	[R].RGQSSPPPAPPICLR.[R]	1xCarbamidomethyl [C13]; 1xDeamidated [Q3]; 1xPhospho [S]	6.22618e-05	0.000172587	1	1	2	O43379	O43379 [29-43]		1	1713.81	404642		High	High	0.000141	0.0002049	3.29	85.66
FALSE	High	[K].INSFSPQKPPGHCSR.[C]	1xCarbamidomethyl [C13]; 1xDeamidated [Q7]; 1xPhospho [S5(99.3)]	0.0268658	0.00144392	1	1	1	Q9BX63	Q9BX63 [202-216]	Q9BX63 1xPhospho [S206(99.3)]	0	1792.78	515695		High	High	0.0009546	0.01138	1.47	49.17
FALSE	High	[K].FNTVVSQSAPNHCTLAASASTPPSNRK.[A]	1xCarbamidomethyl [C13]; 1xDeamidated [Q7]; 1xPhospho [T21(100)]	1.45351e-05	0.00015344	1	1	1	Q8TCU4	Q8TCU4 [3016-3042]	Q8TCU4 1xPhospho [T3036(100)]	1	2923.34		No Quan Values	High	High	0.0001134	0.0001302	2.55
FALSE	High	[K].MSPSSLYSQQVLCSSIPLSK.[N]	1xCarbamidomethyl [C13]; 1xOxidation [M1]; 1xPhospho [S/Y]	0.0105763	0.000589123	1	1	2	Q9Y2D8	Q9Y2D8 [28-47]		0	2308.06	74070		High	High	0.0004358	0.004707	1.77	117.02
FALSE	High	[R].GSQVTHSSLEMTCYDSDDANPR.[S]	1xCarbamidomethyl [C13]; 1xOxidation [M11]; 1xPhospho [S16(100)]	3.89648e-12	6.70276e-05	1	1	2	Q8NEY1	Q8NEY1 [281-302]	Q8NEY1 1xPhospho [S296(100)]	0	2565.99	726202		High	High	6.435e-05	4.934e-07	5.93	56.04
FALSE	High	[R].ENQVVELHYDAICQYMGPSDTDDD.[-]	1xCarbamidomethyl [C13]; 1xOxidation [M16]; 1xPhospho [S/T/Y]	3.62571e-08	6.70276e-05	1	1	3	Q92917	Q92917 [453-476]		0	2910.11	2.07708e+06		High	High	6.435e-05	1.598e-05	4.53	104.22
FALSE	High	[R].RVSSDEEHTVDSCISDMK.[T]	1xCarbamidomethyl [C13]; 1xOxidation [M17]; 1xPhospho [S3(99.5)]	2.69075e-09	6.70276e-05	1	1	1	Q70CQ2	Q70CQ2 [3356-3373]	Q70CQ2 1xPhospho [S3358(99.5)]	1	2190.87	1.0811e+06		High	High	6.435e-05	5.972e-06	6.44	51.55
FALSE	High	[R].RVSSDEEHTVDSCISDMK.[T]	1xCarbamidomethyl [C13]; 1xOxidation [M17]; 2xPhospho [S3(100); S4(100)]	3.31623e-06	6.70276e-05	1	1	1	Q70CQ2	Q70CQ2 [3356-3373]	Q70CQ2 2xPhospho [S3358(100); S3359(100)]	1	2270.83	1.30539e+06		High	High	6.435e-05	8.167e-05	5.11	61.3
FALSE	High	[K].QEPLGSDSEGVNCLAYDEAIMAQQDR.[I]	1xCarbamidomethyl [C13]; 1xOxidation [M21]; 1xPhospho [S/Y]	5.68498e-10	6.70276e-05	1	1	5	Q96FW1	Q96FW1 [11-36]		0	2992.23	5.18759e+06		High	High	6.435e-05	3.298e-06	5.16	110.54
FALSE	High	[K].DREGPTDHLESACPLNLPLQNNHTAADMYLSPVRSPK.[K]	1xCarbamidomethyl [C13]; 1xOxidation [M28]; 1xPhospho [S35(99.5)]	4.16052e-14	6.70276e-05	1	1	1	P06400	P06400 [578-614]	P06400 1xPhospho [S612(99.5)]	2	4239.96	3.15604e+06		High	High	6.435e-05	8.716e-08	5.78	107.56
FALSE	High	[K].DREGPTDHLESACPLNLPLQNNHTAADMYLSPVRSPK.[K]	1xCarbamidomethyl [C13]; 1xOxidation [M28]; 2xPhospho [Y29(98.7); S31(98.7)]	6.06017e-06	0.00015344	1	1	2	P06400	P06400 [578-614]	P06400 2xPhospho [Y606(98.7); S608(98.7)]	2	4319.93	1.16866e+06		High	High	0.0001134	9.936e-05	4.14	108.2
FALSE	High	[R].RVSGPDPKPGSNCSPAQSVLSEVPSVPTNGMAK.[N]	1xCarbamidomethyl [C13]; 1xOxidation [M31]; 1xPhospho [S3(100)]	4.82753e-05	0.000172587	1	1	2	P22314	P22314 [11-43]	P22314 1xPhospho [S13(100)]	1	3446.61	945570		High	High	0.000141	0.0001882	2.82	101.8
FALSE	High	[R].RTPTMPQEEAAACPPHILPPEK.[R]	1xCarbamidomethyl [C13]; 1xOxidation [M5]; 1xPhospho [T2(99.6)]	1.07123e-13	6.70276e-05	1	1	4	Q9NYV4	Q9NYV4 [1243-1264]	Q9NYV4 1xPhospho [T1244(99.6)]	1	2566.18		No Quan Values	High	High	6.435e-05	1.252e-07	5.24
FALSE	High	[R].ENQVVELHYDAICQYMGPSDTDDD.[-]	1xCarbamidomethyl [C13]; 1xPhospho [S/T/Y]	2.67489e-09	6.70276e-05	1	1	2	Q92917	Q92917 [453-476]		0	2894.12	4583418		High	High	6.435e-05	5.948e-06	5.66	113.74
FALSE	High	[K].QSEKPHSTPPQSCTSDLSK.[I]	1xCarbamidomethyl [C13]; 1xPhospho [S/T]	2.98318e-08	6.70276e-05	1	1	4	Q96T58	Q96T58 [2386-2404]		0	2193.95	1.603e+06		High	High	6.435e-05	1.484e-05	4.13	35.1
FALSE	High	[R].AGGLQDSDTEDECWSDTEAVPR.[A]	1xCarbamidomethyl [C13]; 1xPhospho [S/T]	1.77327e-08	6.70276e-05	1	1	1	Q9H6H4	Q9H6H4 [188-209]		0	2517.97	767272		High	High	6.435e-05	1.219e-05	4.38	91.6
FALSE	High	[R].RNSTSSTNQNMFCEER.[V]	1xCarbamidomethyl [C13]; 1xPhospho [S/T]	0.00023333	0.000172587	1	1	1	O75140	O75140 [1528-1543]		1	2040.79	198279		High	High	0.0001512	0.0003391	2.82	53.96
FALSE	High	[K].QEPLGSDSEGVNCLAYDEAIMAQQDR.[I]	1xCarbamidomethyl [C13]; 1xPhospho [S/Y]	8.65426e-12	6.70276e-05	1	1	4	Q96FW1	Q96FW1 [11-36]		0	2976.24	9003467		High	High	6.435e-05	6.691e-07	5.09	120.03
FALSE	High	[K].HEAPSSPISGQPCGDDQNASPSK.[L]	1xCarbamidomethyl [C13]; 1xPhospho [S]	2.80595e-11	6.70276e-05	1	1	1	O75376	O75376 [153-175]		0	2446	889372		High	High	6.435e-05	1.049e-06	4.51	44.4
FALSE	High	[K].RPGGSSPLNAVPCEGPPGSEPPR.[R]	1xCarbamidomethyl [C13]; 1xPhospho [S]	2.88238e-12	6.70276e-05	1	1	4	P48634	P48634 [1686-1708]		0	2395.09	5151959		High	High	6.435e-05	4.397e-07	4.16	79.27
FALSE	High	[R].RGQSSPPPAPPICLR.[R]	1xCarbamidomethyl [C13]; 1xPhospho [S]	1.0535e-06	6.70276e-05	1	1	3	O43379	O43379 [29-43]		1	1712.83	949879		High	High	6.435e-05	5.507e-05	3.76	83.75
FALSE	High	[K].GPLNSESSNQSLCSVGSLSDK.[E]	1xCarbamidomethyl [C13]; 1xPhospho [S]	0.000180814	0.000172587	1	1	1	Q86UE8	Q86UE8 [28-48]		0	2245.96	336098		High	High	0.0001512	0.0003045	2.27	90.7
FALSE	High	[R].HRSPSGAGEGASCSDGPR.[G]	1xCarbamidomethyl [C13]; 1xPhospho [S]	6.15292e-05	0.000172587	1	1	1	Q7Z2K8	Q7Z2K8 [71-88]		1	1864.74	129361		High	High	0.000141	0.0002039	3.31	21.08
FALSE	High	[R].SGDEEFKGEDELCDSGR.[Q]	1xCarbamidomethyl [C13]; 1xPhospho [S1(100)]	4.8334e-11	6.70276e-05	1	1	2	O43823	O43823 [339-355]	O43823 1xPhospho [S339(100)]	1	2009.74	1.19617e+06		High	High	6.435e-05	1.289e-06	4.67	67.21
FALSE	High	[R].SPDEALPGGLSGCSSGSGHSPYALER.[A]	1xCarbamidomethyl [C13]; 1xPhospho [S1(100)]	1.58663e-12	6.70276e-05	1	1	2	Q5JSZ5	Q5JSZ5 [1470-1495]	Q5JSZ5 1xPhospho [S1470(100)]	0	2668.13	1633827		High	High	6.435e-05	3.502e-07	3.73	95.16
FALSE	High	[K].RALASNTSFFSGCSPIEEEAH.[-]	1xCarbamidomethyl [C13]; 1xPhospho [S14(100)]	8.04007e-13	6.70276e-05	1	2	1	O95239	O95239 [1212-1232]	O95239 1xPhospho [S1225(100)]	1	2390.01	2137542		High	High	6.435e-05	2.703e-07	5.68	98.9
FALSE	High	[R].LILTDSGSAPTFCSDDEDVAPLSAK.[F]	1xCarbamidomethyl [C13]; 1xPhospho [S14(100)]	8.39305e-08	6.70276e-05	1	1	1	P78312	P78312 [280-304]	P78312 1xPhospho [S293(100)]	0	2689.2	4.47289e+06		High	High	6.435e-05	2.189e-05	4.92	117.92
FALSE	High	[K].HSEEAEFTPPLKCSPK.[R]	1xCarbamidomethyl [C13]; 1xPhospho [S14(100)]	8.57116e-05	0.000172587	1	1	2	Q3B726	Q3B726 [315-330]	Q3B726 1xPhospho [S328(100)]	1	1936.85	2.354e+06		High	High	0.000141	0.0002286	3.71	72.01
FALSE	High	[K].IIGVHQEDELLECLSPATSR.[T]	1xCarbamidomethyl [C13]; 1xPhospho [S15(99)]	0.0700032	0.00345114	1	1	1	Q93009	Q93009 [949-968]	Q93009 1xPhospho [S963(99)]	0	2347.1		No Quan Values	High	High	0.00214	0.02985	1.64
FALSE	High	[K].NGSNPETTTSGGCHSPEDTPK.[D]	1xCarbamidomethyl [C13]; 1xPhospho [S15(99.6)]	4.86206e-11	6.70276e-05	1	1	1	Q08379	Q08379 [52-72]	Q08379 1xPhospho [S66(99.6)]	0	2252.88	667967		High	High	6.435e-05	1.291e-06	4.75	32.35
FALSE	High	[R].GSQVTHSSLEMTCYDSDDANPR.[S]	1xCarbamidomethyl [C13]; 1xPhospho [S16(100)]	1.4388e-11	6.70276e-05	1	1	1	Q8NEY1	Q8NEY1 [281-302]	Q8NEY1 1xPhospho [S296(100)]	0	2549.99	1.21064e+06		High	High	6.435e-05	8.115e-07	5.45	70.92
FALSE	High	[R].KPLSLAGDEETECQSSPK.[H]	1xCarbamidomethyl [C13]; 1xPhospho [S16(100)]	3.04803e-11	6.70276e-05	1	1	1	Q86TN4	Q86TN4 [225-242]	Q86TN4 1xPhospho [S240(100)]	0	2055.89	2.87212e+06		High	High	6.435e-05	1.08e-06	7.13	57.46
FALSE	High	[K].ITETGAVKPTGECSGEQSPDTNYEPPGEDK.[T]	1xCarbamidomethyl [C13]; 1xPhospho [S18(100)]	2.11396e-13	6.70276e-05	1	1	2	P49454	P49454 [1709-1738]	P49454 1xPhospho [S1726(100)]	0	3273.38	4.19165e+06		High	High	6.435e-05	1.62e-07	5.83	66.73
FALSE	High	[K].HIKEEPLSEEEPCTSTAIASPEK.[K]	1xCarbamidomethyl [C13]; 1xPhospho [S20(100)]	1.62548e-14	6.70276e-05	1	1	4	Q9Y2X3	Q9Y2X3 [495-517]	Q9Y2X3 1xPhospho [S514(100)]	1	2662.2	8.99616e+07		High	High	6.435e-05	6.097e-08	5.98	76.79
FALSE	High	[R].HETSDHEAEEPDCIISEAPTSPLGHLTSEYDTDR.[N]	1xCarbamidomethyl [C13]; 1xPhospho [S21(97.5)]	8.79446e-06	0.00015344	1	1	1	Q6XZF7	Q6XZF7 [339-372]	Q6XZF7 1xPhospho [S359(97.5)]	0	3918.63	163608		High	High	0.0001134	0.0001117	3.59	110.79
FALSE	High	[R].NHSNAQFIESYVCR.[M]	1xCarbamidomethyl [C13]; 1xPhospho [S3(100)]	6.72411e-05	0.000172587	1	1	1	P41229	P41229 [315-328]	P41229 1xPhospho [S317(100)]	0	1804.75	380350		High	High	0.000141	0.0002103	4.36	93.08
FALSE	High	[R].RVSSDEEHTVDSCISDMK.[T]	1xCarbamidomethyl [C13]; 1xPhospho [S3(99.7)]	6.38125e-11	6.70276e-05	1	1	1	Q70CQ2	Q70CQ2 [3356-3373]	Q70CQ2 1xPhospho [S3358(99.7)]	1	2174.87	1.95087e+06		High	High	6.435e-05	1.435e-06	6.33	70.29
FALSE	High	[K].DREGPTDHLESACPLNLPLQNNHTAADMYLSPVRSPK.[K]	1xCarbamidomethyl [C13]; 1xPhospho [S35(99.4)]	6.30512e-16	6.70276e-05	1	1	2	P06400	P06400 [578-614]	P06400 1xPhospho [S612(99.4)]	2	4223.96	6090407		High	High	6.435e-05	6.55e-09	8.26	112.69
FALSE	High	[K].INSFSPQKPPGHCSR.[C]	1xCarbamidomethyl [C13]; 1xPhospho [S5(100)]	5.61817e-10	6.70276e-05	1	1	2	Q9BX63	Q9BX63 [202-216]	Q9BX63 1xPhospho [S206(100)]	0	1791.8	2.13989e+06		High	High	6.435e-05	3.286e-06	4.04	45.21
FALSE	High	[R].RESISPQPADSACSSPAPSTGK.[V]	1xCarbamidomethyl [C13]; 1xPhospho [S5(99.7)]	2.65201e-10	6.70276e-05	1	1	1	Q9GZR1	Q9GZR1 [348-369]	Q9GZR1 1xPhospho [S352(99.7)]	1	2310.01	224393		High	High	6.435e-05	2.471e-06	4.33	50.73
FALSE	High	[R].RLHPPSPVPQGVCPAHR.[E]	1xCarbamidomethyl [C13]; 1xPhospho [S6(100)]	7.81834e-08	6.70276e-05	1	1	4	Q96F44	Q96F44 [80-96]	Q96F44 1xPhospho [S85(100)]	1	1984.97	2.1873e+06		High	High	6.435e-05	2.131e-05	4.24	62.28
FALSE	High	[R].VPTANVSVVDLTCR.[L]	1xCarbamidomethyl [C13]; 1xPhospho [S7(100)]	4.49671e-05	0.000172587	1	1	1	P04406	P04406 [235-248]	P04406 1xPhospho [S241(100)]	0	1610.76	518813		High	High	0.000141	0.0001842	3.01	99.4
FALSE	High	[K].TVDLGISDLEDDC.[-]	1xCarbamidomethyl [C13]; 1xPhospho [S7(100)]	0.00214967	0.000276275	1	1	1	Q8NHQ9	Q8NHQ9 [588-600]	Q8NHQ9 1xPhospho [S594(100)]	0	1531.59	722778		High	High	0.0002038	0.001244	3.06	119.75
FALSE	High	[K].HIKEEPLSEEEPCTSTAIASPEKK.[K]	1xCarbamidomethyl [C13]; 1xPhospho [S8(100)]	3.57741e-13	6.70276e-05	1	1	4	Q9Y2X3	Q9Y2X3 [495-518]	Q9Y2X3 1xPhospho [S502(100)]	2	2790.29	5.0618e+06		High	High	6.435e-05	1.981e-07	5.4	69.85
FALSE	High	[R].REEEMEMSDDENCDSPTK.[K]	1xCarbamidomethyl [C13]; 1xPhospho [S8(100)]	9.93871e-05	0.000172587	1	1	1	Q8TC92	Q8TC92 [396-413]	Q8TC92 1xPhospho [S403(100)]	1	2281.79	235268		High	High	0.000141	0.0002412	3.42	47.86
FALSE	High	[R].AQDSVGRSDNEMCELDPGQFIDR.[A]	1xCarbamidomethyl [C13]; 1xPhospho [S8(99.3)]	9.7637e-05	0.000172587	1	1	1	Q92786	Q92786 [288-310]	Q92786 1xPhospho [S295(99.3)]	1	2719.11		No Quan Values	High	High	0.000141	0.0002397	2.38
FALSE	High	[R].RNDNSILHPLGTCSPQDK.[Q]	1xCarbamidomethyl [C13]; 1xPhospho [T/S]	0.00486628	0.000441662	1	1	1	Q8TEW8	Q8TEW8 [622-639]		1	2131.96	215854		High	High	0.0003278	0.002375	2.5	75.07
FALSE	High	[R].TPQPGSPSPNTPCLPEAAVSQPGSAVASDWR.[V]	1xCarbamidomethyl [C13]; 1xPhospho [T1(98.9)]	6.6866e-09	6.70276e-05	1	1	1	Q9Y4R8	Q9Y4R8 [632-662]	Q9Y4R8 1xPhospho [T632(98.9)]	0	3241.46	602682		High	High	6.435e-05	8.426e-06	4.2	113.25
FALSE	High	[R].SPLGEAPPGTPPCR.[L]	1xCarbamidomethyl [C13]; 1xPhospho [T10(100)]	2.24501e-06	6.70276e-05	1	1	1	Q96B54	Q96B54 [99-112]	Q96B54 1xPhospho [T108(100)]	0	1515.67	610270		High	High	6.435e-05	7.166e-05	3.98	66.5
FALSE	High	[R].RTPTMPQEEAAACPPHILPPEK.[R]	1xCarbamidomethyl [C13]; 1xPhospho [T2(100)]	6.30512e-16	6.70276e-05	1	1	3	Q9NYV4	Q9NYV4 [1243-1264]	Q9NYV4 1xPhospho [T1244(100)]	1	2550.19	1.47392e+06		High	High	6.435e-05	2.246e-09	6.39	90.73
FALSE	High	[R].RTFPLAHSPQAECEDQLDAQER.[A]	1xCarbamidomethyl [C13]; 1xPhospho [T2(98.6)]	0.0213593	0.00109057	1	1	1	Q7Z3B3	Q7Z3B3 [1038-1059]	Q7Z3B3 1xPhospho [T1039(98.6)]	1	2678.17		No Quan Values	High	High	0.0007634	0.009111	2.07
FALSE	High	[K].FNTVVSQSAPNHCTLAASASTPPSNRK.[A]	1xCarbamidomethyl [C13]; 1xPhospho [T21(100)]	3.01698e-06	6.70276e-05	1	1	1	Q8TCU4	Q8TCU4 [3016-3042]	Q8TCU4 1xPhospho [T3036(100)]	1	2922.36	355162		High	High	6.435e-05	7.923e-05	2.46	71.92
FALSE	High	[R].RRTADDSATSDYCPAPK.[R]	1xCarbamidomethyl [C13]; 1xPhospho [T3(100)]	1.10869e-09	6.70276e-05	1	1	1	Q9UBC3	Q9UBC3 [381-397]	Q9UBC3 1xPhospho [T383(100)]	2	1990.83	252975		High	High	6.435e-05	4.258e-06	4.54	36.3
FALSE	High	[K].APFHTPPEEPNECDFK.[N]	1xCarbamidomethyl [C13]; 1xPhospho [T5(100)]	7.21907e-05	0.000172587	1	1	1	Q9UBU7	Q9UBU7 [549-564]	Q9UBU7 1xPhospho [T553(100)]	0	1994.8	287849		High	High	0.000141	0.0002152	2.8	81.39
FALSE	High	[K].NGSNPETTTSGGCHSPEDTPK.[D]	1xCarbamidomethyl [C13]; 2xDeamidated [N1; N4]; 1xPhospho [T/S]	0.0703811	0.00349758	1	1	2	Q08379	Q08379 [52-72]		0	2254.84	582191		High	High	0.00214	0.03004	1.4	39.52
FALSE	High	[R].RVSGPDPKPGSNCSPAQSVLSEVPSVPTNGMAK.[N]	1xCarbamidomethyl [C13]; 2xDeamidated [N12; N29]; 2xPhospho [S3(100); S14(97.3)]	1.17176e-06	6.70276e-05	1	1	1	P22314	P22314 [11-43]	P22314 2xPhospho [S13(100); S24(97.3)]	1	3512.55	562805		High	High	6.435e-05	5.716e-05	3.58	110.64
FALSE	High	[R].RVSGPDPKPGSNCSPAQSVLSEVPSVPTNGMAK.[N]	1xCarbamidomethyl [C13]; 2xDeamidated [N29; N/Q]; 1xOxidation [M31]; 1xPhospho [S3(100)]	3.95125e-09	6.70276e-05	1	1	7	P22314	P22314 [11-43]	P22314 1xPhospho [S13(100)]	1	3448.58	2.16268e+06		High	High	6.435e-05	6.909e-06	3.34	105.46
FALSE	High	[R].RVSGPDPKPGSNCSPAQSVLSEVPSVPTNGMAK.[N]	1xCarbamidomethyl [C13]; 2xDeamidated [N29; N/Q]; 1xPhospho [S3(100)]	1.63951e-13	6.70276e-05	1	1	9	P22314	P22314 [11-43]	P22314 1xPhospho [S13(100)]	1	3432.58	2.23303e+06		High	High	6.435e-05	1.472e-07	5.23	111.79
FALSE	High	[K].QGAESDQAEPIICSSGAEAPANSLPSK.[V]	1xCarbamidomethyl [C13]; 2xDeamidated [Q1; N22]; 2xPhospho [S23(97.5); S]	0.0107008	0.000690818	1	1	1	Q7Z434	Q7Z434 [271-297]	Q7Z434 2xPhospho [S293(97.5); S]	0	2876.16	1.07991e+06		High	High	0.0004944	0.004739	1.69	88.51
FALSE	High	[K].HEAPSSPISGQPCGDDQNASPSK.[L]	1xCarbamidomethyl [C13]; 2xDeamidated [Q11; Q/N]; 1xPhospho [S]	0.000357693	0.000172587	1	1	2	O75376	O75376 [153-175]		0	2447.97	560735		High	High	0.0001512	0.0004136	2.43	51
FALSE	High	[K].ITETGAVKPTGECSGEQSPDTNYEPPGEDK.[T]	1xCarbamidomethyl [C13]; 2xDeamidated [Q17; N22]; 1xPhospho [T/S/Y]	0.0261092	0.00139553	1	1	1	P49454	P49454 [1709-1738]		0	3275.35		No Quan Values	High	High	0.0009293	0.01109	1.57
FALSE	High	[R].REEEMEMSDDENCDSPTK.[K]	1xCarbamidomethyl [C13]; 2xOxidation [M5; M7]; 1xPhospho [S8(100)]	0.000755943	0.000172587	1	1	1	Q8TC92	Q8TC92 [396-413]	Q8TC92 1xPhospho [S403(100)]	1	2313.78	124634		High	High	0.0001512	0.0006204	1.97	23.88
FALSE	High	[K].ITETGAVKPTGECSGEQSPDTNYEPPGEDK.[T]	1xCarbamidomethyl [C13]; 2xPhospho [S14(100); S18(100)]	5.41945e-08	6.70276e-05	1	1	1	P49454	P49454 [1709-1738]	P49454 2xPhospho [S1722(100); S1726(100)]	0	3353.34	681743		High	High	6.435e-05	1.858e-05	3.53	70.03
FALSE	High	[K].GPLNSESSNQSLCSVGSLSDK.[E]	1xCarbamidomethyl [C13]; 2xPhospho [S17(100); S19(100)]	2.01842e-06	6.70276e-05	1	1	1	Q86UE8	Q86UE8 [28-48]	Q86UE8 2xPhospho [S44(100); S46(100)]	0	2325.93	425368		High	High	6.435e-05	6.912e-05	4.49	87.06
FALSE	High	[R].RSPALHGTPTAGCGSR.[G]	1xCarbamidomethyl [C13]; 2xPhospho [S2(100); T8(100)]	0.00775043	0.000540004	1	1	1	Q8IY92	Q8IY92 [583-598]	Q8IY92 2xPhospho [S584(100); T590(100)]	1	1784.73	507013		High	High	0.0004104	0.003548	2.52	33.86
FALSE	High	[K].HEAPSSPISGQPCGDDQNASPSK.[L]	1xCarbamidomethyl [C13]; 2xPhospho [S20(100); S]	9.75575e-07	6.70276e-05	1	1	1	O75376	O75376 [153-175]	O75376 2xPhospho [S172(100); S]	0	2525.96	2.06956e+06		High	High	6.435e-05	5.365e-05	4.16	45.84
FALSE	High	[R].HETSDHEAEEPDCIISEAPTSPLGHLTSEYDTDR.[N]	1xCarbamidomethyl [C13]; 2xPhospho [S21(99.4); T/S/Y]	8.27671e-11	6.70276e-05	1	1	1	Q6XZF7	Q6XZF7 [339-372]	Q6XZF7 2xPhospho [S359(99.4); T/S/Y]	0	3998.59	486203		High	High	6.435e-05	1.583e-06	5.25	114.83
FALSE	High	[R].RVSGPDPKPGSNCSPAQSVLSEVPSVPTNGMAK.[N]	1xCarbamidomethyl [C13]; 2xPhospho [S3(100); S11(99.3)]	3.84859e-10	6.70276e-05	1	1	1	P22314	P22314 [11-43]	P22314 2xPhospho [S13(100); S21(99.3)]	1	3510.58	1.2152e+06		High	High	6.435e-05	2.847e-06	5.03	108.48
FALSE	High	[R].RVSSDEEHTVDSCISDMK.[T]	1xCarbamidomethyl [C13]; 2xPhospho [S3(100); S4(100)]	6.99161e-10	6.70276e-05	1	1	2	Q70CQ2	Q70CQ2 [3356-3373]	Q70CQ2 2xPhospho [S3358(100); S3359(100)]	1	2254.84	4.63942e+06		High	High	6.435e-05	3.572e-06	5.81	81.07
FALSE	High	[K].HIKEEPLSEEEPCTSTAIASPEKK.[K]	1xCarbamidomethyl [C13]; 2xPhospho [S8(100); S20(100)]	1.94394e-09	6.70276e-05	1	1	2	Q9Y2X3	Q9Y2X3 [495-518]	Q9Y2X3 2xPhospho [S502(100); S514(100)]	2	2870.26	28348210		High	High	6.435e-05	5.276e-06	6.79	71.45
FALSE	High	[K].HIKEEPLSEEEPCTSTAIASPEK.[K]	1xCarbamidomethyl [C13]; 2xPhospho [S8(100); S20(100)]	2.4466e-07	6.70276e-05	1	1	2	Q9Y2X3	Q9Y2X3 [495-517]	Q9Y2X3 2xPhospho [S502(100); S514(100)]	1	2742.16	81351856		High	High	6.435e-05	3.25e-05	5.36	77.93
FALSE	High	[R].RVSGPDPKPGSNCSPAQSVLSEVPSVPTNGMAK.[N]	1xCarbamidomethyl [C13]; 3xDeamidated [N12; Q17; N29]; 1xPhospho [S3(100)]	4.39156e-05	0.000172587	1	1	4	P22314	P22314 [11-43]	P22314 1xPhospho [S13(100)]	1	3433.57	818584		High	High	0.000141	0.0001828	3.57	112.32
FALSE	High	[R].LNNPGSTVFTEDCNILLK.[L]	1xCarbamidomethyl [C13]; 3xDeamidated [N2; N3; N14]; 1xPhospho [S/T]	0.059167	0.00307784	1	1	1	P26358	P26358 [1179-1196]		0	2117.93	498201		High	High	0.001916	0.0252	1.8	84.9
FALSE	High	[R].GTGSGGQLQDLDCSSSDDEGAAQNSTKPSATK.[G]	1xCarbamidomethyl [C13]; 3xPhospho [S14(100); S15(100); S16(100)]	6.28593e-10	6.70276e-05	1	1	3	P08240	P08240 [283-314]	P08240 3xPhospho [S296(100); S297(100); S298(100)]	0	3409.28	545240		High	High	6.435e-05	3.428e-06	4.55	63.83
FALSE	High	[R].RSPALHGTPTAGCGSRGPSPSASQR.[E]	1xCarbamidomethyl [C13]; 3xPhospho [S2(100); T10(99); S19(98.1)]	0.000109266	0.000172587	1	1	1	Q8IY92	Q8IY92 [583-607]	Q8IY92 3xPhospho [S584(100); T592(99); S601(98.1)]	2	2732.12	474329		High	High	0.000141	0.0002499	3.76	46.21
FALSE	High	[R].AGGLQDSDTEDECWSDTEAVPR.[A]	1xCarbamidomethyl [C13]; 3xPhospho [S7(100); T9(100); S15(100)]	7.83932e-07	6.70276e-05	1	1	3	Q9H6H4	Q9H6H4 [188-209]	Q9H6H4 3xPhospho [S194(100); T196(100); S202(100)]	0	2677.9	826653		High	High	6.435e-05	4.963e-05	4.91	92.06
FALSE	High	[K].RRVSGPDPKPGSNCSPAQSVLSEVPSVPTNGMAK.[N]	1xCarbamidomethyl [C14]; 1xDeamidated [N/Q]; 1xOxidation [M32]; 1xPhospho [S4(100)]	3.06443e-09	6.70276e-05	1	1	6	P22314	P22314 [10-43]	P22314 1xPhospho [S13(100)]	2	3603.69	4.52113e+06		High	High	6.435e-05	6.265e-06	4.77	97.52
FALSE	High	[R].IGLNNSPVNGNSSCQMAFPSSQSLYR.[T]	1xCarbamidomethyl [C14]; 1xDeamidated [N/Q]; 1xPhospho [S6(100)]	1.02271e-15	6.70276e-05	1	1	3	Q12948	Q12948 [516-541]	Q12948 1xPhospho [S521(100)]	0	2909.26	1.68083e+06		High	High	6.435e-05	1.914e-08	6.49	114.1
FALSE	High	[K].RRVSGPDPKPGSNCSPAQSVLSEVPSVPTNGMAK.[N]	1xCarbamidomethyl [C14]; 1xDeamidated [N]; 1xPhospho [S4(100)]	3.311e-11	6.70276e-05	1	1	6	P22314	P22314 [10-43]	P22314 1xPhospho [S13(100)]	2	3587.7	4.61939e+06		High	High	6.435e-05	1.116e-06	4.83	102.92
FALSE	High	[K].EMGWQEDSENDETCAPLTEDEMR.[E]	1xCarbamidomethyl [C14]; 1xDeamidated [N10]; 1xOxidation [M2]; 1xPhospho [S/T]	0.0399315	0.00202782	1	1	1	Q86WP2	Q86WP2 [391-413]		0	2869.02	645021		High	High	0.001324	0.01692	2.16	93.82
FALSE	High	[K].DLLVSSGSNNSLPCGSPKK.[C]	1xCarbamidomethyl [C14]; 1xDeamidated [N10]; 1xPhospho [S16(100)]	0.108355	0.005313	1	1	1	Q5THK1	Q5THK1 [1014-1032]	Q5THK1 1xPhospho [S1029(100)]	1	2040.93	133916		High	High	0.003237	0.04722	1.72	80.93
FALSE	High	[R].SLTLDAAPDHNPPCR.[Q]	1xCarbamidomethyl [C14]; 1xDeamidated [N11]; 1xPhospho [S1(100)]	0.000133647	0.000172587	1	1	1	Q14596	Q14596 [656-670]	Q14596 1xPhospho [S656(100)]	0	1744.74		No Quan Values	High	High	0.0001512	0.0002698	2.52
FALSE	High	[K].GALTGGTEVSALPCTTNAPGNGKPVGSPHVVTSHQSK.[V]	1xCarbamidomethyl [C14]; 1xDeamidated [N21]; 1xPhospho [S27(100)]	2.09921e-09	6.70276e-05	1	1	1	Q14244	Q14244 [631-667]	Q14244 1xPhospho [S657(100)]	0	3694.75	413213		High	High	6.435e-05	5.433e-06	4.68	85.73
FALSE	High	[K].RRVSGPDPKPGSNCSPAQSVLSEVPSVPTNGMAK.[N]	1xCarbamidomethyl [C14]; 1xDeamidated [N30]; 1xOxidation [M32]; 2xPhospho [S4(100); S/T]	0.0315079	0.00168501	1	1	1	P22314	P22314 [10-43]	P22314 2xPhospho [S13(100); S/T]	2	3683.66	244757		High	High	0.001084	0.01337	2.03	98.14
FALSE	High	[K].RRVSGPDPKPGSNCSPAQSVLSEVPSVPTNGMAK.[N]	1xCarbamidomethyl [C14]; 1xDeamidated [N30]; 2xPhospho [S4(100); S/T]	6.39839e-10	6.70276e-05	1	1	3	P22314	P22314 [10-43]	P22314 2xPhospho [S13(100); S/T]	2	3667.66	1.43701e+06		High	High	6.435e-05	3.456e-06	3.93	102.71
FALSE	High	[R].KGSSGNASEVSVACLTER.[I]	1xCarbamidomethyl [C14]; 1xDeamidated [N6]; 1xPhospho [S/T]	0.0352832	0.00183433	1	1	1	Q69YQ0	Q69YQ0 [382-399]		1	1932.84	819385		High	High	0.001194	0.01495	1.79	83.79
FALSE	High	[R].SVTSNQSDGTQESCESPDVLDR.[H]	1xCarbamidomethyl [C14]; 1xDeamidated [Q]; 1xPhospho [S16(100)]	5.95701e-08	6.70276e-05	1	1	3	Q9UGV2	Q9UGV2 [346-367]	Q9UGV2 1xPhospho [S361(100)]	0	2491.98	1.70894e+06		High	High	6.435e-05	1.923e-05	4.33	69.25
FALSE	High	[R].NAASFPLRSPQPVCSPAGSEGTPK.[G]	1xCarbamidomethyl [C14]; 1xDeamidated [Q11]; 1xPhospho [S9(100)]	3.84648e-08	6.70276e-05	1	1	4	Q6KC79	Q6KC79 [266-289]	Q6KC79 1xPhospho [S274(100)]	1	2536.15	495623		High	High	6.435e-05	1.632e-05	3.86	91.21
FALSE	High	[K].RGESEEPSSPQSLCHLVAPGHER.[S]	1xCarbamidomethyl [C14]; 1xDeamidated [Q11]; 1xPhospho [S9(99.6)]	1.8147e-06	6.70276e-05	1	1	1	Q8WXH0	Q8WXH0 [6381-6403]	Q8WXH0 1xPhospho [S6389(99.6)]	1	2640.15	320412		High	High	6.435e-05	6.657e-05	2.44	84.91
FALSE	High	[R].DEPPPASQSTSQDCSQALKQSP.[-]	1xCarbamidomethyl [C14]; 1xDeamidated [Q12]; 1xPhospho [S21(100)]	0.00669057	0.000540004	1	1	1	Q5JRA6	Q5JRA6 [1886-1907]	Q5JRA6 1xPhospho [S1906(100)]	1	2439	249994		High	High	0.0003863	0.003119	1.95	61.39
FALSE	High	[R].VQPQWSPPAGTQPCR.[L]	1xCarbamidomethyl [C14]; 1xDeamidated [Q12]; 1xPhospho [S6(100)]	0.00174655	0.000227688	1	1	1	P49589	P49589 [14-28]	P49589 1xPhospho [S19(100)]	0	1789.77	209960		High	High	0.0001797	0.001073	2.35	82.83
FALSE	High	[R].NEPIIISDDDEQPCPGSDTSSAHYIILSDSLK.[E]	1xCarbamidomethyl [C14]; 1xDeamidated [Q12]; 1xPhospho [S7(100)]	5.28152e-11	6.70276e-05	1	1	1	Q149N8	Q149N8 [31-62]	Q149N8 1xPhospho [S37(100)]	0	3597.58		No Quan Values	High	High	6.435e-05	1.335e-06	4.71
FALSE	High	[R].IGLNNSPVNGNSSCQMAFPSSQSLYR.[T]	1xCarbamidomethyl [C14]; 1xDeamidated [Q15]; 1xOxidation [M16]; 1xPhospho [S6(100)]	7.30253e-07	6.70276e-05	1	1	2	Q12948	Q12948 [516-541]	Q12948 1xPhospho [S521(100)]	0	2925.25	817636		High	High	6.435e-05	4.834e-05	3.35	104.82
FALSE	High	[K].SRSDEEASPLHPACSQK.[K]	1xCarbamidomethyl [C14]; 1xDeamidated [Q16]; 1xPhospho [S]	0.00107968	0.000172587	1	1	2	Q8IWE5	Q8IWE5 [327-343]		1	1979.82	202599		High	High	0.0001512	0.000773	2.49	43.23
FALSE	High	[K].DTSLLASATDPEPCSSPHRPQMVSPVSK.[D]	1xCarbamidomethyl [C14]; 1xDeamidated [Q21]; 1xPhospho [S27(97.5)]	0.0103315	0.000589123	1	1	1	Q6PL24	Q6PL24 [48-75]	Q6PL24 1xPhospho [S74(97.5)]	0	3075.38	566275		High	High	0.0004358	0.004596	2.66	98.44
FALSE	High	[K].TEVPGSPAGTEGNCQEATGPSTVDTQNEPLDMKEPDEEK.[S]	1xCarbamidomethyl [C14]; 1xDeamidated [Q26]; 1xOxidation [M32]; 1xPhospho [S6(99.4)]	4.10714e-10	6.70276e-05	1	1	1	Q32MZ4	Q32MZ4 [516-554]	Q32MZ4 1xPhospho [S521(99.4)]	1	4241.75	845232		High	High	6.435e-05	2.914e-06	3.51	80.1
FALSE	High	[K].TEVPGSPAGTEGNCQEATGPSTVDTQNEPLDMKEPDEEK.[S]	1xCarbamidomethyl [C14]; 1xDeamidated [Q26]; 1xPhospho [S6(100)]	6.30512e-16	6.70276e-05	1	1	1	Q32MZ4	Q32MZ4 [516-554]	Q32MZ4 1xPhospho [S521(100)]	1	4225.76	2.08087e+06		High	High	6.435e-05	5.14e-10	7.24	89.32
FALSE	High	[K].HEPHQDSGEEAEGCPSAPEETPVDK.[K]	1xCarbamidomethyl [C14]; 1xDeamidated [Q5]; 1xPhospho [S7(100)]	5.23347e-10	6.70276e-05	1	1	2	Q96JQ2	Q96JQ2 [629-653]	Q96JQ2 1xPhospho [S635(100)]	0	2813.09	1.53623e+06		High	High	6.435e-05	3.199e-06	4.69	52.08
FALSE	High	[R].GEEITTKPENMEHCYYK.[G]	1xCarbamidomethyl [C14]; 1xOxidation [M11]; 2xPhospho [T5(100); T6(100)]	0.130674	0.00655758	1	1	1	O15204	O15204 [111-127]	O15204 2xPhospho [T115(100); T116(100)]	0	2304.86	262815		High	High	0.003902	0.05784	1.55	28.06
FALSE	High	[R].GRSPSPIGVGSEMCR.[E]	1xCarbamidomethyl [C14]; 1xOxidation [M13]; 2xPhospho [S3(100); S5(100)]	0.000197632	0.000172587	1	1	2	Q9Y4B5	Q9Y4B5 [1810-1824]	Q9Y4B5 2xPhospho [S1812(100); S1814(100)]	1	1765.68	786332		High	High	0.0001512	0.0003155	2.45	50.91
FALSE	High	[R].IGLNNSPVNGNSSCQMAFPSSQSLYR.[T]	1xCarbamidomethyl [C14]; 1xOxidation [M16]; 1xPhospho [S6(100)]	9.03914e-09	6.70276e-05	1	1	1	Q12948	Q12948 [516-541]	Q12948 1xPhospho [S521(100)]	0	2924.27	543214		High	High	6.435e-05	9.46e-06	3.15	103.8
FALSE	High	[K].EEEMETESDAEVECDLSNMEITEELR.[Q]	1xCarbamidomethyl [C14]; 1xOxidation [M19]; 2xPhospho [T6(100); S8(100)]	1.21014e-05	0.00015344	1	1	1	Q9NWZ8	Q9NWZ8 [119-144]	Q9NWZ8 2xPhospho [T124(100); S126(100)]	0	3293.2	886583		High	High	0.0001134	0.0001231	3.85	113.3
FALSE	High	[K].DSSPPGPRPTAFFCPQDGSLGAGSSAMR.[D]	1xCarbamidomethyl [C14]; 1xOxidation [M27]; 1xPhospho [S/T]	3.46753e-07	6.70276e-05	1	1	1	Q7Z2K8	Q7Z2K8 [16-43]		0	2946.25	454985		High	High	6.435e-05	3.698e-05	3.27	106.54
FALSE	High	[K].RRVSGPDPKPGSNCSPAQSVLSEVPSVPTNGMAK.[N]	1xCarbamidomethyl [C14]; 1xOxidation [M32]; 1xPhospho [S4(100)]	2.39583e-06	6.70276e-05	1	1	1	P22314	P22314 [10-43]	P22314 1xPhospho [S13(100)]	2	3602.71	788359		High	High	6.435e-05	7.32e-05	2.97	96.47
FALSE	High	[R].KGSSGNASEVSVACLTER.[I]	1xCarbamidomethyl [C14]; 1xPhospho [S/T]	2.03039e-06	6.70276e-05	1	1	1	Q69YQ0	Q69YQ0 [382-399]		1	1931.85	625206		High	High	6.435e-05	6.926e-05	3.61	79.55
FALSE	High	[R].FDDMSSPGLELPSCELSR.[L]	1xCarbamidomethyl [C14]; 1xPhospho [S]	0.00172594	0.000227688	1	1	2	Q6IN85	Q6IN85 [122-139]		0	2119.87	159404		High	High	0.0001797	0.00106	1.58	114.85
FALSE	High	[K].SRSDEEASPLHPACSQK.[K]	1xCarbamidomethyl [C14]; 1xPhospho [S1(99.6)]	3.28789e-07	6.70276e-05	1	1	1	Q8IWE5	Q8IWE5 [327-343]	Q8IWE5 1xPhospho [S327(99.6)]	1	1978.83	398805		High	High	6.435e-05	3.627e-05	3.4	38.68
FALSE	High	[R].SLTLDAAPDHNPPCR.[Q]	1xCarbamidomethyl [C14]; 1xPhospho [S1(99.6)]	2.41784e-07	6.70276e-05	1	1	1	Q14596	Q14596 [656-670]	Q14596 1xPhospho [S656(99.6)]	0	1743.75	454244		High	High	6.435e-05	3.241e-05	3.8	71.92
FALSE	High	[R].GWSQEGPVKSPAECREEHSK.[T]	1xCarbamidomethyl [C14]; 1xPhospho [S10(100)]	7.79312e-07	6.70276e-05	1	1	2	Q9C0C2	Q9C0C2 [219-238]	Q9C0C2 1xPhospho [S228(100)]	2	2378.02	521446		High	High	6.435e-05	4.952e-05	2.69	45.08
FALSE	High	[K].ATSEEDVSIKSPICEK.[Q]	1xCarbamidomethyl [C14]; 1xPhospho [S11(100)]	3.20421e-10	6.70276e-05	1	1	1	Q5UIP0	Q5UIP0 [1606-1621]	Q5UIP0 1xPhospho [S1616(100)]	1	1872.83	3.52912e+06		High	High	6.435e-05	2.656e-06	4.79	65.5
FALSE	High	[R].SLSKPEPTYVSPPCPR.[L]	1xCarbamidomethyl [C14]; 1xPhospho [S11(100)]	0.00331336	0.000276275	1	1	1	Q7Z2Z1	Q7Z2Z1 [1613-1628]	Q7Z2Z1 1xPhospho [S1623(100)]	0	1894.88	432779		High	High	0.0002038	0.001737	3.14	75.21
FALSE	High	[R].DLPLGQPHYDSPSCK.[G]	1xCarbamidomethyl [C14]; 1xPhospho [S11(99.4)]	0.0011733	0.000227688	1	1	1	Q5TGY3	Q5TGY3 [1448-1462]	Q5TGY3 1xPhospho [S1458(99.4)]	0	1793.76	115720		High	High	0.0001797	0.0008147	2.02	77.79
FALSE	High	[K].AKPPADPAAAASPCR.[A]	1xCarbamidomethyl [C14]; 1xPhospho [S12(100)]	7.96692e-12	6.70276e-05	1	1	1	Q9GZT9	Q9GZT9 [114-128]	Q9GZT9 1xPhospho [S125(100)]	0	1559.7	1.34048e+06		High	High	6.435e-05	6.486e-07	5.1	41.36
FALSE	High	[K].SSGAPQDSDSSATCSADEVDEAEGGDK.[N]	1xCarbamidomethyl [C14]; 1xPhospho [S15(100)]	1.9798e-11	6.70276e-05	1	1	1	Q9Y618	Q9Y618 [908-934]	Q9Y618 1xPhospho [S922(100)]	0	2752	344177		High	High	6.435e-05	9.171e-07	4	49.62
FALSE	High	[K].DLLVSSGSNNSLPCGSPKK.[C]	1xCarbamidomethyl [C14]; 1xPhospho [S16(100)]	1.48115e-09	6.70276e-05	1	1	1	Q5THK1	Q5THK1 [1014-1032]	Q5THK1 1xPhospho [S1029(100)]	1	2039.95	1.08288e+06		High	High	6.435e-05	4.751e-06	4.7	79.56
FALSE	High	[R].SVTSNQSDGTQESCESPDVLDR.[H]	1xCarbamidomethyl [C14]; 1xPhospho [S16(100)]	1.14872e-09	6.70276e-05	1	1	5	Q9UGV2	Q9UGV2 [346-367]	Q9UGV2 1xPhospho [S361(100)]	0	2490.99	7.84212e+06		High	High	6.435e-05	4.312e-06	5.92	65.74
FALSE	High	[K].SSSGPVWSGASSACTSPAVGK.[A]	1xCarbamidomethyl [C14]; 1xPhospho [S16(100)]	0.00017142	0.000172587	1	1	2	Q9NYZ3	Q9NYZ3 [311-331]	Q9NYZ3 1xPhospho [S326(100)]	0	2059.88	332808		High	High	0.0001512	0.0002972	2.78	79.09
FALSE	High	[K].DLLVSSGSNNSLPCGSPK.[K]	1xCarbamidomethyl [C14]; 1xPhospho [S16(100)]	0.00160728	0.000227688	1	1	3	Q5THK1	Q5THK1 [1014-1031]	Q5THK1 1xPhospho [S1029(100)]	0	1911.85	1198659		High	High	0.0001797	0.00101	2.27	89.46
FALSE	High	[R].SPGASVSSSLTSLCSSSSDPAPSDR.[S]	1xCarbamidomethyl [C14]; 1xPhospho [S18(100)]	3.55244e-09	6.70276e-05	1	1	2	Q9P206	Q9P206 [562-586]	Q9P206 1xPhospho [S579(100)]	0	2519.06	865762		High	High	6.435e-05	6.625e-06	3.13	94.92
FALSE	High	[R].NSRDGDPLPSSLSCK.[V]	1xCarbamidomethyl [C14]; 1xPhospho [S2(100)]	0.00109909	0.000172587	1	1	1	P53602	P53602 [95-109]	P53602 1xPhospho [S96(100)]	1	1712.73	120646		High	High	0.0001512	0.0007832	2.15	70.65
FALSE	High	[R].NLEEAAAAEQGGGCDQVDSSPVPR.[Y]	1xCarbamidomethyl [C14]; 1xPhospho [S20(100)]	4.39156e-05	0.000172587	1	1	1	Q9Y2U8	Q9Y2U8 [333-356]	Q9Y2U8 1xPhospho [S352(100)]	0	2537.06		No Quan Values	High	High	0.000141	0.0001829	3.91
FALSE	High	[R].DEPPPASQSTSQDCSQALKQSP.[-]	1xCarbamidomethyl [C14]; 1xPhospho [S21(100)]	1.13395e-05	0.00015344	1	1	4	Q5JRA6	Q5JRA6 [1886-1907]	Q5JRA6 1xPhospho [S1906(100)]	1	2438.02	2.93892e+06		High	High	0.0001134	0.0001208	4.71	55.59
FALSE	High	[R].VPSPPPAPEPPWHCGDR.[G]	1xCarbamidomethyl [C14]; 1xPhospho [S3(100)]	4.2783e-08	6.70276e-05	1	1	3	O15037	O15037 [357-373]	O15037 1xPhospho [S359(100)]	0	1975.85	407487		High	High	6.435e-05	1.698e-05	3.31	91.47
FALSE	High	[R].NDSPTQIPVSSDVCR.[L]	1xCarbamidomethyl [C14]; 1xPhospho [S3(100)]	0.000821506	0.000172587	1	1	1	Q8TC07	Q8TC07 [673-687]	Q8TC07 1xPhospho [S675(100)]	0	1754.74	1.23828e+06		High	High	0.0001512	0.0006526	2.45	76.39
FALSE	High	[K].RSSTSSDHFSASECSSQGGFK.[T]	1xCarbamidomethyl [C14]; 1xPhospho [S3(98.2)]	3.68852e-06	6.70276e-05	1	1	1	Q9HC56	Q9HC56 [983-1003]	Q9HC56 1xPhospho [S985(98.2)]	1	2328.92	219590		High	High	6.435e-05	8.461e-05	3.57	49.34
FALSE	High	[R].VDSPSHGLVTSSLCIPSPAR.[L]	1xCarbamidomethyl [C14]; 1xPhospho [S3(99.5)]	8.4294e-13	6.70276e-05	1	1	6	Q9UER7	Q9UER7 [686-705]	Q9UER7 1xPhospho [S688(99.5)]	0	2160.02	2.55156e+07		High	High	6.435e-05	2.751e-07	5.38	106.39
FALSE	High	[R].TQSAPNFTDMQANCVDISK.[K]	1xCarbamidomethyl [C14]; 1xPhospho [S3(99.5)]	3.15339e-05	0.000172587	1	1	1	Q9BZF3	Q9BZF3 [288-306]	Q9BZF3 1xPhospho [S290(99.5)]	0	2206.91	225677		High	High	0.000141	0.0001647	2.94	98.27
FALSE	High	[R].RLSTLILHGGGTVCR.[V]	1xCarbamidomethyl [C14]; 1xPhospho [S3(99.6)]	1.7562e-05	0.00015344	1	1	1	Q9NYB0	Q9NYB0 [41-55]	Q9NYB0 1xPhospho [S43(99.6)]	1	1719.87	940672		High	High	0.0001134	0.000138	2.55	90.2
FALSE	High	[R].ADQSPQIATTLDDCQQSDHSSPVSSVHSHPGQSVR.[S]	1xCarbamidomethyl [C14]; 1xPhospho [S4(100)]	1.23647e-08	6.70276e-05	1	1	2	Q8WYB5	Q8WYB5 [1578-1612]	Q8WYB5 1xPhospho [S1581(100)]	0	3838.67	550403		High	High	6.435e-05	1.065e-05	3.83	74.45
FALSE	High	[R].RRNSTSSTNQNMFCEER.[V]	1xCarbamidomethyl [C14]; 1xPhospho [S4(100)]	5.8338e-05	0.000172587	1	1	2	O75140	O75140 [1527-1543]	O75140 1xPhospho [S1530(100)]	2	2196.89	217273		High	High	0.000141	0.0002003	3.8	45.98
FALSE	High	[R].IGLNNSPVNGNSSCQMAFPSSQSLYR.[T]	1xCarbamidomethyl [C14]; 1xPhospho [S6(100)]	2.01842e-06	6.70276e-05	1	1	1	Q12948	Q12948 [516-541]	Q12948 1xPhospho [S521(100)]	0	2908.28	391237		High	High	6.435e-05	6.905e-05	3.11	114.47
FALSE	High	[K].TEVPGSPAGTEGNCQEATGPSTVDTQNEPLDMKEPDEEK.[S]	1xCarbamidomethyl [C14]; 1xPhospho [S6(100)]	1.48756e-14	6.70276e-05	1	1	1	Q32MZ4	Q32MZ4 [516-554]	Q32MZ4 1xPhospho [S521(100)]	1	4224.77	964209		High	High	6.435e-05	5.895e-08	6.63	88.15
FALSE	High	[R].VQPQWSPPAGTQPCR.[L]	1xCarbamidomethyl [C14]; 1xPhospho [S6(100)]	4.52339e-05	0.000172587	1	1	4	P49589	P49589 [14-28]	P49589 1xPhospho [S19(100)]	0	1788.79	286464		High	High	0.000141	0.0001847	2.56	78.33
FALSE	High	[R].QASQLSLESTVGPCGER.[S]	1xCarbamidomethyl [C14]; 1xPhospho [S6(99.5)]	6.37427e-07	6.70276e-05	1	1	1	Q9H426	Q9H426 [252-268]	Q9H426 1xPhospho [S257(99.5)]	0	1898.83	712499		High	High	6.435e-05	4.607e-05	4.03	84.9
FALSE	High	[K].HEPHQDSGEEAEGCPSAPEETPVDK.[K]	1xCarbamidomethyl [C14]; 1xPhospho [S7(100)]	6.30512e-16	6.70276e-05	1	1	5	Q96JQ2	Q96JQ2 [629-653]	Q96JQ2 1xPhospho [S635(100)]	0	2812.1	3.5136e+06		High	High	6.435e-05	1.277e-08	6.17	48.84
FALSE	High	[R].NEPIIISDDDEQPCPGSDTSSAHYIILSDSLK.[E]	1xCarbamidomethyl [C14]; 1xPhospho [S7(100)]	2.92289e-09	6.70276e-05	1	1	1	Q149N8	Q149N8 [31-62]	Q149N8 1xPhospho [S37(100)]	0	3596.6	782882		High	High	6.435e-05	6.157e-06	4.61	120.31
FALSE	High	[K].HEPHQDSGEEAEGCPSAPEETPVDKKPEVHEK.[A]	1xCarbamidomethyl [C14]; 1xPhospho [S7(100)]	7.39203e-05	0.000172587	1	1	1	Q96JQ2	Q96JQ2 [629-660]	Q96JQ2 1xPhospho [S635(100)]	1	3659.56	191230		High	High	0.000141	0.0002173	2.8	45.64
FALSE	High	[R].REEGDPSPHSGGVCKPK.[L]	1xCarbamidomethyl [C14]; 1xPhospho [S7(100)]	0.0126026	0.000690818	1	1	1	O75376	O75376 [2309-2325]	O75376 1xPhospho [S2315(100)]	1	1916.83	112741		High	High	0.0005204	0.005522	1.79	22.45
FALSE	High	[R].NAASFPLRSPQPVCSPAGSEGTPK.[G]	1xCarbamidomethyl [C14]; 1xPhospho [S9(100)]	1.63951e-13	6.70276e-05	1	1	2	Q6KC79	Q6KC79 [266-289]	Q6KC79 1xPhospho [S274(100)]	1	2535.17	1.36102e+06		High	High	6.435e-05	1.471e-07	4.91	88.15
FALSE	High	[K].KHIKEEPLSEEEPCTSTAIASPEK.[K]	1xCarbamidomethyl [C14]; 1xPhospho [S9(100)]	2.32862e-10	6.70276e-05	1	1	2	Q9Y2X3	Q9Y2X3 [494-517]	Q9Y2X3 1xPhospho [S502(100)]	2	2790.29	1.09075e+06		High	High	6.435e-05	2.348e-06	5.28	69.46
FALSE	High	[K].EPPTIRPNSPYDLCSR.[F]	1xCarbamidomethyl [C14]; 1xPhospho [S9(100)]	0.0223651	0.00109057	1	1	1	Q96RU2	Q96RU2 [1045-1060]	Q96RU2 1xPhospho [S1053(100)]	0	1981.88	209561		High	High	0.0007634	0.009509	1.55	81.92
FALSE	High	[K].RGESEEPSSPQSLCHLVAPGHER.[S]	1xCarbamidomethyl [C14]; 1xPhospho [S9(99.6)]	2.29872e-06	6.70276e-05	1	1	2	Q8WXH0	Q8WXH0 [6381-6403]	Q8WXH0 1xPhospho [S6389(99.6)]	1	2639.17	1.41499e+06		High	High	6.435e-05	7.219e-05	2.98	77.67
FALSE	High	[K].NSIQNQESYEDGPCTITSNKNSDNNLLSLDGLDNEVK.[D]	1xCarbamidomethyl [C14]; 1xPhospho [T/S/Y]	1.10746e-05	0.00015344	1	1	1	Q9Y2L5	Q9Y2L5 [252-288]		1	4205.85		No Quan Values	High	High	0.0001134	0.0001198	2.65
FALSE	High	[K].VAEPELMGTPDGTCYPPPPVPR.[Q]	1xCarbamidomethyl [C14]; 1xPhospho [T9(100)]	3.7566e-08	6.70276e-05	1	1	2	P27708	P27708 [1876-1897]	P27708 1xPhospho [T1884(100)]	0	2460.1	746367		High	High	6.435e-05	1.617e-05	3.1	110.33
FALSE	High	[K].SEAAEPPKTPPSSCDSTNAAIAK.[Q]	1xCarbamidomethyl [C14]; 1xPhospho [T9(100)]	0.000516874	0.000172587	1	1	1	Q9NQR1	Q9NQR1 [173-195]	Q9NQR1 1xPhospho [T181(100)]	1	2409.06	324137		High	High	0.0001512	0.0004994	1.85	56.37
FALSE	High	[K].NSIQNQESYEDGPCTITSNKNSDNNLLSLDGLDNEVK.[D]	1xCarbamidomethyl [C14]; 2xDeamidated [N21; N]; 1xPhospho [T/S/Y]	6.64499e-05	0.000172587	1	1	2	Q9Y2L5	Q9Y2L5 [252-288]		1	4207.81		No Quan Values	High	High	0.000141	0.0002094	2.48
FALSE	High	[K].RRVSGPDPKPGSNCSPAQSVLSEVPSVPTNGMAK.[N]	1xCarbamidomethyl [C14]; 2xDeamidated [N30; N/Q]; 1xOxidation [M32]; 1xPhospho [S4(100)]	5.30993e-09	6.70276e-05	1	1	3	P22314	P22314 [10-43]	P22314 1xPhospho [S13(100)]	2	3604.68	366573		High	High	6.435e-05	7.716e-06	4	99.65
FALSE	High	[K].RRVSGPDPKPGSNCSPAQSVLSEVPSVPTNGMAK.[N]	1xCarbamidomethyl [C14]; 2xDeamidated [N30; Q/N]; 1xPhospho [S4(100)]	0.00908187	0.000589123	1	1	3	P22314	P22314 [10-43]	P22314 1xPhospho [S13(100)]	2	3588.68	826390		High	High	0.0004358	0.0041	2.68	105.89
FALSE	High	[K].TEVPGSPAGTEGNCQEATGPSTVDTQNEPLDMKEPDEEK.[S]	1xCarbamidomethyl [C14]; 2xDeamidated [Q15; Q26]; 1xPhospho [S6(100)]	7.18471e-16	6.70276e-05	1	1	2	Q32MZ4	Q32MZ4 [516-554]	Q32MZ4 1xPhospho [S521(100)]	1	4226.74	1.0734e+06		High	High	6.435e-05	1.623e-08	6.14	90.77
FALSE	High	[R].SVTSNQSDGTQESCESPDVLDR.[H]	1xCarbamidomethyl [C14]; 2xDeamidated [Q6; Q11]; 1xPhospho [S16(100)]	0.00157891	0.000227688	1	1	1	Q9UGV2	Q9UGV2 [346-367]	Q9UGV2 1xPhospho [S361(100)]	0	2492.96		No Quan Values	High	High	0.0001797	0.0009972	1.96
FALSE	High	[K].EEEMETESDAEVECDLSNMEITEELR.[Q]	1xCarbamidomethyl [C14]; 2xOxidation [M4; M19]; 2xPhospho [T6(100); S8(100)]	1.36201e-05	0.00015344	1	1	3	Q9NWZ8	Q9NWZ8 [119-144]	Q9NWZ8 2xPhospho [T124(100); S126(100)]	0	3309.19	779885		High	High	0.0001134	0.0001276	3.1	109.99
FALSE	High	[R].SRSIEDDEEGHLICQSGDVLR.[A]	1xCarbamidomethyl [C14]; 2xPhospho [S1(100); S3(100)]	2.80595e-11	6.70276e-05	1	1	1	Q9HAZ1	Q9HAZ1 [136-156]	Q9HAZ1 2xPhospho [S136(100); S138(100)]	1	2575.05	2.48566e+06		High	High	6.435e-05	1.047e-06	5.33	95.11
FALSE	High	[R].GRSPSPIGVGSEMCR.[E]	1xCarbamidomethyl [C14]; 2xPhospho [S3(100); S5(100)]	8.51565e-07	6.70276e-05	1	1	3	Q9Y4B5	Q9Y4B5 [1810-1824]	Q9Y4B5 2xPhospho [S1812(100); S1814(100)]	1	1749.68	1.2884e+06		High	High	6.435e-05	5.112e-05	4.05	71.26
FALSE	High	[R].ADQSPQIATTLDDCQQSDHSSPVSSVHSHPGQSVR.[S]	1xCarbamidomethyl [C14]; 2xPhospho [S4(100); S/T]	1.7421e-08	6.70276e-05	1	1	1	Q8WYB5	Q8WYB5 [1578-1612]	Q8WYB5 2xPhospho [S1581(100); S/T]	0	3918.64		No Quan Values	High	High	6.435e-05	1.21e-05	3.41
FALSE	High	[K].KHIKEEPLSEEEPCTSTAIASPEK.[K]	1xCarbamidomethyl [C14]; 2xPhospho [S9(100); S21(100)]	5.16914e-08	6.70276e-05	1	1	5	Q9Y2X3	Q9Y2X3 [494-517]	Q9Y2X3 2xPhospho [S502(100); S514(100)]	2	2870.26	3.04983e+06		High	High	6.435e-05	1.824e-05	5.08	70.46
FALSE	High	[R].NAASFPLRSPQPVCSPAGSEGTPK.[G]	1xCarbamidomethyl [C14]; 2xPhospho [S9(99.2); S15(100)]	2.35372e-06	6.70276e-05	1	1	1	Q6KC79	Q6KC79 [266-289]	Q6KC79 2xPhospho [S274(99.2); S280(100)]	1	2615.14	1.40719e+06		High	High	6.435e-05	7.288e-05	4.21	88.86
FALSE	High	[R].SVTSNQSDGTQESCESPDVLDR.[H]	1xCarbamidomethyl [C14]; 3xDeamidated [N5; Q6; Q11]; 1xPhospho [S16(100)]	0.00752595	0.000540004	1	1	1	Q9UGV2	Q9UGV2 [346-367]	Q9UGV2 1xPhospho [S361(100)]	0	2493.94	216408		High	High	0.0004104	0.003456	1.73	70.81
FALSE	High	[K].SSSSVSPSSNAPGSCSPDGVDQQLLDDFHR.[V]	1xCarbamidomethyl [C15]; 1xDeamidated [N10]; 2xPhospho [S]	0.0512942	0.00265237	1	1	1	P26045	P26045 [454-483]		0	3294.29		No Quan Values	High	High	0.00166	0.02178	1
FALSE	High	[K].LTAYLPAMSEDDEDCYGNVSWPGWR.[A]	1xCarbamidomethyl [C15]; 1xDeamidated [N18]; 1xPhospho [T2(99.1)]	0.175022	0.00840472	1	1	1	Q6A1A2	Q6A1A2 [331-355]	Q6A1A2 1xPhospho [T332(99.1)]	0	3013.21	534996		High	High	0.005003	0.08007	1.51	74.91
FALSE	High	[K].IKNGSNPETTTSGGCHSPEDTPK.[D]	1xCarbamidomethyl [C15]; 1xDeamidated [N3]; 1xPhospho [S17(100)]	1.218e-07	6.70276e-05	1	1	2	Q08379	Q08379 [50-72]	Q08379 1xPhospho [S66(100)]	1	2495.04	687600		High	High	6.435e-05	2.513e-05	3	35.45
FALSE	High	[K].GSRPPLILQSQSLPCSSPR.[D]	1xCarbamidomethyl [C15]; 1xDeamidated [Q11]; 1xPhospho [S]	5.12771e-11	6.70276e-05	1	1	2	Q6KC79	Q6KC79 [290-308]		0	2161.05	5.53812e+06		High	High	6.435e-05	1.318e-06	5.24	99.7
FALSE	High	[R].RKTSDFNTFLAQEGCTK.[G]	1xCarbamidomethyl [C15]; 1xDeamidated [Q12]; 1xPhospho [T3(99.1)]	0.0451539	0.00236707	1	1	2	Q9UHD1	Q9UHD1 [197-213]	Q9UHD1 1xPhospho [T199(99.1)]	2	2083.92	353313		High	High	0.001508	0.01906	2.6	86.61
FALSE	High	[K].TGGSSPEALHRPYGCDVEPQALNEAIR.[W]	1xCarbamidomethyl [C15]; 1xDeamidated [Q20]; 1xPhospho [S5(99.5)]	5.94106e-09	6.70276e-05	1	1	1	P42684	P42684 [68-94]	P42684 1xPhospho [S72(99.5)]	0	3005.35	1.03966e+06		High	High	6.435e-05	8.055e-06	3.1	98.38
FALSE	High	[K].VSMVHGSSLETLPSCPAVTGQK.[S]	1xCarbamidomethyl [C15]; 1xDeamidated [Q21]; 1xPhospho [S/T]	8.61692e-07	6.70276e-05	1	1	1	Q9UKA4	Q9UKA4 [1012-1033]		0	2366.08		No Quan Values	High	High	6.435e-05	5.134e-05	2.75
FALSE	High	[K].ETEAAYESDIPEELCGHHLPQQSLK.[S]	1xCarbamidomethyl [C15]; 1xDeamidated [Q21]; 1xPhospho [T2(100)]	0.000999435	0.000172587	1	1	1	Q8IYB7	Q8IYB7 [132-156]	Q8IYB7 1xPhospho [T133(100)]	0	2962.28	666359		High	High	0.0001512	0.000737	2.26	103.64
FALSE	High	[R].HTTQMSDEEEDDDGCDLFADSEK.[E]	1xCarbamidomethyl [C15]; 1xDeamidated [Q4]; 1xOxidation [M5]; 2xPhospho [S21(100); T/S]	0.000405183	0.000172587	1	1	1	Q641Q2	Q641Q2 [245-267]	Q641Q2 2xPhospho [S265(100); T/S]	0	2850.92	352618		High	High	0.0001512	0.0004396	3.42	81.04
FALSE	High	[R].HTTQMSDEEEDDDGCDLFADSEK.[E]	1xCarbamidomethyl [C15]; 1xDeamidated [Q4]; 1xPhospho [S6(99.4)]	0.169291	0.00818092	1	1	1	Q641Q2	Q641Q2 [245-267]	Q641Q2 1xPhospho [S250(99.4)]	0	2754.95	491858		High	High	0.004884	0.07734	2.33	88.08
FALSE	High	[R].SDISDQEEDEESEGCPVSINLSK.[A]	1xCarbamidomethyl [C15]; 1xDeamidated [Q6]; 1xPhospho [S4(99.5)]	0.0324139	0.00168501	1	1	1	Q15154	Q15154 [1765-1787]	Q15154 1xPhospho [S1768(99.5)]	0	2648.04	94108.8		High	High	0.001084	0.01368	1.66	95.37
FALSE	High	[R].VHIPNDDAQFDASHCDSDK.[G]	1xCarbamidomethyl [C15]; 1xDeamidated [Q9]; 1xPhospho [S17(100)]	0.0118881	0.000690818	1	1	1	Q16576	Q16576 [83-101]	Q16576 1xPhospho [S99(100)]	0	2251.86	389691		High	High	0.0005204	0.005231	2.86	67.51
FALSE	High	[R].TVAISDAAQLPHDYCTTPGGTLFSTTPGGTR.[I]	1xCarbamidomethyl [C15]; 1xDeamidated [Q9]; 1xPhospho [T26(98.8)]	7.97958e-07	6.70276e-05	1	1	4	Q13542	Q13542 [21-51]	Q13542 1xPhospho [T46(98.8)]	0	3273.48	1.72267e+06		High	High	6.435e-05	4.998e-05	3.77	118.57
FALSE	High	[R].ALEAASLSQHPPSLCISDSEEEEEERK.[K]	1xCarbamidomethyl [C15]; 1xDeamidated [Q9]; 2xPhospho [S17(100); S19(100)]	7.56617e-07	6.70276e-05	1	1	2	O43159	O43159 [46-72]	O43159 2xPhospho [S62(100); S64(100)]	1	3202.32	1.59816e+06		High	High	6.435e-05	4.896e-05	5.19	98.9
FALSE	High	[R].ALEAASLSQHPPSLCISDSEEEEEER.[K]	1xCarbamidomethyl [C15]; 1xDeamidated [Q9]; 2xPhospho [S17(100); S19(100)]	1.15117e-06	6.70276e-05	1	1	1	O43159	O43159 [46-71]	O43159 2xPhospho [S62(100); S64(100)]	0	3074.22	1.51213e+06		High	High	6.435e-05	5.681e-05	5.55	104.51
FALSE	High	[R].TVAISDAAQLPHDYCTTPGGTLFSTTPGGTR.[I]	1xCarbamidomethyl [C15]; 1xDeamidated [Q9]; 2xPhospho [T21(97.6); T26(100)]	3.1348e-05	0.000172587	1	1	2	Q13542	Q13542 [21-51]	Q13542 2xPhospho [T41(97.6); T46(100)]	0	3353.44	2.87062e+06		High	High	0.000141	0.0001644	3.29	116.96
FALSE	High	[R].MAAAGGTVSGPSSACKPGR.[S]	1xCarbamidomethyl [C15]; 1xOxidation [M1]; 1xPhospho [S/T]	0.0232827	0.00114138	1	1	1	Q9ULT8	Q9ULT8 [240-258]		0	1857.8	117762		High	High	0.0007914	0.009888	2.27	35.85
FALSE	High	[K].VSMVHGSSLETLPSCPAVTGQK.[S]	1xCarbamidomethyl [C15]; 1xOxidation [M3]; 1xPhospho [S7(98.9)]	0.000146939	0.000172587	1	1	2	Q9UKA4	Q9UKA4 [1012-1033]	Q9UKA4 1xPhospho [S1018(98.9)]	0	2381.09	638153		High	High	0.0001512	0.0002797	2.17	87.12
FALSE	High	[R].VASMAQSAPSEAPSCSPFGKK.[K]	1xCarbamidomethyl [C15]; 1xOxidation [M4]; 1xPhospho [S14(98.9)]	0.0908366	0.00428694	1	1	1	Q00013	Q00013 [228-248]	Q00013 1xPhospho [S241(98.9)]	1	2232.97		No Quan Values	High	High	0.00261	0.03914	1.68
FALSE	High	[R].HTTQMSDEEEDDDGCDLFADSEK.[E]	1xCarbamidomethyl [C15]; 1xOxidation [M5]; 1xPhospho [S6(100)]	1.78573e-12	6.70276e-05	1	1	1	Q641Q2	Q641Q2 [245-267]	Q641Q2 1xPhospho [S250(100)]	0	2769.97	1.96049e+06		High	High	6.435e-05	3.659e-07	6.39	75.57
FALSE	High	[R].HTTQMSDEEEDDDGCDLFADSEK.[E]	1xCarbamidomethyl [C15]; 1xOxidation [M5]; 2xPhospho [S6(99.7); S21(100)]	1.35696e-13	6.70276e-05	1	1	2	Q641Q2	Q641Q2 [245-267]	Q641Q2 2xPhospho [S250(99.7); S265(100)]	0	2849.93	1.81348e+06		High	High	6.435e-05	1.371e-07	8.27	74.36
FALSE	High	[K].TGGSSPEALHRPYGCDVEPQALNEAIR.[W]	1xCarbamidomethyl [C15]; 1xPhospho [S/T/Y]	6.85407e-13	6.70276e-05	1	1	1	P42684	P42684 [68-94]		0	3004.36	1.64444e+06		High	High	6.435e-05	2.541e-07	4.65	95.23
FALSE	High	[K].VSMVHGSSLETLPSCPAVTGQK.[S]	1xCarbamidomethyl [C15]; 1xPhospho [S/T]	1.29216e-07	6.70276e-05	1	1	2	Q9UKA4	Q9UKA4 [1012-1033]		0	2365.09	1.2901e+06		High	High	6.435e-05	2.569e-05	3.67	96.15
FALSE	High	[R].DNLTLWTSDSAGEECDAAEGAEN.[-]	1xCarbamidomethyl [C15]; 1xPhospho [S/T]	0.0022408	0.000276275	1	1	6	P27348	P27348 [223-245]		0	2534.95	9.12995e+06		High	High	0.0002038	0.001281	2.67	108.83
FALSE	High	[K].TSPTTPEASATNSPCTSKPATPAPSEK.[G]	1xCarbamidomethyl [C15]; 1xPhospho [S/T]	0.0427051	0.00217076	1	1	1	Q12873	Q12873 [1537-1563]		0	2795.24	218555		High	High	0.001401	0.01809	1.77	52.67
FALSE	High	[R].TSPSPDSLGLPEDPCLGPR.[N]	1xCarbamidomethyl [C15]; 1xPhospho [S/T]	0.103988	0.00508647	1	1	2	Q6F5E8	Q6F5E8 [1325-1343]		0	2074.92	106197		High	High	0.00309	0.04537	1.27	109.78
FALSE	High	[K].GSRPPLILQSQSLPCSSPR.[D]	1xCarbamidomethyl [C15]; 1xPhospho [S]	2.52274e-11	6.70276e-05	1	1	4	Q6KC79	Q6KC79 [290-308]		0	2160.06	1.70776e+07		High	High	6.435e-05	1.006e-06	6.08	96.15
FALSE	High	[R].QQSLGGSESPGPAPCSPGLSASPASSPGR.[R]	1xCarbamidomethyl [C15]; 1xPhospho [S]	1.40972e-12	6.70276e-05	1	1	1	Q8N612	Q8N612 [508-536]		0	2803.24	462822		High	High	6.435e-05	3.35e-07	5.2	82.11
FALSE	High	[R].AGVRPSSSGSAWEACSEAPSK.[G]	1xCarbamidomethyl [C15]; 1xPhospho [S]	5.48689e-10	6.70276e-05	1	1	2	Q12789	Q12789 [839-859]		0	2200.93	609461		High	High	6.435e-05	3.259e-06	3.95	63.09
FALSE	High	[R].VASMAQSAPSEAPSCSPFGKK.[K]	1xCarbamidomethyl [C15]; 1xPhospho [S]	0.000364119	0.000172587	1	1	1	Q00013	Q00013 [228-248]		1	2216.97	538660		High	High	0.0001512	0.000417	2.21	72.48
FALSE	High	[R].EAFAQRPSSAPDLMCLSPDR.[K]	1xCarbamidomethyl [C15]; 1xPhospho [S]	2.08463e-05	0.000172587	1	1	2	P30305	P30305 [222-241]		0	2328.01	135822		High	High	0.000141	0.0001452	3.03	105.76
FALSE	High	[R].SHSDSDLSDHHEPICKPGLELNK.[K]	1xCarbamidomethyl [C15]; 1xPhospho [S]	0.0152719	0.000843969	1	1	1	Q76I76	Q76I76 [459-481]		0	2695.18	252605		High	High	0.000603	0.006602	1.31	66.55
FALSE	High	[R].DLVVPGSKPSGNDSCELR.[N]	1xCarbamidomethyl [C15]; 1xPhospho [S]	0.106699	0.005313	1	1	1	P33981	P33981 [308-325]		0	2009.9	406479		High	High	0.003217	0.04657	2.27	79.78
FALSE	High	[K].SPDLEASLDTLENNCHVGSDIDFRPK.[L]	1xCarbamidomethyl [C15]; 1xPhospho [S1(100)]	3.37755e-15	6.70276e-05	1	1	2	Q13111	Q13111 [65-90]	Q13111 1xPhospho [S65(100)]	0	3009.33	1.8099e+06		High	High	6.435e-05	3.342e-08	4.77	118.54
FALSE	High	[K].SPGSSWQEYGPSDTCGSR.[R]	1xCarbamidomethyl [C15]; 1xPhospho [S1(98.9)]	7.75051e-05	0.000172587	1	1	1	Q5JSZ5	Q5JSZ5 [1231-1248]	Q5JSZ5 1xPhospho [S1231(98.9)]	0	2037.76	147989		High	High	0.000141	0.0002207	2.47	76.93
FALSE	High	[R].KRGESEEPSSPQSLCHLVAPGHER.[S]	1xCarbamidomethyl [C15]; 1xPhospho [S10(100)]	0.000185153	0.000172587	1	1	1	Q8WXH0	Q8WXH0 [6380-6403]	Q8WXH0 1xPhospho [S6389(100)]	2	2767.26	295560		High	High	0.0001512	0.0003073	2.96	70.77
FALSE	High	[R].FTGVASGSTGSTGSCSVGAK.[A]	1xCarbamidomethyl [C15]; 1xPhospho [S11(99.2)]	0.00272502	0.000276275	1	1	1	Q9UKI8	Q9UKI8 [67-86]	Q9UKI8 1xPhospho [S77(99.2)]	0	1897.8	194439		High	High	0.0002038	0.001486	2.86	57
FALSE	High	[K].NQEDDVEQPFNDSGCLLVDK.[D]	1xCarbamidomethyl [C15]; 1xPhospho [S13(100)]	7.07089e-08	6.70276e-05	1	1	1	Q9HAW4	Q9HAW4 [193-212]	Q9HAW4 1xPhospho [S205(100)]	0	2401.99	382726		High	High	6.435e-05	2.051e-05	3.24	105.43
FALSE	High	[R].QPAPGGGGGGGPSPCGPGGGGR.[A]	1xCarbamidomethyl [C15]; 1xPhospho [S13(100)]	0.000304731	0.000172587	1	1	1	Q9H6S0	Q9H6S0 [11-32]	Q9H6S0 1xPhospho [S23(100)]	0	1870.77	159180		High	High	0.0001512	0.0003824	2.26	37.25
FALSE	High	[K].QAGIGGEPAAAGAGCSPRPK.[Y]	1xCarbamidomethyl [C15]; 1xPhospho [S16(100)]	3.42678e-07	6.70276e-05	1	1	1	Q68DK7	Q68DK7 [111-130]	Q68DK7 1xPhospho [S126(100)]	0	1931.88	585874		High	High	6.435e-05	3.675e-05	4.37	49.96
FALSE	High	[R].SGSIVELIAGGGSSCSPVLSR.[K]	1xCarbamidomethyl [C15]; 1xPhospho [S16(98.8)]	0.166881	0.00804676	1	1	1	P42858	P42858 [417-437]	P42858 1xPhospho [S432(98.8)]	0	2113		No Quan Values	High	High	0.004813	0.07584	1.7
FALSE	High	[K].LGPGRPLPTFPTSECTSDVEPDTR.[E]	1xCarbamidomethyl [C15]; 1xPhospho [S17(100)]	6.30512e-16	6.70276e-05	1	1	4	Q8TDD1	Q8TDD1 [59-82]	Q8TDD1 1xPhospho [S75(100)]	0	2709.22	54318872		High	High	6.435e-05	2.074e-10	6.46	102.55
FALSE	High	[R].VHIPNDDAQFDASHCDSDKGEFGGFGSVTGK.[I]	1xCarbamidomethyl [C15]; 1xPhospho [S17(100)]	8.50215e-12	6.70276e-05	1	1	3	Q16576	Q16576 [83-113]	Q16576 1xPhospho [S99(100)]	1	3374.41	1.42831e+06		High	High	6.435e-05	6.639e-07	3.9	96.31
FALSE	High	[R].ALEAASLSQHPPSLCISDSEEEEEERK.[K]	1xCarbamidomethyl [C15]; 1xPhospho [S17(100)]	1.39537e-07	6.70276e-05	1	1	1	O43159	O43159 [46-72]	O43159 1xPhospho [S62(100)]	1	3121.37	735413		High	High	6.435e-05	2.641e-05	5.56	94.74
FALSE	High	[R].VHIPNDDAQFDASHCDSDK.[G]	1xCarbamidomethyl [C15]; 1xPhospho [S17(100)]	1.2991e-05	0.00015344	1	1	4	Q16576	Q16576 [83-101]	Q16576 1xPhospho [S99(100)]	0	2250.88	1.35252e+06		High	High	0.0001134	0.0001258	3.88	64.88
FALSE	High	[R].ALEAASLSQHPPSLCISDSEEEEEER.[K]	1xCarbamidomethyl [C15]; 1xPhospho [S17(99.6)]	2.65346e-12	6.70276e-05	1	1	1	O43159	O43159 [46-71]	O43159 1xPhospho [S62(99.6)]	0	2993.27	729531		High	High	6.435e-05	4.259e-07	4.72	100.12
FALSE	High	[K].ATEETGQAQSGQANCQGLSPVSVASK.[N]	1xCarbamidomethyl [C15]; 1xPhospho [S19(99.6)]	7.75992e-13	6.70276e-05	1	1	1	Q9UHF7	Q9UHF7 [160-185]	Q9UHF7 1xPhospho [S178(99.6)]	0	2685.18	1782647		High	High	6.435e-05	2.668e-07	6.36	69.96
FALSE	High	[R].HSGGHFTAAVQAMDCETHSPQVR.[Q]	1xCarbamidomethyl [C15]; 1xPhospho [S2(100)]	4.46635e-14	6.70276e-05	1	1	1	Q13627	Q13627 [537-559]	Q13627 1xPhospho [S538(100)]	0	2603.09	562019		High	High	6.435e-05	8.96e-08	6.16	79.66
FALSE	High	[K].NSPEDLGLSLTGDSCK.[L]	1xCarbamidomethyl [C15]; 1xPhospho [S2(100)]	5.434e-07	6.70276e-05	1	1	1	Q12888	Q12888 [499-514]	Q12888 1xPhospho [S500(100)]	0	1772.74	1.51836e+06		High	High	6.435e-05	4.346e-05	3.84	99.46
FALSE	High	[K].ASVDAPPQVNVEVFCNTSMEASPK.[A]	1xCarbamidomethyl [C15]; 1xPhospho [S22(100)]	0.000262721	0.000172587	1	1	1	Q8IWC1	Q8IWC1 [301-324]	Q8IWC1 1xPhospho [S322(100)]	0	2657.16		No Quan Values	High	High	0.0001512	0.0003574	3.52
FALSE	High	[R].RNSRDGDPLPSSLSCK.[V]	1xCarbamidomethyl [C15]; 1xPhospho [S3(100)]	0.0168551	0.00100165	1	1	1	P53602	P53602 [94-109]	P53602 1xPhospho [S96(100)]	2	1868.83	179572		High	High	0.00069	0.007269	2.22	60.72
FALSE	High	[K].SSSSVSPSSNAPGSCSPDGVDQQLLDDFHR.[V]	1xCarbamidomethyl [C15]; 1xPhospho [S3(98.7)]	1.7189e-13	6.70276e-05	1	1	2	P26045	P26045 [454-483]	P26045 1xPhospho [S456(98.7)]	0	3213.34	959453		High	High	6.435e-05	1.498e-07	5.04	108.6
FALSE	High	[R].DTGSEVPSGSGHGPCTPPPAPANFEDVAPTGSGEPGATRESPK.[A]	1xCarbamidomethyl [C15]; 1xPhospho [S41(99.3)]	5.18869e-11	6.70276e-05	1	1	1	O15047	O15047 [525-567]	O15047 1xPhospho [S565(99.3)]	1	4281.87	1.25584e+06		High	High	6.435e-05	1.326e-06	5.8	92.63
FALSE	High	[R].YRPDSLDGPMEGDSCPTGNSMK.[E]	1xCarbamidomethyl [C15]; 1xPhospho [S5(100)]	0.000507747	0.000172587	1	1	1	P54132	P54132 [430-451]	P54132 1xPhospho [S434(100)]	0	2493.97	114464		High	High	0.0001512	0.0004948	2.39	78.77
FALSE	High	[R].GHSESPEKPLEGNTCLSQMHSWAPLK.[V]	1xCarbamidomethyl [C15]; 1xPhospho [S5(99.6)]	1.11948e-12	6.70276e-05	1	1	1	Q8TEQ0	Q8TEQ0 [368-393]	Q8TEQ0 1xPhospho [S372(99.6)]	0	3000.34	689788		High	High	6.435e-05	3.063e-07	4.46	99.62
FALSE	High	[R].HTTQMSDEEEDDDGCDLFADSEK.[E]	1xCarbamidomethyl [C15]; 1xPhospho [S6(100)]	1.51322e-15	6.70276e-05	1	1	3	Q641Q2	Q641Q2 [245-267]	Q641Q2 1xPhospho [S250(100)]	0	2753.97	2.2683e+06		High	High	6.435e-05	2.298e-08	6.62	82.93
FALSE	High	[K].EASPESEDEEEALPCTDWEN.[-]	1xCarbamidomethyl [C15]; 1xPhospho [S6(100)]	2.9548e-05	0.000172587	1	1	1	Q8N9B5	Q8N9B5 [969-988]	Q8N9B5 1xPhospho [S974(100)]	0	2416.86	2.21612e+06		High	High	0.000141	0.0001614	3.11	101.48
FALSE	High	[K].IKDEDHSPTFENSDCTLK.[K]	1xCarbamidomethyl [C15]; 1xPhospho [S7(100)]	9.39576e-10	6.70276e-05	1	1	2	Q6UB98	Q6UB98 [624-641]	Q6UB98 1xPhospho [S630(100)]	1	2215.92	608288		High	High	6.435e-05	4.001e-06	4.25	56.84
FALSE	High	[K].ETEAAYESDIPEELCGHHLPQQSLK.[S]	1xCarbamidomethyl [C15]; 1xPhospho [S8(100)]	3.77288e-13	6.70276e-05	1	1	1	Q8IYB7	Q8IYB7 [132-156]	Q8IYB7 1xPhospho [S139(100)]	0	2961.3	1.87229e+06		High	High	6.435e-05	2.024e-07	4.52	100.45
FALSE	High	[K].SDAEYTNSPLVPTFCTPGLK.[I]	1xCarbamidomethyl [C15]; 1xPhospho [T/S/Y]	0.00187547	0.000227688	1	1	1	Q8IX90	Q8IX90 [276-295]		0	2277.01	187696		High	High	0.0001797	0.001126	2.22	117.66
FALSE	High	[R].GNLELRPGGAHPGTCSPSRPGS.[-]	1xCarbamidomethyl [C15]; 1xPhospho [T/S]	6.9242e-07	6.70276e-05	1	1	5	Q96SN8	Q96SN8 [1872-1893]		0	2284.03	5.56349e+06		High	High	6.435e-05	4.748e-05	3.43	58.14
FALSE	High	[R].RKTSDFNTFLAQEGCTK.[G]	1xCarbamidomethyl [C15]; 1xPhospho [T/S]	0.00400412	0.000330324	1	1	2	Q9UHD1	Q9UHD1 [197-213]		2	2082.93	317453		High	High	0.0002336	0.002026	2.26	82.08
FALSE	High	[R].TVAISDAAQLPHDYCTTPGGTLFSTTPGGTR.[I]	1xCarbamidomethyl [C15]; 1xPhospho [T26(100)]	1.65275e-10	6.70276e-05	1	1	1	Q13542	Q13542 [21-51]	Q13542 1xPhospho [T46(100)]	0	3272.49	6397772		High	High	6.435e-05	2.061e-06	5.01	116.14
FALSE	High	[K].SDEQLSSLDRDSGQCSR.[N]	1xCarbamidomethyl [C15]; 2xPhospho [S1(100); S]	0.121193	0.00595624	1	1	1	Q13905	Q13905 [360-376]	Q13905 2xPhospho [S360(100); S]	1	2099.77	482112		High	High	0.003606	0.05329	2.17	57.09
FALSE	High	[R].ALEAASLSQHPPSLCISDSEEEEEERK.[K]	1xCarbamidomethyl [C15]; 2xPhospho [S17(100); S19(100)]	3.97467e-09	6.70276e-05	1	1	1	O43159	O43159 [46-72]	O43159 2xPhospho [S62(100); S64(100)]	1	3201.33	12625565		High	High	6.435e-05	6.912e-06	7.66	97.06
FALSE	High	[R].ALEAASLSQHPPSLCISDSEEEEEER.[K]	1xCarbamidomethyl [C15]; 2xPhospho [S17(100); S19(100)]	5.73718e-11	6.70276e-05	1	1	3	O43159	O43159 [46-71]	O43159 2xPhospho [S62(100); S64(100)]	0	3073.24	8939810		High	High	6.435e-05	1.377e-06	6.61	102.39
FALSE	High	[K].RASPPVSPIPVSEYCESENK.[W]	1xCarbamidomethyl [C15]; 2xPhospho [S3(100); S7(100)]	1.11106e-06	6.70276e-05	1	1	1	Q2M2Z5	Q2M2Z5 [315-334]	Q2M2Z5 2xPhospho [S317(100); S321(100)]	1	2406.01	2.69891e+06		High	High	6.435e-05	5.613e-05	3.92	88.93
FALSE	High	[R].TVAISDAAQLPHDYCTTPGGTLFSTTPGGTR.[I]	1xCarbamidomethyl [C15]; 2xPhospho [S5(100); T26(100)]	4.11591e-07	6.70276e-05	1	1	1	Q13542	Q13542 [21-51]	Q13542 2xPhospho [S25(100); T46(100)]	0	3352.46	12602172		High	High	6.435e-05	3.933e-05	3.58	114.8
FALSE	High	[R].HTTQMSDEEEDDDGCDLFADSEK.[E]	1xCarbamidomethyl [C15]; 2xPhospho [S6(100); S21(100)]	1.82846e-12	6.70276e-05	1	1	1	Q641Q2	Q641Q2 [245-267]	Q641Q2 2xPhospho [S250(100); S265(100)]	0	2833.94	2.59207e+06		High	High	6.435e-05	3.696e-07	8.37	82.46
FALSE	High	[K].TSPTTPEASATNSPCTSKPATPAPSEK.[G]	1xCarbamidomethyl [C15]; 2xPhospho [T5(99.9); S/T]	1.65094e-06	6.70276e-05	1	1	1	Q12873	Q12873 [1537-1563]	Q12873 2xPhospho [T1541(99.9); S/T]	0	2875.21	477647		High	High	6.435e-05	6.443e-05	2.99	53.22
FALSE	High	[K].DSSFFANPVEISPPYCSQGR.[Q]	1xCarbamidomethyl [C16]; 1xDeamidated [N/Q]; 1xPhospho [S12(100)]	1.0108e-06	6.70276e-05	1	1	2	Q8NCN2	Q8NCN2 [153-172]	Q8NCN2 1xPhospho [S164(100)]	0	2338.97	2.08802e+06		High	High	6.435e-05	5.431e-05	3.89	121.47
FALSE	High	[R].RPTETNPVTSNSDEECNETVK.[E]	1xCarbamidomethyl [C16]; 1xDeamidated [N]; 2xPhospho [S10(99.4); S12(100)]	0.000120842	0.000172587	1	1	2	P46100	P46100 [666-686]	P46100 2xPhospho [S675(99.4); S677(100)]	0	2567.98	260048		High	High	0.000141	0.0002591	2.29	55.61
FALSE	High	[R].SADLHPLSELPENRPCENGSTHSAGEFFTGPVQPGSPHNIGTSR.[G]	1xCarbamidomethyl [C16]; 1xDeamidated [N13]; 1xPhospho [S36(100)]	1.94394e-09	6.70276e-05	1	1	1	Q8IZD4	Q8IZD4 [301-344]	Q8IZD4 1xPhospho [S336(100)]	0	4765.14	1.1011e+06		High	High	6.435e-05	5.274e-06	4.55	104.57
FALSE	High	[R].RPTETNPVTSNSDEECNETVK.[E]	1xCarbamidomethyl [C16]; 1xDeamidated [N17]; 1xPhospho [S12(100)]	1.1599e-12	6.70276e-05	1	1	4	P46100	P46100 [666-686]	P46100 1xPhospho [S677(100)]	0	2488.02	2.1905e+06		High	High	6.435e-05	3.108e-07	5.44	49.59
FALSE	High	[K].LPEPSVLSEVTKPPPCLENSSPPSR.[I]	1xCarbamidomethyl [C16]; 1xDeamidated [N19]; 1xPhospho [S24(98.8)]	1.09153e-06	6.70276e-05	1	1	2	Q9BZL4	Q9BZL4 [479-503]	Q9BZL4 1xPhospho [S502(98.8)]	0	2798.33		No Quan Values	High	High	6.435e-05	5.584e-05	4.07
FALSE	High	[R].VQGGVPAGSDEYEDECPHLIALSSLNR.[E]	1xCarbamidomethyl [C16]; 1xDeamidated [N26]; 1xPhospho [S9(100)]	9.93574e-09	6.70276e-05	1	1	1	Q9BVS4	Q9BVS4 [434-460]	Q9BVS4 1xPhospho [S442(100)]	0	2994.32	932135		High	High	6.435e-05	9.803e-06	3.51	116.65
FALSE	High	[K].TSDANETEDHLESLICK.[V]	1xCarbamidomethyl [C16]; 1xDeamidated [N5]; 1xPhospho [T/S]	1.70505e-05	0.00015344	1	1	3	Q09161	Q09161 [21-37]		0	2042.83	1.14467e+06		High	High	0.0001134	0.0001366	3.5	103.68
FALSE	High	[R].AMDNHSDSEEELAAFCPQLDDSTVAR.[E]	1xCarbamidomethyl [C16]; 1xDeamidated [Q/N]; 1xOxidation [M2]; 2xPhospho [S6(100); S8(100)]	2.12534e-11	6.70276e-05	1	1	2	Q86VR2	Q86VR2 [253-278]	Q86VR2 2xPhospho [S258(100); S260(100)]	0	3085.15	1.71306e+06		High	High	6.435e-05	9.429e-07	5.3	111.43
FALSE	High	[R].AMDNHSDSEEELAAFCPQLDDSTVAR.[E]	1xCarbamidomethyl [C16]; 1xDeamidated [Q/N]; 2xPhospho [S6(100); S8(100)]	2.95927e-11	6.70276e-05	1	1	4	Q86VR2	Q86VR2 [253-278]	Q86VR2 2xPhospho [S258(100); S260(100)]	0	3069.15	1.1358e+06		High	High	6.435e-05	1.07e-06	4.5	114.42
FALSE	High	[K].AQTPPGPSLSGSKSPCPQEK.[S]	1xCarbamidomethyl [C16]; 1xDeamidated [Q]; 2xPhospho [T3(100); S14(100)]	8.42019e-09	6.70276e-05	1	1	7	Q9UQ35	Q9UQ35 [1001-1020]	Q9UQ35 2xPhospho [T1003(100); S1014(100)]	1	2213.92	1.03475e+07		High	High	6.435e-05	9.192e-06	5.51	60.49
FALSE	High	[R].RPLEAGSPGQDLEPACDGAR.[K]	1xCarbamidomethyl [C16]; 1xDeamidated [Q10]; 1xPhospho [S7(100)]	4.81249e-06	6.70276e-05	1	1	3	Q9HCM7	Q9HCM7 [135-154]	Q9HCM7 1xPhospho [S141(100)]	0	2176.93	603987		High	High	6.435e-05	9.237e-05	3.03	74.47
FALSE	High	[K].NPRESTGNMVTGQTVCK.[N]	1xCarbamidomethyl [C16]; 1xDeamidated [Q13]; 1xPhospho [S/T]	2.38828e-05	0.000172587	1	1	1	Q15021	Q15021 [581-597]		1	1959.83	193631		High	High	0.000141	0.0001514	3.42	56.76
FALSE	High	[R].VTGGLLDRLDDSPDQCR.[D]	1xCarbamidomethyl [C16]; 1xDeamidated [Q15]; 1xPhospho [S12(100)]	0.000229215	0.000172587	1	1	1	Q12955	Q12955 [4218-4234]	Q12955 1xPhospho [S4229(100)]	1	1997.86	308852		High	High	0.0001512	0.0003364	2.87	93.35
FALSE	High	[K].AQTPPGPSLSGSKSPCPQEK.[S]	1xCarbamidomethyl [C16]; 1xDeamidated [Q18]; 1xPhospho [S14(100)]	0.121807	0.00595624	1	1	1	Q9UQ35	Q9UQ35 [1001-1020]	Q9UQ35 1xPhospho [S1014(100)]	1	2133.95	2558037		High	High	0.003606	0.05366	2.95	57.72
FALSE	High	[R].AASIENVLQDSSPEHCGR.[G]	1xCarbamidomethyl [C16]; 1xDeamidated [Q9]; 1xPhospho [S]	8.03075e-05	0.000172587	1	1	1	O60291	O60291 [513-530]		0	2050.85	1.33714e+06		High	High	0.000141	0.0002235	3.53	89.02
FALSE	High	[R].VPEEAAQDRPMSPGDCPPETTETPK.[C]	1xCarbamidomethyl [C16]; 1xOxidation [M11]; 1xPhospho [S12(100)]	8.93386e-05	0.000172587	1	1	1	P13994	P13994 [321-345]	P13994 1xPhospho [S332(100)]	0	2835.18	97786.3		High	High	0.000141	0.0002322	2.5	57.24
FALSE	High	[K].TIEAAEALLHMESPTCLR.[D]	1xCarbamidomethyl [C16]; 1xOxidation [M11]; 1xPhospho [S13(99.4)]	9.96243e-08	6.70276e-05	1	1	1	Q15723	Q15723 [95-112]	Q15723 1xPhospho [S107(99.4)]	0	2137.97	520130		High	High	6.435e-05	2.331e-05	4.01	108.53
FALSE	High	[K].NFDDLDNFSDENMEDCPEGSIPDTPK.[S]	1xCarbamidomethyl [C16]; 1xOxidation [M13]; 1xPhospho [S9(100)]	1.97872e-09	6.70276e-05	1	1	1	Q9NSC2	Q9NSC2 [817-842]	Q9NSC2 1xPhospho [S825(100)]	0	3097.16	850377		High	High	6.435e-05	5.31e-06	3.65	106.15
FALSE	High	[R].AMDNHSDSEEELAAFCPQLDDSTVAR.[E]	1xCarbamidomethyl [C16]; 1xOxidation [M2]; 2xPhospho [S6(100); S8(100)]	1.55778e-15	6.70276e-05	1	1	3	Q86VR2	Q86VR2 [253-278]	Q86VR2 2xPhospho [S258(100); S260(100)]	0	3084.16	9.26045e+06		High	High	6.435e-05	2.332e-08	7.24	110.77
FALSE	High	[K].SQSASVESIPEVLEECTSPADHSDSASVHDMDYVNPR.[G]	1xCarbamidomethyl [C16]; 1xOxidation [M31]; 2xPhospho [S3(99.3); S5(99.3)]	2.05128e-11	6.70276e-05	1	1	1	Q92538	Q92538 [345-381]	Q92538 2xPhospho [S347(99.3); S349(99.3)]	0	4221.69	1.1679e+06		High	High	6.435e-05	9.298e-07	4.48	110.4
FALSE	High	[R].QSGLYDSQNPPTVNNCAQDRESPDGSYTEEQSQESEMK.[V]	1xCarbamidomethyl [C16]; 1xOxidation [M37]; 1xPhospho [S22(97.9)]	0.00541167	0.000441662	1	1	1	Q96RU3	Q96RU3 [496-533]	Q96RU3 1xPhospho [S517(97.9)]	1	4401.77		No Quan Values	High	High	0.0003278	0.0026	1.56
FALSE	High	[K].LPEPSVLSEVTKPPPCLENSSPPSR.[I]	1xCarbamidomethyl [C16]; 1xPhospho [S/T]	1.72625e-07	6.70276e-05	1	1	1	Q9BZL4	Q9BZL4 [479-503]		0	2797.35	1.31995e+06		High	High	6.435e-05	2.863e-05	4.28	116.32
FALSE	High	[R].SSPKTPPRRPVPVADCEPPPVDR.[N]	1xCarbamidomethyl [C16]; 1xPhospho [S/T]	1.21731e-05	0.00015344	1	1	2	Q13480	Q13480 [499-521]		2	2634.29	331183		High	High	0.0001134	0.0001234	2.88	64.18
FALSE	High	[K].IEESPFSVEESSTTPCPLLTGGRPLPTLEVKPPDRPSSK.[S]	1xCarbamidomethyl [C16]; 1xPhospho [S/T]	8.07844e-05	0.000172587	1	1	1	Q12872	Q12872 [706-744]		0	4315.12		No Quan Values	High	High	0.000141	0.0002241	2.83
FALSE	High	[K].ARSSEELAPPRPPGPCSFQHFR.[R]	1xCarbamidomethyl [C16]; 1xPhospho [S]	7.73491e-12	6.70276e-05	1	1	1	Q9UQQ2	Q9UQQ2 [118-139]		1	2603.2	856844		High	High	6.435e-05	6.402e-07	4.48	89.43
FALSE	High	[R].SRSEPSPDAPESPSSCSPSK.[N]	1xCarbamidomethyl [C16]; 1xPhospho [S]	0.00498256	0.000441662	1	1	1	Q5SYE7	Q5SYE7 [1456-1475]		1	2168.88	181457		High	High	0.0003278	0.002426	1.76	39.03
FALSE	High	[R].SLTLLPHGTPNSASPCSQR.[H]	1xCarbamidomethyl [C16]; 1xPhospho [S1(99.6)]	2.04242e-06	6.70276e-05	1	1	2	Q9BXB5	Q9BXB5 [188-206]	Q9BXB5 1xPhospho [S188(99.6)]	0	2102.97	740497		High	High	6.435e-05	6.934e-05	3.45	87.94
FALSE	High	[R].VLSEPIGPESPSSTECPR.[A]	1xCarbamidomethyl [C16]; 1xPhospho [S10(100)]	1.12427e-06	6.70276e-05	1	1	2	Q56NI9	Q56NI9 [503-520]	Q56NI9 1xPhospho [S512(100)]	0	2021.89	532275		High	High	6.435e-05	5.637e-05	4.23	81.17
FALSE	High	[K].AVRPEVNTVASSDEVCDGDREK.[E]	1xCarbamidomethyl [C16]; 1xPhospho [S11(100)]	6.64719e-09	6.70276e-05	1	1	1	O75151	O75151 [448-469]	O75151 1xPhospho [S458(100)]	1	2513.1	420189		High	High	6.435e-05	8.404e-06	4.94	57.29
FALSE	High	[R].RPTETNPVTSNSDEECNETVK.[E]	1xCarbamidomethyl [C16]; 1xPhospho [S12(100)]	5.60619e-13	6.70276e-05	1	1	3	P46100	P46100 [666-686]	P46100 1xPhospho [S677(100)]	0	2487.03	6.21504e+06		High	High	6.435e-05	2.353e-07	5.48	49.09
FALSE	High	[R].VPEEAAQDRPMSPGDCPPETTETPK.[C]	1xCarbamidomethyl [C16]; 1xPhospho [S12(100)]	6.30512e-16	6.70276e-05	1	1	5	P13994	P13994 [321-345]	P13994 1xPhospho [S332(100)]	0	2819.19	1.63707e+06		High	High	6.435e-05	1.329e-08	6.25	67.02
FALSE	High	[R].VTGGLLDRLDDSPDQCR.[D]	1xCarbamidomethyl [C16]; 1xPhospho [S12(100)]	1.51492e-05	0.00015344	1	1	1	Q12955	Q12955 [4218-4234]	Q12955 1xPhospho [S4229(100)]	1	1996.88	486022		High	High	0.0001134	0.0001318	3.26	90.82
FALSE	High	[R].AASIENVLQDSSPEHCGR.[G]	1xCarbamidomethyl [C16]; 1xPhospho [S12(99.5)]	6.93179e-11	6.70276e-05	1	1	1	O60291	O60291 [513-530]	O60291 1xPhospho [S524(99.5)]	0	2049.87	1.32346e+06		High	High	6.435e-05	1.479e-06	6.05	86.57
FALSE	High	[R].LLSPAGSSGAPASPACSSPPSSEFMDVN.[-]	1xCarbamidomethyl [C16]; 1xPhospho [S13(99.2)]	0.00102957	0.000172587	1	1	1	P51784	P51784 [936-963]	P51784 1xPhospho [S948(99.2)]	0	2800.18	772383		High	High	0.0001512	0.0007496	2.95	113.89
FALSE	High	[K].AQTPPGPSLSGSKSPCPQEK.[S]	1xCarbamidomethyl [C16]; 1xPhospho [S14(100)]	0.000364119	0.000172587	1	1	2	Q9UQ35	Q9UQ35 [1001-1020]	Q9UQ35 1xPhospho [S1014(100)]	1	2132.97	3.59058e+06		High	High	0.0001512	0.0004177	3.3	53.45
FALSE	High	[R].KPAESETGLSLEDSDCYEK.[E]	1xCarbamidomethyl [C16]; 1xPhospho [S14(100)]	0.000270631	0.000172587	1	1	1	Q5T481	Q5T481 [1009-1027]	Q5T481 1xPhospho [S1022(100)]	0	2237.92		No Quan Values	High	High	0.0001512	0.0003621	3.04
FALSE	High	[K].QISESTNHIYSNLANCSPNR.[Q]	1xCarbamidomethyl [C16]; 1xPhospho [S17(100)]	1.7014e-08	6.70276e-05	1	1	1	P10721	P10721 [927-946]	P10721 1xPhospho [S943(100)]	0	2385.03	1521823		High	High	6.435e-05	1.201e-05	4.84	75.13
FALSE	High	[R].KLGPGRPLPTFPTSECTSDVEPDTR.[E]	1xCarbamidomethyl [C16]; 1xPhospho [S18(99.6)]	6.30512e-16	6.70276e-05	1	1	1	Q8TDD1	Q8TDD1 [58-82]	Q8TDD1 1xPhospho [S75(99.6)]	1	2837.32	22692066		High	High	6.435e-05	6.981e-10	7.98	94.89
FALSE	High	[R].RPSPPEPWDEEDGASCSTFFGSEER.[T]	1xCarbamidomethyl [C16]; 1xPhospho [S3(100)]	6.30512e-16	6.70276e-05	1	1	3	Q9P1Y6	Q9P1Y6 [934-958]	Q9P1Y6 1xPhospho [S936(100)]	0	2949.17	2.81021e+06		High	High	6.435e-05	9.485e-09	6.5	109.23
FALSE	High	[R].VRSPGPKPEGLLAQLCK.[R]	1xCarbamidomethyl [C16]; 1xPhospho [S3(100)]	7.33418e-12	6.70276e-05	1	1	3	Q5VT06	Q5VT06 [937-953]	Q5VT06 1xPhospho [S939(100)]	1	1930	1.06879e+06		High	High	6.435e-05	6.284e-07	5.1	98.44
FALSE	High	[K].ERQSPFHGNHAAINQCQAPVPK.[S]	1xCarbamidomethyl [C16]; 1xPhospho [S4(100)]	1.05407e-08	6.70276e-05	1	1	2	Q6P1L5	Q6P1L5 [304-325]	Q6P1L5 1xPhospho [S307(100)]	1	2566.18	792639		High	High	6.435e-05	1.002e-05	4.14	59.76
FALSE	High	[K].VKRSPDEALPGGLSGCSSGSGHSPYALER.[A]	1xCarbamidomethyl [C16]; 1xPhospho [S4(100)]	0.0276435	0.00144392	1	1	1	Q5JSZ5	Q5JSZ5 [1467-1495]	Q5JSZ5 1xPhospho [S1470(100)]	2	3051.4		No Quan Values	High	High	0.0009546	0.01173	1.69
FALSE	High	[R].RPLEAGSPGQDLEPACDGAR.[K]	1xCarbamidomethyl [C16]; 1xPhospho [S7(100)]	5.97628e-09	6.70276e-05	1	1	1	Q9HCM7	Q9HCM7 [135-154]	Q9HCM7 1xPhospho [S141(100)]	0	2175.95	1.02218e+06		High	High	6.435e-05	8.074e-06	4.79	70.32
FALSE	High	[K].QHSWHESDSFTENAPCRPLR.[R]	1xCarbamidomethyl [C16]; 1xPhospho [S7(100)]	0.00255302	0.000276275	1	1	1	Q9NWQ4	Q9NWQ4 [108-127]	Q9NWQ4 1xPhospho [S114(100)]	0	2534.07	191495		High	High	0.0002038	0.00142	2.23	71.71
FALSE	High	[K].NFDDLDNFSDENMEDCPEGSIPDTPK.[S]	1xCarbamidomethyl [C16]; 1xPhospho [S9(100)]	1.18e-10	6.70276e-05	1	1	1	Q9NSC2	Q9NSC2 [817-842]	Q9NSC2 1xPhospho [S825(100)]	0	3081.16	1.13656e+06		High	High	6.435e-05	1.812e-06	4.42	112.26
FALSE	High	[R].VQGGVPAGSDEYEDECPHLIALSSLNR.[E]	1xCarbamidomethyl [C16]; 1xPhospho [S9(100)]	1.16365e-13	6.70276e-05	1	1	2	Q9BVS4	Q9BVS4 [434-460]	Q9BVS4 1xPhospho [S442(100)]	0	2993.33	5070833		High	High	6.435e-05	1.291e-07	3.95	113.54
FALSE	High	[R].QSGLYDSQNPPTVNNCAQDRESPDGSYTEEQSQESEMK.[V]	1xCarbamidomethyl [C16]; 1xPhospho [T/S/Y]	0.000187362	0.000172587	1	1	1	Q96RU3	Q96RU3 [496-533]		1	4385.77		No Quan Values	High	High	0.0001512	0.0003086	2.3
FALSE	High	[R].VTTTNTVASTPPTPTCEDAASR.[Q]	1xCarbamidomethyl [C16]; 1xPhospho [T/S]	0.000675256	0.000172587	1	1	1	Q96JK2	Q96JK2 [488-509]		0	2357.03	376913		High	High	0.0001512	0.0005804	2.41	64
FALSE	High	[K].FLPAVQSSSFASSTHCQTLQNNITSPDPK.[S]	1xCarbamidomethyl [C16]; 1xPhospho [T/S]	0.115791	0.0055859	1	1	1	Q2KHR3	Q2KHR3 [515-543]		0	3242.48	583471		High	High	0.003383	0.05087	1.46	103.8
FALSE	High	[R].RPTETNPVTSNSDEECNETVK.[E]	1xCarbamidomethyl [C16]; 2xDeamidated [N11; N17]; 1xPhospho [S12(100)]	2.18203e-10	6.70276e-05	1	1	2	P46100	P46100 [666-686]	P46100 1xPhospho [S677(100)]	0	2489	909957		High	High	6.435e-05	2.291e-06	4.14	53.03
FALSE	High	[K].AQTPPGPSLSGSKSPCPQEK.[S]	1xCarbamidomethyl [C16]; 2xDeamidated [Q2; Q18]; 1xPhospho [S14(97.1)]	0.107801	0.005313	1	1	1	Q9UQ35	Q9UQ35 [1001-1020]	Q9UQ35 1xPhospho [S1014(97.1)]	1	2134.94	348850		High	High	0.003237	0.04699	2.09	59.65
FALSE	High	[K].AQTPPGPSLSGSKSPCPQEK.[S]	1xCarbamidomethyl [C16]; 2xDeamidated [Q2; Q18]; 2xPhospho [T3(100); S14(100)]	0.000470023	0.000172587	1	1	2	Q9UQ35	Q9UQ35 [1001-1020]	Q9UQ35 2xPhospho [T1003(100); S1014(100)]	1	2214.9	1.32895e+06		High	High	0.0001512	0.0004745	3.26	63.32
FALSE	High	[R].ATAQALYQLSEDADNCITMHENGAVK.[L]	1xCarbamidomethyl [C16]; 2xDeamidated [Q4; N22]; 1xOxidation [M19]; 1xPhospho [T/S/Y]	0.201345	0.00961037	1	1	1	Q5T2S8	Q5T2S8 [982-1007]		0	2948.23	113115		High	High	0.005665	0.09417	1.39	99.28
FALSE	High	[R].SSPKTPPRRPVPVADCEPPPVDR.[N]	1xCarbamidomethyl [C16]; 2xPhospho [S/T]	0.0967128	0.00485781	1	1	2	Q13480	Q13480 [499-521]		2	2714.25	1.09965e+06		High	High	0.002942	0.042	2.35	69.1
FALSE	High	[K].SDGPASPVEGPKDPSCPK.[D]	1xCarbamidomethyl [C16]; 2xPhospho [S1(100); S6(100)]	0.000882212	0.000172587	1	1	1	Q15911	Q15911 [3672-3689]	Q15911 2xPhospho [S3672(100); S3677(100)]	1	1984.78	236861		High	High	0.0001512	0.0006794	2.65	50.45
FALSE	High	[R].RPTETNPVTSNSDEECNETVK.[E]	1xCarbamidomethyl [C16]; 2xPhospho [S10(99.5); S12(100)]	2.02391e-05	0.000172587	1	1	2	P46100	P46100 [666-686]	P46100 2xPhospho [S675(99.5); S677(100)]	0	2567	470633		High	High	0.000141	0.0001438	2.48	52.14
FALSE	High	[R].LLSPAGSSGAPASPACSSPPSSEFMDVN.[-]	1xCarbamidomethyl [C16]; 2xPhospho [S13(100); S]	0.000258087	0.000172587	1	1	2	P51784	P51784 [936-963]	P51784 2xPhospho [S948(100); S]	0	2880.15	1.77584e+06		High	High	0.0001512	0.0003544	2.01	114.27
FALSE	High	[R].AMDNHSDSEEELAAFCPQLDDSTVAR.[E]	1xCarbamidomethyl [C16]; 2xPhospho [S6(100); S8(100)]	6.30512e-16	6.70276e-05	1	1	6	Q86VR2	Q86VR2 [253-278]	Q86VR2 2xPhospho [S258(100); S260(100)]	0	3068.17	9.92493e+06		High	High	6.435e-05	8.238e-09	7.11	113.5
FALSE	High	[R].VTTTNTVASTPPTPTCEDAASR.[Q]	1xCarbamidomethyl [C16]; 2xPhospho [T13(100); T/S]	0.116974	0.00567977	1	1	1	Q96JK2	Q96JK2 [488-509]	Q96JK2 2xPhospho [T500(100); T/S]	0	2437	150601		High	High	0.003433	0.05152	1.6	60.75
FALSE	High	[K].AQTPPGPSLSGSKSPCPQEK.[S]	1xCarbamidomethyl [C16]; 2xPhospho [T3(100); S14(100)]	1.61413e-10	6.70276e-05	1	1	4	Q9UQ35	Q9UQ35 [1001-1020]	Q9UQ35 2xPhospho [T1003(100); S1014(100)]	1	2212.93	2.74745e+07		High	High	6.435e-05	2.042e-06	5.11	55.86
FALSE	High	[K].AQTPPGPSLSGSKSPCPQEK.[S]	1xCarbamidomethyl [C16]; 3xPhospho [T3(100); S]	0.170913	0.00827256	1	1	1	Q9UQ35	Q9UQ35 [1001-1020]	Q9UQ35 3xPhospho [T1003(100); S]	1	2292.9	465249		High	High	0.004884	0.07792	1.83	57.01
FALSE	High	[R].ELAITDSEHSDAEVSCTDNGTFNLSR.[G]	1xCarbamidomethyl [C16]; 3xPhospho [T5(100); S7(100); S10(100)]	6.64499e-05	0.000172587	1	1	1	Q86VR2	Q86VR2 [279-304]	Q86VR2 3xPhospho [T283(100); S285(100); S288(100)]	0	3108.16		No Quan Values	High	High	0.000141	0.0002093	3.25
FALSE	High	[R].TPTHQPPKPGSPGRPACPLSNLLLQSYEER.[E]	1xCarbamidomethyl [C17]; 1xDeamidated [N/Q]; 1xPhospho [S11(100)]	4.93579e-12	6.70276e-05	1	1	3	Q96F63	Q96F63 [202-231]	Q96F63 1xPhospho [S212(100)]	0	3408.64	2.41596e+06		High	High	6.435e-05	5.402e-07	4.5	114.87
FALSE	High	[R].FGINIPSPEHSNTIDVCNTVDIK.[T]	1xCarbamidomethyl [C17]; 1xDeamidated [N12]; 1xPhospho [S7(98.5)]	0.000695614	0.000172587	1	1	1	Q9HCI7	Q9HCI7 [205-227]	Q9HCI7 1xPhospho [S211(98.5)]	0	2651.21		No Quan Values	High	High	0.0001512	0.0005912	2.22
FALSE	High	[K].HITSEADSDPGNPVELCK.[T]	1xCarbamidomethyl [C17]; 1xDeamidated [N12]; 1xPhospho [S8(100)]	0.126174	0.00618639	1	1	1	Q562F6	Q562F6 [1025-1042]	Q562F6 1xPhospho [S1032(100)]	0	2049.85		No Quan Values	High	High	0.003728	0.05571	1.19
FALSE	High	[R].KTSLVIVESADNQPETCER.[L]	1xCarbamidomethyl [C17]; 1xDeamidated [N12]; 1xPhospho [T/S]	0.000147812	0.000172587	1	1	2	Q01484	Q01484 [3843-3861]		1	2257.01	898091		High	High	0.0001512	0.0002801	2.61	82.33
FALSE	High	[K].AVSGYQSHDDSSDNSECSFPFK.[Y]	1xCarbamidomethyl [C17]; 1xDeamidated [N14]; 1xPhospho [S3(99.3)]	0.000769537	0.000172587	1	1	1	Q9UBW7	Q9UBW7 [1050-1071]	Q9UBW7 1xPhospho [S1052(99.3)]	0	2544.95	339537		High	High	0.0001512	0.0006272	2.44	92.84
FALSE	High	[R].EAEAYTGLSPPVPSFNCEVR.[D]	1xCarbamidomethyl [C17]; 1xDeamidated [N16]; 1xPhospho [T/S/Y]	0.000327224	0.000172587	1	1	2	O43164	O43164 [208-227]		0	2303.99	183639		High	High	0.0001512	0.000396	2.93	117.92
FALSE	High	[R].RLLSPAGSSGAPASPACSSPPSSEFMDVN.[-]	1xCarbamidomethyl [C17]; 1xDeamidated [N29]; 2xPhospho [S14(98.7); S]	0.000647753	0.000172587	1	1	1	P51784	P51784 [935-963]	P51784 2xPhospho [S948(98.7); S]	1	3037.24		No Quan Values	High	High	0.0001512	0.0005664	3.16
FALSE	High	[K].ESIAESKSPEMSMQEDCISDIAPMQTDEQTNK.[E]	1xCarbamidomethyl [C17]; 1xDeamidated [N31]; 1xOxidation [M24]; 1xPhospho [S2(100)]	0.0412963	0.00212363	1	1	1	O60502	O60502 [504-535]	O60502 1xPhospho [S505(100)]	1	3726.51	201642		High	High	0.001376	0.01744	1.48	96.36
FALSE	High	[R].KTSDANETEDHLESLICK.[V]	1xCarbamidomethyl [C17]; 1xDeamidated [N6]; 1xPhospho [S3(99.4)]	0.00136921	0.000227688	1	1	2	Q09161	Q09161 [20-37]	Q09161 1xPhospho [S22(99.4)]	1	2170.92	4.23813e+06		High	High	0.0001797	0.0009054	2.07	96.23
FALSE	High	[R].GDHASLENEKPGTGDVCSAPAGR.[N]	1xCarbamidomethyl [C17]; 1xDeamidated [N8]; 1xPhospho [S5(100)]	0.000792739	0.000172587	1	1	1	Q14699	Q14699 [195-217]	Q14699 1xPhospho [S199(100)]	0	2406	831274		High	High	0.0001512	0.0006379	1.87	56.36
FALSE	High	[R].VMTIPYQPMPASSPVICAGGQDR.[C]	1xCarbamidomethyl [C17]; 1xDeamidated [Q]; 1xOxidation [M]; 1xPhospho [S13(99.6)]	1.2485e-11	6.70276e-05	1	1	6	Q15365	Q15365 [178-200]	Q15365 1xPhospho [S190(99.6)]	0	2572.13	7.90407e+06		High	High	6.435e-05	7.694e-07	5.42	109
FALSE	High	[R].RGSDASDFDISEIQSVCSDVETVPQTHRPTPR.[A]	1xCarbamidomethyl [C17]; 1xDeamidated [Q]; 1xPhospho [S/T]	1.83829e-10	6.70276e-05	1	1	2	Q03001	Q03001 [7508-7539]		1	3667.63	739973		High	High	6.435e-05	2.146e-06	5.12	114.64
FALSE	High	[K].YTPPTQPPISPPYQEACTLK.[R]	1xCarbamidomethyl [C17]; 1xDeamidated [Q]; 1xPhospho [S10(100)]	5.86842e-05	0.000172587	1	1	2	Q9UET6	Q9UET6 [262-281]	Q9UET6 1xPhospho [S271(100)]	0	2369.08	570850		High	High	0.000141	0.000201	2.57	106.3
FALSE	High	[K].RGPEVTSQGVQTSSPACK.[Q]	1xCarbamidomethyl [C17]; 1xDeamidated [Q11]; 1xPhospho [T/S]	0.0700032	0.00345114	1	1	2	Q99700	Q99700 [876-893]		1	1969.87	695024		High	High	0.00214	0.02995	1.4	48.67
FALSE	High	[R].DGLHFLPHASSSAQSPCGSPGMK.[R]	1xCarbamidomethyl [C17]; 1xDeamidated [Q14]; 1xOxidation [M22]; 1xPhospho [S11(98.7)]	6.08053e-05	0.000172587	1	1	1	Q3V6T2	Q3V6T2 [219-241]	Q3V6T2 1xPhospho [S229(98.7)]	0	2465.03	395158		High	High	0.000141	0.000203	3.13	86.34
FALSE	High	[R].DGLHFLPHASSSAQSPCGSPGMK.[R]	1xCarbamidomethyl [C17]; 1xDeamidated [Q14]; 1xPhospho [S]	2.71397e-08	6.70276e-05	1	1	2	Q3V6T2	Q3V6T2 [219-241]		0	2449.03	581345		High	High	6.435e-05	1.431e-05	4.62	92.12
FALSE	High	[R].RGSDASDFDLLETQSACSDTSESSAAGGQGNSR.[R]	1xCarbamidomethyl [C17]; 1xDeamidated [Q14]; 1xPhospho [S3(99.7)]	5.6912e-14	6.70276e-05	1	1	1	Q9UPN3	Q9UPN3 [7328-7360]	Q9UPN3 1xPhospho [S7330(99.7)]	1	3444.38	942426		High	High	6.435e-05	9.834e-08	5.05	96.97
FALSE	High	[K].IKPVTENLVLSSHTGFCQSSGDEALSK.[S]	1xCarbamidomethyl [C17]; 1xDeamidated [Q18]; 1xPhospho [S20(99.5)]	3.18182e-06	6.70276e-05	1	1	2	P46100	P46100 [1226-1252]	P46100 1xPhospho [S1245(99.5)]	0	2985.39	1.13336e+06		High	High	6.435e-05	8.063e-05	2.64	103.24
FALSE	High	[K].SEAGHASSPDSEVTSLCQK.[E]	1xCarbamidomethyl [C17]; 1xDeamidated [Q18]; 1xPhospho [S8(99.4)]	6.68294e-07	6.70276e-05	1	1	3	Q6NZY4	Q6NZY4 [591-609]	Q6NZY4 1xPhospho [S598(99.4)]	0	2070.83	3.95381e+06		High	High	6.435e-05	4.688e-05	3.2	69.68
FALSE	High	[K].IKPVTENLVLSSHTGFCQSSGDEALSK.[S]	1xCarbamidomethyl [C17]; 1xDeamidated [Q18]; 2xPhospho [S19(99.9); S20(99.9)]	0.0011944	0.000227688	1	1	3	P46100	P46100 [1226-1252]	P46100 2xPhospho [S1244(99.9); S1245(99.9)]	0	3065.36	401335		High	High	0.0001797	0.0008261	2.67	108.81
FALSE	High	[R].VMTIPYQPMPASSPVICAGGQDR.[C]	1xCarbamidomethyl [C17]; 1xDeamidated [Q21]; 1xPhospho [S13(99.5)]	3.38836e-09	6.70276e-05	1	1	3	Q15365	Q15365 [178-200]	Q15365 1xPhospho [S190(99.5)]	0	2556.13	7.81569e+06		High	High	6.435e-05	6.51e-06	4.49	117.97
FALSE	High	[R].VMTIPYQPMPASSPVICAGGQDR.[C]	1xCarbamidomethyl [C17]; 1xOxidation [M]; 1xPhospho [S13(100)]	1.99263e-13	6.70276e-05	1	1	4	Q15365	Q15365 [178-200]	Q15365 1xPhospho [S190(100)]	0	2571.14	2.16796e+07		High	High	6.435e-05	1.587e-07	6.08	106.58
FALSE	High	[K].VLQAMGYPTGFDADIECMSSDEK.[S]	1xCarbamidomethyl [C17]; 1xOxidation [M18]; 1xPhospho [S19(99.6)]	4.23033e-10	6.70276e-05	1	1	1	Q96SI9	Q96SI9 [447-469]	Q96SI9 1xPhospho [S465(99.6)]	0	2660.06	1.79306e+06		High	High	6.435e-05	2.949e-06	5.92	113.29
FALSE	High	[R].DGLHFLPHASSSAQSPCGSPGMK.[R]	1xCarbamidomethyl [C17]; 1xOxidation [M22]; 1xPhospho [S19(100)]	8.99078e-11	6.70276e-05	1	1	2	Q3V6T2	Q3V6T2 [219-241]	Q3V6T2 1xPhospho [S237(100)]	0	2464.04	1.22891e+06		High	High	6.435e-05	1.635e-06	5.05	82.35
FALSE	High	[R].DGLHFLPHASSSAQSPCGSPGMK.[R]	1xCarbamidomethyl [C17]; 1xOxidation [M22]; 2xPhospho [S15(99.1); S19(100)]	2.71397e-08	6.70276e-05	1	1	1	Q3V6T2	Q3V6T2 [219-241]	Q3V6T2 2xPhospho [S233(99.1); S237(100)]	0	2544.01	387016		High	High	6.435e-05	1.432e-05	4.54	87.86
FALSE	High	[R].RLLSPAGSSGAPASPACSSPPSSEFMDVN.[-]	1xCarbamidomethyl [C17]; 1xOxidation [M26]; 2xPhospho [S14(100); S]	2.09699e-05	0.000172587	1	1	2	P51784	P51784 [935-963]	P51784 2xPhospho [S948(100); S]	1	3052.25	979938		High	High	0.000141	0.0001454	3.05	99.74
FALSE	High	[K].VLQAMGYPTGFDADIECMSSDEKSDNESK.[N]	1xCarbamidomethyl [C17]; 1xOxidation [M5]; 2xPhospho [T9(98.8); S24(100)]	0.00170558	0.000227688	1	1	1	Q96SI9	Q96SI9 [447-475]	Q96SI9 2xPhospho [T455(98.8); S470(100)]	1	3400.3		No Quan Values	High	High	0.0001797	0.001054	2.74
FALSE	High	[R].RVSTDLPEGQDVYTAACNSVIHR.[C]	1xCarbamidomethyl [C17]; 1xPhospho [S/T/Y]	6.81244e-16	6.70276e-05	1	1	2	Q15751	Q15751 [1426-1448]		1	2668.22	1.73431e+06		High	High	6.435e-05	1.585e-08	6.69	99.25
FALSE	High	[R].VMTIPYQPMPASSPVICAGGQDR.[C]	1xCarbamidomethyl [C17]; 1xPhospho [S/T/Y]	1.75339e-10	6.70276e-05	1	1	3	Q15365	Q15365 [178-200]		0	2555.15	20068046		High	High	6.435e-05	2.11e-06	5.44	115.31
FALSE	High	[R].RGSDASDFDLLETQSACSDTSESSAAGGQGNSR.[R]	1xCarbamidomethyl [C17]; 1xPhospho [S/T]	2.92129e-07	6.70276e-05	1	1	1	Q9UPN3	Q9UPN3 [7328-7360]		1	3443.39	1.12951e+06		High	High	6.435e-05	3.468e-05	3.8	94.43
FALSE	High	[R].KQPSPAPTPTAPAGAACLER.[S]	1xCarbamidomethyl [C17]; 1xPhospho [S/T]	0.000221202	0.000172587	1	1	1	Q9BYV9	Q9BYV9 [312-331]		1	2099.99	493898		High	High	0.0001512	0.0003309	2.25	72.46
FALSE	High	[K].APVYMPHPETPSKPSPCLVGEASKPPAPSEGSPK.[A]	1xCarbamidomethyl [C17]; 1xPhospho [S/Y/T]	0.0267128	0.00144392	1	1	1	Q9P1Y5	Q9P1Y5 [516-549]		0	3606.7		No Quan Values	High	High	0.0009546	0.01135	1.33
FALSE	High	[K].AVSGYQSHDDSSDNSECSFPFK.[Y]	1xCarbamidomethyl [C17]; 1xPhospho [S/Y]	3.08916e-06	6.70276e-05	1	1	2	Q9UBW7	Q9UBW7 [1050-1071]		0	2543.97	1.21373e+06		High	High	6.435e-05	7.979e-05	3.36	88.55
FALSE	High	[R].RLLSPAGSSGAPASPACSSPPSSEFMDVN.[-]	1xCarbamidomethyl [C17]; 1xPhospho [S]	3.75451e-06	6.70276e-05	1	1	1	P51784	P51784 [935-963]		1	2956.29	846070		High	High	6.435e-05	8.513e-05	3.3	108
FALSE	High	[R].SQENEEDGEEDPDRYVCSGVPGRPPGLEEELTLK.[Y]	1xCarbamidomethyl [C17]; 1xPhospho [S1(100)]	0.000178683	0.000172587	1	1	1	P49810	P49810 [49-82]	P49810 1xPhospho [S49(100)]	1	3910.7	222940		High	High	0.0001512	0.0003024	2.07	110.05
FALSE	High	[K].YTPPTQPPISPPYQEACTLK.[R]	1xCarbamidomethyl [C17]; 1xPhospho [S10(100)]	2.53493e-07	6.70276e-05	1	1	4	Q9UET6	Q9UET6 [262-281]	Q9UET6 1xPhospho [S271(100)]	0	2368.09	1296009		High	High	6.435e-05	3.296e-05	3.25	103.5
FALSE	High	[R].TPTHQPPKPGSPGRPACPLSNLLLQSYEER.[E]	1xCarbamidomethyl [C17]; 1xPhospho [S11(99.5)]	6.83571e-14	6.70276e-05	1	1	4	Q96F63	Q96F63 [202-231]	Q96F63 1xPhospho [S212(99.5)]	0	3407.66	7.28166e+06		High	High	6.435e-05	1.055e-07	6.04	110.3
FALSE	High	[R].RPSTAVDEEDEDSPSECHTPEK.[V]	1xCarbamidomethyl [C17]; 1xPhospho [S13(100)]	1.27495e-12	6.70276e-05	1	1	1	O15033	O15033 [325-346]	O15033 1xPhospho [S337(100)]	0	2595.02	826780		High	High	6.435e-05	3.22e-07	4.74	39.41
FALSE	High	[K].RGPEVTSQGVQTSSPACK.[Q]	1xCarbamidomethyl [C17]; 1xPhospho [S14(99.5)]	3.4459e-05	0.000172587	1	1	2	Q99700	Q99700 [876-893]	Q99700 1xPhospho [S889(99.5)]	1	1968.88	1.18466e+06		High	High	0.000141	0.0001693	3.13	44.89
FALSE	High	[R].TEQDHYETDYTTGGESCDELEEDWIR.[E]	1xCarbamidomethyl [C17]; 1xPhospho [S16(100)]	3.25976e-08	6.70276e-05	1	1	1	Q16625	Q16625 [393-418]	Q16625 1xPhospho [S408(100)]	0	3258.24		No Quan Values	High	High	6.435e-05	1.536e-05	3.81
FALSE	High	[R].DGLHFLPHASSSAQSPCGSPGMK.[R]	1xCarbamidomethyl [C17]; 1xPhospho [S19(100)]	6.30512e-16	6.70276e-05	1	1	3	Q3V6T2	Q3V6T2 [219-241]	Q3V6T2 1xPhospho [S237(100)]	0	2448.05	1.88168e+06		High	High	6.435e-05	1.889e-09	7.71	88.68
FALSE	High	[K].VLQAMGYPTGFDADIECMSSDEK.[S]	1xCarbamidomethyl [C17]; 1xPhospho [S19(99.7)]	1.93874e-10	6.70276e-05	1	1	2	Q96SI9	Q96SI9 [447-469]	Q96SI9 1xPhospho [S465(99.7)]	0	2644.07	3.60967e+06		High	High	6.435e-05	2.19e-06	5.82	119.85
FALSE	High	[R].ASPLPPPPPPPGAEPACPGSSAAAPEYK.[T]	1xCarbamidomethyl [C17]; 1xPhospho [S2(100)]	6.30512e-16	6.70276e-05	1	1	1	Q8NDT2	Q8NDT2 [112-139]	Q8NDT2 1xPhospho [S113(100)]	0	2790.28	3030183		High	High	6.435e-05	7.779e-09	6.31	93.07
FALSE	High	[K].ESIAESKSPEMSMQEDCISDIAPMQTDEQTNK.[E]	1xCarbamidomethyl [C17]; 1xPhospho [S2(100)]	1.53378e-07	6.70276e-05	1	1	1	O60502	O60502 [504-535]	O60502 1xPhospho [S505(100)]	1	3709.53	916548		High	High	6.435e-05	2.737e-05	4.03	103.53
FALSE	High	[K].IKPVTENLVLSSHTGFCQSSGDEALSK.[S]	1xCarbamidomethyl [C17]; 1xPhospho [S20(99.6)]	2.03919e-11	6.70276e-05	1	1	2	P46100	P46100 [1226-1252]	P46100 1xPhospho [S1245(99.6)]	0	2984.41	1.18409e+06		High	High	6.435e-05	9.285e-07	5.12	100.33
FALSE	High	[K].IKEDLEEQEALEDGVACADEKAESDGEEK.[E]	1xCarbamidomethyl [C17]; 1xPhospho [S24(100)]	1.23248e-07	6.70276e-05	1	1	1	O75691	O75691 [2578-2606]	O75691 1xPhospho [S2601(100)]	2	3316.39	641690		High	High	6.435e-05	2.526e-05	4.86	91.67
FALSE	High	[R].TPGHPPPPEIPSELGACDFEKPESPR.[A]	1xCarbamidomethyl [C17]; 1xPhospho [S24(100)]	2.07567e-11	6.70276e-05	1	1	1	Q92538	Q92538 [1750-1775]	Q92538 1xPhospho [S1773(100)]	0	2921.32	2.15202e+06		High	High	6.435e-05	9.344e-07	5.73	99.56
FALSE	High	[R].RGSDASDFDISEIQSVCSDVETVPQTHRPTPR.[A]	1xCarbamidomethyl [C17]; 1xPhospho [S3(100)]	1.98397e-15	6.70276e-05	1	1	2	Q03001	Q03001 [7508-7539]	Q03001 1xPhospho [S7510(100)]	1	3666.65	3.01464e+06		High	High	6.435e-05	2.606e-08	6.85	109.38
FALSE	High	[R].SDSESEEEDLPVGEEVCKR.[G]	1xCarbamidomethyl [C17]; 1xPhospho [S3(100)]	4.33155e-10	6.70276e-05	1	1	1	O14654	O14654 [64-82]	O14654 1xPhospho [S66(100)]	1	2273.91	706774		High	High	6.435e-05	2.977e-06	4.11	76.06
FALSE	High	[R].AASPQDLAGGYTSSLACHR.[A]	1xCarbamidomethyl [C17]; 1xPhospho [S3(100)]	9.00061e-15	6.70276e-05	1	1	1	P51948	P51948 [277-295]	P51948 1xPhospho [S279(100)]	0	2041.88	997002		High	High	6.435e-05	4.862e-08	5.96	87.27
FALSE	High	[R].KTSDANETEDHLESLICK.[V]	1xCarbamidomethyl [C17]; 1xPhospho [S3(99.7)]	3.75269e-15	6.70276e-05	1	1	1	Q09161	Q09161 [20-37]	Q09161 1xPhospho [S22(99.7)]	1	2169.94	4.00059e+06		High	High	6.435e-05	3.481e-08	5.02	93.2
FALSE	High	[R].GDHASLENEKPGTGDVCSAPAGR.[N]	1xCarbamidomethyl [C17]; 1xPhospho [S5(100)]	6.99543e-12	6.70276e-05	1	1	1	Q14699	Q14699 [195-217]	Q14699 1xPhospho [S199(100)]	0	2405.02	1.51171e+06		High	High	6.435e-05	6.174e-07	4.61	52.49
FALSE	High	[R].LRPPSPPPVVHYSDHECSIVAEK.[L]	1xCarbamidomethyl [C17]; 1xPhospho [S5(100)]	6.81244e-16	6.70276e-05	1	1	6	Q16206	Q16206 [236-258]	Q16206 1xPhospho [S240(100)]	0	2694.27	2.93645e+06		High	High	6.435e-05	1.585e-08	6.26	91.96
FALSE	High	[R].GHRPVSPAPGASGLRPCLWQLETELR.[E]	1xCarbamidomethyl [C17]; 1xPhospho [S6(100)]	0.000153162	0.000172587	1	1	1	Q13129	Q13129 [36-61]	Q13129 1xPhospho [S41(100)]	0	2964.47	149694		High	High	0.0001512	0.0002842	2.53	117.39
FALSE	High	[R].FGINIPSPEHSNTIDVCNTVDIK.[T]	1xCarbamidomethyl [C17]; 1xPhospho [S7(98.6)]	0.000285476	0.000172587	1	1	1	Q9HCI7	Q9HCI7 [205-227]	Q9HCI7 1xPhospho [S211(98.6)]	0	2650.22	770359		High	High	0.0001512	0.0003716	2.55	120.22
FALSE	High	[K].SEAGHASSPDSEVTSLCQK.[E]	1xCarbamidomethyl [C17]; 1xPhospho [S8(99.4)]	2.24146e-11	6.70276e-05	1	1	2	Q6NZY4	Q6NZY4 [591-609]	Q6NZY4 1xPhospho [S598(99.4)]	0	2069.85	5407677		High	High	6.435e-05	9.626e-07	5.27	62.3
FALSE	High	[R].EAEAYTGLSPPVPSFNCEVR.[D]	1xCarbamidomethyl [C17]; 1xPhospho [S9(100)]	3.28789e-07	6.70276e-05	1	1	2	O43164	O43164 [208-227]	O43164 1xPhospho [S216(100)]	0	2303	771007		High	High	6.435e-05	3.625e-05	3.89	114.9
FALSE	High	[R].VNVALVYPPTPTVISPCSK.[K]	1xCarbamidomethyl [C17]; 1xPhospho [T/S/Y]	0.0223651	0.00109057	1	1	1	Q9Y4C4	Q9Y4C4 [1024-1042]		0	2122.07	139335		High	High	0.0007634	0.009556	1.54	120.61
FALSE	High	[R].KTSLVIVESADNQPETCER.[L]	1xCarbamidomethyl [C17]; 1xPhospho [T/S]	5.53727e-11	6.70276e-05	1	1	1	Q01484	Q01484 [3843-3861]		1	2256.02	1.97525e+06		High	High	6.435e-05	1.357e-06	4.69	79.51
FALSE	High	[K].AGSNMLLIGVHGPTTPCEEVSMK.[H]	1xCarbamidomethyl [C17]; 1xPhospho [T/S]	0.106699	0.005313	1	1	1	O75369	O75369 [2540-2562]		0	2508.13	146239		High	High	0.003217	0.04651	1.13	112.44
FALSE	High	[K].TLDTLPKPATTPTTEVCDDK.[F]	1xCarbamidomethyl [C17]; 1xPhospho [T11(100)]	5.90604e-09	6.70276e-05	1	1	1	Q86UP3	Q86UP3 [2799-2818]	Q86UP3 1xPhospho [T2809(100)]	0	2283.05		No Quan Values	High	High	6.435e-05	8.045e-06	4.31
FALSE	High	[R].RQSGLYDSQNPPTVNNCAQDRESPDGSYTEEQSQESEMK.[V]	1xCarbamidomethyl [C17]; 1xPhospho [T13(97.5)]	1.17871e-06	6.70276e-05	1	1	1	Q96RU3	Q96RU3 [495-533]	Q96RU3 1xPhospho [T507(97.5)]	2	4541.87		No Quan Values	High	High	6.435e-05	5.737e-05	3.79
FALSE	High	[K].GTPLGTPATSPPPAPLCHSDDYVHISLPQATVTPPR.[K]	1xCarbamidomethyl [C17]; 1xPhospho [T6(96.3)]	0.000492891	0.000172587	1	1	1	Q92574	Q92574 [385-420]	Q92574 1xPhospho [T390(96.3)]	0	3827.85	664881		High	High	0.0001512	0.0004869	3.11	121.3
FALSE	High	[K].ESIAESKSPEMSMQEDCISDIAPMQTDEQTNK.[E]	1xCarbamidomethyl [C17]; 2xOxidation [M11; M13]; 1xPhospho [S8(98.2)]	1.8147e-06	6.70276e-05	1	1	2	O60502	O60502 [504-535]	O60502 1xPhospho [S511(98.2)]	1	3741.52	473874		High	High	6.435e-05	6.669e-05	3.04	90.67
FALSE	High	[R].VMTIPYQPMPASSPVICAGGQDR.[C]	1xCarbamidomethyl [C17]; 2xOxidation [M2; M9]; 1xPhospho [S13(100)]	4.42572e-13	6.70276e-05	1	1	2	Q15365	Q15365 [178-200]	Q15365 1xPhospho [S190(100)]	0	2587.14	8211234		High	High	6.435e-05	2.149e-07	6	96.47
FALSE	High	[R].RQSGLYDSQNPPTVNNCAQDRESPDGSYTEEQSQESEMK.[V]	1xCarbamidomethyl [C17]; 2xPhospho [S/Y/T]	0.000195302	0.000172587	1	1	1	Q96RU3	Q96RU3 [495-533]		2	4621.84		No Quan Values	High	High	0.0001512	0.0003143	2.7
FALSE	High	[R].SDSESEEEDLPVGEEVCK.[R]	1xCarbamidomethyl [C17]; 2xPhospho [S]	0.0479994	0.00255803	1	1	1	O14654	O14654 [64-81]		0	2197.78	374053		High	High	0.00161	0.02036	2.2	86.47
FALSE	High	[R].RPSTAVDEEDEDSPSECHTPEK.[V]	1xCarbamidomethyl [C17]; 2xPhospho [S13(100); T19(100)]	4.33991e-05	0.000172587	1	1	1	O15033	O15033 [325-346]	O15033 2xPhospho [S337(100); T343(100)]	0	2674.99	200978		High	High	0.000141	0.0001821	3.78	38.84
FALSE	High	[R].DGLHFLPHASSSAQSPCGSPGMK.[R]	1xCarbamidomethyl [C17]; 2xPhospho [S15(98.5); S19(100)]	0.000275491	0.000172587	1	1	1	Q3V6T2	Q3V6T2 [219-241]	Q3V6T2 2xPhospho [S233(98.5); S237(100)]	0	2528.01	573254		High	High	0.0001512	0.0003655	2.49	93.98
FALSE	High	[R].RLLSPAGSSGAPASPACSSPPSSEFMDVN.[-]	1xCarbamidomethyl [C17]; 2xPhospho [S18(98.3); S19(98.3)]	7.81834e-08	6.70276e-05	1	1	2	P51784	P51784 [935-963]	P51784 2xPhospho [S952(98.3); S953(98.3)]	1	3036.25	1.67083e+06		High	High	6.435e-05	2.128e-05	4.26	111.62
FALSE	High	[K].IKPVTENLVLSSHTGFCQSSGDEALSK.[S]	1xCarbamidomethyl [C17]; 2xPhospho [S19(100); S20(100)]	4.11591e-07	6.70276e-05	1	1	3	P46100	P46100 [1226-1252]	P46100 2xPhospho [S1244(100); S1245(100)]	0	3064.37	1.47483e+07		High	High	6.435e-05	3.936e-05	5.3	106.1
FALSE	High	[K].VLQAMGYPTGFDADIECMSSDEKSDNESK.[N]	1xCarbamidomethyl [C17]; 2xPhospho [S19(99.3); S24(100)]	1.203e-05	0.00015344	1	1	1	Q96SI9	Q96SI9 [447-475]	Q96SI9 2xPhospho [S465(99.3); S470(100)]	1	3384.3	636017		High	High	0.0001134	0.000123	3.67	115.75
FALSE	High	[K].FSVIRPQTPPPQTPSSCLTPVSPGTSDGRR.[Q]	1xCarbamidomethyl [C17]; 2xPhospho [S2(99.2); S22(98.3)]	6.11926e-09	6.70276e-05	1	1	1	Q8IY92	Q8IY92 [1308-1337]	Q8IY92 2xPhospho [S1309(99.2); S1329(98.3)]	1	3382.57	1667516		High	High	6.435e-05	8.145e-06	6.35	97.66
FALSE	High	[R].SDSESEEEDLPVGEEVCKR.[G]	1xCarbamidomethyl [C17]; 2xPhospho [S3(100); S5(100)]	4.09614e-11	6.70276e-05	1	1	1	O14654	O14654 [64-82]	O14654 2xPhospho [S66(100); S68(100)]	1	2353.88	1.58724e+06		High	High	6.435e-05	1.21e-06	4.86	80.74
FALSE	High	[R].RGSDASDFDISEIQSVCSDVETVPQTHRPTPR.[A]	1xCarbamidomethyl [C17]; 2xPhospho [S3(100); S6(100)]	1.56293e-11	6.70276e-05	1	1	1	Q03001	Q03001 [7508-7539]	Q03001 2xPhospho [S7510(100); S7513(100)]	1	3746.62		No Quan Values	High	High	6.435e-05	8.389e-07	5.15
FALSE	High	[K].ARPSSPSTSWHRPASPCPSPGPGHTLPPKPPSPR.[G]	1xCarbamidomethyl [C17]; 2xPhospho [S32(100); S/T]	1.82057e-07	6.70276e-05	1	1	10	Q3KQU3	Q3KQU3 [465-498]	Q3KQU3 2xPhospho [S496(100); S/T]	0	3740.73	3.50238e+06		High	High	6.435e-05	2.914e-05	5.57	71.3
FALSE	High	[K].SEAGHASSPDSEVTSLCQK.[E]	1xCarbamidomethyl [C17]; 2xPhospho [S7(100); S8(100)]	1.56541e-06	6.70276e-05	1	1	1	Q6NZY4	Q6NZY4 [591-609]	Q6NZY4 2xPhospho [S597(100); S598(100)]	0	2149.81	354599		High	High	6.435e-05	6.332e-05	4.33	67.6
FALSE	High	[R].HPPDEDFRSPQEEDFRCPSDEDFR.[Q]	1xCarbamidomethyl [C17]; 2xPhospho [S9(100); S19(100)]	0.0122402	0.000690818	1	1	1	Q8IXT5	Q8IXT5 [821-844]	Q8IXT5 2xPhospho [S829(100); S839(100)]	2	3167.19	164851		High	High	0.0005204	0.005388	2.52	86.21
FALSE	High	[K].ARPSSPSTSWHRPASPCPSPGPGHTLPPKPPSPR.[G]	1xCarbamidomethyl [C17]; 3xPhospho [S15(97.1); S32(100); S/T]	0.00598221	0.000494115	1	1	2	Q3KQU3	Q3KQU3 [465-498]	Q3KQU3 3xPhospho [S479(97.1); S496(100); S/T]	0	3820.7	586966		High	High	0.0003562	0.002838	3.14	74.08
FALSE	High	[K].TGTLQDLIQHGSPINNECHPSLER.[K]	1xCarbamidomethyl [C18]; 1xDeamidated [N/Q]; 1xPhospho [T3(98.8)]	1.35911e-08	6.70276e-05	1	1	3	Q5VWN6	Q5VWN6 [1014-1037]	Q5VWN6 1xPhospho [T1016(98.8)]	0	2797.26	2.09859e+06		High	High	6.435e-05	1.103e-05	3.41	103.09
FALSE	High	[K].ENSSPSVTSANLDHTKPCWYWDK.[K]	1xCarbamidomethyl [C18]; 1xDeamidated [N11]; 1xPhospho [S3(99.4)]	1.64563e-05	0.00015344	1	1	3	O75909	O75909 [6-28]	O75909 1xPhospho [S8(99.4)]	0	2803.17	864181		High	High	0.0001134	0.0001352	3.92	100.43
FALSE	High	[R].EAAAESDRELNEDDSTDCDDDVQR.[E]	1xCarbamidomethyl [C18]; 1xDeamidated [N11]; 2xPhospho [S6(99.7); S/T]	0.00357841	0.000276275	1	1	1	Q8WU17	Q8WU17 [620-643]	Q8WU17 2xPhospho [S625(99.7); S/T]	1	2916	174336		High	High	0.0002038	0.001847	2.05	50.26
FALSE	High	[K].QQIENGSGAEDNGDSSHCSNASTHSNQEAGPSNK.[R]	1xCarbamidomethyl [C18]; 1xDeamidated [N12]; 1xPhospho [S7(100)]	0.000464473	0.000172587	1	1	3	Q99496	Q99496 [162-195]	Q99496 1xPhospho [S168(100)]	0	3595.39	113457		High	High	0.0001512	0.0004717	2.33	30.18
FALSE	High	[K].IALESEGRPEEQMESDNCSGGDDDWTHLSSK.[E]	1xCarbamidomethyl [C18]; 1xDeamidated [N17]; 2xPhospho [S/T]	0.159048	0.00758932	1	1	1	Q13501	Q13501 [314-344]		0	3640.38		No Quan Values	High	High	0.00457	0.07204	1.06
FALSE	High	[R].SPPRPSPGGLHYSDEDICNK.[Y]	1xCarbamidomethyl [C18]; 1xDeamidated [N19]; 1xPhospho [S13(100)]	7.32201e-06	0.00015344	1	1	2	Q7Z5N4	Q7Z5N4 [2085-2104]	Q7Z5N4 1xPhospho [S2097(100)]	0	2306.97	337508		High	High	0.0001134	0.0001056	3.06	73.41
FALSE	High	[R].GGGAGGNSDSDNLDSTDCNSESSSGGK.[S]	1xCarbamidomethyl [C18]; 1xDeamidated [N19]; 1xPhospho [S8(99.6)]	1.35547e-09	6.70276e-05	1	1	1	Q8IWZ3	Q8IWZ3 [1584-1610]	Q8IWZ3 1xPhospho [S1591(99.6)]	0	2612.92	365498		High	High	6.435e-05	4.6e-06	4.32	37.05
FALSE	High	[R].HGPSSSHMHNTGADSPSCSNGVASTK.[S]	1xCarbamidomethyl [C18]; 1xDeamidated [N20]; 1xOxidation [M8]; 1xPhospho [S15(96.7)]	0.004248	0.000330324	1	1	2	Q6VN20	Q6VN20 [372-397]	Q6VN20 1xPhospho [S386(96.7)]	0	2707.05	233705		High	High	0.0002336	0.002125	1.95	24.76
FALSE	High	[R].HGPSSSHMHNTGADSPSCSNGVASTK.[S]	1xCarbamidomethyl [C18]; 1xDeamidated [N20]; 1xPhospho [S15(99.4)]	1.91491e-08	6.70276e-05	1	1	4	Q6VN20	Q6VN20 [372-397]	Q6VN20 1xPhospho [S386(99.4)]	0	2691.06	1.11071e+06		High	High	6.435e-05	1.255e-05	3.91	27.64
FALSE	High	[K].NVRSDISDQEEDEESEGCPVSINLSK.[A]	1xCarbamidomethyl [C18]; 1xDeamidated [N23]; 2xPhospho [S4(100); S7(100)]	1.02669e-09	6.70276e-05	1	1	1	Q15154	Q15154 [1762-1787]	Q15154 2xPhospho [S1765(100); S1768(100)]	1	3097.22	1.40621e+06		High	High	6.435e-05	4.13e-06	4.62	98.91
FALSE	High	[R].RKTSDANETEDHLESLICK.[V]	1xCarbamidomethyl [C18]; 1xDeamidated [N7]; 1xPhospho [T/S]	0.000414921	0.000172587	1	1	3	Q09161	Q09161 [19-37]		2	2327.02	1.54358e+06		High	High	0.0001512	0.0004457	3.77	89.34
FALSE	High	[K].IALESEGRPEEQMESDNCSGGDDDWTHLSSK.[E]	1xCarbamidomethyl [C18]; 1xDeamidated [Q/N]; 1xOxidation [M13]; 1xPhospho [S19(99.4)]	3.45633e-06	6.70276e-05	1	1	3	Q13501	Q13501 [314-344]	Q13501 1xPhospho [S332(99.4)]	0	3576.41	435690		High	High	6.435e-05	8.281e-05	3.12	88.92
FALSE	High	[R].ASEIDQVVPAAQSSPINCEK.[R]	1xCarbamidomethyl [C18]; 1xDeamidated [Q/N]; 1xPhospho [S]	2.5188e-05	0.000172587	1	1	2	O94782	O94782 [54-73]		0	2223.98	421196		High	High	0.000141	0.0001538	3.81	91.57
FALSE	High	[R].SVEDVRPHHTDANNQSACFEAPDQK.[T]	1xCarbamidomethyl [C18]; 1xDeamidated [Q/N]; 1xPhospho [S1(100)]	3.34503e-15	6.70276e-05	1	1	11	Q9Y520	Q9Y520 [878-902]	Q9Y520 1xPhospho [S878(100)]	0	2933.22	2.27673e+07		High	High	6.435e-05	3.33e-08	6.25	58.66
FALSE	High	[K].NSVHEQEAINSDPELSNCENFQK.[T]	1xCarbamidomethyl [C18]; 1xDeamidated [Q/N]; 1xPhospho [S11(100)]	2.73006e-08	6.70276e-05	1	1	3	Q8IX90	Q8IX90 [109-131]	Q8IX90 1xPhospho [S119(100)]	0	2770.13	1.77967e+06		High	High	6.435e-05	1.434e-05	4.24	79.06
FALSE	High	[K].IALESEGRPEEQMESDNCSGGDDDWTHLSSK.[E]	1xCarbamidomethyl [C18]; 1xDeamidated [Q/N]; 1xPhospho [S19(100)]	4.26918e-11	6.70276e-05	1	1	3	Q13501	Q13501 [314-344]	Q13501 1xPhospho [S332(100)]	0	3560.41	2.0077e+06		High	High	6.435e-05	1.231e-06	4.39	94.78
FALSE	High	[R].QPSVETLDSPTGSHVEWCK.[Q]	1xCarbamidomethyl [C18]; 1xDeamidated [Q1]; 1xPhospho [T/S]	0.00761496	0.000540004	1	1	1	Q13613	Q13613 [41-59]		0	2237.94	135409		High	High	0.0004104	0.003501	1.57	91.6
FALSE	High	[R].YSQPATSTHSPQPDPLPCSAVAPSPGSDSHHGGK.[N]	1xCarbamidomethyl [C18]; 1xDeamidated [Q12]; 1xPhospho [S2(94.6)]	4.11591e-07	6.70276e-05	1	1	1	P20719	P20719 [86-119]	P20719 1xPhospho [S87(94.6)]	0	3535.52		No Quan Values	High	High	6.435e-05	3.937e-05	4.31
FALSE	High	[R].SPHSPSPIATPPSQSSSCSDAPMLSTVHSAK.[N]	1xCarbamidomethyl [C18]; 1xDeamidated [Q14]; 1xPhospho [S/T]	9.47885e-05	0.000172587	1	1	1	Q9NYF8	Q9NYF8 [225-255]		0	3229.42	164333		High	High	0.000141	0.0002369	2.36	86.12
FALSE	High	[K].MELSLNIPVNHGPQEESCGSSQLHENSGSPETSR.[S]	1xCarbamidomethyl [C18]; 1xDeamidated [Q14]; 1xPhospho [S/T]	0.000149574	0.000172587	1	1	1	O43353	O43353 [329-362]		0	3788.62	374081		High	High	0.0001512	0.0002813	1.98	103.13
FALSE	High	[K].YYMSDDISRDSDGMDEQCR.[W]	1xCarbamidomethyl [C18]; 1xDeamidated [Q17]; 1xPhospho [S/Y]	0.000391004	0.000172587	1	1	1	P46100	P46100 [203-221]		1	2423.85	204704		High	High	0.0001512	0.0004325	2.64	76.9
FALSE	High	[K].KSEAGHASSPDSEVTSLCQK.[E]	1xCarbamidomethyl [C18]; 1xDeamidated [Q19]; 1xPhospho [S9(100)]	2.08229e-15	6.70276e-05	1	1	5	Q6NZY4	Q6NZY4 [590-609]	Q6NZY4 1xPhospho [S598(100)]	1	2198.93	1.84329e+06		High	High	6.435e-05	2.67e-08	6.21	55.45
FALSE	High	[K].KSEAGHASSPDSEVTSLCQK.[E]	1xCarbamidomethyl [C18]; 1xDeamidated [Q19]; 2xPhospho [S/T]	0.000585536	0.000172587	1	1	1	Q6NZY4	Q6NZY4 [590-609]		1	2278.89	131996		High	High	0.0001512	0.0005348	2.69	67.13
FALSE	High	[K].GVSASAVPFTPSSPLLSCSQEGSR.[H]	1xCarbamidomethyl [C18]; 1xDeamidated [Q20]; 1xPhospho [S/T]	0.0102113	0.000589123	1	1	2	Q9Y2X7	Q9Y2X7 [559-582]		0	2502.12	187022		High	High	0.0004358	0.004545	1.88	115.15
FALSE	High	[K].YELHAATDTTPSVVVHVCESDQEK.[E]	1xCarbamidomethyl [C18]; 1xDeamidated [Q22]; 1xPhospho [S20(100)]	2.81039e-06	6.70276e-05	1	1	1	P53805	P53805 [199-222]	P53805 1xPhospho [S218(100)]	0	2796.21		No Quan Values	High	High	6.435e-05	7.735e-05	3.87
FALSE	High	[K].QQIENGSGAEDNGDSSHCSNASTHSNQEAGPSNKR.[T]	1xCarbamidomethyl [C18]; 1xDeamidated [Q27]; 1xPhospho [S/T]	0.00541167	0.000441662	1	1	1	Q99496	Q99496 [162-196]		1	3751.49	298864		High	High	0.0003278	0.002605	2.37	29.19
FALSE	High	[K].RTEQDHYETDYTTGGESCDELEEDWIR.[E]	1xCarbamidomethyl [C18]; 1xDeamidated [Q4]; 1xPhospho [T/S/Y]	7.84282e-05	0.000172587	1	1	1	Q16625	Q16625 [392-418]		1	3415.32	157443		High	High	0.000141	0.0002215	3.66	104.03
FALSE	High	[R].AETASQSQRSPISDNSGCDAPGNSNPSLSVPSSAESEK.[Q]	1xCarbamidomethyl [C18]; 1xDeamidated [Q6]; 1xPhospho [T3(97.7)]	2.07341e-07	6.70276e-05	1	1	1	Q99590	Q99590 [329-366]	Q99590 1xPhospho [T331(97.7)]	1	3929.66	625995		High	High	6.435e-05	3.059e-05	3.62	76.43
FALSE	High	[R].AQTPENKPGHMEQDEDSCTAQPELAK.[D]	1xCarbamidomethyl [C18]; 1xOxidation [M11]; 1xPhospho [T3(100)]	1.0752e-05	0.00015344	1	1	1	Q76I76	Q76I76 [793-818]	Q76I76 1xPhospho [T795(100)]	0	3007.24	276142		High	High	0.0001134	0.0001187	2.06	45.39
FALSE	High	[K].IALESEGRPEEQMESDNCSGGDDDWTHLSSK.[E]	1xCarbamidomethyl [C18]; 1xOxidation [M13]; 1xPhospho [S19(100)]	1.48276e-13	6.70276e-05	1	1	6	Q13501	Q13501 [314-344]	Q13501 1xPhospho [S332(100)]	0	3575.42	5.97292e+06		High	High	6.435e-05	1.416e-07	5.09	87.99
FALSE	High	[K].IALESEGRPEEQMESDNCSGGDDDWTHLSSK.[E]	1xCarbamidomethyl [C18]; 1xOxidation [M13]; 2xPhospho [S15(100); S19(100)]	6.57267e-11	6.70276e-05	1	1	1	Q13501	Q13501 [314-344]	Q13501 2xPhospho [S328(100); S332(100)]	0	3655.39	1.3715e+06		High	High	6.435e-05	1.451e-06	5	92.19
FALSE	High	[K].YYMSDDISRDSDGMDEQCR.[W]	1xCarbamidomethyl [C18]; 1xOxidation [M14]; 1xPhospho [S/Y]	0.00422297	0.000330324	1	1	1	P46100	P46100 [203-221]		1	2438.86		No Quan Values	High	High	0.0002336	0.002118	1.87
FALSE	High	[R].QDPVTYISETDEEDDFMCK.[K]	1xCarbamidomethyl [C18]; 1xOxidation [M17]; 1xPhospho [S8(99.5)]	2.13452e-05	0.000172587	1	1	2	P35251	P35251 [101-119]	P35251 1xPhospho [S108(99.5)]	0	2417.9	649749		High	High	0.000141	0.0001463	3.21	97.81
FALSE	High	[R].SPHSPSPIATPPSQSSSCSDAPMLSTVHSAK.[N]	1xCarbamidomethyl [C18]; 1xOxidation [M23]; 2xPhospho [S1(99.4); S/T]	0.00461438	0.000330324	1	1	1	Q9NYF8	Q9NYF8 [225-255]	Q9NYF8 2xPhospho [S225(99.4); S/T]	0	3324.39		No Quan Values	High	High	0.0002336	0.002273	1.99
FALSE	High	[R].HGPSSSHMHNTGADSPSCSNGVASTK.[S]	1xCarbamidomethyl [C18]; 1xOxidation [M8]; 1xPhospho [S/T]	0.067774	0.00345114	1	1	1	Q6VN20	Q6VN20 [372-397]		0	2706.07	130004		High	High	0.002115	0.02889	1.19	21.83
FALSE	High	[K].ENSSPSVTSANLDHTKPCWYWDK.[K]	1xCarbamidomethyl [C18]; 1xPhospho [S/T/Y]	5.50464e-11	6.70276e-05	1	1	3	O75909	O75909 [6-28]		0	2802.19	3.6845e+06		High	High	6.435e-05	1.355e-06	6.14	97.65
FALSE	High	[K].MELSLNIPVNHGPQEESCGSSQLHENSGSPETSR.[S]	1xCarbamidomethyl [C18]; 1xPhospho [S/T]	1.57555e-08	6.70276e-05	1	1	1	O43353	O43353 [329-362]		0	3787.63	825225		High	High	6.435e-05	1.167e-05	3.48	101.23
FALSE	High	[R].SVEDVRPHHTDANNQSACFEAPDQK.[T]	1xCarbamidomethyl [C18]; 1xPhospho [S/T]	0.000267439	0.000172587	1	1	1	Q9Y520	Q9Y520 [878-902]		0	2932.23	184019		High	High	0.0001512	0.0003605	2.03	55.82
FALSE	High	[R].TPLLSSLSATSNNSTVACIDR.[N]	1xCarbamidomethyl [C18]; 1xPhospho [S/T]	0.000182971	0.000172587	1	1	2	P00533	P00533 [1032-1052]		0	2287.06	367223		High	High	0.0001512	0.000306	2.5	111.79
FALSE	High	[R].SRSLTLLPHGTPNSASPCSQR.[H]	1xCarbamidomethyl [C18]; 1xPhospho [S/T]	0.11462	0.0055859	1	1	1	Q9BXB5	Q9BXB5 [186-206]		1	2346.1	125326		High	High	0.003359	0.0503	1.46	80
FALSE	High	[R].LSGGSHSYGGESPRLSPCSSIGK.[L]	1xCarbamidomethyl [C18]; 1xPhospho [S/Y]	0.0439134	0.00226993	1	1	2	Q13905	Q13905 [334-356]		1	2400.06	231196		High	High	0.001456	0.01861	1.23	69.18
FALSE	High	[R].SEDEDSLEEAGSPAPGPCPR.[S]	1xCarbamidomethyl [C18]; 1xPhospho [S1(100)]	6.72256e-07	6.70276e-05	1	1	2	Q8TBB5	Q8TBB5 [413-432]	Q8TBB5 1xPhospho [S413(100)]	0	2179.85	625818		High	High	6.435e-05	4.699e-05	4.36	72.1
FALSE	High	[K].NSVHEQEAINSDPELSNCENFQK.[T]	1xCarbamidomethyl [C18]; 1xPhospho [S11(100)]	7.3696e-08	6.70276e-05	1	1	1	Q8IX90	Q8IX90 [109-131]	Q8IX90 1xPhospho [S119(100)]	0	2769.15	4920686		High	High	6.435e-05	2.084e-05	3.65	74.62
FALSE	High	[K].YYMSDDISRDSDGMDEQCR.[W]	1xCarbamidomethyl [C18]; 1xPhospho [S11(100)]	9.90371e-08	6.70276e-05	1	1	1	P46100	P46100 [203-221]	P46100 1xPhospho [S213(100)]	1	2422.86	384086		High	High	6.435e-05	2.325e-05	2.66	74.04
FALSE	High	[K].TGTLQDLIQHGSPINNECHPSLER.[K]	1xCarbamidomethyl [C18]; 1xPhospho [S12(100)]	6.30512e-16	6.70276e-05	1	1	6	Q5VWN6	Q5VWN6 [1014-1037]	Q5VWN6 1xPhospho [S1025(100)]	0	2796.28	7.05736e+06		High	High	6.435e-05	1.615e-09	9.01	100.58
FALSE	High	[K].GVSASAVPFTPSSPLLSCSQEGSR.[H]	1xCarbamidomethyl [C18]; 1xPhospho [S13(100)]	2.8963e-08	6.70276e-05	1	1	1	Q9Y2X7	Q9Y2X7 [559-582]	Q9Y2X7 1xPhospho [S571(100)]	0	2501.14	703771		High	High	6.435e-05	1.468e-05	3.62	112.23
FALSE	High	[R].HGPSSSHMHNTGADSPSCSNGVASTK.[S]	1xCarbamidomethyl [C18]; 1xPhospho [S15(100)]	1.55618e-06	6.70276e-05	1	1	3	Q6VN20	Q6VN20 [372-397]	Q6VN20 1xPhospho [S386(100)]	0	2690.07	508428		High	High	6.435e-05	6.323e-05	2.93	27.26
FALSE	High	[K].RTEQDHYETDYTTGGESCDELEEDWIR.[E]	1xCarbamidomethyl [C18]; 1xPhospho [S17(100)]	2.06457e-13	6.70276e-05	1	1	1	Q16625	Q16625 [392-418]	Q16625 1xPhospho [S408(100)]	1	3414.34	1.57309e+06		High	High	6.435e-05	1.606e-07	6.96	101.33
FALSE	High	[K].IALESEGRPEEQMESDNCSGGDDDWTHLSSK.[E]	1xCarbamidomethyl [C18]; 1xPhospho [S19(100)]	6.30512e-16	6.70276e-05	1	1	3	Q13501	Q13501 [314-344]	Q13501 1xPhospho [S332(100)]	0	3559.43	1.12717e+07		High	High	6.435e-05	6.736e-12	7.95	93.33
FALSE	High	[R].EGLELPPEGVYMVQPQGCSDEEDHAEEPSK.[D]	1xCarbamidomethyl [C18]; 1xPhospho [S19(100)]	9.53303e-09	6.70276e-05	1	1	1	Q86V15	Q86V15 [112-141]	Q86V15 1xPhospho [S130(100)]	0	3436.42	493669		High	High	6.435e-05	9.649e-06	3.76	114.61
FALSE	High	[R].YSQPATSTHSPQPDPLPCSAVAPSPGSDSHHGGK.[N]	1xCarbamidomethyl [C18]; 1xPhospho [S2(95.4)]	1.54786e-08	6.70276e-05	1	1	1	P20719	P20719 [86-119]	P20719 1xPhospho [S87(95.4)]	0	3534.54	603078		High	High	6.435e-05	1.158e-05	3.68	71.46
FALSE	High	[K].YELHAATDTTPSVVVHVCESDQEK.[E]	1xCarbamidomethyl [C18]; 1xPhospho [S20(100)]	8.42019e-09	6.70276e-05	1	1	1	P53805	P53805 [199-222]	P53805 1xPhospho [S218(100)]	0	2795.22	1.17609e+06		High	High	6.435e-05	9.193e-06	3.84	89.23
FALSE	High	[K].YELHAGTESTPSVVVHVCESETEEEEETK.[N]	1xCarbamidomethyl [C18]; 1xPhospho [S20(99.4)]	2.22582e-07	6.70276e-05	1	1	1	Q9UKA8	Q9UKA8 [184-212]	Q9UKA8 1xPhospho [S203(99.4)]	0	3385.43	462198		High	High	6.435e-05	3.141e-05	3.09	90.82
FALSE	High	[K].RLELGNLGNPQMSQQTSCASLDSPGR.[I]	1xCarbamidomethyl [C18]; 1xPhospho [S23(100)]	9.74422e-16	6.70276e-05	1	1	1	Q13415	Q13415 [236-261]	Q13415 1xPhospho [S258(100)]	1	2896.31	512231		High	High	6.435e-05	1.871e-08	6.25	98.99
FALSE	High	[K].APSPTGPALISGASPVHCAADGTVELK.[A]	1xCarbamidomethyl [C18]; 1xPhospho [S3(100)]	1.41049e-14	6.70276e-05	1	1	1	Q76L83	Q76L83 [832-858]	Q76L83 1xPhospho [S834(100)]	0	2683.28		No Quan Values	High	High	6.435e-05	5.769e-08	5.49
FALSE	High	[K].RKSPPEALSGSLPPATTCPASSTPAPTIIPAPAAPGKPASAATVK.[R]	1xCarbamidomethyl [C18]; 1xPhospho [S3(95.1)]	0.020753	0.00109057	1	1	1	Q8IWZ8	Q8IWZ8 [336-380]	Q8IWZ8 1xPhospho [S338(95.1)]	2	4399.27		No Quan Values	High	High	0.0007634	0.008852	2.08
FALSE	High	[R].RGSVTVLSGYAADEITHCIRPQDIK.[E]	1xCarbamidomethyl [C18]; 1xPhospho [S3(99.6)]	2.29634e-13	6.70276e-05	1	1	1	Q6P6C2	Q6P6C2 [250-274]	Q6P6C2 1xPhospho [S252(99.6)]	1	2866.39	1063976		High	High	6.435e-05	1.673e-07	5.55	111.21
FALSE	High	[K].GYDSEDDTWEPEQHLVNCEEYIHDFNRR.[H]	1xCarbamidomethyl [C18]; 1xPhospho [S4(100)]	4.0939e-09	6.70276e-05	1	1	1	Q9Y232	Q9Y232 [85-112]	Q9Y232 1xPhospho [S88(100)]	1	3633.46		No Quan Values	High	High	6.435e-05	6.99e-06	3.43
FALSE	High	[K].GYDSEDDTWEPEQHLVNCEEYIHDFNR.[R]	1xCarbamidomethyl [C18]; 1xPhospho [S4(100)]	6.30512e-16	6.70276e-05	1	1	2	Q9Y232	Q9Y232 [85-111]	Q9Y232 1xPhospho [S88(100)]	0	3477.36	2.55639e+06		High	High	6.435e-05	2.441e-09	5.79	114.94
FALSE	High	[K].GYTSDDDTWEPEIHLEDCK.[E]	1xCarbamidomethyl [C18]; 1xPhospho [S4(100)]	3.6492e-10	6.70276e-05	1	1	3	Q99549	Q99549 [82-100]	Q99549 1xPhospho [S85(100)]	0	2389.92	7.17645e+06		High	High	6.435e-05	2.786e-06	3.95	105.07
FALSE	High	[R].QLAALIGESEAQAGQETCQDTQSQQLGSQPSSNPTPSPLDASPR.[R]	1xCarbamidomethyl [C18]; 1xPhospho [S42(100)]	6.40189e-12	6.70276e-05	1	1	1	Q01970	Q01970 [875-918]	Q01970 1xPhospho [S916(100)]	0	4660.11	537347		High	High	6.435e-05	5.956e-07	4.3	112.44
FALSE	High	[R].LRRPSPPEPWDEEDGASCSTFFGSEER.[T]	1xCarbamidomethyl [C18]; 1xPhospho [S5(100)]	3.9812e-15	6.70276e-05	1	1	3	Q9P1Y6	Q9P1Y6 [932-958]	Q9P1Y6 1xPhospho [S936(100)]	1	3218.35	1.39825e+06		High	High	6.435e-05	3.563e-08	5.52	105.62
FALSE	High	[R].EREDESEDESDILEESPCGR.[W]	1xCarbamidomethyl [C18]; 1xPhospho [S6(100)]	0.00144438	0.000227688	1	1	2	Q9NSY0	Q9NSY0 [17-36]	Q9NSY0 1xPhospho [S22(100)]	1	2460.93	211833		High	High	0.0001797	0.0009361	3.05	76.57
FALSE	High	[K].QQIENGSGAEDNGDSSHCSNASTHSNQEAGPSNKR.[T]	1xCarbamidomethyl [C18]; 1xPhospho [S7(100)]	3.83618e-09	6.70276e-05	1	1	1	Q99496	Q99496 [162-196]	Q99496 1xPhospho [S168(100)]	1	3750.51	347645		High	High	6.435e-05	6.832e-06	3.95	27.46
FALSE	High	[K].QQIENGSGAEDNGDSSHCSNASTHSNQEAGPSNK.[R]	1xCarbamidomethyl [C18]; 1xPhospho [S7(100)]	1.3511e-08	6.70276e-05	1	1	1	Q99496	Q99496 [162-195]	Q99496 1xPhospho [S168(100)]	0	3594.41	443563		High	High	6.435e-05	1.1e-05	3.13	29.83
FALSE	High	[R].GGGAGGNSDSDNLDSTDCNSESSSGGK.[S]	1xCarbamidomethyl [C18]; 1xPhospho [S8(100)]	1.47008e-14	6.70276e-05	1	1	2	Q8IWZ3	Q8IWZ3 [1584-1610]	Q8IWZ3 1xPhospho [S1591(100)]	0	2611.93	2.41427e+06		High	High	6.435e-05	5.867e-08	5.45	33.9
FALSE	High	[R].QDPVTYISETDEEDDFMCK.[K]	1xCarbamidomethyl [C18]; 1xPhospho [S8(99.6)]	9.81359e-07	6.70276e-05	1	1	1	P35251	P35251 [101-119]	P35251 1xPhospho [S108(99.6)]	0	2401.91	1.49326e+06		High	High	6.435e-05	5.372e-05	4.95	108.34
FALSE	High	[R].QPSVETLDSPTGSHVEWCK.[Q]	1xCarbamidomethyl [C18]; 1xPhospho [S9(100)]	3.00086e-08	6.70276e-05	1	1	2	Q13613	Q13613 [41-59]	Q13613 1xPhospho [S49(100)]	0	2236.96	1.0409e+06		High	High	6.435e-05	1.487e-05	4.22	89.43
FALSE	High	[K].KSEAGHASSPDSEVTSLCQK.[E]	1xCarbamidomethyl [C18]; 1xPhospho [S9(100)]	2.26075e-15	6.70276e-05	1	1	2	Q6NZY4	Q6NZY4 [590-609]	Q6NZY4 1xPhospho [S598(100)]	1	2197.94	3637441		High	High	6.435e-05	2.769e-08	6.13	54.06
FALSE	High	[R].RKTSDANETEDHLESLICK.[V]	1xCarbamidomethyl [C18]; 1xPhospho [T3(100)]	8.26766e-07	6.70276e-05	1	1	2	Q09161	Q09161 [19-37]	Q09161 1xPhospho [T21(100)]	2	2326.04	1.44055e+06		High	High	6.435e-05	5.058e-05	3.73	86.1
FALSE	High	[K].AETEEAEEPEEDGEEHVCVSASK.[H]	1xCarbamidomethyl [C18]; 1xPhospho [T3(100)]	1.39392e-14	6.70276e-05	1	1	1	P46821	P46821 [946-968]	P46821 1xPhospho [T948(100)]	0	2641.01	2.56149e+06		High	High	6.435e-05	5.741e-08	6.38	61.06
FALSE	High	[R].AQTPENKPGHMEQDEDSCTAQPELAK.[D]	1xCarbamidomethyl [C18]; 1xPhospho [T3(100)]	2.67782e-13	6.70276e-05	1	1	1	Q76I76	Q76I76 [793-818]	Q76I76 1xPhospho [T795(100)]	0	2991.25	395102		High	High	6.435e-05	1.775e-07	4.12	54.04
FALSE	High	[R].SSTSGATSFGSNEEISECLSEK.[S]	1xCarbamidomethyl [C18]; 1xPhospho [T3(98.5)]	5.434e-07	6.70276e-05	1	1	1	Q5VT06	Q5VT06 [2421-2442]	Q5VT06 1xPhospho [T2423(98.5)]	0	2386.96	760001		High	High	6.435e-05	4.351e-05	3.79	92.21
FALSE	High	[R].AETASQSQRSPISDNSGCDAPGNSNPSLSVPSSAESEK.[Q]	1xCarbamidomethyl [C18]; 1xPhospho [T3(99.1)]	2.67636e-11	6.70276e-05	1	1	1	Q99590	Q99590 [329-366]	Q99590 1xPhospho [T331(99.1)]	1	3928.68	3.56311e+06		High	High	6.435e-05	1.028e-06	4.76	75.12
FALSE	High	[R].HGPSSSHMHNTGADSPSCSNGVASTK.[S]	1xCarbamidomethyl [C18]; 2xDeamidated [N10; N20]; 1xPhospho [S/T]	0.00584283	0.000494115	1	1	1	Q6VN20	Q6VN20 [372-397]		0	2692.04	82634.1		High	High	0.0003562	0.002782	1.56	31.92
FALSE	High	[K].MELSLNIPVNHGPQEESCGSSQLHENSGSPETSR.[S]	1xCarbamidomethyl [C18]; 2xDeamidated [N10; N26]; 1xPhospho [S/T]	1.67507e-05	0.00015344	1	1	1	O43353	O43353 [329-362]		0	3789.6		No Quan Values	High	High	0.0001134	0.0001359	2.74
FALSE	High	[K].TGTLQDLIQHGSPINNECHPSLER.[K]	1xCarbamidomethyl [C18]; 2xDeamidated [N16; Q/N]; 1xPhospho [T3(98.3)]	0.000115934	0.000172587	1	1	3	Q5VWN6	Q5VWN6 [1014-1037]	Q5VWN6 1xPhospho [T1016(98.3)]	0	2798.25	253231		High	High	0.000141	0.0002555	2.09	106.59
FALSE	High	[K].QQIENGSGAEDNGDSSHCSNASTHSNQEAGPSNKR.[T]	1xCarbamidomethyl [C18]; 2xDeamidated [N5; N12]; 1xPhospho [T/S]	0.0770958	0.00372598	1	1	1	Q99496	Q99496 [162-196]		1	3752.47		No Quan Values	High	High	0.002312	0.03303	2.13
FALSE	High	[R].QDVLLGQDSGFGLVKDPCYLAGPGSR.[S]	1xCarbamidomethyl [C18]; 2xDeamidated [Q1; Q7]; 1xPhospho [S9(100)]	0.108355	0.005313	1	1	1	Q8TF72	Q8TF72 [1251-1276]	Q8TF72 1xPhospho [S1259(100)]	1	2831.3		No Quan Values	High	High	0.003237	0.04738	2.08
FALSE	High	[K].IALESEGRPEEQMESDNCSGGDDDWTHLSSK.[E]	1xCarbamidomethyl [C18]; 2xDeamidated [Q12; N17]; 1xOxidation [M13]; 1xPhospho [S/T]	0.166084	0.00804676	1	1	1	Q13501	Q13501 [314-344]		0	3577.39	136514		High	High	0.004813	0.07566	1	90.33
FALSE	High	[R].SVEDVRPHHTDANNQSACFEAPDQK.[T]	1xCarbamidomethyl [C18]; 2xDeamidated [Q15; Q/N]; 1xPhospho [S1(100)]	7.04704e-16	6.70276e-05	1	1	4	Q9Y520	Q9Y520 [878-902]	Q9Y520 1xPhospho [S878(100)]	0	2934.2	5270169		High	High	6.435e-05	1.61e-08	6.72	60.4
FALSE	High	[K].SGEIPSEQHPGASASPPCASPPVSAPASWDFGVPQR.[M]	1xCarbamidomethyl [C18]; 2xDeamidated [Q8; Q35]; 2xPhospho [S15(95.3); S20(96.5)]	0.0719116	0.00354482	1	1	1	Q07687	Q07687 [213-248]	Q07687 2xPhospho [S227(95.3); S232(96.5)]	0	3819.6	241936		High	High	0.00219	0.03079	2.14	118.91
FALSE	High	[R].RDSFIGTPYWMAPEVVMCETSK.[D]	1xCarbamidomethyl [C18]; 2xOxidation [M11; M17]; 1xPhospho [S3(100)]	8.05726e-10	6.70276e-05	1	1	1	Q9H2G2	Q9H2G2 [187-208]	Q9H2G2 1xPhospho [S189(100)]	1	2716.15	513704		High	High	6.435e-05	3.773e-06	3.58	117.85
FALSE	High	[R].TPLLSSLSATSNNSTVACIDR.[N]	1xCarbamidomethyl [C18]; 2xPhospho [S/T]	0.0212367	0.00109057	1	1	1	P00533	P00533 [1032-1052]		0	2367.03	112793		High	High	0.0007634	0.009043	1.28	112.75
FALSE	High	[R].SPPRPSPGGLHYSDEDICNK.[Y]	1xCarbamidomethyl [C18]; 2xPhospho [S1(100); S13(100)]	0.00673007	0.000540004	1	1	1	Q7Z5N4	Q7Z5N4 [2085-2104]	Q7Z5N4 2xPhospho [S2085(100); S2097(100)]	0	2385.96		No Quan Values	High	High	0.0003863	0.003145	2.83
FALSE	High	[R].SEDEDSLEEAGSPAPGPCPR.[S]	1xCarbamidomethyl [C18]; 2xPhospho [S1(100); S6(100)]	2.38171e-06	6.70276e-05	1	1	1	Q8TBB5	Q8TBB5 [413-432]	Q8TBB5 2xPhospho [S413(100); S418(100)]	0	2259.81	426447		High	High	6.435e-05	7.308e-05	3.64	69.33
FALSE	High	[R].SPHSPSPIATPPSQSSSCSDAPMLSTVHSAK.[N]	1xCarbamidomethyl [C18]; 2xPhospho [S1(99); S4(99)]	2.11616e-06	6.70276e-05	1	1	2	Q9NYF8	Q9NYF8 [225-255]	Q9NYF8 2xPhospho [S225(99); S228(99)]	0	3308.4	299170		High	High	6.435e-05	7.021e-05	2.91	90.53
FALSE	High	[K].IALESEGRPEEQMESDNCSGGDDDWTHLSSK.[E]	1xCarbamidomethyl [C18]; 2xPhospho [S15(100); S19(100)]	1.48993e-09	6.70276e-05	1	1	1	Q13501	Q13501 [314-344]	Q13501 2xPhospho [S328(100); S332(100)]	0	3639.39	1.76804e+06		High	High	6.435e-05	4.767e-06	4.95	96.32
FALSE	High	[K].SGEIPSEQHPGASASPPCASPPVSAPASWDFGVPQR.[M]	1xCarbamidomethyl [C18]; 2xPhospho [S15(99.3); S20(100)]	9.05826e-06	0.00015344	1	1	1	Q07687	Q07687 [213-248]	Q07687 2xPhospho [S227(99.3); S232(100)]	0	3817.64	1.20041e+06		High	High	0.0001134	0.0001128	3.73	117.26
FALSE	High	[K].APSPTGPALISGASPVHCAADGTVELK.[A]	1xCarbamidomethyl [C18]; 2xPhospho [S3(100); S14(100)]	5.55214e-10	6.70276e-05	1	1	1	Q76L83	Q76L83 [832-858]	Q76L83 2xPhospho [S834(100); S845(100)]	0	2763.25	1.51071e+06		High	High	6.435e-05	3.27e-06	5.29	108.74
FALSE	High	[K].NVRSDISDQEEDEESEGCPVSINLSK.[A]	1xCarbamidomethyl [C18]; 2xPhospho [S4(100); S7(100)]	5.67285e-13	6.70276e-05	1	1	1	Q15154	Q15154 [1762-1787]	Q15154 2xPhospho [S1765(100); S1768(100)]	1	3096.24		No Quan Values	High	High	6.435e-05	2.366e-07	7.05
FALSE	High	[K].YFGFDDLSESEDDEDDDCQVER.[K]	1xCarbamidomethyl [C18]; 2xPhospho [S8(100); S10(100)]	9.36033e-07	6.70276e-05	1	1	2	Q7Z5K2	Q7Z5K2 [452-473]	Q7Z5K2 2xPhospho [S459(100); S461(100)]	0	2844.94	2.45716e+06		High	High	6.435e-05	5.29e-05	4.54	114.36
FALSE	High	[K].KSEAGHASSPDSEVTSLCQK.[E]	1xCarbamidomethyl [C18]; 2xPhospho [S8(100); S9(100)]	5.16624e-06	6.70276e-05	1	1	1	Q6NZY4	Q6NZY4 [590-609]	Q6NZY4 2xPhospho [S597(100); S598(100)]	1	2277.91	257314		High	High	6.435e-05	9.456e-05	3.76	59.35
FALSE	High	[R].GGGAGGNSDSDNLDSTDCNSESSSGGK.[S]	1xCarbamidomethyl [C18]; 2xPhospho [S8(99.5); S10(99.5)]	8.668e-07	6.70276e-05	1	1	1	Q8IWZ3	Q8IWZ3 [1584-1610]	Q8IWZ3 2xPhospho [S1591(99.5); S1593(99.5)]	0	2691.9	136695		High	High	6.435e-05	5.138e-05	3.15	33.97
FALSE	High	[K].RTEQDHYETDYTTGGESCDELEEDWIR.[E]	1xCarbamidomethyl [C18]; 2xPhospho [T13(100); S17(100)]	8.99078e-11	6.70276e-05	1	1	1	Q16625	Q16625 [392-418]	Q16625 2xPhospho [T404(100); S408(100)]	1	3494.3	693754		High	High	6.435e-05	1.633e-06	4.79	104.14
FALSE	High	[R].SVEDVRPHHTDANNQSACFEAPDQK.[T]	1xCarbamidomethyl [C18]; 3xDeamidated [N14; Q15; Q24]; 1xPhospho [S1(100)]	1.99045e-09	6.70276e-05	1	1	2	Q9Y520	Q9Y520 [878-902]	Q9Y520 1xPhospho [S878(100)]	0	2935.18	1.10648e+06		High	High	6.435e-05	5.316e-06	5.14	62.91
FALSE	High	[K].TGTLQDLIQHGSPINNECHPSLER.[K]	1xCarbamidomethyl [C18]; 3xDeamidated [Q5; Q9; N16]; 1xPhospho [S12(100)]	0.0154503	0.000843969	1	1	1	Q5VWN6	Q5VWN6 [1014-1037]	Q5VWN6 1xPhospho [S1025(100)]	0	2799.23	199211		High	High	0.000603	0.006693	2.21	106.6
FALSE	High	[R].AETASQSQRSPISDNSGCDAPGNSNPSLSVPSSAESEK.[Q]	1xCarbamidomethyl [C18]; 3xDeamidated [Q6; N23; N25]; 1xPhospho [S13(94.4)]	0.0137539	0.000843969	1	1	1	Q99590	Q99590 [329-366]	Q99590 1xPhospho [S341(94.4)]	1	3931.63	517220		High	High	0.000603	0.005991	2.78	75.96
FALSE	High	[R].AETASQSQRSPISDNSGCDAPGNSNPSLSVPSSAESEK.[Q]	1xCarbamidomethyl [C18]; 3xPhospho [S10(98.7); S13(98.7); S16(98.7)]	6.00841e-07	6.70276e-05	1	1	1	Q99590	Q99590 [329-366]	Q99590 3xPhospho [S338(98.7); S341(98.7); S344(98.7)]	1	4088.61	631781		High	High	6.435e-05	4.513e-05	2.38	78.2
FALSE	High	[K].NVRSDISDQEEDEESEGCPVSINLSK.[A]	1xCarbamidomethyl [C18]; 3xPhospho [S4(100); S7(100); S15(100)]	1.98512e-10	6.70276e-05	1	1	1	Q15154	Q15154 [1762-1787]	Q15154 3xPhospho [S1765(100); S1768(100); S1776(100)]	1	3176.21	2.59775e+06		High	High	6.435e-05	2.211e-06	7.2	96.02
FALSE	High	[R].EAAAESDRELNEDDSTDCDDDVQR.[E]	1xCarbamidomethyl [C18]; 3xPhospho [S6(100); S15(100); T16(100)]	0.00325502	0.000276275	1	1	1	Q8WU17	Q8WU17 [620-643]	Q8WU17 3xPhospho [S625(100); S634(100); T635(100)]	1	2994.99		No Quan Values	High	High	0.0002038	0.00171	2.44
FALSE	High	[K].KQQIENGSGAEDNGDSSHCSNASTHSNQEAGPSNK.[R]	1xCarbamidomethyl [C19]; 1xDeamidated [N/Q]; 1xPhospho [S8(100)]	1.098e-06	6.70276e-05	1	1	3	Q99496	Q99496 [161-195]	Q99496 1xPhospho [S168(100)]	1	3723.48	703485		High	High	6.435e-05	5.588e-05	2.94	28.47
FALSE	High	[K].KQQIENGSGAEDNGDSSHCSNASTHSNQEAGPSNKR.[T]	1xCarbamidomethyl [C19]; 1xDeamidated [N/Q]; 1xPhospho [S8(100)]	0.00270892	0.000276275	1	1	2	Q99496	Q99496 [161-196]	Q99496 1xPhospho [S168(100)]	2	3879.59	249941		High	High	0.0002038	0.001484	2.47	26.61
FALSE	High	[R].TELLAAGSPGENKSPPRPCGLNHSDSLSR.[S]	1xCarbamidomethyl [C19]; 1xDeamidated [N12]; 1xPhospho [S/T]	0.0265606	0.00144392	1	1	1	Q9H8M5	Q9H8M5 [736-764]		1	3128.45		No Quan Values	High	High	0.0009546	0.01128	2.36
FALSE	High	[R].SMVSPVPSPTGTISVPNSCPASPR.[G]	1xCarbamidomethyl [C19]; 1xDeamidated [N17]; 1xOxidation [M2]; 2xPhospho [S4(100); S/T]	0.00240606	0.000276275	1	1	1	P85037	P85037 [236-259]	P85037 2xPhospho [S239(100); S/T]	0	2602.1	171293		High	High	0.0002038	0.001356	2.13	98.18
FALSE	High	[R].SMVSPVPSPTGTISVPNSCPASPR.[G]	1xCarbamidomethyl [C19]; 1xDeamidated [N17]; 1xPhospho [S22(99.5)]	0.00743797	0.000540004	1	1	2	P85037	P85037 [236-259]	P85037 1xPhospho [S257(99.5)]	0	2506.14	259021		High	High	0.0004104	0.003421	1.94	108.43
FALSE	High	[R].SMVSPVPSPTGTISVPNSCPASPR.[G]	1xCarbamidomethyl [C19]; 1xDeamidated [N17]; 2xPhospho [S22(99); S/T]	0.00166556	0.000227688	1	1	3	P85037	P85037 [236-259]	P85037 2xPhospho [S257(99); S/T]	0	2586.1	784885		High	High	0.0001797	0.001035	3.62	110.71
FALSE	High	[R].SMVSPVPSPTGTISVPNSCPASPR.[G]	1xCarbamidomethyl [C19]; 1xDeamidated [N17]; 3xPhospho [S4(100); S8(98.9); S22(100)]	0.00023333	0.000172587	1	1	2	P85037	P85037 [236-259]	P85037 3xPhospho [S239(100); S243(98.9); S257(100)]	0	2666.07	1.35448e+06		High	High	0.0001512	0.000339	3.18	108.76
FALSE	High	[K].KNSVHEQEAINSDPELSNCENFQK.[T]	1xCarbamidomethyl [C19]; 1xDeamidated [N18]; 1xPhospho [S12(100)]	3.00414e-12	6.70276e-05	1	1	1	Q8IX90	Q8IX90 [108-131]	Q8IX90 1xPhospho [S119(100)]	1	2898.22		No Quan Values	High	High	6.435e-05	4.463e-07	6.01
FALSE	High	[R].AHSLGGLDPAFTSTEDLNCK.[E]	1xCarbamidomethyl [C19]; 1xDeamidated [N18]; 1xPhospho [S13(98.6)]	3.62369e-06	6.70276e-05	1	1	1	O60292	O60292 [389-408]	O60292 1xPhospho [S401(98.6)]	0	2213.94	611147		High	High	6.435e-05	8.423e-05	2.94	101.14
FALSE	High	[R].GIQYIDLSSDSEDVVSPNCSNTVQEK.[T]	1xCarbamidomethyl [C19]; 1xDeamidated [N21]; 2xPhospho [S/Y/T]	3.82381e-08	6.70276e-05	1	1	1	Q9H4L7	Q9H4L7 [88-113]		0	3045.23	342217		High	High	6.435e-05	1.629e-05	3.32	111.42
FALSE	High	[R].DINVSVGSQQPDTKDSPVCPHFTTNGNENSSIEK.[T]	1xCarbamidomethyl [C19]; 1xDeamidated [N29]; 1xPhospho [T/S]	1.695e-05	0.00015344	1	1	1	P50851	P50851 [964-997]		1	3782.65	384393		High	High	0.0001134	0.0001364	3.26	90.48
FALSE	High	[K].LQELNAHIVVSDPEDITDCPR.[T]	1xCarbamidomethyl [C19]; 1xDeamidated [N5]; 1xPhospho [S11(100)]	2.90285e-05	0.000172587	1	1	2	Q16513	Q16513 [100-120]	Q16513 1xPhospho [S110(100)]	0	2502.12	2615603		High	High	0.000141	0.0001605	2.92	107.3
FALSE	High	[K].ESSFEESNIEDPLIVTPDCQEK.[T]	1xCarbamidomethyl [C19]; 1xDeamidated [N8]; 1xPhospho [S/T]	1.29144e-05	0.00015344	1	1	1	Q96GX5	Q96GX5 [596-617]		0	2647.1		No Quan Values	High	High	0.0001134	0.0001256	2.51
FALSE	High	[R].GIQYIDLSSDSEDVVSPNCSNTVQEK.[T]	1xCarbamidomethyl [C19]; 1xDeamidated [Q/N]; 1xPhospho [S/Y/T]	8.39764e-10	6.70276e-05	1	1	3	Q9H4L7	Q9H4L7 [88-113]		0	2965.27	2.40627e+06		High	High	6.435e-05	3.832e-06	4.58	109.41
FALSE	High	[K].DPSSGQEVATPPVPQLQVCEPK.[E]	1xCarbamidomethyl [C19]; 1xDeamidated [Q]; 1xPhospho [T10(100)]	1.316e-09	6.70276e-05	1	1	4	Q9UKV3	Q9UKV3 [673-694]	Q9UKV3 1xPhospho [T682(100)]	0	2444.11	1.17467e+06		High	High	6.435e-05	4.549e-06	4.24	106.25
FALSE	High	[K].QGMSMRESPVSAPLEGLICR.[A]	1xCarbamidomethyl [C19]; 1xDeamidated [Q1]; 1xOxidation [M3]; 1xPhospho [S]	0.0563232	0.00298497	1	1	1	O75376	O75376 [1256-1275]		1	2315.02		No Quan Values	High	High	0.00184	0.02389	1.56
FALSE	High	[K].HPTPGSSDPLIQPSSPAVCPEPPSSPK.[Y]	1xCarbamidomethyl [C19]; 1xDeamidated [Q12]; 1xPhospho [S25(100)]	8.82308e-07	6.70276e-05	1	1	1	P10636	P10636 [414-440]	P10636 1xPhospho [S438(100)]	0	2847.29	763497		High	High	6.435e-05	5.175e-05	3.82	94.25
FALSE	High	[K].AAPPPPALTPDSQTVDSSCK.[T]	1xCarbamidomethyl [C19]; 1xDeamidated [Q13]; 1xPhospho [T9(100)]	0.000212207	0.000172587	1	1	3	Q9H7N4	Q9H7N4 [981-1000]	Q9H7N4 1xPhospho [T989(100)]	0	2119.93	1.0506e+06		High	High	0.0001512	0.000325	2.74	74.43
FALSE	High	[K].AAPPPPALTPDSQTVDSSCKTPEVSFLPEEATEEAGVR.[G]	1xCarbamidomethyl [C19]; 1xDeamidated [Q13]; 2xPhospho [T/S]	0.000821506	0.000172587	1	1	1	Q9H7N4	Q9H7N4 [981-1018]		1	4141.82	1.19138e+06		High	High	0.0001512	0.0006525	2.84	121.16
FALSE	High	[R].EEASLLSHSPGTSNQSQPCSPKPIR.[L]	1xCarbamidomethyl [C19]; 1xDeamidated [Q15]; 2xPhospho [S4(100); S20(100)]	0.00297831	0.000276275	1	1	1	Q9H4Z3	Q9H4Z3 [11-35]	Q9H4Z3 2xPhospho [S14(100); S30(100)]	0	2868.23		No Quan Values	High	High	0.0002038	0.001599	4.52
FALSE	High	[R].EEASLLSHSPGTSNQSQPCSPKPIR.[L]	1xCarbamidomethyl [C19]; 1xDeamidated [Q17]; 1xPhospho [S/T]	0.000487072	0.000172587	1	1	2	Q9H4Z3	Q9H4Z3 [11-35]		0	2788.26	533535		High	High	0.0001512	0.0004838	2.41	75.02
FALSE	High	[R].QEQSPNANNDQPEDLIQGCSESDSSVLR.[M]	1xCarbamidomethyl [C19]; 1xDeamidated [Q17]; 1xPhospho [S4(100)]	6.76612e-09	6.70276e-05	1	1	2	Q12830	Q12830 [1248-1275]	Q12830 1xPhospho [S1251(100)]	0	3198.32	873686		High	High	6.435e-05	8.472e-06	3.72	104.14
FALSE	High	[K].SSSVNPVLEETHEGEAPGCEEQKPTSEILSTSGK.[L]	1xCarbamidomethyl [C19]; 1xDeamidated [Q22]; 1xPhospho [S3(98.6)]	1.63422e-12	6.70276e-05	1	1	1	Q9BZV2	Q9BZV2 [210-243]	Q9BZV2 1xPhospho [S212(98.6)]	0	3694.63		No Quan Values	High	High	6.435e-05	3.541e-07	3.56
FALSE	High	[K].EDEEDEEDDDVSHVDEEDCLGVQR.[E]	1xCarbamidomethyl [C19]; 1xDeamidated [Q23]; 1xPhospho [S12(100)]	0.0670454	0.00340834	1	1	1	O75381	O75381 [324-347]	O75381 1xPhospho [S335(100)]	0	2944.05	1.53258e+06		High	High	0.002092	0.02851	3.47	78.21
FALSE	High	[R].DGAEGQPALAETSPTAPECPPPAE.[-]	1xCarbamidomethyl [C19]; 1xDeamidated [Q6]; 1xPhospho [T12(97.9)]	0.0315079	0.00168501	1	1	1	Q13105	Q13105 [780-803]	Q13105 1xPhospho [T791(97.9)]	0	2473.01		No Quan Values	High	High	0.001084	0.01336	1.18
FALSE	High	[R].GAEAPEQEAPEEALGHSSCSSPSR.[D]	1xCarbamidomethyl [C19]; 1xDeamidated [Q7]; 1xPhospho [S]	4.40904e-10	6.70276e-05	1	1	2	Q8IY92	Q8IY92 [940-963]		0	2564.02	325708		High	High	6.435e-05	2.997e-06	3.92	66.92
FALSE	High	[K].KPVGEVHSQFSTGHANSPCTIIIGK.[A]	1xCarbamidomethyl [C19]; 1xDeamidated [Q9]; 1xPhospho [S/T]	0.0180678	0.0010473	1	1	2	P46013	P46013 [697-721]		0	2745.31	413698		High	High	0.0007424	0.007745	2.36	88.86
FALSE	High	[K].KMELSLNIPVNHGPQEESCGSSQLHENSGSPETSR.[S]	1xCarbamidomethyl [C19]; 1xOxidation [M2]; 1xPhospho [S/T]	0.0292643	0.00149227	1	1	1	O43353	O43353 [328-362]		1	3931.72		No Quan Values	High	High	0.0009805	0.01242	1.49
FALSE	High	[R].SMVSPVPSPTGTISVPNSCPASPR.[G]	1xCarbamidomethyl [C19]; 1xOxidation [M2]; 1xPhospho [S/T]	0.0375392	0.00193152	1	1	1	P85037	P85037 [236-259]		0	2521.15		No Quan Values	High	High	0.001273	0.01591	1.26
FALSE	High	[R].SMVSPVPSPTGTISVPNSCPASPR.[G]	1xCarbamidomethyl [C19]; 1xOxidation [M2]; 2xPhospho [S22(100); S/T]	2.09129e-06	6.70276e-05	1	1	2	P85037	P85037 [236-259]	P85037 2xPhospho [S257(100); S/T]	0	2601.11	3.15831e+06		High	High	6.435e-05	6.992e-05	4.62	98.41
FALSE	High	[R].SMVSPVPSPTGTISVPNSCPASPR.[G]	1xCarbamidomethyl [C19]; 1xOxidation [M2]; 3xPhospho [S4(100); S8(99.2); S22(100)]	1.30331e-06	6.70276e-05	1	1	3	P85037	P85037 [236-259]	P85037 3xPhospho [S239(100); S243(99.2); S257(100)]	0	2681.08	3.29143e+06		High	High	6.435e-05	5.941e-05	4.49	96.02
FALSE	High	[R].LAALALASSENSSSTPEECEEMSEKPK.[K]	1xCarbamidomethyl [C19]; 1xOxidation [M22]; 1xPhospho [S14(99.1)]	7.46131e-10	6.70276e-05	1	1	2	O00567	O00567 [454-480]	O00567 1xPhospho [S467(99.1)]	0	2991.28	509985		High	High	6.435e-05	3.665e-06	4.51	86.54
FALSE	High	[R].LAALALASSENSSSTPEECEEMSEKPK.[K]	1xCarbamidomethyl [C19]; 1xOxidation [M22]; 2xPhospho [S/T]	1.51492e-05	0.00015344	1	1	2	O00567	O00567 [454-480]		0	3071.25	920016		High	High	0.0001134	0.000132	3.39	89.69
FALSE	High	[R].ELPLTQPPSAHSSITSGSCPGTPEMR.[R]	1xCarbamidomethyl [C19]; 1xOxidation [M25]; 1xPhospho [T22(100)]	0.000419877	0.000172587	1	1	2	Q9HCD6	Q9HCD6 [413-438]	Q9HCD6 1xPhospho [T434(100)]	0	2833.25	1.08001e+06		High	High	0.0001512	0.0004482	2.96	86.95
FALSE	High	[K].IDEPSTPYHSMMGDDEDACSDTEATEAMAPDILAR.[K]	1xCarbamidomethyl [C19]; 1xOxidation [M28]; 1xPhospho [S/T/Y]	8.83758e-13	6.70276e-05	1	1	2	P41236	P41236 [68-102]		0	3937.54	7.69624e+06		High	High	6.435e-05	2.799e-07	6.43	110.08
FALSE	High	[K].GGSSDSGIDTTLYTSSPSCMSLAK.[A]	1xCarbamidomethyl [C19]; 1xPhospho [S/T/Y]	0.0544982	0.00284134	1	1	1	O60292	O60292 [1304-1327]		0	2502.04	103963		High	High	0.001762	0.02316	0.95	105.92
FALSE	High	[K].HPTPGSSDPLIQPSSPAVCPEPPSSPK.[Y]	1xCarbamidomethyl [C19]; 1xPhospho [S/T]	7.33819e-14	6.70276e-05	1	1	2	P10636	P10636 [414-440]		0	2846.31	3.43247e+06		High	High	6.435e-05	1.084e-07	6.11	91.57
FALSE	High	[K].KMELSLNIPVNHGPQEESCGSSQLHENSGSPETSR.[S]	1xCarbamidomethyl [C19]; 1xPhospho [S/T]	3.5505e-07	6.70276e-05	1	1	1	O43353	O43353 [328-362]		1	3915.73	355945		High	High	6.435e-05	3.729e-05	3.51	94.52
FALSE	High	[R].SMVSPVPSPTGTISVPNSCPASPR.[G]	1xCarbamidomethyl [C19]; 1xPhospho [S/T]	2.34115e-08	6.70276e-05	1	1	3	P85037	P85037 [236-259]		0	2505.15	800417		High	High	6.435e-05	1.355e-05	3.27	106.07
FALSE	High	[R].HSASNLHALAHPAPSPGSCSPK.[F]	1xCarbamidomethyl [C19]; 1xPhospho [S]	3.37556e-06	6.70276e-05	1	1	2	P47974	P47974 [56-77]		0	2303.04	234038		High	High	6.435e-05	8.22e-05	2.36	53.06
FALSE	High	[R].GAEAPEQEAPEEALGHSSCSSPSR.[D]	1xCarbamidomethyl [C19]; 1xPhospho [S]	3.56393e-10	6.70276e-05	1	1	1	Q8IY92	Q8IY92 [940-963]		0	2563.04	454503		High	High	6.435e-05	2.761e-06	4.04	64.48
FALSE	High	[K].QGMSMRESPVSAPLEGLICR.[A]	1xCarbamidomethyl [C19]; 1xPhospho [S]	0.00391051	0.000330324	1	1	1	O75376	O75376 [1256-1275]		1	2298.04		No Quan Values	High	High	0.0002336	0.001981	2
FALSE	High	[K].LQELNAHIVVSDPEDITDCPR.[T]	1xCarbamidomethyl [C19]; 1xPhospho [S11(100)]	9.91997e-14	6.70276e-05	1	1	2	Q16513	Q16513 [100-120]	Q16513 1xPhospho [S110(100)]	0	2501.14	10603077		High	High	6.435e-05	1.216e-07	6.87	105.58
FALSE	High	[K].LAVEEFVHATSEGEAPGGCEGR.[G]	1xCarbamidomethyl [C19]; 1xPhospho [S11(100)]	7.81834e-08	6.70276e-05	1	1	2	Q5C9Z4	Q5C9Z4 [47-68]	Q5C9Z4 1xPhospho [S57(100)]	0	2382.01	1.19456e+06		High	High	6.435e-05	2.128e-05	4.86	98.9
FALSE	High	[K].KPVGEVHSQFSTGHANSPCTIIIGK.[A]	1xCarbamidomethyl [C19]; 1xPhospho [S17(99.3)]	0.000592533	0.000172587	1	1	2	P46013	P46013 [697-721]	P46013 1xPhospho [S713(99.3)]	0	2744.32	1.53884e+06		High	High	0.0001512	0.0005392	2.86	82.61
FALSE	High	[R].EEASLLSHSPGTSNQSQPCSPKPIR.[L]	1xCarbamidomethyl [C19]; 1xPhospho [S20(100)]	1.09213e-08	6.70276e-05	1	1	2	Q9H4Z3	Q9H4Z3 [11-35]	Q9H4Z3 1xPhospho [S30(100)]	0	2787.28	3.40569e+06		High	High	6.435e-05	1.015e-05	4.08	71.04
FALSE	High	[K].KNSVHEQEAINSDPELSNCENFQK.[T]	1xCarbamidomethyl [C19]; 1xPhospho [S3(100)]	7.80045e-16	6.70276e-05	1	1	1	Q8IX90	Q8IX90 [108-131]	Q8IX90 1xPhospho [S110(100)]	1	2897.24	437128		High	High	6.435e-05	1.688e-08	6.24	72.28
FALSE	High	[R].APSPLGPTRDPVATFLETCR.[E]	1xCarbamidomethyl [C19]; 1xPhospho [S3(100)]	4.13374e-12	6.70276e-05	1	1	1	Q0VG06	Q0VG06 [665-684]	Q0VG06 1xPhospho [S667(100)]	1	2265.07	1.92155e+06		High	High	6.435e-05	5.047e-07	6.16	121.84
FALSE	High	[R].APSPHVVQENLHSEVVEVCTSSTLK.[T]	1xCarbamidomethyl [C19]; 1xPhospho [S3(100)]	5.01579e-06	6.70276e-05	1	1	2	O75592	O75592 [2918-2942]	O75592 1xPhospho [S2920(100)]	0	2827.33	441609		High	High	6.435e-05	9.364e-05	3.03	101.86
FALSE	High	[K].SSSVNPVLEETHEGEAPGCEEQKPTSEILSTSGK.[L]	1xCarbamidomethyl [C19]; 1xPhospho [S3(98.6)]	1.84525e-13	6.70276e-05	1	1	1	Q9BZV2	Q9BZV2 [210-243]	Q9BZV2 1xPhospho [S212(98.6)]	0	3693.65	709853		High	High	6.435e-05	1.541e-07	3.97	92.36
FALSE	High	[R].QEQSPNANNDQPEDLIQGCSESDSSVLR.[M]	1xCarbamidomethyl [C19]; 1xPhospho [S4(100)]	1.80016e-09	6.70276e-05	1	1	1	Q12830	Q12830 [1248-1275]	Q12830 1xPhospho [S1251(100)]	0	3197.33	3.09684e+06		High	High	6.435e-05	5.115e-06	5.24	101.19
FALSE	High	[K].GPAESPDEGITTTEGEGECEQTPEELEPVEK.[Q]	1xCarbamidomethyl [C19]; 1xPhospho [S5(100)]	7.81019e-15	6.70276e-05	1	1	2	P46821	P46821 [887-917]	P46821 1xPhospho [S891(100)]	0	3424.41	3.19239e+06		High	High	6.435e-05	4.606e-08	5.77	94.13
FALSE	High	[K].ELEDSPQENVSVTEIIKPCDDPK.[S]	1xCarbamidomethyl [C19]; 1xPhospho [S5(100)]	4.60512e-07	6.70276e-05	1	1	1	Q5F1R6	Q5F1R6 [426-448]	Q5F1R6 1xPhospho [S430(100)]	0	2722.22	1.63078e+06		High	High	6.435e-05	4.097e-05	2.93	103.66
FALSE	High	[-].MLPAVGSADEEEDPAEEDCPELVPIETTQSEEEEK.[S]	1xCarbamidomethyl [C19]; 1xPhospho [S7(100)]	1.0752e-05	0.00015344	1	1	1	Q9BRT8	Q9BRT8 [1-35]	Q9BRT8 1xPhospho [S7(100)]	0	3982.65		No Quan Values	High	High	0.0001134	0.0001187	1.8
FALSE	High	[K].REDEEESLNEVGYDDIGGCR.[K]	1xCarbamidomethyl [C19]; 1xPhospho [S7(100)]	2.07234e-05	0.000172587	1	1	1	P55072	P55072 [191-210]	P55072 1xPhospho [S197(100)]	1	2421.95	288971		High	High	0.000141	0.0001451	2.9	83.18
FALSE	High	[K].KQQIENGSGAEDNGDSSHCSNASTHSNQEAGPSNK.[R]	1xCarbamidomethyl [C19]; 1xPhospho [S8(100)]	1.47242e-09	6.70276e-05	1	1	2	Q99496	Q99496 [161-195]	Q99496 1xPhospho [S168(100)]	1	3722.5	381726		High	High	6.435e-05	4.738e-06	3.17	26.67
FALSE	High	[R].TPVEAGVSQSDAENAAPSCPDEHDTLPR.[R]	1xCarbamidomethyl [C19]; 1xPhospho [S8(99.7)]	1.24102e-15	6.70276e-05	1	1	1	Q9H4Z2	Q9H4Z2 [409-436]	Q9H4Z2 1xPhospho [S416(99.7)]	0	3030.28	486053		High	High	6.435e-05	2.093e-08	5.78	79.04
FALSE	High	[R].GIQYIDLSSDSEDVVSPNCSNTVQEK.[T]	1xCarbamidomethyl [C19]; 1xPhospho [S9(99.2)]	4.03495e-10	6.70276e-05	1	1	2	Q9H4L7	Q9H4L7 [88-113]	Q9H4L7 1xPhospho [S96(99.2)]	0	2964.28	6109989		High	High	6.435e-05	2.894e-06	4.21	107.58
FALSE	High	[K].IAAIASMKSPEADPVEPACGVSR.[R]	1xCarbamidomethyl [C19]; 1xPhospho [S9(99.5)]	0.000187362	0.000172587	1	1	1	Q8TC76	Q8TC76 [230-252]	Q8TC76 1xPhospho [S238(99.5)]	1	2436.13		No Quan Values	High	High	0.0001512	0.0003089	2.77
FALSE	High	[R].DINVSVGSQQPDTKDSPVCPHFTTNGNENSSIEK.[T]	1xCarbamidomethyl [C19]; 1xPhospho [T/S]	2.61096e-07	6.70276e-05	1	1	1	P50851	P50851 [964-997]		1	3781.66	462771		High	High	6.435e-05	3.333e-05	3.65	89.24
FALSE	High	[R].AHSLGGLDPAFTSTEDLNCK.[E]	1xCarbamidomethyl [C19]; 1xPhospho [T/S]	0.00567311	0.000441662	1	1	1	O60292	O60292 [389-408]		0	2212.96	632309		High	High	0.0003278	0.002713	1.97	98.8
FALSE	High	[K].DPSSGQEVATPPVPQLQVCEPK.[E]	1xCarbamidomethyl [C19]; 1xPhospho [T10(100)]	5.83663e-09	6.70276e-05	1	1	3	Q9UKV3	Q9UKV3 [673-694]	Q9UKV3 1xPhospho [T682(100)]	0	2443.12	4.86227e+06		High	High	6.435e-05	8.004e-06	5.29	102.82
FALSE	High	[R].YQEAAPNVANNTGPHAASCFGAK.[K]	1xCarbamidomethyl [C19]; 1xPhospho [T12(100)]	0.0234168	0.00119313	1	1	1	O60716	O60716 [600-622]	O60716 1xPhospho [T611(100)]	0	2455.05	141833		High	High	0.0007914	0.009937	1.43	70.92
FALSE	High	[R].LAALALASSENSSSTPEECEEMSEKPK.[K]	1xCarbamidomethyl [C19]; 1xPhospho [T15(100)]	9.71419e-13	6.70276e-05	1	1	3	O00567	O00567 [454-480]	O00567 1xPhospho [T468(100)]	0	2975.29	2.82872e+06		High	High	6.435e-05	2.901e-07	5.57	91.95
FALSE	High	[R].ELPLTQPPSAHSSITSGSCPGTPEMR.[R]	1xCarbamidomethyl [C19]; 1xPhospho [T22(100)]	5.973e-07	6.70276e-05	1	1	2	Q9HCD6	Q9HCD6 [413-438]	Q9HCD6 1xPhospho [T434(100)]	0	2817.26	1178486		High	High	6.435e-05	4.503e-05	3.58	93.5
FALSE	High	[K].LQELNAHIVVSDPEDITDCPRTPDTPNNDPR.[C]	1xCarbamidomethyl [C19]; 1xPhospho [T22(99.3)]	1.72351e-12	6.70276e-05	1	1	1	Q16513	Q16513 [100-130]	Q16513 1xPhospho [T121(99.3)]	1	3608.63	1.36655e+06		High	High	6.435e-05	3.611e-07	5.54	100.27
FALSE	High	[K].KEQMPLTPPRFDHDEGDQCSR.[L]	1xCarbamidomethyl [C19]; 1xPhospho [T7(100)]	0.0247986	0.00139553	1	1	1	O76074	O76074 [131-151]	O76074 1xPhospho [T137(100)]	2	2623.11	232563		High	High	0.0009047	0.01051	1.8	79.06
FALSE	High	[K].AAPPPPALTPDSQTVDSSCK.[T]	1xCarbamidomethyl [C19]; 1xPhospho [T9(100)]	3.90268e-07	6.70276e-05	1	1	1	Q9H7N4	Q9H7N4 [981-1000]	Q9H7N4 1xPhospho [T989(100)]	0	2118.94	464589		High	High	6.435e-05	3.855e-05	4.12	71.38
FALSE	High	[R].DINVSVGSQQPDTKDSPVCPHFTTNGNENSSIEK.[T]	1xCarbamidomethyl [C19]; 2xDeamidated [Q9; N29]; 1xPhospho [T/S]	4.64995e-10	6.70276e-05	1	1	1	P50851	P50851 [964-997]		1	3783.63	595777		High	High	6.435e-05	3.057e-06	3.75	90.92
FALSE	High	[K].IDEPSTPYHSMMGDDEDACSDTEATEAMAPDILAR.[K]	1xCarbamidomethyl [C19]; 2xOxidation [M12; M]; 1xPhospho [S20(99.5)]	6.30512e-16	6.70276e-05	1	1	3	P41236	P41236 [68-102]	P41236 1xPhospho [S87(99.5)]	0	3953.54	23797525		High	High	6.435e-05	2.891e-09	6.24	107.32
FALSE	High	[K].QGMSMRESPVSAPLEGLICR.[A]	1xCarbamidomethyl [C19]; 2xOxidation [M3; M5]; 1xPhospho [S]	0.126809	0.00632489	1	1	1	O75376	O75376 [1256-1275]		1	2330.03	79509.3		High	High	0.003801	0.05611	1.18	109.35
FALSE	High	[R].SMVSPVPSPTGTISVPNSCPASPR.[G]	1xCarbamidomethyl [C19]; 2xPhospho [S/T]	0.00192052	0.000227688	1	1	1	P85037	P85037 [236-259]		0	2585.12	1.82333e+06		High	High	0.0001797	0.001145	1.85	105.41
FALSE	High	[R].GIQYIDLSSDSEDVVSPNCSNTVQEK.[T]	1xCarbamidomethyl [C19]; 2xPhospho [S/Y/T]	3.02842e-09	6.70276e-05	1	1	3	Q9H4L7	Q9H4L7 [88-113]		0	3044.25	4.28789e+06		High	High	6.435e-05	6.236e-06	3.82	110.46
FALSE	High	[K].KKPSTDEQTSSAEEDVPTCGYLNVLSNSR.[W]	1xCarbamidomethyl [C19]; 2xPhospho [S10(95.4); S11(95.4)]	1.58402e-06	6.70276e-05	1	1	1	Q8N556	Q8N556 [333-361]	Q8N556 2xPhospho [S342(95.4); S343(95.4)]	1	3372.43	716613		High	High	6.435e-05	6.359e-05	3.31	105.72
FALSE	High	[R].LAALALASSENSSSTPEECEEMSEKPK.[K]	1xCarbamidomethyl [C19]; 2xPhospho [S14(100); T15(100)]	5.70025e-09	6.70276e-05	1	1	2	O00567	O00567 [454-480]	O00567 2xPhospho [S467(100); T468(100)]	0	3055.26	2.30751e+06		High	High	6.435e-05	7.931e-06	5.11	96.37
FALSE	High	[K].KNSVHEQEAINSDPELSNCENFQK.[T]	1xCarbamidomethyl [C19]; 2xPhospho [S3(100); S12(100)]	5.63942e-13	6.70276e-05	1	1	1	Q8IX90	Q8IX90 [108-131]	Q8IX90 2xPhospho [S110(100); S119(100)]	1	2977.21	523365		High	High	6.435e-05	2.358e-07	6.27	73.44
FALSE	High	[K].VAASPKSPTAALNESLVECPK.[C]	1xCarbamidomethyl [C19]; 2xPhospho [S4(100); S/T]	4.81519e-08	6.70276e-05	1	1	3	Q53EZ4	Q53EZ4 [422-442]	Q53EZ4 2xPhospho [S425(100); S/T]	1	2329.05	512918		High	High	6.435e-05	1.775e-05	4.13	98.62
FALSE	High	[R].EEASLLSHSPGTSNQSQPCSPKPIR.[L]	1xCarbamidomethyl [C19]; 2xPhospho [S7(98.3); S20(100)]	2.20086e-09	6.70276e-05	1	1	2	Q9H4Z3	Q9H4Z3 [11-35]	Q9H4Z3 2xPhospho [S17(98.3); S30(100)]	0	2867.24	1.6381e+06		High	High	6.435e-05	5.526e-06	4.57	73.35
FALSE	High	[R].HNSDAHSTTSSASPAQSPCYSNQSDDGSDTEMASGSNR.[T]	1xCarbamidomethyl [C19]; 2xPhospho [Y/S/T]	6.08053e-05	0.000172587	1	1	1	Q9NP50	Q9NP50 [118-155]		0	4103.49	171364		High	High	0.000141	0.0002032	2.77	50.62
FALSE	High	[R].QEQSPNANNDQPEDLIQGCSESDSSVLR.[M]	1xCarbamidomethyl [C19]; 3xDeamidated [Q3; Q11; Q17]; 1xPhospho [S4(100)]	1.91904e-05	0.000172587	1	1	1	Q12830	Q12830 [1248-1275]	Q12830 1xPhospho [S1251(100)]	0	3200.28		No Quan Values	High	High	0.000141	0.0001415	2.84
FALSE	High	[K].IDEPSTPYHSMMGDDEDACSDTEATEAMAPDILAR.[K]	1xCarbamidomethyl [C19]; 3xOxidation [M11; M12; M28]; 1xPhospho [S/T/Y]	4.28532e-14	6.70276e-05	1	1	2	P41236	P41236 [68-102]		0	3969.53	8420622		High	High	6.435e-05	8.829e-08	6.19	97.81
FALSE	High	[K].DSLITPHVSRSSTPRESPCGK.[I]	1xCarbamidomethyl [C19]; 3xPhospho [S/T]	0.000210952	0.000172587	3	7	2	P49792; Q99666; Q7Z3J3	P49792 [2446-2466]; Q99666 [1470-1490]; Q7Z3J3 [1471-1491]	P49792 3xPhospho [S/T]; Q99666 3xPhospho [S/T]; Q7Z3J3 3xPhospho [S/T]	2	2551.04	989914	Shared	High	High	0.0001512	0.0003242	2.71	68.81
FALSE	High	[R].RLSGGSHSYGGESPRLSPCSSIGK.[L]	1xCarbamidomethyl [C19]; 3xPhospho [S13(100); S/Y]	0.107801	0.005313	1	1	1	Q13905	Q13905 [333-356]	Q13905 3xPhospho [S345(100); S/Y]	2	2716.1	324687		High	High	0.003237	0.04706	2.42	73.57
FALSE	High	[R].SMVSPVPSPTGTISVPNSCPASPR.[G]	1xCarbamidomethyl [C19]; 3xPhospho [S4(100); S22(100); S/T]	3.4869e-05	0.000172587	1	1	1	P85037	P85037 [236-259]	P85037 3xPhospho [S239(100); S257(100); S/T]	0	2665.08	4.77669e+06		High	High	0.000141	0.0001701	3.97	106.61
FALSE	High	[K].LCDFGSASHVADNDITPYLVSR.[F]	1xCarbamidomethyl [C2]; 1xDeamidated [N13]; 1xPhospho [Y18(99.5)]	1.65087e-15	6.70276e-05	1	1	5	Q13523	Q13523 [832-853]	Q13523 1xPhospho [Y849(99.5)]	0	2518.1	8.50323e+06		High	High	6.435e-05	2.393e-08	7.15	110.76
FALSE	High	[R].ECSPSSPLPPLPEDEEGSEVTNSK.[S]	1xCarbamidomethyl [C2]; 1xDeamidated [N22]; 1xPhospho [S/T]	0.0557087	0.00298497	1	1	1	Q96GY3	Q96GY3 [133-156]		0	2666.11		No Quan Values	High	High	0.00184	0.0237	2.92
FALSE	High	[K].ECINAAPDSPSK.[Q]	1xCarbamidomethyl [C2]; 1xDeamidated [N4]; 1xPhospho [S9(100)]	0.00061769	0.000172587	1	1	2	Q7Z569	Q7Z569 [109-120]	Q7Z569 1xPhospho [S117(100)]	0	1369.53	3.11126e+06		High	High	0.0001512	0.0005512	2.61	42.34
FALSE	High	[R].SCDELSPVSPTQGGYPSEPTR.[S]	1xCarbamidomethyl [C2]; 1xDeamidated [Q12]; 1xPhospho [S9(100)]	5.06468e-09	6.70276e-05	1	1	2	Q9HCD6	Q9HCD6 [1819-1839]	Q9HCD6 1xPhospho [S1827(100)]	0	2344.96	497171		High	High	6.435e-05	7.583e-06	2.94	87.41
FALSE	High	[R].DCLIEDSDDEAGQS.[-]	1xCarbamidomethyl [C2]; 1xDeamidated [Q13]; 1xPhospho [S7(100)]	0.198582	0.00952315	1	1	1	Q2VPK5	Q2VPK5 [502-515]	Q2VPK5 1xPhospho [S508(100)]	0	1634.54	803071		High	High	0.005571	0.09278	2.3	67.68
FALSE	High	[R].SCLSPKPPQGQEQQGQEDEVVLVEGPTLPETPR.[L]	1xCarbamidomethyl [C2]; 1xDeamidated [Q14]; 1xPhospho [S/T]	9.53303e-09	6.70276e-05	1	1	2	Q8NCF5	Q8NCF5 [231-263]		0	3710.73	731650		High	High	6.435e-05	9.633e-06	4.86	112.72
FALSE	High	[R].SCTWPLPRPEIANQPSEPPEVEPDLGEK.[V]	1xCarbamidomethyl [C2]; 1xDeamidated [Q14]; 1xPhospho [T3(99.5)]	3.73238e-06	6.70276e-05	1	1	1	P98177	P98177 [30-57]	P98177 1xPhospho [T32(99.5)]	0	3253.48		No Quan Values	High	High	6.435e-05	8.503e-05	3.54
FALSE	High	[K].LCQPQSTGSLLGDPAASSPPGER.[G]	1xCarbamidomethyl [C2]; 1xDeamidated [Q3]; 1xPhospho [S/T]	4.60512e-07	6.70276e-05	1	1	2	P55199	P55199 [292-314]		0	2406.06	746128		High	High	6.435e-05	4.099e-05	4.06	96.04
FALSE	High	[R].RCQTAEADSESDHEVPEPESEMK.[M]	1xCarbamidomethyl [C2]; 1xDeamidated [Q3]; 2xPhospho [S9(100); S11(100)]	0.002677	0.000276275	1	1	1	Q9BPX3	Q9BPX3 [965-987]	Q9BPX3 2xPhospho [S973(100); S975(100)]	1	2822.02	370491		High	High	0.0002038	0.001472	2.77	63.2
FALSE	High	[K].RCPSQSSSRPAAMISQPPTPPTGQPVREDAK.[W]	1xCarbamidomethyl [C2]; 1xDeamidated [Q5]; 1xPhospho [S/T]	0.0350847	0.0017846	1	1	1	Q6PKG0	Q6PKG0 [1053-1083]		2	3414.59		No Quan Values	High	High	0.001138	0.0148	2.31
FALSE	High	[K].ECPDQLGPSPK.[R]	1xCarbamidomethyl [C2]; 1xDeamidated [Q5]; 1xPhospho [S9(100)]	0.0159054	0.000843969	1	1	3	Q15596	Q15596 [21-31]	Q15596 1xPhospho [S29(100)]	0	1308.52	1.04449e+06		High	High	0.000603	0.006869	1.99	52.96
FALSE	High	[K].DCEYQQISPGAAPLPASPGAR.[R]	1xCarbamidomethyl [C2]; 1xDeamidated [Q6]; 1xPhospho [S17(100)]	1.05008e-05	0.00015344	1	1	1	Q9NUE0	Q9NUE0 [3-23]	Q9NUE0 1xPhospho [S19(100)]	0	2265.98	285398		High	High	0.0001134	0.0001179	3.1	94.73
FALSE	High	[K].HCGYTQLSPFSEDSAK.[E]	1xCarbamidomethyl [C2]; 1xDeamidated [Q6]; 1xPhospho [S8(100)]	0.206014	0.00997157	1	1	1	Q70EL1	Q70EL1 [596-611]	Q70EL1 1xPhospho [S603(100)]	0	1907.75		No Quan Values	High	High	0.005835	0.09687	2.07
FALSE	High	[K].ICRDPQTPVLQTK.[H]	1xCarbamidomethyl [C2]; 1xDeamidated [Q6]; 1xPhospho [T7(100)]	0.0472071	0.00255803	1	1	1	Q9ULW0	Q9ULW0 [363-375]	Q9ULW0 1xPhospho [T369(100)]	1	1636.78		No Quan Values	High	High	0.00161	0.01999	2.48
FALSE	High	[R].FCPSSFQSPTRPPLASPTHYAPSK.[A]	1xCarbamidomethyl [C2]; 1xDeamidated [Q7]; 2xPhospho [S16(99.2); S/T/Y]	0.000675256	0.000172587	1	1	1	Q9UGJ0	Q9UGJ0 [204-227]	Q9UGJ0 2xPhospho [S219(99.2); S/T/Y]	0	2821.21		No Quan Values	High	High	0.0001512	0.0005811	3.44
FALSE	High	[R].SCTPSPDQISHRASLEDAPVDDLTR.[K]	1xCarbamidomethyl [C2]; 1xDeamidated [Q8]; 1xPhospho [S/T]	6.8852e-05	0.000172587	1	1	1	Q7Z2W4	Q7Z2W4 [271-295]		1	2848.25		No Quan Values	High	High	0.000141	0.0002117	3.14
FALSE	High	[R].ACASPSAQVEGSPVAGSDGSQPAVK.[L]	1xCarbamidomethyl [C2]; 1xDeamidated [Q8]; 1xPhospho [S]	9.6411e-07	6.70276e-05	1	1	1	Q9UFC0	Q9UFC0 [248-272]		0	2438.05	1.518e+06		High	High	6.435e-05	5.346e-05	3.61	71.27
FALSE	High	[K].LCDFGFARAMSTNTMVLTSIK.[G]	1xCarbamidomethyl [C2]; 1xOxidation [M10]; 2xPhospho [T/S]	0.157518	0.00758932	1	1	1	Q9NRP7	Q9NRP7 [141-161]		1	2539.08	8587837		High	High	0.00457	0.07123	2.8	107.11
FALSE	High	[R].WCNVQSTQDEFEELTMSQK.[N]	1xCarbamidomethyl [C2]; 1xOxidation [M16]; 1xPhospho [S17(100)]	9.08774e-07	6.70276e-05	1	1	1	P27707	P27707 [58-76]	P27707 1xPhospho [S74(100)]	0	2455.98	606316		High	High	6.435e-05	5.229e-05	4.57	104.59
FALSE	High	[R].TCEERPAEDGSDEEDPDSMEAPTR.[I]	1xCarbamidomethyl [C2]; 1xOxidation [M19]; 1xPhospho [S11(100)]	8.83758e-13	6.70276e-05	1	1	3	Q9H6Y2	Q9H6Y2 [4-27]	Q9H6Y2 1xPhospho [S14(100)]	0	2819.03	2.91249e+06		High	High	6.435e-05	2.797e-07	5.81	43.84
FALSE	High	[R].RCQTAEADSESDHEVPEPESEMK.[M]	1xCarbamidomethyl [C2]; 1xOxidation [M22]; 2xPhospho [S9(100); S11(100)]	0.000492891	0.000172587	1	1	3	Q9BPX3	Q9BPX3 [965-987]	Q9BPX3 2xPhospho [S973(100); S975(100)]	1	2837.03	1.47135e+06		High	High	0.0001512	0.000487	2.49	46.67
FALSE	High	[K].LCAGIMITASHNPK.[Q]	1xCarbamidomethyl [C2]; 1xOxidation [M6]; 1xPhospho [S10(100)]	7.84363e-09	6.70276e-05	1	1	2	Q96G03	Q96G03 [156-169]	Q96G03 1xPhospho [S165(100)]	0	1608.73	5.49998e+06		High	High	6.435e-05	8.956e-06	4.95	72.46
FALSE	High	[K].ECSEAMEVETSVISIDSPQK.[L]	1xCarbamidomethyl [C2]; 1xOxidation [M6]; 1xPhospho [S17(100)]	1.03946e-11	6.70276e-05	1	1	1	Q12888	Q12888 [711-730]	Q12888 1xPhospho [S727(100)]	0	2334.97	1.9566e+06		High	High	6.435e-05	7.172e-07	6.11	99.38
FALSE	High	[K].VCIESEHSMDTLLATLK.[K]	1xCarbamidomethyl [C2]; 1xOxidation [M9]; 1xPhospho [S/T]	0.000185153	0.000172587	1	1	2	O00244	O00244 [40-56]		0	2042.92	211702		High	High	0.0001512	0.0003072	2.26	104.73
FALSE	High	[K].RCPSQSSSRPAAMISQPPTPPTGQPVREDAK.[W]	1xCarbamidomethyl [C2]; 1xPhospho [S/T]	1.75714e-07	6.70276e-05	1	1	1	Q6PKG0	Q6PKG0 [1053-1083]		2	3413.61	1.02503e+06		High	High	6.435e-05	2.876e-05	3.53	75.81
FALSE	High	[R].ECSPSSPLPPLPEDEEGSEVTNSK.[S]	1xCarbamidomethyl [C2]; 1xPhospho [S/T]	2.08011e-08	6.70276e-05	1	1	2	Q96GY3	Q96GY3 [133-156]		0	2665.12	1.68154e+06		High	High	6.435e-05	1.295e-05	4.38	95.02
FALSE	High	[R].SCLSPKPPQGQEQQGQEDEVVLVEGPTLPETPR.[L]	1xCarbamidomethyl [C2]; 1xPhospho [S/T]	2.93738e-05	0.000172587	1	1	1	Q8NCF5	Q8NCF5 [231-263]		0	3709.74	1.35379e+06		High	High	0.000141	0.0001611	2.37	111.82
FALSE	High	[K].ECDQGTLSASLNPSNSESSPSR.[C]	1xCarbamidomethyl [C2]; 1xPhospho [S/T]	9.7637e-05	0.000172587	1	1	1	Q6XZF7	Q6XZF7 [1412-1433]		0	2402.98	262255		High	High	0.000141	0.0002395	2.84	72.86
FALSE	High	[R].SCTPSPDQISHRASLEDAPVDDLTR.[K]	1xCarbamidomethyl [C2]; 1xPhospho [S/T]	0.00634524	0.000494115	1	1	1	Q7Z2W4	Q7Z2W4 [271-295]		1	2847.26	306159		High	High	0.0003562	0.002979	2.37	93.1
FALSE	High	[K].TCLSPGSSEMSLQPDLVR.[Y]	1xCarbamidomethyl [C2]; 1xPhospho [S/T]	0.0125293	0.000690818	1	1	1	Q6UB98	Q6UB98 [565-582]		0	2056.91	106429		High	High	0.0005204	0.005506	1.7	109.23
FALSE	High	[K].ICTEQSNSPPPIRR.[Q]	1xCarbamidomethyl [C2]; 1xPhospho [S/T]	0.168485	0.00813738	1	1	1	Q15678	Q15678 [307-320]		1	1734.8	7252813		High	High	0.004861	0.07692	1.95	47.1
FALSE	High	[K].YCSEHSVNEHEDGDGDDDEGDDEEWKPTK.[L]	1xCarbamidomethyl [C2]; 1xPhospho [S/Y/T]	0.000277131	0.000172587	1	1	1	O95239	O95239 [1046-1074]		0	3474.25	174619		High	High	0.0001512	0.0003662	1.79	54.68
FALSE	High	[K].ECINAAPDSPSK.[Q]	1xCarbamidomethyl [C2]; 1xPhospho [S]	2.1599e-05	0.000172587	1	1	2	Q7Z569	Q7Z569 [109-120]		0	1368.55	10088118		High	High	0.000141	0.0001467	3.45	38.64
FALSE	High	[R].RCSSAFFEEER.[S]	1xCarbamidomethyl [C2]; 1xPhospho [S]	0.00127503	0.000227688	1	1	2	Q5TKA1	Q5TKA1 [175-185]		1	1497.58	928874		High	High	0.0001797	0.0008634	3.04	65.79
FALSE	High	[R].ACWAWGPSSPKPGEAQNGR.[R]	1xCarbamidomethyl [C2]; 1xPhospho [S]	0.0151834	0.000843969	1	1	1	Q16584	Q16584 [562-580]		0	2135.91	140877		High	High	0.000603	0.006583	1.37	86.03
FALSE	High	[R].NCSSPEFSK.[T]	1xCarbamidomethyl [C2]; 1xPhospho [S]	0.0427051	0.00217076	1	1	1	Q99829	Q99829 [52-60]		0	1135.41	93336.6		High	High	0.001401	0.01802	1.6	33.05
FALSE	High	[R].SCPELTSGPR.[M]	1xCarbamidomethyl [C2]; 1xPhospho [S1(100)]	0.000427423	0.000172587	1	1	2	Q13111	Q13111 [206-215]	Q13111 1xPhospho [S206(100)]	0	1183.48	2.97255e+06		High	High	0.0001512	0.0004521	2.5	50.19
FALSE	High	[K].LCAGIMITASHNPK.[Q]	1xCarbamidomethyl [C2]; 1xPhospho [S10(100)]	4.19414e-11	6.70276e-05	1	1	4	Q96G03	Q96G03 [156-169]	Q96G03 1xPhospho [S165(100)]	0	1592.73	8867325		High	High	6.435e-05	1.222e-06	5.82	82.69
FALSE	High	[R].GCGFPVGEHSPHSR.[V]	1xCarbamidomethyl [C2]; 1xPhospho [S10(100)]	2.81828e-05	0.000172587	1	1	1	Q9Y4B5	Q9Y4B5 [1097-1110]	Q9Y4B5 1xPhospho [S1106(100)]	0	1603.65	378289		High	High	0.000141	0.0001591	3.11	45.08
FALSE	High	[R].LCGQNLHGQSPHGQGRPLLPVGR.[G]	1xCarbamidomethyl [C2]; 1xPhospho [S10(100)]	0.00123773	0.000227688	1	1	1	O43439	O43439 [542-564]	O43439 1xPhospho [S551(100)]	0	2558.26	458169		High	High	0.0001797	0.0008436	2.74	72.19
FALSE	High	[K].LCFSTAQHAS.[-]	1xCarbamidomethyl [C2]; 1xPhospho [S10(100)]	0.00127503	0.000227688	1	1	1	P14866	P14866 [580-589]	P14866 1xPhospho [S589(100)]	0	1201.47	417601		High	High	0.0001797	0.0008628	2.02	61.61
FALSE	High	[K].WCPTTNKPVKSPTPTVNPR.[K]	1xCarbamidomethyl [C2]; 1xPhospho [S11(100)]	3.08091e-07	6.70276e-05	1	1	1	Q8WY36	Q8WY36 [149-167]	Q8WY36 1xPhospho [S159(100)]	1	2260.09	2.00807e+06		High	High	6.435e-05	3.54e-05	3.87	64.23
FALSE	High	[R].TCEERPAEDGSDEEDPDSMEAPTR.[I]	1xCarbamidomethyl [C2]; 1xPhospho [S11(100)]	2.10369e-06	6.70276e-05	1	1	1	Q9H6Y2	Q9H6Y2 [4-27]	Q9H6Y2 1xPhospho [S14(100)]	0	2803.03	219649		High	High	6.435e-05	7.006e-05	3.3	56.43
FALSE	High	[R].FCELLPQEQRSVESSLR.[A]	1xCarbamidomethyl [C2]; 1xPhospho [S11(100)]	0.126174	0.00618639	1	1	1	Q99828	Q99828 [34-50]	Q99828 1xPhospho [S44(100)]	1	2158	3.1989e+06		High	High	0.003728	0.05587	0.84	120.41
FALSE	High	[R].RCQTAEADSESDHEVPEPESEMK.[M]	1xCarbamidomethyl [C2]; 1xPhospho [S11(99.4)]	1.22126e-06	6.70276e-05	1	1	1	Q9BPX3	Q9BPX3 [965-987]	Q9BPX3 1xPhospho [S975(99.4)]	1	2741.07	250915		High	High	6.435e-05	5.799e-05	3.06	57.07
FALSE	High	[K].QCLEDSDAGASNEYDSSPAAWNK.[E]	1xCarbamidomethyl [C2]; 1xPhospho [S11(99.5)]	2.45993e-05	0.000172587	1	1	1	P46063	P46063 [48-70]	P46063 1xPhospho [S58(99.5)]	0	2595	120840		High	High	0.000141	0.0001528	2.05	84.96
FALSE	High	[R].HCSTYQPTPPLSPASK.[K]	1xCarbamidomethyl [C2]; 1xPhospho [S12(99.4)]	7.3484e-05	0.000172587	1	1	2	Q9GZR1	Q9GZR1 [210-225]	Q9GZR1 1xPhospho [S221(99.4)]	0	1850.81	395703		High	High	0.000141	0.0002166	2.33	64.03
FALSE	High	[R].SCTWPLQRPELQASPAKPSGETAADSMIPEEEDDEDDEDGGGR.[A]	1xCarbamidomethyl [C2]; 1xPhospho [S14(100)]	1.98089e-13	6.70276e-05	1	2	2	O43524	O43524 [30-72]	O43524 1xPhospho [S43(100)]	0	4752.98	755513		High	High	6.435e-05	1.581e-07	5.62	107.92
FALSE	High	[R].ACTLTVFPPEETTPSPSR.[E]	1xCarbamidomethyl [C2]; 1xPhospho [S15(99.4)]	0.103453	0.00508647	1	1	1	Q9P2N7	Q9P2N7 [631-648]	Q9P2N7 1xPhospho [S645(99.4)]	0	2069.92	149413		High	High	0.003065	0.0451	1.19	105.75
FALSE	High	[R].ACTLTVFPPEENPGSPSR.[E]	1xCarbamidomethyl [C2]; 1xPhospho [S15(99.5)]	0.000331131	0.000172587	1	1	4	Q9P2J3	Q9P2J3 [589-606]	Q9P2J3 1xPhospho [S603(99.5)]	0	2038.89	557868		High	High	0.0001512	0.0003981	2.94	103.35
FALSE	High	[R].FCPSSFQSPTRPPLASPTHYAPSK.[A]	1xCarbamidomethyl [C2]; 1xPhospho [S16(98.2)]	0.0067698	0.000540004	1	1	1	Q9UGJ0	Q9UGJ0 [204-227]	Q9UGJ0 1xPhospho [S219(98.2)]	0	2740.26		No Quan Values	High	High	0.0003863	0.003147	2.39
FALSE	High	[K].DCEYQQISPGAAPLPASPGAR.[R]	1xCarbamidomethyl [C2]; 1xPhospho [S17(100)]	3.40845e-09	6.70276e-05	1	1	1	Q9NUE0	Q9NUE0 [3-23]	Q9NUE0 1xPhospho [S19(100)]	0	2265	1.83436e+06		High	High	6.435e-05	6.519e-06	4.52	92.4
FALSE	High	[R].WCNVQSTQDEFEELTMSQK.[N]	1xCarbamidomethyl [C2]; 1xPhospho [S17(100)]	1.3238e-09	6.70276e-05	1	1	1	P27707	P27707 [58-76]	P27707 1xPhospho [S74(100)]	0	2439.98	1310529		High	High	6.435e-05	4.554e-06	5.78	110.5
FALSE	High	[K].LCQPQSTGSLLGDPAASSPPGER.[G]	1xCarbamidomethyl [C2]; 1xPhospho [S18(100)]	1.32026e-10	6.70276e-05	1	1	2	P55199	P55199 [292-314]	P55199 1xPhospho [S309(100)]	0	2405.08	10351496		High	High	6.435e-05	1.891e-06	6.42	93.14
FALSE	High	[R].NCVGSSLPEASPPAPEPSSPNAAVPEAIPTPR.[A]	1xCarbamidomethyl [C2]; 1xPhospho [S19(99.4)]	1.3606e-12	6.70276e-05	1	1	4	P57086	P57086 [34-65]	P57086 1xPhospho [S52(99.4)]	0	3276.52	3.23722e+06		High	High	6.435e-05	3.304e-07	3.89	110.26
FALSE	High	[K].ACSLAASEGLSSAQPNGPPEAEPRPPQSPASTASFIFSK.[G]	1xCarbamidomethyl [C2]; 1xPhospho [S28(96)]	7.96692e-12	6.70276e-05	1	1	2	Q9P206	Q9P206 [879-917]	Q9P206 1xPhospho [S906(96)]	0	4021.86	1.84946e+06		High	High	6.435e-05	6.488e-07	5.77	120
FALSE	High	[R].SCSIDRSPGAGSLGSPASQR.[K]	1xCarbamidomethyl [C2]; 1xPhospho [S3(100)]	2.07454e-09	6.70276e-05	1	1	1	P53667	P53667 [296-315]	P53667 1xPhospho [S298(100)]	1	2069.91	368392		High	High	6.435e-05	5.403e-06	4.06	59.26
FALSE	High	[K].FCSPISSELAQNHEFYK.[N]	1xCarbamidomethyl [C2]; 1xPhospho [S3(100)]	6.30281e-09	6.70276e-05	1	1	1	Q8IVH2	Q8IVH2 [446-462]	Q8IVH2 1xPhospho [S448(100)]	0	2136.91	266259		High	High	6.435e-05	8.243e-06	3.75	103.19
FALSE	High	[K].KCSLPAEEDSVLEK.[L]	1xCarbamidomethyl [C2]; 1xPhospho [S3(100)]	7.76785e-06	0.00015344	1	1	1	P27816	P27816 [634-647]	P27816 1xPhospho [S636(100)]	1	1684.75	4930791		High	High	0.0001134	0.0001074	3.63	75.76
FALSE	High	[K].LCSPLSEPGDPSK.[C]	1xCarbamidomethyl [C2]; 1xPhospho [S3(100)]	6.46729e-06	0.00015344	1	1	1	Q5VUA4	Q5VUA4 [2187-2199]	Q5VUA4 1xPhospho [S2189(100)]	0	1466.62	5629023		High	High	0.0001134	0.0001015	3.15	63.89
FALSE	High	[R].TCSPWSHSEETR.[S]	1xCarbamidomethyl [C2]; 1xPhospho [S3(100)]	0.000596063	0.000172587	1	1	1	Q92628	Q92628 [710-721]	Q92628 1xPhospho [S712(100)]	0	1556.58	164603		High	High	0.0001512	0.0005404	2.03	45.57
FALSE	High	[R].ICSDEEEDEEK.[G]	1xCarbamidomethyl [C2]; 1xPhospho [S3(100)]	5.21347e-05	0.000172587	1	1	1	Q9NPG3	Q9NPG3 [491-501]	Q9NPG3 1xPhospho [S493(100)]	0	1462.49	368714		High	High	0.000141	0.0001933	2.28	29.46
FALSE	High	[R].TCSLPDLSK.[L]	1xCarbamidomethyl [C2]; 1xPhospho [S3(100)]	0.00203791	0.000276275	1	1	2	Q96PY6	Q96PY6 [1050-1058]	Q96PY6 1xPhospho [S1052(100)]	0	1100.47	10299216		High	High	0.0002038	0.001197	2.21	71.24
FALSE	High	[R].GCSPPAPAGSPR.[A]	1xCarbamidomethyl [C2]; 1xPhospho [S3(100)]	0.00402787	0.000330324	1	1	1	Q9C073	Q9C073 [27-38]	Q9C073 1xPhospho [S29(100)]	0	1233.51	429476		High	High	0.0002336	0.002035	1.05	38.75
FALSE	High	[R].ECSPTSSLER.[L]	1xCarbamidomethyl [C2]; 1xPhospho [S3(100)]	0.00807586	0.000540004	1	1	1	Q9P1Y6	Q9P1Y6 [1122-1131]	Q9P1Y6 1xPhospho [S1124(100)]	0	1245.48	2189359		High	High	0.0004104	0.003678	2.09	45.46
FALSE	High	[R].GCDSPDPDTSYVLTPHTEEK.[Y]	1xCarbamidomethyl [C2]; 1xPhospho [S4(100)]	7.36192e-15	6.70276e-05	1	1	3	Q02078	Q02078 [95-114]	Q02078 1xPhospho [S98(100)]	0	2327.94	1.5562e+06		High	High	6.435e-05	4.501e-08	6.82	79.19
FALSE	High	[R].DCRSPGLLDTTPIR.[G]	1xCarbamidomethyl [C2]; 1xPhospho [S4(100)]	8.8466e-06	0.00015344	1	1	1	Q8IY92	Q8IY92 [1466-1479]	Q8IY92 1xPhospho [S1469(100)]	1	1680.78	2.61301e+06		High	High	0.0001134	0.0001118	3.7	93.56
FALSE	High	[R].NCESDTEEDIAR.[R]	1xCarbamidomethyl [C2]; 1xPhospho [S4(100)]	4.82753e-05	0.000172587	1	1	1	Q9UIK4	Q9UIK4 [346-357]	Q9UIK4 1xPhospho [S349(100)]	0	1518.54	847456		High	High	0.000141	0.0001883	2.91	46.25
FALSE	High	[K].LCLSTVDLEVK.[C]	1xCarbamidomethyl [C2]; 1xPhospho [S4(100)]	0.00011255	0.000172587	1	1	3	Q8N370	Q8N370 [294-304]	Q8N370 1xPhospho [S297(100)]	0	1356.65	726406		High	High	0.000141	0.0002526	2.86	111.6
FALSE	High	[K].SCDSPLNLK.[T]	1xCarbamidomethyl [C2]; 1xPhospho [S4(100)]	0.00550828	0.000441662	1	1	1	Q8N1G0	Q8N1G0 [1208-1216]	Q8N1G0 1xPhospho [S1211(100)]	0	1113.46	371404		High	High	0.0003278	0.002647	2.5	64.5
FALSE	High	[K].TCFSPNR.[V]	1xCarbamidomethyl [C2]; 1xPhospho [S4(100)]	0.0073079	0.000540004	1	1	2	O00303	O00303 [255-261]	O00303 1xPhospho [S258(100)]	0	961.36	2657730		High	High	0.0004104	0.003364	2.27	36.79
FALSE	High	[K].ECLSLDPEER.[K]	1xCarbamidomethyl [C2]; 1xPhospho [S4(100)]	0.00784206	0.000540004	1	1	1	Q8NI08	Q8NI08 [438-447]	Q8NI08 1xPhospho [S441(100)]	0	1327.52	832299		High	High	0.0004104	0.003597	1.96	75.85
FALSE	High	[K].ACISPKPQKPWDK.[D]	1xCarbamidomethyl [C2]; 1xPhospho [S4(100)]	0.0208729	0.00109057	1	1	1	P07948	P07948 [225-237]	P07948 1xPhospho [S228(100)]	0	1634.78	143458		High	High	0.0007634	0.00892	1.66	56.19
FALSE	High	[R].ACASPSAQVEGSPVAGSDGSQPAVK.[L]	1xCarbamidomethyl [C2]; 1xPhospho [S4(98.8)]	0.00400412	0.000330324	1	1	1	Q9UFC0	Q9UFC0 [248-272]	Q9UFC0 1xPhospho [S251(98.8)]	0	2437.07		No Quan Values	High	High	0.0002336	0.002022	2.84
FALSE	High	[R].SCTPSPDQISHR.[A]	1xCarbamidomethyl [C2]; 1xPhospho [S5(100)]	0.000259623	0.000172587	1	1	1	Q7Z2W4	Q7Z2W4 [271-282]	Q7Z2W4 1xPhospho [S275(100)]	0	1464.59	499919		High	High	0.0001512	0.0003556	2.63	45.53
FALSE	High	[R].ECELSPGVNR.[D]	1xCarbamidomethyl [C2]; 1xPhospho [S5(100)]	0.00106693	0.000172587	1	1	1	Q9BXP5	Q9BXP5 [489-498]	Q9BXP5 1xPhospho [S493(100)]	0	1240.5	485018		High	High	0.0001512	0.000766	2.06	49.67
FALSE	High	[K].LCVGSPVR.[Q]	1xCarbamidomethyl [C2]; 1xPhospho [S5(100)]	0.00250802	0.000276275	1	1	1	Q7Z6Z7	Q7Z6Z7 [1073-1080]	Q7Z6Z7 1xPhospho [S1077(100)]	0	967.443	185086		High	High	0.0002038	0.001397	2.29	57.24
FALSE	High	[K].VCPRSPPLETR.[T]	1xCarbamidomethyl [C2]; 1xPhospho [S5(100)]	0.00897594	0.000589123	1	1	1	Q9BYV9	Q9BYV9 [506-516]	Q9BYV9 1xPhospho [S510(100)]	1	1391.65	202631		High	High	0.0004358	0.004049	1.48	49.22
FALSE	High	[R].FCLSSPTEALK.[M]	1xCarbamidomethyl [C2]; 1xPhospho [S5(98.6)]	0.0360883	0.00188348	1	1	2	Q76L83	Q76L83 [1150-1160]	Q76L83 1xPhospho [S1154(98.6)]	0	1332.59	360696		High	High	0.001221	0.01525	1.3	102.41
FALSE	High	[K].SCAADSDPEPER.[L]	1xCarbamidomethyl [C2]; 1xPhospho [S6(100)]	1.13094e-06	6.70276e-05	1	1	1	Q13207	Q13207 [355-366]	Q13207 1xPhospho [S360(100)]	0	1413.5	507550		High	High	6.435e-05	5.649e-05	3.52	27.58
FALSE	High	[K].DCSPSSPLK.[L]	1xCarbamidomethyl [C2]; 1xPhospho [S6(100)]	0.00963027	0.000589123	1	1	1	Q9Y485	Q9Y485 [1903-1911]	Q9Y485 1xPhospho [S1908(100)]	0	1070.42	761356		High	High	0.0004358	0.004311	2.17	37.52
FALSE	High	[R].SCFESSPDPELK.[S]	1xCarbamidomethyl [C2]; 1xPhospho [S6(99.4)]	0.00386452	0.000330324	1	1	2	Q9UQ35	Q9UQ35 [871-882]	Q9UQ35 1xPhospho [S876(99.4)]	0	1475.58	5.09567e+06		High	High	0.0002336	0.001969	1.83	70.18
FALSE	High	[R].DCLIEDSDDEAGQS.[-]	1xCarbamidomethyl [C2]; 1xPhospho [S7(100)]	0.000355576	0.000172587	1	1	2	Q2VPK5	Q2VPK5 [502-515]	Q2VPK5 1xPhospho [S508(100)]	0	1633.56	14084087		High	High	0.0001512	0.0004128	2.34	65.34
FALSE	High	[K].LCDPDGLSDEEDQKPVR.[L]	1xCarbamidomethyl [C2]; 1xPhospho [S8(100)]	3.86929e-08	6.70276e-05	1	1	1	Q96RY5	Q96RY5 [300-316]	Q96RY5 1xPhospho [S307(100)]	0	2052.86	1.47525e+06		High	High	6.435e-05	1.637e-05	4.08	65.01
FALSE	High	[K].ICTEQSNSPPPIR.[R]	1xCarbamidomethyl [C2]; 1xPhospho [S8(100)]	0.000535625	0.000172587	1	1	5	Q15678	Q15678 [307-319]	Q15678 1xPhospho [S314(100)]	0	1578.7	1.30359e+06		High	High	0.0001512	0.0005099	4.09	56.28
FALSE	High	[K].HCGYTQLSPFSEDSAK.[E]	1xCarbamidomethyl [C2]; 1xPhospho [S8(100)]	0.00132916	0.000227688	1	1	1	Q70EL1	Q70EL1 [596-611]	Q70EL1 1xPhospho [S603(100)]	0	1906.77	441218		High	High	0.0001797	0.0008854	2.5	81.11
FALSE	High	[K].GCLTTPNSPSMHSR.[S]	1xCarbamidomethyl [C2]; 1xPhospho [S8(99.5)]	0.0216066	0.00109057	1	1	1	O75128	O75128 [262-275]	O75128 1xPhospho [S269(99.5)]	0	1624.66	187997		High	High	0.0007634	0.009193	2.17	48.27
FALSE	High	[R].ACPGPPPPSPEPLAR.[L]	1xCarbamidomethyl [C2]; 1xPhospho [S9(100)]	1.13827e-08	6.70276e-05	1	1	2	Q9HB09	Q9HB09 [265-279]	Q9HB09 1xPhospho [S273(100)]	0	1622.74	1.4765e+06		High	High	6.435e-05	1.031e-05	3.97	72.6
FALSE	High	[R].SCDELSPVSPTQGGYPSEPTR.[S]	1xCarbamidomethyl [C2]; 1xPhospho [S9(100)]	5.81454e-06	0.00015344	1	1	2	Q9HCD6	Q9HCD6 [1819-1839]	Q9HCD6 1xPhospho [S1827(100)]	0	2343.98	1.00913e+06		High	High	0.0001134	9.812e-05	1.76	85.11
FALSE	High	[R].NCPAVTLTSPAK.[T]	1xCarbamidomethyl [C2]; 1xPhospho [S9(100)]	8.72476e-05	0.000172587	1	1	3	Q9UGU0	Q9UGU0 [1327-1338]	Q9UGU0 1xPhospho [S1335(100)]	0	1338.61	5463465		High	High	0.000141	0.0002301	3.35	64.72
FALSE	High	[K].ECPDQLGPSPK.[R]	1xCarbamidomethyl [C2]; 1xPhospho [S9(100)]	0.00605313	0.000494115	1	1	2	Q15596	Q15596 [21-31]	Q15596 1xPhospho [S29(100)]	0	1307.53	2.18231e+06		High	High	0.0003562	0.002865	2.51	48.62
FALSE	High	[R].GCTSSSSLSPPRGDR.[T]	1xCarbamidomethyl [C2]; 1xPhospho [S9(97.8)]	0.0333447	0.00168501	1	1	1	Q96LT9	Q96LT9 [13-27]	Q96LT9 1xPhospho [S21(97.8)]	1	1643.68	239978		High	High	0.001084	0.01408	1.56	40.56
FALSE	High	[K].DCSYGAVTSPTSTLESR.[D]	1xCarbamidomethyl [C2]; 1xPhospho [S9(99.2)]	0.00033708	0.000172587	1	1	1	Q9HCD6	Q9HCD6 [161-177]	Q9HCD6 1xPhospho [S169(99.2)]	0	1910.78	873764		High	High	0.0001512	0.0004018	3.12	83.54
FALSE	High	[R].TCPVHESPSGIDTSETSPK.[A]	1xCarbamidomethyl [C2]; 1xPhospho [T/S]	5.33833e-05	0.000172587	1	1	1	Q3T8J9	Q3T8J9 [2091-2109]		0	2108.88	1.63486e+06		High	High	0.000141	0.0001947	2.12	53.51
FALSE	High	[K].QCEGITSPEGSK.[S]	1xCarbamidomethyl [C2]; 1xPhospho [T/S]	2.60976e-05	0.000172587	1	1	1	Q9Y570	Q9Y570 [237-248]		0	1372.55	877506		High	High	0.000141	0.0001555	2.42	35.92
FALSE	High	[R].LCDDGPQLPTSPR.[L]	1xCarbamidomethyl [C2]; 1xPhospho [T/S]	0.111734	0.00550071	1	1	1	O60504	O60504 [520-532]		0	1535.66	1.1147e+06		High	High	0.003337	0.04896	1.56	75.65
FALSE	High	[K].LCSSAETLESHPDIGKSTPQK.[T]	1xCarbamidomethyl [C2]; 1xPhospho [T18(99.4)]	5.46621e-07	6.70276e-05	1	1	1	O96028	O96028 [405-425]	O96028 1xPhospho [T422(99.4)]	1	2365.07	726191		High	High	6.435e-05	4.36e-05	2.58	63.17
FALSE	High	[K].RCPTPEIQK.[K]	1xCarbamidomethyl [C2]; 1xPhospho [T4(100)]	0.0245161	0.00134808	1	1	1	P40818	P40818 [574-582]	P40818 1xPhospho [T577(100)]	1	1208.55	533195		High	High	0.0009047	0.0104	2.68	32.75
FALSE	High	[K].ICRDPQTPVLQTK.[H]	1xCarbamidomethyl [C2]; 1xPhospho [T7(100)]	0.000548502	0.000172587	1	1	1	Q9ULW0	Q9ULW0 [363-375]	Q9ULW0 1xPhospho [T369(100)]	1	1635.79	1267733		High	High	0.0001512	0.0005161	3.06	52.43
FALSE	High	[K].NCPHIVVGTPGR.[I]	1xCarbamidomethyl [C2]; 1xPhospho [T9(100)]	1.02338e-08	6.70276e-05	1	1	4	Q13838	Q13838 [164-175]	Q13838 1xPhospho [T172(100)]	0	1386.63	3.14482e+06		High	High	6.435e-05	9.903e-06	4.4	58.16
FALSE	High	[K].NCPHVVVGTPGR.[I]	1xCarbamidomethyl [C2]; 1xPhospho [T9(100)]	2.56388e-05	0.000172587	1	1	2	O00148	O00148 [163-174]	O00148 1xPhospho [T171(100)]	0	1372.62	1.20805e+06		High	High	0.000141	0.0001546	3.17	48.94
FALSE	High	[K].HCGLSLSSTPPGK.[E]	1xCarbamidomethyl [C2]; 1xPhospho [T9(99.5)]	4.04254e-05	0.000172587	1	1	1	Q71F23	Q71F23 [90-102]	Q71F23 1xPhospho [T98(99.5)]	0	1420.63	1115489		High	High	0.000141	0.0001779	4.28	61.85
FALSE	High	[K].LCDFGSASHVADNDITPYLVSR.[F]	1xCarbamidomethyl [C2]; 1xPhospho [Y18(100)]	6.30512e-16	6.70276e-05	1	1	2	Q13523	Q13523 [832-853]	Q13523 1xPhospho [Y849(100)]	0	2517.11	90243784		High	High	6.435e-05	1.793e-09	5.57	107.1
FALSE	High	[K].YCRPESQEHPEADPGSAAPYLK.[T]	1xCarbamidomethyl [C2]; 1xPhospho [Y20(100)]	5.64521e-06	0.00015344	1	1	2	P40763	P40763 [686-707]	P40763 1xPhospho [Y705(100)]	0	2582.1	327282		High	High	0.0001134	9.715e-05	3.12	62.51
FALSE	High	[K].SCYNLTNPSDSGRGSSLLDR.[T]	1xCarbamidomethyl [C2]; 2xPhospho [S/Y/T]	1.70505e-05	0.00015344	1	1	1	Q86TV6	Q86TV6 [615-634]		1	2358.94	580508		High	High	0.0001134	0.0001366	3.8	90.78
FALSE	High	[R].SCSIDRSPGAGSLGSPASQR.[K]	1xCarbamidomethyl [C2]; 2xPhospho [S3(100); S15(100)]	0.00126748	0.000227688	1	1	1	P53667	P53667 [296-315]	P53667 2xPhospho [S298(100); S310(100)]	1	2149.87	269557		High	High	0.0001797	0.000859	3.07	60.55
FALSE	High	[R].FCSNSGRLSGPAELR.[S]	1xCarbamidomethyl [C2]; 2xPhospho [S3(100); S5(100)]	0.158282	0.00758932	1	1	1	Q96PC5	Q96PC5 [1235-1249]	Q96PC5 2xPhospho [S1237(100); S1239(100)]	1	1810.73	64971.2		High	High	0.00457	0.0715	1.16	81.7
FALSE	High	[K].YCSEHSVNEHEDGDGDDDEGDDEEWKPTK.[L]	1xCarbamidomethyl [C2]; 2xPhospho [S3(100); S6(100)]	1.71242e-10	6.70276e-05	1	1	1	O95239	O95239 [1046-1074]	O95239 2xPhospho [S1048(100); S1051(100)]	0	3554.22	423767		High	High	6.435e-05	2.09e-06	3.74	57.63
FALSE	High	[R].DCRSPGLLDTTPIR.[G]	1xCarbamidomethyl [C2]; 2xPhospho [S4(100); T11(99.5)]	0.00229459	0.000276275	1	1	1	Q8IY92	Q8IY92 [1466-1479]	Q8IY92 2xPhospho [S1469(100); T1476(99.5)]	1	1760.74	158375		High	High	0.0002038	0.001309	2.76	90.53
FALSE	High	[R].VCVGSPPGPGFGSSPPGAEAAPSLR.[Y]	1xCarbamidomethyl [C2]; 2xPhospho [S5(100); S13(99.3)]	9.44092e-06	0.00015344	1	1	1	Q8IYT8	Q8IYT8 [767-791]	Q8IYT8 2xPhospho [S771(100); S779(99.3)]	0	2511.08	123050		High	High	0.0001134	0.0001142	2.49	104.89
FALSE	High	[R].SCFESSPDPELK.[S]	1xCarbamidomethyl [C2]; 2xPhospho [S5(100); S6(100)]	0.000377322	0.000172587	1	1	2	Q9UQ35	Q9UQ35 [871-882]	Q9UQ35 2xPhospho [S875(100); S876(100)]	0	1555.54	670771		High	High	0.0001512	0.000424	2.5	74.35
FALSE	High	[R].HCAPSPDRSPELSSSR.[D]	1xCarbamidomethyl [C2]; 2xPhospho [S5(100); S9(100)]	3.85571e-05	0.000172587	1	1	1	Q96T37	Q96T37 [666-681]	Q96T37 2xPhospho [S670(100); S674(100)]	1	1942.75	1.63904e+06		High	High	0.000141	0.0001752	4.29	39.73
FALSE	High	[R].RCQTAEADSESDHEVPEPESEMK.[M]	1xCarbamidomethyl [C2]; 2xPhospho [S9(100); S11(100)]	2.70522e-07	6.70276e-05	1	1	2	Q9BPX3	Q9BPX3 [965-987]	Q9BPX3 2xPhospho [S973(100); S975(100)]	1	2821.04	3.72171e+06		High	High	6.435e-05	3.373e-05	5.22	60.78
FALSE	High	[K].SCEGQNPELLPKTPISPLK.[T]	1xCarbamidomethyl [C2]; 2xPhospho [T13(100); S16(100)]	7.79312e-07	6.70276e-05	1	1	2	Q9NQW6	Q9NQW6 [308-326]	Q9NQW6 2xPhospho [T320(100); S323(100)]	1	2268.04	383171		High	High	6.435e-05	4.953e-05	4.51	104.7
FALSE	High	[R].SCTPSPDQISHR.[A]	1xCarbamidomethyl [C2]; 2xPhospho [T3(100); S5(100)]	0.0434263	0.0022202	1	1	1	Q7Z2W4	Q7Z2W4 [271-282]	Q7Z2W4 2xPhospho [T273(100); S275(100)]	0	1544.56	1.69417e+06		High	High	0.001428	0.01838	1.41	44.93
FALSE	High	[R].RGPLSQNGSFGPSPVSGGECSPPLTVEPPVRPLSATLNR.[R]	1xCarbamidomethyl [C20]; 1xDeamidated [N]; 1xPhospho [S21(100)]	6.30512e-16	6.70276e-05	1	1	2	Q5JRA6	Q5JRA6 [1658-1696]	Q5JRA6 1xPhospho [S1678(100)]	1	4096	9727366		High	High	6.435e-05	3.596e-09	7.19	121.46
FALSE	High	[K].ALSQTVPSSGTNGVSLPADCTGAVPAASPDTAAWR.[S]	1xCarbamidomethyl [C20]; 1xDeamidated [N12]; 1xPhospho [S28(100)]	2.02064e-10	6.70276e-05	1	1	4	Q9H6Z4	Q9H6Z4 [184-218]	Q9H6Z4 1xPhospho [S211(100)]	0	3493.59	4.49928e+06		High	High	6.435e-05	2.227e-06	4.75	113.4
FALSE	High	[K].EPIPEEQEMDFRPVDEGEECSDSEGSHNEEAKEPDK.[T]	1xCarbamidomethyl [C20]; 1xDeamidated [N28]; 1xPhospho [S21(100)]	0.00325502	0.000276275	1	1	1	Q6Y7W6	Q6Y7W6 [315-350]	Q6Y7W6 1xPhospho [S335(100)]	1	4255.68	717298		High	High	0.0002038	0.001711	3.08	89.23
FALSE	High	[K].EVSNFTMGSPLRGPGLEALCK.[Q]	1xCarbamidomethyl [C20]; 1xDeamidated [N4]; 1xPhospho [S9(100)]	0.000419877	0.000172587	1	1	1	Q9BYV9	Q9BYV9 [401-421]	Q9BYV9 1xPhospho [S409(100)]	1	2344.07	171584		High	High	0.0001512	0.0004484	3.32	118.01
FALSE	High	[R].RHSASNLHALAHPAPSPGSCSPK.[F]	1xCarbamidomethyl [C20]; 1xDeamidated [N6]; 1xPhospho [S]	1.84716e-06	6.70276e-05	1	1	2	P47974	P47974 [55-77]		1	2460.12	724219		High	High	6.435e-05	6.697e-05	2.74	52.32
FALSE	High	[R].RHSASNLHALAHPAPSPGSCSPK.[F]	1xCarbamidomethyl [C20]; 1xDeamidated [N6]; 2xPhospho [S3(99); S21(100)]	0.0533122	0.00274721	1	1	1	P47974	P47974 [55-77]	P47974 2xPhospho [S57(99); S75(100)]	1	2540.09		No Quan Values	High	High	0.001711	0.02266	1.76
FALSE	High	[R].RGPLSQNGSFGPSPVSGGECSPPLTVEPPVRPLSATLNR.[R]	1xCarbamidomethyl [C20]; 1xDeamidated [N7]; 2xPhospho [S16(100); S21(98.7)]	0.00230824	0.000276275	1	1	1	Q5JRA6	Q5JRA6 [1658-1696]	Q5JRA6 2xPhospho [S1673(100); S1678(98.7)]	1	4175.96		No Quan Values	High	High	0.0002038	0.001315	3.57
FALSE	High	[R].APAASEGNHTDGAEEAAGSCAQAPSHSPPNKPK.[L]	1xCarbamidomethyl [C20]; 1xDeamidated [Q/N]; 1xPhospho [S/T]	4.00898e-08	6.70276e-05	1	1	2	Q92560	Q92560 [301-333]		0	3322.41	495592		High	High	6.435e-05	1.66e-05	3.47	43.28
FALSE	High	[K].QALAPGLSPSQRPGGSSSACSR.[S]	1xCarbamidomethyl [C20]; 1xDeamidated [Q11]; 1xPhospho [S8(100)]	0.103453	0.00508647	1	1	1	Q9BWK5	Q9BWK5 [116-137]	Q9BWK5 1xPhospho [S123(100)]	0	2252.01	111859		High	High	0.003039	0.04507	1.68	72.05
FALSE	High	[R].AQAVASTSTVPSPSQTMPSCTSPSR.[A]	1xCarbamidomethyl [C20]; 1xDeamidated [Q15]; 1xPhospho [T/S]	5.85231e-08	6.70276e-05	1	1	1	Q8WV99	Q8WV99 [152-176]		0	2616.13		No Quan Values	High	High	6.435e-05	1.913e-05	3.93
FALSE	High	[R].TASISSSPSEGTPTVGSYGCTPQSLPK.[F]	1xCarbamidomethyl [C20]; 1xDeamidated [Q23]; 1xPhospho [S3(98)]	2.56647e-09	6.70276e-05	1	1	2	Q6PKG0	Q6PKG0 [845-871]	Q6PKG0 1xPhospho [S847(98)]	0	2777.22	4.74801e+06		High	High	6.435e-05	5.863e-06	4.94	95.35
FALSE	High	[R].TASISSSPSEGTPTVGSYGCTPQSLPK.[F]	1xCarbamidomethyl [C20]; 1xDeamidated [Q23]; 2xPhospho [S3(99.2); S7(97.8)]	1.59857e-07	6.70276e-05	1	1	1	Q6PKG0	Q6PKG0 [845-871]	Q6PKG0 2xPhospho [S847(99.2); S851(97.8)]	0	2857.19	1.87594e+06		High	High	6.435e-05	2.781e-05	3.96	97.23
FALSE	High	[R].ESEDSETQPFDTHLEAYGPCLSPPR.[A]	1xCarbamidomethyl [C20]; 1xDeamidated [Q8]; 1xPhospho [S22(100)]	1.77521e-12	6.70276e-05	1	1	5	Q14676	Q14676 [759-783]	Q14676 1xPhospho [S780(100)]	0	2943.2	14056660		High	High	6.435e-05	3.655e-07	5.54	112.13
FALSE	High	[R].DSGNNSGDQATEEEEGGYSCGTAESHDSK.[G]	1xCarbamidomethyl [C20]; 1xDeamidated [Q9]; 1xPhospho [S2(99.6)]	2.84088e-13	6.70276e-05	1	1	2	Q96RS0	Q96RS0 [50-78]	Q96RS0 1xPhospho [S51(99.6)]	0	3099.09	887660		High	High	6.435e-05	1.817e-07	4.53	45.96
FALSE	High	[K].IEEPVSMEMDNHMSDKDESCYDNAEAAFSDDEEDLNSK.[G]	1xCarbamidomethyl [C20]; 1xOxidation [M]; 1xPhospho [S29(100)]	7.19739e-08	6.70276e-05	1	1	2	Q68E01	Q68E01 [509-546]	Q68E01 1xPhospho [S537(100)]	1	4492.69		No Quan Values	High	High	6.435e-05	2.063e-05	5.02
FALSE	High	[R].AQAVASTSTVPSPSQTMPSCTSPSR.[A]	1xCarbamidomethyl [C20]; 1xOxidation [M17]; 1xPhospho [S22(99)]	2.14943e-09	6.70276e-05	1	1	1	Q8WV99	Q8WV99 [152-176]	Q8WV99 1xPhospho [S173(99)]	0	2631.14		No Quan Values	High	High	6.435e-05	5.475e-06	4.32
FALSE	High	[K].EVSNFTMGSPLRGPGLEALCK.[Q]	1xCarbamidomethyl [C20]; 1xOxidation [M7]; 1xPhospho [T/S]	0.0201634	0.00109057	1	1	1	Q9BYV9	Q9BYV9 [401-421]		1	2359.08	188708		High	High	0.0007634	0.008638	2.18	107.27
FALSE	High	[K].EPIPEEQEMDFRPVDEGEECSDSEGSHNEEAK.[E]	1xCarbamidomethyl [C20]; 1xOxidation [M9]; 1xPhospho [S21(100)]	2.01842e-06	6.70276e-05	1	1	1	Q6Y7W6	Q6Y7W6 [315-346]	Q6Y7W6 1xPhospho [S335(100)]	0	3801.47	902273		High	High	6.435e-05	6.911e-05	3.32	79.37
FALSE	High	[K].EPIPEEQEMDFRPVDEGEECSDSEGSHNEEAKEPDK.[T]	1xCarbamidomethyl [C20]; 1xOxidation [M9]; 1xPhospho [S21(100)]	0.000427423	0.000172587	1	1	1	Q6Y7W6	Q6Y7W6 [315-350]	Q6Y7W6 1xPhospho [S335(100)]	1	4270.69	1.81658e+06		High	High	0.0001512	0.0004518	3.79	76.06
FALSE	High	[K].EPIPEEQEMDFRPVDEGEECSDSEGSHNEEAKEPDK.[T]	1xCarbamidomethyl [C20]; 1xOxidation [M9]; 2xPhospho [S21(99.3); S]	0.00308607	0.000276275	1	1	1	Q6Y7W6	Q6Y7W6 [315-350]	Q6Y7W6 2xPhospho [S335(99.3); S]	1	4350.65	539113		High	High	0.0002038	0.001644	2.96	79.65
FALSE	High	[K].EPIPEEQEMDFRPVDEGEECSDSEGSHNEEAKEPDK.[T]	1xCarbamidomethyl [C20]; 1xOxidation [M9]; 3xPhospho [S21(100); S23(100); S26(100)]	0.00187547	0.000227688	1	1	2	Q6Y7W6	Q6Y7W6 [315-350]	Q6Y7W6 3xPhospho [S335(100); S337(100); S340(100)]	1	4430.62	2.41759e+06		High	High	0.0001797	0.001127	2.77	83.37
FALSE	High	[R].LSVDEVSSPSTPEAPDIPACPSPGQK.[I]	1xCarbamidomethyl [C20]; 1xPhospho [S/T]	1.64652e-07	6.70276e-05	1	1	1	Q9H211	Q9H211 [72-97]		0	2745.23	623217		High	High	6.435e-05	2.81e-05	2.56	98.51
FALSE	High	[R].APAASEGNHTDGAEEAAGSCAQAPSHSPPNKPK.[L]	1xCarbamidomethyl [C20]; 1xPhospho [S/T]	5.02684e-14	6.70276e-05	1	1	2	Q92560	Q92560 [301-333]		0	3321.42	822593		High	High	6.435e-05	9.385e-08	6.74	41.85
FALSE	High	[K].ESSPPREEAPPPPPPTEDSCAK.[K]	1xCarbamidomethyl [C20]; 1xPhospho [S/T]	2.15061e-11	6.70276e-05	1	1	6	Q9UPW6	Q9UPW6 [592-613]		1	2455.05	6.45272e+06		High	High	6.435e-05	9.467e-07	4.51	55.97
FALSE	High	[R].LLAQVPGLVNSVTASPEASCLPSRTPPR.[V]	1xCarbamidomethyl [C20]; 1xPhospho [S/T]	0.00480915	0.000441662	1	1	1	Q9H6J7	Q9H6J7 [274-301]		1	2997.52		No Quan Values	High	High	0.0002994	0.002351	1.94
FALSE	High	[R].SESTDSLGGLSPSEVTAIQCK.[N]	1xCarbamidomethyl [C20]; 1xPhospho [S11(99.4)]	6.11662e-05	0.000172587	1	1	1	O60318	O60318 [420-440]	O60318 1xPhospho [S430(99.4)]	0	2245.99	424579		High	High	0.000141	0.0002038	2.68	106.69
FALSE	High	[R].GWGQQDGPGPPSPGQSPSPCR.[T]	1xCarbamidomethyl [C20]; 1xPhospho [S12(100)]	4.49998e-09	6.70276e-05	1	1	3	Q6F5E8	Q6F5E8 [1304-1324]	Q6F5E8 1xPhospho [S1315(100)]	0	2228.92	735324		High	High	6.435e-05	7.253e-06	4.85	73.91
FALSE	High	[K].DPATVDVSGTGRPSPQNEGCTSK.[L]	1xCarbamidomethyl [C20]; 1xPhospho [S14(100)]	9.28026e-08	6.70276e-05	1	1	1	Q5W0Q7	Q5W0Q7 [187-209]	Q5W0Q7 1xPhospho [S200(100)]	0	2440.04	226284		High	High	6.435e-05	2.269e-05	4.17	54.5
FALSE	High	[R].YSENLPPESQLPSSPAQLSCR.[S]	1xCarbamidomethyl [C20]; 1xPhospho [S14(99.1)]	0.066324	0.00340834	1	1	1	Q8NEM0	Q8NEM0 [425-445]	Q8NEM0 1xPhospho [S438(99.1)]	0	2440.09		No Quan Values	High	High	0.002092	0.02823	1.55
FALSE	High	[R].RGPLSQNGSFGPSPVSGGECSPPLTVEPPVRPLSATLNR.[R]	1xCarbamidomethyl [C20]; 1xPhospho [S21(100)]	1.09967e-15	6.70276e-05	1	1	2	Q5JRA6	Q5JRA6 [1658-1696]	Q5JRA6 1xPhospho [S1678(100)]	1	4095.01	4478359		High	High	6.435e-05	1.983e-08	5.31	120.27
FALSE	High	[K].EPIPEEQEMDFRPVDEGEECSDSEGSHNEEAK.[E]	1xCarbamidomethyl [C20]; 1xPhospho [S21(100)]	2.05016e-09	6.70276e-05	1	1	1	Q6Y7W6	Q6Y7W6 [315-346]	Q6Y7W6 1xPhospho [S335(100)]	0	3785.47	2937315		High	High	6.435e-05	5.378e-06	4.76	91.56
FALSE	High	[K].EPIPEEQEMDFRPVDEGEECSDSEGSHNEEAKEPDK.[T]	1xCarbamidomethyl [C20]; 1xPhospho [S21(99.2)]	1.40364e-07	6.70276e-05	1	1	1	Q6Y7W6	Q6Y7W6 [315-350]	Q6Y7W6 1xPhospho [S335(99.2)]	1	4254.69	5263405		High	High	6.435e-05	2.649e-05	4.23	87.97
FALSE	High	[R].ESEDSETQPFDTHLEAYGPCLSPPR.[A]	1xCarbamidomethyl [C20]; 1xPhospho [S22(100)]	6.30512e-16	6.70276e-05	1	1	3	Q14676	Q14676 [759-783]	Q14676 1xPhospho [S780(100)]	0	2942.22	20933908		High	High	6.435e-05	1.038e-08	6.23	110.19
FALSE	High	[K].ALSQTVPSSGTNGVSLPADCTGAVPAASPDTAAWR.[S]	1xCarbamidomethyl [C20]; 1xPhospho [S28(98.8)]	1.1346e-07	6.70276e-05	1	1	2	Q9H6Z4	Q9H6Z4 [184-218]	Q9H6Z4 1xPhospho [S211(98.8)]	0	3492.61	2.48087e+06		High	High	6.435e-05	2.446e-05	3.74	112.69
FALSE	High	[K].IEEPVSMEMDNHMSDKDESCYDNAEAAFSDDEEDLNSK.[G]	1xCarbamidomethyl [C20]; 1xPhospho [S29(100)]	1.52883e-06	6.70276e-05	1	1	1	Q68E01	Q68E01 [509-546]	Q68E01 1xPhospho [S537(100)]	1	4476.69		No Quan Values	High	High	6.435e-05	6.283e-05	5.53
FALSE	High	[R].RHSASNLHALAHPAPSPGSCSPK.[F]	1xCarbamidomethyl [C20]; 1xPhospho [S3(100)]	2.55414e-13	6.70276e-05	1	1	3	P47974	P47974 [55-77]	P47974 1xPhospho [S57(100)]	1	2459.14	3.29674e+06		High	High	6.435e-05	1.744e-07	5.71	48.79
FALSE	High	[R].TASISSSPSEGTPTVGSYGCTPQSLPK.[F]	1xCarbamidomethyl [C20]; 1xPhospho [S3(98.6)]	4.5953e-10	6.70276e-05	1	1	2	Q6PKG0	Q6PKG0 [845-871]	Q6PKG0 1xPhospho [S847(98.6)]	0	2776.24	9463274		High	High	6.435e-05	3.045e-06	4.95	92.61
FALSE	High	[R].DSGNNSGDQATEEEEGGYSCGTAESHDSK.[G]	1xCarbamidomethyl [C20]; 1xPhospho [S6(100)]	6.30512e-16	6.70276e-05	1	1	1	Q96RS0	Q96RS0 [50-78]	Q96RS0 1xPhospho [S55(100)]	0	3098.11	2.15111e+06		High	High	6.435e-05	4.286e-10	7.67	42.47
FALSE	High	[R].SGAPPPSPPVGGPAGSLGSCSEEK.[E]	1xCarbamidomethyl [C20]; 1xPhospho [S7(100)]	0.000377322	0.000172587	1	1	1	Q2TAZ0	Q2TAZ0 [1321-1344]	Q2TAZ0 1xPhospho [S1327(100)]	0	2302.01	1.54245e+06		High	High	0.0001512	0.000425	1.89	78.95
FALSE	High	[R].VLEDEEGSKDIELSDDPYDCIR.[L]	1xCarbamidomethyl [C20]; 1xPhospho [S8(100)]	1.02175e-13	6.70276e-05	1	1	2	Q15024	Q15024 [170-191]	Q15024 1xPhospho [S177(100)]	1	2677.12	1.42002e+06		High	High	6.435e-05	1.229e-07	6.93	100.27
FALSE	High	[K].QALAPGLSPSQRPGGSSSACSR.[S]	1xCarbamidomethyl [C20]; 1xPhospho [S8(97.8)]	0.197668	0.00938658	1	1	1	Q9BWK5	Q9BWK5 [116-137]	Q9BWK5 1xPhospho [S123(97.8)]	0	2251.03	388058		High	High	0.005522	0.0922	1.97	69.02
FALSE	High	[K].IEEPVSMEMDNHMSDKDESCYDNAEAAFSDDEEDLNSK.[G]	1xCarbamidomethyl [C20]; 2xDeamidated [N11; N23]; 1xOxidation [M7]; 1xPhospho [S29(100)]	1.28455e-07	6.70276e-05	1	1	1	Q68E01	Q68E01 [509-546]	Q68E01 1xPhospho [S537(100)]	1	4494.66	855340		High	High	6.435e-05	2.563e-05	5.16	98
FALSE	High	[K].IEEPVSMEMDNHMSDKDESCYDNAEAAFSDDEEDLNSK.[G]	1xCarbamidomethyl [C20]; 2xDeamidated [N11; N23]; 1xPhospho [S29(100)]	7.70154e-07	6.70276e-05	1	1	1	Q68E01	Q68E01 [509-546]	Q68E01 1xPhospho [S537(100)]	1	4478.66		No Quan Values	High	High	6.435e-05	4.93e-05	4.95
FALSE	High	[R].APAASEGNHTDGAEEAAGSCAQAPSHSPPNKPK.[L]	1xCarbamidomethyl [C20]; 2xDeamidated [Q22; N30]; 1xPhospho [S/T]	7.94124e-11	6.70276e-05	1	1	1	Q92560	Q92560 [301-333]		0	3323.39	436882		High	High	6.435e-05	1.56e-06	4.87	45.9
FALSE	High	[K].ALSQTVPSSGTNGVSLPADCTGAVPAASPDTAAWR.[S]	1xCarbamidomethyl [C20]; 2xDeamidated [Q4; N12]; 1xPhospho [S28(100)]	1.83628e-06	6.70276e-05	1	1	3	Q9H6Z4	Q9H6Z4 [184-218]	Q9H6Z4 1xPhospho [S211(100)]	0	3494.58	328702		High	High	6.435e-05	6.689e-05	3.36	116.81
FALSE	High	[K].IEEPVSMEMDNHMSDKDESCYDNAEAAFSDDEEDLNSK.[G]	1xCarbamidomethyl [C20]; 2xOxidation [M7; M9]; 1xPhospho [S29(100)]	8.00978e-10	6.70276e-05	1	1	3	Q68E01	Q68E01 [509-546]	Q68E01 1xPhospho [S537(100)]	1	4508.68	685428		High	High	6.435e-05	3.762e-06	5.92	91.85
FALSE	High	[R].GWGQQDGPGPPSPGQSPSPCR.[T]	1xCarbamidomethyl [C20]; 2xPhospho [S12(100); S16(100)]	1.70505e-05	0.00015344	1	1	1	Q6F5E8	Q6F5E8 [1304-1324]	Q6F5E8 2xPhospho [S1315(100); S1319(100)]	0	2308.88	226921		High	High	0.0001134	0.0001367	3.72	72.89
FALSE	High	[R].ESEDSETQPFDTHLEAYGPCLSPPR.[A]	1xCarbamidomethyl [C20]; 2xPhospho [S2(100); S22(100)]	0.00010177	0.000172587	1	1	1	Q14676	Q14676 [759-783]	Q14676 2xPhospho [S760(100); S780(100)]	0	3022.18	855645		High	High	0.000141	0.0002434	3.05	115.45
FALSE	High	[K].EPIPEEQEMDFRPVDEGEECSDSEGSHNEEAKEPDK.[T]	1xCarbamidomethyl [C20]; 2xPhospho [S21(100); S23(99)]	0.000188476	0.000172587	1	1	1	Q6Y7W6	Q6Y7W6 [315-350]	Q6Y7W6 2xPhospho [S335(100); S337(99)]	1	4334.66	1.45122e+06		High	High	0.0001512	0.0003094	2.91	91.51
FALSE	High	[K].RHNSDAHSTTSSASPAQSPCYSNQSDDGSDTEMASGSNR.[T]	1xCarbamidomethyl [C20]; 2xPhospho [S25(99.2); S29(99.2)]	3.62369e-06	6.70276e-05	1	1	1	Q9NP50	Q9NP50 [117-155]	Q9NP50 2xPhospho [S141(99.2); S145(99.2)]	1	4259.59	162992		High	High	6.435e-05	8.423e-05	3.24	47.73
FALSE	High	[R].TASISSSPSEGTPTVGSYGCTPQSLPK.[F]	1xCarbamidomethyl [C20]; 2xPhospho [S3(99.3); S/T/Y]	1.27425e-10	6.70276e-05	1	1	5	Q6PKG0	Q6PKG0 [845-871]	Q6PKG0 2xPhospho [S847(99.3); S/T/Y]	0	2856.2	8.21723e+06		High	High	6.435e-05	1.867e-06	5.36	94.34
FALSE	High	[R].RHSASNLHALAHPAPSPGSCSPK.[F]	1xCarbamidomethyl [C20]; 2xPhospho [S3(99.4); S21(100)]	9.14161e-07	6.70276e-05	1	1	3	P47974	P47974 [55-77]	P47974 2xPhospho [S57(99.4); S75(100)]	1	2539.11	2.03116e+06		High	High	6.435e-05	5.244e-05	4.46	51.06
FALSE	High	[R].DSGNNSGDQATEEEEGGYSCGTAESHDSK.[G]	1xCarbamidomethyl [C20]; 2xPhospho [S6(100); T11(100)]	6.6044e-07	6.70276e-05	1	1	1	Q96RS0	Q96RS0 [50-78]	Q96RS0 2xPhospho [S55(100); T60(100)]	0	3178.07	527105		High	High	6.435e-05	4.664e-05	3.79	41.81
FALSE	High	[R].AGHDGDSDGDSDDEEGYFICPITDDPSSNQNVNSK.[V]	1xCarbamidomethyl [C20]; 2xPhospho [S7(100); S11(100)]	1.63333e-10	6.70276e-05	1	1	3	O00418	O00418 [21-55]	O00418 2xPhospho [S27(100); S31(100)]	0	3917.43	1.94717e+06		High	High	6.435e-05	2.054e-06	4.17	104.94
FALSE	High	[K].IEEPVSMEMDNHMSDKDESCYDNAEAAFSDDEEDLNSK.[G]	1xCarbamidomethyl [C20]; 3xOxidation [M7; M9; M13]; 1xPhospho [S29(100)]	5.51942e-10	6.70276e-05	1	1	1	Q68E01	Q68E01 [509-546]	Q68E01 1xPhospho [S537(100)]	1	4524.68	281111		High	High	6.435e-05	3.266e-06	6.22	89.33
FALSE	High	[K].EPIPEEQEMDFRPVDEGEECSDSEGSHNEEAKEPDK.[T]	1xCarbamidomethyl [C20]; 3xPhospho [S21(100); S23(100); S26(100)]	0.000846275	0.000172587	1	1	2	Q6Y7W6	Q6Y7W6 [315-350]	Q6Y7W6 3xPhospho [S335(100); S337(100); S340(100)]	1	4414.62	4.08224e+06		High	High	0.0001512	0.0006628	3.3	95.01
FALSE	High	[K].EPIPEEQEMDFRPVDEGEECSDSEGSHNEEAK.[E]	1xCarbamidomethyl [C20]; 3xPhospho [S21(100); S23(100); S26(100)]	0.0231495	0.00114138	1	1	1	Q6Y7W6	Q6Y7W6 [315-346]	Q6Y7W6 3xPhospho [S335(100); S337(100); S340(100)]	0	3945.41	1.29387e+06		High	High	0.0007914	0.009849	2.43	99.02
FALSE	High	[R].TASISSSPSEGTPTVGSYGCTPQSLPK.[F]	1xCarbamidomethyl [C20]; 3xPhospho [T12(96.7); T21(100); S24(100)]	0.00012746	0.000172587	1	1	1	Q6PKG0	Q6PKG0 [845-871]	Q6PKG0 3xPhospho [T856(96.7); T865(100); S868(100)]	0	2936.17	2049300		High	High	0.0001512	0.0002644	3.64	92.65
FALSE	High	[K].SSSDDEEQLTELDEEMENEICR.[V]	1xCarbamidomethyl [C21]; 1xDeamidated [N/Q]; 1xOxidation [M16]; 1xPhospho [S3(99.1)]	2.3e-08	6.70276e-05	1	1	3	Q96ER3	Q96ER3 [54-75]	Q96ER3 1xPhospho [S56(99.1)]	0	2755.01	988582		High	High	6.435e-05	1.347e-05	3.07	99.98
FALSE	High	[R].AGEPNSPDAEEANSPDVTAGCDPAGVHPPR.[-]	1xCarbamidomethyl [C21]; 1xDeamidated [N13]; 1xPhospho [S6(100)]	6.30512e-16	6.70276e-05	1	1	11	Q08J23	Q08J23 [738-767]	Q08J23 1xPhospho [S743(100)]	0	3095.27	1.03075e+07		High	High	6.435e-05	1.671e-11	6.83	80.93
FALSE	High	[R].AGEPNSPDAEEANSPDVTAGCDPAGVHPPR.[-]	1xCarbamidomethyl [C21]; 1xDeamidated [N13]; 2xPhospho [S6(100); S14(100)]	6.30512e-16	6.70276e-05	1	1	12	Q08J23	Q08J23 [738-767]	Q08J23 2xPhospho [S743(100); S751(100)]	0	3175.23	6.40475e+06		High	High	6.435e-05	5.05e-09	5.89	81.57
FALSE	High	[K].FTVHSPDASSGTNSNGITNPCIR.[S]	1xCarbamidomethyl [C21]; 1xDeamidated [N15]; 1xPhospho [T/S]	2.86226e-08	6.70276e-05	1	1	2	Q6PGQ7	Q6PGQ7 [295-317]		0	2513.08	1.18331e+06		High	High	6.435e-05	1.462e-05	3.83	82.81
FALSE	High	[R].SAGGSSPEGGEDSDREDGNYCPPVK.[R]	1xCarbamidomethyl [C21]; 1xDeamidated [N19]; 1xPhospho [S13(100)]	3.75451e-06	6.70276e-05	1	1	2	Q9H6Z4	Q9H6Z4 [96-120]	Q9H6Z4 1xPhospho [S108(100)]	1	2648.01	989983		High	High	6.435e-05	8.518e-05	3.07	57.97
FALSE	High	[R].SAGGSSPEGGEDSDREDGNYCPPVKR.[E]	1xCarbamidomethyl [C21]; 1xDeamidated [N19]; 1xPhospho [S13(100)]	2.03039e-06	6.70276e-05	1	1	2	Q9H6Z4	Q9H6Z4 [96-121]	Q9H6Z4 1xPhospho [S108(100)]	2	2804.11	823714		High	High	6.435e-05	6.928e-05	2.82	50.3
FALSE	High	[R].SAGGSSPEGGEDSDREDGNYCPPVKR.[E]	1xCarbamidomethyl [C21]; 1xDeamidated [N19]; 2xPhospho [S13(99.6); S/Y]	0.00104808	0.000172587	1	1	1	Q9H6Z4	Q9H6Z4 [96-121]	Q9H6Z4 2xPhospho [S108(99.6); S/Y]	2	2884.08	308521		High	High	0.0001512	0.0007594	2.13	52.89
FALSE	High	[R].SAGGSSPEGGEDSDREDGNYCPPVK.[R]	1xCarbamidomethyl [C21]; 1xDeamidated [N19]; 2xPhospho [S5(99.2); S13(100)]	0.00232197	0.000276275	1	1	1	Q9H6Z4	Q9H6Z4 [96-120]	Q9H6Z4 2xPhospho [S100(99.2); S108(100)]	1	2727.98	279520		High	High	0.0002038	0.001317	2.22	61.11
FALSE	High	[R].SAGGSSPEGGEDSDREDGNYCPPVKR.[E]	1xCarbamidomethyl [C21]; 1xDeamidated [N19]; 3xPhospho [S5(100); S6(100); S13(100)]	0.000386389	0.000172587	1	1	1	Q9H6Z4	Q9H6Z4 [96-121]	Q9H6Z4 3xPhospho [S100(100); S101(100); S108(100)]	2	2964.04	391438		High	High	0.0001512	0.0004297	2.24	55.82
FALSE	High	[K].LSSERPSSDGEGVVENGITTCNGK.[E]	1xCarbamidomethyl [C21]; 1xDeamidated [N22]; 1xPhospho [S/T]	2.62788e-09	6.70276e-05	1	1	1	Q8N556	Q8N556 [276-299]		0	2574.1	317785		High	High	6.435e-05	5.91e-06	4.12	71.47
FALSE	High	[K].ATGPPSQNSNIGTGRGSEGDCSPEDK.[N]	1xCarbamidomethyl [C21]; 1xDeamidated [N8]; 2xPhospho [S/T]	0.126174	0.00618639	1	1	1	Q9UKJ3	Q9UKJ3 [1060-1085]		1	2779.05	279387		High	High	0.003728	0.05576	2	48.08
FALSE	High	[R].LIIQSSNGHITTTPTPTQFLCPK.[N]	1xCarbamidomethyl [C21]; 1xDeamidated [Q/N]; 1xPhospho [T13(100)]	1.0892e-09	6.70276e-05	1	1	4	P05412	P05412 [79-101]	P05412 1xPhospho [T91(100)]	0	2635.28	1.23518e+06		High	High	6.435e-05	4.231e-06	3.89	117.41
FALSE	High	[R].DLELPSQEAPSFQGTESPKPCK.[M]	1xCarbamidomethyl [C21]; 1xDeamidated [Q13]; 1xPhospho [T/S]	0.00274122	0.000276275	1	1	1	Q6PJF5	Q6PJF5 [161-182]		0	2526.11	1.76802e+06		High	High	0.0002038	0.001498	3.41	98.38
FALSE	High	[-].MEDSMDMDMSPLRPQNYLFGCELK.[A]	1xCarbamidomethyl [C21]; 1xDeamidated [Q15]; 1xOxidation [M5]; 2xPhospho [S4(100); S10(100)]	0.000729472	0.000172587	1	1	1	P06748	P06748 [1-24]	P06748 2xPhospho [S4(100); S10(100)]	0	3084.16		No Quan Values	High	High	0.0001512	0.000608	2.3
FALSE	High	[K].YTGEEDGAGGHSPAPPQTEECLR.[E]	1xCarbamidomethyl [C21]; 1xDeamidated [Q17]; 1xPhospho [S12(100)]	5.53425e-09	6.70276e-05	1	1	1	O94762	O94762 [804-826]	O94762 1xPhospho [S815(100)]	0	2539.01	1.76125e+06		High	High	6.435e-05	7.851e-06	5.45	64.68
FALSE	High	[K].AAQQQLQQDSGGGGGGGGTGCPQQQQAQQQSPR.[R]	1xCarbamidomethyl [C21]; 1xDeamidated [Q8]; 1xPhospho [S31(100)]	7.56617e-07	6.70276e-05	1	1	1	P43699	P43699 [224-256]	P43699 1xPhospho [S254(100)]	0	3376.44		No Quan Values	High	High	6.435e-05	4.899e-05	3.25
FALSE	High	[K].SSSDDEEQLTELDEEMENEICR.[V]	1xCarbamidomethyl [C21]; 1xOxidation [M16]; 1xPhospho [S/T]	8.63988e-06	0.00015344	1	1	2	Q96ER3	Q96ER3 [54-75]		0	2754.03	193391		High	High	0.0001134	0.000111	2.67	96.87
FALSE	High	[R].RYEPYGMYSDDDANSDASSVCSER.[S]	1xCarbamidomethyl [C21]; 1xOxidation [M7]; 1xPhospho [S9(100)]	6.52678e-07	6.70276e-05	1	1	1	Q7Z460	Q7Z460 [815-838]	Q7Z460 1xPhospho [S823(100)]	1	2870.06		No Quan Values	High	High	6.435e-05	4.643e-05	4.03
FALSE	High	[K].ESSHNSSFELIGSTIPSYQPCNR.[Q]	1xCarbamidomethyl [C21]; 1xPhospho [S/T/Y]	2.47452e-05	0.000172587	1	1	2	Q9HAW4	Q9HAW4 [769-791]		0	2690.16	532801		High	High	0.000141	0.000153	2.54	112.66
FALSE	High	[K].IGFPETTEEELEEIASENSDCIFPSAPDVK.[A]	1xCarbamidomethyl [C21]; 1xPhospho [S/T]	8.05726e-10	6.70276e-05	1	1	1	Q9Y3F4	Q9Y3F4 [320-349]		0	3433.49		No Quan Values	High	High	6.435e-05	3.77e-06	3.66
FALSE	High	[K].QESIPSKPSQDRPPSSSLEECPIPK.[V]	1xCarbamidomethyl [C21]; 1xPhospho [S]	0.189584	0.0089395	1	1	1	Q8TEV9	Q8TEV9 [386-410]		0	2873.34	176940		High	High	0.005307	0.08802	1.87	79.07
FALSE	High	[K].YTGEEDGAGGHSPAPPQTEECLR.[E]	1xCarbamidomethyl [C21]; 1xPhospho [S12(100)]	2.44405e-14	6.70276e-05	1	1	2	O94762	O94762 [804-826]	O94762 1xPhospho [S815(100)]	0	2538.02	2356820		High	High	6.435e-05	7.116e-08	6.16	60.75
FALSE	High	[R].SAGGSSPEGGEDSDREDGNYCPPVK.[R]	1xCarbamidomethyl [C21]; 1xPhospho [S13(100)]	1.68047e-06	6.70276e-05	1	1	2	Q9H6Z4	Q9H6Z4 [96-120]	Q9H6Z4 1xPhospho [S108(100)]	1	2647.03	4.77745e+06		High	High	6.435e-05	6.494e-05	3.25	54.21
FALSE	High	[R].SAGGSSPEGGEDSDREDGNYCPPVKR.[E]	1xCarbamidomethyl [C21]; 1xPhospho [S13(100)]	7.75992e-13	6.70276e-05	1	1	2	Q9H6Z4	Q9H6Z4 [96-121]	Q9H6Z4 1xPhospho [S108(100)]	2	2803.13	1.10495e+06		High	High	6.435e-05	2.666e-07	4.77	46.89
FALSE	High	[K].SREPQAKPQLDLSIDSLDLSCEEGTPLSITSK.[L]	1xCarbamidomethyl [C21]; 1xPhospho [S13(100)]	2.64081e-05	0.000172587	1	1	1	Q14980	Q14980 [1709-1740]	Q14980 1xPhospho [S1721(100)]	1	3594.72		No Quan Values	High	High	0.000141	0.000156	2.81
FALSE	High	[R].AGEPNSPDAEEANSPDVTAGCDPAGVHPPR.[-]	1xCarbamidomethyl [C21]; 1xPhospho [S14(100)]	6.30512e-16	6.70276e-05	1	1	8	Q08J23	Q08J23 [738-767]	Q08J23 1xPhospho [S751(100)]	0	3094.28	4.89016e+07		High	High	6.435e-05	1.831e-12	6.68	76.83
FALSE	High	[R].SLPESTSAPASGPSDGSPQPCTHPPGPVK.[E]	1xCarbamidomethyl [C21]; 1xPhospho [S17(100)]	5.77119e-11	6.70276e-05	1	1	2	O00221	O00221 [167-195]	O00221 1xPhospho [S183(100)]	0	2922.3	2.03254e+06		High	High	6.435e-05	1.38e-06	3.71	71.68
FALSE	High	[R].QLQEDQENNLQDNQTSNSSPCR.[S]	1xCarbamidomethyl [C21]; 1xPhospho [S19(100)]	1.54871e-10	6.70276e-05	1	1	1	Q92576	Q92576 [1596-1617]	Q92576 1xPhospho [S1614(100)]	0	2685.08	408931		High	High	6.435e-05	2.009e-06	5.86	48.54
FALSE	High	[K].AIQEGANSIVSSLHQAAAAACLSR.[Q]	1xCarbamidomethyl [C21]; 1xPhospho [S23(100)]	5.19686e-06	0.00015344	1	1	1	P25054	P25054 [2103-2126]	P25054 1xPhospho [S2125(100)]	0	2505.19	339690		High	High	0.0001134	9.466e-05	4.21	120.19
FALSE	High	[R].LATSSASSQSHTFISSVESECHSSPK.[W]	1xCarbamidomethyl [C21]; 1xPhospho [S24(99.2)]	2.43218e-07	6.70276e-05	1	1	1	Q96GX5	Q96GX5 [297-322]	Q96GX5 1xPhospho [S320(99.2)]	0	2831.22	539693		High	High	6.435e-05	3.245e-05	3.09	81.29
FALSE	High	[R].RDSSSHEETPGSHPLYGHGECK.[W]	1xCarbamidomethyl [C21]; 1xPhospho [S3(98.9)]	4.00042e-11	6.70276e-05	1	1	3	Q8IVH2	Q8IVH2 [289-310]	Q8IVH2 1xPhospho [S291(98.9)]	1	2547.04	1.33223e+06		High	High	6.435e-05	1.201e-06	4.84	32.6
FALSE	High	[K].DHFYSDDDAIEADSEGDAEPCDK.[E]	1xCarbamidomethyl [C21]; 1xPhospho [S5(100)]	4.30602e-10	6.70276e-05	1	1	5	Q9Y3B9	Q9Y3B9 [54-76]	Q9Y3B9 1xPhospho [S58(100)]	0	2680.95	1.205e+07		High	High	6.435e-05	2.968e-06	4.99	84.67
FALSE	High	[K].LAEEGSDEDLDLVQHQIISECSDEPK.[L]	1xCarbamidomethyl [C21]; 1xPhospho [S6(100)]	8.69111e-06	0.00015344	1	1	1	Q8NA03	Q8NA03 [82-107]	Q8NA03 1xPhospho [S87(100)]	0	3036.3		No Quan Values	High	High	0.0001134	0.0001113	2.73
FALSE	High	[R].RYEPYGMYSDDDANSDASSVCSER.[S]	1xCarbamidomethyl [C21]; 1xPhospho [S9(100)]	2.23901e-07	6.70276e-05	1	1	1	Q7Z460	Q7Z460 [815-838]	Q7Z460 1xPhospho [S823(100)]	1	2854.06	562637		High	High	6.435e-05	3.147e-05	4.19	77
FALSE	High	[R].RYESYGMHSDDDANSDASSACSER.[S]	1xCarbamidomethyl [C21]; 1xPhospho [S9(99.5)]	3.27726e-06	6.70276e-05	1	1	3	O75122	O75122 [613-636]	O75122 1xPhospho [S621(99.5)]	1	2790	431116		High	High	6.435e-05	8.148e-05	3.25	46.08
FALSE	High	[R].DLELPSQEAPSFQGTESPKPCK.[M]	1xCarbamidomethyl [C21]; 1xPhospho [T/S]	3.90481e-09	6.70276e-05	1	1	1	Q6PJF5	Q6PJF5 [161-182]		0	2525.13	2.89324e+06		High	High	6.435e-05	6.867e-06	5.58	96.44
FALSE	High	[R].LIIQSSNGHITTTPTPTQFLCPK.[N]	1xCarbamidomethyl [C21]; 1xPhospho [T13(94.8)]	0.0469458	0.00255803	1	1	1	P05412	P05412 [79-101]	P05412 1xPhospho [T91(94.8)]	0	2634.3	452115		High	High	0.001589	0.01988	1.83	114.78
FALSE	High	[K].FTVHSPDASSGTNSNGITNPCIR.[S]	1xCarbamidomethyl [C21]; 1xPhospho [T2(99.6)]	5.48081e-06	0.00015344	1	1	1	Q6PGQ7	Q6PGQ7 [295-317]	Q6PGQ7 1xPhospho [T296(99.6)]	0	2512.09	845928		High	High	0.0001134	9.628e-05	3.53	81.6
FALSE	High	[K].FTVHSPDASSGTNSNGITNPCIR.[S]	1xCarbamidomethyl [C21]; 2xDeamidated [N15; N19]; 1xPhospho [T/S]	0.0746626	0.00372598	1	1	1	Q6PGQ7	Q6PGQ7 [295-317]		0	2514.06	178880		High	High	0.002312	0.03196	1.5	85.17
FALSE	High	[K].LSSERPSSDGEGVVENGITTCNGK.[E]	1xCarbamidomethyl [C21]; 2xDeamidated [N16; N22]; 1xPhospho [S/T]	2.79538e-08	6.70276e-05	1	1	2	Q8N556	Q8N556 [276-299]		0	2575.09	451853		High	High	6.435e-05	1.447e-05	4.01	67.38
FALSE	High	[R].AGEPNSPDAEEANSPDVTAGCDPAGVHPPR.[-]	1xCarbamidomethyl [C21]; 2xDeamidated [N5; N13]; 1xPhospho [S6(100)]	4.52418e-07	6.70276e-05	1	1	2	Q08J23	Q08J23 [738-767]	Q08J23 1xPhospho [S743(100)]	0	3096.25	906620		High	High	6.435e-05	4.069e-05	2.49	82.79
FALSE	High	[-].MEDSMDMDMSPLRPQNYLFGCELK.[A]	1xCarbamidomethyl [C21]; 2xOxidation [M5; M7]; 2xPhospho [S4(100); S10(100)]	0.0666838	0.00340834	1	1	1	P06748	P06748 [1-24]	P06748 2xPhospho [S4(100); S10(100)]	0	3099.17	1.3944e+06		High	High	0.002092	0.02847	1.62	122.03
FALSE	High	[K].ATGPPSQNSNIGTGRGSEGDCSPEDK.[N]	1xCarbamidomethyl [C21]; 2xPhospho [S/T]	6.42917e-06	0.00015344	1	1	1	Q9UKJ3	Q9UKJ3 [1060-1085]		1	2778.07	2.25264e+06		High	High	0.0001134	0.0001012	3.41	45.18
FALSE	High	[K].DHFYSDDDAIEADSEGDAEPCDK.[E]	1xCarbamidomethyl [C21]; 2xPhospho [S5(100); S14(100)]	9.28533e-10	6.70276e-05	1	1	2	Q9Y3B9	Q9Y3B9 [54-76]	Q9Y3B9 2xPhospho [S58(100); S67(100)]	0	2760.92	21569516		High	High	6.435e-05	3.975e-06	5.65	82.78
FALSE	High	[R].SAGGSSPEGGEDSDREDGNYCPPVKR.[E]	1xCarbamidomethyl [C21]; 2xPhospho [S5(100); S6(100)]	1.13156e-08	6.70276e-05	1	1	4	Q9H6Z4	Q9H6Z4 [96-121]	Q9H6Z4 2xPhospho [S100(100); S101(100)]	2	2883.09	2.15773e+06		High	High	6.435e-05	1.029e-05	3.82	49.16
FALSE	High	[R].SAGGSSPEGGEDSDREDGNYCPPVK.[R]	1xCarbamidomethyl [C21]; 2xPhospho [S5(100); S6(100)]	0.000142649	0.000172587	1	1	2	Q9H6Z4	Q9H6Z4 [96-120]	Q9H6Z4 2xPhospho [S100(100); S101(100)]	1	2726.99	1.2424e+06		High	High	0.0001512	0.0002761	2.89	56.99
FALSE	High	[R].AGEPNSPDAEEANSPDVTAGCDPAGVHPPR.[-]	1xCarbamidomethyl [C21]; 2xPhospho [S6(100); S14(100)]	6.30512e-16	6.70276e-05	1	1	6	Q08J23	Q08J23 [738-767]	Q08J23 2xPhospho [S743(100); S751(100)]	0	3174.25	4.11738e+07		High	High	6.435e-05	3.659e-10	6.12	77.2
FALSE	High	[R].EAYNDSSDEESSSHHGPGVQCAHQ.[-]	1xCarbamidomethyl [C21]; 2xPhospho [S6(100); S7(100)]	8.62636e-11	6.70276e-05	1	1	3	O60884	O60884 [389-412]	O60884 2xPhospho [S394(100); S395(100)]	0	2787.96	1.75323e+06		High	High	6.435e-05	1.609e-06	4.64	39.44
FALSE	High	[R].LIHGEDSDSEGEEEGRGSSGCSEAGGAGHEEGR.[A]	1xCarbamidomethyl [C21]; 2xPhospho [S7(99.2); S9(99.2)]	4.219e-11	6.70276e-05	1	1	1	Q9C0C9	Q9C0C9 [81-113]	Q9C0C9 2xPhospho [S87(99.2); S89(99.2)]	1	3504.29	2.03083e+06		High	High	6.435e-05	1.224e-06	4.22	40.01
FALSE	High	[K].EHHPEEGSSGSEVEEIPETPCESQGEELK.[E]	1xCarbamidomethyl [C21]; 2xPhospho [S8(99.6); S/T]	2.49173e-09	6.70276e-05	1	1	1	Q12888	Q12888 [652-680]	Q12888 2xPhospho [S659(99.6); S/T]	0	3396.31	583164		High	High	6.435e-05	5.792e-06	4.31	82.39
FALSE	High	[K].FTVHSPDASSGTNSNGITNPCIR.[S]	1xCarbamidomethyl [C21]; 3xDeamidated [N13; N15; N19]; 1xPhospho [T/S]	0.00448007	0.000330324	1	1	2	Q6PGQ7	Q6PGQ7 [295-317]		0	2515.04	310820		High	High	0.0002336	0.002218	1.56	84.92
FALSE	High	[R].SAGGSSPEGGEDSDREDGNYCPPVK.[R]	1xCarbamidomethyl [C21]; 3xPhospho [S5(100); S6(100); S13(100)]	3.5505e-07	6.70276e-05	1	1	2	Q9H6Z4	Q9H6Z4 [96-120]	Q9H6Z4 3xPhospho [S100(100); S101(100); S108(100)]	1	2806.96	2376651		High	High	6.435e-05	3.728e-05	4.95	59.79
FALSE	High	[R].SAGGSSPEGGEDSDREDGNYCPPVKR.[E]	1xCarbamidomethyl [C21]; 3xPhospho [S5(100); S6(100); S13(100)]	3.21966e-06	6.70276e-05	1	1	3	Q9H6Z4	Q9H6Z4 [96-121]	Q9H6Z4 3xPhospho [S100(100); S101(100); S108(100)]	2	2963.06	2.88832e+06		High	High	6.435e-05	8.094e-05	3.52	51.9
FALSE	High	[R].LIHGEDSDSEGEEEGRGSSGCSEAGGAGHEEGR.[A]	1xCarbamidomethyl [C21]; 3xPhospho [S7(99); S9(99); S18(99)]	2.05016e-09	6.70276e-05	1	1	1	Q9C0C9	Q9C0C9 [81-113]	Q9C0C9 3xPhospho [S87(99); S89(99); S98(99)]	1	3584.26	447694		High	High	6.435e-05	5.384e-06	2.81	41.91
FALSE	High	[K].EHHPEEGSSGSEVEEIPETPCESQGEELK.[E]	1xCarbamidomethyl [C21]; 3xPhospho [S8(100); S9(100); S11(100)]	4.74585e-09	6.70276e-05	1	1	2	Q12888	Q12888 [652-680]	Q12888 3xPhospho [S659(100); S660(100); S662(100)]	0	3476.28	3.23043e+06		High	High	6.435e-05	7.402e-06	5.16	83.88
FALSE	High	[K].RQLQEDQENNLQDNQTSNSSPCR.[S]	1xCarbamidomethyl [C22]; 1xDeamidated [N/Q]; 1xPhospho [S/T]	1.97558e-14	6.70276e-05	1	1	6	Q92576	Q92576 [1595-1617]		1	2842.17	4.70132e+06		High	High	6.435e-05	6.563e-08	6.46	46.7
FALSE	High	[K].KLSSERPSSDGEGVVENGITTCNGK.[E]	1xCarbamidomethyl [C22]; 1xDeamidated [N]; 1xPhospho [S8(99.6)]	2.88238e-12	6.70276e-05	1	1	5	Q8N556	Q8N556 [275-299]	Q8N556 1xPhospho [S282(99.6)]	1	2702.2	1.49538e+06		High	High	6.435e-05	4.401e-07	5.57	65.98
FALSE	High	[K].KLSSERPSSDGEGVVENGITTCNGK.[E]	1xCarbamidomethyl [C22]; 1xDeamidated [N]; 2xPhospho [S3(99.5); S9(100)]	2.72275e-09	6.70276e-05	1	1	4	Q8N556	Q8N556 [275-299]	Q8N556 2xPhospho [S277(99.5); S283(100)]	1	2782.16	1.11482e+06		High	High	6.435e-05	5.989e-06	5.76	71.86
FALSE	High	[R].GMEGLISPTEAMGNSNGASSSCPGWLR.[K]	1xCarbamidomethyl [C22]; 1xDeamidated [N16]; 1xOxidation [M]; 1xPhospho [S7(99.5)]	1.74774e-09	6.70276e-05	1	1	4	Q8TD19	Q8TD19 [787-813]	Q8TD19 1xPhospho [S793(99.5)]	0	2863.17	1.5604e+06		High	High	6.435e-05	5.066e-06	4.01	118.26
FALSE	High	[R].GMEGLISPTEAMGNSNGASSSCPGWLR.[K]	1xCarbamidomethyl [C22]; 1xDeamidated [N16]; 1xPhospho [S/T]	0.00229459	0.000276275	1	1	1	Q8TD19	Q8TD19 [787-813]		0	2847.18		No Quan Values	High	High	0.0002038	0.001305	2.92
FALSE	High	[R].GMEGLISPTEAMGNSNGASSSCPGWLR.[K]	1xCarbamidomethyl [C22]; 1xDeamidated [N16]; 2xOxidation [M2; M12]; 1xPhospho [S7(99.5)]	2.08125e-10	6.70276e-05	1	1	1	Q8TD19	Q8TD19 [787-813]	Q8TD19 1xPhospho [S793(99.5)]	0	2879.17		No Quan Values	High	High	6.435e-05	2.253e-06	5.02
FALSE	High	[K].VNGHSEETSQSPNRTEPHDSDCSVDLGISK.[S]	1xCarbamidomethyl [C22]; 1xDeamidated [N2]; 1xPhospho [S/T]	4.61743e-06	6.70276e-05	1	1	2	Q96RT1	Q96RT1 [822-851]		1	3363.41	549863		High	High	6.435e-05	9.112e-05	2.75	63.68
FALSE	High	[K].TSEIEPKNSPEDLGLSLTGDSCK.[L]	1xCarbamidomethyl [C22]; 1xDeamidated [N8]; 1xPhospho [S9(97.1)]	0.0631646	0.00326894	1	1	1	Q12888	Q12888 [492-514]	Q12888 1xPhospho [S500(97.1)]	1	2558.12	1.00941e+06		High	High	0.002018	0.0269	2.66	101.03
FALSE	High	[K].NITTGASAASQTQMPTGQTGNCESPLGSK.[E]	1xCarbamidomethyl [C22]; 1xDeamidated [Q11]; 2xPhospho [S24(100); S28(100)]	9.05826e-06	0.00015344	1	1	1	Q9P2F8	Q9P2F8 [356-384]	Q9P2F8 2xPhospho [S379(100); S383(100)]	0	3055.24	612858		High	High	0.0001134	0.0001127	3.93	80.86
FALSE	High	[K].EDKPPLAPSGGTEGPEQPPPPCPSQTGSPPVGLIK.[G]	1xCarbamidomethyl [C22]; 1xDeamidated [Q25]; 1xPhospho [S28(100)]	3.22321e-10	6.70276e-05	1	1	2	Q8WWM7	Q8WWM7 [607-641]	Q8WWM7 1xPhospho [S634(100)]	0	3599.7	2.02096e+06		High	High	6.435e-05	2.657e-06	6.2	104.7
FALSE	High	[K].YTELPHGAISEDQAVGPADIPCDSTGQTST.[-]	1xCarbamidomethyl [C22]; 1xDeamidated [Q27]; 1xPhospho [S29(98.6)]	5.48081e-06	0.00015344	1	1	1	Q9H773	Q9H773 [141-170]	Q9H773 1xPhospho [S169(98.6)]	0	3198.35	873686		High	High	0.0001134	9.619e-05	3.27	104.14
FALSE	High	[R].GAPSPGVLGPHASEPQLAPPACTPAAPAVPGPPGPRSPQREPQR.[V]	1xCarbamidomethyl [C22]; 1xDeamidated [Q39]; 1xPhospho [S37(100)]	1.1346e-07	6.70276e-05	1	1	1	O96013	O96013 [255-298]	O96013 1xPhospho [S291(100)]	2	4435.18	795212		High	High	6.435e-05	2.449e-05	4.2	100.25
FALSE	High	[K].NITTGASAASQTQMPTGQTGNCESPLGSK.[E]	1xCarbamidomethyl [C22]; 1xOxidation [M14]; 2xPhospho [S24(100); S28(100)]	8.67326e-05	0.000172587	1	1	1	Q9P2F8	Q9P2F8 [356-384]	Q9P2F8 2xPhospho [S379(100); S383(100)]	0	3070.25	357412		High	High	0.000141	0.0002296	2.24	67.11
FALSE	High	[R].GMEGLISPTEAMGNSNGASSSCPGWLR.[K]	1xCarbamidomethyl [C22]; 1xOxidation [M2]; 1xPhospho [S/T]	6.04735e-09	6.70276e-05	1	1	1	Q8TD19	Q8TD19 [787-813]		0	2862.19	443202		High	High	6.435e-05	8.114e-06	4.08	118.71
FALSE	High	[R].ASSDIVSLAGPSAGPGSSEGGCSR.[R]	1xCarbamidomethyl [C22]; 1xPhospho [S]	0.19047	0.00898368	1	1	1	Q9BQ89	Q9BQ89 [227-250]		0	2285.97	664480		High	High	0.005307	0.0885	1.79	87.97
FALSE	High	[K].RQLQEDQENNLQDNQTSNSSPCR.[S]	1xCarbamidomethyl [C22]; 1xPhospho [S20(100)]	6.30512e-16	6.70276e-05	1	1	1	Q92576	Q92576 [1595-1617]	Q92576 1xPhospho [S1614(100)]	1	2841.19	7213504		High	High	6.435e-05	1.129e-09	8.44	42.87
FALSE	High	[R].SDSWSQAAAEGVSELAESDSDCVPAEAGQA.[-]	1xCarbamidomethyl [C22]; 1xPhospho [S20(97.9)]	0.0381779	0.00202782	1	1	1	Q9Y6X8	Q9Y6X8 [808-837]	Q9Y6X8 1xPhospho [S827(97.9)]	0	3104.23		No Quan Values	High	High	0.001324	0.01615	1.44
FALSE	High	[K].EDKPPLAPSGGTEGPEQPPPPCPSQTGSPPVGLIK.[G]	1xCarbamidomethyl [C22]; 1xPhospho [S28(100)]	3.77081e-11	6.70276e-05	1	1	4	Q8WWM7	Q8WWM7 [607-641]	Q8WWM7 1xPhospho [S634(100)]	0	3598.71	12494170		High	High	6.435e-05	1.174e-06	7.81	103.28
FALSE	High	[R].DLLPSGSRDEPPPASQSTSQDCSQALKQSP.[-]	1xCarbamidomethyl [C22]; 1xPhospho [S29(100)]	0.0294313	0.00153909	1	1	1	Q5JRA6	Q5JRA6 [1878-1907]	Q5JRA6 1xPhospho [S1906(100)]	2	3263.45	575264		High	High	0.001006	0.01246	2.45	83.12
FALSE	High	[K].YTELPHGAISEDQAVGPADIPCDSTGQTST.[-]	1xCarbamidomethyl [C22]; 1xPhospho [S29(98.6)]	1.04786e-08	6.70276e-05	1	1	1	Q9H773	Q9H773 [141-170]	Q9H773 1xPhospho [S169(98.6)]	0	3197.36		No Quan Values	High	High	6.435e-05	1e-05	4.88
FALSE	High	[K].QQPQLPRPPTTGGSEGAGAAPCPPNPANSWVPGLSPGGSR.[R]	1xCarbamidomethyl [C22]; 1xPhospho [S35(99.3)]	7.6277e-15	6.70276e-05	1	1	1	Q9P206	Q9P206 [470-509]	Q9P206 1xPhospho [S504(99.3)]	0	4027.89	2.92654e+06		High	High	6.435e-05	4.561e-08	6.03	114.62
FALSE	High	[R].GAPSPGVLGPHASEPQLAPPACTPAAPAVPGPPGPRSPQREPQR.[V]	1xCarbamidomethyl [C22]; 1xPhospho [S37(100)]	2.92289e-09	6.70276e-05	1	1	1	O96013	O96013 [255-298]	O96013 1xPhospho [S291(100)]	2	4434.19	2913612		High	High	6.435e-05	6.16e-06	4.55	99.81
FALSE	High	[R].GAPSPGVLGPHASEPQLAPPACTPAAPAVPGPPGPRSPQR.[E]	1xCarbamidomethyl [C22]; 1xPhospho [S37(100)]	4.47019e-05	0.000172587	1	1	1	O96013	O96013 [255-294]	O96013 1xPhospho [S291(100)]	1	3923.94	239554		High	High	0.000141	0.0001838	3.69	103.95
FALSE	High	[R].LRLSVDEVSSPSTPEAPDIPACPSPGQK.[I]	1xCarbamidomethyl [C22]; 1xPhospho [S4(100)]	3.06778e-13	6.70276e-05	1	1	1	Q9H211	Q9H211 [70-97]	Q9H211 1xPhospho [S73(100)]	1	3014.42	1.41975e+06		High	High	6.435e-05	1.872e-07	4.51	105.62
FALSE	High	[R].IPVLSPKPAVAPPAPPSSSQLCR.[Y]	1xCarbamidomethyl [C22]; 1xPhospho [S5(100)]	4.79905e-05	0.000172587	1	1	1	Q6PJT7	Q6PJT7 [661-683]	Q6PJT7 1xPhospho [S665(100)]	0	2449.27		No Quan Values	High	High	0.000141	0.0001879	3.56
FALSE	High	[K].IPVNAVRPHTSSPGLGKPPGPCLQPK.[A]	1xCarbamidomethyl [C22]; 1xPhospho [T/S]	6.60802e-09	6.70276e-05	1	1	1	O95402	O95402 [221-246]		0	2784.44	1584915		High	High	6.435e-05	8.395e-06	4.23	82.43
FALSE	High	[K].VNGHSEETSQSPNRTEPHDSDCSVDLGISK.[S]	1xCarbamidomethyl [C22]; 1xPhospho [T/S]	3.12763e-08	6.70276e-05	1	1	1	Q96RT1	Q96RT1 [822-851]		1	3362.42	387622		High	High	6.435e-05	1.509e-05	2.77	60.27
FALSE	High	[K].NEDNIMTAQNVPLKPQTSGYTCNIPTESNLDSGEHK.[T]	1xCarbamidomethyl [C22]; 1xPhospho [T26(98.5)]	0.0110184	0.000690818	1	1	1	Q03188	Q03188 [642-677]	Q03188 1xPhospho [T667(98.5)]	0	4082.81		No Quan Values	High	High	0.0004944	0.004879	2.65
FALSE	High	[R].VTQQEKTPPPRPSPLEAGSDGCEEPK.[Q]	1xCarbamidomethyl [C22]; 1xPhospho [T7(100)]	6.16859e-06	0.00015344	1	1	1	Q9BUA3	Q9BUA3 [43-68]	Q9BUA3 1xPhospho [T49(100)]	1	2914.33	481580		High	High	0.0001134	9.991e-05	2.51	58.36
FALSE	High	[K].RQLQEDQENNLQDNQTSNSSPCR.[S]	1xCarbamidomethyl [C22]; 2xDeamidated [N/Q]; 1xPhospho [S/T]	3.11926e-09	6.70276e-05	1	1	4	Q92576	Q92576 [1595-1617]		1	2843.15	418146		High	High	6.435e-05	6.314e-06	4.51	48.93
FALSE	High	[K].KLSSERPSSDGEGVVENGITTCNGK.[E]	1xCarbamidomethyl [C22]; 2xDeamidated [N17; N23]; 1xPhospho [S/T]	0.00129027	0.000227688	1	1	1	Q8N556	Q8N556 [275-299]		1	2703.18	310105		High	High	0.0001797	0.0008678	1.61	68.48
FALSE	High	[K].KLSSERPSSDGEGVVENGITTCNGK.[E]	1xCarbamidomethyl [C22]; 2xDeamidated [N17; N23]; 2xPhospho [S3(99.3); S/T]	1.62806e-09	6.70276e-05	1	1	2	Q8N556	Q8N556 [275-299]	Q8N556 2xPhospho [S277(99.3); S/T]	1	2783.15	642057		High	High	6.435e-05	4.927e-06	4.72	67.72
FALSE	High	[K].SRSPSQNSQQSFDSSSPPTPQCHK.[R]	1xCarbamidomethyl [C22]; 2xPhospho [S1(100); S3(100)]	5.9378e-07	6.70276e-05	1	1	1	P11274	P11274 [367-390]	P11274 2xPhospho [S367(100); S369(100)]	1	2834.12	370204		High	High	6.435e-05	4.487e-05	3.34	50.73
FALSE	High	[K].KLSSERPSSDGEGVVENGITTCNGK.[E]	1xCarbamidomethyl [C22]; 2xPhospho [S3(100); S9(99.6)]	4.66244e-09	6.70276e-05	1	1	2	Q8N556	Q8N556 [275-299]	Q8N556 2xPhospho [S277(100); S283(99.6)]	1	2781.18	1.3142e+06		High	High	6.435e-05	7.35e-06	4.75	71.46
FALSE	High	[R].GAPSPGVLGPHASEPQLAPPACTPAAPAVPGPPGPRSPQREPQR.[V]	1xCarbamidomethyl [C22]; 2xPhospho [S37(100); S/T]	0.000190724	0.000172587	1	1	1	O96013	O96013 [255-298]	O96013 2xPhospho [S291(100); S/T]	2	4514.16	731397		High	High	0.0001512	0.0003108	3.2	104.12
FALSE	High	[R].REAYNDSSDEESSSHHGPGVQCAHQ.[-]	1xCarbamidomethyl [C22]; 2xPhospho [S7(100); S8(100)]	3.25795e-06	6.70276e-05	1	1	1	O60884	O60884 [388-412]	O60884 2xPhospho [S394(100); S395(100)]	1	2944.06	227219		High	High	6.435e-05	8.121e-05	3.15	36.68
FALSE	High	[K].MEQQYESSSDGTEKLPEREEICHFPK.[G]	1xCarbamidomethyl [C22]; 3xPhospho [Y/S/T]	0.0231495	0.00114138	1	1	1	P46100	P46100 [1005-1030]		2	3394.31		No Quan Values	High	High	0.0007914	0.009857	2.07
FALSE	High	[R].IGPPSSPSATDKEENPAVLAENCFR.[E]	1xCarbamidomethyl [C23]; 1xDeamidated [N15]; 1xPhospho [S/T]	0.0154503	0.000843969	1	1	1	Q14156	Q14156 [215-239]		1	2767.23		No Quan Values	High	High	0.000603	0.006681	2.75
FALSE	High	[R].QGLAETASPVAVSLRSDGSENLCTPQQSR.[T]	1xCarbamidomethyl [C23]; 1xDeamidated [N21]; 2xPhospho [S8(100); S16(100)]	1.13827e-08	6.70276e-05	1	1	1	Q15154	Q15154 [854-882]	Q15154 2xPhospho [S861(100); S869(100)]	1	3219.4	632286		High	High	6.435e-05	1.031e-05	4.57	97.01
FALSE	High	[K].LSHEDDHILEDAGSSDISSDAACTNPNK.[T]	1xCarbamidomethyl [C23]; 1xDeamidated [N25]; 2xPhospho [S/T]	0.00220128	0.000276275	1	1	1	Q92576	Q92576 [328-355]		0	3159.21		No Quan Values	High	High	0.0002038	0.001266	1.67
FALSE	High	[R].GSHSPQRPQLHSPAQSEGPSSLCGK.[L]	1xCarbamidomethyl [C23]; 1xDeamidated [Q]; 1xPhospho [S]	1.6167e-05	0.00015344	1	1	3	P10074	P10074 [168-192]		0	2710.2	381332		High	High	0.0001134	0.0001345	2.99	61.71
FALSE	High	[R].GSGGGQGSNGQGSSSHSSGGNQCSGEGQGSR.[G]	1xCarbamidomethyl [C23]; 1xDeamidated [Q11]; 1xPhospho [S2(98.7)]	0.110034	0.005313	1	1	1	O14654	O14654 [500-530]	O14654 1xPhospho [S501(98.7)]	0	2890.07	18346.4		High	High	0.003237	0.04802	0.85	14.98
FALSE	High	[K].VSAEAEVAPVSPEVTQEVVEEHCASPEDK.[T]	1xCarbamidomethyl [C23]; 1xDeamidated [Q16]; 1xPhospho [S11(100)]	4.84638e-10	6.70276e-05	1	1	2	P46821	P46821 [1288-1316]	P46821 1xPhospho [S1298(100)]	0	3203.4	2.92549e+06		High	High	6.435e-05	3.106e-06	4.45	102.7
FALSE	High	[K].VSAEAEVAPVSPEVTQEVVEEHCASPEDK.[T]	1xCarbamidomethyl [C23]; 1xDeamidated [Q16]; 2xPhospho [S11(100); T15(99.2)]	3.5505e-07	6.70276e-05	1	1	1	P46821	P46821 [1288-1316]	P46821 2xPhospho [S1298(100); T1302(99.2)]	0	3283.36	1.99585e+06		High	High	6.435e-05	3.728e-05	4.43	104.12
FALSE	High	[R].RIPVLSPKPAVAPPAPPSSSQLCR.[Y]	1xCarbamidomethyl [C23]; 1xDeamidated [Q21]; 1xPhospho [S6(100)]	3.89006e-06	6.70276e-05	1	1	1	Q6PJT7	Q6PJT7 [660-683]	Q6PJT7 1xPhospho [S665(100)]	1	2606.35	496662		High	High	6.435e-05	8.623e-05	3.8	102.79
FALSE	High	[K].TPQMHGTEMANSPQPPPLSPHPCDVVDEGVTK.[T]	1xCarbamidomethyl [C23]; 1xOxidation [M]; 2xPhospho [S12(100); S19(100)]	2.05567e-08	6.70276e-05	1	1	2	Q9UHV7	Q9UHV7 [519-550]	Q9UHV7 2xPhospho [S530(100); S537(100)]	0	3629.51	1.08803e+06		High	High	6.435e-05	1.29e-05	3.49	92.54
FALSE	High	[R].SESGGLGVSMVEYVLSSSPGDSCLR.[K]	1xCarbamidomethyl [C23]; 1xOxidation [M10]; 1xPhospho [S18(100)]	2.62227e-12	6.70276e-05	1	1	1	Q14671	Q14671 [212-236]	Q14671 1xPhospho [S229(100)]	0	2669.15	1.83968e+06		High	High	6.435e-05	4.238e-07	5.18	120.89
FALSE	High	[R].SIQPYQIPITGPAAVTSQSPVPCK.[L]	1xCarbamidomethyl [C23]; 1xPhospho [S/T/Y]	0.000720856	0.000172587	1	1	1	Q96DM3	Q96DM3 [311-334]		0	2619.29	287073		High	High	0.0001512	0.000602	1.6	116.89
FALSE	High	[K].RRPASQKDSGAASEQATAAPNPCSSSSR.[T]	1xCarbamidomethyl [C23]; 1xPhospho [S/T]	7.98396e-09	6.70276e-05	1	1	1	Q9BU23	Q9BU23 [674-701]		2	2954.32	287864		High	High	6.435e-05	9.017e-06	3.26	32.78
FALSE	High	[R].NQGFSLLNSLTGTNHSIGSADPCHPEQPHLPAADSTESLSDHR.[G]	1xCarbamidomethyl [C23]; 1xPhospho [S/T]	6.15891e-11	6.70276e-05	1	1	1	Q6PD74	Q6PD74 [181-223]		0	4675.09	1.80069e+06		High	High	6.435e-05	1.415e-06	7.84	115.45
FALSE	High	[R].IGPPSSPSATDKEENPAVLAENCFR.[E]	1xCarbamidomethyl [C23]; 1xPhospho [S/T]	0.132644	0.00659544	1	1	1	Q14156	Q14156 [215-239]		1	2766.24	100932416		High	High	0.003972	0.05881	2.12	106.31
FALSE	High	[R].GSHSPQRPQLHSPAQSEGPSSLCGK.[L]	1xCarbamidomethyl [C23]; 1xPhospho [S]	7.87329e-12	6.70276e-05	1	1	2	P10074	P10074 [168-192]		0	2709.22	1531615		High	High	6.435e-05	6.453e-07	5.92	57.58
FALSE	High	[K].VSAEAEVAPVSPEVTQEVVEEHCASPEDK.[T]	1xCarbamidomethyl [C23]; 1xPhospho [S11(100)]	3.32352e-14	6.70276e-05	1	1	3	P46821	P46821 [1288-1316]	P46821 1xPhospho [S1298(100)]	0	3202.41	1.06126e+07		High	High	6.435e-05	8.004e-08	5.19	101.24
FALSE	High	[K].LKEPGPPLASSQGGSPAPSPAGCGGK.[G]	1xCarbamidomethyl [C23]; 1xPhospho [S15(100)]	3.89006e-06	6.70276e-05	1	1	1	Q68DK7	Q68DK7 [52-77]	Q68DK7 1xPhospho [S66(100)]	1	2484.16	539040		High	High	6.435e-05	8.619e-05	3.5	71.85
FALSE	High	[K].LSHEDDHILEDAGSSDISSDAACTNPNK.[T]	1xCarbamidomethyl [C23]; 1xPhospho [S15(100)]	6.30512e-16	6.70276e-05	1	1	3	Q92576	Q92576 [328-355]	Q92576 1xPhospho [S342(100)]	0	3078.26	1.5721e+06		High	High	6.435e-05	1.251e-09	6.1	79.25
FALSE	High	[K].QEAQNEQTSEPSNMDGNSGDADCFQPAVK.[R]	1xCarbamidomethyl [C23]; 1xPhospho [S18(100)]	1.67598e-07	6.70276e-05	1	1	1	P32780	P32780 [322-350]	P32780 1xPhospho [S339(100)]	0	3234.26		No Quan Values	High	High	6.435e-05	2.826e-05	2.99
FALSE	High	[R].SESGGLGVSMVEYVLSSSPGDSCLR.[K]	1xCarbamidomethyl [C23]; 1xPhospho [S18(99.4)]	5.88368e-06	0.00015344	1	1	1	Q14671	Q14671 [212-236]	Q14671 1xPhospho [S229(99.4)]	0	2653.15		No Quan Values	High	High	0.0001134	9.844e-05	3.32
FALSE	High	[R].ASVAVSSFEHAGPSLPGLSPGACSLPAR.[V]	1xCarbamidomethyl [C23]; 1xPhospho [S19(100)]	3.52839e-05	0.000172587	1	1	1	Q8TER5	Q8TER5 [1420-1447]	Q8TER5 1xPhospho [S1438(100)]	0	2802.33	741691		High	High	0.000141	0.0001707	3.15	118.34
FALSE	High	[K].TPQMHGTEMANSPQPPPLSPHPCDVVDEGVTK.[T]	1xCarbamidomethyl [C23]; 1xPhospho [S19(100)]	2.90285e-05	0.000172587	1	1	1	Q9UHV7	Q9UHV7 [519-550]	Q9UHV7 1xPhospho [S537(100)]	0	3533.55	152952		High	High	0.000141	0.0001605	2.26	95.84
FALSE	High	[R].KYTELPHGAISEDQAVGPADIPCDSTGQTST.[-]	1xCarbamidomethyl [C23]; 1xPhospho [S30(99.2)]	1.36642e-06	6.70276e-05	1	1	1	Q9H773	Q9H773 [140-170]	Q9H773 1xPhospho [S169(99.2)]	1	3325.46	1.46661e+06		High	High	6.435e-05	6.041e-05	3.11	96.43
FALSE	High	[R].KQQPQLPRPPTTGGSEGAGAAPCPPNPANSWVPGLSPGGSR.[R]	1xCarbamidomethyl [C23]; 1xPhospho [S36(99.3)]	5.35576e-08	6.70276e-05	1	1	1	Q9P206	Q9P206 [469-509]	Q9P206 1xPhospho [S504(99.3)]	1	4155.98	967751		High	High	6.435e-05	1.848e-05	4.2	107.48
FALSE	High	[K].VPPPRSPQAQEAPVNIDEGLTGCTIQLLPAQDK.[A]	1xCarbamidomethyl [C23]; 1xPhospho [S6(100)]	1.28998e-15	6.70276e-05	1	1	1	P78559	P78559 [1064-1096]	P78559 1xPhospho [S1069(100)]	1	3619.78		No Quan Values	High	High	6.435e-05	2.135e-08	7.14
FALSE	High	[K].VSAEAEVAPVSPEVTQEVVEEHCASPEDK.[T]	1xCarbamidomethyl [C23]; 2xPhospho [S11(100); S25(100)]	7.61936e-11	6.70276e-05	1	1	3	P46821	P46821 [1288-1316]	P46821 2xPhospho [S1298(100); S1312(100)]	0	3282.38	1.18054e+07		High	High	6.435e-05	1.535e-06	5.03	101.76
FALSE	High	[R].GSHSPQRPQLHSPAQSEGPSSLCGK.[L]	1xCarbamidomethyl [C23]; 2xPhospho [S12(100); S]	3.60434e-08	6.70276e-05	1	1	1	P10074	P10074 [168-192]	P10074 2xPhospho [S179(100); S]	0	2789.19	215413		High	High	6.435e-05	1.593e-05	3.92	56.94
FALSE	High	[K].TPQMHGTEMANSPQPPPLSPHPCDVVDEGVTK.[T]	1xCarbamidomethyl [C23]; 2xPhospho [S12(99.4); S19(100)]	8.0054e-08	6.70276e-05	1	1	1	Q9UHV7	Q9UHV7 [519-550]	Q9UHV7 2xPhospho [S530(99.4); S537(100)]	0	3613.52	901316		High	High	6.435e-05	2.148e-05	4.21	96.97
FALSE	High	[K].LSHEDDHILEDAGSSDISSDAACTNPNK.[T]	1xCarbamidomethyl [C23]; 2xPhospho [S15(99.5); S/T]	2.05904e-14	6.70276e-05	1	1	2	Q92576	Q92576 [328-355]	Q92576 2xPhospho [S342(99.5); S/T]	0	3158.23	979131		High	High	6.435e-05	6.673e-08	4.96	79.44
FALSE	High	[K].EGDVDVSDSDDEDDNLPANFDTCHR.[A]	1xCarbamidomethyl [C23]; 2xPhospho [S7(100); S9(100)]	6.30512e-16	6.70276e-05	1	1	1	Q9NYV6	Q9NYV6 [164-188]	Q9NYV6 2xPhospho [S170(100); S172(100)]	0	2997.04	4.14785e+06		High	High	6.435e-05	7.61e-09	6.32	89.91
FALSE	High	[R].QGLAETASPVAVSLRSDGSENLCTPQQSR.[T]	1xCarbamidomethyl [C23]; 3xPhospho [S8(100); S19(100); S/T]	6.08053e-05	0.000172587	1	1	1	Q15154	Q15154 [854-882]	Q15154 3xPhospho [S861(100); S872(100); S/T]	1	3298.38	782980		High	High	0.000141	0.0002032	3.56	97.68
FALSE	High	[R].HLGSEDDETNDEESSTEIPQFSSCSHR.[F]	1xCarbamidomethyl [C24]; 1xDeamidated [N10]; 1xPhospho [S4(100)]	4.52913e-11	6.70276e-05	1	1	1	O60307	O60307 [677-703]	O60307 1xPhospho [S680(100)]	0	3174.21	2507116		High	High	6.435e-05	1.258e-06	4.38	80.1
FALSE	High	[R].LHNGNASPPRVPSPPPAPEPPWHCGDR.[G]	1xCarbamidomethyl [C24]; 1xDeamidated [N3]; 2xPhospho [S7(100); S13(100)]	2.42181e-13	6.70276e-05	1	1	2	O15037	O15037 [347-373]	O15037 2xPhospho [S353(100); S359(100)]	1	3100.33	1.031e+06		High	High	6.435e-05	1.709e-07	6.82	95.7
FALSE	High	[K].EGGGDSSASSPTEEEQEQGEIGACSDEGTAQEGK.[A]	1xCarbamidomethyl [C24]; 1xDeamidated [Q]; 1xPhospho [S/T]	8.43401e-15	6.70276e-05	1	1	7	P49006	P49006 [111-144]		0	3494.32	7.01669e+06		High	High	6.435e-05	4.748e-08	5.68	62.23
FALSE	High	[K].EGGGDSSASSPTEEEQEQGEIGACSDEGTAQEGK.[A]	1xCarbamidomethyl [C24]; 1xDeamidated [Q18]; 2xPhospho [S6(99.4); S10(98.7)]	6.28593e-10	6.70276e-05	1	1	1	P49006	P49006 [111-144]	P49006 2xPhospho [S116(99.4); S120(98.7)]	0	3574.28	407236		High	High	6.435e-05	3.427e-06	3.9	61.43
FALSE	High	[K].YSDVEVPASVTGYSFASDGDSGTCSPLRHSFQK.[Q]	1xCarbamidomethyl [C24]; 1xDeamidated [Q32]; 1xPhospho [S/T/Y]	5.60006e-09	6.70276e-05	1	1	1	P35611	P35611 [407-439]		1	3632.55	1105920		High	High	6.435e-05	7.883e-06	5.55	109.93
FALSE	High	[R].TLSQSSESGTLSSGPPGHTMEVSC.[-]	1xCarbamidomethyl [C24]; 1xOxidation [M20]; 1xPhospho [S3(98.6)]	0.00015965	0.000172587	1	1	1	Q9UN36	Q9UN36 [348-371]	Q9UN36 1xPhospho [S350(98.6)]	0	2532.03	621298		High	High	0.0001512	0.0002892	4.46	72.37
FALSE	High	[K].EGGGDSSASSPTEEEQEQGEIGACSDEGTAQEGK.[A]	1xCarbamidomethyl [C24]; 1xPhospho [S/T]	6.30512e-16	6.70276e-05	1	1	7	P49006	P49006 [111-144]		0	3493.33	2.41784e+07		High	High	6.435e-05	1.889e-09	8.03	59.03
FALSE	High	[K].NPPSPRPSQLPVLDRDSTSVLESCGLGR.[R]	1xCarbamidomethyl [C24]; 1xPhospho [S/T]	0.0200475	0.00109057	1	1	1	Q6ZRS2	Q6ZRS2 [3013-3040]		1	3114.5	76731.6		High	High	0.0007634	0.008579	1.63	110.76
FALSE	High	[K].SPAPGLASGDRPPSVSSVHSEGDCNR.[R]	1xCarbamidomethyl [C24]; 1xPhospho [S1(100)]	2.86383e-10	6.70276e-05	1	1	2	Q9Y618	Q9Y618 [2413-2438]	Q9Y618 1xPhospho [S2413(100)]	0	2716.18	1261664		High	High	6.435e-05	2.541e-06	3.54	66.01
FALSE	High	[K].GDSGVDTQNSEGNADEEDPLGPNCYYDK.[T]	1xCarbamidomethyl [C24]; 1xPhospho [S10(100)]	2.3087e-11	6.70276e-05	1	1	1	Q8ND56	Q8ND56 [338-365]	Q8ND56 1xPhospho [S347(100)]	0	3126.18	930824		High	High	6.435e-05	9.729e-07	3.66	88.72
FALSE	High	[K].HQVLLEDPEQEGSAEEEELGVLPCPSTSLDGENR.[G]	1xCarbamidomethyl [C24]; 1xPhospho [S13(100)]	5.7096e-15	6.70276e-05	1	1	2	O15085	O15085 [1143-1176]	O15085 1xPhospho [S1155(100)]	0	3843.69	1.74011e+06		High	High	6.435e-05	4.085e-08	5.32	120.56
FALSE	High	[K].TETYVEANMGLNPSSPNDPVTNICQAADK.[Q]	1xCarbamidomethyl [C24]; 1xPhospho [S15(100)]	1.81768e-12	6.70276e-05	1	1	2	P19793	P19793 [246-274]	P19793 1xPhospho [S260(100)]	0	3216.39	392234		High	High	6.435e-05	3.684e-07	4.38	113.77
FALSE	High	[R].KQEAQNEQTSEPSNMDGNSGDADCFQPAVK.[R]	1xCarbamidomethyl [C24]; 1xPhospho [S19(100)]	5.85551e-10	6.70276e-05	1	1	1	P32780	P32780 [321-350]	P32780 1xPhospho [S339(100)]	1	3362.36	384862		High	High	6.435e-05	3.34e-06	3.69	71.43
FALSE	High	[K].YSDVEVPASVTGYSFASDGDSGTCSPLR.[H]	1xCarbamidomethyl [C24]; 1xPhospho [S25(99.4)]	2.07454e-09	6.70276e-05	1	1	2	P35611	P35611 [407-434]	P35611 1xPhospho [S431(99.4)]	0	3004.26	4350284		High	High	6.435e-05	5.403e-06	3.92	115.52
FALSE	High	[R].TLSQSSESGTLSSGPPGHTMEVSC.[-]	1xCarbamidomethyl [C24]; 1xPhospho [S3(98.6)]	1.25383e-05	0.00015344	1	1	1	Q9UN36	Q9UN36 [348-371]	Q9UN36 1xPhospho [S350(98.6)]	0	2516.03	1.04715e+06		High	High	0.0001134	0.0001244	2.81	86.38
FALSE	High	[R].ITGLSSGGAGASDDEDSSEGQVQCRPS.[-]	1xCarbamidomethyl [C24]; 1xPhospho [T2(96.7)]	0.000355576	0.000172587	1	1	1	Q8N5D0	Q8N5D0 [651-677]	Q8N5D0 1xPhospho [T652(96.7)]	0	2747.11		No Quan Values	High	High	0.0001512	0.0004121	1.76
FALSE	High	[R].HLGSEDDETNDEESSTEIPQFSSCSHR.[F]	1xCarbamidomethyl [C24]; 2xDeamidated [N10; Q20]; 1xPhospho [S4(100)]	7.02922e-08	6.70276e-05	1	1	2	O60307	O60307 [677-703]	O60307 1xPhospho [S680(100)]	0	3175.2	756146		High	High	6.435e-05	2.046e-05	3.84	82.93
FALSE	High	[K].LSFDSSPTSSTDGHSSYGLDSGFCTISR.[L]	1xCarbamidomethyl [C24]; 2xPhospho [S5(99.3); S/T/Y]	2.97519e-09	6.70276e-05	1	1	1	Q00587	Q00587 [138-165]	Q00587 2xPhospho [S142(99.3); S/T/Y]	0	3128.22	1210513		High	High	6.435e-05	6.199e-06	3.81	114.49
FALSE	High	[R].LHNGNASPPRVPSPPPAPEPPWHCGDR.[G]	1xCarbamidomethyl [C24]; 2xPhospho [S7(100); S13(100)]	9.21092e-13	6.70276e-05	1	1	2	O15037	O15037 [347-373]	O15037 2xPhospho [S353(100); S359(100)]	1	3099.34	1363046		High	High	6.435e-05	2.843e-07	5.2	94.42
FALSE	High	[K].EGGGDSSASSPTEEEQEQGEIGACSDEGTAQEGK.[A]	1xCarbamidomethyl [C24]; 2xPhospho [S9(99.1); S/T]	4.55598e-11	6.70276e-05	1	1	3	P49006	P49006 [111-144]	P49006 2xPhospho [S119(99.1); S/T]	0	3573.3	2.81567e+06		High	High	6.435e-05	1.261e-06	4.29	62.25
FALSE	High	[K].EGGGDSSASSPTEEEQEQGEIGACSDEGTAQEGK.[A]	1xCarbamidomethyl [C24]; 3xDeamidated [Q16; Q18; Q31]; 1xPhospho [S6(98.8)]	2.70522e-07	6.70276e-05	1	1	1	P49006	P49006 [111-144]	P49006 1xPhospho [S116(98.8)]	0	3496.29		No Quan Values	High	High	6.435e-05	3.376e-05	3.26
FALSE	High	[R].RQGLAETASPVAVSLRSDGSENLCTPQQSR.[T]	1xCarbamidomethyl [C24]; 3xPhospho [S14(99.2); S17(99.2); T/S]	0.00062137	0.000172587	1	1	2	Q15154	Q15154 [853-882]	Q15154 3xPhospho [S866(99.2); S869(99.2); T/S]	2	3454.49	488085		High	High	0.0001512	0.0005542	3.72	92.46
FALSE	High	[R].AVQTLAGSQPTSDKPSQRPSESTNCSPTR.[K]	1xCarbamidomethyl [C25]; 1xDeamidated [N24]; 1xPhospho [S/T]	2.93738e-05	0.000172587	1	1	1	Q9NR48	Q9NR48 [1656-1684]		0	3168.43	203517		High	High	0.000141	0.0001611	3.41	52.54
FALSE	High	[K].TQEDEEEISTSPGVSEFVSDAFDACNLNQEDLR.[K]	1xCarbamidomethyl [C25]; 1xDeamidated [N26]; 1xPhospho [S19(99.3)]	0.000806994	0.000172587	1	1	1	Q96A49	Q96A49 [259-291]	Q96A49 1xPhospho [S277(99.3)]	0	3812.56	1.06683e+06		High	High	0.0001512	0.0006437	1.96	122.34
FALSE	High	[R].FQVPTAHSEMQPLDPAAASISDGDCDAR.[E]	1xCarbamidomethyl [C25]; 1xDeamidated [Q11]; 1xOxidation [M10]; 1xPhospho [S21(100)]	1.57642e-10	6.70276e-05	1	1	1	Q8IW50	Q8IW50 [8-35]	Q8IW50 1xPhospho [S28(100)]	0	3083.28		No Quan Values	High	High	6.435e-05	2.023e-06	4.43
FALSE	High	[K].EEVKPDDLEWASQQSTETGSLDGSCR.[D]	1xCarbamidomethyl [C25]; 1xDeamidated [Q13]; 1xPhospho [S20(100)]	2.87309e-11	6.70276e-05	1	1	1	Q93073	Q93073 [944-969]	Q93073 1xPhospho [S963(100)]	0	3005.24	408981		High	High	6.435e-05	1.058e-06	4.96	92.5
FALSE	High	[K].EGTQASEGYFSQSQEEEFAQSEELCAK.[A]	1xCarbamidomethyl [C25]; 1xDeamidated [Q20]; 1xPhospho [T3(100)]	1.01679e-06	6.70276e-05	1	1	1	Q16643	Q16643 [589-615]	Q16643 1xPhospho [T591(100)]	0	3150.24	1.70521e+06		High	High	6.435e-05	5.446e-05	3.31	108.83
FALSE	High	[K].KYSDVEVPASVTGYSFASDGDSGTCSPLRHSFQK.[Q]	1xCarbamidomethyl [C25]; 1xDeamidated [Q33]; 1xPhospho [S/T/Y]	1.73839e-11	6.70276e-05	1	1	1	P35611	P35611 [406-439]		2	3760.65	594461		High	High	6.435e-05	8.723e-07	6.49	104.28
FALSE	High	[R].FQVPTAHSEMQPLDPAAASISDGDCDAR.[E]	1xCarbamidomethyl [C25]; 1xOxidation [M10]; 1xPhospho [S/T]	0.00968687	0.000589123	1	1	1	Q8IW50	Q8IW50 [8-35]		0	3082.29	1.11483e+06		High	High	0.0004358	0.004345	1.97	97.99
FALSE	High	[K].KYSDVEVPASVTGYSFASDGDSGTCSPLRHSFQK.[Q]	1xCarbamidomethyl [C25]; 1xPhospho [S/T/Y]	5.78986e-12	6.70276e-05	1	1	1	P35611	P35611 [406-439]		2	3759.66	1.59809e+06		High	High	6.435e-05	5.737e-07	6.74	102.1
FALSE	High	[R].GSSPQNTTTPKPSVEGQQPAAAAACEPVDHAQSESILK.[V]	1xCarbamidomethyl [C25]; 1xPhospho [S/T]	6.30512e-16	6.70276e-05	1	1	1	Q27J81	Q27J81 [370-407]		0	3968.83	3248841		High	High	6.435e-05	8.036e-12	6.68	86.25
FALSE	High	[R].KEGGGDSSASSPTEEEQEQGEIGACSDEGTAQEGK.[A]	1xCarbamidomethyl [C25]; 1xPhospho [S/T]	1.80598e-10	6.70276e-05	1	1	1	P49006	P49006 [110-144]		1	3621.43	310040		High	High	6.435e-05	2.133e-06	3.87	54.11
FALSE	High	[R].AVQTLAGSQPTSDKPSQRPSESTNCSPTR.[K]	1xCarbamidomethyl [C25]; 1xPhospho [S/T]	9.44629e-08	6.70276e-05	1	1	1	Q9NR48	Q9NR48 [1656-1684]		0	3167.44	960357		High	High	6.435e-05	2.287e-05	3.64	49.87
FALSE	High	[K].TQEDEEEISTSPGVSEFVSDAFDACNLNQEDLRK.[E]	1xCarbamidomethyl [C25]; 1xPhospho [S/T]	0.0362923	0.00188348	1	1	1	Q96A49	Q96A49 [259-292]		1	3939.68		No Quan Values	High	High	0.001221	0.01537	2.55
FALSE	High	[K].EEVKPDDLEWASQQSTETGSLDGSCR.[D]	1xCarbamidomethyl [C25]; 1xPhospho [S20(99.3)]	1.35398e-05	0.00015344	1	1	1	Q93073	Q93073 [944-969]	Q93073 1xPhospho [S963(99.3)]	0	3004.25		No Quan Values	High	High	0.0001134	0.0001274	2.65
FALSE	High	[K].KYSDVEVPASVTGYSFASDGDSGTCSPLR.[H]	1xCarbamidomethyl [C25]; 1xPhospho [S3(100)]	1.58151e-11	6.70276e-05	1	1	1	P35611	P35611 [406-434]	P35611 1xPhospho [S408(100)]	1	3132.35	460473		High	High	6.435e-05	8.413e-07	4.21	112.47
FALSE	High	[K].EGTQASEGYFSQSQEEEFAQSEELCAK.[A]	1xCarbamidomethyl [C25]; 1xPhospho [T3(100)]	3.5032e-12	6.70276e-05	1	1	2	Q16643	Q16643 [589-615]	Q16643 1xPhospho [T591(100)]	0	3149.26	3876400		High	High	6.435e-05	4.734e-07	6.13	106.23
FALSE	High	[K].EGTQASEGYFSQSQEEEFAQSEELCAK.[A]	1xCarbamidomethyl [C25]; 2xDeamidated [Q14; Q20]; 1xPhospho [T3(100)]	0.0144935	0.000843969	1	1	1	Q16643	Q16643 [589-615]	Q16643 1xPhospho [T591(100)]	0	3151.22		No Quan Values	High	High	0.000603	0.006279	2.42
FALSE	High	[R].GSSPQNTTTPKPSVEGQQPAAAAACEPVDHAQSESILK.[V]	1xCarbamidomethyl [C25]; 3xDeamidated [Q5; Q17; Q18]; 1xPhospho [S/T]	3.5811e-06	6.70276e-05	1	1	1	Q27J81	Q27J81 [370-407]		0	3971.79		No Quan Values	High	High	6.435e-05	8.386e-05	3.02
FALSE	High	[K].KPLSPVRDNIQLTPEAEEDIFNKPECGR.[V]	1xCarbamidomethyl [C26]; 1xDeamidated [N/Q]; 1xPhospho [S4(100)]	2.37287e-14	6.70276e-05	1	1	3	Q9UQ84	Q9UQ84 [812-839]	Q9UQ84 1xPhospho [S815(100)]	1	3333.58	2119303		High	High	6.435e-05	7.035e-08	6	107.35
FALSE	High	[R].SAAGSPPAVAAAGSGNGAGGGGGVGCAPAAGAGR.[L]	1xCarbamidomethyl [C26]; 1xDeamidated [N16]; 1xPhospho [S]	6.03445e-12	6.70276e-05	1	1	3	Q86VQ1	Q86VQ1 [26-59]		0	2746.2	2.32128e+06		High	High	6.435e-05	5.834e-07	5.15	70.25
FALSE	High	[K].STLESEKPGSPEAAETSPPSNIIDHCEK.[L]	1xCarbamidomethyl [C26]; 1xDeamidated [N21]; 1xPhospho [S10(100)]	6.30512e-16	6.70276e-05	1	1	3	Q96T23	Q96T23 [613-640]	Q96T23 1xPhospho [S622(100)]	0	3091.34	5.86643e+06		High	High	6.435e-05	3.495e-09	5.53	82.96
FALSE	High	[K].STLESEKPGSPEAAETSPPSNIIDHCEK.[L]	1xCarbamidomethyl [C26]; 1xDeamidated [N21]; 2xPhospho [S10(100); S17(100)]	2.04355e-08	6.70276e-05	1	1	2	Q96T23	Q96T23 [613-640]	Q96T23 2xPhospho [S622(100); S629(100)]	0	3171.31	1.3229e+06		High	High	6.435e-05	1.287e-05	4.05	86.21
FALSE	High	[R].RRSSSDTAAYPAGTTAVGTPGNGTPCSQDTSFSSSR.[Q]	1xCarbamidomethyl [C26]; 1xDeamidated [N22]; 1xPhospho [S/T/Y]	1.08861e-07	6.70276e-05	1	1	1	O15047	O15047 [218-253]		2	3715.59	291298		High	High	6.435e-05	2.412e-05	2.93	75.61
FALSE	High	[K].AKSPAPGLASGDRPPSVSSVHSEGDCNRR.[T]	1xCarbamidomethyl [C26]; 1xDeamidated [N27]; 1xPhospho [S3(100)]	4.94363e-07	6.70276e-05	1	1	1	Q9Y618	Q9Y618 [2411-2439]	Q9Y618 1xPhospho [S2413(100)]	2	3072.4	383648		High	High	6.435e-05	4.202e-05	3.45	57.44
FALSE	High	[K].ENSGPVENGVSDQEGEEQAREPELPCGLAPAVSR.[E]	1xCarbamidomethyl [C26]; 1xDeamidated [Q/N]; 1xPhospho [S]	3.16829e-12	6.70276e-05	1	1	4	Q8TEQ6	Q8TEQ6 [768-801]		1	3688.61	13132046		High	High	6.435e-05	4.563e-07	5.44	103.51
FALSE	High	[R].KDSEEEVSLLGSQDIEEGNHQVEDGCR.[E]	1xCarbamidomethyl [C26]; 1xDeamidated [Q/N]; 1xPhospho [S3(100)]	6.30512e-16	6.70276e-05	1	1	5	Q9Y487	Q9Y487 [693-719]	Q9Y487 1xPhospho [S695(100)]	1	3140.3	9.99663e+06		High	High	6.435e-05	4.834e-12	9.15	92.84
FALSE	High	[R].KDSEEEVSLLGSQDIEEGNHQVEDGCR.[E]	1xCarbamidomethyl [C26]; 1xDeamidated [Q21]; 2xPhospho [S3(100); S12(99.4)]	6.62202e-06	0.00015344	1	1	2	Q9Y487	Q9Y487 [693-719]	Q9Y487 2xPhospho [S695(100); S704(99.4)]	1	3220.27	562215		High	High	0.0001134	0.0001023	2.58	94.74
FALSE	High	[R].SRTLSQSSESGTLSSGPPGHTMEVSC.[-]	1xCarbamidomethyl [C26]; 1xDeamidated [Q6]; 2xPhospho [S/T]	0.0373286	0.00193152	1	1	1	Q9UN36	Q9UN36 [346-371]		1	2840.12		No Quan Values	High	High	0.001273	0.01574	2.31
FALSE	High	[R].RRSSSDTAAYPAGTTAVGTPGNGTPCSQDTSFSSSR.[Q]	1xCarbamidomethyl [C26]; 1xPhospho [S/T/Y]	1.10869e-09	6.70276e-05	1	1	1	O15047	O15047 [218-253]		2	3714.61	285517		High	High	6.435e-05	4.256e-06	3.96	74.42
FALSE	High	[K].ENSGPVENGVSDQEGEEQAREPELPCGLAPAVSR.[E]	1xCarbamidomethyl [C26]; 1xPhospho [S]	7.82262e-10	6.70276e-05	1	1	1	Q8TEQ6	Q8TEQ6 [768-801]		1	3687.62	7900540		High	High	6.435e-05	3.725e-06	4.46	102.57
FALSE	High	[K].STLESEKPGSPEAAETSPPSNIIDHCEK.[L]	1xCarbamidomethyl [C26]; 1xPhospho [S10(100)]	6.30512e-16	6.70276e-05	1	1	3	Q96T23	Q96T23 [613-640]	Q96T23 1xPhospho [S622(100)]	0	3090.36	6.48324e+06		High	High	6.435e-05	2.415e-10	6.1	80.07
FALSE	High	[K].GGPTSHPSPVPPPASSPSPLSGSALCGGK.[Q]	1xCarbamidomethyl [C26]; 1xPhospho [S18(100)]	6.30512e-16	6.70276e-05	1	1	3	P49848	P49848 [619-647]	P49848 1xPhospho [S636(100)]	0	2763.28	4.04767e+06		High	High	6.435e-05	1.179e-08	6.29	92.16
FALSE	High	[R].ASHPTAESSSEQGASEADIDSDSGYCSPK.[H]	1xCarbamidomethyl [C26]; 1xPhospho [S21(100)]	5.82736e-14	6.70276e-05	1	1	1	Q93073	Q93073 [250-278]	Q93073 1xPhospho [S270(100)]	0	3050.18	303056		High	High	6.435e-05	9.91e-08	5.04	56.83
FALSE	High	[R].KDSEEEVSLLGSQDIEEGNHQVEDGCR.[E]	1xCarbamidomethyl [C26]; 1xPhospho [S3(100)]	6.30512e-16	6.70276e-05	1	1	1	Q9Y487	Q9Y487 [693-719]	Q9Y487 1xPhospho [S695(100)]	1	3139.32	9401226		High	High	6.435e-05	4.685e-13	9.25	90.71
FALSE	High	[K].AKSPAPGLASGDRPPSVSSVHSEGDCNR.[R]	1xCarbamidomethyl [C26]; 1xPhospho [S3(100)]	7.05581e-11	6.70276e-05	1	1	2	Q9Y618	Q9Y618 [2411-2438]	Q9Y618 1xPhospho [S2413(100)]	1	2915.31	923159		High	High	6.435e-05	1.491e-06	3.27	60.02
FALSE	High	[K].AKSPAPGLASGDRPPSVSSVHSEGDCNRR.[T]	1xCarbamidomethyl [C26]; 1xPhospho [S3(100)]	0.00856429	0.000540004	1	1	2	Q9Y618	Q9Y618 [2411-2439]	Q9Y618 1xPhospho [S2413(100)]	2	3071.41	2.90083e+06		High	High	0.0004104	0.003887	2.15	55.13
FALSE	High	[K].KPLSPVRDNIQLTPEAEEDIFNKPECGR.[V]	1xCarbamidomethyl [C26]; 1xPhospho [S4(100)]	6.30512e-16	6.70276e-05	1	1	2	Q9UQ84	Q9UQ84 [812-839]	Q9UQ84 1xPhospho [S815(100)]	1	3332.6	3.86251e+06		High	High	6.435e-05	5.904e-09	6.41	105.62
FALSE	High	[R].SAAGSPPAVAAAGSGNGAGGGGGVGCAPAAGAGR.[L]	1xCarbamidomethyl [C26]; 1xPhospho [S5(99.2)]	5.31574e-13	6.70276e-05	1	1	3	Q86VQ1	Q86VQ1 [26-59]	Q86VQ1 1xPhospho [S30(99.2)]	0	2745.22	1974381		High	High	6.435e-05	2.307e-07	6.46	69.63
FALSE	High	[R].TMSDGNPTPTGATIISATGASALPLCPSPAPHSHLPR.[E]	1xCarbamidomethyl [C26]; 1xPhospho [T/S]	2.41914e-15	6.70276e-05	1	1	1	Q5TCX8	Q5TCX8 [893-929]		0	3760.78	1.79998e+06		High	High	6.435e-05	2.863e-08	5.64	118.24
FALSE	High	[K].KPLSPVRDNIQLTPEAEEDIFNKPECGR.[V]	1xCarbamidomethyl [C26]; 2xDeamidated [Q11; N22]; 1xPhospho [S4(100)]	4.52666e-09	6.70276e-05	1	1	1	Q9UQ84	Q9UQ84 [812-839]	Q9UQ84 1xPhospho [S815(100)]	1	3334.57	559150		High	High	6.435e-05	7.272e-06	3.78	108.64
FALSE	High	[K].ENSGPVENGVSDQEGEEQAREPELPCGLAPAVSR.[E]	1xCarbamidomethyl [C26]; 2xDeamidated [Q13; Q18]; 1xPhospho [S3(100)]	8.9569e-08	6.70276e-05	1	1	2	Q8TEQ6	Q8TEQ6 [768-801]	Q8TEQ6 1xPhospho [S770(100)]	1	3689.59	3.04314e+06		High	High	6.435e-05	2.241e-05	4.03	106.57
FALSE	High	[R].KDSEEEVSLLGSQDIEEGNHQVEDGCR.[E]	1xCarbamidomethyl [C26]; 2xDeamidated [Q13; Q21]; 1xPhospho [S3(100)]	1.96487e-15	6.70276e-05	1	1	2	Q9Y487	Q9Y487 [693-719]	Q9Y487 1xPhospho [S695(100)]	1	3141.28	1.25339e+06		High	High	6.435e-05	2.594e-08	6.27	94.76
FALSE	High	[K].STLESEKPGSPEAAETSPPSNIIDHCEK.[L]	1xCarbamidomethyl [C26]; 2xPhospho [S10(100); S17(100)]	4.4808e-15	6.70276e-05	1	1	3	Q96T23	Q96T23 [613-640]	Q96T23 2xPhospho [S622(100); S629(100)]	0	3170.33	3.88335e+06		High	High	6.435e-05	3.727e-08	5.83	83.41
FALSE	High	[R].KDSEEEVSLLGSQDIEEGNHQVEDGCR.[E]	1xCarbamidomethyl [C26]; 2xPhospho [S3(100); S8(100)]	0.0282812	0.00149227	1	1	1	Q9Y487	Q9Y487 [693-719]	Q9Y487 2xPhospho [S695(100); S700(100)]	1	3219.28	158473		High	High	0.0009805	0.01196	2.58	92.24
FALSE	High	[R].SGGSTDSEDEEEEDEEEEEDEEGIGCAAR.[G]	1xCarbamidomethyl [C26]; 2xPhospho [S7(99.3); S/T]	3.17209e-05	0.000172587	1	1	1	Q9UPN7	Q9UPN7 [664-692]	Q9UPN7 2xPhospho [S670(99.3); S/T]	0	3349.09		No Quan Values	High	High	0.000141	0.0001652	2.72
FALSE	High	[K].GGPTSHPSPVPPPASSPSPLSGSALCGGK.[Q]	1xCarbamidomethyl [C26]; 2xPhospho [S8(97.5); S/T]	3.12763e-08	6.70276e-05	1	1	1	P49848	P49848 [619-647]	P49848 2xPhospho [S626(97.5); S/T]	0	2843.25		No Quan Values	High	High	6.435e-05	1.512e-05	5.41
FALSE	High	[K].ENSGPVENGVSDQEGEEQAREPELPCGLAPAVSR.[E]	1xCarbamidomethyl [C26]; 3xDeamidated [N8; Q13; Q18]; 1xPhospho [S]	1.32736e-08	6.70276e-05	1	1	2	Q8TEQ6	Q8TEQ6 [768-801]		1	3690.57	11770088		High	High	6.435e-05	1.093e-05	3.4	108.09
FALSE	High	[R].SGGSTDSEDEEEEDEEEEEDEEGIGCAAR.[G]	1xCarbamidomethyl [C26]; 3xPhospho [S1(98.9); S4(98.9); T5(98.9)]	2.70401e-05	0.000172587	1	1	1	Q9UPN7	Q9UPN7 [664-692]	Q9UPN7 3xPhospho [S664(98.9); S667(98.9); T668(98.9)]	0	3429.06	387436		High	High	0.000141	0.0001571	2.51	74.5
FALSE	High	[R].LWAQDGSEDEPPKDSDGEDPETAAVGCR.[G]	1xCarbamidomethyl [C27]; 1xDeamidated [Q4]; 1xPhospho [S15(100)]	3.93851e-08	6.70276e-05	1	1	1	Q96NU1	Q96NU1 [455-482]	Q96NU1 1xPhospho [S469(100)]	1	3112.24		No Quan Values	High	High	6.435e-05	1.649e-05	3.13
FALSE	High	[K].AEDMLSEDTDADRGSDPGTSPPHLSTCGLGTGEESR.[Q]	1xCarbamidomethyl [C27]; 1xOxidation [M4]; 1xPhospho [S6(98.5)]	8.93779e-11	6.70276e-05	1	1	1	Q9Y3S1	Q9Y3S1 [1257-1292]	Q9Y3S1 1xPhospho [S1262(98.5)]	1	3843.56	925773		High	High	6.435e-05	1.632e-06	3.78	85.19
FALSE	High	[K].LSDISPIGRDPSESSFSSATLTPSSTCPSLVDSR.[S]	1xCarbamidomethyl [C27]; 1xPhospho [S/T]	0.0179635	0.0010473	1	1	1	O60333	O60333 [1609-1642]		1	3633.66	68088		High	High	0.0007424	0.007729	1.16	114.41
FALSE	High	[R].HAGSPPGSVEEPSPGGENSPGGGGSPCLSSR.[S]	1xCarbamidomethyl [C27]; 1xPhospho [S25(99.5)]	2.59699e-09	6.70276e-05	1	1	1	Q9NVR5	Q9NVR5 [443-473]	Q9NVR5 1xPhospho [S467(99.5)]	0	2984.25	326924		High	High	6.435e-05	5.885e-06	4.01	64.07
FALSE	High	[R].GRSPQPPAEEDEDDFDDTLVAIDTYNCDLHFK.[V]	1xCarbamidomethyl [C27]; 1xPhospho [S3(100)]	6.30512e-16	6.70276e-05	1	1	1	Q9BUJ2	Q9BUJ2 [192-223]	Q9BUJ2 1xPhospho [S194(100)]	1	3789.59		No Quan Values	High	High	6.435e-05	5.143e-09	5.18
FALSE	High	[K].AEDMLSEDTDADRGSDPGTSPPHLSTCGLGTGEESR.[Q]	1xCarbamidomethyl [C27]; 1xPhospho [T/S]	4.99448e-12	6.70276e-05	1	1	1	Q9Y3S1	Q9Y3S1 [1257-1292]		1	3827.56	1.94041e+06		High	High	6.435e-05	5.427e-07	5.23	92.89
FALSE	High	[K].DTFVLESVDSADEQFQNTNAETLSTNCIPIK.[N]	1xCarbamidomethyl [C27]; 2xDeamidated [N17; N19]; 1xPhospho [T25(93.6)]	0.116974	0.00567977	1	1	1	Q6P0N0	Q6P0N0 [266-296]	Q6P0N0 1xPhospho [T290(93.6)]	0	3568.56		No Quan Values	High	High	0.003407	0.05142	1.51
FALSE	High	[K].GASAATGIPLESDEDSNDNDNDIENENCMHTN.[-]	1xCarbamidomethyl [C28]; 1xDeamidated [N27]; 1xPhospho [S/T]	2.27907e-07	6.70276e-05	1	1	1	Q9Y4E8	Q9Y4E8 [950-981]		0	3530.31	660176		High	High	6.435e-05	3.167e-05	3.55	93.98
FALSE	High	[K].DTTQSKPVSSPFPTKPLEGQAEGDSGECK.[G]	1xCarbamidomethyl [C28]; 1xDeamidated [Q20]; 1xPhospho [S/T]	2.30504e-05	0.000172587	1	1	1	Q9UKX7	Q9UKX7 [306-334]		0	3158.39	406707		High	High	0.000141	0.0001496	2.09	81.67
FALSE	High	[K].ETAESFGSPPKEEMGNEHISVHPENSDCIQADVNSDDYKGDK.[V]	1xCarbamidomethyl [C28]; 1xOxidation [M14]; 1xPhospho [T2(100)]	7.04808e-07	6.70276e-05	1	1	1	Q5VYS8	Q5VYS8 [699-740]	Q5VYS8 1xPhospho [T700(100)]	2	4758.97		No Quan Values	High	High	6.435e-05	4.773e-05	4.35
FALSE	High	[K].EDNSEGEEILEEVGGDLEEEDDHHMEFCR.[V]	1xCarbamidomethyl [C28]; 1xOxidation [M25]; 1xPhospho [S4(100)]	3.47133e-11	6.70276e-05	1	1	1	Q14839	Q14839 [425-453]	Q14839 1xPhospho [S428(100)]	0	3544.33		No Quan Values	High	High	6.435e-05	1.137e-06	4.81
FALSE	High	[K].GASAATGIPLESDEDSNDNDNDIENENCMHTN.[-]	1xCarbamidomethyl [C28]; 1xOxidation [M29]; 1xPhospho [S/T]	5.18586e-09	6.70276e-05	1	1	1	Q9Y4E8	Q9Y4E8 [950-981]		0	3545.32	2.37209e+06		High	High	6.435e-05	7.654e-06	4.42	84.81
FALSE	High	[K].GASAATGIPLESDEDSNDNDNDIENENCMHTN.[-]	1xCarbamidomethyl [C28]; 1xPhospho [S/T]	2.43484e-11	6.70276e-05	1	1	2	Q9Y4E8	Q9Y4E8 [950-981]		0	3529.33	4.77193e+06		High	High	6.435e-05	9.926e-07	4.82	91.53
FALSE	High	[R].SGELGLPGAPESSTASAPGEPSPPSPPCR.[R]	1xCarbamidomethyl [C28]; 1xPhospho [S25(100)]	4.22131e-13	6.70276e-05	1	1	2	Q5QP82	Q5QP82 [68-96]	Q5QP82 1xPhospho [S92(100)]	0	2869.27	4.47183e+06		High	High	6.435e-05	2.111e-07	6.46	100.34
FALSE	High	[K].DTTQSKPVSSPFPTKPLEGQAEGDSGECK.[G]	1xCarbamidomethyl [C28]; 1xPhospho [S25(100)]	1.07699e-11	6.70276e-05	1	1	2	Q9UKX7	Q9UKX7 [306-334]	Q9UKX7 1xPhospho [S330(100)]	0	3157.4	1.06958e+06		High	High	6.435e-05	7.267e-07	4.65	82.46
FALSE	High	[R].RGRSPQPPAEEDEDDFDDTLVAIDTYNCDLHFK.[V]	1xCarbamidomethyl [C28]; 1xPhospho [S4(100)]	2.03254e-15	6.70276e-05	1	1	1	Q9BUJ2	Q9BUJ2 [191-223]	Q9BUJ2 1xPhospho [S194(100)]	2	3945.69	5940290		High	High	6.435e-05	2.639e-08	6.55	122.15
FALSE	High	[K].EDNSEGEEILEEVGGDLEEEDDHHMEFCR.[V]	1xCarbamidomethyl [C28]; 1xPhospho [S4(100)]	9.79268e-10	6.70276e-05	1	1	1	Q14839	Q14839 [425-453]	Q14839 1xPhospho [S428(100)]	0	3528.34	3.89625e+06		High	High	6.435e-05	4.065e-06	3.72	121.85
FALSE	High	[R].HTGETPNSTASVEGLPNHVHQMTADAVCSPSHGDSK.[S]	1xCarbamidomethyl [C28]; 1xPhospho [S8(100)]	1.55202e-07	6.70276e-05	1	1	1	O15550	O15550 [733-768]	O15550 1xPhospho [S740(100)]	0	3835.64	420434		High	High	6.435e-05	2.747e-05	3.57	82.1
FALSE	High	[K].ETAESFGSPPKEEMGNEHISVHPENSDCIQADVNSDDYKGDK.[V]	1xCarbamidomethyl [C28]; 1xPhospho [T2(100)]	0.00132129	0.000227688	1	1	1	Q5VYS8	Q5VYS8 [699-740]	Q5VYS8 1xPhospho [T700(100)]	2	4742.98		No Quan Values	High	High	0.0001797	0.0008841	2.74
FALSE	High	[K].KLPYHLGDDAEEGEVSDEDSADEIEDECK.[F]	1xCarbamidomethyl [C28]; 2xPhospho [S16(100); S20(100)]	1.0179e-10	6.70276e-05	1	1	1	Q4KWH8	Q4KWH8 [445-473]	Q4KWH8 2xPhospho [S460(100); S464(100)]	1	3454.31	426239		High	High	6.435e-05	1.712e-06	5	92.16
FALSE	High	[R].SGELGLPGAPESSTASAPGEPSPPSPPCR.[R]	1xCarbamidomethyl [C28]; 2xPhospho [S22(100); S25(100)]	1.35036e-06	6.70276e-05	1	1	1	Q5QP82	Q5QP82 [68-96]	Q5QP82 2xPhospho [S89(100); S92(100)]	0	2949.24		No Quan Values	High	High	6.435e-05	6.018e-05	4.16
FALSE	High	[K].YNTEGRVSPSPSQESLSSSKSDTDTGVCSGTDEDPDDK.[N]	1xCarbamidomethyl [C28]; 2xPhospho [S8(99.3); S/T/Y]	1.98621e-12	6.70276e-05	1	1	1	Q5JSH3	Q5JSH3 [554-591]	Q5JSH3 2xPhospho [S561(99.3); S/T/Y]	2	4194.65	1.8674e+06		High	High	6.435e-05	3.813e-07	5.31	67.05
FALSE	High	[K].YNTEGRVSPSPSQESLSSSKSDTDTGVCSGTDEDPDDK.[N]	1xCarbamidomethyl [C28]; 3xPhospho [S8(99.1); S12(99.1); S29(100)]	5.37001e-05	0.000172587	1	1	1	Q5JSH3	Q5JSH3 [554-591]	Q5JSH3 3xPhospho [S561(99.1); S565(99.1); S582(100)]	2	4274.62	2.0265e+06		High	High	0.000141	0.000195	2.95	68.23
FALSE	High	[K].TESVSDKEDKPPLAPSGGTEGPEQPPPPCPSQTGSPPVGLIK.[G]	1xCarbamidomethyl [C29]; 1xDeamidated [Q24]; 1xPhospho [S35(98.6)]	3.93011e-11	6.70276e-05	1	1	1	Q8WWM7	Q8WWM7 [600-641]	Q8WWM7 1xPhospho [S634(98.6)]	1	4346.04	1.12122e+06		High	High	6.435e-05	1.192e-06	4.27	99.07
FALSE	High	[K].IIPTLEEGLQLPSPTATSQLPLESDAVECLNYQHYK.[G]	1xCarbamidomethyl [C29]; 1xPhospho [S/T/Y]	0.0352832	0.00183433	1	1	1	P61978	P61978 [104-139]		0	4135		No Quan Values	High	High	0.001167	0.01491	2.09
FALSE	High	[R].QSVTSFPDADAFHHQVHDDDLLSSSEEECK.[D]	1xCarbamidomethyl [C29]; 1xPhospho [S/T]	5.88368e-06	0.00015344	1	1	1	P50402	P50402 [119-148]		0	3510.44	1.79954e+06		High	High	0.0001134	9.839e-05	4.5	99.44
FALSE	High	[K].FLDDDGSISPIEESTAEDEDATHLEDNECDIK.[L]	1xCarbamidomethyl [C29]; 1xPhospho [S7(99.1)]	6.56679e-05	0.000172587	1	1	1	Q9H5J8	Q9H5J8 [198-229]	Q9H5J8 1xPhospho [S204(99.1)]	0	3689.48		No Quan Values	High	High	0.000141	0.0002087	2.46
FALSE	High	[K].TESVSDKEDKPPLAPSGGTEGPEQPPPPCPSQTGSPPVGLIK.[G]	1xCarbamidomethyl [C29]; 2xDeamidated [Q24; Q32]; 1xPhospho [S3(98.5)]	0.000258087	0.000172587	1	1	1	Q8WWM7	Q8WWM7 [600-641]	Q8WWM7 1xPhospho [S602(98.5)]	1	4347.03		No Quan Values	High	High	0.0001512	0.0003547	2.92
FALSE	High	[R].QSVTSFPDADAFHHQVHDDDLLSSSEEECK.[D]	1xCarbamidomethyl [C29]; 2xPhospho [S/T]	4.7153e-07	6.70276e-05	1	1	2	P50402	P50402 [119-148]		0	3590.41	1.03028e+07		High	High	6.435e-05	4.134e-05	6.81	102.47
FALSE	High	[R].QSVTSFPDADAFHHQVHDDDLLSSSEEECK.[D]	1xCarbamidomethyl [C29]; 3xPhospho [S23(100); S24(100); S25(100)]	6.98383e-06	0.00015344	1	1	6	P50402	P50402 [119-148]	P50402 3xPhospho [S141(100); S142(100); S143(100)]	0	3670.38	7.86656e+06		High	High	0.0001134	0.000104	6.85	105.44
FALSE	High	[R].KPCNSQPSELSSETSGIARPEEGRPVVSGTGNDITTPPNK.[E]	1xCarbamidomethyl [C3]; 1xDeamidated [N/Q]; 1xPhospho [T36(98.4)]	1.86913e-06	6.70276e-05	1	1	5	P27816	P27816 [652-691]	P27816 1xPhospho [T687(98.4)]	0	4274.99	2.07749e+06		High	High	6.435e-05	6.737e-05	4.29	83.81
FALSE	High	[K].NDCEENGLAKESEDDLNKESEEEVGPTK.[E]	1xCarbamidomethyl [C3]; 1xDeamidated [N]; 2xPhospho [S12(100); S20(100)]	7.63565e-08	6.70276e-05	1	1	4	O43719	O43719 [510-537]	O43719 2xPhospho [S521(100); S529(100)]	2	3326.28	1.45682e+06		High	High	6.435e-05	2.111e-05	3.75	65.32
FALSE	High	[K].NNCPFSADENYRPLAK.[T]	1xCarbamidomethyl [C3]; 1xDeamidated [N1]; 1xPhospho [S6(100)]	2.77737e-06	6.70276e-05	1	1	1	Q15154	Q15154 [955-970]	Q15154 1xPhospho [S960(100)]	0	1976.82	420790		High	High	6.435e-05	7.698e-05	3.36	88.9
FALSE	High	[R].ETCSTLAESPRNGLQEK.[H]	1xCarbamidomethyl [C3]; 1xDeamidated [N12]; 1xPhospho [S9(100)]	0.000288884	0.000172587	1	1	1	Q6P2E9	Q6P2E9 [836-852]	Q6P2E9 1xPhospho [S844(100)]	1	2000.86	1.15281e+06		High	High	0.0001512	0.0003731	3.63	57.08
FALSE	High	[K].KRCSDNTEVEVSNLENK.[Q]	1xCarbamidomethyl [C3]; 1xDeamidated [N13]; 1xPhospho [S/T]	0.0232827	0.00114138	1	1	1	Q9NQW6	Q9NQW6 [69-85]		2	2102.91		No Quan Values	High	High	0.0007914	0.009928	1.34
FALSE	High	[R].LNCSTSPEIFR.[K]	1xCarbamidomethyl [C3]; 1xDeamidated [N2]; 1xPhospho [S6(100)]	0.000792739	0.000172587	1	1	1	Q9BRS8	Q9BRS8 [404-414]	Q9BRS8 1xPhospho [S409(100)]	0	1404.59	1.49986e+06		High	High	0.0001512	0.0006382	2.95	90.11
FALSE	High	[R].IACEEEFSDSEEEGEGGRKNSSNFK.[K]	1xCarbamidomethyl [C3]; 1xDeamidated [N20]; 2xPhospho [S8(100); S10(100)]	2.4638e-11	6.70276e-05	1	1	1	Q13547	Q13547 [414-438]	Q13547 2xPhospho [S421(100); S423(100)]	2	2996.12	1.86221e+06		High	High	6.435e-05	9.965e-07	5.9	63.68
FALSE	High	[K].IACNGDASSSQIIHISDENEGK.[E]	1xCarbamidomethyl [C3]; 1xDeamidated [N4]; 1xPhospho [S16(100)]	1.18887e-05	0.00015344	1	1	1	Q6PL18	Q6PL18 [1268-1289]	Q6PL18 1xPhospho [S1283(100)]	0	2426.02	193316		High	High	0.0001134	0.0001226	2.74	80.28
FALSE	High	[K].NDCEENGLAKESEDDLNK.[E]	1xCarbamidomethyl [C3]; 1xDeamidated [N6]; 1xPhospho [S12(100)]	1.04226e-10	6.70276e-05	1	1	4	O43719	O43719 [510-527]	O43719 1xPhospho [S521(100)]	1	2160.83	2.95281e+06		High	High	6.435e-05	1.729e-06	6.33	49.28
FALSE	High	[K].SLCHDEIENLLDSDHR.[E]	1xCarbamidomethyl [C3]; 1xDeamidated [N9]; 1xPhospho [S1(100)]	0.00145298	0.000227688	1	1	1	P30305	P30305 [375-390]	P30305 1xPhospho [S375(100)]	0	2033.83	420458		High	High	0.0001797	0.000942	2.31	108.67
FALSE	High	[R].VFCVEEEDSESSLQK.[R]	1xCarbamidomethyl [C3]; 1xDeamidated [Q14]; 1xPhospho [S9(99.3)]	0.030976	0.00159053	1	1	1	Q14684	Q14684 [384-398]	Q14684 1xPhospho [S392(99.3)]	0	1866.74	78274.5		High	High	0.001034	0.01315	1.41	83.34
FALSE	High	[K].QICLVMLETLSQSPQGR.[V]	1xCarbamidomethyl [C3]; 1xDeamidated [Q15]; 1xOxidation [M6]; 1xPhospho [S13(100)]	3.12763e-08	6.70276e-05	1	1	2	Q15365	Q15365 [161-177]	Q15365 1xPhospho [S173(100)]	0	2056.94	715551		High	High	6.435e-05	1.512e-05	4.92	119.1
FALSE	High	[K].QFCQEGQPHVLEALSPPQTSGLSPSR.[L]	1xCarbamidomethyl [C3]; 1xDeamidated [Q18]; 1xPhospho [S/T]	0.000123009	0.000172587	1	1	1	Q9H063	Q9H063 [46-71]		0	2931.33		No Quan Values	High	High	0.0001512	0.0002612	3.14
FALSE	High	[R].AQCETLSPDGLPEEQPQTTK.[L]	1xCarbamidomethyl [C3]; 1xDeamidated [Q2]; 1xPhospho [T5(99.5)]	0.00155104	0.000227688	1	1	3	Q7Z6Z7	Q7Z6Z7 [3656-3675]	Q7Z6Z7 1xPhospho [T3660(99.5)]	0	2309.98	995895		High	High	0.0001797	0.0009863	2.26	82.88
FALSE	High	[K].SECQDMSLSSPTSVLGGSR.[H]	1xCarbamidomethyl [C3]; 1xDeamidated [Q4]; 1xPhospho [S10(98.1)]	0.00713797	0.000540004	1	1	1	O95613	O95613 [2183-2201]	O95613 1xPhospho [S2192(98.1)]	0	2078.84	120650		High	High	0.0004104	0.003304	1.46	103.28
FALSE	High	[K].SPCSEPQEPLVISPINTR.[A]	1xCarbamidomethyl [C3]; 1xDeamidated [Q7]; 1xPhospho [S/T]	0.0114117	0.000690818	1	1	1	O60673	O60673 [2171-2188]		0	2104.96	87535.9		High	High	0.0004944	0.005031	1.95	111.69
FALSE	High	[K].SGCSEAQPPESPETR.[L]	1xCarbamidomethyl [C3]; 1xDeamidated [Q7]; 1xPhospho [S11(100)]	0.000304731	0.000172587	1	1	1	Q9Y6A5	Q9Y6A5 [424-438]	Q9Y6A5 1xPhospho [S434(100)]	0	1712.65	163748		High	High	0.0001512	0.0003832	2.87	40.77
FALSE	High	[K].SPCGLTEQYLHK.[D]	1xCarbamidomethyl [C3]; 1xDeamidated [Q8]; 1xPhospho [S1(100)]	0.0362923	0.00188348	1	1	1	P78559	P78559 [1172-1183]	P78559 1xPhospho [S1172(100)]	0	1513.64	334022		High	High	0.001221	0.01531	1.29	86.79
FALSE	High	[R].HSCSPMGDGDPEAMEESPRK.[K]	1xCarbamidomethyl [C3]; 1xOxidation [M]; 1xPhospho [S17(100)]	5.9125e-13	6.70276e-05	1	1	2	Q9P275	Q9P275 [936-955]	Q9P275 1xPhospho [S952(100)]	1	2312.86	730172		High	High	6.435e-05	2.4e-07	5.33	39.6
FALSE	High	[R].HSCSPMGDGDPEAMEESPR.[K]	1xCarbamidomethyl [C3]; 1xOxidation [M]; 1xPhospho [S17(100)]	2.5831e-11	6.70276e-05	1	1	4	Q9P275	Q9P275 [936-954]	Q9P275 1xPhospho [S952(100)]	0	2184.77	2.80676e+06		High	High	6.435e-05	1.016e-06	4.94	48.02
FALSE	High	[R].MSCFSRPSMSPTPLDR.[C]	1xCarbamidomethyl [C3]; 1xOxidation [M]; 2xPhospho [S8(99.4); S10(99.4)]	1.88021e-06	6.70276e-05	1	1	8	Q9UQ35	Q9UQ35 [2114-2129]	Q9UQ35 2xPhospho [S2121(99.4); S2123(99.4)]	0	2044.77	3.91113e+06		High	High	6.435e-05	6.746e-05	3.88	78.67
FALSE	High	[R].MSCFSRPSMSPTPLDR.[C]	1xCarbamidomethyl [C3]; 1xOxidation [M]; 3xPhospho [S5(100); S8(100); S10(100)]	0.0153609	0.000843969	1	1	4	Q9UQ35	Q9UQ35 [2114-2129]	Q9UQ35 3xPhospho [S2118(100); S2121(100); S2123(100)]	0	2124.74	736192		High	High	0.000603	0.006637	2.69	81.77
FALSE	High	[R].VSCHDSDDDIMR.[N]	1xCarbamidomethyl [C3]; 1xOxidation [M11]; 1xPhospho [S6(100)]	9.6668e-06	0.00015344	1	1	2	Q76FK4	Q76FK4 [360-371]	Q76FK4 1xPhospho [S365(100)]	0	1545.53	4.12002e+06		High	High	0.0001134	0.000115	3.51	29.24
FALSE	High	[K].SECQDMSLSSPTSVLGGSR.[H]	1xCarbamidomethyl [C3]; 1xOxidation [M6]; 1xPhospho [S/T]	0.0066513	0.000540004	1	1	1	O95613	O95613 [2183-2201]		0	2093.85	231069		High	High	0.0003863	0.003107	1.87	88.73
FALSE	High	[K].QICLVMLETLSQSPQGR.[V]	1xCarbamidomethyl [C3]; 1xOxidation [M6]; 1xPhospho [S13(100)]	3.73447e-08	6.70276e-05	1	1	1	Q15365	Q15365 [161-177]	Q15365 1xPhospho [S173(100)]	0	2055.96	3.75174e+06		High	High	6.435e-05	1.614e-05	4.91	117.09
FALSE	High	[K].QICVVMLETLSQSPPK.[G]	1xCarbamidomethyl [C3]; 1xOxidation [M6]; 1xPhospho [S13(100)]	1.63771e-09	6.70276e-05	1	1	4	Q15366	Q15366 [161-176]	Q15366 1xPhospho [S173(100)]	0	1925.91	6607853		High	High	6.435e-05	4.942e-06	4.82	112.32
FALSE	High	[K].EECPRPMSISPPDFSPK.[T]	1xCarbamidomethyl [C3]; 1xOxidation [M7]; 1xPhospho [S]	7.30503e-05	0.000172587	1	1	4	P46821	P46821 [1611-1627]		0	2069.87	754814		High	High	0.000141	0.0002164	2.44	89.42
FALSE	High	[K].EECPRPMSISPPDFSPK.[T]	1xCarbamidomethyl [C3]; 1xOxidation [M7]; 2xPhospho [S8(100); S10(100)]	0.00012746	0.000172587	1	1	3	P46821	P46821 [1611-1627]	P46821 2xPhospho [S1618(100); S1620(100)]	0	2149.84	338618		High	High	0.0001512	0.0002646	3.25	91.57
FALSE	High	[R].MSCFSRPSMSPTPLDR.[C]	1xCarbamidomethyl [C3]; 1xOxidation [M9]; 1xPhospho [S/T]	0.0116135	0.000690818	1	1	1	Q9UQ35	Q9UQ35 [2114-2129]		0	1964.81		No Quan Values	High	High	0.0004944	0.005113	2.41
FALSE	High	[K].VQCFSHPTYQSPDLLPKPSHK.[S]	1xCarbamidomethyl [C3]; 1xPhospho [S/T/Y]	0.0114117	0.000690818	1	1	1	Q9UPS8	Q9UPS8 [330-350]		0	2546.19	222627		High	High	0.0004944	0.005029	1.37	85.2
FALSE	High	[K].KPCSETSQIEDTPSSKPTLLANGGHGVEGSDTTGSPTEFLEEK.[M]	1xCarbamidomethyl [C3]; 1xPhospho [S/T]	2.18909e-11	6.70276e-05	1	1	1	P27816	P27816 [65-107]		0	4598.08	1697260		High	High	6.435e-05	9.532e-07	4.15	99.86
FALSE	High	[K].NSCQDSEADEETSPGFDEQEDGSSSQTANKPSR.[F]	1xCarbamidomethyl [C3]; 1xPhospho [S/T]	0.00584283	0.000494115	1	1	1	Q86W56	Q86W56 [311-343]		0	3669.4		No Quan Values	High	High	0.0003562	0.002774	1.74
FALSE	High	[R].TDCSSGDASRPSSDNADSPK.[S]	1xCarbamidomethyl [C3]; 1xPhospho [S/T]	0.059491	0.00307784	1	1	1	Q9NZN5	Q9NZN5 [292-311]		0	2133.8	329564		High	High	0.001916	0.02534	1.17	21.79
FALSE	High	[K].EECSSTESTQQEHEDAPSTK.[L]	1xCarbamidomethyl [C3]; 1xPhospho [S/T]	0.097724	0.00485781	1	1	1	Q86UU1	Q86UU1 [689-708]		0	2359.89	80918.5		High	High	0.002942	0.04241	1.4	27.78
FALSE	High	[K].SLCHDEIENLLDSDHR.[E]	1xCarbamidomethyl [C3]; 1xPhospho [S1(100)]	1.0119e-10	6.70276e-05	1	1	1	P30305	P30305 [375-390]	P30305 1xPhospho [S375(100)]	0	2032.84	1.23639e+06		High	High	6.435e-05	1.709e-06	5.43	103.48
FALSE	High	[K].SPCGLTEQYLHK.[D]	1xCarbamidomethyl [C3]; 1xPhospho [S1(100)]	6.18864e-07	6.70276e-05	1	1	1	P78559	P78559 [1172-1183]	P78559 1xPhospho [S1172(100)]	0	1512.66	854230		High	High	6.435e-05	4.555e-05	3.54	80.15
FALSE	High	[K].RTCPSLSPTSPLNNK.[G]	1xCarbamidomethyl [C3]; 1xPhospho [S10(100)]	6.31974e-08	6.70276e-05	1	1	4	O75925	O75925 [479-493]	O75925 1xPhospho [S488(100)]	1	1751.81	1.16937e+06		High	High	6.435e-05	1.967e-05	3.58	67.07
FALSE	High	[K].EECPRPMSISPPDFSPK.[T]	1xCarbamidomethyl [C3]; 1xPhospho [S10(100)]	6.19203e-09	6.70276e-05	1	1	6	P46821	P46821 [1611-1627]	P46821 1xPhospho [S1620(100)]	0	2053.88	1.09714e+06		High	High	6.435e-05	8.18e-06	4.16	101.98
FALSE	High	[K].SECQDMSLSSPTSVLGGSR.[H]	1xCarbamidomethyl [C3]; 1xPhospho [S10(99.5)]	7.06688e-06	0.00015344	1	1	1	O95613	O95613 [2183-2201]	O95613 1xPhospho [S2192(99.5)]	0	2077.86		No Quan Values	High	High	0.0001134	0.0001043	3.19
FALSE	High	[K].SGCSEAQPPESPETR.[L]	1xCarbamidomethyl [C3]; 1xPhospho [S11(100)]	6.18864e-07	6.70276e-05	1	1	3	Q9Y6A5	Q9Y6A5 [424-438]	Q9Y6A5 1xPhospho [S434(100)]	0	1711.66	602612		High	High	6.435e-05	4.563e-05	4.18	37.14
FALSE	High	[K].NDCEENGLAKESEDDLNK.[E]	1xCarbamidomethyl [C3]; 1xPhospho [S12(100)]	6.39839e-10	6.70276e-05	1	1	1	O43719	O43719 [510-527]	O43719 1xPhospho [S521(100)]	1	2159.84	3.96403e+06		High	High	6.435e-05	3.455e-06	4.44	49.99
FALSE	High	[K].RHCSTYQPTPPLSPASK.[K]	1xCarbamidomethyl [C3]; 1xPhospho [S13(100)]	2.45585e-10	6.70276e-05	1	1	4	Q9GZR1	Q9GZR1 [209-225]	Q9GZR1 1xPhospho [S221(100)]	1	2006.92	1.59481e+06		High	High	6.435e-05	2.399e-06	5.64	56.21
FALSE	High	[K].QICLVMLETLSQSPQGR.[V]	1xCarbamidomethyl [C3]; 1xPhospho [S13(100)]	1.73649e-07	6.70276e-05	1	1	1	Q15365	Q15365 [161-177]	Q15365 1xPhospho [S173(100)]	0	2039.97	8.18081e+06		High	High	6.435e-05	2.865e-05	4.48	122.37
FALSE	High	[K].ETCVSGEDPTQGADLSPDEK.[V]	1xCarbamidomethyl [C3]; 1xPhospho [S16(100)]	9.72411e-06	0.00015344	1	1	1	Q02952	Q02952 [468-487]	Q02952 1xPhospho [S483(100)]	0	2214.87	691412		High	High	0.0001134	0.0001152	3.52	65.34
FALSE	High	[R].LPCPAEGEAELELRVSEDEEK.[L]	1xCarbamidomethyl [C3]; 1xPhospho [S16(100)]	0.00094179	0.000172587	1	1	1	Q7RTP6	Q7RTP6 [1119-1139]	Q7RTP6 1xPhospho [S1134(100)]	1	2480.09	1.05267e+06		High	High	0.0001512	0.0007081	3.38	101.99
FALSE	High	[R].HSCSPMGDGDPEAMEESPRK.[K]	1xCarbamidomethyl [C3]; 1xPhospho [S17(100)]	5.18869e-11	6.70276e-05	1	1	1	Q9P275	Q9P275 [936-955]	Q9P275 1xPhospho [S952(100)]	1	2296.87	2.46283e+06		High	High	6.435e-05	1.324e-06	5.56	54.22
FALSE	High	[R].HSCSPMGDGDPEAMEESPR.[K]	1xCarbamidomethyl [C3]; 1xPhospho [S17(100)]	2.8195e-07	6.70276e-05	1	1	3	Q9P275	Q9P275 [936-954]	Q9P275 1xPhospho [S952(100)]	0	2168.77	2.51778e+06		High	High	6.435e-05	3.425e-05	3.28	62.65
FALSE	High	[K].KECSEAMEVETSVISIDSPQK.[L]	1xCarbamidomethyl [C3]; 1xPhospho [S18(100)]	2.33615e-11	6.70276e-05	1	1	1	Q12888	Q12888 [710-730]	Q12888 1xPhospho [S727(100)]	1	2447.07	1.67082e+06		High	High	6.435e-05	9.771e-07	4.96	99.12
FALSE	High	[K].QFCQEGQPHVLEALSPPQTSGLSPSR.[L]	1xCarbamidomethyl [C3]; 1xPhospho [S23(99.5)]	1.22907e-15	6.70276e-05	1	1	5	Q9H063	Q9H063 [46-71]	Q9H063 1xPhospho [S68(99.5)]	0	2930.35	5.23986e+06		High	High	6.435e-05	2.086e-08	5.29	107.17
FALSE	High	[R].TDCEPVGLEPAVEQSSAASELAEASSEELAEAPTEAPSPEAR.[D]	1xCarbamidomethyl [C3]; 1xPhospho [S38(100)]	1.56962e-05	0.00015344	2	2	1	Q15424; Q14151	Q15424 [307-348]; Q14151 [306-347]	Q15424 1xPhospho [S344(100)]; Q14151 1xPhospho [S343(100)]	0	4391.92	13329257	Shared	High	High	0.0001134	0.0001334	3.08	121.81
FALSE	High	[K].KRCSDNTEVEVSNLENK.[Q]	1xCarbamidomethyl [C3]; 1xPhospho [S4(100)]	3.06275e-07	6.70276e-05	1	1	3	Q9NQW6	Q9NQW6 [69-85]	Q9NQW6 1xPhospho [S72(100)]	2	2101.92	932258		High	High	6.435e-05	3.53e-05	4.29	56.88
FALSE	High	[K].LSCSLEDLRSESVDK.[C]	1xCarbamidomethyl [C3]; 1xPhospho [S4(100)]	1.0752e-05	0.00015344	1	1	1	Q8ND30	Q8ND30 [384-398]	Q8ND30 1xPhospho [S387(100)]	1	1817.8	401327		High	High	0.0001134	0.0001187	2.7	81
FALSE	High	[K].LSCSLEDLR.[S]	1xCarbamidomethyl [C3]; 1xPhospho [S4(100)]	0.000699759	0.000172587	1	1	1	Q8ND30	Q8ND30 [384-392]	Q8ND30 1xPhospho [S387(100)]	0	1172.5	1.47666e+06		High	High	0.0001512	0.0005922	3.03	81.99
FALSE	High	[R].MVCSPVTVR.[I]	1xCarbamidomethyl [C3]; 1xPhospho [S4(100)]	0.0023777	0.000276275	2	2	1	A8CG34; Q96HA1	A8CG34 [243-251]; Q96HA1 [266-274]	A8CG34 1xPhospho [S246(100)]; Q96HA1 1xPhospho [S269(100)]	0	1128.49	709800	Shared	High	High	0.0002038	0.001341	2.22	59.83
FALSE	High	[K].SGCSDLEEAVDSGADKK.[F]	1xCarbamidomethyl [C3]; 1xPhospho [S4(99.1)]	4.49671e-05	0.000172587	1	1	2	Q92538	Q92538 [659-675]	Q92538 1xPhospho [S662(99.1)]	1	1847.74	295112		High	High	0.000141	0.0001842	2.79	72.94
FALSE	High	[K].IACKSPPPESVDTPTSTK.[Q]	1xCarbamidomethyl [C3]; 1xPhospho [S5(100)]	6.90944e-10	6.70276e-05	1	1	2	P46013	P46013 [1127-1144]	P46013 1xPhospho [S1131(100)]	1	1994.91	830702		High	High	6.435e-05	3.559e-06	5.33	50.44
FALSE	High	[K].IACKSPQPDPVDTPASTK.[Q]	1xCarbamidomethyl [C3]; 1xPhospho [S5(100)]	8.71939e-07	6.70276e-05	1	1	2	P46013	P46013 [2340-2357]	P46013 1xPhospho [S2344(100)]	1	1991.91	397721		High	High	6.435e-05	5.148e-05	3.22	52.59
FALSE	High	[K].IACRSPQPDPVGTPTIFKPQSK.[R]	1xCarbamidomethyl [C3]; 1xPhospho [S5(100)]	2.82413e-13	6.70276e-05	1	1	1	P46013	P46013 [2219-2240]	P46013 1xPhospho [S2223(100)]	1	2504.24	527131		High	High	6.435e-05	1.813e-07	4.91	88.57
FALSE	High	[R].SWCQSPQRPPPSTTHASLASASLRPATVADHE.[-]	1xCarbamidomethyl [C3]; 1xPhospho [S5(100)]	3.06152e-05	0.000172587	1	1	1	O14782	O14782 [762-793]	O14782 1xPhospho [S766(100)]	0	3522.62	438902		High	High	0.000141	0.0001631	2.24	85.32
FALSE	High	[K].IPCDSPQSDPVDTPTSTK.[Q]	1xCarbamidomethyl [C3]; 1xPhospho [S5(100)]	0.000225173	0.000172587	1	1	2	P46013	P46013 [1249-1266]	P46013 1xPhospho [S1253(100)]	0	2024.85	362238		High	High	0.0001512	0.0003334	1.74	64.47
FALSE	High	[R].EYCLSPR.[N]	1xCarbamidomethyl [C3]; 1xPhospho [S5(100)]	0.0572568	0.00298497	1	1	1	Q8NCD3	Q8NCD3 [444-450]	Q8NCD3 1xPhospho [S448(100)]	0	1004.39	1080406		High	High	0.00184	0.02431	1.94	54.36
FALSE	High	[K].IACKSPPPESMDTPTSTR.[R]	1xCarbamidomethyl [C3]; 1xPhospho [S5(99.2)]	0.000375089	0.000172587	1	1	1	P46013	P46013 [2101-2118]	P46013 1xPhospho [S2105(99.2)]	1	2054.89	153097		High	High	0.0001512	0.0004228	2.18	54
FALSE	High	[K].RACASPSAQVEGSPVAGSDGSQPAVK.[L]	1xCarbamidomethyl [C3]; 1xPhospho [S5(99.6)]	1.01287e-15	6.70276e-05	1	1	2	Q9UFC0	Q9UFC0 [247-272]	Q9UFC0 1xPhospho [S251(99.6)]	1	2593.17	2.38381e+06		High	High	6.435e-05	1.908e-08	5.62	62.89
FALSE	High	[K].NNCPFSADENYRPLAK.[T]	1xCarbamidomethyl [C3]; 1xPhospho [S6(100)]	2.08011e-08	6.70276e-05	1	1	1	Q15154	Q15154 [955-970]	Q15154 1xPhospho [S960(100)]	0	1975.84	2.00505e+06		High	High	6.435e-05	1.296e-05	3.56	84.91
FALSE	High	[R].VSCHDSDDDIMR.[N]	1xCarbamidomethyl [C3]; 1xPhospho [S6(100)]	3.56198e-08	6.70276e-05	1	1	3	Q76FK4	Q76FK4 [360-371]	Q76FK4 1xPhospho [S365(100)]	0	1529.54	1.574e+07		High	High	6.435e-05	1.587e-05	4.26	45.39
FALSE	High	[R].LNCSTSPEIFR.[K]	1xCarbamidomethyl [C3]; 1xPhospho [S6(100)]	0.000427423	0.000172587	1	1	1	Q9BRS8	Q9BRS8 [404-414]	Q9BRS8 1xPhospho [S409(100)]	0	1403.6	3.49384e+06		High	High	0.0001512	0.0004521	3.06	84.42
FALSE	High	[R].LNCSTSPEIFRK.[C]	1xCarbamidomethyl [C3]; 1xPhospho [S6(100)]	0.00013524	0.000172587	1	1	1	Q9BRS8	Q9BRS8 [404-415]	Q9BRS8 1xPhospho [S409(100)]	1	1531.7	438151		High	High	0.0001512	0.0002708	3.16	70.69
FALSE	High	[K].DTCIQSPSK.[E]	1xCarbamidomethyl [C3]; 1xPhospho [S6(99.5)]	0.0122402	0.000690818	1	1	1	Q03188	Q03188 [68-76]	Q03188 1xPhospho [S73(99.5)]	0	1115.44	91151.1		High	High	0.0005204	0.005368	1.81	26.69
FALSE	High	[R].AQCETLSPDGLPEEQPQTTK.[L]	1xCarbamidomethyl [C3]; 1xPhospho [S7(100)]	4.98623e-06	6.70276e-05	1	1	1	Q7Z6Z7	Q7Z6Z7 [3656-3675]	Q7Z6Z7 1xPhospho [S3662(100)]	0	2309	2.00848e+06		High	High	6.435e-05	9.349e-05	3.35	80.12
FALSE	High	[K].TQCIPYSPK.[G]	1xCarbamidomethyl [C3]; 1xPhospho [S7(100)]	0.00106061	0.000172587	1	1	1	Q9H5J8	Q9H5J8 [34-42]	Q9H5J8 1xPhospho [S40(100)]	0	1173.5	703680		High	High	0.0001512	0.0007631	2.65	60.19
FALSE	High	[R].IACEEEFSDSEEEGEGGRK.[N]	1xCarbamidomethyl [C3]; 1xPhospho [S8(100)]	1.08397e-13	6.70276e-05	1	1	2	Q13547	Q13547 [414-432]	Q13547 1xPhospho [S421(100)]	1	2237.85	2.09124e+06		High	High	6.435e-05	1.258e-07	6.19	54.98
FALSE	High	[R].IACDEEFSDSEDEGEGGRR.[N]	1xCarbamidomethyl [C3]; 1xPhospho [S8(100)]	5.83344e-07	6.70276e-05	1	1	3	Q92769	Q92769 [415-433]	Q92769 1xPhospho [S422(100)]	1	2237.83	1.94234e+06		High	High	6.435e-05	4.46e-05	3.32	52.79
FALSE	High	[R].IACDEEFSDSEDEGEGGR.[R]	1xCarbamidomethyl [C3]; 1xPhospho [S8(100)]	1.8147e-06	6.70276e-05	1	1	1	Q92769	Q92769 [415-432]	Q92769 1xPhospho [S422(100)]	0	2081.73	846927		High	High	6.435e-05	6.658e-05	4.9	57.96
FALSE	High	[R].YLCEGTESPYQTGQLHPAIR.[V]	1xCarbamidomethyl [C3]; 1xPhospho [S8(100)]	2.26812e-11	6.70276e-05	1	1	1	Q15262	Q15262 [849-868]	Q15262 1xPhospho [S856(100)]	0	2400.07	1.01279e+06		High	High	6.435e-05	9.672e-07	5.5	88.55
FALSE	High	[R].IACEEEFSDSEEEGEGGR.[K]	1xCarbamidomethyl [C3]; 1xPhospho [S8(100)]	2.30504e-05	0.000172587	1	1	1	Q13547	Q13547 [414-431]	Q13547 1xPhospho [S421(100)]	0	2109.76	469906		High	High	0.000141	0.0001497	3.38	61.79
FALSE	High	[K].KLCDPDGLSDEEDQKPVR.[L]	1xCarbamidomethyl [C3]; 1xPhospho [S9(100)]	3.63942e-11	6.70276e-05	1	1	1	Q96RY5	Q96RY5 [299-316]	Q96RY5 1xPhospho [S307(100)]	1	2180.95	1061577		High	High	6.435e-05	1.156e-06	5.9	60.71
FALSE	High	[K].DLCPSEGESDAEAESK.[E]	1xCarbamidomethyl [C3]; 1xPhospho [S9(100)]	0.000116622	0.000172587	1	1	1	O15119	O15119 [367-382]	O15119 1xPhospho [S375(100)]	0	1803.66	416273		High	High	0.000141	0.0002558	2.89	51.2
FALSE	High	[R].ETCSTLAESPR.[N]	1xCarbamidomethyl [C3]; 1xPhospho [S9(100)]	4.49671e-05	0.000172587	1	1	1	Q6P2E9	Q6P2E9 [836-846]	Q6P2E9 1xPhospho [S844(100)]	0	1330.53	2.56892e+06		High	High	0.000141	0.000184	3.59	38.67
FALSE	High	[K].YLCIPAADSPSQNLTR.[H]	1xCarbamidomethyl [C3]; 1xPhospho [S9(100)]	4.18858e-05	0.000172587	1	1	1	Q9NRW4	Q9NRW4 [50-65]	Q9NRW4 1xPhospho [S58(100)]	0	1885.85	381437		High	High	0.000141	0.0001799	3.18	99.91
FALSE	High	[R].VPCNVEGISPELEK.[V]	1xCarbamidomethyl [C3]; 1xPhospho [S9(100)]	0.000507747	0.000172587	1	1	2	Q86VQ1	Q86VQ1 [295-308]	Q86VQ1 1xPhospho [S303(100)]	0	1650.74	278881		High	High	0.0001512	0.0004957	3.04	88.52
FALSE	High	[K].QNCSQHESSPDISHFER.[S]	1xCarbamidomethyl [C3]; 1xPhospho [S9(98.6)]	0.000217301	0.000172587	1	1	1	P40189	P40189 [817-833]	P40189 1xPhospho [S825(98.6)]	0	2137.84	234492		High	High	0.0001512	0.0003288	2.77	54.5
FALSE	High	[R].DHCMEITIRNSPYR.[R]	1xCarbamidomethyl [C3]; 1xPhospho [T/S/Y]	0.0530195	0.00274721	1	1	1	Q9UQ88	Q9UQ88 [55-68]		1	1871.79	485015		High	High	0.001711	0.02244	2.42	73.81
FALSE	High	[R].WPCTSPR.[H]	1xCarbamidomethyl [C3]; 1xPhospho [T/S]	0.00770501	0.000540004	1	1	4	Q9Y4B5	Q9Y4B5 [1557-1563]		0	983.38	356042		High	High	0.0004104	0.003529	1.51	55
FALSE	High	[K].ALCHTTSSPLPGDVK.[V]	1xCarbamidomethyl [C3]; 1xPhospho [T/S]	0.0431846	0.00217076	1	1	1	Q9H6S1	Q9H6S1 [294-308]		0	1662.76	278537		High	High	0.001401	0.01827	1.54	69.07
FALSE	High	[R].FECGEGEEAAETE.[-]	1xCarbamidomethyl [C3]; 1xPhospho [T12(100)]	0.012825	0.000690818	1	1	1	P43897	P43897 [313-325]	P43897 1xPhospho [T324(100)]	0	1537.5	377279		High	High	0.0005204	0.00562	2.87	45.77
FALSE	High	[R].KPCNSQPSELSSETSGIARPEEGRPVVSGTGNDITTPPNK.[E]	1xCarbamidomethyl [C3]; 1xPhospho [T36(99.2)]	2.15756e-12	6.70276e-05	1	1	2	P27816	P27816 [652-691]	P27816 1xPhospho [T687(99.2)]	0	4274	5.76976e+06		High	High	6.435e-05	3.941e-07	6.44	82.24
FALSE	High	[R].EHCDTEGEADDFDPGK.[K]	1xCarbamidomethyl [C3]; 1xPhospho [T5(100)]	5.06191e-07	6.70276e-05	1	1	1	Q9H8M2	Q9H8M2 [99-114]	Q9H8M2 1xPhospho [T103(100)]	0	1901.65	335327		High	High	6.435e-05	4.238e-05	3.7	51.37
FALSE	High	[K].ASCLVQTPPGQYSGNSFK.[K]	1xCarbamidomethyl [C3]; 1xPhospho [T7(100)]	0.000507747	0.000172587	1	1	1	O00311	O00311 [497-514]	O00311 1xPhospho [T503(100)]	0	2020.88	166095		High	High	0.0001512	0.0004943	1.67	87.03
FALSE	High	[K].NYCSLRDETPERK.[S]	1xCarbamidomethyl [C3]; 1xPhospho [T9(100)]	0.000249062	0.000172587	1	1	2	Q96T58	Q96T58 [1132-1144]	Q96T58 1xPhospho [T1140(100)]	2	1747.75	1.03905e+06		High	High	0.0001512	0.000349	3.57	37.52
FALSE	High	[K].NYCSLRDETPER.[K]	1xCarbamidomethyl [C3]; 1xPhospho [T9(100)]	0.109472	0.005313	1	1	1	Q96T58	Q96T58 [1132-1143]	Q96T58 1xPhospho [T1140(100)]	1	1619.65	197669		High	High	0.003237	0.04779	1.61	45.22
FALSE	High	[K].AVCSTYLQSR.[Y]	1xCarbamidomethyl [C3]; 1xPhospho [Y6(99.6)]	0.00861471	0.000540004	1	2	1	Q9H2X6	Q9H2X6 [356-365]	Q9H2X6 1xPhospho [Y361(99.6)]	0	1264.54	1.84961e+06		High	High	0.0004104	0.003901	2.11	44.56
FALSE	High	[R].KPCNSQPSELSSETSGIARPEEGRPVVSGTGNDITTPPNK.[E]	1xCarbamidomethyl [C3]; 2xDeamidated [N4; N32]; 1xPhospho [S28(91.4)]	0.0839367	0.00405803	1	1	1	P27816	P27816 [652-691]	P27816 1xPhospho [S679(91.4)]	0	4275.97	256856		High	High	0.002463	0.03614	2.09	85.54
FALSE	High	[K].NDCEENGLAKESEDDLNK.[E]	1xCarbamidomethyl [C3]; 2xDeamidated [N6; N]; 1xPhospho [S12(100)]	6.98383e-06	0.00015344	1	1	3	O43719	O43719 [510-527]	O43719 1xPhospho [S521(100)]	1	2161.81	692936		High	High	0.0001134	0.0001039	3.76	56.13
FALSE	High	[K].QFCQEGQPHVLEALSPPQTSGLSPSR.[L]	1xCarbamidomethyl [C3]; 2xDeamidated [Q4; Q7]; 1xPhospho [T/S]	0.000128218	0.000172587	1	1	1	Q9H063	Q9H063 [46-71]		0	2932.32		No Quan Values	High	High	0.0001512	0.0002651	2.65
FALSE	High	[R].KPCSVTSYQLSAGYSRWPSVTSQEWVFQMLSR.[Q]	1xCarbamidomethyl [C3]; 2xDeamidated [Q9; Q23]; 1xPhospho [S/T/Y]	0.0390454	0.00202782	1	1	1	P37088	P37088 [477-508]		1	3847.75	5.472e+06		High	High	0.001324	0.01652	3.79	71.26
FALSE	High	[R].MSCFSRPSMSPTPLDR.[C]	1xCarbamidomethyl [C3]; 2xOxidation [M1; M9]; 1xPhospho [S/T]	6.52804e-05	0.000172587	1	1	1	Q9UQ35	Q9UQ35 [2114-2129]		0	1980.8	825806		High	High	0.000141	0.0002079	3.97	65.88
FALSE	High	[R].MSCFSRPSMSPTPLDR.[C]	1xCarbamidomethyl [C3]; 2xOxidation [M1; M9]; 2xPhospho [S8(100); S10(100)]	8.92801e-07	6.70276e-05	1	1	4	Q9UQ35	Q9UQ35 [2114-2129]	Q9UQ35 2xPhospho [S2121(100); S2123(100)]	0	2060.77	2.27261e+06		High	High	6.435e-05	5.192e-05	4.69	70.42
FALSE	High	[R].HSCSPMGDGDPEAMEESPR.[K]	1xCarbamidomethyl [C3]; 2xOxidation [M6; M14]; 1xPhospho [S17(100)]	3.46753e-07	6.70276e-05	1	1	2	Q9P275	Q9P275 [936-954]	Q9P275 1xPhospho [S952(100)]	0	2200.76	806713		High	High	6.435e-05	3.699e-05	3.25	33.93
FALSE	High	[K].NDCEENGLAKESEDDLNKESEEEVGPTK.[E]	1xCarbamidomethyl [C3]; 2xPhospho [S12(100); S20(100)]	2.7067e-09	6.70276e-05	1	1	1	O43719	O43719 [510-537]	O43719 2xPhospho [S521(100); S529(100)]	2	3325.3	940936		High	High	6.435e-05	5.979e-06	4.44	65.32
FALSE	High	[R].LPCPAEGEAELELRVSEDEEKLPASPK.[H]	1xCarbamidomethyl [C3]; 2xPhospho [S16(100); S25(100)]	0.00016543	0.000172587	1	1	1	Q7RTP6	Q7RTP6 [1119-1145]	Q7RTP6 2xPhospho [S1134(100); S1143(100)]	2	3153.41	993308		High	High	0.0001512	0.0002931	5.44	108.74
FALSE	High	[K].EECSSTESTQQEHEDAPSTK.[L]	1xCarbamidomethyl [C3]; 2xPhospho [S4(99.3); S5(99.3)]	1.17489e-05	0.00015344	1	1	1	Q86UU1	Q86UU1 [689-708]	Q86UU1 2xPhospho [S692(99.3); S693(99.3)]	0	2439.85	223539		High	High	0.0001134	0.0001221	1.74	30.32
FALSE	High	[R].HSCSPMGDGDPEAMEESPR.[K]	1xCarbamidomethyl [C3]; 2xPhospho [S4(99.4); S17(100)]	0.000204789	0.000172587	1	1	1	Q9P275	Q9P275 [936-954]	Q9P275 2xPhospho [S939(99.4); S952(100)]	0	2248.74	184856		High	High	0.0001512	0.0003201	3.28	63.15
FALSE	High	[K].VECGSDPEENSARSPDGK.[R]	1xCarbamidomethyl [C3]; 2xPhospho [S5(100); S]	0.194944	0.00924856	1	1	1	P10827	P10827 [8-25]	P10827 2xPhospho [S12(100); S]	1	2093.75	111619		High	High	0.005472	0.09088	1.73	30.14
FALSE	High	[K].RACASPSAQVEGSPVAGSDGSQPAVK.[L]	1xCarbamidomethyl [C3]; 2xPhospho [S5(100); S13(100)]	6.27595e-15	6.70276e-05	1	1	1	Q9UFC0	Q9UFC0 [247-272]	Q9UFC0 2xPhospho [S251(100); S259(100)]	1	2673.14	1.54592e+06		High	High	6.435e-05	4.239e-08	7.1	59.64
FALSE	High	[K].DLCPSEGESDAEAESK.[E]	1xCarbamidomethyl [C3]; 2xPhospho [S5(100); S9(100)]	0.000189597	0.000172587	1	1	1	O15119	O15119 [367-382]	O15119 2xPhospho [S371(100); S375(100)]	0	1883.63	271552		High	High	0.0001512	0.0003103	2.07	52.55
FALSE	High	[K].RHCAPSPDRSPELSSSR.[D]	1xCarbamidomethyl [C3]; 2xPhospho [S6(100); S10(100)]	0.00160728	0.000227688	1	1	2	Q96T37	Q96T37 [665-681]	Q96T37 2xPhospho [S670(100); S674(100)]	2	2098.85	9.73851e+06		High	High	0.0001797	0.00101	3.21	35.36
FALSE	High	[R].MSCFSRPSMSPTPLDR.[C]	1xCarbamidomethyl [C3]; 2xPhospho [S8(100); S10(100)]	1.09213e-08	6.70276e-05	1	1	2	Q9UQ35	Q9UQ35 [2114-2129]	Q9UQ35 2xPhospho [S2121(100); S2123(100)]	0	2028.78	3.44155e+06		High	High	6.435e-05	1.015e-05	5.31	93.2
FALSE	High	[R].IACEEEFSDSEEEGEGGRK.[N]	1xCarbamidomethyl [C3]; 2xPhospho [S8(100); S10(100)]	4.05439e-06	6.70276e-05	1	1	3	Q13547	Q13547 [414-432]	Q13547 2xPhospho [S421(100); S423(100)]	1	2317.82	3.65499e+06		High	High	6.435e-05	8.732e-05	4.32	54.53
FALSE	High	[R].IACEEEFSDSEEEGEGGR.[K]	1xCarbamidomethyl [C3]; 2xPhospho [S8(100); S10(100)]	5.12211e-07	6.70276e-05	1	1	5	Q13547	Q13547 [414-431]	Q13547 2xPhospho [S421(100); S423(100)]	0	2189.73	6.30352e+06		High	High	6.435e-05	4.26e-05	5.62	60.34
FALSE	High	[R].IACDEEFSDSEDEGEGGRR.[N]	1xCarbamidomethyl [C3]; 2xPhospho [S8(100); S10(100)]	7.05966e-13	6.70276e-05	1	1	3	Q92769	Q92769 [415-433]	Q92769 2xPhospho [S422(100); S424(100)]	1	2317.8	21649540		High	High	6.435e-05	2.568e-07	7.51	52.86
FALSE	High	[K].EECPRPMSISPPDFSPK.[T]	1xCarbamidomethyl [C3]; 2xPhospho [S8(100); S10(100)]	1.94288e-07	6.70276e-05	1	1	8	P46821	P46821 [1611-1627]	P46821 2xPhospho [S1618(100); S1620(100)]	0	2133.84	1.88036e+06		High	High	6.435e-05	2.989e-05	3.68	105.11
FALSE	High	[R].IACDEEFSDSEDEGEGGR.[R]	1xCarbamidomethyl [C3]; 2xPhospho [S8(100); S10(100)]	7.3484e-05	0.000172587	1	1	3	Q92769	Q92769 [415-432]	Q92769 2xPhospho [S422(100); S424(100)]	0	2161.69	2.53172e+06		High	High	0.000141	0.0002169	4.51	57.39
FALSE	High	[K].SNCLGTDEDSQDSSDGIPSAPR.[M]	1xCarbamidomethyl [C3]; 2xPhospho [T/S]	0.0105146	0.000589123	1	1	2	Q92993	Q92993 [190-211]		0	2467.9	396179		High	High	0.0004358	0.004667	1.17	78.34
FALSE	High	[K].LACRTPSPARPALR.[A]	1xCarbamidomethyl [C3]; 2xPhospho [T5(100); S7(100)]	0.00645834	0.000494115	1	1	3	Q9H211	Q9H211 [25-38]	Q9H211 2xPhospho [T29(100); S31(100)]	1	1725.8	5.05526e+06		High	High	0.0003562	0.003023	2.56	52.93
FALSE	High	[R].TDCSDNSDSDNDEGTEGEATEGLEGTEAVEK.[G]	1xCarbamidomethyl [C3]; 3xPhospho [S4(100); S7(100); S9(100)]	2.27297e-08	6.70276e-05	1	1	8	Q9ULX6	Q9ULX6 [294-324]	Q9ULX6 3xPhospho [S297(100); S300(100); S302(100)]	0	3501.16	473333		High	High	6.435e-05	1.341e-05	4.48	83.51
FALSE	High	[R].MSCFSRPSMSPTPLDR.[C]	1xCarbamidomethyl [C3]; 3xPhospho [S5(100); S8(100); S10(98.8)]	0.0094071	0.000589123	1	1	2	Q9UQ35	Q9UQ35 [2114-2129]	Q9UQ35 3xPhospho [S2118(100); S2121(100); S2123(98.8)]	0	2108.74	663048		High	High	0.0004358	0.004235	3.19	96.25
FALSE	High	[K].EECPRPMSISPPDFSPK.[T]	1xCarbamidomethyl [C3]; 3xPhospho [S8(100); S10(100); S15(100)]	0.000108621	0.000172587	1	1	2	P46821	P46821 [1611-1627]	P46821 3xPhospho [S1618(100); S1620(100); S1625(100)]	0	2213.81	1.60343e+06		High	High	0.000141	0.0002492	4.6	105.89
FALSE	High	[R].LQGTSSHSADTPEASLDSGEGPSGMASQGCPSASR.[A]	1xCarbamidomethyl [C30]; 1xDeamidated [Q2]; 1xPhospho [S/T]	9.11714e-08	6.70276e-05	1	1	1	Q9UER7	Q9UER7 [398-432]		0	3500.42		No Quan Values	High	High	6.435e-05	2.254e-05	2.99
FALSE	High	[R].AMPVPTTPEFQSPVTTDQPISPEPITQPSCIK.[R]	1xCarbamidomethyl [C30]; 1xOxidation [M2]; 1xPhospho [S/T]	0.0884827	0.00424176	1	1	1	Q14676	Q14676 [1691-1722]		0	3589.68	378602		High	High	0.002563	0.03811	1.96	117.6
FALSE	High	[R].LQGTSSHSADTPEASLDSGEGPSGMASQGCPSASR.[A]	1xCarbamidomethyl [C30]; 1xOxidation [M25]; 1xPhospho [S/T]	0.180057	0.0084877	1	1	1	Q9UER7	Q9UER7 [398-432]		0	3515.43		No Quan Values	High	High	0.00507	0.08283	1.08
FALSE	High	[K].KIIPTLEEGLQLPSPTATSQLPLESDAVECLNYQHYK.[G]	1xCarbamidomethyl [C30]; 1xPhospho [S/T/Y]	6.30512e-16	6.70276e-05	1	1	1	P61978	P61978 [103-139]		1	4263.09		No Quan Values	High	High	6.435e-05	1.504e-09	6.57
FALSE	High	[K].KEGITGPPADSSKPIGPDDAIDALSSDFTCGSPTAAGK.[K]	1xCarbamidomethyl [C30]; 1xPhospho [S32(99.5)]	3.15641e-15	6.70276e-05	1	1	2	P20810	P20810 [212-249]	P20810 1xPhospho [S243(99.5)]	1	3810.74	607184		High	High	6.435e-05	3.242e-08	5.5	118.03
FALSE	High	[K].KEGITGPPADSSKPIGPDDAIDALSSDFTCGSPTAAGKK.[T]	1xCarbamidomethyl [C30]; 1xPhospho [S32(99.6)]	6.30512e-16	6.70276e-05	1	1	3	P20810	P20810 [212-250]	P20810 1xPhospho [S243(99.6)]	2	3938.84	1418033		High	High	6.435e-05	3.283e-10	5.19	112.64
FALSE	High	[K].EPAESAAVAHERPPGGTGSADPERPPGATCPESPGPGPPHPLGVVESGK.[G]	1xCarbamidomethyl [C30]; 1xPhospho [S5(100)]	5.46621e-07	6.70276e-05	1	1	1	Q96RK0	Q96RK0 [73-121]	Q96RK0 1xPhospho [S77(100)]	0	4870.25	4.12178e+06		High	High	6.435e-05	4.356e-05	4.07	83.86
FALSE	High	[R].LQGTSSHSADTPEASLDSGEGPSGMASQGCPSASR.[A]	1xCarbamidomethyl [C30]; 1xPhospho [T11(100)]	7.73491e-12	6.70276e-05	1	1	1	Q9UER7	Q9UER7 [398-432]	Q9UER7 1xPhospho [T408(100)]	0	3499.44	299192		High	High	6.435e-05	6.402e-07	5.22	73.73
FALSE	High	[K].DSTDSPGSENRAPSPHVVQENLHSEVVEVCTSSTLK.[T]	1xCarbamidomethyl [C30]; 1xPhospho [T3(99.3)]	8.21893e-07	6.70276e-05	1	1	1	O75592	O75592 [2907-2942]	O75592 1xPhospho [T2909(99.3)]	1	3972.79	454950		High	High	6.435e-05	5.045e-05	2.51	102
FALSE	High	[R].LQGTSSHSADTPEASLDSGEGPSGMASQGCPSASR.[A]	1xCarbamidomethyl [C30]; 2xDeamidated [Q2; Q28]; 1xPhospho [S/T]	0.0094071	0.000589123	1	1	1	Q9UER7	Q9UER7 [398-432]		0	3501.41		No Quan Values	High	High	0.0004358	0.004223	1.39
FALSE	High	[K].GNSVSANLGDNTTNATSEETSPSEGRSPVGCLSETPDSSNMAEK.[K]	1xCarbamidomethyl [C31]; 1xDeamidated [N14]; 1xPhospho [S27(98)]	0.00102957	0.000172587	1	1	1	Q12830	Q12830 [630-673]	Q12830 1xPhospho [S656(98)]	1	4565.9		No Quan Values	High	High	0.0001512	0.000749	2
FALSE	High	[K].RNLSPSQEEAGLEDGVSGEISDTELEQTDSCAEPLSEGR.[K]	1xCarbamidomethyl [C31]; 1xDeamidated [Q27]; 1xPhospho [S21(99.6)]	6.30512e-16	6.70276e-05	1	1	1	O95453	O95453 [567-605]	O95453 1xPhospho [S587(99.6)]	1	4272.82	1.79658e+06		High	High	6.435e-05	2.257e-09	6.47	107.77
FALSE	High	[K].GNSVSANLGDNTTNATSEETSPSEGRSPVGCLSETPDSSNMAEK.[K]	1xCarbamidomethyl [C31]; 1xOxidation [M41]; 1xPhospho [S/T]	6.56907e-09	6.70276e-05	1	1	1	Q12830	Q12830 [630-673]		1	4580.91	675798		High	High	6.435e-05	8.367e-06	4.21	83.53
FALSE	High	[R].VDSEGDFSENDDAAGDFRSGDEEFKGEDELCDSGR.[Q]	1xCarbamidomethyl [C31]; 1xPhospho [S]	1.25254e-12	6.70276e-05	1	1	2	O43823	O43823 [321-355]		2	3936.49	965090		High	High	6.435e-05	3.195e-07	6.79	92.87
FALSE	High	[K].RNLSPSQEEAGLEDGVSGEISDTELEQTDSCAEPLSEGR.[K]	1xCarbamidomethyl [C31]; 1xPhospho [S21(99.6)]	6.30512e-16	6.70276e-05	1	1	1	O95453	O95453 [567-605]	O95453 1xPhospho [S587(99.6)]	1	4271.84	4229063		High	High	6.435e-05	4.445e-10	8.17	106.08
FALSE	High	[K].GNSVSANLGDNTTNATSEETSPSEGRSPVGCLSETPDSSNMAEK.[K]	1xCarbamidomethyl [C31]; 1xPhospho [S27(99.5)]	1.89029e-15	6.70276e-05	1	1	1	Q12830	Q12830 [630-673]	Q12830 1xPhospho [S656(99.5)]	1	4564.92	889548		High	High	6.435e-05	2.551e-08	5.95	88.4
FALSE	High	[R].VRDEAEPGGEGDPGPEPAGTPSPSGEADGDCAPEDAAPSSGGAPR.[Q]	1xCarbamidomethyl [C31]; 1xPhospho [T20(98.9)]	5.08106e-10	6.70276e-05	1	1	1	Q8WVT3	Q8WVT3 [88-132]	Q8WVT3 1xPhospho [T107(98.9)]	1	4352.78	628942		High	High	6.435e-05	3.166e-06	4.02	69.93
FALSE	High	[K].RNLSPSQEEAGLEDGVSGEISDTELEQTDSCAEPLSEGR.[K]	1xCarbamidomethyl [C31]; 2xDeamidated [Q7; Q27]; 2xPhospho [S4(99.3); S17(98.6)]	3.06275e-07	6.70276e-05	1	1	1	O95453	O95453 [567-605]	O95453 2xPhospho [S570(99.3); S583(98.6)]	1	4353.77		No Quan Values	High	High	6.435e-05	3.534e-05	4.45
FALSE	High	[K].QVLTAPGSAGQPRSEDEDSLEEAGSPAPGPCPR.[S]	1xCarbamidomethyl [C31]; 2xPhospho [S19(99.5); S/T]	2.26564e-07	6.70276e-05	1	1	2	Q8TBB5	Q8TBB5 [400-432]	Q8TBB5 2xPhospho [S418(99.5); S/T]	1	3522.49	4.4511e+06		High	High	6.435e-05	3.163e-05	4.15	87.06
FALSE	High	[R].VRDEAEPGGEGDPGPEPAGTPSPSGEADGDCAPEDAAPSSGGAPR.[Q]	1xCarbamidomethyl [C31]; 2xPhospho [S24(99.3); T/S]	2.29872e-06	6.70276e-05	1	1	1	Q8WVT3	Q8WVT3 [88-132]	Q8WVT3 2xPhospho [S111(99.3); T/S]	1	4432.75	308838		High	High	6.435e-05	7.232e-05	2.74	71.82
FALSE	High	[R].VDSEGDFSENDDAAGDFRSGDEEFKGEDELCDSGR.[Q]	1xCarbamidomethyl [C31]; 3xPhospho [S3(100); S8(100); S19(100)]	3.31989e-10	6.70276e-05	1	1	1	O43823	O43823 [321-355]	O43823 3xPhospho [S323(100); S328(100); S339(100)]	2	4096.43	2.96151e+06		High	High	6.435e-05	2.691e-06	6.04	97.53
FALSE	High	[R].GSAPHSESDLPEQEEEILGSDDDEQEDPNDYCK.[G]	1xCarbamidomethyl [C32]; 1xDeamidated [N29]; 1xPhospho [S20(100)]	6.10955e-14	6.70276e-05	1	1	3	Q96SB4	Q96SB4 [32-64]	Q96SB4 1xPhospho [S51(100)]	0	3815.45	2.97993e+06		High	High	6.435e-05	1.011e-07	6.8	95.18
FALSE	High	[K].ENPDSDADLDVDGDDTLEYGKPQYTEADVIPCTGEEPGEAK.[E]	1xCarbamidomethyl [C32]; 1xDeamidated [Q23]; 1xPhospho [S5(100)]	2.5582e-08	6.70276e-05	1	1	1	Q5VTB9	Q5VTB9 [386-426]	Q5VTB9 1xPhospho [S390(100)]	0	4535.86	2449958		High	High	6.435e-05	1.401e-05	3.87	110.85
FALSE	High	[R].GSAPHSESDLPEQEEEILGSDDDEQEDPNDYCK.[G]	1xCarbamidomethyl [C32]; 1xPhospho [S20(100)]	1.53218e-14	6.70276e-05	1	1	1	Q96SB4	Q96SB4 [32-64]	Q96SB4 1xPhospho [S51(100)]	0	3814.47	11492136		High	High	6.435e-05	5.959e-08	8.01	92.91
FALSE	High	[K].LDRPAGGPSAESPRPSSAYNGDLNGLLVPDPLCSGDSTSANK.[T]	1xCarbamidomethyl [C33]; 1xDeamidated [N20]; 1xPhospho [S/Y/T]	4.28064e-10	6.70276e-05	1	1	1	Q6P2E9	Q6P2E9 [22-63]		0	4320.97		No Quan Values	High	High	6.435e-05	2.964e-06	4.18
FALSE	High	[R].GEGTHSEEEGFAMDEEDSDGELNTWELSEGTNCPPK.[E]	1xCarbamidomethyl [C33]; 1xDeamidated [N23]; 2xPhospho [T/S]	4.71788e-09	6.70276e-05	1	1	1	Q9NQ92	Q9NQ92 [70-105]		0	4144.51	475872		High	High	6.435e-05	7.376e-06	4.07	114.02
FALSE	High	[R].GEGTHSEEEGFAMDEEDSDGELNTWELSEGTNCPPK.[E]	1xCarbamidomethyl [C33]; 1xOxidation [M13]; 2xPhospho [T/S]	1.42493e-08	6.70276e-05	1	1	2	Q9NQ92	Q9NQ92 [70-105]		0	4159.53	790913		High	High	6.435e-05	1.123e-05	3.19	106.08
FALSE	High	[R].RPPGGTSPPNGGLPGPLATSAAPPGPPAAASPCLGPVAAAGSGLR.[R]	1xCarbamidomethyl [C33]; 1xPhospho [T/S]	6.30512e-16	6.70276e-05	1	1	1	Q8WWM7	Q8WWM7 [26-70]		0	4104.05	16626310		High	High	6.435e-05	3.382e-11	8.5	121.42
FALSE	High	[R].GEGTHSEEEGFAMDEEDSDGELNTWELSEGTNCPPK.[E]	1xCarbamidomethyl [C33]; 1xPhospho [T/S]	0.000106077	0.000172587	1	1	2	Q9NQ92	Q9NQ92 [70-105]		0	4063.56		No Quan Values	High	High	0.000141	0.0002472	2.55
FALSE	High	[R].GEGTHSEEEGFAMDEEDSDGELNTWELSEGTNCPPK.[E]	1xCarbamidomethyl [C33]; 2xDeamidated [N23; N32]; 1xOxidation [M13]; 1xPhospho [S/T]	1.09506e-07	6.70276e-05	1	1	1	Q9NQ92	Q9NQ92 [70-105]		0	4081.53		No Quan Values	High	High	6.435e-05	2.415e-05	2.99
FALSE	High	[R].GEGTHSEEEGFAMDEEDSDGELNTWELSEGTNCPPK.[E]	1xCarbamidomethyl [C33]; 2xPhospho [T/S]	7.61409e-05	0.000172587	1	1	1	Q9NQ92	Q9NQ92 [70-105]		0	4143.53		No Quan Values	High	High	0.000141	0.0002196	2.52
FALSE	High	[R].EAPERPSLEDTEPSDSGDEMMDPASLEAEADQGLCR.[Q]	1xCarbamidomethyl [C35]; 1xDeamidated [Q32]; 1xOxidation [M20]; 1xPhospho [S/T]	1.76185e-06	6.70276e-05	1	1	1	Q9NXX6	Q9NXX6 [48-83]		0	4031.6		No Quan Values	High	High	6.435e-05	6.592e-05	3.39
FALSE	High	[R].EAPERPSLEDTEPSDSGDEMMDPASLEAEADQGLCR.[Q]	1xCarbamidomethyl [C35]; 1xDeamidated [Q32]; 1xPhospho [S25(98.6)]	2.14251e-08	6.70276e-05	1	1	1	Q9NXX6	Q9NXX6 [48-83]	Q9NXX6 1xPhospho [S72(98.6)]	0	4015.6	452805		High	High	6.435e-05	1.31e-05	3.58	120.9
FALSE	High	[R].EAPERPSLEDTEPSDSGDEMMDPASLEAEADQGLCR.[Q]	1xCarbamidomethyl [C35]; 1xOxidation [M21]; 1xPhospho [S/T]	9.36725e-05	0.000172587	1	1	1	Q9NXX6	Q9NXX6 [48-83]		0	4030.61	1.15025e+06		High	High	0.000141	0.0002362	3.2	110.69
FALSE	High	[R].EAPERPSLEDTEPSDSGDEMMDPASLEAEADQGLCR.[Q]	1xCarbamidomethyl [C35]; 1xOxidation [M21]; 2xPhospho [S14(100); S16(100)]	3.76669e-07	6.70276e-05	1	1	1	Q9NXX6	Q9NXX6 [48-83]	Q9NXX6 2xPhospho [S61(100); S63(100)]	0	4110.58		No Quan Values	High	High	6.435e-05	3.807e-05	3.61
FALSE	High	[R].IRQPSVDLTDDDQTSSVPHSAISDIMSSDQETYSCKPHGR.[T]	1xCarbamidomethyl [C35]; 1xOxidation [M26]; 1xPhospho [S5(88.5)]	0.0628223	0.00326894	1	1	1	Q5SW79	Q5SW79 [1015-1054]	Q5SW79 1xPhospho [S1019(88.5)]	1	4556	348982		High	High	0.002018	0.02667	1.74	92.46
FALSE	High	[R].EAPERPSLEDTEPSDSGDEMMDPASLEAEADQGLCR.[Q]	1xCarbamidomethyl [C35]; 1xPhospho [S/T]	7.30503e-05	0.000172587	1	1	1	Q9NXX6	Q9NXX6 [48-83]		0	4014.62	613886		High	High	0.000141	0.0002161	2.88	118.82
FALSE	High	[R].IRQPSVDLTDDDQTSSVPHSAISDIMSSDQETYSCKPHGR.[T]	1xCarbamidomethyl [C35]; 1xPhospho [S5(100)]	6.30512e-16	6.70276e-05	1	1	2	Q5SW79	Q5SW79 [1015-1054]	Q5SW79 1xPhospho [S1019(100)]	1	4540	1689234		High	High	6.435e-05	6.269e-11	9.66	102.58
FALSE	High	[R].IRQPSVDLTDDDQTSSVPHSAISDIMSSDQETYSCKPHGR.[T]	1xCarbamidomethyl [C35]; 3xDeamidated [Q3; Q13; Q30]; 1xPhospho [S/T/Y]	1.96496e-05	0.000172587	1	1	1	Q5SW79	Q5SW79 [1015-1054]		1	4542.95		No Quan Values	High	High	0.000141	0.0001426	3.79
FALSE	High	[R].GDEDSSATPHQHGFTPSTPGTPGPGGDGSPGSGIECPK.[C]	1xCarbamidomethyl [C36]; 1xDeamidated [Q11]; 1xPhospho [S29(98.9)]	0.0282812	0.00149227	1	1	1	Q86UP3	Q86UP3 [580-617]	Q86UP3 1xPhospho [S608(98.9)]	0	3756.54	483968		High	High	0.0009805	0.012	1.62	80.02
FALSE	High	[R].LASPSGSTSSGLEVVAPEGTSAPGGGPGTLDDSATICR.[V]	1xCarbamidomethyl [C37]; 1xPhospho [S3(99.1)]	6.30512e-16	6.70276e-05	1	1	2	Q13263	Q13263 [592-629]	Q13263 1xPhospho [S594(99.1)]	0	3638.65	3.11491e+07		High	High	6.435e-05	9.133e-09	8.63	110.65
FALSE	High	[K].SSRDPPSSPSSLSSPIQESTAPELPSETQETPGPALCSPLR.[K]	1xCarbamidomethyl [C37]; 1xPhospho [S7(99.4)]	1.71702e-09	6.70276e-05	1	1	1	Q16512	Q16512 [566-606]	Q16512 1xPhospho [S572(99.4)]	1	4357.02	562296		High	High	6.435e-05	5.026e-06	3.33	116.62
FALSE	High	[R].LASPSGSTSSGLEVVAPEGTSAPGGGPGTLDDSATICR.[V]	1xCarbamidomethyl [C37]; 2xPhospho [S/T]	2.00326e-15	6.70276e-05	1	1	2	Q13263	Q13263 [592-629]		0	3718.62	730340		High	High	6.435e-05	2.62e-08	6.2	113.06
FALSE	High	[K].SETQHRGSAPHSESDLPEQEEEILGSDDDEQEDPNDYCK.[G]	1xCarbamidomethyl [C38]; 2xPhospho [S26(100); S/T/Y]	5.42538e-12	6.70276e-05	1	1	1	Q96SB4	Q96SB4 [26-64]	Q96SB4 2xPhospho [S51(100); S/T/Y]	1	4632.78	900046		High	High	6.435e-05	5.598e-07	5.91	88.15
FALSE	High	[R].KSETQHRGSAPHSESDLPEQEEEILGSDDDEQEDPNDYCK.[G]	1xCarbamidomethyl [C39]; 2xDeamidated [Q5; N36]; 2xPhospho [S2(92.8); S27(99.9)]	0.0352832	0.00183433	1	1	1	Q96SB4	Q96SB4 [25-64]	Q96SB4 2xPhospho [S26(92.8); S51(99.9)]	2	4762.84		No Quan Values	High	High	0.001194	0.01493	2.19
FALSE	High	[R].KSETQHRGSAPHSESDLPEQEEEILGSDDDEQEDPNDYCK.[G]	1xCarbamidomethyl [C39]; 2xPhospho [S27(100); T/S/Y]	4.49283e-14	6.70276e-05	1	1	1	Q96SB4	Q96SB4 [25-64]	Q96SB4 2xPhospho [S51(100); T/S/Y]	2	4760.87	705832		High	High	6.435e-05	8.987e-08	6.45	84.37
FALSE	High	[K].TLHCEGTEINSDDEQESK.[E]	1xCarbamidomethyl [C4]; 1xDeamidated [N/Q]; 1xPhospho [S11(100)]	1.68684e-09	6.70276e-05	1	1	11	Q9BPX3	Q9BPX3 [664-681]	Q9BPX3 1xPhospho [S674(100)]	0	2172.83	3.03914e+07		High	High	6.435e-05	4.997e-06	4.56	47.49
FALSE	High	[K].QEPCAQHNGSEPASPKR.[E]	1xCarbamidomethyl [C4]; 1xDeamidated [N/Q]; 1xPhospho [S14(100)]	0.00213696	0.000276275	1	1	2	Q8N6T7	Q8N6T7 [317-333]	Q8N6T7 1xPhospho [S330(100)]	1	1973.82	380559		High	High	0.0002038	0.001238	2.56	24.11
FALSE	High	[K].DESCYDNAEAAFSDDEEDLNSK.[G]	1xCarbamidomethyl [C4]; 1xDeamidated [N]; 1xPhospho [S13(100)]	1.01135e-08	6.70276e-05	1	1	3	Q68E01	Q68E01 [525-546]	Q68E01 1xPhospho [S537(100)]	0	2604.91	1.34147e+06		High	High	6.435e-05	9.87e-06	6.53	94.87
FALSE	High	[K].KKPCSETSQIEDTPSSKPTLLANGGHGVEGSDTTGSPTEFLEEK.[M]	1xCarbamidomethyl [C4]; 1xDeamidated [N23]; 2xPhospho [T34(98.7); S36(100)]	6.30281e-09	6.70276e-05	1	1	2	P27816	P27816 [64-107]	P27816 2xPhospho [T97(98.7); S99(100)]	1	4807.12	1.33293e+06		High	High	6.435e-05	8.251e-06	4.32	100.17
FALSE	High	[R].ERECSPSSPLPPLPEDEEGSEVTNSK.[S]	1xCarbamidomethyl [C4]; 1xDeamidated [N24]; 1xPhospho [S8(99.6)]	1.3879e-09	6.70276e-05	1	1	2	Q96GY3	Q96GY3 [131-156]	Q96GY3 1xPhospho [S138(99.6)]	1	2951.25	3.18493e+06		High	High	6.435e-05	4.632e-06	3.59	90.5
FALSE	High	[R].ERECSPSSPLPPLPEDEEGSEVTNSK.[S]	1xCarbamidomethyl [C4]; 1xDeamidated [N24]; 2xPhospho [S5(99.6); S/T]	1.58828e-05	0.00015344	1	1	1	Q96GY3	Q96GY3 [131-156]	Q96GY3 2xPhospho [S135(99.6); S/T]	1	3031.22		No Quan Values	High	High	0.0001134	0.0001339	3.81
FALSE	High	[R].QESCLGNSPPFEK.[E]	1xCarbamidomethyl [C4]; 1xDeamidated [N7]; 1xPhospho [S8(100)]	0.000223841	0.000172587	1	1	2	Q86W56	Q86W56 [284-296]	Q86W56 1xPhospho [S291(100)]	0	1573.62	614510		High	High	0.0001512	0.0003332	2.96	80.07
FALSE	High	[K].KKPCSETSQIEDTPSSKPTLLANGGHGVEGSDTTGSPTEFLEEK.[M]	1xCarbamidomethyl [C4]; 1xDeamidated [Q/N]; 1xPhospho [S36(100)]	2.15874e-14	6.70276e-05	1	1	4	P27816	P27816 [64-107]	P27816 1xPhospho [S99(100)]	1	4727.16	42893838		High	High	6.435e-05	6.783e-08	7.45	97.99
FALSE	High	[R].ESLCDSPHQNLSRPLLENK.[L]	1xCarbamidomethyl [C4]; 1xDeamidated [Q/N]; 1xPhospho [S6(100)]	2.68059e-06	6.70276e-05	1	1	6	O15042	O15042 [62-80]	O15042 1xPhospho [S67(100)]	0	2318.05	4.0163e+06		High	High	6.435e-05	7.614e-05	4.27	82.23
FALSE	High	[R].QENCGAQQVPAGPGTSTPPSSPVR.[T]	1xCarbamidomethyl [C4]; 1xDeamidated [Q/N]; 2xPhospho [T17(99.3); S/T]	7.68512e-10	6.70276e-05	1	1	3	Q96G46	Q96G46 [257-280]	Q96G46 2xPhospho [T273(99.3); S/T]	0	2583.06	1.0659e+06		High	High	6.435e-05	3.7e-06	3.18	67.15
FALSE	High	[K].QESCSPHHPQVLAQQGSGSSPK.[A]	1xCarbamidomethyl [C4]; 1xDeamidated [Q]; 1xPhospho [S]	0.000241784	0.000172587	1	1	2	Q8N1G0	Q8N1G0 [223-244]		0	2427.04	429388		High	High	0.0001512	0.0003443	1.96	44.25
FALSE	High	[K].FQSCLSPEEPAPESPQVPEAPGGSAV.[-]	1xCarbamidomethyl [C4]; 1xDeamidated [Q]; 1xPhospho [S14(100)]	0.000964438	0.000172587	1	1	3	Q99576	Q99576 [109-134]	Q99576 1xPhospho [S122(100)]	0	2748.17	5.64589e+06		High	High	0.0001512	0.0007203	2.08	110.42
FALSE	High	[K].QESCSPHHPQVLAQQGSGSSPK.[A]	1xCarbamidomethyl [C4]; 1xDeamidated [Q1]; 2xPhospho [S3(99.3); S20(98.6)]	7.93623e-05	0.000172587	1	1	2	Q8N1G0	Q8N1G0 [223-244]	Q8N1G0 2xPhospho [S225(99.3); S242(98.6)]	0	2507.01		No Quan Values	High	High	0.000141	0.0002226	2.97
FALSE	High	[K].ESACALSGADEQPPFHPEPR.[K]	1xCarbamidomethyl [C4]; 1xDeamidated [Q12]; 1xPhospho [S2(98.7)]	0.0381779	0.00202782	1	1	1	P17509	P17509 [85-104]	P17509 1xPhospho [S86(98.7)]	0	2275.93	61556.1		High	High	0.001324	0.01617	1.25	87.98
FALSE	High	[K].EEDCHSPTSKPPKPDQPLK.[V]	1xCarbamidomethyl [C4]; 1xDeamidated [Q16]; 1xPhospho [S/T]	1.26945e-07	6.70276e-05	1	1	8	P23588	P23588 [454-472]		0	2271	85079164		High	High	6.435e-05	2.55e-05	4.62	42.1
FALSE	High	[K].EGICALGGTSELSSEGTQHSYSEEEK.[Y]	1xCarbamidomethyl [C4]; 1xDeamidated [Q18]; 1xPhospho [S13(100)]	2.02064e-10	6.70276e-05	1	1	1	P13797	P13797 [101-126]	P13797 1xPhospho [S113(100)]	0	2866.16		No Quan Values	High	High	6.435e-05	2.223e-06	4.75
FALSE	High	[R].TVTCVTVVEPEAPPSPDVLQAATHR.[V]	1xCarbamidomethyl [C4]; 1xDeamidated [Q20]; 1xPhospho [S15(100)]	1.56378e-13	6.70276e-05	1	1	1	Q9P1Y6	Q9P1Y6 [959-983]	Q9P1Y6 1xPhospho [S973(100)]	0	2755.3	1.07107e+06		High	High	6.435e-05	1.446e-07	5.67	113.88
FALSE	High	[K].TSQCSSPSLSASPGSPTRPQIR.[Q]	1xCarbamidomethyl [C4]; 1xDeamidated [Q3]; 1xPhospho [S15(99.5)]	1.38343e-08	6.70276e-05	1	1	2	P37275	P37275 [308-329]	P37275 1xPhospho [S322(99.5)]	0	2382.08	893213		High	High	6.435e-05	1.109e-05	3.99	71.52
FALSE	High	[K].TSQCSSPSLSASPGSPTRPQIR.[Q]	1xCarbamidomethyl [C4]; 1xDeamidated [Q3]; 2xPhospho [S15(99.1); S/T]	0.0354829	0.00183433	1	1	1	P37275	P37275 [308-329]	P37275 2xPhospho [S322(99.1); S/T]	0	2462.04	621532		High	High	0.001194	0.01498	1.84	72.01
FALSE	High	[R].TSPCQSPTISEGPVPSLPIRPSR.[A]	1xCarbamidomethyl [C4]; 1xDeamidated [Q5]; 1xPhospho [T/S]	0.0329693	0.00168501	1	1	2	O43426	O43426 [1048-1070]		0	2544.22	58776		High	High	0.001084	0.01396	1.19	108.34
FALSE	High	[R].QENCGAQQVPAGPGTSTPPSSPVR.[T]	1xCarbamidomethyl [C4]; 1xDeamidated [Q8]; 1xPhospho [T/S]	0.00012156	0.000172587	1	1	1	Q96G46	Q96G46 [257-280]		0	2503.09		No Quan Values	High	High	0.0001512	0.0002602	2.43
FALSE	High	[R].RRTCETGEPMEAESGDTSSEGPAQVYLPGR.[G]	1xCarbamidomethyl [C4]; 1xOxidation [M10]; 1xPhospho [T/S/Y]	5.94106e-09	6.70276e-05	1	1	1	Q9BQ67	Q9BQ67 [8-37]		2	3363.43	385895		High	High	6.435e-05	8.067e-06	3.76	79.59
FALSE	High	[R].INLCIHSEEEDMNLGLVR.[L]	1xCarbamidomethyl [C4]; 1xOxidation [M12]; 1xPhospho [S7(100)]	1.6167e-05	0.00015344	1	1	2	P41002	P41002 [768-785]	P41002 1xPhospho [S774(100)]	0	2237.99	170267		High	High	0.0001134	0.0001344	2.95	104.51
FALSE	High	[K].EASCDESDVGTNDYDMEHSTVK.[E]	1xCarbamidomethyl [C4]; 1xOxidation [M16]; 1xPhospho [S3(100)]	1.27767e-09	6.70276e-05	1	1	1	Q99592	Q99592 [277-298]	Q99592 1xPhospho [S279(100)]	0	2584.93	241069		High	High	6.435e-05	4.491e-06	3.56	50.81
FALSE	High	[K].ESMCSTPAFPVSPETPYVK.[T]	1xCarbamidomethyl [C4]; 1xOxidation [M3]; 1xPhospho [S12(98.8)]	0.144283	0.00709672	1	1	1	Q68CZ2	Q68CZ2 [839-857]	Q68CZ2 1xPhospho [S850(98.8)]	0	2222.94		No Quan Values	High	High	0.004212	0.06449	1.6
FALSE	High	[R].EEICDMDSSEAMSLESQESPNENFK.[T]	1xCarbamidomethyl [C4]; 1xOxidation [M6]; 1xPhospho [S19(100)]	5.83663e-09	6.70276e-05	1	1	1	Q5UIP0	Q5UIP0 [1836-1860]	Q5UIP0 1xPhospho [S1854(100)]	0	3002.13	325106		High	High	6.435e-05	8.005e-06	3.46	91.68
FALSE	High	[R].HTSCSSAGNDSKPVQEAPSVAR.[I]	1xCarbamidomethyl [C4]; 1xPhospho [S/T]	1.79337e-06	6.70276e-05	1	1	1	Q9P246	Q9P246 [695-716]		0	2365.02	348756		High	High	6.435e-05	6.637e-05	2.02	42.9
FALSE	High	[K].KKPCSETSQIEDTPSSKPTLLANGGHGVEGSDTTGSPTEFLEEK.[M]	1xCarbamidomethyl [C4]; 1xPhospho [S/T]	1.14013e-14	6.70276e-05	1	1	2	P27816	P27816 [64-107]		1	4726.17	34412754		High	High	6.435e-05	5.324e-08	4.59	95.82
FALSE	High	[R].QENCGAQQVPAGPGTSTPPSSPVR.[T]	1xCarbamidomethyl [C4]; 1xPhospho [S/T]	5.43995e-11	6.70276e-05	1	1	2	Q96G46	Q96G46 [257-280]		0	2502.11	378870		High	High	6.435e-05	1.35e-06	4.04	70.79
FALSE	High	[K].EKPCVSPTVGEK.[N]	1xCarbamidomethyl [C4]; 1xPhospho [S/T]	0.00400412	0.000330324	1	1	2	Q68DQ2	Q68DQ2 [1275-1286]		0	1410.63	497845		High	High	0.0002336	0.002018	1.78	41.43
FALSE	High	[R].SSSCGDTELLGQATLPVGSPSRPLSR.[R]	1xCarbamidomethyl [C4]; 1xPhospho [S/T]	0.0311523	0.00164101	1	1	1	O14523	O14523 [356-381]		0	2752.3		No Quan Values	High	High	0.001034	0.01317	2.25
FALSE	High	[K].QESCSPHHPQVLAQQGSGSSPK.[A]	1xCarbamidomethyl [C4]; 1xPhospho [S]	0.00205004	0.000276275	1	1	1	Q8N1G0	Q8N1G0 [223-244]		0	2426.06	2423320		High	High	0.0002038	0.001201	2.86	40.34
FALSE	High	[R].AHGCFQDGRSPGPPPPVGVK.[T]	1xCarbamidomethyl [C4]; 1xPhospho [S10(100)]	1.05008e-05	0.00015344	1	1	4	Q9H1B7	Q9H1B7 [60-79]	Q9H1B7 1xPhospho [S69(100)]	1	2139.98	594845		High	High	0.0001134	0.000118	3.18	62.9
FALSE	High	[K].TLHCEGTEINSDDEQESK.[E]	1xCarbamidomethyl [C4]; 1xPhospho [S11(100)]	2.87466e-13	6.70276e-05	1	1	9	Q9BPX3	Q9BPX3 [664-681]	Q9BPX3 1xPhospho [S674(100)]	0	2171.84	8.7074e+07		High	High	6.435e-05	1.825e-07	6.89	41.67
FALSE	High	[K].TLHCEGTEINSDDEQESKEVEETATAK.[N]	1xCarbamidomethyl [C4]; 1xPhospho [S11(100)]	1.81855e-15	6.70276e-05	1	1	1	Q9BPX3	Q9BPX3 [664-690]	Q9BPX3 1xPhospho [S674(100)]	1	3130.3		No Quan Values	High	High	6.435e-05	2.504e-08	6.79
FALSE	High	[K].RKECPDQLGPSPK.[R]	1xCarbamidomethyl [C4]; 1xPhospho [S11(100)]	0.0356836	0.00183433	1	1	2	Q15596	Q15596 [19-31]	Q15596 1xPhospho [S29(100)]	2	1591.73	96658.6		High	High	0.001194	0.0151	1.48	34.22
FALSE	High	[K].LELCSDDQGSLSPAR.[E]	1xCarbamidomethyl [C4]; 1xPhospho [S12(100)]	0.0163735	0.000950449	1	1	1	Q12968	Q12968 [355-369]	Q12968 1xPhospho [S366(100)]	0	1727.73	217776		High	High	0.0006322	0.007067	1.9	77.54
FALSE	High	[R].GPQCLPSDHAPLSPQSSVASSGSGGSEHLEDQTTAR.[N]	1xCarbamidomethyl [C4]; 1xPhospho [S13(100)]	2.91506e-10	6.70276e-05	1	1	1	Q9UPU9	Q9UPU9 [280-315]	Q9UPU9 1xPhospho [S292(100)]	0	3727.63		No Quan Values	High	High	6.435e-05	2.559e-06	4.36
FALSE	High	[K].DESCYDNAEAAFSDDEEDLNSK.[G]	1xCarbamidomethyl [C4]; 1xPhospho [S13(100)]	1.37234e-11	6.70276e-05	1	1	1	Q68E01	Q68E01 [525-546]	Q68E01 1xPhospho [S537(100)]	0	2603.92	7.9263e+06		High	High	6.435e-05	7.985e-07	7.02	91.53
FALSE	High	[K].SAVCIADPLPTPSQEK.[S]	1xCarbamidomethyl [C4]; 1xPhospho [S13(99.4)]	0.00537984	0.000441662	1	1	1	Q99575	Q99575 [355-370]	Q99575 1xPhospho [S367(99.4)]	0	1792.82	279396		High	High	0.0003278	0.002584	2.72	100.96
FALSE	High	[K].FQSCLSPEEPAPESPQVPEAPGGSAV.[-]	1xCarbamidomethyl [C4]; 1xPhospho [S14(100)]	0.000651612	0.000172587	1	1	1	Q99576	Q99576 [109-134]	Q99576 1xPhospho [S122(100)]	0	2747.19	12642835		High	High	0.0001512	0.0005694	3.07	107.66
FALSE	High	[R].TVTCVTVVEPEAPPSPDVLQAATHR.[V]	1xCarbamidomethyl [C4]; 1xPhospho [S15(100)]	2.82259e-11	6.70276e-05	1	1	3	Q9P1Y6	Q9P1Y6 [959-983]	Q9P1Y6 1xPhospho [S973(100)]	0	2754.32	9412170		High	High	6.435e-05	1.051e-06	4.84	110.74
FALSE	High	[K].TSQCSSPSLSASPGSPTRPQIR.[Q]	1xCarbamidomethyl [C4]; 1xPhospho [S15(99.3)]	6.52678e-07	6.70276e-05	1	1	2	P37275	P37275 [308-329]	P37275 1xPhospho [S322(99.3)]	0	2381.09	2.03285e+06		High	High	6.435e-05	4.651e-05	4.77	68.92
FALSE	High	[K].KVQCISHEINPSAIVDSPVETK.[S]	1xCarbamidomethyl [C4]; 1xPhospho [S17(100)]	1.91805e-14	6.70276e-05	1	1	1	Q96PY6	Q96PY6 [852-873]	Q96PY6 1xPhospho [S868(100)]	1	2531.22	994425		High	High	6.435e-05	6.496e-08	7.85	89.79
FALSE	High	[R].LSPCLHR.[S]	1xCarbamidomethyl [C4]; 1xPhospho [S2(100)]	0.0952132	0.0048161	1	1	1	Q9C073	Q9C073 [206-212]	Q9C073 1xPhospho [S207(100)]	0	962.428	405570		High	High	0.002897	0.04128	1.54	45
FALSE	High	[R].LPLCSLPGEPGNGPDQQLQRSPPEFQ.[-]	1xCarbamidomethyl [C4]; 1xPhospho [S21(100)]	1.05008e-05	0.00015344	1	1	2	Q96GX2	Q96GX2 [72-97]	Q96GX2 1xPhospho [S92(100)]	1	2941.36	3.62684e+06		High	High	0.0001134	0.0001179	4.72	116.16
FALSE	High	[R].DLHCTESQSEASTEEGHDSLSVGSFEEDSK.[S]	1xCarbamidomethyl [C4]; 1xPhospho [S24(100)]	2.00983e-12	6.70276e-05	1	1	1	Q9ULT8	Q9ULT8 [2295-2324]	Q9ULT8 1xPhospho [S2318(100)]	0	3377.33	409157		High	High	6.435e-05	3.834e-07	7.02	83.65
[truncated: 16,877 more rows]

## Sheet: Glutamic acid_02
Checked	Confidence	Annotated Sequence	Modifications	Qvality PEP	Qvality q-value	# Protein Groups	# Proteins	# PSMs	Master Protein Accessions	Positions in Master Proteins	Modifications in Master Proteins	# Missed Cleavages	Theo. MH+ [Da]	Abundances (Normalized): F2: Sample	Quan Info	Found in Sample: [S2] F2: Sample	Confidence (by Search Engine): Sequest HT	Percolator q-Value (by Search Engine): Sequest HT	Percolator PEP (by Search Engine): Sequest HT	XCorr (by Search Engine): Sequest HT	Top Apex RT [min]
[truncated: 18,071 more rows]

[truncated: 1 more sheets: Gluatamic acid_03]
