# Supplementary material for: Comprehensive Evaluation of Different TiO2-Based Phosphopeptide Enrichment and Fractionation Methods for Phosphoproteomics
Source: Cells. 2022 Jun 28;11(13):2047. doi: 10.3390/cells11132047 (PMC9265536; doi:10.3390/cells11132047)
Supplement: Supplementary file 1 [file cells-11-02047-s001.zip › Supplementary Table S3 Phosphopeptides identified from the lactic acid method (three replicates).xlsx]

## Sheet: Lactic acid_01
Checked	Confidence	Annotated Sequence	Modifications	Qvality PEP	Qvality q-value	# Protein Groups	# Proteins	# PSMs	Master Protein Accessions	Positions in Master Proteins	Modifications in Master Proteins	# Missed Cleavages	Theo. MH+ [Da]	Abundances (Normalized): F10: Sample	Quan Info	Found in Sample: [S10] F10: Sample	Confidence (by Search Engine): Sequest HT	Percolator q-Value (by Search Engine): Sequest HT	Percolator PEP (by Search Engine): Sequest HT	XCorr (by Search Engine): Sequest HT	Top Apex RT [min]
FALSE	High	[-].MAAAAGPGAALSPRPCDSDPATPGAQSPK.[D]	1xCarbamidomethyl [C16]; 2xPhospho [S12(100); S27(100)]	1.38606e-09	5.86138e-05	1	1	1	Q8WUB8	Q8WUB8 [1-29]	Q8WUB8 2xPhospho [S12(100); S27(100)]	0	2909.24		No Quan Values	High	High	4.793e-05	7.468e-07	3.89
FALSE	High	[-].MAAAAGPGAALSPRPCDSDPATPGAQSPKDDNEDNSNDGTQPSK.[R]	1xCarbamidomethyl [C16]; 2xPhospho [S27(92.9); T40(95.2)]	0.130776	0.00616812	1	1	1	Q8WUB8	Q8WUB8 [1-44]	Q8WUB8 2xPhospho [S27(92.9); T40(95.2)]	1	4525.85		No Quan Values	High	High	0.003331	0.06252	1.92
FALSE	High	[-].MADLDSPPKLSGVQQPSEGVGGGR.[C]	1xPhospho [S6(99.6)]	2.83117e-09	5.86138e-05	1	1	1	Q9H9E3	Q9H9E3 [1-24]	Q9H9E3 1xPhospho [S6(99.6)]	1	2462.14		No Quan Values	High	High	4.793e-05	1.077e-06	2.95
FALSE	High	[-].MAGAGGQHHPPGAAGGAAAGAGAAVTSAAASAGPGEDSSDSEAEQEGPQK.[L]	3xPhospho [S38(100); S39(100); S41(100)]	6.30512e-16	5.86138e-05	1	1	1	Q86XP1	Q86XP1 [1-50]	Q86XP1 3xPhospho [S38(100); S39(100); S41(100)]	0	4638.85		No Quan Values	High	High	4.793e-05	6.305e-16	5.76
FALSE	High	[-].MALEVGDMEDGQLSDSDSDMTVAPSDRPLQLPK.[V]	3xOxidation [M1; M8; M20]; 1xPhospho [S/T]	0.00124669	0.000108823	1	1	1	Q9H814	Q9H814 [1-33]		0	3675.57	2.39169e+06		High	High	6.763e-05	0.0008481	1.64	114.4
FALSE	High	[-].MDDAHESPSDK.[G]	1xAcetyl [N-Term]; 1xPhospho [S7(100)]	5.89589e-14	5.86138e-05	1	1	2	Q15544	Q15544 [1-11]	Q15544 1xAcetyl [N-Term]; 1xPhospho [S7(100)]	0	1353.47	1.07255e+06		High	High	4.793e-05	4.327e-09	3.97	33.95
FALSE	High	[-].MDDDSLDELVAR.[S]	1xAcetyl [N-Term]; 1xPhospho [S5(100)]	9.99691e-05	0.000108823	1	1	1	Q9P1Y6	Q9P1Y6 [1-12]	Q9P1Y6 1xAcetyl [N-Term]; 1xPhospho [S5(100)]	0	1500.59	297886		High	High	6.763e-05	0.0002295	2.35	113.95
FALSE	High	[-].MDHTEGSPAEEPPAHAPSPGK.[F]	1xAcetyl [N-Term]; 2xPhospho [T4(99.6); S18(100)]	2.13247e-13	5.86138e-05	1	1	3	Q06330	Q06330 [1-21]	Q06330 1xAcetyl [N-Term]; 2xPhospho [T4(99.6); S18(100)]	0	2343.9	927214		High	High	4.793e-05	8.328e-09	4.47	59.87
FALSE	High	[-].MDHTEGSPAEEPPAHAPSPGK.[F]	1xAcetyl [N-Term]; 1xPhospho [S18(100)]	0.0345915	0.00252961	1	1	1	Q06330	Q06330 [1-21]	Q06330 1xAcetyl [N-Term]; 1xPhospho [S18(100)]	0	2263.93	272577		High	High	0.001346	0.01737	2.14	58.96
FALSE	High	[-].MDLAAAAEPGAGSQHLEVR.[D]	1xAcetyl [N-Term]; 1xPhospho [S13(100)]	2.80664e-13	5.86138e-05	1	1	1	Q14566	Q14566 [1-19]	Q14566 1xAcetyl [N-Term]; 1xPhospho [S13(100)]	0	2044.92	620439		High	High	4.793e-05	9.615e-09	4.1	105.78
FALSE	High	[-].MDNYADLSDTELTTLLR.[R]	1xAcetyl [N-Term]; 1xPhospho [S8(100)]	4.17953e-08	5.86138e-05	1	1	1	P50402	P50402 [1-17]	P50402 1xAcetyl [N-Term]; 1xPhospho [S8(100)]	0	2092.91	4.54766e+06		High	High	4.793e-05	4.282e-06	4.35	123.28
FALSE	High	[-].MDNYADLSDTELTTLLR.[R]	1xOxidation [M1]; 2xPhospho [Y4(100); S8(99.3)]	0.0382258	0.00273562	1	1	1	P50402	P50402 [1-17]	P50402 2xPhospho [Y4(100); S8(99.3)]	0	2146.87		No Quan Values	High	High	0.001499	0.01984	1.35
FALSE	High	[-].MDRNPSPPPPGR.[D]	1xAcetyl [N-Term]; 1xPhospho [S6(100)]	6.14935e-05	0.000108823	1	1	2	Q96ER3	Q96ER3 [1-12]	Q96ER3 1xAcetyl [N-Term]; 1xPhospho [S6(100)]	1	1442.62	1.32685e+06		High	High	6.763e-05	0.0001782	2.43	48.33
FALSE	High	[-].MDSAGQDINLNSPNK.[G]	1xAcetyl [N-Term]; 1xPhospho [S12(100)]	3.83219e-10	5.86138e-05	1	1	1	O43399	O43399 [1-15]	O43399 1xAcetyl [N-Term]; 1xPhospho [S12(100)]	0	1725.71	2.44461e+06		High	High	4.793e-05	3.873e-07	3.9	84.04
FALSE	High	[-].MDTDLYDEFGNYIGPELDSDEDDDELGR.[E]	1xAcetyl [N-Term]; 1xPhospho [S19(100)]	6.30512e-16	5.86138e-05	1	1	10	Q15029	Q15029 [1-28]	Q15029 1xAcetyl [N-Term]; 1xPhospho [S19(100)]	0	3360.29	1.93902e+07		High	High	4.793e-05	6.305e-16	6.88	123.12
FALSE	High	[-].MDVAESPERDPHSPEDEEQPQGLSDDDILR.[D]	1xAcetyl [N-Term]; 1xPhospho [S6(100)]	3.82208e-15	5.86138e-05	1	1	1	Q86VM9	Q86VM9 [1-30]	Q86VM9 1xAcetyl [N-Term]; 1xPhospho [S6(100)]	1	3528.47	2.4057e+06		High	High	4.793e-05	1.066e-09	4.76	103.16
FALSE	High	[-].MDVAESPERDPHSPEDEEQPQGLSDDDILR.[D]	1xAcetyl [N-Term]; 1xDeamidated [Q19]; 2xPhospho [S6(99.1); S24(100)]	0.00333209	0.000227989	1	1	1	Q86VM9	Q86VM9 [1-30]	Q86VM9 1xAcetyl [N-Term]; 2xPhospho [S6(99.1); S24(100)]	1	3609.42	1.90332e+06		High	High	0.0001272	0.00149	3.32	106.93
FALSE	High	[-].MEAAGSPAATETGK.[Y]	1xAcetyl [N-Term]; 1xPhospho [S6(100)]	1.63441e-09	5.86138e-05	1	1	1	Q9BRP8	Q9BRP8 [1-14]	Q9BRP8 1xAcetyl [N-Term]; 1xPhospho [S6(100)]	0	1442.59	430807		High	High	4.793e-05	8.156e-07	3.04	55.54
FALSE	High	[-].MEDLDQSPLVSSSDSPPRPQPAFK.[Y]	1xAcetyl [N-Term]; 1xPhospho [S15(100)]	6.30512e-16	5.86138e-05	1	1	6	Q9NQC3	Q9NQC3 [1-24]	Q9NQC3 1xAcetyl [N-Term]; 1xPhospho [S15(100)]	0	2750.24	3.58869e+08		High	High	4.793e-05	4.99e-14	5.71	115.43
FALSE	High	[-].MEDLDQSPLVSSSDSPPRPQPAFK.[Y]	1xAcetyl [N-Term]; 1xDeamidated [Q]; 1xPhospho [S15(100)]	6.30512e-16	5.86138e-05	1	1	4	Q9NQC3	Q9NQC3 [1-24]	Q9NQC3 1xAcetyl [N-Term]; 1xPhospho [S15(100)]	0	2751.22	6249729		High	High	4.793e-05	1.952e-14	5.47	117.14
FALSE	High	[-].MEDLDQSPLVSSSDSPPRPQPAFK.[Y]	1xAcetyl [N-Term]; 2xPhospho [S7(100); S15(100)]	1.08842e-09	5.86138e-05	1	1	4	Q9NQC3	Q9NQC3 [1-24]	Q9NQC3 1xAcetyl [N-Term]; 2xPhospho [S7(100); S15(100)]	0	2830.2	1.46413e+07		High	High	4.793e-05	6.603e-07	3.04	112.19
FALSE	High	[-].MEDLDQSPLVSSSDSPPRPQPAFK.[Y]	2xPhospho [S7(100); S15(100)]	0.128389	0.00601747	1	1	2	Q9NQC3	Q9NQC3 [1-24]	Q9NQC3 2xPhospho [S7(100); S15(100)]	0	2788.19	1.29929e+07		High	High	0.003283	0.06159	1.92	102.29
FALSE	High	[-].MEDSMDMDMSPLRPQNYLFGCELK.[A]	1xAcetyl [N-Term]; 1xCarbamidomethyl [C21]; 1xDeamidated [N16]; 1xPhospho [S4(100)]	1.60437e-15	5.86138e-05	1	1	1	P06748	P06748 [1-24]	P06748 1xAcetyl [N-Term]; 1xPhospho [S4(100)]	0	3030.21		No Quan Values	High	High	4.793e-05	6.829e-10	4.39
FALSE	High	[-].MEDSMDMDMSPLRPQNYLFGCELK.[A]	1xAcetyl [N-Term]; 1xCarbamidomethyl [C21]; 1xDeamidated [Q15]; 1xOxidation [M9]; 1xPhospho [S4(100)]	6.30512e-16	5.86138e-05	1	1	1	P06748	P06748 [1-24]	P06748 1xAcetyl [N-Term]; 1xPhospho [S4(100)]	0	3046.2		No Quan Values	High	High	4.793e-05	1.352e-12	5.47
FALSE	High	[-].MEDSMDMDMSPLRPQNYLFGCELK.[A]	1xAcetyl [N-Term]; 1xCarbamidomethyl [C21]; 2xOxidation [M5; M7]; 1xPhospho [S10(100)]	6.30512e-16	5.86138e-05	1	1	1	P06748	P06748 [1-24]	P06748 1xAcetyl [N-Term]; 1xPhospho [S10(100)]	0	3061.22	21088452		High	High	4.793e-05	3.239e-12	6.24	122.07
FALSE	High	[-].MEDSMDMDMSPLRPQNYLFGCELK.[A]	1xAcetyl [N-Term]; 1xCarbamidomethyl [C21]; 1xOxidation [M5]; 2xPhospho [S4(100); S10(100)]	6.30512e-16	5.86138e-05	1	1	1	P06748	P06748 [1-24]	P06748 1xAcetyl [N-Term]; 2xPhospho [S4(100); S10(100)]	0	3125.19	867679		High	High	4.793e-05	1.324e-11	4.43	122.73
FALSE	High	[-].MEDSMDMDMSPLRPQNYLFGCELK.[A]	1xAcetyl [N-Term]; 1xCarbamidomethyl [C21]; 2xPhospho [S4(100); S10(100)]	7.00483e-06	0.000108823	1	1	1	P06748	P06748 [1-24]	P06748 1xAcetyl [N-Term]; 2xPhospho [S4(100); S10(100)]	0	3109.19		No Quan Values	High	High	6.763e-05	5.896e-05	2.73
FALSE	High	[-].MEEPQSDPSVEPPLSQETFSDLWK.[L]	1xAcetyl [N-Term]; 1xPhospho [S15(100)]	3.96514e-12	5.86138e-05	1	1	1	P04637	P04637 [1-24]	P04637 1xAcetyl [N-Term]; 1xPhospho [S15(100)]	0	2898.24	34464480		High	High	4.793e-05	3.735e-08	3.56	123
FALSE	High	[-].MEEPQSDPSVEPPLSQETFSDLWK.[L]	1xAcetyl [N-Term]; 2xPhospho [S6(100); S15(100)]	9.01928e-08	5.86138e-05	1	1	2	P04637	P04637 [1-24]	P04637 1xAcetyl [N-Term]; 2xPhospho [S6(100); S15(100)]	0	2978.21	1.63919e+06		High	High	4.793e-05	6.33e-06	3.29	123.56
FALSE	High	[-].MEEQPQMQDADEPADSGGEGR.[A]	1xAcetyl [N-Term]; 1xPhospho [S16(100)]	9.08455e-11	5.86138e-05	1	1	2	Q9H3R5	Q9H3R5 [1-21]	Q9H3R5 1xAcetyl [N-Term]; 1xPhospho [S16(100)]	0	2398.88	2.38824e+06		High	High	4.793e-05	1.856e-07	4.09	72.09
FALSE	High	[-].MEEQPQMQDADEPADSGGEGR.[A]	1xAcetyl [N-Term]; 1xOxidation [M7]; 1xPhospho [S16(100)]	0.0136366	0.000757992	1	1	1	Q9H3R5	Q9H3R5 [1-21]	Q9H3R5 1xAcetyl [N-Term]; 1xPhospho [S16(100)]	0	2414.87	3372108		High	High	0.0003939	0.004245	2.21	56.83
FALSE	High	[-].MEGDGSDPEPPDAGEDSK.[S]	1xAcetyl [N-Term]; 1xPhospho [S6(100)]	2.48725e-05	0.000108823	1	1	1	Q9P0U4	Q9P0U4 [1-18]	Q9P0U4 1xAcetyl [N-Term]; 1xPhospho [S6(100)]	0	1954.69	1.30221e+06		High	High	6.763e-05	0.0001127	2.19	59.89
FALSE	High	[-].MEGGLADGEPDRTSLLGDSK.[D]	1xAcetyl [N-Term]; 1xPhospho [T/S]	6.30512e-16	5.86138e-05	1	1	2	Q9BZF1	Q9BZF1 [1-20]	Q9BZF1 1xAcetyl [N-Term]	1	2169.94	2.34988e+06		High	High	4.793e-05	1.098e-11	6.27	99.38
FALSE	High	[-].MENLMTSSTLPPLFADEDGSK.[E]	1xAcetyl [N-Term]; 1xPhospho [S20(100)]	0.000103336	0.000108823	1	1	1	Q9NP66	Q9NP66 [1-21]	Q9NP66 1xAcetyl [N-Term]; 1xPhospho [S20(100)]	0	2405.03	698652		High	High	6.763e-05	0.0002325	3.92	123.49
FALSE	High	[-].MEPAPARSPRPQQDPARPQEPTMPPPETPSEGR.[Q]	1xAcetyl [N-Term]; 1xPhospho [S8(100)]	3.96514e-12	5.86138e-05	1	1	2	P29590	P29590 [1-33]	P29590 1xAcetyl [N-Term]; 1xPhospho [S8(100)]	1	3756.73	2.44909e+06		High	High	4.793e-05	3.729e-08	3.24	78.27
FALSE	High	[-].MEPAPARSPRPQQDPARPQEPTMPPPETPSEGR.[Q]	1xAcetyl [N-Term]; 1xOxidation [M23]; 1xPhospho [S8(100)]	0.000395612	0.000108823	1	1	1	P29590	P29590 [1-33]	P29590 1xAcetyl [N-Term]; 1xPhospho [S8(100)]	1	3772.72	497487		High	High	6.763e-05	0.0004632	1.95	67.72
FALSE	High	[-].MEPETALWGPDLQGPEQSPNDAHR.[G]	1xAcetyl [N-Term]; 1xPhospho [S18(100)]	6.30512e-16	5.86138e-05	1	1	1	Q9UEG4	Q9UEG4 [1-24]	Q9UEG4 1xAcetyl [N-Term]; 1xPhospho [S18(100)]	0	2797.19	1.52756e+06		High	High	4.793e-05	1.221e-12	5.76	121.43
FALSE	High	[-].MEPSSWSGSESPAENMER.[M]	1xAcetyl [N-Term]; 1xPhospho [S11(98.7)]	0.0260694	0.00179431	1	1	1	P28347	P28347 [1-18]	P28347 1xAcetyl [N-Term]; 1xPhospho [S11(98.7)]	0	2132.79	478934		High	High	0.000958	0.01098	1.87	97.21
FALSE	High	[-].MEQLSDEEIDHGAEEDSDKEDQDLDK.[M]	1xAcetyl [N-Term]; 2xPhospho [S5(100); S17(100)]	5.04946e-12	5.86138e-05	1	1	1	Q70E73	Q70E73 [1-26]	Q70E73 1xAcetyl [N-Term]; 2xPhospho [S5(100); S17(100)]	1	3222.19	10474644		High	High	4.793e-05	4.223e-08	5.86	87.1
FALSE	High	[-].MEQLSDEEIDHGAEEDSDKEDQDLDK.[M]	1xAcetyl [N-Term]; 1xDeamidated [Q3]; 2xPhospho [S5(100); S17(100)]	1.66633e-14	5.86138e-05	1	1	2	Q70E73	Q70E73 [1-26]	Q70E73 1xAcetyl [N-Term]; 2xPhospho [S5(100); S17(100)]	1	3223.17		No Quan Values	High	High	4.793e-05	2.268e-09	5.86
FALSE	High	[-].MEQSPPPAPEPTQGPTPAR.[S]	1xAcetyl [N-Term]; 1xPhospho [S4(100)]	2.2778e-13	5.86138e-05	1	1	4	Q96AY4	Q96AY4 [1-19]	Q96AY4 1xAcetyl [N-Term]; 1xPhospho [S4(100)]	0	2109.93	991569		High	High	4.793e-05	8.643e-09	3.84	76.84
FALSE	High	[-].MERSPPQSPGPGK.[A]	1xAcetyl [N-Term]; 2xPhospho [S4(100); S8(100)]	6.71739e-05	0.000108823	1	1	1	Q86VQ6	Q86VQ6 [1-13]	Q86VQ6 1xAcetyl [N-Term]; 2xPhospho [S4(100); S8(100)]	1	1569.62		No Quan Values	High	High	6.763e-05	0.0001872	3.06
FALSE	High	[-].MERSPPQSPGPGK.[A]	1xAcetyl [N-Term]; 1xPhospho [S4(100)]	0.00207102	0.000171195	1	1	1	Q86VQ6	Q86VQ6 [1-13]	Q86VQ6 1xAcetyl [N-Term]; 1xPhospho [S4(100)]	1	1489.65	720951		High	High	9.916e-05	0.001127	2.68	49
FALSE	High	[-].MESGDEAAIER.[H]	1xAcetyl [N-Term]; 1xPhospho [S3(100)]	9.69259e-09	5.86138e-05	1	1	2	Q8TDP1	Q8TDP1 [1-11]	Q8TDP1 1xAcetyl [N-Term]; 1xPhospho [S3(100)]	0	1329.5	1548279		High	High	4.793e-05	2.027e-06	3.15	70.31
FALSE	High	[-].MESPASSQPASMPQSK.[G]	1xAcetyl [N-Term]; 1xPhospho [S]	0.0178328	0.0010987	1	1	1	P46734	P46734 [1-16]	P46734 1xAcetyl [N-Term]	0	1784.72	80559		High	High	0.0005921	0.005935	1.52	65.19
FALSE	High	[-].MESPASSQPASMPQSK.[G]	1xAcetyl [N-Term]; 2xPhospho [S3(99.6); S]	0.0930366	0.00460182	1	1	1	P46734	P46734 [1-16]	P46734 1xAcetyl [N-Term]; 2xPhospho [S3(99.6); S]	0	1864.69	789312		High	High	0.002524	0.04598	1.32	84.61
FALSE	High	[-].METDAPQPGLASPDSPHDPCK.[M]	1xAcetyl [N-Term]; 1xCarbamidomethyl [C20]; 1xPhospho [S12(100)]	6.19829e-15	5.86138e-05	1	1	4	O43347	O43347 [1-21]	O43347 1xAcetyl [N-Term]; 1xPhospho [S12(100)]	0	2371.96	2.47827e+06		High	High	4.793e-05	1.36e-09	4.78	79.81
FALSE	High	[-].METDESPSPLPCGPAGEAVMESR.[A]	1xAcetyl [N-Term]; 1xCarbamidomethyl [C12]; 1xPhospho [S8(100)]	6.30512e-16	5.86138e-05	1	1	2	Q8WYQ5	Q8WYQ5 [1-23]	Q8WYQ5 1xAcetyl [N-Term]; 1xPhospho [S8(100)]	0	2569.03	2.85316e+06		High	High	4.793e-05	3.913e-13	4.5	106.04
FALSE	High	[-].METMASPGK.[D]	1xAcetyl [N-Term]; 1xPhospho [S6(100)]	3.12186e-07	5.86138e-05	1	1	2	O60684	O60684 [1-9]	O60684 1xAcetyl [N-Term]; 1xPhospho [S6(100)]	0	1073.4	3.51356e+06		High	High	4.793e-05	1.2e-05	2.88	64.01
FALSE	High	[-].METMASPGK.[D]	1xAcetyl [N-Term]; 1xOxidation [M4]; 1xPhospho [S6(100)]	4.2257e-08	5.86138e-05	1	1	2	O60684	O60684 [1-9]	O60684 1xAcetyl [N-Term]; 1xPhospho [S6(100)]	0	1089.4	1.10914e+06		High	High	4.793e-05	4.309e-06	3	37.65
FALSE	High	[-].METQLSNGPTCNNTANGPTTINNNCSSPVDSGNTEDSK.[T]	1xAcetyl [N-Term]; 2xCarbamidomethyl [C11; C25]; 2xDeamidated [N16; N22]; 1xPhospho [S27(100)]	6.30512e-16	5.86138e-05	1	1	3	Q12926	Q12926 [1-38]	Q12926 1xAcetyl [N-Term]; 1xPhospho [S27(100)]	0	4150.64	659523		High	High	4.793e-05	1.571e-10	4.19	87.61
FALSE	High	[-].METVISSDSSPAVENEHPQETPESNNSVYTSFMK.[S]	1xAcetyl [N-Term]; 1xPhospho [S/T/Y]	1.12065e-12	5.86138e-05	1	1	1	P54619	P54619 [1-34]	P54619 1xAcetyl [N-Term]	0	3893.64	309981		High	High	4.793e-05	1.956e-08	3.69	119.91
FALSE	High	[-].MEVAEPSSPTEEEEEEEEHSAEPRPR.[T]	1xAcetyl [N-Term]; 1xPhospho [S8(99.1)]	6.30512e-16	5.86138e-05	1	1	3	Q9NWV8	Q9NWV8 [1-26]	Q9NWV8 1xAcetyl [N-Term]; 1xPhospho [S8(99.1)]	0	3132.26	39594256		High	High	4.793e-05	2.154e-10	2.89	77.63
FALSE	High	[-].MEVAEPSSPTEEEEEEEEHSAEPRPR.[T]	1xAcetyl [N-Term]; 2xPhospho [S7(98.7); T/S]	1.16259e-09	5.86138e-05	1	1	2	Q9NWV8	Q9NWV8 [1-26]	Q9NWV8 1xAcetyl [N-Term]; 2xPhospho [S7(98.7); T/S]	0	3212.23	4.17795e+06		High	High	4.793e-05	6.817e-07	3.36	78.8
FALSE	High	[-].MEVAEPSSPTEEEEEEEEHSAEPRPR.[T]	1xAcetyl [N-Term]; 3xPhospho [S7(100); S8(99.5); T/S]	0.0489623	0.00297372	1	1	2	Q9NWV8	Q9NWV8 [1-26]	Q9NWV8 1xAcetyl [N-Term]; 3xPhospho [S7(100); S8(99.5); T/S]	0	3292.2	511549		High	High	0.001665	0.02587	2.22	79.03
FALSE	High	[-].MEVKPPPGRPQPDSGR.[R]	1xAcetyl [N-Term]; 1xPhospho [S14(100)]	0.0181599	0.00114624	1	1	4	P51991	P51991 [1-16]	P51991 1xAcetyl [N-Term]; 1xPhospho [S14(100)]	0	1869.87	13701576		High	High	0.0006133	0.006082	2.36	61.13
FALSE	High	[-].MEVKPPPGRPQPDSGR.[R]	1xAcetyl [N-Term]; 1xDeamidated [Q11]; 1xPhospho [S14(100)]	0.0458565	0.00292552	1	1	2	P51991	P51991 [1-16]	P51991 1xAcetyl [N-Term]; 1xPhospho [S14(100)]	0	1870.85	394941		High	High	0.001642	0.02432	1.89	63.54
FALSE	High	[-].MEVKPPPGRPQPDSGRR.[R]	1xAcetyl [N-Term]; 1xPhospho [S14(100)]	0.0149869	0.000873373	1	1	3	P51991	P51991 [1-17]	P51991 1xAcetyl [N-Term]; 1xPhospho [S14(100)]	1	2025.97	6.57302e+06		High	High	0.0004514	0.004728	2.77	53.09
FALSE	High	[-].MEVSPLQPVNENMQVNK.[I]	1xAcetyl [N-Term]; 1xPhospho [S4(100)]	1.3929e-08	5.86138e-05	1	1	2	P11388	P11388 [1-17]	P11388 1xAcetyl [N-Term]; 1xPhospho [S4(100)]	0	2078.93	3933425		High	High	4.793e-05	2.441e-06	3.79	108.8
FALSE	High	[-].MEVSPLQPVNENMQVNK.[I]	1xAcetyl [N-Term]; 1xOxidation [M13]; 1xPhospho [S4(100)]	5.11862e-07	5.86138e-05	1	1	1	P11388	P11388 [1-17]	P11388 1xAcetyl [N-Term]; 1xPhospho [S4(100)]	0	2094.92	1.09591e+06		High	High	4.793e-05	1.539e-05	2.91	98.7
FALSE	High	[-].MEVSPLQPVNENMQVNK.[I]	1xAcetyl [N-Term]; 1xDeamidated [N/Q]; 1xPhospho [S4(100)]	2.96745e-05	0.000108823	1	1	4	P11388	P11388 [1-17]	P11388 1xAcetyl [N-Term]; 1xPhospho [S4(100)]	0	2079.91	434207		High	High	6.763e-05	0.0001232	2.07	107.12
FALSE	High	[-].MFGAGDEDDTDFLSPSGGAR.[L]	1xAcetyl [N-Term]; 1xPhospho [S14(100)]	0.00333209	0.000227989	1	1	1	Q5T1M5	Q5T1M5 [1-20]	Q5T1M5 1xAcetyl [N-Term]; 1xPhospho [S14(100)]	0	2166.83		No Quan Values	High	High	0.0001272	0.001483	2.12
FALSE	High	[-].MFPAAPSPRTPGTGSR.[R]	1xAcetyl [N-Term]; 2xPhospho [S7(100); T10(99.4)]	0.0277653	0.00184899	1	1	2	Q8WUM0	Q8WUM0 [1-16]	Q8WUM0 1xAcetyl [N-Term]; 2xPhospho [S7(100); T10(99.4)]	1	1831.76	385597		High	High	0.0009849	0.01223	2.57	95.49
FALSE	High	[-].MHRDSCPLDCK.[V]	1xAcetyl [N-Term]; 2xCarbamidomethyl [C6; C10]; 1xPhospho [S5(100)]	0.000314361	0.000108823	1	1	1	P84103	P84103 [1-11]	P84103 1xAcetyl [N-Term]; 1xPhospho [S5(100)]	1	1540.57	232683		High	High	6.763e-05	0.0004115	2.48	47.02
FALSE	High	[-].MITSELPVLQDSTNETTAHSDAGSELEETEVK.[G]	1xAcetyl [N-Term]; 2xPhospho [S20(100); S24(100)]	6.30512e-16	5.86138e-05	1	1	1	Q8WVM7	Q8WVM7 [1-32]	Q8WVM7 1xAcetyl [N-Term]; 2xPhospho [S20(100); S24(100)]	0	3663.55		No Quan Values	High	High	4.793e-05	1.667e-10	6.09
FALSE	High	[-].MKPPAACAGDMADAASPCSVVNDLR.[W]	2xCarbamidomethyl [C7; C18]; 1xPhospho [S16(100)]	6.30512e-16	5.86138e-05	1	1	5	P52888	P52888 [1-25]	P52888 1xPhospho [S16(100)]	0	2684.13	3.1935e+06		High	High	4.793e-05	8.17e-11	6.12	103.49
FALSE	High	[-].MKPPAACAGDMADAASPCSVVNDLR.[W]	2xCarbamidomethyl [C7; C18]; 1xDeamidated [N22]; 1xPhospho [S16(100)]	0.0193468	0.00114624	1	1	1	P52888	P52888 [1-25]	P52888 1xPhospho [S16(100)]	0	2685.12		No Quan Values	High	High	0.0006133	0.006681	3.74
FALSE	High	[-].MLPAVGSADEEEDPAEEDCPELVPIETTQSEEEEK.[S]	1xCarbamidomethyl [C19]; 1xDeamidated [Q29]; 1xPhospho [S7(100)]	5.60825e-13	5.86138e-05	1	1	1	Q9BRT8	Q9BRT8 [1-35]	Q9BRT8 1xPhospho [S7(100)]	0	3983.63	876856		High	High	4.793e-05	1.369e-08	3.08	116.2
FALSE	High	[-].MLPAVGSADEEEDPAEEDCPELVPMETTQSEEEEK.[S]	1xCarbamidomethyl [C19]; 1xPhospho [S7(100)]	2.11237e-06	0.000108823	1	1	1	Q8IUF1	Q8IUF1 [1-35]	Q8IUF1 1xPhospho [S7(100)]	0	4000.61	972618		High	High	6.763e-05	3.186e-05	2.58	113.19
FALSE	High	[-].MLQQDSNDDTEDVSLFDAEEETTNRPR.[K]	1xAcetyl [N-Term]; 1xPhospho [S6(100)]	1.64436e-10	5.86138e-05	1	2	1	Q96ET8	Q96ET8 [1-27]	Q96ET8 1xAcetyl [N-Term]; 1xPhospho [S6(100)]	0	3277.35	1.72773e+06		High	High	4.793e-05	2.514e-07	2.69	115.03
FALSE	High	[-].MMATPNQTACNAESPVALEEAK.[T]	1xAcetyl [N-Term]; 1xCarbamidomethyl [C10]; 1xPhospho [S14(100)]	6.30512e-16	5.86138e-05	1	1	1	Q96MH2	Q96MH2 [1-22]	Q96MH2 1xAcetyl [N-Term]; 1xPhospho [S14(100)]	0	2485.04	1.0423e+06		High	High	4.793e-05	1.526e-11	5.62	103.25
FALSE	High	[-].MNISGSSCGSPNSADTSSDFK.[D]	1xAcetyl [N-Term]; 1xCarbamidomethyl [C8]; 1xPhospho [S10(100)]	1.95139e-05	0.000108823	1	1	1	Q99708	Q99708 [1-21]	Q99708 1xAcetyl [N-Term]; 1xPhospho [S10(100)]	0	2270.86	519068		High	High	6.763e-05	9.91e-05	2.93	87.33
FALSE	High	[-].MNNTAASPMSTATSSSGR.[S]	1xAcetyl [N-Term]; 1xPhospho [T/S]	4.61398e-08	5.86138e-05	1	1	4	O75486	O75486 [1-18]	O75486 1xAcetyl [N-Term]	0	1892.75	802308		High	High	4.793e-05	4.506e-06	2.3	68.6
FALSE	High	[-].MNPVYSPGSSGVPYANAK.[G]	1xAcetyl [N-Term]; 1xPhospho [S6(100)]	3.91286e-08	5.86138e-05	1	1	1	A1KXE4	A1KXE4 [1-18]	A1KXE4 1xAcetyl [N-Term]; 1xPhospho [S6(100)]	0	1960.85	951271		High	High	4.793e-05	4.131e-06	2.95	101.68
FALSE	High	[-].MNTAPSRPSPTR.[R]	1xAcetyl [N-Term]; 1xPhospho [S9(98.2)]	0.00598214	0.000227989	1	1	1	Q9HCD5	Q9HCD5 [1-12]	Q9HCD5 1xAcetyl [N-Term]; 1xPhospho [S9(98.2)]	0	1436.64	2.0684e+06		High	High	0.0001272	0.00215	2.65	50.14
FALSE	High	[-].MNTAPSRPSPTRR.[D]	1xAcetyl [N-Term]; 1xDeamidated [N2]; 1xPhospho [S9(99.3)]	0.00156413	0.000108823	1	1	1	Q9HCD5	Q9HCD5 [1-13]	Q9HCD5 1xAcetyl [N-Term]; 1xPhospho [S9(99.3)]	1	1593.72	532370		High	High	6.763e-05	0.0009625	2.54	46.21
FALSE	High	[-].MNTAPSRPSPTRR.[D]	1xAcetyl [N-Term]; 1xPhospho [S/T]	0.0131639	0.000757992	1	1	4	Q9HCD5	Q9HCD5 [1-13]	Q9HCD5 1xAcetyl [N-Term]	1	1592.74	12473082		High	High	0.0003939	0.00408	3.01	44.09
FALSE	High	[-].MNYPGRGSPRSPEHNGR.[G]	1xAcetyl [N-Term]; 1xDeamidated [N15]; 2xPhospho [S8(100); S11(100)]	2.78047e-06	0.000108823	1	1	2	Q8NEL9	Q8NEL9 [1-17]	Q8NEL9 1xAcetyl [N-Term]; 2xPhospho [S8(100); S11(100)]	2	2114.83	1.43678e+06		High	High	6.763e-05	3.661e-05	4.25	49.67
FALSE	High	[-].MPRPGKSSYSDQKPPYSYISLTAMAIQHSAEK.[M]	1xDeamidated [Q27]; 1xOxidation [M24]; 2xPhospho [S/Y/T]	0.00191335	0.000171195	1	1	1	Q5VYV0	Q5VYV0 [1-32]		1	3745.67		No Quan Values	High	High	9.916e-05	0.001072	3.62
FALSE	High	[-].MRKETPPPLVPPAAR.[E]	1xPhospho [T5(100)]	8.98527e-11	5.86138e-05	1	1	1	Q9BQA1	Q9BQA1 [1-15]	Q9BQA1 1xPhospho [T5(100)]	2	1739.9	369780		High	High	4.793e-05	1.841e-07	3.39	67.16
FALSE	High	[-].MRNSEEQPSGGTTVLQR.[L]	1xAcetyl [N-Term]; 1xPhospho [S4(100)]	4.37232e-10	5.86138e-05	1	1	2	Q4VCS5	Q4VCS5 [1-17]	Q4VCS5 1xAcetyl [N-Term]; 1xPhospho [S4(100)]	1	2011.89	562124		High	High	4.793e-05	4.144e-07	3.88	69.39
FALSE	High	[-].MSGEDEQQEQTIAEDLVVTK.[Y]	1xAcetyl [N-Term]; 1xPhospho [S2(100)]	1.53944e-10	5.86138e-05	1	1	1	Q9UQ80	Q9UQ80 [1-20]	Q9UQ80 1xAcetyl [N-Term]; 1xPhospho [S2(100)]	0	2372.02	393078		High	High	4.793e-05	2.429e-07	3.44	119.54
FALSE	High	[-].MTSTCTNSTRESNSSHTCMPLSK.[M]	2xCarbamidomethyl [C5; C18]; 1xOxidation [M19]; 3xPhospho [T17(97); S22(99.9); T/S]	0.139005	0.00636281	1	1	1	Q96P66	Q96P66 [1-23]	Q96P66 3xPhospho [T17(97); S22(99.9); T/S]	1	2873	521274		High	High	0.003473	0.06632	2.07	39.85
FALSE	High	[-].MTTESGSDSESKPDQEAEPQEAAGAQGR.[A]	1xAcetyl [N-Term]; 1xPhospho [S/T]	6.30512e-16	5.86138e-05	1	1	1	Q9Y2J2	Q9Y2J2 [1-28]	Q9Y2J2 1xAcetyl [N-Term]	0	3015.22	653156		High	High	4.793e-05	2.367e-13	4.57	57.93
FALSE	High	[-].MTTESGSDSESKPDQEAEPQEAAGAQGR.[A]	1xAcetyl [N-Term]; 2xPhospho [S5(100); S7(100)]	6.30512e-16	5.86138e-05	1	1	1	Q9Y2J2	Q9Y2J2 [1-28]	Q9Y2J2 1xAcetyl [N-Term]; 2xPhospho [S5(100); S7(100)]	0	3095.18	1.14093e+06		High	High	4.793e-05	1.692e-10	4.06	59.3
FALSE	High	[-].MWNSGFESYGSSSYGGAGGYTQSPGGFGSPAPSQAEK.[K]	1xAcetyl [N-Term]; 1xPhospho [S23(97.7)]	1.28978e-08	5.86138e-05	1	1	2	P15927	P15927 [1-37]	P15927 1xAcetyl [N-Term]; 1xPhospho [S23(97.7)]	0	3812.55	4.57856e+06		High	High	4.793e-05	2.337e-06	4.66	122.03
FALSE	High	[-].MYPESTTGSPAR.[L]	1xPhospho [S9(99.6)]	0.0194802	0.00114624	1	1	1	Q13303	Q13303 [1-12]	Q13303 1xPhospho [S9(99.6)]	0	1376.56	352551		High	High	0.0006133	0.006746	1.75	44.09
FALSE	High	[EK].HLSPNDNENDTSYVIESDEDLEMEMLK.[HS]	2xPhospho [S3(100); S17(100)]	4.76148e-15	5.86138e-05	1	1	1	Q14191	Q14191 [424-450]; [451-477]	Q14191 2xPhospho [S426(100); S440(100)]; 2xPhospho [S453(100); S467(100)]	0	3327.3	2.11092e+06		High	High	4.793e-05	1.192e-09	5.27	119.07
FALSE	High	[EK].HLSPNDNENDTSYVIESDEDLEMEMLK.[HS]	1xDeamidated [N9]; 1xPhospho [S17(100)]	6.30512e-16	5.86138e-05	1	1	1	Q14191	Q14191 [424-450]; [451-477]	Q14191 1xPhospho [S440(100)]; 1xPhospho [S467(100)]	0	3248.32		No Quan Values	High	High	4.793e-05	4.007e-12	5.14
FALSE	High	[EK].HLSPNDNENDTSYVIESDEDLEMEMLK.[HS]	1xPhospho [S17(100)]	6.30512e-16	5.86138e-05	1	1	1	Q14191	Q14191 [424-450]; [451-477]	Q14191 1xPhospho [S440(100)]; 1xPhospho [S467(100)]	0	3247.33	1.35641e+06		High	High	4.793e-05	3.204e-10	3.29	113.83
FALSE	High	[EK].HLSPNDNENDTSYVIESDEDLEMEMLK.[HS]	2xDeamidated [N7; N9]; 1xPhospho [S17(100)]	2.17889e-05	0.000108823	1	1	1	Q14191	Q14191 [424-450]; [451-477]	Q14191 1xPhospho [S440(100)]; 1xPhospho [S467(100)]	0	3249.3		No Quan Values	High	High	6.763e-05	0.0001051	2.58
FALSE	High	[EK].HLSPNDNENDTSYVIESDEDLEMEMLK.[HS]	2xDeamidated [N7; N9]; 2xPhospho [S3(100); S17(100)]	6.1382e-06	0.000108823	1	1	1	Q14191	Q14191 [424-450]; [451-477]	Q14191 2xPhospho [S426(100); S440(100)]; 2xPhospho [S453(100); S467(100)]	0	3329.27		No Quan Values	High	High	6.763e-05	5.505e-05	2.29
FALSE	High	[K].AAAAALSGSPPQTEKPTHYR.[Y]	1xPhospho [S9(99.4)]	3.68124e-07	5.86138e-05	1	1	1	Q9H9P5	Q9H9P5 [7-26]	Q9H9P5 1xPhospho [S15(99.4)]	0	2133.01	461665		High	High	4.793e-05	1.304e-05	3.35	50.07
FALSE	High	[K].AAAAALSGSPPQTEKPTHYR.[Y]	1xDeamidated [Q12]; 1xPhospho [S9(98.9)]	0.0144475	0.000814805	1	1	2	Q9H9P5	Q9H9P5 [7-26]	Q9H9P5 1xPhospho [S15(98.9)]	0	2134		No Quan Values	High	High	0.0004219	0.004523	2.24
FALSE	High	[K].AAAAAPASEDEDDEDDEDDEDDDDDEEDDSEEEAMETTPAK.[G]	1xOxidation [M35]; 1xPhospho [S30(100)]	4.24021e-14	5.86138e-05	1	1	1	P19338	P19338 [177-217]	P19338 1xPhospho [S206(100)]	0	4542.52	1.32027e+06		High	High	4.793e-05	3.643e-09	3.38	53.36
FALSE	High	[K].AAAAAPASEDEDDEDDEDDEDDDDDEEDDSEEEAMETTPAK.[G]	1xPhospho [S30(100)]	6.30512e-16	5.86138e-05	1	1	5	P19338	P19338 [177-217]	P19338 1xPhospho [S206(100)]	0	4526.53	1.51338e+07		High	High	4.793e-05	1.801e-13	6.92	65.67
FALSE	High	[K].AAAAAPASEDEDDEDDEDDEDDDDDEEDDSEEEAMETTPAK.[G]	2xPhospho [S8(100); S30(100)]	6.30512e-16	5.86138e-05	1	1	55	P19338	P19338 [177-217]	P19338 2xPhospho [S184(100); S206(100)]	0	4606.49	1.14969e+08		High	High	4.793e-05	1.237e-15	7.32	66.57
FALSE	High	[K].AAAAAPASEDEDDEDDEDDEDDDDDEEDDSEEEAMETTPAK.[G]	1xOxidation [M35]; 2xPhospho [S8(100); S30(100)]	6.30512e-16	5.86138e-05	1	1	35	P19338	P19338 [177-217]	P19338 2xPhospho [S184(100); S206(100)]	0	4622.49	6.51387e+06		High	High	4.793e-05	1.147e-13	6.44	53.82
FALSE	High	[K].AAAAAPASEDEDDEDDEDDEDDDDDEEDDSEEEAMETTPAK.[G]	1xOxidation [M35]; 3xPhospho [S8(98.4); S30(98.4); T37(98.4)]	0.0281072	0.00189681	1	1	1	P19338	P19338 [177-217]	P19338 3xPhospho [S184(98.4); S206(98.4); T213(98.4)]	0	4702.45		No Quan Values	High	High	0.001008	0.01249	1.89
FALSE	High	[K].AAAAAWEEPSSGNGTAR.[A]	1xDeamidated [N13]; 1xPhospho [S/T]	2.57045e-13	5.86138e-05	1	1	3	Q9P258	Q9P258 [6-22]		0	1726.71	1.99641e+06		High	High	4.793e-05	9.158e-09	4.63	58.82
FALSE	High	[K].AAATPESQEPQAK.[G]	1xPhospho [T4(100)]	4.98288e-08	5.86138e-05	1	1	4	P49006	P49006 [145-157]	P49006 1xPhospho [T148(100)]	0	1407.62	998297		High	High	4.793e-05	4.666e-06	3.05	25.92
FALSE	High	[K].AAATPESQEPQAK.[G]	2xPhospho [T4(100); S7(100)]	0.00931382	0.00058336	1	1	1	P49006	P49006 [145-157]	P49006 2xPhospho [T148(100); S151(100)]	0	1487.58	268871		High	High	0.0003061	0.002967	2.34	24.62
FALSE	High	[K].AAAYDISEDEED.[-]	1xPhospho [S7(100)]	0.0053683	0.000227989	1	1	3	P49585	P49585 [356-367]	P49585 1xPhospho [S362(100)]	0	1407.48	22485236		High	High	0.0001272	0.00201	3.14	63.71
FALSE	High	[K].AACPCPQSSPPEQK.[E]	2xCarbamidomethyl [C3; C5]; 1xPhospho [S]	0.1332	0.0063191	1	1	1	Q5THK1	Q5THK1 [1986-1999]		0	1636.65	172996		High	High	0.003454	0.06368	1.44	32.04
FALSE	High	[K].AADPPAENSSAPEAEQGGAE.[-]	1xPhospho [S10(100)]	3.13261e-13	5.86138e-05	1	1	4	P67809	P67809 [305-324]	P67809 1xPhospho [S314(100)]	0	1977.77	2.22669e+07		High	High	4.793e-05	1.014e-08	3.3	42.38
FALSE	High	[K].AADPPAENSSAPEAEQGGAE.[-]	1xDeamidated [N/Q]; 1xPhospho [S]	5.75508e-05	0.000108823	1	1	4	P67809	P67809 [305-324]		0	1978.75	1.97624e+06		High	High	6.763e-05	0.0001725	2.2	43.96
FALSE	High	[K].AADRLPNLSSPSAEGPPGPPSGPAPR.[K]	1xPhospho [S10(99.6)]	6.30512e-16	5.86138e-05	1	1	3	O60784	O60784 [453-478]	O60784 1xPhospho [S462(99.6)]	1	2575.23	2.30113e+06		High	High	4.793e-05	1.053e-14	5.07	87.33
FALSE	High	[K].AAEDMPEAEQDLERPPTPAGGRPDSPGLQAPAGQQR.[A]	2xPhospho [T17(100); S25(100)]	9.29701e-13	5.86138e-05	1	1	1	Q02410	Q02410 [289-324]	Q02410 2xPhospho [T305(100); S313(100)]	0	3899.71	1.63309e+06		High	High	4.793e-05	1.771e-08	3.78	86.19
FALSE	High	[K].AAEHDLEVASEEEQER.[E]	1xPhospho [S10(100)]	0.00268851	0.000171195	1	1	1	Q9UPS8	Q9UPS8 [521-536]	Q9UPS8 1xPhospho [S530(100)]	0	1921.78	1.05687e+06		High	High	9.916e-05	0.001304	3.25	50.05
FALSE	High	[K].AAEHDLEVASEEEQEREGSENNQPQVEEER.[K]	2xPhospho [S10(100); S19(100)]	1.11809e-08	5.86138e-05	1	1	1	Q9UPS8	Q9UPS8 [521-550]	Q9UPS8 2xPhospho [S530(100); S539(100)]	1	3627.44	219379		High	High	4.793e-05	2.174e-06	3.43	62.24
FALSE	High	[K].AAEHDLEVASEEEQEREGSENNQPQVEEER.[K]	1xPhospho [S10(100)]	1.25514e-15	5.86138e-05	1	1	3	Q9UPS8	Q9UPS8 [521-550]	Q9UPS8 1xPhospho [S530(100)]	1	3547.47	3.57649e+06		High	High	4.793e-05	6.013e-10	5.25	60.7
FALSE	High	[K].AAEMVPDLPSPPMEAPAPASNPSGR.[K]	1xPhospho [S10(100)]	8.47084e-05	0.000108823	1	1	1	Q6ZVM7	Q6ZVM7 [470-494]	Q6ZVM7 1xPhospho [S479(100)]	0	2569.15		No Quan Values	High	High	6.763e-05	0.00021	2.11
FALSE	High	[K].AAFDDAIAELDTLSEESYK.[D]	1xPhospho [S14(100)]	6.30512e-16	5.86138e-05	1	1	1	P62258	P62258 [197-215]	P62258 1xPhospho [S210(100)]	0	2167.93	2.59832e+06		High	High	4.793e-05	6.677e-12	4.63	121.54
FALSE	High	[K].AAGALLTEGEACHMSLSSPELGPLTK.[G]	1xCarbamidomethyl [C12]; 2xPhospho [S/T]	6.70388e-08	5.86138e-05	1	1	1	Q12802	Q12802 [1265-1290]		0	2800.23		No Quan Values	High	High	4.793e-05	5.442e-06	3.15
FALSE	High	[K].AAGARPLTSPESLSR.[D]	1xPhospho [S9(99.5)]	4.87185e-06	0.000108823	1	1	1	P46379	P46379 [1073-1087]	P46379 1xPhospho [S1081(99.5)]	0	1592.78	734917		High	High	6.763e-05	4.885e-05	2.66	61.63
FALSE	High	[K].AAGDTTVIENSDVSPETESSEK.[E]	1xPhospho [S14(100)]	6.30512e-16	5.86138e-05	1	1	2	Q86UP2	Q86UP2 [1300-1321]	Q86UP2 1xPhospho [S1313(100)]	0	2345.99	2.83706e+06		High	High	4.793e-05	7.197e-11	5.55	63.69
FALSE	High	[K].AAGGNSREPSPLPELALR.[K]	2xPhospho [S6(100); S10(100)]	1.81321e-08	5.86138e-05	1	1	1	Q13207	Q13207 [648-665]	Q13207 2xPhospho [S653(100); S657(100)]	1	1994.91	2.34166e+06		High	High	4.793e-05	2.793e-06	4.05	102.43
FALSE	High	[K].AAGGNSREPSPLPELALR.[K]	1xDeamidated [N5]; 2xPhospho [S6(100); S10(100)]	4.93071e-05	0.000108823	1	1	2	Q13207	Q13207 [648-665]	Q13207 2xPhospho [S653(100); S657(100)]	1	1995.89	336667		High	High	6.763e-05	0.0001599	2.84	103.67
FALSE	High	[K].AAGISLIVPGKSPTR.[K]	1xPhospho [S/T]	7.21256e-11	5.86138e-05	1	1	1	P47736	P47736 [473-487]		1	1546.84	747975		High	High	4.793e-05	1.646e-07	3.35	91.61
FALSE	High	[K].AAGSPSSSDQDEKLPGQDESTAGTSEQNDILK.[V]	1xPhospho [S4(100)]	6.30512e-16	5.86138e-05	1	1	1	Q9Y520	Q9Y520 [184-215]	Q9Y520 1xPhospho [S187(100)]	1	3342.45	3762332		High	High	4.793e-05	1.509e-15	4.72	77.41
FALSE	High	[K].AAGSPSSSDQDEKLPGQDESTAGTSEQNDILK.[V]	2xPhospho [S4(100); S8(98.6)]	6.30512e-16	5.86138e-05	1	1	1	Q9Y520	Q9Y520 [184-215]	Q9Y520 2xPhospho [S187(100); S191(98.6)]	1	3422.42	4.3712e+06		High	High	4.793e-05	4.094e-12	4.36	82.11
FALSE	High	[K].AAGSPSSSDQDEKLPGQDESTAGTSEQNDILK.[V]	2xDeamidated [Q17; Q27]; 2xPhospho [S4(100); S/T]	6.30512e-16	5.86138e-05	1	1	1	Q9Y520	Q9Y520 [184-215]	Q9Y520 2xPhospho [S187(100); S/T]	1	3424.38	505473		High	High	4.793e-05	2.911e-10	4.6	80.34
FALSE	High	[K].AAIPPPVYEEQDRPRSPTGPSNSFLANMGGTVAHK.[I]	1xPhospho [S21(97.7)]	5.16755e-14	5.86138e-05	1	1	4	Q96I25	Q96I25 [207-241]	Q96I25 1xPhospho [S227(97.7)]	1	3771.79	37538269		High	High	4.793e-05	4.048e-09	4.14	100.8
FALSE	High	[K].AAIPPPVYEEQDRPRSPTGPSNSFLANMGGTVAHK.[I]	1xOxidation [M28]; 1xPhospho [S16(97.6)]	4.07325e-11	5.86138e-05	1	1	6	Q96I25	Q96I25 [207-241]	Q96I25 1xPhospho [S222(97.6)]	1	3787.79	5.36534e+06		High	High	4.793e-05	1.231e-07	3.83	88.7
FALSE	High	[K].AAIPPPVYEEQDRPRSPTGPSNSFLANMGGTVAHK.[I]	1xDeamidated [N/Q]; 1xPhospho [Y8(100)]	6.93648e-10	5.86138e-05	1	1	5	Q96I25	Q96I25 [207-241]	Q96I25 1xPhospho [Y214(100)]	1	3772.78	5735976		High	High	4.793e-05	5.239e-07	3.82	102.24
FALSE	High	[K].AAIPPPVYEEQDRPRSPTGPSNSFLANMGGTVAHK.[I]	2xDeamidated [Q11; N27]; 1xPhospho [Y8(97.5)]	5.23846e-09	5.86138e-05	1	1	1	Q96I25	Q96I25 [207-241]	Q96I25 1xPhospho [Y214(97.5)]	1	3773.76		No Quan Values	High	High	4.793e-05	1.479e-06	3.48
FALSE	High	[K].AALEPKESRSPQQSAALPR.[R]	2xPhospho [S8(100); S10(100)]	1.65395e-05	0.000108823	1	1	2	Q6IBW4	Q6IBW4 [275-293]	Q6IBW4 2xPhospho [S282(100); S284(100)]	2	2196.02	521328		High	High	6.763e-05	9.118e-05	2.92	58.82
FALSE	High	[K].AALGLQDSDDEDAAVDIDEQIESMFNSK.[K]	1xPhospho [S8(100)]	1.2404e-07	5.86138e-05	1	1	1	Q7L014	Q7L014 [797-824]	Q7L014 1xPhospho [S804(100)]	0	3106.31	749006		High	High	4.793e-05	7.458e-06	2.24	122.83
FALSE	High	[K].AALHSPVSEGAPVIPPSSGLPLPTPDAR.[V]	1xPhospho [S/T]	0.112658	0.00551813	1	1	1	Q9NRA0	Q9NRA0 [480-507]		0	2813.42		No Quan Values	High	High	0.002993	0.0544	1.33
FALSE	High	[K].AALLAQYADVTDEEDEADEK.[D]	1xPhospho [T11(100)]	1.40297e-11	5.86138e-05	1	1	7	Q96MW1	Q96MW1 [129-148]	Q96MW1 1xPhospho [T139(100)]	0	2275.95	3.82217e+07		High	High	4.793e-05	7.132e-08	5.37	98.09
FALSE	High	[K].AALPSLTNPPSLSPIR.[R]	1xPhospho [S/T]	7.16074e-06	0.000108823	1	1	2	P42858	P42858 [1167-1182]		0	1713.89	304038		High	High	6.763e-05	5.938e-05	2.61	116.96
FALSE	High	[K].AALQTAPESADDSPSQLSK.[W]	1xPhospho [S9(100)]	2.47488e-14	5.86138e-05	1	1	2	O43524	O43524 [272-290]	O43524 1xPhospho [S280(100)]	0	1995.89	1.91346e+06		High	High	4.793e-05	2.766e-09	4.14	65.78
FALSE	High	[K].AALQTAPESADDSPSQLSK.[W]	2xPhospho [S9(100); S13(100)]	3.67159e-12	5.86138e-05	1	1	1	O43524	O43524 [272-290]	O43524 2xPhospho [S280(100); S284(100)]	0	2075.86	759209		High	High	4.793e-05	3.581e-08	4.68	67.33
FALSE	High	[K].AALSEEELEK.[K]	1xPhospho [S4(100)]	0.000115399	0.000108823	1	1	2	Q04637	Q04637 [1235-1244]	Q04637 1xPhospho [S1238(100)]	0	1198.52	1.96116e+06		High	High	6.763e-05	0.0002471	2.91	60.15
FALSE	High	[K].AAMYDIISSPSK.[D]	1xOxidation [M3]; 1xPhospho [S9(99.4)]	1.7458e-09	5.86138e-05	1	1	1	Q6KC79	Q6KC79 [342-353]	Q6KC79 1xPhospho [S350(99.4)]	0	1378.6	686191		High	High	4.793e-05	8.431e-07	3.13	71.91
FALSE	High	[K].AAMYDIISSPSK.[D]	1xPhospho [S9(100)]	1.33452e-10	5.86138e-05	1	1	1	Q6KC79	Q6KC79 [342-353]	Q6KC79 1xPhospho [S350(100)]	0	1362.6	8767870		High	High	4.793e-05	2.255e-07	3.56	90.49
FALSE	High	[K].AANQVEETLHTHLPQTPETNFR.[D]	1xPhospho [T16(100)]	3.82474e-06	0.000108823	1	1	1	Q5VZL5	Q5VZL5 [202-223]	Q5VZL5 1xPhospho [T217(100)]	0	2613.21	431210		High	High	6.763e-05	4.323e-05	2.52	91.58
FALSE	High	[K].AANRTPPKSPGDPSK.[D]	2xPhospho [T5(100); S9(100)]	0.0160577	0.0010446	1	1	2	O94811	O94811 [10-24]	O94811 2xPhospho [T14(100); S18(100)]	2	1682.73	1.55972e+06		High	High	0.0005659	0.005131	3.46	22.86
FALSE	High	[K].AAPAQVRPPSPGNIRPVK.[R]	1xPhospho [S10(100)]	0.000209326	0.000108823	1	1	1	Q14244	Q14244 [356-373]	Q14244 1xPhospho [S365(100)]	0	1935.03	1.56112e+06		High	High	6.763e-05	0.0003337	2.93	70.8
FALSE	High	[K].AAPEASSPPASPLQHLLPGK.[A]	2xPhospho [S7(99.3); S11(100)]	8.33908e-15	5.86138e-05	1	1	6	Q96TA1	Q96TA1 [686-705]	Q96TA1 2xPhospho [S692(99.3); S696(100)]	0	2127.99	4.08124e+07		High	High	4.793e-05	1.583e-09	4.15	108.65
FALSE	High	[K].AAPEASSPPASPLQHLLPGK.[A]	1xPhospho [S7(99.5)]	6.30512e-16	5.86138e-05	1	1	8	Q96TA1	Q96TA1 [686-705]	Q96TA1 1xPhospho [S692(99.5)]	0	2048.02	5.12721e+06		High	High	4.793e-05	1.999e-12	3.01	107.4
FALSE	High	[K].AAPPPPALTPDSQTVDSSCK.[T]	1xCarbamidomethyl [C19]; 1xPhospho [T9(100)]	2.12761e-09	5.86138e-05	1	1	2	Q9H7N4	Q9H7N4 [981-1000]	Q9H7N4 1xPhospho [T989(100)]	0	2118.94	526894		High	High	4.793e-05	9.292e-07	3.24	67.73
FALSE	High	[K].AAPPPPALTPDSQTVDSSCKTPEVSFLPEEATEEAGVR.[G]	1xCarbamidomethyl [C19]; 2xPhospho [T/S]	3.93211e-07	5.86138e-05	1	1	1	Q9H7N4	Q9H7N4 [981-1018]		1	4140.84	2.21818e+06		High	High	4.793e-05	1.345e-05	2.7	116.05
FALSE	High	[K].AAPPPPPPPPPLESSPR.[V]	1xPhospho [S15(99.7)]	6.30512e-16	5.86138e-05	1	1	4	Q5T4S7	Q5T4S7 [606-622]	Q5T4S7 1xPhospho [S620(99.7)]	0	1783.88	3011081		High	High	4.793e-05	1.08e-12	5.14	80.96
FALSE	High	[K].AAPQSPSVPK.[K]	1xPhospho [S5(99.5)]	0.184638	0.0082984	1	1	1	O75694	O75694 [988-997]	O75694 1xPhospho [S992(99.5)]	0	1061.5	3.84313e+06		High	High	0.004434	0.0873	1.77	38.14
FALSE	High	[K].AAPWGSNPSPSAESTQAMDR.[S]	1xPhospho [S9(100)]	2.66666e-10	5.86138e-05	1	1	3	Q96N67	Q96N67 [938-957]	Q96N67 1xPhospho [S946(100)]	0	2139.88	2.52346e+06		High	High	4.793e-05	3.214e-07	3.37	79.6
FALSE	High	[K].AAQQLQQEGGLGPPPPPPPSPR.[R]	1xPhospho [S20(100)]	6.30512e-16	5.86138e-05	1	1	5	Q9H2Z4	Q9H2Z4 [252-273]	Q9H2Z4 1xPhospho [S271(100)]	0	2299.12	2.23693e+06		High	High	4.793e-05	6.53e-14	6.54	79.68
FALSE	High	[K].AAQQQLQQDSGGGGGGGGTGCPQQQQAQQQSPR.[R]	1xCarbamidomethyl [C21]; 1xDeamidated [Q24]; 1xPhospho [S31(100)]	5.1363e-13	5.86138e-05	1	1	1	P43699	P43699 [224-256]	P43699 1xPhospho [S254(100)]	0	3376.44	617294		High	High	4.793e-05	1.307e-08	4.21	38.44
FALSE	High	[K].AAQSNENLSDSQQEPPK.[S]	1xPhospho [S9(97.8)]	0.0573481	0.00333281	1	1	1	P49750	P49750 [895-911]	P49750 1xPhospho [S903(97.8)]	0	1922.81	186222		High	High	0.001837	0.03013	1.56	36.87
FALSE	High	[K].AASADSTTEGTPADGFTVLSTK.[S]	2xPhospho [S3(100); S/T]	8.84344e-12	5.86138e-05	1	1	1	O75367	O75367 [168-189]	O75367 2xPhospho [S170(100); S/T]	0	2286.94	1.05428e+06		High	High	4.793e-05	5.608e-08	4.44	103.88
FALSE	High	[K].AASADSTTEGTPADGFTVLSTK.[S]	1xPhospho [T/S]	1.40829e-08	5.86138e-05	1	1	1	O75367	O75367 [168-189]		0	2206.98	363865		High	High	4.793e-05	2.447e-06	3.31	98.12
FALSE	High	[K].AASEELLEK.[S]	1xPhospho [S3(100)]	0.000321331	0.000108823	1	1	1	Q6ZV73	Q6ZV73 [513-521]	Q6ZV73 1xPhospho [S515(100)]	0	1069.48	500583		High	High	6.763e-05	0.0004158	2.66	56.64
FALSE	High	[K].AASEQQADTSGGDSPKDESKPPFSYAQLIVQAISSAQDR.[Q]	1xDeamidated [Q27]; 2xPhospho [T/S/Y]	7.64876e-08	5.86138e-05	1	1	1	P85037	P85037 [286-324]		1	4240.86	914707		High	High	4.793e-05	5.841e-06	3.16	122.67
FALSE	High	[K].AASEQQADTSGGDSPKDESKPPFSYAQLIVQAISSAQDR.[Q]	2xPhospho [T/S/Y]	1.7098e-11	5.86138e-05	1	1	1	P85037	P85037 [286-324]		1	4239.88		No Quan Values	High	High	4.793e-05	7.862e-08	3.72
FALSE	High	[K].AASITSEVFNK.[F]	1xPhospho [S3(100)]	4.044e-08	5.86138e-05	1	1	1	Q9Y5B9	Q9Y5B9 [186-196]	Q9Y5B9 1xPhospho [S188(100)]	0	1246.57	685685		High	High	4.793e-05	4.193e-06	3.09	85.83
FALSE	High	[K].AASLTEDRDR.[G]	1xPhospho [S3(100)]	0.0225841	0.00136336	1	1	1	Q04637	Q04637 [1207-1216]	Q04637 1xPhospho [S1209(100)]	1	1213.52	333720		High	High	0.0007193	0.00856	1.98	25.32
FALSE	High	[K].AASPSPQSVR.[R]	1xPhospho [S3(100)]	4.87656e-05	0.000108823	1	1	3	Q8IYB3	Q8IYB3 [736-745]	Q8IYB3 1xPhospho [S738(100)]	0	1079.49	4.05736e+06		High	High	6.763e-05	0.0001587	2.1	29.38
FALSE	High	[K].AASPSPQSVR.[R]	1xDeamidated [Q7]; 1xPhospho [S3(100)]	0.000843665	0.000108823	1	1	1	Q8IYB3	Q8IYB3 [736-745]	Q8IYB3 1xPhospho [S738(100)]	0	1080.47	932478		High	High	6.763e-05	0.0006909	2.37	32.89
FALSE	High	[K].AASPSPQSVR.[R]	2xPhospho [S3(100); S5(100)]	0.00199084	0.000171195	1	1	4	Q8IYB3	Q8IYB3 [736-745]	Q8IYB3 2xPhospho [S738(100); S740(100)]	0	1159.45	13088957		High	High	9.916e-05	0.0011	2.07	28.81
FALSE	High	[K].AASPSPQSVR.[R]	1xDeamidated [Q7]; 2xPhospho [S3(100); S5(100)]	0.0379017	0.00273562	1	1	1	Q8IYB3	Q8IYB3 [736-745]	Q8IYB3 2xPhospho [S738(100); S740(100)]	0	1160.44	429586		High	High	0.001499	0.01957	1.74	32.19
FALSE	High	[K].AASPVLQEDIDIEGVQSEGQDNGAEDSGDTEDELRR.[V]	1xDeamidated [Q/N]; 2xPhospho [S3(100); S/T]	6.30512e-16	5.86138e-05	1	1	3	P18887	P18887 [459-494]	P18887 2xPhospho [S461(100); S/T]	1	4005.64	8.8613e+06		High	High	4.793e-05	2.28e-12	5.93	103.08
FALSE	High	[K].AASPVLQEDIDIEGVQSEGQDNGAEDSGDTEDELRR.[V]	3xPhospho [S3(100); S27(100); T30(100)]	2.63057e-15	5.86138e-05	1	1	1	P18887	P18887 [459-494]	P18887 3xPhospho [S461(100); S485(100); T488(100)]	1	4084.62	1359839		High	High	4.793e-05	8.81e-10	5.48	105.32
FALSE	High	[K].AASPVLQEDIDIEGVQSEGQDNGAEDSGDTEDELRR.[V]	1xPhospho [S3(100)]	6.30512e-16	5.86138e-05	1	1	4	P18887	P18887 [459-494]	P18887 1xPhospho [S461(100)]	1	3924.69	4.38276e+06		High	High	4.793e-05	6.305e-16	5.79	101.42
FALSE	High	[K].AASPVLQEDIDIEGVQSEGQDNGAEDSGDTEDELRR.[V]	1xDeamidated [Q/N]; 1xPhospho [S3(100)]	6.30512e-16	5.86138e-05	1	1	2	P18887	P18887 [459-494]	P18887 1xPhospho [S461(100)]	1	3925.67	4.30501e+06		High	High	4.793e-05	6.305e-16	8.08	100.13
FALSE	High	[K].AASPVLQEDIDIEGVQSEGQDNGAEDSGDTEDELRR.[V]	2xPhospho [S27(99); T30(100)]	5.95424e-12	5.86138e-05	1	1	1	P18887	P18887 [459-494]	P18887 2xPhospho [S485(99); T488(100)]	1	4004.66	1.53625e+06		High	High	4.793e-05	4.598e-08	3.5	104.49
FALSE	High	[K].AASSPSNPAALPVASDSSPMGSK.[T]	1xPhospho [S]	6.30512e-16	5.86138e-05	1	1	1	Q7Z5J4	Q7Z5J4 [1105-1127]		0	2208.98	1.25288e+06		High	High	4.793e-05	3.551e-11	5.64	82.07
FALSE	High	[K].AASYTEEDENHTAK.[D]	1xPhospho [S/T/Y]	0.0296469	0.00206088	1	1	1	Q14126	Q14126 [780-793]		0	1645.64	163253		High	High	0.001062	0.01367	1.17	25.28
FALSE	High	[K].AATEALGEKSPDSATVSGYDIMK.[S]	1xPhospho [S10(98)]	0.136491	0.00636281	1	1	1	Q6WCQ1	Q6WCQ1 [968-990]	Q6WCQ1 1xPhospho [S977(98)]	1	2421.09	361467		High	High	0.003473	0.06504	1.19	90.56
FALSE	High	[K].AATTATPAATTSPK.[E]	1xPhospho [T/S]	0.000382851	0.000108823	1	1	2	Q92766	Q92766 [1111-1124]		0	1368.64	561667		High	High	6.763e-05	0.0004557	2.12	32.27
FALSE	High	[K].AAVLSDSEDEEK.[A]	2xPhospho [S5(100); S7(100)]	1.14857e-07	5.86138e-05	1	1	7	Q96ST2	Q96ST2 [394-405]	Q96ST2 2xPhospho [S398(100); S400(100)]	0	1452.52	48348972		High	High	4.793e-05	7.179e-06	3.15	44.75
FALSE	High	[K].AAVLSDSEDEEK.[A]	1xPhospho [S7(100)]	4.3196e-08	5.86138e-05	1	1	3	Q96ST2	Q96ST2 [394-405]	Q96ST2 1xPhospho [S400(100)]	0	1372.55	7245140		High	High	4.793e-05	4.354e-06	2.94	42.42
FALSE	High	[K].AAYGDLSSEEEEENEPESLGVVYK.[S]	2xPhospho [S7(100); S8(100)]	6.30512e-16	5.86138e-05	1	1	7	O15541	O15541 [78-101]	O15541 2xPhospho [S84(100); S85(100)]	0	2804.11	2.8024e+07		High	High	4.793e-05	6.505e-11	5.22	104.9
FALSE	High	[K].AAYPDLENPPLLVTPSQQAK.[F]	1xPhospho [S16(100)]	0.0175059	0.0010987	1	1	2	P54136	P54136 [90-109]	P54136 1xPhospho [S105(100)]	0	2232.09	98712		High	High	0.0005921	0.005758	1.89	113.38
FALSE	High	[K].ACDASPESTPLTGQLPGK.[Q]	1xCarbamidomethyl [C2]; 1xPhospho [S/T]	5.93887e-06	0.000108823	1	1	1	Q96JA1	Q96JA1 [1065-1082]		0	1908.84	362732		High	High	6.763e-05	5.411e-05	2.76	82.96
FALSE	High	[K].ACSLAASEGLSSAQPNGPPEAEPRPPQSPASTASFIFSK.[G]	1xCarbamidomethyl [C2]; 2xDeamidated [Q14; Q27]; 1xPhospho [S28(96.9)]	6.2977e-14	5.86138e-05	1	1	1	Q9P206	Q9P206 [879-917]	Q9P206 1xPhospho [S906(96.9)]	0	4023.83	1.32069e+06		High	High	4.793e-05	4.471e-09	5.33	115.35
FALSE	High	[K].ACSLAASEGLSSAQPNGPPEAEPRPPQSPASTASFIFSK.[G]	1xCarbamidomethyl [C2]; 1xPhospho [S28(97.7)]	6.30512e-16	5.86138e-05	1	1	1	Q9P206	Q9P206 [879-917]	Q9P206 1xPhospho [S906(97.7)]	0	4021.86	600394		High	High	4.793e-05	1.464e-10	4.71	114.36
FALSE	High	[K].ACSPCSSQSSSSGICTDFWDLLVK.[L]	3xCarbamidomethyl [C2; C5; C15]; 1xPhospho [S3(100)]	7.14589e-16	5.86138e-05	1	1	1	Q7Z6Z7	Q7Z6Z7 [3371-3394]	Q7Z6Z7 1xPhospho [S3373(100)]	0	2772.14		No Quan Values	High	High	4.793e-05	4.432e-10	4.99
FALSE	High	[K].ADAASSLTVDVTPPTAK.[A]	1xPhospho [T12(99.5)]	0.0109036	0.00058336	1	1	1	Q9H8Y8	Q9H8Y8 [404-420]	Q9H8Y8 1xPhospho [T415(99.5)]	0	1723.81	342481		High	High	0.0003061	0.003399	2.18	89.09
FALSE	High	[K].ADDMSDDQGTSVQSKSPDLEASLDTLENNCHVGSDIDFRPK.[L]	1xCarbamidomethyl [C30]; 1xPhospho [T/S]	4.75605e-13	5.86138e-05	1	1	1	Q13111	Q13111 [50-90]		1	4573.96	466371		High	High	4.793e-05	1.256e-08	3.52	109.22
FALSE	High	[K].ADDSREEEEENDDDNSLEGETFPLER.[D]	1xPhospho [S16(100)]	9.41047e-15	5.86138e-05	1	1	1	Q5VSL9	Q5VSL9 [375-400]	Q5VSL9 1xPhospho [S390(100)]	1	3120.21		No Quan Values	High	High	4.793e-05	1.691e-09	3.88
FALSE	High	[K].ADEASELACPTPKEDGLAQQQTQLNLR.[S]	1xCarbamidomethyl [C9]; 1xPhospho [T11(100)]	6.30512e-16	5.86138e-05	1	1	1	P49327	P49327 [2194-2220]	P49327 1xPhospho [T2204(100)]	1	3063.41		No Quan Values	High	High	4.793e-05	2.534e-12	4.41
FALSE	High	[K].ADEESDSQMSPSHSSTDDHSNWFIIGSK.[T]	1xPhospho [S10(100)]	6.30512e-16	5.86138e-05	1	1	5	Q8NEM7	Q8NEM7 [372-399]	Q8NEM7 1xPhospho [S381(100)]	0	3174.26	1.0754e+07		High	High	4.793e-05	6.305e-16	7.13	97.31
FALSE	High	[K].ADEESDSQMSPSHSSTDDHSNWFIIGSK.[T]	1xOxidation [M9]; 1xPhospho [S/T]	6.30512e-16	5.86138e-05	1	1	4	Q8NEM7	Q8NEM7 [372-399]		0	3190.26	3.23148e+06		High	High	4.793e-05	3.217e-11	4.7	94.25
FALSE	High	[K].ADEESDSQMSPSHSSTDDHSNWFIIGSK.[T]	1xDeamidated [Q8]; 2xPhospho [S5(100); S10(98.3)]	8.50493e-11	5.86138e-05	1	1	1	Q8NEM7	Q8NEM7 [372-399]	Q8NEM7 2xPhospho [S376(100); S381(98.3)]	0	3255.21	849308		High	High	4.793e-05	1.789e-07	3.27	102.49
FALSE	High	[K].ADEESDSQMSPSHSSTDDHSNWFIIGSK.[T]	2xPhospho [T16(97.6); S]	0.0481515	0.00297372	1	1	1	Q8NEM7	Q8NEM7 [372-399]	Q8NEM7 2xPhospho [T387(97.6); S]	0	3254.23	827028		High	High	0.001665	0.02558	1.56	102.52
FALSE	High	[K].ADEESDSQMSPSHSSTDDHSNWFIIGSK.[T]	2xDeamidated [Q8; N21]; 1xPhospho [S/T]	0.0506546	0.00307651	1	1	1	Q8NEM7	Q8NEM7 [372-399]		0	3176.23	147814		High	High	0.001713	0.02687	1.83	98.79
FALSE	High	[K].ADEMLSEDVSVEPEGDQGLESLQGKDDYGFSGSQK.[L]	2xDeamidated [Q23; Q34]; 2xPhospho [S31(100); S33(100)]	0.138163	0.00636281	1	1	1	Q9H4A3	Q9H4A3 [1188-1222]	Q9H4A3 2xPhospho [S1218(100); S1220(100)]	1	3908.55		No Quan Values	High	High	0.003473	0.06585	3.26
FALSE	High	[K].ADEPSSEESDLEIDK.[E]	3xPhospho [S5(100); S6(100); S9(100)]	1.83534e-10	5.86138e-05	1	2	38	P50502	P50502 [71-85]	P50502 3xPhospho [S75(100); S76(100); S79(100)]	0	1903.62	3.64711e+07		High	High	4.793e-05	2.659e-07	3.99	69.89
FALSE	High	[K].ADEPSSEESDLEIDK.[E]	2xPhospho [S6(100); S9(100)]	6.30512e-16	5.86138e-05	1	2	10	P50502	P50502 [71-85]	P50502 2xPhospho [S76(100); S79(100)]	0	1823.65	142383274		High	High	4.793e-05	9.875e-12	5.09	68.32
FALSE	High	[K].ADEPSSEESDLEIDK.[E]	1xPhospho [S9(100)]	6.30512e-16	5.86138e-05	1	2	6	P50502	P50502 [71-85]	P50502 1xPhospho [S79(100)]	0	1743.68	8.67113e+06		High	High	4.793e-05	3.195e-10	4.98	65.65
FALSE	High	[K].ADFDNTVAIHPTSSEELVTLR.[-]	1xPhospho [T/S]	3.04252e-10	5.86138e-05	1	1	2	P00390	P00390 [502-522]		0	2395.12	348754		High	High	4.793e-05	3.432e-07	3.11	106.97
FALSE	High	[K].ADGATSDDLDLHDDR.[L]	1xPhospho [S6(100)]	6.30512e-16	5.86138e-05	1	1	3	Q07157	Q07157 [805-819]	Q07157 1xPhospho [S810(100)]	0	1695.65	3.49067e+06		High	High	4.793e-05	6.549e-11	4.01	52.46
FALSE	High	[K].ADGATSDDLDLHDDRLSYLSAPGSEYSMYSTDSR.[H]	1xOxidation [M28]; 2xPhospho [S/T/Y]	0.000617814	0.000108823	1	1	1	Q07157	Q07157 [805-838]		1	3886.53	116401		High	High	6.763e-05	0.0005866	1.68	102.65
FALSE	High	[K].ADGATSDDLDLHDDRLSYLSAPGSEYSMYSTDSR.[H]	3xPhospho [T5(100); S6(99.1); S24(100)]	0.000195941	0.000108823	1	1	1	Q07157	Q07157 [805-838]	Q07157 3xPhospho [T809(100); S810(99.1); S828(100)]	1	3950.5	230334		High	High	6.763e-05	0.0003236	1.92	108.35
FALSE	High	[K].ADGATSDDLDLHDDRLSYLSAPGSEYSMYSTDSR.[H]	2xPhospho [S20(98.4); T/S/Y]	0.00268851	0.000171195	1	1	1	Q07157	Q07157 [805-838]	Q07157 2xPhospho [S824(98.4); T/S/Y]	1	3870.54	219074		High	High	9.916e-05	0.00131	2.06	107.52
FALSE	High	[K].ADGEDAGAESNEEAPGEPSAGSSEEAPGEPSAGSSEEAPGER.[S]	2xPhospho [S10(100); S]	1.8305e-15	5.86138e-05	1	1	2	Q8N8A6	Q8N8A6 [94-135]	Q8N8A6 2xPhospho [S103(100); S]	0	4160.55	736792		High	High	4.793e-05	7.295e-10	3.46	63.42
FALSE	High	[K].ADGEDAGAESNEEAPGEPSAGSSEEAPGEPSAGSSEEAPGER.[S]	1xPhospho [S10(100)]	6.30512e-16	5.86138e-05	1	1	3	Q8N8A6	Q8N8A6 [94-135]	Q8N8A6 1xPhospho [S103(100)]	0	4080.59	1.55465e+07		High	High	4.793e-05	7.072e-12	4.31	62.67
FALSE	High	[K].ADLIPYQDSPEGPDHSSASSGVPNPPK.[A]	1xPhospho [S9(100)]	6.30512e-16	5.86138e-05	1	1	1	Q8WUA4	Q8WUA4 [757-783]	Q8WUA4 1xPhospho [S765(100)]	0	2842.26	1.96902e+06		High	High	4.793e-05	2.012e-10	3.92	90.07
FALSE	High	[K].ADMEENEEISSDEEETNVTAQAMQSNNGR.[G]	1xDeamidated [N27]; 2xPhospho [S10(100); S11(100)]	6.30512e-16	5.86138e-05	1	1	7	O15397	O15397 [893-921]	O15397 2xPhospho [S902(100); S903(100)]	0	3389.23	5.16014e+06		High	High	4.793e-05	4.342e-15	6.55	82.45
FALSE	High	[K].ADMEENEEISSDEEETNVTAQAMQSNNGR.[G]	1xDeamidated [N27]; 1xOxidation [M]; 2xPhospho [S/T]	1.90621e-09	5.86138e-05	1	1	2	O15397	O15397 [893-921]		0	3405.23	826934		High	High	4.793e-05	8.778e-07	3.17	77.98
FALSE	High	[K].ADMLCNSQSNDILQHQGSNCGGTSNKHSLEEDEGSDFITENR.[N]	2xCarbamidomethyl [C5; C20]; 2xDeamidated [N6; N10]; 1xPhospho [S/T]	0.0092518	0.00058336	1	1	1	Q9NUQ3	Q9NUQ3 [52-93]		1	4776.94	673378		High	High	0.0003061	0.002951	2.95	89.58
FALSE	High	[K].ADPGEDDLGGTVDIVESEPENDHGVELLDQNSSIR.[V]	1xPhospho [S17(100)]	6.30512e-16	5.86138e-05	1	2	1	P17010	P17010 [258-292]	P17010 1xPhospho [S274(100)]	0	3801.66	1.85604e+06		High	High	4.793e-05	2.14e-10	5.36	111.92
FALSE	High	[K].ADRDQSPFSK.[I]	1xPhospho [S6(100)]	0.0746921	0.00383356	1	1	2	Q13427	Q13427 [682-691]	Q13427 1xPhospho [S687(100)]	1	1230.52	682058		High	High	0.002102	0.03806	1.58	27.01
FALSE	High	[K].ADREVQAEQPSSSSPR.[R]	1xPhospho [S]	4.69334e-09	5.86138e-05	1	1	3	Q9Y388	Q9Y388 [175-190]		1	1823.79	1.21223e+06		High	High	4.793e-05	1.395e-06	3.52	27.77
FALSE	High	[K].ADSDGAKPEPVAMAR.[S]	1xOxidation [M13]; 1xPhospho [S3(100)]	5.42639e-13	5.86138e-05	1	1	10	Q7Z4V5	Q7Z4V5 [238-252]	Q7Z4V5 1xPhospho [S240(100)]	0	1610.69	2.27434e+07		High	High	4.793e-05	1.346e-08	4.1	33
FALSE	High	[K].ADSDGAKPEPVAMAR.[S]	1xPhospho [S3(100)]	6.30512e-16	5.86138e-05	1	1	11	Q7Z4V5	Q7Z4V5 [238-252]	Q7Z4V5 1xPhospho [S240(100)]	0	1594.69	180540963		High	High	4.793e-05	2.442e-10	4.5	49.14
FALSE	High	[K].ADSLLAVVK.[R]	1xPhospho [S3(100)]	3.50264e-06	0.000108823	2	2	1	Q15424; Q14151	Q15424 [286-294]; Q14151 [285-293]	Q15424 1xPhospho [S288(100)]; Q14151 1xPhospho [S287(100)]	0	995.517	396995	Shared	High	High	6.763e-05	4.128e-05	2.55	97.35
FALSE	High	[K].ADSPPPSYPTQQAEQAPNTCECHVCK.[Q]	3xCarbamidomethyl [C20; C22; C25]; 1xDeamidated [Q/N]; 1xPhospho [S3(100)]	1.31843e-08	5.86138e-05	1	1	2	P78312	P78312 [391-416]	P78312 1xPhospho [S393(100)]	0	3053.21	755767		High	High	4.793e-05	2.373e-06	2.17	62.34
FALSE	High	[K].ADSPPPSYPTQQAEQAPNTCECHVCK.[Q]	3xCarbamidomethyl [C20; C22; C25]; 1xPhospho [S3(100)]	6.30512e-16	5.86138e-05	1	1	3	P78312	P78312 [391-416]	P78312 1xPhospho [S393(100)]	0	3052.23	2.5678e+06		High	High	4.793e-05	1.34e-15	5.3	59.25
FALSE	High	[K].ADSPVNGLPK.[G]	1xPhospho [S3(100)]	1.16246e-05	0.000108823	1	1	1	Q96S94	Q96S94 [367-376]	Q96S94 1xPhospho [S369(100)]	0	1077.5	469989		High	High	6.763e-05	7.601e-05	2.07	55.02
FALSE	High	[K].ADSPVNGLPK.[G]	1xDeamidated [N6]; 1xPhospho [S3(100)]	0.000346946	0.000108823	1	1	2	Q96S94	Q96S94 [367-376]	Q96S94 1xPhospho [S369(100)]	0	1078.48	808230		High	High	6.763e-05	0.0004338	2.23	59.89
FALSE	High	[K].ADTEEVFNNSPTNQEK.[M]	1xPhospho [S10(100)]	0.00863901	0.000532768	1	1	1	Q8N6Q8	Q8N6Q8 [256-271]	Q8N6Q8 1xPhospho [S265(100)]	0	1902.78	184888		High	High	0.0002815	0.002801	2.51	55.9
FALSE	High	[K].ADTEGKSPSHSSSNRPFTPPTSTGGSK.[S]	1xPhospho [S7(99.2)]	1.28197e-07	5.86138e-05	1	1	2	Q15648	Q15648 [1015-1041]	Q15648 1xPhospho [S1021(99.2)]	1	2797.24	1.22961e+06		High	High	4.793e-05	7.573e-06	3.3	40.9
FALSE	High	[K].ADTEGKSPSHSSSNRPFTPPTSTGGSK.[S]	2xPhospho [S7(100); T18(100)]	1.71824e-10	5.86138e-05	1	1	8	Q15648	Q15648 [1015-1041]	Q15648 2xPhospho [S1021(100); T1032(100)]	1	2877.21	6.74305e+06		High	High	4.793e-05	2.566e-07	4.14	45.2
FALSE	High	[K].ADTPGPEDGGVKASPVPSDPEKPGTPGEGMLSSDLDR.[I]	2xPhospho [T3(100); S18(99.1)]	6.40602e-15	5.86138e-05	1	1	1	O14686	O14686 [1841-1877]	O14686 2xPhospho [T1843(100); S1858(99.1)]	1	3822.65	955414		High	High	4.793e-05	1.39e-09	5.61	94.9
FALSE	High	[K].ADTSQEICSPR.[L]	1xCarbamidomethyl [C8]; 1xPhospho [S9(100)]	2.3919e-12	5.86138e-05	1	1	2	P52948	P52948 [1020-1030]	P52948 1xPhospho [S1028(100)]	0	1343.53	2.48618e+06		High	High	4.793e-05	2.87e-08	3.81	33.64
FALSE	High	[K].ADTSQEICSPR.[L]	1xCarbamidomethyl [C8]; 2xPhospho [S4(100); S9(100)]	3.78297e-05	0.000108823	1	1	1	P52948	P52948 [1020-1030]	P52948 2xPhospho [S1023(100); S1028(100)]	0	1423.5	912804		High	High	6.763e-05	0.0001395	2.84	36.09
FALSE	High	[K].ADTTTPTPTAILAPGSPASPPGSLEPK.[A]	2xPhospho [S16(100); S19(99.2)]	6.30512e-16	5.86138e-05	1	1	6	P25440	P25440 [283-309]	P25440 2xPhospho [S298(100); S301(99.2)]	0	2734.26	53839104		High	High	4.793e-05	3.933e-11	6.25	112
FALSE	High	[K].ADTTTPTPTAILAPGSPASPPGSLEPK.[A]	1xPhospho [S16(100)]	6.30512e-16	5.86138e-05	1	1	8	P25440	P25440 [283-309]	P25440 1xPhospho [S298(100)]	0	2654.3	5673961		High	High	4.793e-05	4.762e-13	5.62	108.56
FALSE	High	[K].ADVGRLSPEVK.[A]	1xPhospho [S7(100)]	5.80959e-06	0.000108823	1	1	2	P49815	P49815 [1405-1415]	P49815 1xPhospho [S1411(100)]	1	1250.61	4.67686e+06		High	High	6.763e-05	5.345e-05	3.13	53.62
FALSE	High	[K].ADVLEAHEAEAEEPEAGKSEAEDDEDEVDDLPSSR.[R]	1xPhospho [S19(100)]	6.30512e-16	5.86138e-05	1	1	2	Q8IVT5	Q8IVT5 [551-585]	Q8IVT5 1xPhospho [S569(100)]	1	3863.58	1.34158e+06		High	High	4.793e-05	3.513e-10	3.71	83.67
FALSE	High	[K].ADVQLFMDDDSYSHHSGLEYADPEK.[F]	1xPhospho [S13(99.2)]	3.31828e-08	5.86138e-05	1	1	2	P51636	P51636 [8-32]	P51636 1xPhospho [S20(99.2)]	0	2949.19		No Quan Values	High	High	4.793e-05	3.791e-06	2.33
FALSE	High	[K].ADVTPPPDGSTTHNLEVSPK.[E]	2xPhospho [T4(100); S18(100)]	0.000104483	0.000108823	1	1	1	O75362	O75362 [645-664]	O75362 2xPhospho [T648(100); S662(100)]	0	2221.94	592033		High	High	6.763e-05	0.0002338	3.13	68.61
FALSE	High	[K].AEAAAAPTVAPGPAQPGHVSPTPATTSPGEK.[G]	1xPhospho [S20(99.2)]	1.46434e-09	5.86138e-05	1	1	2	Q9Y6R0	Q9Y6R0 [244-274]	Q9Y6R0 1xPhospho [S263(99.2)]	0	2945.4	1.83946e+06		High	High	4.793e-05	7.681e-07	4.29	71.42
FALSE	High	[K].AEAAAAPTVAPGPAQPGHVSPTPATTSPGEK.[G]	2xPhospho [S/T]	0.0449013	0.00287821	1	1	1	Q9Y6R0	Q9Y6R0 [244-274]		0	3025.37	1294389		High	High	0.00162	0.02382	2.55	73.48
FALSE	High	[K].AEAAAGEESCGASPTPATSASPPGPTLK.[A]	1xCarbamidomethyl [C10]; 1xPhospho [S21(100)]	6.30512e-16	5.86138e-05	1	1	1	Q6ZRI6	Q6ZRI6 [976-1003]	Q6ZRI6 1xPhospho [S996(100)]	0	2692.18	472387		High	High	4.793e-05	7.877e-13	5.71	72.08
FALSE	High	[K].AEAEAGAGSPTSTPAPPEALSSEMSELSAR.[L]	1xPhospho [S9(97.9)]	1.12065e-12	5.86138e-05	1	1	1	Q9P1Y5	Q9P1Y5 [577-606]	Q9P1Y5 1xPhospho [S585(97.9)]	0	2981.31		No Quan Values	High	High	4.793e-05	1.95e-08	2.73
FALSE	High	[K].AEAGAGSATEFQFR.[G]	1xPhospho [S7(100)]	2.21482e-12	5.86138e-05	1	2	3	P46783	P46783 [140-153]	P46783 1xPhospho [S146(100)]	0	1521.64	1.43382e+06		High	High	4.793e-05	2.771e-08	4.42	81.81
FALSE	High	[K].AEAPAGPALGLPSPEAESGVDR.[G]	1xPhospho [S13(100)]	6.09349e-14	5.86138e-05	1	1	1	Q53F19	Q53F19 [13-34]	Q53F19 1xPhospho [S25(100)]	0	2171	3.49668e+06		High	High	4.793e-05	4.397e-09	3.96	98.59
FALSE	High	[K].AEAPSSPDVAPAGK.[E]	1xPhospho [S6(100)]	2.41281e-08	5.86138e-05	1	1	4	Q9P1Y6	Q9P1Y6 [1355-1368]	Q9P1Y6 1xPhospho [S1360(100)]	0	1376.61	8.55905e+06		High	High	4.793e-05	3.226e-06	2.9	42.36
FALSE	High	[K].AEAPSSPDVAPAGK.[E]	2xPhospho [S5(100); S6(100)]	8.63448e-06	0.000108823	1	1	1	Q9P1Y6	Q9P1Y6 [1355-1368]	Q9P1Y6 2xPhospho [S1359(100); S1360(100)]	0	1456.58	5273184		High	High	6.763e-05	6.54e-05	3.15	44.31
FALSE	High	[K].AEAPSSPDVAPAGKEDSPSASGR.[V]	3xPhospho [S5(100); S6(100); S17(99.2)]	2.05319e-14	5.86138e-05	1	1	2	Q9P1Y6	Q9P1Y6 [1355-1377]	Q9P1Y6 3xPhospho [S1359(100); S1360(100); S1371(99.2)]	1	2422.92	1.42906e+06		High	High	4.793e-05	2.518e-09	4.95	48.66
FALSE	High	[K].AEAPSSPDVAPAGKEDSPSASGR.[V]	2xPhospho [S6(100); S17(99.4)]	6.30512e-16	5.86138e-05	1	1	1	Q9P1Y6	Q9P1Y6 [1355-1377]	Q9P1Y6 2xPhospho [S1360(100); S1371(99.4)]	1	2342.95	5.41672e+06		High	High	4.793e-05	3.136e-10	4.44	47.1
FALSE	High	[K].AEAPSSPDVAPAGKEDSPSASGR.[V]	1xPhospho [S17(99.5)]	4.37232e-10	5.86138e-05	1	1	4	Q9P1Y6	Q9P1Y6 [1355-1377]	Q9P1Y6 1xPhospho [S1371(99.5)]	1	2262.99	999586		High	High	4.793e-05	4.146e-07	3.83	46.99
FALSE	High	[K].AEASSPVPYLSPETNPASSTSAVNHNVNLTNVR.[L]	1xPhospho [S/Y/T]	0.000166085	0.000108823	1	1	1	Q07157	Q07157 [923-955]		0	3503.64	387981		High	High	6.763e-05	0.0002971	2.57	101.58
FALSE	High	[K].AEDEALLSEEDDPIDR.[R]	1xPhospho [S8(100)]	4.11356e-09	5.86138e-05	1	1	1	Q04721	Q04721 [1771-1786]	Q04721 1xPhospho [S1778(100)]	0	1896.77	1811277		High	High	4.793e-05	1.301e-06	3.86	90.98
FALSE	High	[K].AEDGATPSPSNETPK.[K]	1xPhospho [S8(100)]	6.12356e-13	5.86138e-05	1	1	8	P29966	P29966 [138-152]	P29966 1xPhospho [S145(100)]	0	1580.65	8.23868e+07		High	High	4.793e-05	1.429e-08	3.88	36.38
FALSE	High	[K].AEDGATPSPSNETPK.[K]	2xPhospho [T6(100); S8(100)]	6.42709e-05	0.000108823	1	1	2	P29966	P29966 [138-152]	P29966 2xPhospho [T143(100); S145(100)]	0	1660.61	3245346		High	High	6.763e-05	0.000183	2.97	34.26
FALSE	High	[K].AEDGATPSPSNETPKK.[K]	1xPhospho [S/T]	0.000624525	0.000108823	1	1	1	P29966	P29966 [138-153]		1	1708.74	407807		High	High	6.763e-05	0.0005888	2.73	25.1
FALSE	High	[K].AEDKPSTDLSAPVNGEATSQK.[G]	1xDeamidated [N14]; 1xPhospho [T/S]	1.32949e-13	5.86138e-05	1	1	2	Q7Z4V5	Q7Z4V5 [590-610]		0	2225.98	1.38382e+06		High	High	4.793e-05	6.533e-09	4.4	56.92
FALSE	High	[K].AEDKPSTDLSAPVNGEATSQKGESAEDK.[E]	1xDeamidated [N14]; 1xPhospho [S24(100)]	6.30512e-16	5.86138e-05	1	1	4	Q7Z4V5	Q7Z4V5 [590-617]	Q7Z4V5 1xPhospho [S613(100)]	1	2942.28	3.25858e+06		High	High	4.793e-05	6.305e-16	6.6	54.3
FALSE	High	[K].AEDKPSTDLSAPVNGEATSQKGESAEDK.[E]	1xDeamidated [N14]; 2xPhospho [S24(100); T/S]	5.20677e-08	5.86138e-05	1	1	1	Q7Z4V5	Q7Z4V5 [590-617]	Q7Z4V5 2xPhospho [S613(100); T/S]	1	3022.24	502000		High	High	4.793e-05	4.774e-06	3.69	59.97
FALSE	High	[K].AEDKPSTDLSAPVNGEATSQKGESAEDK.[E]	2xDeamidated [N14; Q20]; 1xPhospho [S24(100)]	6.30512e-16	5.86138e-05	1	1	1	Q7Z4V5	Q7Z4V5 [590-617]	Q7Z4V5 1xPhospho [S613(100)]	1	2943.26		No Quan Values	High	High	4.793e-05	3.252e-13	4.79
FALSE	High	[K].AEDKPSTDLSAPVNGEATSQKGESAEDK.[E]	2xDeamidated [N14; Q20]; 2xPhospho [S24(99.6); T/S]	0.00792482	0.000288088	1	1	1	Q7Z4V5	Q7Z4V5 [590-617]	Q7Z4V5 2xPhospho [S613(99.6); T/S]	1	3023.23		No Quan Values	High	High	0.0001573	0.002619	2.42
FALSE	High	[K].AEDMLSEDTDADRGSDPGTSPPHLSTCGLGTGEESR.[Q]	1xCarbamidomethyl [C27]; 2xPhospho [T/S]	1.80431e-09	5.86138e-05	1	1	2	Q9Y3S1	Q9Y3S1 [1257-1292]		1	3907.53	1.62476e+06		High	High	4.793e-05	8.547e-07	3.94	92.56
FALSE	High	[K].AEDMLSEDTDADRGSDPGTSPPHLSTCGLGTGEESR.[Q]	1xCarbamidomethyl [C27]; 1xOxidation [M4]; 1xPhospho [S6(98.6)]	1.41151e-12	5.86138e-05	1	1	1	Q9Y3S1	Q9Y3S1 [1257-1292]	Q9Y3S1 1xPhospho [S1262(98.6)]	1	3843.56	649261		High	High	4.793e-05	2.195e-08	3.99	80.81
FALSE	High	[K].AEDMLSEDTDADRGSDPGTSPPHLSTCGLGTGEESR.[Q]	1xCarbamidomethyl [C27]; 1xPhospho [T/S]	6.30512e-16	5.86138e-05	1	1	2	Q9Y3S1	Q9Y3S1 [1257-1292]		1	3827.56	3.21423e+06		High	High	4.793e-05	7.605e-11	5.11	88.91
FALSE	High	[K].AEDSDSEPEPEDNVR.[L]	2xPhospho [S4(100); S6(100)]	1.26318e-10	5.86138e-05	1	1	3	Q9H0D6	Q9H0D6 [496-510]	Q9H0D6 2xPhospho [S499(100); S501(100)]	0	1848.62	2.95616e+06		High	High	4.793e-05	2.188e-07	3.87	42.31
FALSE	High	[K].AEDSDSEPEPEDNVR.[L]	1xPhospho [S4(100)]	1.22825e-09	5.86138e-05	1	1	1	Q9H0D6	Q9H0D6 [496-510]	Q9H0D6 1xPhospho [S499(100)]	0	1768.65	2.61327e+06		High	High	4.793e-05	7.018e-07	3.03	41.14
FALSE	High	[K].AEEAKDEPPSEGEAEEEEK.[D]	1xPhospho [S10(100)]	4.64736e-11	5.86138e-05	1	1	3	P07196	P07196 [463-481]	P07196 1xPhospho [S472(100)]	1	2182.85	3.2504e+06		High	High	4.793e-05	1.316e-07	4.76	37.36
FALSE	High	[K].AEEDEILNRSPR.[N]	1xPhospho [S10(100)]	3.72622e-09	5.86138e-05	1	1	11	P27824	P27824 [574-585]	P27824 1xPhospho [S583(100)]	1	1508.67	3.65885e+08		High	High	4.793e-05	1.241e-06	2.86	52.58
FALSE	High	[K].AEEDEILNRSPR.[N]	1xDeamidated [N8]; 1xPhospho [S10(100)]	3.45036e-09	5.86138e-05	1	1	7	P27824	P27824 [574-585]	P27824 1xPhospho [S583(100)]	1	1509.66	2.86284e+07		High	High	4.793e-05	1.195e-06	3.71	55.69
FALSE	High	[K].AEEDEILNRSPRNR.[K]	1xDeamidated [N13]; 1xPhospho [S10(100)]	0.0584063	0.00338485	1	1	2	P27824	P27824 [574-587]	P27824 1xPhospho [S583(100)]	2	1779.8	240808		High	High	0.001888	0.03053	1.46	46.45
FALSE	High	[K].AEEKSPISINVK.[T]	1xPhospho [S5(100)]	1.1582e-12	5.86138e-05	1	1	3	Q9UK58	Q9UK58 [348-359]	Q9UK58 1xPhospho [S352(100)]	1	1394.69	3.33501e+06		High	High	4.793e-05	1.989e-08	4.48	61.15
FALSE	High	[K].AEEKSPISINVK.[T]	1xDeamidated [N10]; 1xPhospho [S5(98.9)]	0.153118	0.00685642	1	1	1	Q9UK58	Q9UK58 [348-359]	Q9UK58 1xPhospho [S352(98.9)]	1	1395.68		No Quan Values	High	High	0.003711	0.07263	1.25
FALSE	High	[K].AEENAEGGESALGPDGEPIDESSQMSDLPVK.[V]	1xPhospho [S26(100)]	2.96515e-13	5.86138e-05	1	1	1	P51531	P51531 [566-596]	P51531 1xPhospho [S591(100)]	0	3238.36		No Quan Values	High	High	4.793e-05	9.902e-09	3.76
FALSE	High	[K].AEENTDQASPQEDYAGFER.[L]	1xPhospho [S9(100)]	1.55058e-13	5.86138e-05	1	1	3	Q9NU22	Q9NU22 [4530-4548]	Q9NU22 1xPhospho [S4538(100)]	0	2236.87	2.50137e+07		High	High	4.793e-05	7.071e-09	5.17	70.15
FALSE	High	[K].AEENTDQASPQEDYAGFER.[L]	1xDeamidated [N4]; 1xPhospho [S9(100)]	1.95818e-08	5.86138e-05	1	1	1	Q9NU22	Q9NU22 [4530-4548]	Q9NU22 1xPhospho [S4538(100)]	0	2237.85	593459		High	High	4.793e-05	2.907e-06	2.57	71.38
FALSE	High	[K].AEEPPSQLDQDTQVQDMDEGSDDEEEGQK.[V]	1xDeamidated [Q15]; 1xOxidation [M17]; 1xPhospho [S21(100)]	1.60437e-15	5.86138e-05	1	1	1	Q15459	Q15459 [339-367]	Q15459 1xPhospho [S359(100)]	0	3346.26		No Quan Values	High	High	4.793e-05	6.811e-10	4.21
FALSE	High	[K].AEEPPSQLDQDTQVQDMDEGSDDEEEGQK.[V]	1xOxidation [M17]; 1xPhospho [S21(100)]	6.30512e-16	5.86138e-05	1	1	13	Q15459	Q15459 [339-367]	Q15459 1xPhospho [S359(100)]	0	3345.27	33390124		High	High	4.793e-05	6.305e-16	7.92	63.17
FALSE	High	[K].AEEPPSQLDQDTQVQDMDEGSDDEEEGQK.[V]	1xDeamidated [Q]; 1xPhospho [S21(100)]	6.30512e-16	5.86138e-05	1	1	7	Q15459	Q15459 [339-367]	Q15459 1xPhospho [S359(100)]	0	3330.26	4.73561e+06		High	High	4.793e-05	9.674e-16	7.18	76.87
FALSE	High	[K].AEEPPSQLDQDTQVQDMDEGSDDEEEGQK.[V]	1xPhospho [S21(100)]	6.30512e-16	5.86138e-05	1	1	9	Q15459	Q15459 [339-367]	Q15459 1xPhospho [S359(100)]	0	3329.28	2.86169e+08		High	High	4.793e-05	6.305e-16	7.09	74.64
FALSE	High	[K].AEEPPSQLDQDTQVQDMDEGSDDEEEGQK.[V]	3xDeamidated [Q7; Q10; Q13]; 1xPhospho [S21(100)]	0.205304	0.00929257	1	1	1	Q15459	Q15459 [339-367]	Q15459 1xPhospho [S359(100)]	0	3332.23		No Quan Values	High	High	0.004961	0.09757	1.8
FALSE	High	[K].AEEQQLPPPLSPPSPSTPNHR.[R]	2xPhospho [S11(100); S14(99.4)]	3.03904e-08	5.86138e-05	1	1	7	Q6WCQ1	Q6WCQ1 [279-299]	Q6WCQ1 2xPhospho [S289(100); S292(99.4)]	0	2439.07	3.39557e+06		High	High	4.793e-05	3.622e-06	4.28	86.36
FALSE	High	[K].AEEQQLPPPLSPPSPSTPNHR.[R]	1xPhospho [S/T]	1.37925e-10	5.86138e-05	1	1	2	Q6WCQ1	Q6WCQ1 [279-299]		0	2359.11	730534		High	High	4.793e-05	2.3e-07	4.49	86.33
FALSE	High	[K].AEEQQLPPPLSPPSPSTPNHR.[R]	1xDeamidated [N19]; 2xPhospho [S11(100); S/T]	0.00079977	0.000108823	1	1	1	Q6WCQ1	Q6WCQ1 [279-299]	Q6WCQ1 2xPhospho [S289(100); S/T]	0	2440.06		No Quan Values	High	High	6.763e-05	0.0006696	3.08
FALSE	High	[K].AEFAEYASVDR.[N]	1xPhospho [S8(100)]	1.73524e-08	5.86138e-05	1	1	2	Q9NWQ8	Q9NWQ8 [222-232]	Q9NWQ8 1xPhospho [S229(100)]	0	1337.54	1.10848e+06		High	High	4.793e-05	2.725e-06	2.99	71.83
FALSE	High	[K].AEFIPQLESEDDTSYFDTR.[S]	1xPhospho [S9(100)]	6.57064e-05	0.000108823	1	2	1	Q6P0Q8	Q6P0Q8 [798-816]	Q6P0Q8 1xPhospho [S806(100)]	0	2342.97	115740		High	High	6.763e-05	0.0001843	2.64	118.98
FALSE	High	[K].AEFPSSGSNSVLNTPPTTPESPSSVTVTEGSR.[Q]	1xPhospho [S/T]	6.30512e-16	5.86138e-05	1	1	2	Q4LE39	Q4LE39 [1009-1040]		0	3299.5	1.15842e+06		High	High	4.793e-05	7.597e-11	4.54	98.89
FALSE	High	[K].AEFTSPPSLFK.[T]	1xPhospho [S5(100)]	7.85703e-07	5.86138e-05	1	1	2	Q6UN15	Q6UN15 [255-265]	Q6UN15 1xPhospho [S259(100)]	0	1303.6	2.26135e+06		High	High	4.793e-05	1.918e-05	2.35	111.25
FALSE	High	[K].AEGEEEMDTGADDQDGDAAQHPEEHSEEQQQSVEEK.[D]	1xPhospho [S32(100)]	6.30512e-16	5.86138e-05	1	1	3	Q9NU22	Q9NU22 [4951-4986]	Q9NU22 1xPhospho [S4982(100)]	0	4064.54	2.63902e+06		High	High	4.793e-05	1.721e-11	5.29	45.99
FALSE	High	[K].AEGEEEMDTGADDQDGDAAQHPEEHSEEQQQSVEEK.[D]	1xOxidation [M7]; 1xPhospho [S32(100)]	7.07174e-16	5.86138e-05	1	1	1	Q9NU22	Q9NU22 [4951-4986]	Q9NU22 1xPhospho [S4982(100)]	0	4080.53	474793		High	High	4.793e-05	4.404e-10	4.45	38.19
FALSE	High	[K].AEGEPQEESPLK.[S]	1xPhospho [S9(100)]	2.72e-06	0.000108823	1	1	2	Q9NYF8	Q9NYF8 [169-180]	Q9NYF8 1xPhospho [S177(100)]	0	1393.59	49290088		High	High	6.763e-05	3.623e-05	2.89	42.64
FALSE	High	[K].AEGEPQEESPLK.[S]	1xDeamidated [Q6]; 1xPhospho [S9(100)]	0.0318779	0.00221572	1	1	1	Q9NYF8	Q9NYF8 [169-180]	Q9NYF8 1xPhospho [S177(100)]	0	1394.57	965349		High	High	0.001164	0.01535	2.04	44.9
FALSE	High	[K].AEGHSDDESDSEGSDSESTSR.[E]	2xPhospho [S5(99.2); S/T]	0.0918446	0.00460182	1	1	1	Q9P289	Q9P289 [296-316]	Q9P289 2xPhospho [S300(99.2); S/T]	0	2343.74	63521.4		High	High	0.002524	0.04541	0.73	18.15
FALSE	High	[K].AEKPPLSASSPQQRPPEPETGESAGTSR.[A]	1xPhospho [S/T]	8.00159e-10	5.86138e-05	1	1	4	Q9Y3Q8	Q9Y3Q8 [181-208]		0	2971.38	972497		High	High	4.793e-05	5.643e-07	2.85	56.43
FALSE	High	[K].AEKPPLSASSPQQRPPEPETGESAGTSR.[A]	1xDeamidated [Q13]; 1xPhospho [S/T]	0.0154571	0.000930244	1	1	1	Q9Y3Q8	Q9Y3Q8 [181-208]		0	2972.36		No Quan Values	High	High	0.0004794	0.004894	2.64
FALSE	High	[K].AELASPLNEADGHR.[G]	1xPhospho [S5(100)]	7.33791e-05	0.000108823	1	1	2	Q9BXC9	Q9BXC9 [361-374]	Q9BXC9 1xPhospho [S365(100)]	0	1559.68	195894		High	High	6.763e-05	0.0001954	1.89	64.93
FALSE	High	[K].AELEEMEEVHPSDEEEEDATK.[A]	1xPhospho [S12(100)]	6.30512e-16	5.86138e-05	1	1	4	P78559	P78559 [656-676]	P78559 1xPhospho [S667(100)]	0	2525.97	1.66583e+07		High	High	4.793e-05	3.425e-12	5.65	75.8
FALSE	High	[K].AELEEMEEVHPSDEEEEDATK.[A]	1xOxidation [M6]; 1xPhospho [S12(100)]	1.97686e-15	5.86138e-05	1	1	2	P78559	P78559 [656-676]	P78559 1xPhospho [S667(100)]	0	2541.97	1.4968e+06		High	High	4.793e-05	7.589e-10	3.63	57.73
FALSE	High	[K].AELLQSDENGIPSSPQK.[V]	1xDeamidated [N/Q]; 1xPhospho [S14(99.4)]	0.0176367	0.0010987	1	1	2	Q14542	Q14542 [239-255]	Q14542 1xPhospho [S252(99.4)]	0	1893.85	637494		High	High	0.0005921	0.005838	2	77.19
FALSE	High	[K].AELLQSDENGIPSSPQK.[V]	1xPhospho [S]	0.0324289	0.00237802	1	1	2	Q14542	Q14542 [239-255]		0	1892.86	378017		High	High	0.001244	0.01576	2.18	76.13
FALSE	High	[K].AENAEGQTPAIGPDGEPLDETSQMSDLPVK.[V]	2xPhospho [S22(99.4); S25(100)]	6.30512e-16	5.86138e-05	1	1	1	P51532	P51532 [589-618]	P51532 2xPhospho [S610(99.4); S613(100)]	0	3256.36	6692191		High	High	4.793e-05	6.996e-12	5.68	109.02
FALSE	High	[K].AENAEGQTPAIGPDGEPLDETSQMSDLPVK.[V]	1xOxidation [M24]; 2xPhospho [S25(99.4); T/S]	9.33224e-10	5.86138e-05	1	1	1	P51532	P51532 [589-618]	P51532 2xPhospho [S613(99.4); T/S]	0	3272.36	652621		High	High	4.793e-05	6.097e-07	3.24	99.48
FALSE	High	[K].AENAEGQTPAIGPDGEPLDETSQMSDLPVK.[V]	1xOxidation [M24]; 1xPhospho [S25(98.6)]	6.30512e-16	5.86138e-05	1	1	1	P51532	P51532 [589-618]	P51532 1xPhospho [S613(98.6)]	0	3192.39	1.01422e+06		High	High	4.793e-05	1.196e-11	4.3	97.3
FALSE	High	[K].AENAEGQTPAIGPDGEPLDETSQMSDLPVK.[V]	1xDeamidated [Q7]; 1xOxidation [M24]; 1xPhospho [S25(98.4)]	2.66971e-12	5.86138e-05	1	1	1	P51532	P51532 [589-618]	P51532 1xPhospho [S613(98.4)]	0	3193.38		No Quan Values	High	High	4.793e-05	3.042e-08	4.03
FALSE	High	[K].AENAEGQTPAIGPDGEPLDETSQMSDLPVK.[V]	1xPhospho [S25(100)]	6.30512e-16	5.86138e-05	1	1	1	P51532	P51532 [589-618]	P51532 1xPhospho [S613(100)]	0	3176.4	7092603		High	High	4.793e-05	1.268e-12	4.39	107.4
FALSE	High	[K].AENAEGQTPAIGPDGEPLDETSQMSDLPVK.[V]	1xDeamidated [N3]; 1xPhospho [S25(99.5)]	2.8484e-10	5.86138e-05	1	1	1	P51532	P51532 [589-618]	P51532 1xPhospho [S613(99.5)]	0	3177.38	585770		High	High	4.793e-05	3.32e-07	3.89	108.5
FALSE	High	[K].AENAEGQTPAIGPDGEPLDETSQMSDLPVK.[V]	2xDeamidated [Q7; Q23]; 1xPhospho [S25(98.2)]	0.000673517	0.000108823	1	1	1	P51532	P51532 [589-618]	P51532 1xPhospho [S613(98.2)]	0	3178.37		No Quan Values	High	High	6.763e-05	0.0006127	2.71
FALSE	High	[K].AEPASPAQDAQEPPAPPPPLPPYASCSPR.[A]	1xCarbamidomethyl [C26]; 1xPhospho [S5(100)]	5.1363e-13	5.86138e-05	1	1	2	A6NGB9	A6NGB9 [277-305]	A6NGB9 1xPhospho [S281(100)]	0	3075.39	849537		High	High	4.793e-05	1.305e-08	3.68	99.17
FALSE	High	[K].AEPASPDSPKGSSETETEPPVALAPGPAPTR.[C]	3xPhospho [S5(100); S12(98.1); S13(98.1)]	6.90242e-11	5.86138e-05	1	1	1	P11474	P11474 [15-45]	P11474 3xPhospho [S19(100); S26(98.1); S27(98.1)]	1	3283.38	2.01205e+06		High	High	4.793e-05	1.606e-07	2.66	94.08
FALSE	High	[K].AEPSEVDMNSPK.[S]	1xPhospho [S10(100)]	6.96254e-07	5.86138e-05	1	1	2	Q9NR30	Q9NR30 [62-73]	Q9NR30 1xPhospho [S71(100)]	0	1383.55	1.7811e+06		High	High	4.793e-05	1.803e-05	2.23	45.37
FALSE	High	[K].AEPSEVDMNSPK.[S]	1xOxidation [M8]; 1xPhospho [S10(100)]	0.0973211	0.00480633	1	1	1	Q9NR30	Q9NR30 [62-73]	Q9NR30 1xPhospho [S71(100)]	0	1399.54	253467		High	High	0.002597	0.04785	1.75	29.12
FALSE	High	[K].AEPYETSQGK.[G]	1xPhospho [T/S/Y]	0.0140421	0.000814805	1	1	1	Q86UE8	Q86UE8 [67-76]		0	1189.48	218799		High	High	0.0004219	0.004382	1.48	27.51
FALSE	High	[K].AEQDASIPPGTHEALLQTALSPPPPPTRPVSPPQK.[A]	1xPhospho [T/S]	4.66587e-05	0.000108823	1	1	1	Q9UGP5	Q9UGP5 [147-181]		0	3704.87		No Quan Values	High	High	6.763e-05	0.0001554	2.96
FALSE	High	[K].AEQGSEEEGEGEEEEEEGGESK.[A]	1xPhospho [S5(100)]	6.30512e-16	5.86138e-05	1	1	2	Q8NE71	Q8NE71 [224-245]	Q8NE71 1xPhospho [S228(100)]	0	2433.86	35595312		High	High	4.793e-05	2.145e-11	5.29	32.5
FALSE	High	[K].AERTSPSSPAPLPHQEATPR.[A]	1xPhospho [T/S]	6.28334e-10	5.86138e-05	1	1	1	P04920	P04920 [166-185]		1	2209.04	348619		High	High	4.793e-05	4.979e-07	3.19	50
FALSE	High	[K].AERTSPSSPAPLPHQEATPR.[A]	2xPhospho [T/S]	3.12904e-11	5.86138e-05	1	1	2	P04920	P04920 [166-185]		1	2289.01	1.24606e+06		High	High	4.793e-05	1.074e-07	3.19	51.48
FALSE	High	[K].AESCGSFDETESEESSK.[L]	1xCarbamidomethyl [C4]; 1xPhospho [S6(99.5)]	0.00176622	0.000171195	1	1	1	Q9Y343	Q9Y343 [111-127]	Q9Y343 1xPhospho [S116(99.5)]	0	1958.68	218866		High	High	9.916e-05	0.001028	2.01	41.47
FALSE	High	[K].AESEEMETSQAGSK.[D]	1xPhospho [S3(100)]	4.52918e-14	5.86138e-05	1	1	3	P34932	P34932 [544-557]	P34932 1xPhospho [S546(100)]	0	1563.59	1.34174e+06		High	High	4.793e-05	3.775e-09	3.88	29.31
FALSE	High	[K].AESPAEKVPEESVLPLVQK.[S]	1xPhospho [S3(100)]	4.98546e-05	0.000108823	1	1	1	Q9UKV3	Q9UKV3 [488-506]	Q9UKV3 1xPhospho [S490(100)]	1	2130.07	1.28954e+06		High	High	6.763e-05	0.0001603	2.09	101.57
FALSE	High	[K].AESSDSGAESEEEEAQEEVK.[G]	2xPhospho [S10(100); S]	2.76644e-07	5.86138e-05	1	1	1	Q5T8D3	Q5T8D3 [191-210]	Q5T8D3 2xPhospho [S200(100); S]	0	2299.8	789735		High	High	4.793e-05	1.128e-05	3.72	57.39
FALSE	High	[K].AESTESIGSSEK.[T]	1xPhospho [S3(99.4)]	2.74688e-05	0.000108823	1	1	1	Q9BZI7	Q9BZI7 [407-418]	Q9BZI7 1xPhospho [S409(99.4)]	0	1304.53	216476		High	High	6.763e-05	0.0001181	2.02	28.95
FALSE	High	[K].AETEEAEEPEEDGEEHVCVSASK.[H]	1xCarbamidomethyl [C18]; 1xPhospho [T3(100)]	6.30512e-16	5.86138e-05	1	1	1	P46821	P46821 [946-968]	P46821 1xPhospho [T948(100)]	0	2641.01	2.06414e+06		High	High	4.793e-05	6.123e-15	5.47	57.27
FALSE	High	[K].AETEEAEEPEEDGEEHVCVSASKHSPTEDEESAK.[A]	1xCarbamidomethyl [C18]; 1xPhospho [S/T]	6.30512e-16	5.86138e-05	1	1	1	P46821	P46821 [946-979]		1	3851.52	1.02997e+06		High	High	4.793e-05	5.638e-12	5.68	51.97
FALSE	High	[K].AETPTESVSEPEVATK.[Q]	1xPhospho [S9(99.5)]	2.47857e-07	5.86138e-05	1	1	2	P18858	P18858 [193-208]	P18858 1xPhospho [S201(99.5)]	0	1754.77	994257		High	High	4.793e-05	1.064e-05	2.73	60.35
FALSE	High	[K].AETPTESVSEPEVATK.[Q]	2xPhospho [T3(100); S9(100)]	2.93489e-05	0.000108823	1	1	2	P18858	P18858 [193-208]	P18858 2xPhospho [T195(100); S201(100)]	0	1834.74	676164		High	High	6.763e-05	0.0001225	3.39	60.02
FALSE	High	[K].AETSEGSGSAPAVPEASASPK.[Q]	1xPhospho [S19(99.3)]	8.60872e-13	5.86138e-05	1	1	1	P51608	P51608 [62-82]	P51608 1xPhospho [S80(99.3)]	0	2009.87	3846164		High	High	4.793e-05	1.707e-08	4.64	53.05
FALSE	High	[K].AEVPGATGGDSPHLQPAEPPGEPR.[R]	1xDeamidated [Q15]; 1xPhospho [S11(100)]	7.06385e-13	5.86138e-05	1	1	2	Q9P2K5	Q9P2K5 [7-30]	Q9P2K5 1xPhospho [S17(100)]	0	2447.09	1.41666e+06		High	High	4.793e-05	1.538e-08	3.06	78.01
FALSE	High	[K].AEVPGATGGDSPHLQPAEPPGEPR.[R]	1xPhospho [S11(100)]	6.30512e-16	5.86138e-05	1	1	2	Q9P2K5	Q9P2K5 [7-30]	Q9P2K5 1xPhospho [S17(100)]	0	2446.1	9305641		High	High	4.793e-05	5.292e-11	4.18	75.12
FALSE	High	[K].AEVYGSENESER.[N]	1xPhospho [S6(100)]	1.86264e-07	5.86138e-05	1	1	1	Q9BVS4	Q9BVS4 [345-356]	Q9BVS4 1xPhospho [S350(100)]	0	1449.55	5703218		High	High	4.793e-05	9.211e-06	2.42	33.73
FALSE	High	[K].AFGPGLQGGSAGSPAR.[F]	1xPhospho [S13(100)]	5.11108e-14	5.86138e-05	1	1	2	P21333	P21333 [1072-1087]	P21333 1xPhospho [S1084(100)]	0	1509.68	1.89957e+06		High	High	4.793e-05	4.007e-09	4.46	66.45
FALSE	High	[K].AFHKPPPTSPK.[S]	1xPhospho [S9(99)]	0.0422658	0.00283222	1	1	1	Q6IPM2	Q6IPM2 [34-44]	Q6IPM2 1xPhospho [S42(99)]	0	1286.63	69776.5		High	High	0.001598	0.02227	1.06	24.77
FALSE	High	[K].AFLAELEQNSPK.[I]	1xPhospho [S10(100)]	0.000938422	0.000108823	1	1	1	Q9UPN3	Q9UPN3 [4512-4523]	Q9UPN3 1xPhospho [S4521(100)]	0	1426.66	697523		High	High	6.763e-05	0.0007274	2.18	95.79
FALSE	High	[K].AFTQYSGLSMHVR.[S]	1xDeamidated [Q4]; 1xOxidation [M10]; 2xPhospho [T3(98.6); Y/S]	0.10985	0.00541754	1	1	1	Q9BUY5	Q9BUY5 [344-356]	Q9BUY5 2xPhospho [T346(98.6); Y/S]	0	1673.64	69021.5		High	High	0.002919	0.05324	1.19	25.31
FALSE	High	[K].AFWMAIGGDRDEIEGLSSDEEH.[-]	1xOxidation [M4]; 2xPhospho [S17(100); S18(100)]	1.22362e-12	5.86138e-05	1	1	7	Q6PD74	Q6PD74 [294-315]	Q6PD74 2xPhospho [S310(100); S311(100)]	1	2640	1.74636e+07		High	High	4.793e-05	2.046e-08	5.6	114.2
FALSE	High	[K].AFWMAIGGDRDEIEGLSSDEEH.[-]	2xPhospho [S17(100); S18(100)]	3.3461e-13	5.86138e-05	1	1	2	Q6PD74	Q6PD74 [294-315]	Q6PD74 2xPhospho [S310(100); S311(100)]	1	2624	27227626		High	High	4.793e-05	1.054e-08	5.43	121.75
FALSE	High	[K].AFWMAIGGDRDEIEGLSSDEEH.[-]	1xOxidation [M4]; 1xPhospho [S]	4.58599e-07	5.86138e-05	1	1	1	Q6PD74	Q6PD74 [294-315]		1	2560.03		No Quan Values	High	High	4.793e-05	1.457e-05	3.5
FALSE	High	[K].AFWMAIGGDRDEIEGLSSDEEH.[-]	1xPhospho [S17(99.6)]	3.83656e-12	5.86138e-05	1	1	2	Q6PD74	Q6PD74 [294-315]	Q6PD74 1xPhospho [S310(99.6)]	1	2544.04	2.05714e+06		High	High	4.793e-05	3.67e-08	3.4	119.27
FALSE	High	[K].AFYGSEEDEAK.[G]	1xPhospho [S5(100)]	1.74768e-05	0.000108823	1	1	1	Q13367	Q13367 [268-278]	Q13367 1xPhospho [S272(100)]	0	1325.49	1.58548e+06		High	High	6.763e-05	9.368e-05	2.19	51.21
FALSE	High	[K].AGASGQPPSGPPGTGNEYGVSPR.[L]	1xPhospho [S21(100)]	5.88361e-05	0.000108823	1	1	1	Q9P266	Q9P266 [380-402]	Q9P266 1xPhospho [S400(100)]	0	2219.97	230663		High	High	6.763e-05	0.0001743	2.07	64.23
FALSE	High	[K].AGDNIPEEQPVASTPTTVSDGENKK.[D]	1xDeamidated [N23]; 1xPhospho [T/S]	1.23573e-10	5.86138e-05	1	1	1	Q9Y320	Q9Y320 [270-294]		1	2665.19	773613		High	High	4.793e-05	2.168e-07	4.97	66.96
FALSE	High	[K].AGDNIPEEQPVASTPTTVSDGENKK.[D]	1xPhospho [S19(100)]	1.39608e-12	5.86138e-05	1	1	4	Q9Y320	Q9Y320 [270-294]	Q9Y320 1xPhospho [S288(100)]	1	2664.2	1.46474e+07		High	High	4.793e-05	2.186e-08	4.43	66.1
FALSE	High	[K].AGDNIPEEQPVASTPTTVSDGENKK.[D]	2xPhospho [S19(98.3); S/T]	0.00174855	0.000171195	1	1	1	Q9Y320	Q9Y320 [270-294]	Q9Y320 2xPhospho [S288(98.3); S/T]	1	2744.17	513826		High	High	9.916e-05	0.001023	2.51	63.76
FALSE	High	[K].AGEAPTENPAPPTQQSSAE.[-]	1xPhospho [S17(98.7)]	3.42523e-05	0.000108823	1	1	4	P16989	P16989 [354-372]	P16989 1xPhospho [S370(98.7)]	0	1961.81	1.61184e+06		High	High	6.763e-05	0.0001324	2.92	49.91
FALSE	High	[K].AGEPDGESLDEQPSSSSSK.[R]	1xPhospho [S8(100)]	1.14972e-05	0.000108823	1	1	1	Q9H3Q1	Q9H3Q1 [57-75]	Q9H3Q1 1xPhospho [S64(100)]	0	1986.78		No Quan Values	High	High	6.763e-05	7.578e-05	2.85
FALSE	High	[K].AGEQQLSEPEDMEMEAGDTDDPPR.[I]	2xOxidation [M12; M14]; 1xPhospho [S7(100)]	1.40297e-11	5.86138e-05	1	1	2	Q93009	Q93009 [12-35]	Q93009 1xPhospho [S18(100)]	0	2759.03	1.98844e+06		High	High	4.793e-05	7.132e-08	3.31	59.33
FALSE	High	[K].AGEQQLSEPEDMEMEAGDTDDPPR.[I]	1xOxidation [M]; 1xPhospho [S7(100)]	6.30512e-16	5.86138e-05	1	1	14	Q93009	Q93009 [12-35]	Q93009 1xPhospho [S18(100)]	0	2743.04	11756752		High	High	4.793e-05	1.071e-13	4.83	79.72
FALSE	High	[K].AGEQQLSEPEDMEMEAGDTDDPPR.[I]	1xPhospho [S7(100)]	7.60743e-16	5.86138e-05	1	1	4	Q93009	Q93009 [12-35]	Q93009 1xPhospho [S18(100)]	0	2727.04	40181520		High	High	4.793e-05	4.589e-10	3.63	86.09
FALSE	High	[K].AGGKPSQSPSQEAAGEAVLGAK.[T]	1xPhospho [S8(98.5)]	0.000195941	0.000108823	1	1	1	P00519	P00519 [910-931]	P00519 1xPhospho [S917(98.5)]	0	2120	216804		High	High	6.763e-05	0.0003232	3.05	61.95
FALSE	High	[K].AGGSAALSPSK.[K]	1xPhospho [S8(99.7)]	1.92e-12	5.86138e-05	1	1	3	Q92522	Q92522 [24-34]	Q92522 1xPhospho [S31(99.7)]	0	1025.47	1.64132e+06		High	High	4.793e-05	2.565e-08	3.9	27.22
FALSE	High	[K].AGGSVESLR.[S]	1xPhospho [S4(100)]	7.41941e-05	0.000108823	1	1	1	O94885	O94885 [504-512]	O94885 1xPhospho [S507(100)]	0	955.424	508543		High	High	6.763e-05	0.0001966	2.52	40.06
FALSE	High	[K].AGHSDSDSGAELGPHPGGGAVYK.[A]	3xPhospho [S4(100); S6(100); S8(100)]	4.35085e-11	5.86138e-05	1	1	2	P57073	P57073 [181-203]	P57073 3xPhospho [S184(100); S186(100); S188(100)]	0	2405.88	1.05018e+06		High	High	4.793e-05	1.268e-07	3.74	63.57
FALSE	High	[K].AGHSDSDSGAELGPHPGGGAVYK.[A]	1xPhospho [S4(99.1)]	1.46982e-06	0.000108823	1	1	2	P57073	P57073 [181-203]	P57073 1xPhospho [S184(99.1)]	0	2245.95	399029		High	High	6.763e-05	2.645e-05	2.54	53.06
FALSE	High	[K].AGHSDSDSGAELGPHPGGGAVYK.[A]	2xPhospho [S6(98.8); S8(98.8)]	0.0335922	0.00242781	1	1	1	P57073	P57073 [181-203]	P57073 2xPhospho [S186(98.8); S188(98.8)]	0	2325.92	575894		High	High	0.001269	0.0166	1.77	58.02
FALSE	High	[K].AGIPQHHPPMAQNLQYPDDSDDEK.[K]	1xPhospho [S20(100)]	6.30512e-16	5.86138e-05	1	1	5	Q15223	Q15223 [403-426]	Q15223 1xPhospho [S422(100)]	0	2783.18	8.1043e+06		High	High	4.793e-05	2.842e-15	7.26	71.53
FALSE	High	[K].AGIPQHHPPMAQNLQYPDDSDDEKK.[A]	1xPhospho [S20(100)]	9.71475e-13	5.86138e-05	1	1	1	Q15223	Q15223 [403-427]	Q15223 1xPhospho [S422(100)]	1	2911.27	603329		High	High	4.793e-05	1.817e-08	2.97	65.53
FALSE	High	[K].AGLASPEEEDAVGK.[E]	1xPhospho [S5(100)]	3.35878e-10	5.86138e-05	1	1	3	Q9UNS1	Q9UNS1 [1145-1158]	Q9UNS1 1xPhospho [S1149(100)]	0	1452.63	1.13955e+06		High	High	4.793e-05	3.616e-07	3.28	60.62
FALSE	High	[K].AGLESGAEPGDGDSDTTK.[K]	2xPhospho [S5(100); S14(100)]	4.70407e-13	5.86138e-05	1	1	2	O60832	O60832 [481-498]	O60832 2xPhospho [S485(100); S494(100)]	0	1866.67	3.02999e+06		High	High	4.793e-05	1.252e-08	4.29	46.59
FALSE	High	[K].AGLESGAEPGDGDSDTTK.[K]	1xPhospho [S14(100)]	6.30512e-16	5.86138e-05	1	1	8	O60832	O60832 [481-498]	O60832 1xPhospho [S494(100)]	0	1786.7	9.76587e+07		High	High	4.793e-05	3.409e-12	5.91	42.37
FALSE	High	[K].AGLESGAEPGDGDSDTTKK.[K]	1xPhospho [S14(99.4)]	6.30512e-16	5.86138e-05	1	1	5	O60832	O60832 [481-499]	O60832 1xPhospho [S494(99.4)]	1	1914.8	5.63108e+06		High	High	4.793e-05	4.144e-13	5.98	35.78
FALSE	High	[K].AGLQMKSPEK.[K]	1xPhospho [S7(100)]	0.000673517	0.000108823	1	1	2	Q9BRQ0	Q9BRQ0 [34-43]	Q9BRQ0 1xPhospho [S40(100)]	1	1168.54	311317		High	High	6.763e-05	0.0006104	2.85	36.92
FALSE	High	[K].AGLSPANCQSDR.[V]	1xCarbamidomethyl [C8]; 1xPhospho [S4(100)]	6.3565e-05	0.000108823	1	1	1	Q14692	Q14692 [549-560]	Q14692 1xPhospho [S552(100)]	0	1355.54	3.33116e+06		High	High	6.763e-05	0.0001813	2.61	35.67
FALSE	High	[K].AGMSSNQSISSPVLDAVPR.[T]	1xOxidation [M3]; 1xPhospho [S11(99.1)]	1.2404e-07	5.86138e-05	1	1	1	Q9UQ35	Q9UQ35 [1394-1412]	Q9UQ35 1xPhospho [S1404(99.1)]	0	2011.92	4.2186e+06		High	High	4.793e-05	7.482e-06	3.38	96.84
FALSE	High	[K].AGMSSNQSISSPVLDAVPR.[T]	1xDeamidated [N6]; 1xPhospho [S11(100)]	5.98362e-11	5.86138e-05	1	1	2	Q9UQ35	Q9UQ35 [1394-1412]	Q9UQ35 1xPhospho [S1404(100)]	0	1996.9	1.38968e+06		High	High	4.793e-05	1.492e-07	3.49	104.26
FALSE	High	[K].AGMSSNQSISSPVLDAVPR.[T]	2xPhospho [S]	2.33457e-08	5.86138e-05	1	1	3	Q9UQ35	Q9UQ35 [1394-1412]		0	2075.89	4.35673e+06		High	High	4.793e-05	3.168e-06	3.69	105.26
FALSE	High	[K].AGMSSNQSISSPVLDAVPR.[T]	1xPhospho [S11(100)]	9.645e-10	5.86138e-05	1	1	2	Q9UQ35	Q9UQ35 [1394-1412]	Q9UQ35 1xPhospho [S1404(100)]	0	1995.92	30842920		High	High	4.793e-05	6.198e-07	3.71	102.15
FALSE	High	[K].AGMSSNQSISSPVLDAVPRTPSR.[E]	1xOxidation [M3]; 2xPhospho [S11(99.5); T20(99.5)]	6.30512e-16	5.86138e-05	1	1	2	Q9UQ35	Q9UQ35 [1394-1416]	Q9UQ35 2xPhospho [S1404(99.5); T1413(99.5)]	1	2533.12	4483964		High	High	4.793e-05	4.007e-11	5.37	89.39
FALSE	High	[K].AGMSSNQSISSPVLDAVPRTPSR.[E]	2xPhospho [S11(99.5); T20(99.5)]	6.30512e-16	5.86138e-05	1	1	3	Q9UQ35	Q9UQ35 [1394-1416]	Q9UQ35 2xPhospho [S1404(99.5); T1413(99.5)]	1	2517.12	17962478		High	High	4.793e-05	2.93e-15	7.72	94.67
FALSE	High	[K].AGMSSNQSISSPVLDAVPRTPSR.[E]	1xOxidation [M3]; 1xPhospho [T20(99.5)]	8.66109e-14	5.86138e-05	1	1	1	Q9UQ35	Q9UQ35 [1394-1416]	Q9UQ35 1xPhospho [T1413(99.5)]	1	2453.15	400504		High	High	4.793e-05	5.27e-09	3.21	86.98
FALSE	High	[K].AGMSSNQSISSPVLDAVPRTPSR.[E]	1xPhospho [T20(99.1)]	2.12761e-09	5.86138e-05	1	1	2	Q9UQ35	Q9UQ35 [1394-1416]	Q9UQ35 1xPhospho [T1413(99.1)]	1	2437.15	1.63607e+06		High	High	4.793e-05	9.293e-07	2.54	92.19
FALSE	High	[K].AGMSSNQSISSPVLDAVPRTPSRER.[S]	2xPhospho [T20(100); S22(100)]	6.30512e-16	5.86138e-05	1	1	2	Q9UQ35	Q9UQ35 [1394-1418]	Q9UQ35 2xPhospho [T1413(100); S1415(100)]	2	2802.26	7271009		High	High	4.793e-05	4.906e-11	5.75	89.39
FALSE	High	[K].AGMSSNQSISSPVLDAVPRTPSRER.[S]	1xDeamidated [Q7]; 2xPhospho [T20(100); S22(100)]	2.36306e-10	5.86138e-05	1	1	1	Q9UQ35	Q9UQ35 [1394-1418]	Q9UQ35 2xPhospho [T1413(100); S1415(100)]	2	2803.25		No Quan Values	High	High	4.793e-05	3.015e-07	6.45
FALSE	High	[K].AGMSSNQSISSPVLDAVPRTPSRER.[S]	3xPhospho [T20(100); S22(100); S]	6.30512e-16	5.86138e-05	1	1	1	Q9UQ35	Q9UQ35 [1394-1418]	Q9UQ35 3xPhospho [T1413(100); S1415(100); S]	2	2882.23	7343278		High	High	4.793e-05	3.213e-11	7.74	91.49
FALSE	High	[K].AGNSDSEEDDANGRVELILEPK.[D]	2xDeamidated [N3; N12]; 2xPhospho [S4(100); S6(100)]	1.171e-12	5.86138e-05	2	2	2	Q9Y4E1; Q641Q2	Q9Y4E1 [155-176]; Q641Q2 [155-176]	Q9Y4E1 2xPhospho [S158(100); S160(100)]; Q641Q2 2xPhospho [S158(100); S160(100)]	1	2520.01	1.60812e+06	Shared	High	High	4.793e-05	1.99e-08	3.38	103.34
FALSE	High	[K].AGNSDSEEDDANGRVELILEPK.[D]	1xDeamidated [N12]; 2xPhospho [S4(100); S6(100)]	7.18534e-14	5.86138e-05	2	2	9	Q9Y4E1; Q641Q2	Q9Y4E1 [155-176]; Q641Q2 [155-176]	Q9Y4E1 2xPhospho [S158(100); S160(100)]; Q641Q2 2xPhospho [S158(100); S160(100)]	1	2519.02	2.5621e+07	Shared	High	High	4.793e-05	4.787e-09	4.41	102.52
FALSE	High	[K].AGNSDSEEDDANGRVELILEPK.[D]	2xPhospho [S4(100); S6(100)]	5.45317e-12	5.86138e-05	2	2	6	Q9Y4E1; Q641Q2	Q9Y4E1 [155-176]; Q641Q2 [155-176]	Q9Y4E1 2xPhospho [S158(100); S160(100)]; Q641Q2 2xPhospho [S158(100); S160(100)]	1	2518.04	6.83225e+06	Shared	High	High	4.793e-05	4.392e-08	4.59	101.95
FALSE	High	[K].AGNSDSEEDDANGRVELILEPK.[D]	1xDeamidated [N12]; 1xPhospho [S4(100)]	1.90621e-09	5.86138e-05	2	2	1	Q9Y4E1; Q641Q2	Q9Y4E1 [155-176]; Q641Q2 [155-176]	Q9Y4E1 1xPhospho [S158(100)]; Q641Q2 1xPhospho [S158(100)]	1	2439.06	1110237	Shared	High	High	4.793e-05	8.806e-07	3.25	97.3
FALSE	High	[K].AGPDLPSLPSHALEDEGWAAAAPSPGSAR.[S]	1xPhospho [S27(100)]	6.30512e-16	5.86138e-05	1	1	5	Q9H3Q1	Q9H3Q1 [269-297]	Q9H3Q1 1xPhospho [S295(100)]	0	2907.33	1.00002e+07		High	High	4.793e-05	6.305e-16	6.69	114.78
FALSE	High	[K].AGPDLPSLPSHALEDEGWAAAAPSPGSAR.[S]	2xPhospho [S24(100); S27(100)]	6.30512e-16	5.86138e-05	1	1	4	Q9H3Q1	Q9H3Q1 [269-297]	Q9H3Q1 2xPhospho [S292(100); S295(100)]	0	2987.3	1.78254e+07		High	High	4.793e-05	6.305e-16	7.43	119.36
FALSE	High	[K].AGPEEPGDSPPLR.[H]	1xPhospho [S9(100)]	0.00180205	0.000171195	1	1	2	Q12770	Q12770 [843-855]	Q12770 1xPhospho [S851(100)]	0	1401.6		No Quan Values	High	High	9.916e-05	0.00104	1.76
FALSE	High	[K].AGPTLTDENGDDLGLPPSPGDTSYYQDQVDDFHEAR.[S]	3xDeamidated [N9; Q26; Q28]; 1xPhospho [T4(95.8)]	2.869e-13	5.86138e-05	1	1	1	Q9NQZ2	Q9NQZ2 [20-55]	Q9NQZ2 1xPhospho [T23(95.8)]	0	3975.62	1.11895e+06		High	High	4.793e-05	9.737e-09	4.86	110.98
FALSE	High	[K].AGPTLTDENGDDLGLPPSPGDTSYYQDQVDDFHEAR.[S]	1xDeamidated [N/Q]; 1xPhospho [S18(100)]	6.30512e-16	5.86138e-05	1	1	7	Q9NQZ2	Q9NQZ2 [20-55]	Q9NQZ2 1xPhospho [S37(100)]	0	3973.66	1.94777e+07		High	High	4.793e-05	6.305e-16	6.54	111.16
FALSE	High	[K].AGPTLTDENGDDLGLPPSPGDTSYYQDQVDDFHEAR.[S]	1xPhospho [S18(100)]	6.30512e-16	5.86138e-05	1	1	3	Q9NQZ2	Q9NQZ2 [20-55]	Q9NQZ2 1xPhospho [S37(100)]	0	3972.67	2961293		High	High	4.793e-05	6.305e-16	6.14	110.62
FALSE	High	[K].AGRPVMPPPQVPLPTSSISPAK.[M]	1xPhospho [S/T]	7.9623e-11	5.86138e-05	1	1	2	P42684	P42684 [1036-1057]		0	2307.19	1.15555e+06		High	High	4.793e-05	1.726e-07	3.39	102.4
FALSE	High	[K].AGSALPGFANSPAGSTSVVLVPPAHGTLVPDGNK.[A]	1xPhospho [S/T]	1.86719e-05	0.000108823	1	1	1	O15027	O15027 [947-980]		0	3265.63	428858		High	High	6.763e-05	9.698e-05	2.64	121.02
FALSE	High	[K].AGSDGDIMDSSTEAPPISIK.[S]	1xPhospho [S3(100)]	5.65068e-07	5.86138e-05	1	1	1	Q6F5E8	Q6F5E8 [1244-1263]	Q6F5E8 1xPhospho [S1246(100)]	0	2070.89	411831		High	High	4.793e-05	1.623e-05	2.47	101.39
FALSE	High	[K].AGSEPETSRPSPLGSYSPIR.[S]	2xPhospho [S11(100); S15(100)]	3.13579e-05	0.000108823	1	1	1	Q8N2Y8	Q8N2Y8 [765-784]	Q8N2Y8 2xPhospho [S775(100); S779(100)]	0	2247.97	764845		High	High	6.763e-05	0.0001266	2.76	80.56
FALSE	High	[K].AGSLDLNFTSPSR.[Q]	1xPhospho [S3(100)]	1.71824e-10	5.86138e-05	1	1	2	Q8TEJ3	Q8TEJ3 [795-807]	Q8TEJ3 1xPhospho [S797(100)]	0	1444.65	1.22361e+06		High	High	4.793e-05	2.571e-07	3.11	97.9
FALSE	High	[K].AGSQEAEVGSDGER.[V]	1xPhospho [S10(100)]	8.36113e-10	5.86138e-05	1	1	1	Q9UK96	Q9UK96 [333-346]	Q9UK96 1xPhospho [S342(100)]	0	1471.57	147778		High	High	4.793e-05	5.758e-07	3.11	25.33
FALSE	High	[K].AGSSAAGASGWTSAGSLNSVPTNSAQQGHNSPDSPVTSAAK.[G]	1xPhospho [S34(99.3)]	6.30512e-16	5.86138e-05	1	1	2	Q86XP3	Q86XP3 [721-761]	Q86XP3 1xPhospho [S754(99.3)]	0	3892.74	6.12094e+06		High	High	4.793e-05	6.305e-16	8.09	84.85
FALSE	High	[K].AGSSAAGASGWTSAGSLNSVPTNSAQQGHNSPDSPVTSAAK.[G]	1xDeamidated [N18]; 1xPhospho [S34(97.4)]	4.86728e-15	5.86138e-05	1	1	2	Q86XP3	Q86XP3 [721-761]	Q86XP3 1xPhospho [S754(97.4)]	0	3893.72	2.57249e+06		High	High	4.793e-05	1.204e-09	5.11	85.33
FALSE	High	[K].AGSSAAGASGWTSAGSLNSVPTNSAQQGHNSPDSPVTSAAK.[G]	2xDeamidated [Q/N]; 1xPhospho [S31(99.1)]	6.30512e-16	5.86138e-05	1	1	3	Q86XP3	Q86XP3 [721-761]	Q86XP3 1xPhospho [S751(99.1)]	0	3894.7	529562		High	High	4.793e-05	1.503e-10	4.23	83.91
FALSE	High	[K].AGSSAAGASGWTSAGSLNSVPTNSAQQGHNSPDSPVTSAAK.[G]	3xDeamidated [N18; N23; N30]; 1xPhospho [S34(97.8)]	1.43414e-11	5.86138e-05	1	1	1	Q86XP3	Q86XP3 [721-761]	Q86XP3 1xPhospho [S754(97.8)]	0	3895.69	442216		High	High	4.793e-05	7.194e-08	3.94	86.44
FALSE	High	[K].AGSSAAGASGWTSAGSLNSVPTNSAQQGHNSPDSPVTSAAK.[G]	2xPhospho [S34(100); T/S]	4.6703e-10	5.86138e-05	1	1	1	Q86XP3	Q86XP3 [721-761]	Q86XP3 2xPhospho [S754(100); T/S]	0	3972.7		No Quan Values	High	High	4.793e-05	4.274e-07	3.54
FALSE	High	[K].AGSSAAGASGWTSAGSLNSVPTNSAQQGHNSPDSPVTSAAK.[G]	1xDeamidated [Q26]; 2xPhospho [S34(100); T/S]	2.48143e-09	5.86138e-05	1	1	1	Q86XP3	Q86XP3 [721-761]	Q86XP3 2xPhospho [S754(100); T/S]	0	3973.69		No Quan Values	High	High	4.793e-05	1.008e-06	3.16
FALSE	High	[K].AGSSPAQGAQNEPPR.[L]	1xPhospho [S]	1.13862e-11	5.86138e-05	1	1	7	Q9UGU0	Q9UGU0 [556-570]		0	1546.66	1.46926e+06		High	High	4.793e-05	6.385e-08	3.14	28.73
FALSE	High	[K].AGSSPCLGSSSAASSPPPPASR.[L]	1xCarbamidomethyl [C6]; 1xPhospho [S]	2.20143e-11	5.86138e-05	1	1	4	Q6ZRS2	Q6ZRS2 [260-281]		0	2107.91	2.05946e+06		High	High	4.793e-05	8.966e-08	4.03	52.25
FALSE	High	[K].AGTPVSELTK.[Q]	1xPhospho [T3(100)]	0.000304186	0.000108823	1	1	1	O75113	O75113 [240-249]	O75113 1xPhospho [T242(100)]	0	1082.51	830778		High	High	6.763e-05	0.000406	2.11	60.55
FALSE	High	[K].AGTVSPGKEDPVSSR.[R]	1xPhospho [S5(100)]	4.85064e-09	5.86138e-05	1	1	3	Q7Z2K8	Q7Z2K8 [448-462]	Q7Z2K8 1xPhospho [S452(100)]	1	1566.72	1.4315e+06		High	High	4.793e-05	1.42e-06	3.27	42.79
FALSE	High	[K].AGVVNGTGAPGQSPGAGR.[A]	1xDeamidated [N5]; 1xPhospho [S13(100)]	2.869e-13	5.86138e-05	1	1	3	Q13330	Q13330 [374-391]	Q13330 1xPhospho [S386(100)]	0	1633.73	789098		High	High	4.793e-05	9.729e-09	3.21	44.11
FALSE	High	[K].AGYSTDESSSSSLHATR.[T]	2xPhospho [S4(100); T5(100)]	7.36441e-09	5.86138e-05	1	1	3	P51116	P51116 [407-423]	P51116 2xPhospho [S410(100); T411(100)]	0	1915.71	4938743		High	High	4.793e-05	1.758e-06	3.1	43.49
FALSE	High	[K].AGYSTDESSSSSLHATR.[T]	1xPhospho [T5(100)]	1.17812e-13	5.86138e-05	1	1	1	P51116	P51116 [407-423]	P51116 1xPhospho [T411(100)]	0	1835.74	2.36314e+06		High	High	4.793e-05	6.172e-09	2.85	38.37
FALSE	High	[K].AHASLMSPGR.[R]	1xPhospho [S7(100)]	0.00289914	0.000171195	1	1	1	Q14207	Q14207 [201-210]	Q14207 1xPhospho [S207(100)]	0	1106.48	1.74152e+06		High	High	9.916e-05	0.00137	2.52	41.57
FALSE	High	[K].AHEEQDEESQDNLFSSDR.[A]	1xPhospho [S9(100)]	2.78047e-06	0.000108823	1	1	1	Q15058	Q15058 [1284-1301]	Q15058 1xPhospho [S1292(100)]	0	2215.84	243906		High	High	6.763e-05	3.66e-05	2.17	61.08
FALSE	High	[K].AHLGSSDNVATMSNEER.[S]	1xPhospho [S/T]	6.32878e-13	5.86138e-05	1	1	1	Q9Y6X4	Q9Y6X4 [522-538]		0	1897.77	7.28383e+06		High	High	4.793e-05	1.46e-08	5.06	54.34
FALSE	High	[K].AHLPLGQSNSCGSVLPPSLAAMAK.[D]	1xCarbamidomethyl [C11]; 1xPhospho [S10(100)]	5.37322e-15	5.86138e-05	1	1	4	Q86SQ0	Q86SQ0 [925-948]	Q86SQ0 1xPhospho [S934(100)]	0	2486.19	1.26766e+06		High	High	4.793e-05	1.265e-09	3.36	118.36
FALSE	High	[K].AHLPLGQSNSCGSVLPPSLAAMAK.[D]	1xCarbamidomethyl [C11]; 1xDeamidated [N9]; 1xPhospho [S]	0.0170474	0.0010987	1	1	3	Q86SQ0	Q86SQ0 [925-948]		0	2487.18	135274		High	High	0.0005921	0.005562	1.59	121.14
FALSE	High	[K].AHPLTQPSSPPNQCANVMAGDDQIR.[F]	1xCarbamidomethyl [C14]; 1xPhospho [S/T]	1.57545e-12	5.86138e-05	1	1	1	Q8NFU7	Q8NFU7 [1296-1320]		0	2784.22	744851		High	High	4.793e-05	2.325e-08	3.84	78.46
FALSE	High	[K].AHPLTQPSSPPNQCANVMAGDDQIR.[F]	1xCarbamidomethyl [C14]; 1xDeamidated [Q13]; 1xPhospho [S9(99.5)]	7.22905e-15	5.86138e-05	1	1	1	Q8NFU7	Q8NFU7 [1296-1320]	Q8NFU7 1xPhospho [S1304(99.5)]	0	2785.21		No Quan Values	High	High	4.793e-05	1.473e-09	4.62
FALSE	High	[K].AHPPVTSAPLSPPQPNDLYK.[N]	1xPhospho [S11(100)]	8.43122e-15	5.86138e-05	1	1	6	Q4VCS5	Q4VCS5 [190-209]	Q4VCS5 1xPhospho [S200(100)]	0	2209.07	5.19951e+07		High	High	4.793e-05	1.599e-09	4.88	94.31
FALSE	High	[K].AHPPVTSAPLSPPQPNDLYK.[N]	1xDeamidated [N/Q]; 1xPhospho [S11(100)]	1.30059e-13	5.86138e-05	1	1	25	Q4VCS5	Q4VCS5 [190-209]	Q4VCS5 1xPhospho [S200(100)]	0	2210.05	1.11994e+07		High	High	4.793e-05	6.492e-09	4.9	92.03
FALSE	High	[K].AHQGTGAGISPVILNSGEGK.[E]	1xPhospho [S10(100)]	8.08075e-08	5.86138e-05	1	1	2	Q8IZD4	Q8IZD4 [138-157]	Q8IZD4 1xPhospho [S147(100)]	0	1972.95	795979		High	High	4.793e-05	6.002e-06	2.89	79.76
FALSE	High	[K].AHSEEDVPILIPETTSK.[N]	1xPhospho [S3(100)]	2.51484e-05	0.000108823	1	1	2	O15090	O15090 [1139-1155]	O15090 1xPhospho [S1141(100)]	0	1945.92	147476		High	High	6.763e-05	0.000113	2.36	99.02
FALSE	High	[K].AHSEVFTKPSGQQTLSPDR.[Q]	1xPhospho [T/S]	0.000508316	0.000108823	1	1	2	P15822	P15822 [2667-2685]		0	2165	1673018		High	High	6.763e-05	0.0005275	3.64	53.7
FALSE	High	[K].AHSLMELSPSAPPGGSPHLDSSR.[S]	1xPhospho [S16(100)]	6.30512e-16	5.86138e-05	1	1	3	Q13586	Q13586 [593-615]	Q13586 1xPhospho [S608(100)]	0	2410.09	2.18627e+06		High	High	4.793e-05	1.664e-10	4.68	86.42
FALSE	High	[K].AHSSPDLDSGSEEDGK.[E]	2xPhospho [S9(100); S11(100)]	0.00863901	0.000532768	1	1	1	Q6UXM1	Q6UXM1 [1071-1086]	Q6UXM1 2xPhospho [S1079(100); S1081(100)]	0	1790.62	330450		High	High	0.0002815	0.002807	2.14	31.9
FALSE	High	[K].AHVEHMQSLPEDPLETSK.[E]	1xPhospho [T/S]	2.30297e-13	5.86138e-05	1	1	3	Q13029	Q13029 [1240-1257]		0	2127.94	2391921		High	High	4.793e-05	8.688e-09	5.33	80.37
FALSE	High	[K].AHVEHMQSLPEDPLETSK.[E]	1xOxidation [M6]; 1xPhospho [T/S]	3.93667e-09	5.86138e-05	1	1	1	Q13029	Q13029 [1240-1257]		0	2143.94	508395		High	High	4.793e-05	1.273e-06	3.04	69.36
FALSE	High	[K].AIEDEGGNPDEIEITSEGNKK.[T]	1xPhospho [S16(99.3)]	5.30238e-11	5.86138e-05	1	1	1	Q15424	Q15424 [64-84]	Q15424 1xPhospho [S79(99.3)]	1	2325.01	525889		High	High	4.793e-05	1.406e-07	4.22	68.45
FALSE	High	[K].AIGGIILTASHNPGGPNGDFGIK.[F]	1xPhospho [S10(100)]	6.30512e-16	5.86138e-05	1	1	5	P36871	P36871 [108-130]	P36871 1xPhospho [S117(100)]	0	2286.13	1.40301e+07		High	High	4.793e-05	7.402e-16	5.65	110.35
FALSE	High	[K].AIGGIILTASHNPGGPNGDFGIK.[F]	1xDeamidated [N17]; 1xPhospho [S10(100)]	6.30512e-16	5.86138e-05	1	1	12	P36871	P36871 [108-130]	P36871 1xPhospho [S117(100)]	0	2287.11	8.33465e+07		High	High	4.793e-05	3.272e-14	4.26	111.89
FALSE	High	[K].AIGGIILTASHNPGGPNGDFGIK.[F]	2xDeamidated [N12; N17]; 1xPhospho [S10(100)]	6.30512e-16	5.86138e-05	1	1	5	P36871	P36871 [108-130]	P36871 1xPhospho [S117(100)]	0	2288.1	1.17839e+06		High	High	4.793e-05	1.534e-11	4.57	113.2
FALSE	High	[K].AIGSDTSDIVHIWCPEGMK.[T]	1xCarbamidomethyl [C14]; 1xPhospho [S/T]	0.0213868	0.00125359	1	1	1	Q71F23	Q71F23 [226-244]		0	2195.95	96024.3		High	High	0.0006654	0.007847	1.43	118.79
FALSE	High	[K].AIGSGESETPPSTPTAQEPSSSGGFEFFR.[N]	2xPhospho [T9(100); T13(99.4)]	6.30512e-16	5.86138e-05	1	1	1	Q4ADV7	Q4ADV7 [984-1012]	Q4ADV7 2xPhospho [T992(100); T996(99.4)]	0	3117.28		No Quan Values	High	High	4.793e-05	3.54e-11	4.53
FALSE	High	[K].AIGSSPLGSGEGLLGLSPGPNGHSHLLK.[V]	1xDeamidated [N21]; 2xPhospho [S5(99.3); S17(100)]	6.57317e-12	5.86138e-05	1	1	2	Q8IY67	Q8IY67 [508-535]	Q8IY67 2xPhospho [S512(99.3); S524(100)]	0	2813.33	2.00083e+06		High	High	4.793e-05	4.831e-08	3.39	118.65
FALSE	High	[K].AIPVSPSAVEEDEDEDGHTVVATAR.[G]	1xPhospho [S5(100)]	6.30512e-16	5.86138e-05	1	1	2	Q07157	Q07157 [1613-1637]	Q07157 1xPhospho [S1617(100)]	0	2674.19	6.12762e+06		High	High	4.793e-05	8.498e-16	3.1	92.64
FALSE	High	[K].AIQEGANSIVSSLHQAAAAACLSR.[Q]	1xCarbamidomethyl [C21]; 1xPhospho [S23(100)]	3.96062e-10	5.86138e-05	1	1	1	P25054	P25054 [2103-2126]	P25054 1xPhospho [S2125(100)]	0	2505.19	300420		High	High	4.793e-05	3.934e-07	4.01	114.64
FALSE	High	[K].AISSANLLVR.[S]	1xPhospho [S3(100)]	1.51168e-07	5.86138e-05	1	1	1	Q32P44	Q32P44 [174-183]	Q32P44 1xPhospho [S176(100)]	0	1123.59	352492		High	High	4.793e-05	8.24e-06	2.71	91.75
FALSE	High	[K].AITPPLPESTVPFSNGVLK.[G]	1xDeamidated [N15]; 1xPhospho [T3(100)]	0.00237401	0.000171195	1	1	1	Q92667	Q92667 [531-549]	Q92667 1xPhospho [T533(100)]	0	2048.04	1.23175e+06		High	High	9.916e-05	0.001216	2.46	121.95
FALSE	High	[K].AITPPQQPYK.[K]	1xPhospho [T3(100)]	0.000321331	0.000108823	1	1	4	Q9NYV4	Q9NYV4 [690-699]	Q9NYV4 1xPhospho [T692(100)]	0	1222.59	1.14234e+06		High	High	6.763e-05	0.000417	2.46	60.58
FALSE	High	[K].AKDPPRSPPDSESEQLLLETER.[L]	1xPhospho [S/T]	0.01438	0.000814805	1	1	1	Q53GL0	Q53GL0 [336-357]		2	2574.21	100905		High	High	0.0004219	0.004491	1.87	82.7
FALSE	High	[K].AKEQEAEPEEQEEDSSSDPR.[L]	1xPhospho [S]	3.06733e-05	0.000108823	1	1	1	P55081	P55081 [66-85]		1	2369.93	280187		High	High	6.763e-05	0.0001248	2.47	29.21
FALSE	High	[K].AKPAMPQDSVPSPR.[S]	1xOxidation [M5]; 1xPhospho [S12(100)]	1.45548e-08	5.86138e-05	1	1	4	P53396	P53396 [470-483]	P53396 1xPhospho [S481(100)]	0	1576.72	1.28103e+06		High	High	4.793e-05	2.492e-06	3.03	40.32
FALSE	High	[K].AKPAMPQDSVPSPR.[S]	1xPhospho [S12(100)]	1.97302e-05	0.000108823	1	1	1	P53396	P53396 [470-483]	P53396 1xPhospho [S481(100)]	0	1560.72	1.63829e+06		High	High	6.763e-05	9.995e-05	2.85	53.34
FALSE	High	[K].AKPESVSTCSVTSPDDMSTK.[S]	1xCarbamidomethyl [C9]; 1xPhospho [T/S]	0.00166247	0.000108823	1	1	1	Q7Z5J4	Q7Z5J4 [548-567]		0	2206.92	217851		High	High	6.763e-05	0.0009963	1.84	54.24
FALSE	High	[K].AKPPADPAAAASPCR.[A]	1xCarbamidomethyl [C14]; 1xPhospho [S12(100)]	6.30512e-16	5.86138e-05	1	1	1	Q9GZT9	Q9GZT9 [114-128]	Q9GZT9 1xPhospho [S125(100)]	0	1559.7	2237567		High	High	4.793e-05	7.022e-11	4.31	38.81
FALSE	High	[K].AKPVGSPLFK.[F]	1xPhospho [S6(100)]	0.0123573	0.000700959	1	1	2	Q92576	Q92576 [278-287]	Q92576 1xPhospho [S283(100)]	0	1123.59	1.07911e+06		High	High	0.0003654	0.003843	2.13	69.47
FALSE	High	[K].AKPVVSDFDSDEEQDER.[E]	2xPhospho [S6(100); S10(100)]	0.000198111	0.000108823	1	1	3	P51531	P51531 [1563-1579]	P51531 2xPhospho [S1568(100); S1572(100)]	0	2125.8	830071		High	High	6.763e-05	0.0003252	3.31	66.33
FALSE	High	[K].AKPVVSDFDSDEEQDER.[E]	1xPhospho [S10(100)]	0.00598214	0.000227989	1	1	1	P51531	P51531 [1563-1579]	P51531 1xPhospho [S1572(100)]	0	2045.83		No Quan Values	High	High	0.0001272	0.002158	1.84
FALSE	High	[K].AKQEPEVNGGSGDAVPSGNEVSENMEEEAENQAESR.[A]	1xDeamidated [N8]; 1xPhospho [S11(100)]	4.50179e-13	5.86138e-05	1	1	1	P49321	P49321 [735-770]	P49321 1xPhospho [S745(100)]	1	3855.58		No Quan Values	High	High	4.793e-05	1.226e-08	4.71
FALSE	High	[K].AKSEDSDVELSD.[-]	2xPhospho [S3(99.6); S11(100)]	0.0546533	0.00317752	1	1	1	Q5VZL5	Q5VZL5 [1537-1548]	Q5VZL5 2xPhospho [S1539(99.6); S1547(100)]	1	1454.5	1.81835e+06		High	High	0.00176	0.02875	2.03	41.83
FALSE	High	[K].AKSPAPGLASGDRPPSVSSVHSEGDCNR.[R]	1xCarbamidomethyl [C26]; 1xPhospho [S3(100)]	2.14055e-10	5.86138e-05	1	1	1	Q9Y618	Q9Y618 [2411-2438]	Q9Y618 1xPhospho [S2413(100)]	1	2915.31	1.06068e+06		High	High	4.793e-05	2.873e-07	2.01	55.84
FALSE	High	[K].AKSPAPGLASGDRPPSVSSVHSEGDCNRR.[T]	1xCarbamidomethyl [C26]; 1xPhospho [S3(100)]	9.97962e-12	5.86138e-05	1	1	2	Q9Y618	Q9Y618 [2411-2439]	Q9Y618 1xPhospho [S2413(100)]	2	3071.41	2.40178e+06		High	High	4.793e-05	5.99e-08	3.05	50.92
FALSE	High	[K].AKSPISSGSGGSHMSGTSSSSGMK.[S]	1xPhospho [S3(100)]	6.30512e-16	5.86138e-05	1	1	3	Q15648	Q15648 [1221-1244]	Q15648 1xPhospho [S1223(100)]	1	2291.96	4233266		High	High	4.793e-05	1.9e-14	4.34	32.33
FALSE	High	[K].AKSPISSGSGGSHMSGTSSSSGMK.[S]	1xOxidation [M]; 1xPhospho [S3(100)]	6.28334e-10	5.86138e-05	1	1	3	Q15648	Q15648 [1221-1244]	Q15648 1xPhospho [S1223(100)]	1	2307.96	1.22043e+06		High	High	4.793e-05	4.972e-07	3.82	23.28
FALSE	High	[K].AKSPTPSPSPPR.[N]	3xPhospho [S3(100); T5(100); S9(100)]	0.0337136	0.00242781	1	1	1	Q8IYB3	Q8IYB3 [789-800]	Q8IYB3 3xPhospho [S791(100); T793(100); S797(100)]	1	1461.56	337816		High	High	0.001296	0.01673	1.95	31.85
FALSE	High	[K].AKSPTPSPSPPRNSDQEGGGK.[K]	3xPhospho [S3(100); S14(100); S/T]	1.82647e-05	0.000108823	1	1	1	Q8IYB3	Q8IYB3 [789-809]	Q8IYB3 3xPhospho [S791(100); S802(100); S/T]	2	2333.92	1.00811e+06		High	High	6.763e-05	9.576e-05	3.09	32.02
FALSE	High	[K].AKSPVPKSPVEEAK.[S]	2xPhospho [S3(100); S8(100)]	1.90119e-14	5.86138e-05	1	1	7	P07197	P07197 [678-691]	P07197 2xPhospho [S680(100); S685(100)]	2	1626.75	3.92625e+07		High	High	4.793e-05	2.416e-09	5.4	38.17
FALSE	High	[K].AKSPVPKSPVEEK.[G]	2xPhospho [S3(100); S8(100)]	1.13992e-13	5.86138e-05	1	1	4	P07197	P07197 [613-625]	P07197 2xPhospho [S615(100); S620(100)]	2	1555.72	33689976		High	High	4.793e-05	6.061e-09	5.5	32.93
FALSE	High	[K].AKSTQDLSEGISR.[K]	1xPhospho [S3(100)]	4.08868e-08	5.86138e-05	1	1	3	P24588	P24588 [176-188]	P24588 1xPhospho [S178(100)]	1	1471.68	1.22295e+06		High	High	4.793e-05	4.235e-06	3.08	43.36
FALSE	High	[K].AKTDHGAEIVYKSPVVSGDTSPR.[H]	2xPhospho [S13(100); T/S/Y]	6.30512e-16	5.86138e-05	1	1	3	P10636	P10636 [701-723]	P10636 2xPhospho [S713(100); T/S/Y]	2	2574.16	9.78109e+06		High	High	4.793e-05	1.074e-10	5.98	59.73
FALSE	High	[K].AKTDHGAEIVYKSPVVSGDTSPR.[H]	3xPhospho [S13(100); S17(100); S21(99.4)]	6.30512e-16	5.86138e-05	1	1	5	P10636	P10636 [701-723]	P10636 3xPhospho [S713(100); S717(100); S721(99.4)]	2	2654.13	27262158		High	High	4.793e-05	3.417e-12	7.55	62.54
FALSE	High	[K].ALAEEASEEELPSDVDLNDPYFAEEVK.[Q]	1xPhospho [S13(100)]	6.30512e-16	5.86138e-05	1	1	2	Q9H501	Q9H501 [651-677]	Q9H501 1xPhospho [S663(100)]	0	3089.34	5.94614e+06		High	High	4.793e-05	3.277e-14	5.57	119.97
FALSE	High	[K].ALAEEASEEELPSDVDLNDPYFAEEVK.[Q]	1xDeamidated [N18]; 1xPhospho [S13(100)]	6.30512e-16	5.86138e-05	1	1	4	Q9H501	Q9H501 [651-677]	Q9H501 1xPhospho [S663(100)]	0	3090.32	282793		High	High	4.793e-05	5.14e-11	4.94	119.96
FALSE	High	[K].ALAEEASEEELPSDVDLNDPYFAEEVK.[Q]	2xPhospho [S7(100); S13(100)]	1.14424e-10	5.86138e-05	1	1	1	Q9H501	Q9H501 [651-677]	Q9H501 2xPhospho [S657(100); S663(100)]	0	3169.31		No Quan Values	High	High	4.793e-05	2.088e-07	3.6
FALSE	High	[K].ALAPADLMEHHSGSQGPLLTTGDLGK.[E]	1xPhospho [S/T]	1.5796e-07	5.86138e-05	1	1	3	Q15648	Q15648 [940-965]		0	2696.27	2.17837e+06		High	High	4.793e-05	8.428e-06	3.89	106.01
FALSE	High	[K].ALAPADLMEHHSGSQGPLLTTGDLGK.[E]	2xPhospho [S12(100); S14(100)]	0.175457	0.00769765	1	1	1	Q15648	Q15648 [940-965]	Q15648 2xPhospho [S951(100); S953(100)]	0	2776.24	82055.9		High	High	0.004119	0.0827	1.46	111.45
FALSE	High	[K].ALCHTTSSPLPGDVK.[V]	1xCarbamidomethyl [C3]; 1xPhospho [T/S]	0.0103229	0.00058336	1	1	1	Q9H6S1	Q9H6S1 [294-308]		0	1662.76	201033		High	High	0.0003061	0.003248	1.53	65.19
FALSE	High	[K].ALDISLSSGEEDEGDEEDSTAGTTK.[Q]	1xPhospho [S/T]	1.98661e-14	5.86138e-05	1	1	3	Q8IY81	Q8IY81 [329-353]		0	2636.06	1.83559e+06		High	High	4.793e-05	2.479e-09	4.39	87.26
FALSE	High	[K].ALDISLSSGEEDEGDEEDSTAGTTK.[Q]	3xPhospho [S5(100); S7(100); S8(100)]	1.63815e-13	5.86138e-05	1	1	4	Q8IY81	Q8IY81 [329-353]	Q8IY81 3xPhospho [S333(100); S335(100); S336(100)]	0	2795.99	917151		High	High	4.793e-05	7.278e-09	4.68	89.14
FALSE	High	[K].ALDISLSSGEEDEGDEEDSTAGTTK.[Q]	2xPhospho [S5(100); S8(99.6)]	6.30512e-16	5.86138e-05	1	1	4	Q8IY81	Q8IY81 [329-353]	Q8IY81 2xPhospho [S333(100); S336(99.6)]	0	2716.03	75869864		High	High	4.793e-05	7.878e-12	6.08	90.16
FALSE	High	[K].ALDPAPLARPSPAGSAQTSPELEHR.[V]	2xPhospho [S11(98.4); S19(99.2)]	2.01387e-09	5.86138e-05	1	1	1	Q2M3C6	Q2M3C6 [457-481]	Q2M3C6 2xPhospho [S467(98.4); S475(99.2)]	0	2728.25	727351		High	High	4.793e-05	9.053e-07	3.83	82.59
FALSE	High	[K].ALDQSDNDMSAVYR.[A]	1xPhospho [S5(100)]	0.015524	0.000930244	1	1	1	Q49A26	Q49A26 [536-549]	Q49A26 1xPhospho [S540(100)]	0	1664.66	145860		High	High	0.0004794	0.004935	1.42	72.97
FALSE	High	[K].ALDSNSLENDDLSAPGREPGHFNPESR.[E]	1xPhospho [S6(99.5)]	6.30512e-16	5.86138e-05	1	1	3	Q32MZ4	Q32MZ4 [763-789]	Q32MZ4 1xPhospho [S768(99.5)]	1	3004.31	6.3292e+06		High	High	4.793e-05	8.512e-12	4.18	82.18
FALSE	High	[K].ALDVSASDDEIAR.[L]	1xPhospho [S7(100)]	7.82767e-10	5.86138e-05	1	1	1	P13798	P13798 [181-193]	P13798 1xPhospho [S187(100)]	0	1441.62	2.65375e+06		High	High	4.793e-05	5.584e-07	3.56	73.62
FALSE	High	[K].ALELPLAASSIPRPRTPSPESHR.[S]	2xPhospho [T16(98.8); S18(100)]	7.52804e-09	5.86138e-05	1	1	3	Q66K74	Q66K74 [623-645]	Q66K74 2xPhospho [T638(98.8); S640(100)]	1	2642.29	64121364		High	High	4.793e-05	1.78e-06	3.99	103.31
FALSE	High	[K].ALELPLAASSIPRPRTPSPESHRSPAEGSER.[L]	3xPhospho [T16(97.6); S18(100); S]	0.00943823	0.00058336	1	1	1	Q66K74	Q66K74 [623-653]	Q66K74 3xPhospho [T638(97.6); S640(100); S]	2	3535.61	4730216		High	High	0.0003061	0.003004	3.72	101.51
FALSE	High	[K].ALEQQEAESDSSDTEEK.[D]	2xPhospho [S9(100); S12(99.4)]	6.77731e-06	0.000108823	1	1	1	Q9BXY0	Q9BXY0 [189-205]	Q9BXY0 2xPhospho [S197(100); S200(99.4)]	0	2055.73	2.26161e+06		High	High	6.763e-05	5.78e-05	3.33	32.45
FALSE	High	[K].ALEQQEAESDSSDTEEKDDDDDDEEDVGKR.[E]	1xDeamidated [Q5]; 2xPhospho [S9(100); S/T]	6.30512e-16	5.86138e-05	1	1	1	Q9BXY0	Q9BXY0 [189-218]	Q9BXY0 2xPhospho [S197(100); S/T]	2	3560.28	1.02168e+06		High	High	4.793e-05	8.767e-12	4.26	43.52
FALSE	High	[K].ALEVEESNSEDEASFK.[S]	2xPhospho [S7(100); S9(100)]	0.114084	0.00556499	1	1	1	Q03111	Q03111 [353-368]	Q03111 2xPhospho [S359(100); S361(100)]	0	1943.72	450089		High	High	0.003015	0.05525	1.27	77.36
FALSE	High	[K].ALEYSNGIFDCQSPTSPFMGSLR.[A]	1xCarbamidomethyl [C11]; 1xPhospho [S13(100)]	2.40645e-13	5.86138e-05	1	1	1	Q86W92	Q86W92 [25-47]	Q86W92 1xPhospho [S37(100)]	0	2657.14		No Quan Values	High	High	4.793e-05	8.882e-09	4.13
FALSE	High	[K].ALEYSNGIFDCQSPTSPFMGSLR.[A]	1xCarbamidomethyl [C11]; 1xDeamidated [N6]; 1xPhospho [S13(100)]	4.94534e-14	5.86138e-05	1	1	1	Q86W92	Q86W92 [25-47]	Q86W92 1xPhospho [S37(100)]	0	2658.13	3.89856e+06		High	High	4.793e-05	3.948e-09	5.18	122.07
FALSE	High	[K].ALEYSNGIFDCQSPTSPFMGSLR.[A]	1xCarbamidomethyl [C11]; 2xDeamidated [N6; Q12]; 1xOxidation [M19]; 1xPhospho [S13(100)]	0.00103222	0.000108823	1	1	1	Q86W92	Q86W92 [25-47]	Q86W92 1xPhospho [S37(100)]	0	2675.1		No Quan Values	High	High	6.763e-05	0.0007682	1.83
FALSE	High	[K].ALFKPPEDSQDDESDSDAEEEQTTK.[R]	1xDeamidated [Q]; 2xPhospho [S14(100); S16(100)]	1.52088e-08	5.86138e-05	1	1	4	Q13769	Q13769 [299-323]	Q13769 2xPhospho [S312(100); S314(100)]	0	2972.11		No Quan Values	High	High	4.793e-05	2.546e-06	2.14
FALSE	High	[K].ALFKPPEDSQDDESDSDAEEEQTTK.[R]	3xPhospho [S9(100); S14(100); S16(100)]	8.26952e-16	5.86138e-05	1	1	5	Q13769	Q13769 [299-323]	Q13769 3xPhospho [S307(100); S312(100); S314(100)]	0	3051.1	3.11608e+06		High	High	4.793e-05	4.8e-10	5.53	80.73
FALSE	High	[K].ALFKPPEDSQDDESDSDAEEEQTTK.[R]	1xPhospho [S14(100)]	6.30512e-16	5.86138e-05	1	1	2	Q13769	Q13769 [299-323]	Q13769 1xPhospho [S312(100)]	0	2891.16	2.31037e+06		High	High	4.793e-05	9.497e-13	4.41	70.2
FALSE	High	[K].ALFKPPEDSQDDESDSDAEEEQTTK.[R]	2xPhospho [S14(100); S16(100)]	6.30512e-16	5.86138e-05	1	1	12	Q13769	Q13769 [299-323]	Q13769 2xPhospho [S312(100); S314(100)]	0	2971.13	35863143		High	High	4.793e-05	6.133e-14	7.33	76.15
FALSE	High	[K].ALFKPPEDSQDDESDSDAEEEQTTKR.[R]	2xPhospho [S14(100); S16(100)]	1.89902e-12	5.86138e-05	1	1	3	Q13769	Q13769 [299-324]	Q13769 2xPhospho [S312(100); S314(100)]	1	3127.23	6.64018e+06		High	High	4.793e-05	2.552e-08	3.67	69.57
FALSE	High	[K].ALFKPPEDSQDDESDSDAEEEQTTKR.[R]	3xPhospho [S9(100); S14(100); S16(100)]	0.0204241	0.00120071	1	1	2	Q13769	Q13769 [299-324]	Q13769 3xPhospho [S307(100); S312(100); S314(100)]	1	3207.2	483600		High	High	0.0006399	0.007275	1.43	74.15
FALSE	High	[K].ALGDSSPSQAMQEYIAVVK.[K]	1xPhospho [S/Y]	1.18842e-09	5.86138e-05	1	1	1	Q9BR61	Q9BR61 [101-119]		0	2073.96	276330		High	High	4.793e-05	6.92e-07	2.97	120.75
FALSE	High	[K].ALGGDVSDQSLESHSQK.[V]	1xPhospho [S]	0.0303253	0.00211235	1	1	1	Q9UKJ3	Q9UKJ3 [485-501]		0	1837.8	298783		High	High	0.001113	0.01418	1.19	51.78
FALSE	High	[K].ALGPAATMAVELHYEEGSPR.[N]	1xPhospho [S18(100)]	4.08564e-06	0.000108823	1	1	2	O14523	O14523 [394-413]	O14523 1xPhospho [S411(100)]	0	2178.99	284683		High	High	6.763e-05	4.46e-05	3.27	103.98
FALSE	High	[K].ALHSNQANAELTDDEHENESK.[H]	1xPhospho [T12(100)]	6.30512e-16	5.86138e-05	1	1	1	Q5TB80	Q5TB80 [165-185]	Q5TB80 1xPhospho [T176(100)]	0	2432	792628		High	High	4.793e-05	7.671e-15	4.79	37.3
FALSE	High	[K].ALIQTCLNSPDSPPR.[S]	1xCarbamidomethyl [C6]; 1xPhospho [S12(100)]	3.09131e-09	5.86138e-05	1	1	3	P11831	P11831 [213-227]	P11831 1xPhospho [S224(100)]	0	1748.8	1.86919e+06		High	High	4.793e-05	1.128e-06	3.23	88.2
FALSE	High	[K].ALIQTCLNSPDSPPRSDPTTDQR.[M]	1xCarbamidomethyl [C6]; 1xPhospho [S12(100)]	2.11158e-15	5.86138e-05	1	1	8	P11831	P11831 [213-235]	P11831 1xPhospho [S224(100)]	1	2649.2	8.30992e+06		High	High	4.793e-05	7.841e-10	4.6	81.29
FALSE	High	[K].ALIQTCLNSPDSPPRSDPTTDQR.[M]	1xCarbamidomethyl [C6]; 1xDeamidated [Q4]; 1xPhospho [S12(99.4)]	0.00638404	0.000227989	1	1	1	P11831	P11831 [213-235]	P11831 1xPhospho [S224(99.4)]	1	2650.18		No Quan Values	High	High	0.0001272	0.002246	2.35
FALSE	High	[K].ALLPLELQDDGSDSRK.[S]	1xPhospho [S12(99.6)]	0.000300866	0.000108823	1	1	1	Q15906	Q15906 [116-131]	Q15906 1xPhospho [S127(99.6)]	1	1836.87	707701		High	High	6.763e-05	0.0004023	2.96	103.54
FALSE	High	[K].ALLSPFSTPVR.[S]	2xPhospho [S4(100); T8(99.5)]	0.0313445	0.00216287	1	1	1	Q13322	Q13322 [415-425]	Q13322 2xPhospho [S418(100); T422(99.5)]	0	1347.61	352588		High	High	0.001138	0.01498	1.97	114.25
FALSE	High	[K].ALLSSPEGEEK.[V]	2xPhospho [S4(100); S5(100)]	3.86704e-06	0.000108823	1	1	1	O75592	O75592 [3928-3938]	O75592 2xPhospho [S3931(100); S3932(100)]	0	1319.52	1.97651e+06		High	High	6.763e-05	4.332e-05	2.8	65.23
FALSE	High	[K].ALNGAEPNYHSLPSAR.[T]	1xDeamidated [N3]; 1xPhospho [S11(100)]	0.0110339	0.00058336	1	1	1	Q6IAA8	Q6IAA8 [32-47]	Q6IAA8 1xPhospho [S42(100)]	0	1777.79	198904		High	High	0.0003061	0.003442	2.34	69.36
FALSE	High	[K].ALNTLSSPGQSSFSHGTR.[N]	1xPhospho [S7(99.2)]	1.8535e-08	5.86138e-05	1	1	1	Q8WWQ0	Q8WWQ0 [1554-1571]	Q8WWQ0 1xPhospho [S1560(99.2)]	0	1926.87	305190		High	High	4.793e-05	2.823e-06	2.43	64.83
FALSE	High	[K].ALPLSPR.[K]	1xPhospho [S5(100)]	0.0776372	0.00404431	1	1	1	Q99741	Q99741 [50-56]	Q99741 1xPhospho [S54(100)]	0	833.428	389113		High	High	0.002204	0.03934	1.14	68.12
FALSE	High	[K].ALPLSSAEK.[R]	1xPhospho [S5(99.7)]	0.0260694	0.00179431	1	1	1	Q9UPY3	Q9UPY3 [1011-1019]	Q9UPY3 1xPhospho [S1015(99.7)]	0	995.481	731409		High	High	0.000958	0.01096	1.8	60.47
FALSE	High	[K].ALPQTPRPR.[S]	1xPhospho [T5(100)]	0.0215259	0.00125359	1	1	1	Q9UQ35	Q9UQ35 [1488-1496]	Q9UQ35 1xPhospho [T1492(100)]	0	1115.57	834479		High	High	0.0006654	0.007913	2.13	36.81
FALSE	High	[K].ALQALQNEPIPERSPQNGESGK.[D]	1xDeamidated [N17]; 1xPhospho [S14(100)]	6.65338e-14	5.86138e-05	1	1	1	Q9NUL3	Q9NUL3 [175-196]	Q9NUL3 1xPhospho [S188(100)]	1	2444.15	451799		High	High	4.793e-05	4.588e-09	4.65	76.06
FALSE	High	[K].ALQEGEGDLSISADR.[L]	1xPhospho [S12(100)]	7.11724e-07	5.86138e-05	1	1	1	P49589	P49589 [296-310]	P49589 1xPhospho [S307(100)]	0	1640.72	291674		High	High	4.793e-05	1.826e-05	3.16	74.78
FALSE	High	[K].ALRPPTSPGVFGALQNFK.[E]	1xPhospho [T/S]	1.82647e-05	0.000108823	1	1	1	O75151	O75151 [649-666]		0	1980.01	794489		High	High	6.763e-05	9.623e-05	2.18	120.94
FALSE	High	[K].ALSAAVADSLTNSPR.[D]	1xPhospho [S13(100)]	3.23391e-11	5.86138e-05	1	1	1	Q14687	Q14687 [897-911]	Q14687 1xPhospho [S909(100)]	0	1552.74	642996		High	High	4.793e-05	1.093e-07	3.79	82.31
FALSE	High	[K].ALSGTSPDDVQPGPSVGPPSK.[D]	1xPhospho [S/T]	5.21868e-12	5.86138e-05	1	1	2	Q9Y314	Q9Y314 [133-153]		0	2072.95	3.37371e+06		High	High	4.793e-05	4.291e-08	3.45	73.14
FALSE	High	[K].ALSGTSPDDVQPGPSVGPPSK.[D]	1xDeamidated [Q11]; 1xPhospho [S6(98.5)]	1.29785e-05	0.000108823	1	1	1	Q9Y314	Q9Y314 [133-153]	Q9Y314 1xPhospho [S138(98.5)]	0	2073.94		No Quan Values	High	High	6.763e-05	8.053e-05	2.66
FALSE	High	[K].ALSGVLEQDRVQSLK.[D]	1xPhospho [S13(100)]	0.14242	0.00645863	1	1	1	Q9Y450	Q9Y450 [115-129]	Q9Y450 1xPhospho [S127(100)]	1	1722.88	768877		High	High	0.00352	0.06758	1.92	85.37
FALSE	High	[K].ALSIESLSPTDSSNGVNWR.[T]	1xDeamidated [N14]; 1xPhospho [S3(100)]	2.73621e-07	5.86138e-05	1	1	2	Q9Y3M8	Q9Y3M8 [409-427]	Q9Y3M8 1xPhospho [S411(100)]	0	2113.94	456872		High	High	4.793e-05	1.121e-05	2.85	113.98
FALSE	High	[K].ALSIESLSPTDSSNGVNWR.[T]	1xPhospho [S3(100)]	7.51919e-07	5.86138e-05	1	1	1	Q9Y3M8	Q9Y3M8 [409-427]	Q9Y3M8 1xPhospho [S411(100)]	0	2112.96	120710		High	High	4.793e-05	1.88e-05	2.69	112.84
FALSE	High	[K].ALSPVTSR.[T]	1xPhospho [S3(100)]	0.00735223	0.000288088	1	1	1	Q96L91	Q96L91 [734-741]	Q96L91 1xPhospho [S736(100)]	0	910.439	1.31454e+06		High	High	0.0001573	0.002486	2.13	43.83
FALSE	High	[K].ALSQTVPSSGTNGVSLPADCTGAVPAASPDTAAWR.[S]	1xCarbamidomethyl [C20]; 1xDeamidated [N/Q]; 1xPhospho [S28(100)]	2.45992e-13	5.86138e-05	1	1	4	Q9H6Z4	Q9H6Z4 [184-218]	Q9H6Z4 1xPhospho [S211(100)]	0	3493.59	1.18205e+07		High	High	4.793e-05	8.994e-09	3.88	108.93
FALSE	High	[K].ALSQTVPSSGTNGVSLPADCTGAVPAASPDTAAWR.[S]	1xCarbamidomethyl [C20]; 2xDeamidated [Q4; N12]; 1xPhospho [S28(100)]	1.00784e-09	5.86138e-05	1	1	1	Q9H6Z4	Q9H6Z4 [184-218]	Q9H6Z4 1xPhospho [S211(100)]	0	3494.58		No Quan Values	High	High	4.793e-05	6.341e-07	3.81
FALSE	High	[K].ALSQTVPSSGTNGVSLPADCTGAVPAASPDTAAWR.[S]	1xCarbamidomethyl [C20]; 1xPhospho [S/T]	0.000378688	0.000108823	1	1	1	Q9H6Z4	Q9H6Z4 [184-218]		0	3492.61	650908		High	High	6.763e-05	0.0004528	2.29	108.16
FALSE	High	[K].ALSSAVQASPTSPGGSPSSPSSGQR.[S]	1xPhospho [S12(99.6)]	6.30512e-16	5.86138e-05	1	1	2	Q03164	Q03164 [3500-3524]	Q03164 1xPhospho [S3511(99.6)]	0	2380.08	1.68489e+06		High	High	4.793e-05	1.15e-10	3.62	59.14
FALSE	High	[K].ALSSAVQASPTSPGGSPSSPSSGQR.[S]	2xPhospho [S12(100); S16(100)]	6.30512e-16	5.86138e-05	1	1	7	Q03164	Q03164 [3500-3524]	Q03164 2xPhospho [S3511(100); S3515(100)]	0	2460.04	4.55925e+06		High	High	4.793e-05	1.593e-12	5.81	58.81
FALSE	High	[K].ALSSAVQASPTSPGGSPSSPSSGQR.[S]	1xDeamidated [Q7]; 2xPhospho [T11(98.8); S19(99.4)]	9.07418e-09	5.86138e-05	1	1	1	Q03164	Q03164 [3500-3524]	Q03164 2xPhospho [T3510(98.8); S3518(99.4)]	0	2461.03	333514		High	High	4.793e-05	1.953e-06	3.2	57.97
FALSE	High	[K].ALSSAVQASPTSPGGSPSSPSSGQR.[S]	3xPhospho [S12(100); S16(100); S19(98.3)]	4.17953e-08	5.86138e-05	1	1	2	Q03164	Q03164 [3500-3524]	Q03164 3xPhospho [S3511(100); S3515(100); S3518(98.3)]	0	2540.01	995540		High	High	4.793e-05	4.286e-06	3.26	56.03
FALSE	High	[K].ALSSLHGDDQDSEDEVLTIPEVK.[V]	1xPhospho [S12(100)]	6.30512e-16	5.86138e-05	1	1	7	P11717	P11717 [2398-2420]	P11717 1xPhospho [S2409(100)]	0	2577.16	1.20224e+08		High	High	4.793e-05	6.305e-16	5.91	105.01
FALSE	High	[K].ALSSLHGDDQDSEDEVLTIPEVK.[V]	2xPhospho [S12(100); S/T]	2.48994e-15	5.86138e-05	1	1	1	P11717	P11717 [2398-2420]	P11717 2xPhospho [S2409(100); S/T]	0	2657.13	10665069		High	High	4.793e-05	8.563e-10	5.46	111.07
FALSE	High	[K].ALSSPAELQAAIDGNR.[R]	1xPhospho [S]	0.0262252	0.00179431	1	1	1	Q8IVW6	Q8IVW6 [308-323]		0	1692.8	178634		High	High	0.000958	0.01104	1.22	100.94
FALSE	High	[K].ALSVGNIDDALQCYSEAIK.[L]	1xCarbamidomethyl [C13]; 1xPhospho [S3(100)]	4.36079e-15	5.86138e-05	1	1	1	P31948	P31948 [14-32]	P31948 1xPhospho [S16(100)]	0	2146.97		No Quan Values	High	High	4.793e-05	1.137e-09	4.5
FALSE	High	[K].ALSYASLDK.[E]	1xPhospho [S6(100)]	0.000185439	0.000108823	1	1	1	Q6R327	Q6R327 [1383-1391]	Q6R327 1xPhospho [S1388(100)]	0	1047.48	533778		High	High	6.763e-05	0.0003142	2.3	70.74
FALSE	High	[K].ALTDDSDENEEEDAFTDQK.[I]	2xPhospho [T3(100); S6(100)]	5.34073e-14	5.86138e-05	1	1	1	Q8NI35	Q8NI35 [1207-1225]	Q8NI35 2xPhospho [T1209(100); S1212(100)]	0	2331.81	1.04515e+06		High	High	4.793e-05	4.113e-09	4.44	75.03
FALSE	High	[K].ALTDDSDENEEEDAFTDQK.[I]	1xPhospho [S6(100)]	9.7627e-12	5.86138e-05	1	1	1	Q8NI35	Q8NI35 [1207-1225]	Q8NI35 1xPhospho [S1212(100)]	0	2251.84	3.95305e+06		High	High	4.793e-05	5.91e-08	4.74	73.46
FALSE	High	[K].ALVLDCHYPEDEVGQEDEAESDIFSIR.[E]	1xCarbamidomethyl [C6]; 1xPhospho [S21(100)]	5.88917e-12	5.86138e-05	1	1	1	Q07021	Q07021 [181-207]	Q07021 1xPhospho [S201(100)]	0	3216.37		No Quan Values	High	High	4.793e-05	4.559e-08	3.59
FALSE	High	[K].ALVVPEPEPDSDSNQER.[K]	1xPhospho [S13(100)]	6.30512e-16	5.86138e-05	1	1	5	Q5VTR2	Q5VTR2 [126-142]	Q5VTR2 1xPhospho [S138(100)]	0	1961.85	44308964		High	High	4.793e-05	2.739e-10	4.84	80.78
FALSE	High	[K].ALVVPEPEPDSDSNQER.[K]	1xDeamidated [N14]; 1xPhospho [S13(100)]	2.74876e-15	5.86138e-05	1	1	1	Q5VTR2	Q5VTR2 [126-142]	Q5VTR2 1xPhospho [S138(100)]	0	1962.83	1.07657e+06		High	High	4.793e-05	9.007e-10	3.92	81.75
FALSE	High	[K].ALVVPEPEPDSDSNQER.[K]	2xPhospho [S11(100); S13(100)]	6.22888e-14	5.86138e-05	1	1	5	Q5VTR2	Q5VTR2 [126-142]	Q5VTR2 2xPhospho [S136(100); S138(100)]	0	2041.82	4.9825e+06		High	High	4.793e-05	4.44e-09	4.69	83.86
FALSE	High	[K].ALVVPEPEPDSDSNQERK.[D]	1xPhospho [S]	4.17814e-05	0.000108823	1	1	4	Q5VTR2	Q5VTR2 [126-143]		1	2089.94	7.00635e+06		High	High	6.763e-05	0.0001462	3.5	70.89
FALSE	High	[K].ALVVPEPEPDSDSNQERK.[D]	1xDeamidated [N14]; 1xPhospho [S]	0.0833582	0.00424814	1	1	1	Q5VTR2	Q5VTR2 [126-143]		1	2090.93	161491		High	High	0.002328	0.0417	1.81	73.18
FALSE	High	[K].AMHQAQTMEGCSSPMVVK.[F]	1xCarbamidomethyl [C11]; 1xPhospho [S13(99.5)]	4.32454e-10	5.86138e-05	1	1	1	Q92879	Q92879 [167-184]	Q92879 1xPhospho [S179(99.5)]	0	2071.85	286494		High	High	4.793e-05	4.107e-07	3.14	60.77
FALSE	High	[K].AMIVPSSPSK.[T]	1xPhospho [S7(99.6)]	0.00268851	0.000171195	1	1	1	Q01484	Q01484 [3787-3796]	Q01484 1xPhospho [S3793(99.6)]	0	1096.51	3.58157e+06		High	High	9.916e-05	0.001308	2.39	58.72
FALSE	High	[K].AMIVPSSPSK.[T]	1xOxidation [M2]; 1xPhospho [S]	0.00968857	0.00058336	1	1	2	Q01484	Q01484 [3787-3796]		0	1112.51	486274		High	High	0.0003061	0.003075	2.07	44.33
FALSE	High	[K].AMIVPSSPSKTPEEVSTPAEEEK.[L]	2xPhospho [S7(100); T11(100)]	7.06385e-13	5.86138e-05	1	1	2	Q01484	Q01484 [3787-3809]	Q01484 2xPhospho [S3793(100); T3797(100)]	1	2603.12	1.85377e+06		High	High	4.793e-05	1.541e-08	3.22	81.26
FALSE	High	[K].AMLSEQNRASPLPSGLLTPPQSGK.[K]	2xPhospho [S10(99.4); T18(100)]	6.4471e-07	5.86138e-05	1	1	1	P24864	P24864 [378-401]	P24864 2xPhospho [S387(99.4); T395(100)]	1	2639.23	653395		High	High	4.793e-05	1.733e-05	3.72	103.21
FALSE	High	[K].AMVADNSLYDPESPVTPSTPGSPPVSPGPLSPGGTPGK.[H]	1xPhospho [S22(98.7)]	6.30512e-16	5.86138e-05	1	1	1	Q8IUW5	Q8IUW5 [136-173]	Q8IUW5 1xPhospho [S157(98.7)]	0	3740.74	391550		High	High	4.793e-05	1.399e-10	3.61	113.08
FALSE	High	[K].AMVADNSLYDPESPVTPSTPGSPPVSPGPLSPGGTPGK.[H]	2xPhospho [T/S/Y]	7.99403e-06	0.000108823	1	1	1	Q8IUW5	Q8IUW5 [136-173]		0	3820.71	742402		High	High	6.763e-05	6.285e-05	1.95	114.03
FALSE	High	[K].ANDEANQSDTSVSLSEPK.[S]	1xPhospho [S8(100)]	5.87387e-06	0.000108823	1	1	1	O95684	O95684 [195-212]	O95684 1xPhospho [S202(100)]	0	1971.82	455440		High	High	6.763e-05	5.371e-05	2.33	56.58
FALSE	High	[K].ANESSPKPVGPPPER.[D]	1xPhospho [S5(99.5)]	2.66666e-10	5.86138e-05	1	1	1	Q9BQI0	Q9BQI0 [130-144]	Q9BQI0 1xPhospho [S134(99.5)]	0	1641.76	540134		High	High	4.793e-05	3.217e-07	3.34	39
FALSE	High	[K].ANGQENGHVKSNGDLSPK.[G]	3xDeamidated [N2; N6; N12]; 1xPhospho [S11(100)]	2.13136e-05	0.000108823	1	1	1	P49006	P49006 [26-43]	P49006 1xPhospho [S36(100)]	1	1934.81	141205		High	High	6.763e-05	0.0001039	2.34	29.96
FALSE	High	[K].ANGQENGHVKVNGDASPAAAESGAK.[E]	3xDeamidated [N2; N6; N12]; 1xPhospho [S16(100)]	0.00166247	0.000108823	1	1	1	P29966	P29966 [31-55]	P29966 1xPhospho [S46(100)]	1	2462.05		No Quan Values	High	High	6.763e-05	0.0009923	2.76
FALSE	High	[K].ANGSQPNSGSPQPAP.[-]	1xDeamidated [N2]; 1xPhospho [S10(100)]	0.000404351	0.000108823	1	1	2	P49848	P49848 [663-677]	P49848 1xPhospho [S672(100)]	0	1489.6	4.04635e+06		High	High	6.763e-05	0.0004692	2.76	33.18
FALSE	High	[K].ANGSQPNSGSPQPAP.[-]	2xDeamidated [N2; N7]; 1xPhospho [S]	0.104412	0.00515803	1	1	1	P49848	P49848 [663-677]		0	1490.58	306908		High	High	0.002796	0.05088	1.75	35.29
FALSE	High	[K].ANIVDQSHLHDSSQK.[G]	1xPhospho [S12(99.7)]	1.05706e-06	0.000108823	1	1	1	Q99570	Q99570 [802-816]	Q99570 1xPhospho [S813(99.7)]	0	1758.78	1328997		High	High	6.763e-05	2.236e-05	2.98	39.96
FALSE	High	[K].ANMGVSREDVTFEDHPLNPNPDSR.[W]	1xPhospho [S/T]	0.00994088	0.00058336	1	1	1	Q9NVG8	Q9NVG8 [86-109]		1	2777.2	196268		High	High	0.0003061	0.003136	1.87	85.88
FALSE	High	[K].ANNSQEPSPQLASSVASTR.[S]	1xPhospho [S8(100)]	1.58142e-09	5.86138e-05	1	1	1	Q96HC4	Q96HC4 [306-324]	Q96HC4 1xPhospho [S313(100)]	0	2023.91	625145		High	High	4.793e-05	8.01e-07	3.83	67.32
FALSE	High	[K].ANQISPSNSSLK.[N]	1xPhospho [S5(100)]	6.59034e-07	5.86138e-05	1	1	1	Q86UU0	Q86UU0 [84-95]	Q86UU0 1xPhospho [S88(100)]	0	1325.61	980147		High	High	4.793e-05	1.756e-05	2.87	45.4
FALSE	High	[K].ANSDDERPVASDNDDEK.[Q]	2xPhospho [S3(100); S11(100)]	2.38644e-08	5.86138e-05	1	1	2	Q8WVC0	Q8WVC0 [210-226]	Q8WVC0 2xPhospho [S212(100); S220(100)]	0	2036.71	3.70536e+06		High	High	4.793e-05	3.218e-06	3.92	26.73
FALSE	High	[K].ANSPEKPPEAGAAHKPR.[A]	1xPhospho [S3(100)]	6.30512e-16	5.86138e-05	1	1	6	Q9UFC0	Q9UFC0 [210-226]	Q9UFC0 1xPhospho [S212(100)]	0	1836.88	1.40375e+07		High	High	4.793e-05	1.412e-14	5.76	23.6
FALSE	High	[K].ANSPEKPPEAGAAHKPR.[A]	1xDeamidated [N2]; 1xPhospho [S3(100)]	3.91734e-10	5.86138e-05	1	1	1	Q9UFC0	Q9UFC0 [210-226]	Q9UFC0 1xPhospho [S212(100)]	0	1837.86	360361		High	High	4.793e-05	3.915e-07	2.55	24.78
FALSE	High	[K].ANSWQLVETPEK.[R]	1xPhospho [T9(100)]	3.62318e-08	5.86138e-05	1	1	1	Q9Y2H0	Q9Y2H0 [907-918]	Q9Y2H0 1xPhospho [T915(100)]	0	1481.67	1.30077e+06		High	High	4.793e-05	3.982e-06	3.81	85.83
FALSE	High	[K].ANVSPEQPPLFTHTVK.[D]	1xPhospho [S4(100)]	7.09877e-05	0.000108823	1	2	1	Q5JPF3	Q5JPF3 [509-524]	Q5JPF3 1xPhospho [S512(100)]	0	1844.89	233600		High	High	6.763e-05	0.0001919	2.59	88.1
FALSE	High	[K].ANVSSPHREFPPATAR.[E]	1xPhospho [S5(99.6)]	1.7458e-09	5.86138e-05	1	1	21	Q92530	Q92530 [149-164]	Q92530 1xPhospho [S153(99.6)]	1	1816.85	6.88657e+06		High	High	4.793e-05	8.398e-07	3.68	47.9
FALSE	High	[K].APAGPSLEETSVSSPK.[G]	1xPhospho [S/T]	3.52294e-07	5.86138e-05	1	1	1	Q6AI08	Q6AI08 [630-645]		0	1636.75	297961		High	High	4.793e-05	1.277e-05	2.92	64.88
FALSE	High	[K].APAGQEEPGTPPSSPLSAEQLDR.[I]	2xPhospho [T10(100); S]	3.12186e-07	5.86138e-05	1	1	2	P13051	P13051 [51-73]	P13051 2xPhospho [T60(100); S]	0	2494.05	586791		High	High	4.793e-05	1.195e-05	3.25	84.15
FALSE	High	[K].APAPLGTVADSLRASDGQLQAK.[A]	1xPhospho [S/T]	1.36262e-08	5.86138e-05	1	1	1	Q9BRG2	Q9BRG2 [187-208]		1	2246.12	1.17052e+06		High	High	4.793e-05	2.407e-06	2.4	97.27
FALSE	High	[K].APAPVVLGSPVVLGPPVGQAR.[V]	1xPhospho [S9(100)]	6.67859e-11	5.86138e-05	1	1	3	Q6ZN55	Q6ZN55 [156-176]	Q6ZN55 1xPhospho [S164(100)]	0	2061.13	194010		High	High	4.793e-05	1.583e-07	2.37	119.49
FALSE	High	[K].APASPGAGNPPGTPK.[G]	1xPhospho [S4(100)]	1.30552e-10	5.86138e-05	1	1	1	Q9ULD9	Q9ULD9 [624-638]	Q9ULD9 1xPhospho [S627(100)]	0	1398.64	584001		High	High	4.793e-05	2.234e-07	2.74	37.8
FALSE	High	[K].APASPGAGSDAQGPQFGWDHSLHK.[R]	1xPhospho [S4(100)]	6.30512e-16	5.86138e-05	1	1	1	Q5T6F0	Q5T6F0 [12-35]	Q5T6F0 1xPhospho [S15(100)]	0	2498.09	1.61615e+06		High	High	4.793e-05	9.265e-11	4.52	79.54
FALSE	High	[K].APDPEGLARPVSPDSPEIISELQQYADVAAAR.[E]	2xPhospho [S12(100); S15(100)]	6.30512e-16	5.86138e-05	1	1	1	Q9Y4B4	Q9Y4B4 [1158-1189]	Q9Y4B4 2xPhospho [S1169(100); S1172(100)]	0	3522.62	6.07827e+06		High	High	4.793e-05	6.305e-16	8.95	122.23
FALSE	High	[K].APDPEGLARPVSPDSPEIISELQQYADVAAAR.[E]	1xDeamidated [Q23]; 2xPhospho [S12(100); S15(100)]	0.0228706	0.00136336	1	1	1	Q9Y4B4	Q9Y4B4 [1158-1189]	Q9Y4B4 2xPhospho [S1169(100); S1172(100)]	0	3523.6	269269		High	High	0.0007193	0.008745	2.15	122.24
FALSE	High	[K].APDTNKEDDSKDNDSESDYMFMAPGAGAIPK.[N]	1xPhospho [T/S/Y]	1.02981e-05	0.000108823	1	1	1	O14654	O14654 [761-791]		2	3396.39		No Quan Values	High	High	6.763e-05	7.174e-05	2.79
FALSE	High	[K].APEAAVSEDGKSDDELLSSK.[A]	2xPhospho [S7(100); S12(99.5)]	4.4526e-13	5.86138e-05	1	1	1	Q8NEY1	Q8NEY1 [188-207]	Q8NEY1 2xPhospho [S194(100); S199(99.5)]	1	2207.9	1.56638e+06		High	High	4.793e-05	1.22e-08	4.21	70.51
FALSE	High	[K].APEAAVSEDGKSDDELLSSK.[A]	1xPhospho [S12(100)]	6.30512e-16	5.86138e-05	1	1	2	Q8NEY1	Q8NEY1 [188-207]	Q8NEY1 1xPhospho [S199(100)]	1	2127.93	8.13827e+06		High	High	4.793e-05	5.544e-13	7.09	67.18
FALSE	High	[K].APFLGSGGTIAPSSFSSR.[G]	1xPhospho [S/T]	0.0293644	0.00195173	1	1	1	Q96PY6	Q96PY6 [423-440]		0	1818.84	78916.1		High	High	0.001035	0.01344	1.39	109.3
FALSE	High	[K].APGQRECDYSIDGINR.[C]	1xCarbamidomethyl [C7]; 1xDeamidated [N15]; 1xPhospho [S10(100)]	0.182587	0.00814554	1	1	1	Q9Y4G6	Q9Y4G6 [1657-1672]	Q9Y4G6 1xPhospho [S1666(100)]	1	1931.8	512969		High	High	0.00436	0.08601	1.49	44.94
FALSE	High	[K].APIDTSDVEEK.[A]	1xPhospho [S6(100)]	8.31057e-09	5.86138e-05	1	1	2	Q06265	Q06265 [301-311]	Q06265 1xPhospho [S306(100)]	0	1283.54	70393960		High	High	4.793e-05	1.866e-06	2.81	55.66
FALSE	High	[K].APKPDGPGGGPGGSHMGGNYGDDR.[R]	1xPhospho [S14(100)]	3.20577e-05	0.000108823	1	1	1	P35637	P35637 [449-472]	P35637 1xPhospho [S462(100)]	0	2332.94	458181		High	High	6.763e-05	0.0001281	2.1	41.74
FALSE	High	[K].APLKPYPVSPSDK.[V]	1xPhospho [S9(99.4)]	3.75317e-12	5.86138e-05	1	1	2	P41252	P41252 [1039-1051]	P41252 1xPhospho [S1047(99.4)]	0	1478.73	3.92411e+06		High	High	4.793e-05	3.615e-08	4.31	61.15
FALSE	High	[K].APPPPISPTQLSDVSSPR.[S]	1xPhospho [S/T]	0.00333209	0.000227989	1	1	1	Q9P0K7	Q9P0K7 [275-292]		0	1925.94	272965		High	High	0.0001272	0.00149	2.12	94.68
FALSE	High	[K].APPSPGSLAAPGR.[L]	1xPhospho [S4(100)]	0.202188	0.00924542	1	1	1	Q9Y4B5	Q9Y4B5 [84-96]	Q9Y4B5 1xPhospho [S87(100)]	0	1257.6		No Quan Values	High	High	0.004891	0.0958	0.86
FALSE	High	[K].APQESQVVVEGGSGEGQGSPSQLLSDDETK.[D]	1xPhospho [S19(100)]	6.30512e-16	5.86138e-05	1	1	6	Q66K14	Q66K14 [1120-1149]	Q66K14 1xPhospho [S1138(100)]	0	3095.37	5.82884e+06		High	High	4.793e-05	6.47e-16	7.02	90.67
FALSE	High	[K].APQESQVVVEGGSGEGQGSPSQLLSDDETK.[D]	2xPhospho [S19(100); S25(100)]	6.30512e-16	5.86138e-05	1	1	1	Q66K14	Q66K14 [1120-1149]	Q66K14 2xPhospho [S1138(100); S1144(100)]	0	3175.34	3.21735e+06		High	High	4.793e-05	1.055e-11	6.5	88.31
FALSE	High	[K].APSASDSDSKADSDGAKPEPVAMAR.[S]	3xPhospho [S]	0.00358471	0.000227989	1	1	1	Q7Z4V5	Q7Z4V5 [228-252]		1	2700.03	594468		High	High	0.0001272	0.00155	2.15	56.5
FALSE	High	[K].APSEEDSLSSVPISPYKDEPWK.[Y]	1xPhospho [S14(100)]	2.062e-05	0.000108823	1	1	1	Q9Y676	Q9Y676 [36-57]	Q9Y676 1xPhospho [S49(100)]	1	2541.14	137409		High	High	6.763e-05	0.0001022	2.47	104.37
FALSE	High	[K].APSEEELHGDQTDFGQGSQSPQK.[Q]	1xPhospho [S20(100)]	6.30512e-16	5.86138e-05	1	1	1	Q8TE77	Q8TE77 [68-90]	Q8TE77 1xPhospho [S87(100)]	0	2552.06	1.3342e+06		High	High	4.793e-05	6.305e-16	6.64	57.19
FALSE	High	[K].APSEEELHGDQTDFGQGSQSPQKQEEQR.[Q]	1xPhospho [S20(99.5)]	3.38694e-15	5.86138e-05	1	1	2	Q8TE77	Q8TE77 [68-95]	Q8TE77 1xPhospho [S87(99.5)]	1	3222.36	1.32046e+06		High	High	4.793e-05	9.988e-10	4.43	54.28
FALSE	High	[K].APSIDGKEELDLAEK.[M]	1xPhospho [S3(100)]	2.99449e-11	5.86138e-05	1	1	7	Q9H0E9	Q9H0E9 [385-399]	Q9H0E9 1xPhospho [S387(100)]	1	1694.79	2250118		High	High	4.793e-05	1.051e-07	3.23	81.47
FALSE	High	[K].APSLEDGSDAFMSPQDVR.[G]	1xPhospho [S8(99.6)]	1.52838e-07	5.86138e-05	1	1	4	O75387	O75387 [265-282]	O75387 1xPhospho [S272(99.6)]	0	2001.83	285197		High	High	4.793e-05	8.285e-06	2.59	98.76
FALSE	High	[K].APSLTDLVK.[S]	1xPhospho [S3(100)]	8.17003e-08	5.86138e-05	1	1	3	O15014	O15014 [1053-1061]	O15014 1xPhospho [S1055(100)]	0	1023.51	2.29057e+06		High	High	4.793e-05	6.028e-06	3.29	98.22
FALSE	High	[K].APSPSINR.[Q]	1xPhospho [S3(100)]	0.00501507	0.000227989	1	1	1	Q9UJ41	Q9UJ41 [122-129]	Q9UJ41 1xPhospho [S124(100)]	0	921.419	264696		High	High	0.0001272	0.001917	1.36	33.11
FALSE	High	[K].APSPTGPALISGASPVHCAADGTVELK.[A]	1xCarbamidomethyl [C18]; 2xPhospho [S3(100); S14(100)]	6.30512e-16	5.86138e-05	1	1	1	Q76L83	Q76L83 [832-858]	Q76L83 2xPhospho [S834(100); S845(100)]	0	2763.25	3.85296e+06		High	High	4.793e-05	1.911e-10	5.76	104.4
FALSE	High	[K].APSRPYQDTRGSYGSDAEEEEYR.[Q]	2xPhospho [S3(97.4); S15(100)]	0.0433227	0.00287821	1	1	1	Q9UDY2	Q9UDY2 [1145-1167]	Q9UDY2 2xPhospho [S1147(97.4); S1159(100)]	1	2823.09	218037		High	High	0.00162	0.02288	2.71	54.37
FALSE	High	[K].APSSLSDAVPQR.[A]	1xPhospho [S4(100)]	3.03367e-05	0.000108823	1	1	1	Q8IX01	Q8IX01 [570-581]	Q8IX01 1xPhospho [S573(100)]	0	1307.6	414425		High	High	6.763e-05	0.0001243	2.55	60.23
FALSE	High	[K].APTLAEMEEMNTSEEEESPCGEVTLK.[R]	1xCarbamidomethyl [C20]; 2xPhospho [T12(100); S13(100)]	7.40921e-10	5.86138e-05	1	1	1	Q8WWL2	Q8WWL2 [411-436]	Q8WWL2 2xPhospho [T422(100); S423(100)]	0	3071.19		No Quan Values	High	High	4.793e-05	5.426e-07	2.72
FALSE	High	[K].APVHFVEPLSPTGVAGHR.[K]	1xPhospho [S10(99.5)]	1.99642e-13	5.86138e-05	1	1	3	Q5T5Y3	Q5T5Y3 [1071-1088]	Q5T5Y3 1xPhospho [S1080(99.5)]	0	1950.96	1.3036e+06		High	High	4.793e-05	8.08e-09	4.11	90.8
FALSE	High	[K].APVPGTPDSLSSGSSR.[D]	1xPhospho [T6(100)]	2.32043e-07	5.86138e-05	1	1	3	Q9UJZ1	Q9UJZ1 [322-337]	Q9UJZ1 1xPhospho [T327(100)]	0	1594.71	2.05029e+06		High	High	4.793e-05	1.031e-05	2.51	59.58
FALSE	High	[K].APVPSTCSSTFPEELSPPSHQAK.[R]	1xCarbamidomethyl [C7]; 1xPhospho [S16(100)]	6.30512e-16	5.86138e-05	1	1	2	Q14980	Q14980 [154-176]	Q14980 1xPhospho [S169(100)]	0	2534.13	6.4621e+06		High	High	4.793e-05	5.561e-14	6.12	86.19
FALSE	High	[K].APVQPQQSPAAAPGGTDEKPSGK.[E]	1xDeamidated [Q]; 1xPhospho [S8(100)]	6.30512e-16	5.86138e-05	1	1	3	Q13200	Q13200 [9-31]	Q13200 1xPhospho [S16(100)]	0	2299.06		No Quan Values	High	High	4.793e-05	2.493e-14	5.88
FALSE	High	[K].APVQPQQSPAAAPGGTDEKPSGK.[E]	1xPhospho [S8(100)]	6.30512e-16	5.86138e-05	1	1	1	Q13200	Q13200 [9-31]	Q13200 1xPhospho [S16(100)]	0	2298.08	63128648		High	High	4.793e-05	1.128e-15	5.09	39.83
FALSE	High	[K].APVSSTESVIQSNTPTPPPSQPLNETAEEESR.[I]	1xPhospho [T16(98.3)]	6.30512e-16	5.86138e-05	1	1	1	Q9HC35	Q9HC35 [884-915]	Q9HC35 1xPhospho [T899(98.3)]	0	3459.58	6.65262e+06		High	High	4.793e-05	1.03e-10	5.54	90.45
FALSE	High	[K].APVSSTESVIQSNTPTPPPSQPLNETAEEESR.[I]	1xDeamidated [N13]; 1xPhospho [T16(98.4)]	2.51171e-11	5.86138e-05	1	1	1	Q9HC35	Q9HC35 [884-915]	Q9HC35 1xPhospho [T899(98.4)]	0	3460.56		No Quan Values	High	High	4.793e-05	9.587e-08	5.3
FALSE	High	[K].APVSSTESVIQSNTPTPPPSQPLNETAEEESR.[I]	2xPhospho [T16(100); S/T]	6.30512e-16	5.86138e-05	1	1	2	Q9HC35	Q9HC35 [884-915]	Q9HC35 2xPhospho [T899(100); S/T]	0	3539.55	19667912		High	High	4.793e-05	1.426e-10	4.91	88.22
FALSE	High	[K].AQAVSEEEEEEEGK.[S]	1xPhospho [S5(100)]	1.9701e-09	5.86138e-05	1	1	5	Q9GZR7	Q9GZR7 [78-91]	Q9GZR7 1xPhospho [S82(100)]	0	1643.63	4.6961e+07		High	High	4.793e-05	8.968e-07	3.4	35.84
FALSE	High	[K].AQDGENEKNSEKEQDSEVSEDTK.[S]	1xPhospho [S10(100)]	5.03532e-06	0.000108823	1	1	2	Q92922	Q92922 [807-829]	Q92922 1xPhospho [S816(100)]	2	2676.08	353947		High	High	6.763e-05	4.977e-05	2.05	23.62
FALSE	High	[K].AQDPAAATASSPSTPDPASAPSTTPASPATPAQPSTSGSASSDAGSGSR.[R]	1xPhospho [S/T]	6.30512e-16	5.86138e-05	1	1	1	Q9NRR5	Q9NRR5 [88-136]		0	4490.97		No Quan Values	High	High	4.793e-05	2.558e-13	4.42
FALSE	High	[K].AQDPAAATASSPSTPDPASAPSTTPASPATPAQPSTSGSASSDAGSGSR.[R]	1xDeamidated [Q33]; 1xPhospho [S27(97.6)]	6.30512e-16	5.86138e-05	1	1	1	Q9NRR5	Q9NRR5 [88-136]	Q9NRR5 1xPhospho [S114(97.6)]	0	4491.95		No Quan Values	High	High	4.793e-05	1.487e-13	3.55
FALSE	High	[K].AQDTISRGSDDSVPVISFK.[D]	3xPhospho [S9(99.1); S12(100); T/S]	0.0223704	0.00130995	1	1	1	Q96S38	Q96S38 [656-674]	Q96S38 3xPhospho [S664(99.1); S667(100); T/S]	1	2261.91	111451		High	High	0.0006934	0.008418	2.22	105.01
FALSE	High	[K].AQEAEAQSEDDDEDTEEEQGEEK.[E]	1xPhospho [S8(100)]	6.30512e-16	5.86138e-05	1	1	1	Q5C9Z4	Q5C9Z4 [273-295]	Q5C9Z4 1xPhospho [S280(100)]	0	2690.96	784131		High	High	4.793e-05	1.631e-12	4.63	32.24
FALSE	High	[K].AQEAEAQSEDDDEDTEEEQGEEK.[E]	2xPhospho [S8(100); T15(100)]	7.29654e-16	5.86138e-05	1	1	2	Q5C9Z4	Q5C9Z4 [273-295]	Q5C9Z4 2xPhospho [S280(100); T287(100)]	0	2770.92	3.39913e+06		High	High	4.793e-05	4.477e-10	6.2	30.53
FALSE	High	[K].AQESGQGSTAGPLRPPPPGAGGPATPSK.[A]	1xPhospho [T/S]	2.57339e-15	5.86138e-05	1	1	2	Q96RK0	Q96RK0 [559-586]		0	2650.26	488484		High	High	4.793e-05	8.696e-10	4.33	60.89
FALSE	High	[K].AQGPLPNQHSLK.[G]	1xPhospho [S10(100)]	0.000968759	0.000108823	1	1	1	Q4VCS5	Q4VCS5 [220-231]	Q4VCS5 1xPhospho [S229(100)]	0	1369.66	561450		High	High	6.763e-05	0.0007397	2.81	47.88
FALSE	High	[K].AQIHDLVLVGGSTR.[I]	1xPhospho [S12(99.5)]	3.20577e-05	0.000108823	1	1	1	P0DMV9	P0DMV9 [329-342]	P0DMV9 1xPhospho [S340(99.5)]	0	1545.78	257344		High	High	6.763e-05	0.000128	3.13	88.7
FALSE	High	[K].AQLEPVASPAK.[K]	1xPhospho [S8(100)]	4.27142e-05	0.000108823	1	1	1	Q15149	Q15149 [1428-1438]	Q15149 1xPhospho [S1435(100)]	0	1190.58	565919		High	High	6.763e-05	0.0001481	3.1	52.03
FALSE	High	[K].AQLSPGIYDDTSAR.[R]	1xPhospho [S4(100)]	0.0141773	0.000814805	1	1	1	O75376	O75376 [1469-1482]	O75376 1xPhospho [S1472(100)]	0	1573.69	379488		High	High	0.0004219	0.004431	1.91	76.16
FALSE	High	[K].AQPSMSPK.[K]	1xPhospho [S6(100)]	0.222032	0.00981346	1	1	1	Q969S3	Q969S3 [138-145]	Q969S3 1xPhospho [S143(100)]	0	925.385	727477		High	High	0.005263	0.1071	1.62	27.18
FALSE	High	[K].AQPSSSEDELDNVFFK.[K]	1xPhospho [S]	0.110546	0.00546916	1	1	1	Q5T5U3	Q5T5U3 [1428-1443]		0	1892.79	92941		High	High	0.002969	0.05368	1.03	113.72
FALSE	High	[K].AQQGLYQVPGPSPQFQSPPAK.[Q]	1xPhospho [S17(100)]	4.62982e-14	5.86138e-05	1	1	2	P56945	P56945 [123-143]	P56945 1xPhospho [S139(100)]	0	2305.1	1602832		High	High	4.793e-05	3.827e-09	4.06	95.09
FALSE	High	[K].AQQQEEQGSVNDVK.[E]	1xPhospho [S9(100)]	7.41941e-05	0.000108823	1	1	1	Q9Y4W2	Q9Y4W2 [552-565]	Q9Y4W2 1xPhospho [S560(100)]	0	1639.7	1.22727e+06		High	High	6.763e-05	0.0001961	3.05	27.21
FALSE	High	[K].AQQQEEQGSVNDVKEEEK.[E]	1xPhospho [S9(100)]	3.5097e-10	5.86138e-05	1	1	1	Q9Y4W2	Q9Y4W2 [552-569]	Q9Y4W2 1xPhospho [S560(100)]	1	2154.92	1.38379e+06		High	High	4.793e-05	3.703e-07	4.22	31.58
FALSE	High	[K].AQSNGSGNGSDSEMDTSSLER.[G]	2xDeamidated [N4; N8]; 1xOxidation [M14]; 1xPhospho [S10(98.7)]	7.4825e-08	5.86138e-05	1	1	2	Q9NRY4	Q9NRY4 [1125-1145]	Q9NRY4 1xPhospho [S1134(98.7)]	0	2226.8	767214		High	High	4.793e-05	5.777e-06	4.06	38.18
FALSE	High	[K].AQSNGSGNGSDSEMDTSSLER.[G]	2xDeamidated [N4; N8]; 1xPhospho [S10(98.9)]	9.32155e-08	5.86138e-05	1	1	2	Q9NRY4	Q9NRY4 [1125-1145]	Q9NRY4 1xPhospho [S1134(98.9)]	0	2210.8	1.75981e+06		High	High	4.793e-05	6.435e-06	3.52	54.2
FALSE	High	[K].AQSNGSGNGSDSEMDTSSLER.[G]	1xDeamidated [N8]; 1xOxidation [M14]; 1xPhospho [S10(98.4)]	1.62262e-06	0.000108823	1	1	1	Q9NRY4	Q9NRY4 [1125-1145]	Q9NRY4 1xPhospho [S1134(98.4)]	0	2225.81	410402		High	High	6.763e-05	2.78e-05	3.16	36.86
FALSE	High	[K].AQSNGSGNGSDSEMDTSSLER.[G]	2xDeamidated [N4; N8]; 2xPhospho [S18(99); S/T]	0.0089437	0.00058336	1	1	1	Q9NRY4	Q9NRY4 [1125-1145]	Q9NRY4 2xPhospho [S1142(99); S/T]	0	2290.77	180965		High	High	0.0003061	0.00288	1.91	49.79
FALSE	High	[K].AQSVSPVQAPPPGGSAQLLPGK.[V]	1xPhospho [S]	1.90839e-11	5.86138e-05	1	1	2	Q96RK0	Q96RK0 [900-921]		0	2166.1	2.30882e+06		High	High	4.793e-05	8.316e-08	3.83	89.61
FALSE	High	[K].AQSVSPVQAPPPGGSAQLLPGK.[V]	2xPhospho [S3(100); S5(100)]	4.25627e-11	5.86138e-05	1	1	4	Q96RK0	Q96RK0 [900-921]	Q96RK0 2xPhospho [S902(100); S904(100)]	0	2246.06	475274		High	High	4.793e-05	1.253e-07	3.29	92.12
FALSE	High	[K].AQTPPGPSLSGSK.[S]	1xPhospho [T3(100)]	2.10798e-05	0.000108823	1	1	5	Q9UQ35	Q9UQ35 [1001-1013]	Q9UQ35 1xPhospho [T1003(100)]	0	1306.6	43322900		High	High	6.763e-05	0.0001033	2.11	47.89
FALSE	High	[K].AQTPPGPSLSGSKSPCPQEK.[S]	1xCarbamidomethyl [C16]; 2xPhospho [T3(100); S14(100)]	6.30512e-16	5.86138e-05	1	1	11	Q9UQ35	Q9UQ35 [1001-1020]	Q9UQ35 2xPhospho [T1003(100); S1014(100)]	1	2212.93	7.81417e+07		High	High	4.793e-05	1.27e-11	4.86	52.69
FALSE	High	[K].AQTPPGPSLSGSKSPCPQEK.[S]	1xCarbamidomethyl [C16]; 1xDeamidated [Q]; 2xPhospho [T3(100); S14(98.5)]	1.36262e-08	5.86138e-05	1	1	7	Q9UQ35	Q9UQ35 [1001-1020]	Q9UQ35 2xPhospho [T1003(100); S1014(98.5)]	1	2213.92	5.3252e+06		High	High	4.793e-05	2.404e-06	3.73	57.15
FALSE	High	[K].AQTPPGPSLSGSKSPCPQEK.[S]	1xCarbamidomethyl [C16]; 3xPhospho [T3(100); S14(99.4); S]	0.000417815	0.000108823	1	1	1	Q9UQ35	Q9UQ35 [1001-1020]	Q9UQ35 3xPhospho [T1003(100); S1014(99.4); S]	1	2292.9	1.42076e+06		High	High	6.763e-05	0.0004782	3.78	54.08
FALSE	High	[K].AQTPPGPSLSGSKSPCPQEK.[S]	1xCarbamidomethyl [C16]; 1xPhospho [S14(100)]	0.00839805	0.000410593	1	1	1	Q9UQ35	Q9UQ35 [1001-1020]	Q9UQ35 1xPhospho [S1014(100)]	1	2132.97	897001		High	High	0.0002195	0.002737	2.14	50.1
FALSE	High	[K].AQTPPGPSLSGSKSPCPQEK.[S]	1xCarbamidomethyl [C16]; 1xDeamidated [Q18]; 1xPhospho [S14(100)]	0.0238877	0.00153271	1	1	1	Q9UQ35	Q9UQ35 [1001-1020]	Q9UQ35 1xPhospho [S1014(100)]	1	2133.95		No Quan Values	High	High	0.0008317	0.009389	2
FALSE	High	[K].AREAAAGIQWSEEETEDEEEEK.[E]	1xPhospho [S11(100)]	1.63815e-13	5.86138e-05	1	1	2	P46087	P46087 [171-192]	P46087 1xPhospho [S181(100)]	1	2616.06	617888		High	High	4.793e-05	7.294e-09	4.02	73.24
FALSE	High	[K].AREAAAGIQWSEEETEDEEEEK.[E]	2xPhospho [S11(100); T15(100)]	2.23929e-12	5.86138e-05	1	1	2	P46087	P46087 [171-192]	P46087 2xPhospho [S181(100); T185(100)]	1	2696.03	891735		High	High	4.793e-05	2.782e-08	4.85	74.78
FALSE	High	[K].ARGSPPTSSNIVQGQIK.[Q]	1xPhospho [S4(100)]	5.21273e-10	5.86138e-05	1	1	3	Q9Y4E6	Q9Y4E6 [932-948]	Q9Y4E6 1xPhospho [S935(100)]	1	1819.91	743950		High	High	4.793e-05	4.539e-07	3.04	61.36
FALSE	High	[K].ARLSLVIRSPSLLQSGAK.[K]	2xPhospho [S4(100); S9(100)]	0.0089437	0.00058336	1	1	1	Q9BQG0	Q9BQG0 [1300-1317]	Q9BQG0 2xPhospho [S1303(100); S1308(100)]	2	2056.07	920831		High	High	0.0003061	0.002873	2.6	104.9
FALSE	High	[K].ARLSYSDK.[N]	1xPhospho [S4(100)]	0.0580507	0.00338485	1	1	1	Q05655	Q05655 [642-649]	Q05655 1xPhospho [S645(100)]	1	1019.46	1.17617e+06		High	High	0.001888	0.03041	2.14	29.37
FALSE	High	[K].ARPSSPSTSWHRPASPCPSPGPGHTLPPKPPSPR.[G]	1xCarbamidomethyl [C17]; 2xPhospho [S32(100); S/T]	6.92855e-08	5.86138e-05	1	1	5	Q3KQU3	Q3KQU3 [465-498]	Q3KQU3 2xPhospho [S496(100); S/T]	0	3740.73	766715		High	High	4.793e-05	5.55e-06	3.89	65.65
FALSE	High	[K].ARPSSPSTSWHRPASPCPSPGPGHTLPPKPPSPR.[G]	1xCarbamidomethyl [C17]; 3xPhospho [S32(100); S/T]	1.07619e-05	0.000108823	1	1	5	Q3KQU3	Q3KQU3 [465-498]	Q3KQU3 3xPhospho [S496(100); S/T]	0	3820.7	1.46967e+06		High	High	6.763e-05	7.311e-05	4.5	68.84
FALSE	High	[K].ARSVSPPPK.[R]	2xPhospho [S3(100); S5(100)]	2.38385e-06	0.000108823	1	1	5	Q13247	Q13247 [312-320]	Q13247 2xPhospho [S314(100); S316(100)]	1	1098.47	4.80402e+06		High	High	6.763e-05	3.393e-05	3.48	22.82
FALSE	High	[K].ARSVSPPPKR.[A]	2xPhospho [S3(100); S5(100)]	0.187723	0.00844768	1	1	1	Q13247	Q13247 [312-321]	Q13247 2xPhospho [S314(100); S316(100)]	2	1254.58	93541		High	High	0.00453	0.08858	1.41	18.88
FALSE	High	[K].ARVGGSDEEASGIPSR.[T]	1xPhospho [S6(100)]	1.58322e-11	5.86138e-05	1	1	5	Q9NQ55	Q9NQ55 [354-369]	Q9NQ55 1xPhospho [S359(100)]	1	1667.74	2.11486e+06		High	High	4.793e-05	7.582e-08	4.67	43.97
FALSE	High	[K].ASALLFSSDEEDQWNIPASQTHLASDSR.[S]	2xPhospho [S7(100); S8(100)]	6.30512e-16	5.86138e-05	2	2	2	Q9Y4E1; Q641Q2	Q9Y4E1 [613-640]; Q641Q2 [613-640]	Q9Y4E1 2xPhospho [S619(100); S620(100)]; Q641Q2 2xPhospho [S619(100); S620(100)]	0	3235.36	7729962	Shared	High	High	4.793e-05	6.305e-16	5.87	121.37
FALSE	High	[K].ASALLFSSDEEDQWNIPASQTHLASDSR.[S]	1xPhospho [S8(99.6)]	6.30512e-16	5.86138e-05	2	2	4	Q9Y4E1; Q641Q2	Q9Y4E1 [613-640]; Q641Q2 [613-640]	Q9Y4E1 1xPhospho [S620(99.6)]; Q641Q2 1xPhospho [S620(99.6)]	0	3155.4	11687020	Shared	High	High	4.793e-05	6.305e-16	5.6	117.68
FALSE	High	[K].ASAPERTPSPAPK.[R]	2xPhospho [T7(100); S9(100)]	0.000111639	0.000108823	1	1	5	Q63ZY6	Q63ZY6 [252-264]	Q63ZY6 2xPhospho [T258(100); S260(100)]	1	1468.62	4.7199e+06		High	High	6.763e-05	0.0002419	3.09	28
FALSE	High	[K].ASCLVQTPPGQYSGNSFK.[K]	1xCarbamidomethyl [C3]; 1xPhospho [T7(100)]	1.87398e-08	5.86138e-05	1	1	1	O00311	O00311 [497-514]	O00311 1xPhospho [T503(100)]	0	2020.88	165669		High	High	4.793e-05	2.831e-06	2.72	83.1
FALSE	High	[K].ASDSAEAIEAFQLTPQQQHLIR.[E]	1xPhospho [S/T]	1.17534e-05	0.000108823	1	1	2	Q96PU4	Q96PU4 [680-701]		0	2533.21	75390.6		High	High	6.763e-05	7.676e-05	2.23	110.06
FALSE	High	[K].ASEENLLSSSSVPSADRDSSPTTNSK.[L]	1xDeamidated [N24]; 1xPhospho [S/T]	8.70384e-13	5.86138e-05	1	1	1	Q9NRA8	Q9NRA8 [733-758]		1	2747.19	1.47907e+06		High	High	4.793e-05	1.718e-08	4.55	74.45
FALSE	High	[K].ASEENLLSSSSVPSADRDSSPTTNSK.[L]	1xPhospho [S/T]	6.30512e-16	5.86138e-05	1	1	2	Q9NRA8	Q9NRA8 [733-758]		1	2746.21	6.55819e+06		High	High	4.793e-05	1.048e-10	5.88	73.07
FALSE	High	[K].ASESSKPWPDATYGTGSASR.[A]	1xPhospho [S17(99.5)]	3.2217e-14	5.86138e-05	1	1	2	Q9Y2W1	Q9Y2W1 [216-235]	Q9Y2W1 1xPhospho [S232(99.5)]	0	2134.91	886921		High	High	4.793e-05	3.175e-09	4.74	65.48
FALSE	High	[K].ASETPPPVAQPKPEAPHPGLETTLQER.[L]	1xPhospho [S2(99.3)]	1.06074e-12	5.86138e-05	1	1	2	Q6P1N0	Q6P1N0 [117-143]	Q6P1N0 1xPhospho [S118(99.3)]	0	2957.44	1.3961e+06		High	High	4.793e-05	1.896e-08	3.93	81.38
FALSE	High	[K].ASFDHSPDSLPLR.[S]	1xPhospho [S6(100)]	1.27416e-06	0.000108823	1	1	1	Q8NB78	Q8NB78 [12-24]	Q8NB78 1xPhospho [S17(100)]	0	1521.67	1.69656e+06		High	High	6.763e-05	2.46e-05	2.62	80.39
FALSE	High	[K].ASGAGGAGGQAYSPGQPQGLLGPQAYGQGFGGGQAQDLSK.[A]	1xPhospho [S2(98.8)]	5.16165e-12	5.86138e-05	1	1	2	Q9ULL5	Q9ULL5 [432-471]	Q9ULL5 1xPhospho [S433(98.8)]	0	3770.72	1.21686e+06		High	High	4.793e-05	4.255e-08	3.61	106.3
FALSE	High	[K].ASGAGGAGGQAYSPGQPQGLLGPQAYGQGFGGGQAQDLSK.[A]	1xDeamidated [Q24]; 1xPhospho [S13(100)]	2.36576e-12	5.86138e-05	1	1	1	Q9ULL5	Q9ULL5 [432-471]	Q9ULL5 1xPhospho [S444(100)]	0	3771.7		No Quan Values	High	High	4.793e-05	2.866e-08	3.97
FALSE	High	[K].ASGDPGASGMSPR.[A]	1xPhospho [S11(100)]	1.51514e-11	5.86138e-05	1	1	2	Q8NDT2	Q8NDT2 [99-111]	Q8NDT2 1xPhospho [S109(100)]	0	1269.49	5.48716e+06		High	High	4.793e-05	7.413e-08	4.17	31.91
FALSE	High	[K].ASGSENEGDYNPGR.[K]	1xPhospho [S/Y]	1.18706e-07	5.86138e-05	1	1	3	Q02880	Q02880 [1549-1562]		0	1532.56	9.95624e+06		High	High	4.793e-05	7.307e-06	3.14	30.82
FALSE	High	[K].ASGSENEGDYNPGR.[K]	2xPhospho [S2(100); S4(100)]	6.94368e-05	0.000108823	1	1	1	Q02880	Q02880 [1549-1562]	Q02880 2xPhospho [S1550(100); S1552(100)]	0	1612.53	462910		High	High	6.763e-05	0.0001902	2.46	33.44
FALSE	High	[K].ASGSENEGDYNPGRK.[T]	1xPhospho [S4(100)]	3.64523e-09	5.86138e-05	1	1	3	Q02880	Q02880 [1549-1563]	Q02880 1xPhospho [S1552(100)]	1	1660.66	3.53134e+06		High	High	4.793e-05	1.228e-06	2.73	25.02
FALSE	High	[K].ASGSGGGSAALGPSGFGPSGGSGTK.[L]	1xPhospho [S/T]	1.46982e-06	0.000108823	1	1	1	P25440	P25440 [590-614]		0	2087.9	280701		High	High	6.763e-05	2.648e-05	1.99	72.38
FALSE	High	[K].ASHDPLVPNSSPLPTNGISGSPESFASSLDGSGHAGPEGSR.[L]	2xDeamidated [N9; N16]; 1xPhospho [S/T]	3.43341e-10	5.86138e-05	1	1	1	O95402	O95402 [168-208]		0	4054.79		No Quan Values	High	High	4.793e-05	3.666e-07	3.13
FALSE	High	[K].ASHWSRSPPRPPR.[E]	1xPhospho [S]	0.000195941	0.000108823	1	2	1	P21127	P21127 [228-240]		1	1610.77	928339		High	High	6.763e-05	0.0003237	2.74	38.8
FALSE	High	[K].ASHWSRSPPRPPR.[E]	2xPhospho [S5(100); S7(100)]	0.045614	0.00292552	1	2	2	P21127	P21127 [228-240]	P21127 2xPhospho [S232(100); S234(100)]	1	1690.74	1491100		High	High	0.001642	0.02419	2.5	44.11
FALSE	High	[K].ASIANSDGPTAGSQTPPFK.[R]	1xPhospho [S/T]	0.00702008	0.000288088	1	1	1	O75167	O75167 [11-29]		0	1925.86	496477		High	High	0.0001573	0.002409	1.91	74.8
FALSE	High	[K].ASISLTDDEVDDEEETIEEEEANEGVVDHQTELSNLAK.[E]	1xPhospho [S2(99.2)]	6.30512e-16	5.86138e-05	1	1	1	Q96L91	Q96L91 [940-977]	Q96L91 1xPhospho [S941(99.2)]	0	4282.84	649045		High	High	4.793e-05	3.485e-12	4.46	116.3
FALSE	High	[K].ASKMSSPETDEEIEK.[M]	3xPhospho [S5(100); S6(100); T9(100)]	0.109157	0.00531396	1	1	1	Q6UWZ7	Q6UWZ7 [382-396]	Q6UWZ7 3xPhospho [S386(100); S387(100); T390(100)]	1	1920.66	239925		High	High	0.002869	0.05289	2.26	45.97
FALSE	High	[K].ASLCLNGSSLSEDDTER.[D]	1xCarbamidomethyl [C4]; 1xDeamidated [N6]; 1xPhospho [S11(100)]	1.64055e-06	0.000108823	1	1	1	Q2TAK8	Q2TAK8 [225-241]	Q2TAK8 1xPhospho [S235(100)]	0	1934.77	206680		High	High	6.763e-05	2.799e-05	3.38	83.17
FALSE	High	[K].ASLELELPSSPDSTGGTPK.[A]	1xPhospho [S10(98.9)]	1.50248e-06	0.000108823	1	1	1	Q63HK5	Q63HK5 [324-342]	Q63HK5 1xPhospho [S333(98.9)]	0	1965.91	424036		High	High	6.763e-05	2.678e-05	2.16	100.91
FALSE	High	[K].ASLGSLEGEAEAEASSPK.[G]	1xPhospho [S2(99.7)]	9.49274e-11	5.86138e-05	1	1	1	Q09666	Q09666 [5748-5765]	Q09666 1xPhospho [S5749(99.7)]	0	1812.79	1.21276e+06		High	High	4.793e-05	1.894e-07	3.51	100.76
FALSE	High	[K].ASLGSLEGEAEAEASSPK.[G]	2xPhospho [S16(99.6); S]	3.07262e-08	5.86138e-05	1	1	1	Q09666	Q09666 [5748-5765]	Q09666 2xPhospho [S5763(99.6); S]	0	1892.76	656456		High	High	4.793e-05	3.659e-06	2.55	99.63
FALSE	High	[K].ASLLHSMPTHSSPR.[S]	1xPhospho [S/T]	6.82699e-11	5.86138e-05	1	1	2	O75122	O75122 [1002-1015]		0	1600.73	1.10315e+06		High	High	4.793e-05	1.596e-07	3.47	54.54
FALSE	High	[K].ASLQSGQEGAGDSPGSQFSK.[W]	1xPhospho [S13(100)]	0.0533736	0.00317752	1	1	1	Q12778	Q12778 [275-294]	Q12778 1xPhospho [S287(100)]	0	2017.85	298450		High	High	0.00176	0.02815	2.06	56.12
FALSE	High	[K].ASLSPDASDFEHITAETPSRPLSSTSNPFK.[S]	2xPhospho [S19(94.6); S/T]	0.212597	0.00947493	1	1	1	Q5M775	Q5M775 [322-351]	Q5M775 2xPhospho [S340(94.6); S/T]	0	3349.47	737945		High	High	0.005028	0.1013	2.43	111.75
FALSE	High	[K].ASLVALPEQTASEEETPPPLLTK.[E]	1xPhospho [T16(100)]	6.30512e-16	5.86138e-05	1	1	8	Q9UKV3	Q9UKV3 [399-421]	Q9UKV3 1xPhospho [T414(100)]	0	2501.24	6.33111e+06		High	High	4.793e-05	1.003e-10	6.19	120.4
FALSE	High	[K].ASLVALPEQTASEEETPPPLLTK.[E]	1xDeamidated [Q9]; 1xPhospho [T/S]	4.10879e-07	5.86138e-05	1	1	1	Q9UKV3	Q9UKV3 [399-421]		0	2502.23		No Quan Values	High	High	4.793e-05	1.38e-05	2.53
FALSE	High	[K].ASLVALPEQTASEEETPPPLLTK.[E]	2xPhospho [S12(100); T16(100)]	1.00174e-08	5.86138e-05	1	1	1	Q9UKV3	Q9UKV3 [399-421]	Q9UKV3 2xPhospho [S410(100); T414(100)]	0	2581.21	4131697		High	High	4.793e-05	2.06e-06	4.3	121.63
FALSE	High	[K].ASMSEFLESEDGEVEQQR.[T]	1xPhospho [S9(100)]	1.08459e-15	5.86138e-05	1	1	1	Q15022	Q15022 [538-555]	Q15022 1xPhospho [S546(100)]	0	2150.86	13030020		High	High	4.793e-05	5.551e-10	5.79	95.75
FALSE	High	[K].ASPAGTAGGPGAGAAAGGTGPLAAR.[A]	1xPhospho [S2(100)]	1.22501e-14	5.86138e-05	1	1	1	Q12962	Q12962 [43-67]	Q12962 1xPhospho [S44(100)]	0	2043.96	701581		High	High	4.793e-05	1.931e-09	4	68.13
FALSE	High	[K].ASPDSRHSPATISSSTR.[G]	2xPhospho [S2(100); S5(99.4)]	6.62975e-06	0.000108823	1	1	1	O15119	O15119 [431-447]	O15119 2xPhospho [S432(100); S435(99.4)]	1	1916.79	379923		High	High	6.763e-05	5.719e-05	2.49	32.02
FALSE	High	[K].ASPEARPQIPTKPR.[V]	1xPhospho [S2(100)]	0.000436453	0.000108823	1	1	2	Q8N3F8	Q8N3F8 [272-285]	Q8N3F8 1xPhospho [S273(100)]	0	1627.83	1.17736e+06		High	High	6.763e-05	0.0004891	1.75	46.54
FALSE	High	[K].ASPEPEGEAAGK.[M]	1xPhospho [S2(100)]	0.144155	0.00665434	1	1	1	Q8IU81	Q8IU81 [383-394]	Q8IU81 1xPhospho [S384(100)]	0	1222.5	235726		High	High	0.003571	0.06833	0.73	24.38
FALSE	High	[K].ASPEPPDSAEGALK.[L]	1xPhospho [S2(100)]	0.00798329	0.000288088	1	1	1	Q9H1B7	Q9H1B7 [546-559]	Q9H1B7 1xPhospho [S547(100)]	0	1448.63	578784		High	High	0.0001573	0.002633	1.73	58.34
FALSE	High	[K].ASPFEEDQNR.[D]	1xPhospho [S2(100)]	0.000223618	0.000108823	1	1	3	Q8TB72	Q8TB72 [135-144]	Q8TB72 1xPhospho [S136(100)]	0	1272.49	1.69438e+06		High	High	6.763e-05	0.0003456	1.7	38.9
FALSE	High	[K].ASPITNDGEDEFVPSDGLDK.[D]	1xPhospho [S15(100)]	8.98527e-11	5.86138e-05	1	1	1	Q02880	Q02880 [1399-1418]	Q02880 1xPhospho [S1413(100)]	0	2185.92	14283434		High	High	4.793e-05	1.841e-07	3.79	96.33
FALSE	High	[K].ASPITNDGEDEFVPSDGLDK.[D]	1xDeamidated [N6]; 1xPhospho [S15(100)]	1.96783e-07	5.86138e-05	1	1	4	Q02880	Q02880 [1399-1418]	Q02880 1xPhospho [S1413(100)]	0	2186.9	3.68e+06		High	High	4.793e-05	9.447e-06	3.34	95.55
FALSE	High	[K].ASPITNDGEDEFVPSDGLDK.[D]	2xPhospho [S2(100); S15(100)]	1.95139e-05	0.000108823	1	1	2	Q02880	Q02880 [1399-1418]	Q02880 2xPhospho [S1400(100); S1413(100)]	0	2265.88	3254302		High	High	6.763e-05	9.915e-05	2.19	97.51
FALSE	High	[K].ASPPGDLQNPK.[R]	1xPhospho [S2(100)]	0.000968759	0.000108823	1	1	5	O00273	O00273 [314-324]	O00273 1xPhospho [S315(100)]	0	1203.54	36804992		High	High	6.763e-05	0.0007399	2.07	43.62
FALSE	High	[K].ASPPGDLQNPK.[R]	1xDeamidated [Q/N]; 1xPhospho [S2(100)]	0.000492004	0.000108823	1	1	5	O00273	O00273 [314-324]	O00273 1xPhospho [S315(100)]	0	1204.52	2.51281e+06		High	High	6.763e-05	0.0005202	1.94	47.88
FALSE	High	[K].ASPPIETDLQNQACQEVLTPENSR.[Y]	1xCarbamidomethyl [C14]; 1xPhospho [S2(100)]	2.46642e-08	5.86138e-05	1	1	3	Q5T481	Q5T481 [1086-1109]	Q5T481 1xPhospho [S1087(100)]	0	2777.24	1.53663e+06		High	High	4.793e-05	3.255e-06	4.53	101.61
FALSE	High	[K].ASPPITHHSIVNGQSSVLSAR.[R]	1xDeamidated [N12]; 1xPhospho [S2(100)]	6.30512e-16	5.86138e-05	1	1	2	O15409	O15409 [307-327]	O15409 1xPhospho [S308(100)]	0	2239.09	1.92927e+06		High	High	4.793e-05	3.907e-11	4.2	79.13
FALSE	High	[K].ASPSENNAGGGSPSSGSGGNPTNTSGTTR.[R]	1xPhospho [S12(100)]	6.30512e-16	5.86138e-05	1	1	2	Q9NRH2	Q9NRH2 [596-624]	Q9NRH2 1xPhospho [S607(100)]	0	2686.1	2.09137e+06		High	High	4.793e-05	9.354e-11	3.85	30.51
FALSE	High	[K].ASPSENNAGGGSPSSGSGGNPTNTSGTTR.[R]	1xDeamidated [N6]; 1xPhospho [S12(100)]	7.16075e-08	5.86138e-05	1	1	1	Q9NRH2	Q9NRH2 [596-624]	Q9NRH2 1xPhospho [S607(100)]	0	2687.08	142808		High	High	4.793e-05	5.619e-06	2.27	31.94
FALSE	High	[K].ASPSGQNISYIHSSSESVTPR.[T]	1xPhospho [S2(99.3)]	3.19492e-09	5.86138e-05	1	1	2	Q9NZC9	Q9NZC9 [197-217]	Q9NZC9 1xPhospho [S198(99.3)]	0	2284.02	447168		High	High	4.793e-05	1.146e-06	3.03	69.57
FALSE	High	[K].ASPSGQNISYIHSSSESVTPR.[T]	1xDeamidated [N7]; 1xPhospho [S2(100)]	7.16074e-06	0.000108823	1	1	1	Q9NZC9	Q9NZC9 [197-217]	Q9NZC9 1xPhospho [S198(100)]	0	2285.01		No Quan Values	High	High	6.763e-05	5.932e-05	2.42
FALSE	High	[K].ASPSSPGRQDSDEDDGPQRVEEVDQGR.[G]	1xPhospho [S]	0.10049	0.00495959	1	1	1	O95049	O95049 [102-128]		2	2993.25	261658		High	High	0.002672	0.04912	1.67	51.79
FALSE	High	[K].ASPSVSTAGQPNWNLDEQLK.[Q]	1xPhospho [S/T]	1.43787e-06	0.000108823	1	1	3	Q8IVW6	Q8IVW6 [164-183]		0	2222.01	2.10721e+06		High	High	6.763e-05	2.622e-05	3.06	100.35
FALSE	High	[K].ASPTLDFTER.[-]	1xPhospho [S2(100)]	0.00135463	0.000108823	1	1	1	O43426	O43426 [1564-1573]	O43426 1xPhospho [S1565(100)]	0	1216.52	1.48877e+06		High	High	6.763e-05	0.0008877	2.08	79.38
FALSE	High	[K].ASPTSTEEEQVMLR.[N]	1xPhospho [S/T]	0.00707481	0.000288088	1	1	1	Q96PE3	Q96PE3 [486-499]		0	1657.71		No Quan Values	High	High	0.0001573	0.002411	1.51
FALSE	High	[K].ASPVAVGSSGAGADPSFQPVLSAR.[Q]	1xPhospho [S2(100)]	6.30512e-16	5.86138e-05	1	1	1	Q5TGY3	Q5TGY3 [895-918]	Q5TGY3 1xPhospho [S896(100)]	0	2308.1	723222		High	High	4.793e-05	3.102e-10	3.92	101.84
FALSE	High	[K].ASPVAVGSSGAGADPSFQPVLSAR.[Q]	1xDeamidated [Q18]; 1xPhospho [S2(100)]	1.53944e-10	5.86138e-05	1	1	1	Q5TGY3	Q5TGY3 [895-918]	Q5TGY3 1xPhospho [S896(100)]	0	2309.08		No Quan Values	High	High	4.793e-05	2.429e-07	3.79
FALSE	High	[K].ASPVGDGNFR.[N]	1xPhospho [S2(100)]	0.0377421	0.00273562	1	1	1	Q86YS7	Q86YS7 [851-860]	Q86YS7 1xPhospho [S852(100)]	0	1099.46	1.33598e+06		High	High	0.001499	0.01949	1.66	45.91
FALSE	High	[K].ASPVPSDPEKPGTPGEGMLSSDLDR.[I]	1xPhospho [T13(100)]	2.14055e-10	5.86138e-05	1	1	1	O14686	O14686 [1853-1877]	O14686 1xPhospho [T1865(100)]	0	2619.16		No Quan Values	High	High	4.793e-05	2.866e-07	3.48
FALSE	High	[K].ASPVPSDPEKPGTPGEGMLSSDLDR.[I]	2xPhospho [S6(100); T13(100)]	0.0489623	0.00297372	1	1	1	O14686	O14686 [1853-1877]	O14686 2xPhospho [S1858(100); T1865(100)]	0	2699.13		No Quan Values	High	High	0.001665	0.0259	2.33
FALSE	High	[K].ASPVTSPAAAFPTASPANK.[D]	1xPhospho [T/S]	3.24315e-06	0.000108823	1	1	1	Q9UIF9	Q9UIF9 [495-513]		0	1864.88	440419		High	High	6.763e-05	3.973e-05	3.16	86.19
FALSE	High	[K].ASPVTTSPTAATTQNPVLSK.[L]	1xPhospho [T/S]	4.17953e-08	5.86138e-05	1	1	1	Q96JN0	Q96JN0 [36-55]		0	2051.01	2.00598e+06		High	High	4.793e-05	4.274e-06	2.32	80.22
FALSE	High	[K].ASQEPSPKPGTEVIPAAPR.[K]	1xPhospho [S6(100)]	9.48191e-09	5.86138e-05	1	1	2	Q96CP2	Q96CP2 [16-34]	Q96CP2 1xPhospho [S21(100)]	0	2011.98	656784		High	High	4.793e-05	2e-06	3.33	71.69
FALSE	High	[K].ASQGSDLEQNEASR.[K]	1xPhospho [S5(100)]	5.01893e-11	5.86138e-05	1	1	1	Q96T21	Q96T21 [366-379]	Q96T21 1xPhospho [S370(100)]	0	1571.63	484500		High	High	4.793e-05	1.369e-07	3.23	32.21
FALSE	High	[K].ASQSRPNSSALETLGGEK.[L]	1xPhospho [S8(99.6)]	4.45768e-15	5.86138e-05	1	1	4	O94804	O94804 [447-464]	O94804 1xPhospho [S454(99.6)]	0	1911.88	1.88491e+06		High	High	4.793e-05	1.149e-09	5.25	63.86
FALSE	High	[K].ASQSRPNSSALETLGGEK.[L]	2xPhospho [S4(100); S8(100)]	6.30512e-16	5.86138e-05	1	1	3	O94804	O94804 [447-464]	O94804 2xPhospho [S450(100); S454(100)]	0	1991.85	1.5465e+06		High	High	4.793e-05	3.982e-11	4.78	70.65
FALSE	High	[K].ASQTPVPPGAPSPDKDPAKESPKPEEQK.[N]	1xDeamidated [Q27]; 2xPhospho [S12(100); S21(100)]	0.00492969	0.000227989	1	1	1	Q15911	Q15911 [3398-3425]	Q15911 2xPhospho [S3409(100); S3418(100)]	2	3073.38	919576		High	High	0.0001272	0.001898	2.97	54.78
FALSE	High	[K].ASSFADMMGILK.[D]	1xPhospho [S3(100)]	0.0422658	0.00283222	1	1	1	Q9H019	Q9H019 [236-247]	Q9H019 1xPhospho [S238(100)]	0	1350.58		No Quan Values	High	High	0.001573	0.02224	1.08
FALSE	High	[K].ASSFSGISILTR.[G]	1xPhospho [S3(100)]	0.000530886	0.000108823	1	1	1	Q9Y2K5	Q9Y2K5 [347-358]	Q9Y2K5 1xPhospho [S349(100)]	0	1318.64	1.12321e+06		High	High	6.763e-05	0.0005397	1.56	111.48
FALSE	High	[K].ASSFSGISVLTR.[G]	1xPhospho [S3(100)]	1.55284e-06	0.000108823	1	1	1	Q15032	Q15032 [379-390]	Q15032 1xPhospho [S381(100)]	0	1304.62	2.57094e+06		High	High	6.763e-05	2.715e-05	3	103.66
FALSE	High	[K].ASSGDQGSPPCFLR.[F]	1xCarbamidomethyl [C11]; 1xPhospho [S8(100)]	6.32156e-11	5.86138e-05	1	1	2	O75147	O75147 [3-16]	O75147 1xPhospho [S10(100)]	0	1558.64	1.87388e+06		High	High	4.793e-05	1.535e-07	4.19	81.28
FALSE	High	[K].ASSLPGSLQR.[S]	1xPhospho [S3(100)]	0.00464001	0.000227989	1	1	3	O75122	O75122 [358-367]	O75122 1xPhospho [S360(100)]	0	1095.52	4.14301e+06		High	High	0.0001272	0.001828	1.44	57.37
FALSE	High	[K].ASSPELPVSVENIK.[Q]	1xPhospho [S]	1.78254e-07	5.86138e-05	1	1	1	Q969R5	Q969R5 [687-700]		0	1549.75	947152		High	High	4.793e-05	9.003e-06	2.92	100.01
FALSE	High	[K].ASSPSDIISSK.[D]	1xPhospho [S3(100)]	1.29785e-05	0.000108823	1	1	1	Q9ULD9	Q9ULD9 [962-972]	Q9ULD9 1xPhospho [S964(100)]	0	1171.52	953477		High	High	6.763e-05	8.051e-05	2.25	56.99
FALSE	High	[K].ASSPSPLTIGTPESQR.[K]	1xPhospho [T11(100)]	1.97982e-08	5.86138e-05	1	1	3	Q9NPI6	Q9NPI6 [521-536]	Q9NPI6 1xPhospho [T531(100)]	0	1707.79	5.65862e+06		High	High	4.793e-05	2.912e-06	3.31	75.51
FALSE	High	[K].ASSRLENLGIPEEELLR.[Q]	1xPhospho [S]	0.209467	0.00933345	1	1	1	Q01658	Q01658 [104-120]		1	2006	172906		High	High	0.004981	0.09987	1.14	111.97
FALSE	High	[K].ASSTPSSETQEEFVDDFR.[V]	1xPhospho [S/T]	0.000202524	0.000108823	1	1	2	P30622	P30622 [42-59]		0	2111.84	383382		High	High	6.763e-05	0.0003289	2.17	98.73
FALSE	High	[K].ASTNNESSNHSFGSLGSLSDK.[E]	1xPhospho [S19(100)]	0.0338359	0.00247943	1	1	1	Q9UKI8	Q9UKI8 [87-107]	Q9UKI8 1xPhospho [S105(100)]	0	2218.92	436886		High	High	0.001321	0.0168	2.77	72.13
FALSE	High	[K].ASTTSLSGSDSETEGK.[Q]	2xPhospho [S7(100); S9(100)]	1.72672e-09	5.86138e-05	1	1	2	Q8N1G2	Q8N1G2 [45-60]	Q8N1G2 2xPhospho [S51(100); S53(100)]	0	1716.62	1.53588e+06		High	High	4.793e-05	8.374e-07	3.37	33.58
FALSE	High	[K].ASTTSLSGSDSETEGK.[Q]	1xPhospho [S9(100)]	1.44452e-14	5.86138e-05	1	1	1	Q8N1G2	Q8N1G2 [45-60]	Q8N1G2 1xPhospho [S53(100)]	0	1636.66	900025		High	High	4.793e-05	2.104e-09	3.68	33.52
FALSE	High	[K].ASVDAPPQVNVEVFCNTSMEASPK.[A]	1xCarbamidomethyl [C15]; 1xDeamidated [N10]; 1xPhospho [S/T]	3.95376e-05	0.000108823	1	1	1	Q8IWC1	Q8IWC1 [301-324]		0	2658.15		No Quan Values	High	High	6.763e-05	0.0001428	3.56
FALSE	High	[K].ASVPAALASPSAR.[V]	1xPhospho [S9(98.9)]	0.160644	0.00700244	1	1	1	P35711	P35711 [431-443]	P35711 1xPhospho [S439(98.9)]	0	1277.62	349742		High	High	0.003781	0.07608	1.12	67.04
FALSE	High	[K].ASVSGPNSPSESR.[R]	1xPhospho [S8(99.7)]	0.00141173	0.000108823	1	1	1	Q9UJV3	Q9UJV3 [109-121]	Q9UJV3 1xPhospho [S116(99.7)]	0	1354.56	194097		High	High	6.763e-05	0.0009057	2.08	25.94
FALSE	High	[K].ASVSGPNSPSETR.[R]	1xPhospho [S8(99.4)]	2.06878e-08	5.86138e-05	1	1	2	O15344	O15344 [89-101]	O15344 1xPhospho [S96(99.4)]	0	1368.58	2615847		High	High	4.793e-05	2.987e-06	3.23	28.75
FALSE	High	[K].ASVSGPNSPSETR.[R]	2xPhospho [S4(100); T12(100)]	6.55719e-06	0.000108823	1	1	2	O15344	O15344 [89-101]	O15344 2xPhospho [S92(100); T100(100)]	0	1448.55	852161		High	High	6.763e-05	5.687e-05	2.36	29.54
FALSE	High	[K].ASVSGPNSPSETRR.[E]	1xPhospho [S8(100)]	2.22749e-05	0.000108823	1	1	1	O15344	O15344 [89-102]	O15344 1xPhospho [S96(100)]	1	1524.68	2.43908e+06		High	High	6.763e-05	0.0001065	2.37	25.22
FALSE	High	[K].ASVSGPNSPSETRR.[E]	2xPhospho [S4(100); S8(100)]	0.000502821	0.000108823	1	1	1	O15344	O15344 [89-102]	O15344 2xPhospho [S92(100); S96(100)]	1	1604.65	5576405		High	High	6.763e-05	0.0005252	3.14	27.34
FALSE	High	[K].ASVSQTSPQSASSPR.[M]	1xPhospho [S7(100)]	2.16668e-12	5.86138e-05	1	1	2	Q8TDY2	Q8TDY2 [641-655]	Q8TDY2 1xPhospho [S647(100)]	0	1569.69	1.74763e+06		High	High	4.793e-05	2.733e-08	4	29.99
FALSE	High	[K].ASVVDPSTESSPAPQEGSEQPASPASPLSSR.[Q]	1xPhospho [S26(100)]	6.30512e-16	5.86138e-05	1	1	4	Q66K14	Q66K14 [410-440]	Q66K14 1xPhospho [S435(100)]	0	3132.4	3.96182e+07		High	High	4.793e-05	1.279e-15	5.92	79.86
FALSE	High	[K].ASVVDPSTESSPAPQEGSEQPASPASPLSSR.[Q]	1xDeamidated [Q15]; 1xPhospho [S26(100)]	7.4628e-13	5.86138e-05	1	1	1	Q66K14	Q66K14 [410-440]	Q66K14 1xPhospho [S435(100)]	0	3133.38		No Quan Values	High	High	4.793e-05	1.58e-08	3.32
FALSE	High	[K].ASVVDPSTESSPAPQEGSEQPASPASPLSSR.[Q]	2xPhospho [S23(100); S26(100)]	6.30512e-16	5.86138e-05	1	1	4	Q66K14	Q66K14 [410-440]	Q66K14 2xPhospho [S432(100); S435(100)]	0	3212.37	5600851		High	High	4.793e-05	1.772e-13	6.12	79.52
FALSE	High	[K].ASYHFSPEELDENTSPLLGDAR.[F]	1xPhospho [S15(100)]	6.30512e-16	5.86138e-05	1	1	2	O75410	O75410 [262-283]	O75410 1xPhospho [S276(100)]	0	2528.1	790227		High	High	4.793e-05	7.812e-11	3.95	106.49
FALSE	High	[K].ASYHFSPEELDENTSPLLGDAR.[F]	1xDeamidated [N13]; 1xPhospho [S/Y/T]	0.0334719	0.00242781	1	1	1	O75410	O75410 [262-283]		0	2529.08		No Quan Values	High	High	0.001269	0.01651	1.77
FALSE	High	[K].ATASSSAQEMEQQLAER.[E]	1xPhospho [S/T]	0.00348813	0.000227989	1	1	1	Q9H9Q2	Q9H9Q2 [222-238]		0	1916.81	148135		High	High	0.0001272	0.001528	1.9	88.8
FALSE	High	[K].ATCDSDFAVETLELETQGEEVK.[E]	1xCarbamidomethyl [C3]; 1xPhospho [T2(99.5)]	8.32957e-13	5.86138e-05	1	1	2	Q14966	Q14966 [1154-1175]	Q14966 1xPhospho [T1155(99.5)]	0	2551.08	1.16556e+06		High	High	4.793e-05	1.675e-08	3.69	118.36
FALSE	High	[K].ATDGDLAQEPGPGLTFEDSGNPKSPDK.[A]	1xPhospho [S24(100)]	6.30512e-16	5.86138e-05	1	1	2	O15417	O15417 [2520-2546]	O15417 1xPhospho [S2543(100)]	1	2823.24	3411637		High	High	4.793e-05	8.094e-15	5.96	89
FALSE	High	[K].ATDSDLSSPR.[H]	1xPhospho [S8(99.6)]	1.43087e-07	5.86138e-05	1	1	1	Q9BRD0	Q9BRD0 [351-360]	Q9BRD0 1xPhospho [S358(99.6)]	0	1128.46	416606		High	High	4.793e-05	8.034e-06	2.72	27.61
FALSE	High	[K].ATEDGEEDEVSAGEK.[E]	1xPhospho [S11(100)]	6.30512e-16	5.86138e-05	1	1	4	Q9BXW9	Q9BXW9 [1425-1439]	Q9BXW9 1xPhospho [S1435(100)]	0	1645.61	2.29002e+07		High	High	4.793e-05	2.025e-10	4.8	31.97
FALSE	High	[K].ATEETGQAQSGQANCQGLSPVSVASK.[N]	1xCarbamidomethyl [C15]; 1xPhospho [S19(99.6)]	1.50942e-14	5.86138e-05	1	1	2	Q9UHF7	Q9UHF7 [160-185]	Q9UHF7 1xPhospho [S178(99.6)]	0	2685.18	3.15767e+06		High	High	4.793e-05	2.155e-09	3.61	66.28
FALSE	High	[K].ATEPPSPDAGELSLASR.[L]	1xPhospho [T2(99.1)]	1.0644e-05	0.000108823	1	1	2	Q8IYB8	Q8IYB8 [720-736]	Q8IYB8 1xPhospho [T721(99.1)]	0	1777.8	430879		High	High	6.763e-05	7.283e-05	2.14	83.57
FALSE	High	[K].ATGEEEGMDIQK.[S]	1xPhospho [T2(100)]	0.00675035	0.000288088	1	1	2	Q96GA3	Q96GA3 [170-181]	Q96GA3 1xPhospho [T171(100)]	0	1387.54	1.00085e+06		High	High	0.0001573	0.002334	1.65	46.7
FALSE	High	[K].ATGEEEGMDIQKSENEDDSEWEDVDDEK.[G]	1xPhospho [S13(100)]	6.30512e-16	5.86138e-05	1	1	1	Q96GA3	Q96GA3 [170-197]	Q96GA3 1xPhospho [S182(100)]	1	3309.24	774231		High	High	4.793e-05	1.683e-11	6.08	82.13
FALSE	High	[K].ATGGLCLLGAYADSDDDDNDVSEK.[L]	1xCarbamidomethyl [C6]; 1xDeamidated [N19]; 1xPhospho [S14(100)]	6.30512e-16	5.86138e-05	1	1	3	Q8N3X1	Q8N3X1 [103-126]	Q8N3X1 1xPhospho [S116(100)]	0	2582.01	3.46889e+06		High	High	4.793e-05	1.303e-12	4.94	108.41
FALSE	High	[K].ATGGLCLLGAYADSDDDDNDVSEK.[L]	1xCarbamidomethyl [C6]; 1xPhospho [S14(100)]	6.30512e-16	5.86138e-05	1	1	6	Q8N3X1	Q8N3X1 [103-126]	Q8N3X1 1xPhospho [S116(100)]	0	2581.03	25541316		High	High	4.793e-05	1.485e-13	7.34	107.35
FALSE	High	[K].ATGPPSQNSNIGTGRGSEGDCSPEDK.[N]	1xCarbamidomethyl [C21]; 2xPhospho [S17(97.7); S22(97.7)]	8.17003e-08	5.86138e-05	1	1	1	Q9UKJ3	Q9UKJ3 [1060-1085]	Q9UKJ3 2xPhospho [S1076(97.7); S1081(97.7)]	1	2778.07	5368697		High	High	4.793e-05	6.012e-06	3.43	42.37
FALSE	High	[K].ATISDEEIER.[Q]	1xPhospho [S4(100)]	5.50639e-05	0.000108823	1	1	2	Q9UQN3	Q9UQN3 [196-205]	Q9UQN3 1xPhospho [S199(100)]	0	1242.52	45027584		High	High	6.763e-05	0.0001687	3.02	54.63
FALSE	High	[K].ATLPSPDKLPGFK.[M]	1xPhospho [S5(100)]	0.0165872	0.0010446	1	1	1	P22314	P22314 [831-843]	P22314 1xPhospho [S835(100)]	1	1450.73	832963		High	High	0.0005659	0.005349	2.05	98.64
FALSE	High	[K].ATLSSTSGLDLMSESGEGEISPQR.[E]	1xPhospho [S21(100)]	6.30512e-16	5.86138e-05	1	1	1	Q8WWI1	Q8WWI1 [1006-1029]	Q8WWI1 1xPhospho [S1026(100)]	0	2532.12	3954549		High	High	4.793e-05	6.118e-11	5.15	103.78
FALSE	High	[K].ATLTASPLGAS.[-]	1xPhospho [S6(99.4)]	0.00191335	0.000171195	1	1	1	Q13111	Q13111 [946-956]	Q13111 1xPhospho [S951(99.4)]	0	1068.5	3270757		High	High	9.916e-05	0.001074	3.12	76.51
FALSE	High	[K].ATNESEDEIPQLVPIGK.[K]	1xPhospho [S5(99.6)]	2.32576e-11	5.86138e-05	1	1	4	O76021	O76021 [357-373]	O76021 1xPhospho [S361(99.6)]	0	1919.9	5.20038e+07		High	High	4.793e-05	9.244e-08	3.44	111.39
FALSE	High	[K].ATNESEDEIPQLVPIGK.[K]	1xDeamidated [Q/N]; 1xPhospho [T/S]	3.93211e-07	5.86138e-05	1	1	5	O76021	O76021 [357-373]		0	1920.88	5.20389e+06		High	High	4.793e-05	1.35e-05	2.86	113.99
FALSE	High	[K].ATSDEEDSVLNIAR.[GE]	1xPhospho [S3(100)]	2.80023e-09	5.86138e-05	1	1	1	Q5JPF3	Q5JPF3 [827-840]; [895-908]	Q5JPF3 1xPhospho [S829(100)]; 1xPhospho [S897(100)]	0	1599.69	1.1884e+06		High	High	4.793e-05	1.072e-06	3.19	92.84
FALSE	High	[K].ATSDTLESPPK.[I]	1xPhospho [S8(100)]	1.18706e-07	5.86138e-05	1	1	2	O94782	O94782 [306-316]	O94782 1xPhospho [S313(100)]	0	1225.53	1.112e+06		High	High	4.793e-05	7.297e-06	2.96	45.06
FALSE	High	[K].ATSEEDVSIK.[S]	1xPhospho [S3(100)]	0.00937596	0.00058336	1	1	2	Q5UIP0	Q5UIP0 [1606-1615]	Q5UIP0 1xPhospho [S1608(100)]	0	1158.49	497532		High	High	0.0003061	0.002995	1.22	43.45
FALSE	High	[K].ATSEEDVSIKSPICEK.[Q]	1xCarbamidomethyl [C14]; 1xPhospho [S11(100)]	6.30512e-16	5.86138e-05	1	1	1	Q5UIP0	Q5UIP0 [1606-1621]	Q5UIP0 1xPhospho [S1616(100)]	1	1872.83	2.25021e+06		High	High	4.793e-05	3.99e-10	4.37	61.8
FALSE	High	[K].ATSEEDVSIKSPICEK.[Q]	1xCarbamidomethyl [C14]; 2xPhospho [S3(100); S11(100)]	9.68109e-07	0.000108823	1	1	1	Q5UIP0	Q5UIP0 [1606-1621]	Q5UIP0 2xPhospho [S1608(100); S1616(100)]	1	1952.8	525482		High	High	6.763e-05	2.131e-05	2.79	66.67
FALSE	High	[K].ATSSHFSASEESMDFLDK.[S]	1xPhospho [S7(100)]	2.3117e-10	5.86138e-05	1	1	2	Q9ULU4	Q9ULU4 [454-471]	Q9ULU4 1xPhospho [S460(100)]	0	2068.82	608224		High	High	4.793e-05	2.994e-07	4.87	97.81
FALSE	High	[K].ATSSHFSASEESMDFLDK.[S]	3xPhospho [S7(98.8); S9(98.8); S12(100)]	0.000460899	0.000108823	1	1	1	Q9ULU4	Q9ULU4 [454-471]	Q9ULU4 3xPhospho [S460(98.8); S462(98.8); S465(100)]	0	2228.75	227556		High	High	6.763e-05	0.0005028	2.37	101.99
FALSE	High	[K].ATSSHFSASEESMDFLDK.[S]	2xPhospho [S9(100); S/T]	2.97007e-06	0.000108823	1	1	3	Q9ULU4	Q9ULU4 [454-471]	Q9ULU4 2xPhospho [S462(100); S/T]	0	2148.79	543449		High	High	6.763e-05	3.789e-05	3.46	101.66
FALSE	High	[K].ATSSSNPSSPAPDWYK.[D]	2xPhospho [S8(100); S9(100)]	1.38656e-05	0.000108823	1	1	4	P46100	P46100 [1988-2003]	P46100 2xPhospho [S1995(100); S1996(100)]	0	1854.7	731208		High	High	6.763e-05	8.357e-05	2.98	75.6
FALSE	High	[K].ATTPASTANSDVATIPTDTPLK.[E]	1xPhospho [T3(99.6)]	4.00895e-12	5.86138e-05	1	1	1	O60271	O60271 [274-295]	O60271 1xPhospho [T276(99.6)]	0	2252.07	867903		High	High	4.793e-05	3.746e-08	3.25	94.69
FALSE	High	[K].ATVTPSPVK.[G]	1xPhospho [S6(100)]	0.000446075	0.000108823	1	1	4	Q9H1E3	Q9H1E3 [176-184]	Q9H1E3 1xPhospho [S181(100)]	0	979.486	6.83949e+07		High	High	6.763e-05	0.0004928	2.75	40.99
FALSE	High	[K].ATVTPSPVK.[G]	2xPhospho [T4(100); S6(100)]	0.0380629	0.00273562	1	1	2	Q9H1E3	Q9H1E3 [176-184]	Q9H1E3 2xPhospho [T179(100); S181(100)]	0	1059.45	44613972		High	High	0.001499	0.01966	2.03	40.11
FALSE	High	[K].AVADNNEDVDGDGVHEITSRDSPVYPK.[C]	1xPhospho [T/S/Y]	0.000164264	0.000108823	1	1	1	Q8N157	Q8N157 [310-336]		1	2979.3	195190		High	High	6.763e-05	0.0002949	2.53	73.94
FALSE	High	[K].AVAEEDNGSIGEETDSSPGR.[K]	1xPhospho [S9(100)]	8.77993e-09	5.86138e-05	1	1	1	Q13586	Q13586 [652-671]	Q13586 1xPhospho [S660(100)]	0	2099.84	300822		High	High	4.793e-05	1.928e-06	2.97	48.89
FALSE	High	[K].AVAEEDNGSIGEETDSSPGR.[K]	1xDeamidated [N7]; 1xPhospho [S17(99.5)]	1.16833e-08	5.86138e-05	1	1	2	Q13586	Q13586 [652-671]	Q13586 1xPhospho [S668(99.5)]	0	2100.82		No Quan Values	High	High	4.793e-05	2.222e-06	3.02
FALSE	High	[K].AVAEEDNGSIGEETDSSPGRK.[K]	1xPhospho [S9(100)]	9.09493e-13	5.86138e-05	1	1	2	Q13586	Q13586 [652-672]	Q13586 1xPhospho [S660(100)]	1	2227.94	643333		High	High	4.793e-05	1.754e-08	2.97	42.33
FALSE	High	[K].AVAEEDNGSIGEETDSSPGRK.[K]	1xDeamidated [N7]; 1xPhospho [S17(99.4)]	6.30512e-16	5.86138e-05	1	1	4	Q13586	Q13586 [652-672]	Q13586 1xPhospho [S668(99.4)]	1	2228.92	5.13196e+06		High	High	4.793e-05	7.392e-13	7.78	42.38
FALSE	High	[K].AVAGVMITASHNR.[K]	1xPhospho [S10(100)]	1.23714e-12	5.86138e-05	1	1	1	Q6PCE3	Q6PCE3 [166-178]	Q6PCE3 1xPhospho [S175(100)]	0	1406.66	1.20638e+06		High	High	4.793e-05	2.054e-08	3.54	59.6
FALSE	High	[K].AVASPEATVSQTDENK.[A]	1xPhospho [S4(100)]	1.08055e-06	0.000108823	2	2	3	Q9Y4E1; Q641Q2	Q9Y4E1 [495-510]; Q641Q2 [495-510]	Q9Y4E1 1xPhospho [S498(100)]; Q641Q2 1xPhospho [S498(100)]	0	1726.75	634352	Shared	High	High	6.763e-05	2.258e-05	2.75	50.6
FALSE	High	[K].AVCSTYLQSR.[Y]	1xCarbamidomethyl [C3]; 1xPhospho [T/Y/S]	0.015524	0.000930244	1	2	1	Q9H2X6	Q9H2X6 [356-365]		0	1264.54	1.88646e+06		High	High	0.0004794	0.00492	1.65	42.3
FALSE	High	[K].AVDLGPPKPSDQETGEQVSSPSSHPALHTTTEDSAGVQTEF.[-]	1xPhospho [S/T]	0.00780852	0.000288088	1	1	1	Q96TA1	Q96TA1 [706-746]		0	4313.94		No Quan Values	High	High	0.0001573	0.00259	2.71
FALSE	High	[K].AVDSSSEEIEVEVPVVDR.[R]	2xPhospho [S]	1.92948e-11	5.86138e-05	1	1	1	Q9Y6X4	Q9Y6X4 [632-649]		0	2118.89	658353		High	High	4.793e-05	8.382e-08	4.05	108.82
FALSE	High	[K].AVDSSSEEIEVEVPVVDR.[R]	1xPhospho [S]	0.0325414	0.00237802	1	1	1	Q9Y6X4	Q9Y6X4 [632-649]		0	2038.92	491912		High	High	0.001244	0.01584	1.93	105.87
FALSE	High	[K].AVDSSSEEIEVEVPVVDRR.[N]	1xPhospho [S4(100)]	1.5003e-13	5.86138e-05	1	1	1	Q9Y6X4	Q9Y6X4 [632-650]	Q9Y6X4 1xPhospho [S635(100)]	1	2195.02	1896139		High	High	4.793e-05	6.961e-09	4.03	97.83
FALSE	High	[K].AVDSSSEEIEVEVPVVDRR.[N]	2xPhospho [S4(100); S5(100)]	6.30512e-16	5.86138e-05	1	1	4	Q9Y6X4	Q9Y6X4 [632-650]	Q9Y6X4 2xPhospho [S635(100); S636(100)]	1	2274.99	7.48889e+06		High	High	4.793e-05	1.119e-10	5.03	101.08
FALSE	High	[K].AVDTEEDSPEEEMEDSQDEQHK.[V]	1xPhospho [S8(100)]	6.30512e-16	5.86138e-05	1	1	1	Q8IYY4	Q8IYY4 [419-440]	Q8IYY4 1xPhospho [S426(100)]	0	2656.97	606681		High	High	4.793e-05	7.116e-14	5.38	53.44
FALSE	High	[K].AVEFSSGAKSPSK.[S]	1xPhospho [S10(99.5)]	0.00103222	0.000108823	1	1	1	P25054	P25054 [1351-1363]	P25054 1xPhospho [S1360(99.5)]	1	1374.63	533774		High	High	6.763e-05	0.0007654	2.37	36.19
FALSE	High	[K].AVEQEDELSDVSQGGSK.[A]	1xPhospho [S9(100)]	8.08075e-08	5.86138e-05	1	1	2	O60271	O60271 [257-273]	O60271 1xPhospho [S265(100)]	0	1857.77	1.92772e+06		High	High	4.793e-05	6.003e-06	3.33	55.82
FALSE	High	[K].AVEQEDELSDVSQGGSK.[A]	1xDeamidated [Q4]; 1xPhospho [S9(100)]	0.0327689	0.00237802	1	1	1	O60271	O60271 [257-273]	O60271 1xPhospho [S265(100)]	0	1858.76		No Quan Values	High	High	0.001244	0.01604	2.26
FALSE	High	[K].AVGMPSPVSPK.[L]	2xPhospho [S6(100); S9(100)]	3.13579e-05	0.000108823	1	1	2	Q9UHB7	Q9UHB7 [1050-1060]	Q9UHB7 2xPhospho [S1055(100); S1058(100)]	0	1229.5	3.01013e+06		High	High	6.763e-05	0.0001267	2.9	69.57
FALSE	High	[K].AVGMPSPVSPK.[L]	1xPhospho [S9(100)]	0.000183407	0.000108823	1	1	1	Q9UHB7	Q9UHB7 [1050-1060]	Q9UHB7 1xPhospho [S1058(100)]	0	1149.54	1.38154e+06		High	High	6.763e-05	0.0003125	2.05	70.74
FALSE	High	[K].AVGSLAPGELAR.[G]	1xPhospho [S4(100)]	0.0269395	0.00179431	1	1	2	Q96JG9	Q96JG9 [3674-3685]	Q96JG9 1xPhospho [S3677(100)]	0	1220.6	1.36931e+06		High	High	0.000958	0.01162	1.65	54.05
FALSE	High	[K].AVIVSSPK.[A]	1xPhospho [S6(100)]	6.3565e-05	0.000108823	1	1	3	Q14966	Q14966 [1396-1403]	Q14966 1xPhospho [S1401(100)]	0	880.454	2.57676e+06		High	High	6.763e-05	0.0001819	2.42	43.05
FALSE	High	[K].AVNVSEESDWTENSFQGGQEDGGDDK.[E]	1xPhospho [S14(100)]	2.26662e-14	5.86138e-05	1	1	1	Q8WY54	Q8WY54 [494-519]	Q8WY54 1xPhospho [S507(100)]	0	2880.11	800654		High	High	4.793e-05	2.654e-09	3.49	82.46
FALSE	High	[K].AVPALGKSPPHHSGFQQYQQADASK.[Q]	1xPhospho [S8(100)]	1.40297e-11	5.86138e-05	1	1	5	Q92540	Q92540 [774-798]	Q92540 1xPhospho [S781(100)]	1	2729.28	1.04272e+07		High	High	4.793e-05	7.13e-08	4.86	61.87
FALSE	High	[K].AVPETEDVQASVSDTAQQPSEEQSK.[S]	1xPhospho [S/T]	0.000111639	0.000108823	1	1	1	Q6FIF0	Q6FIF0 [113-137]		0	2740.18	1.08757e+06		High	High	6.763e-05	0.0002423	1.85	65.88
FALSE	High	[K].AVPIAVADEGESESEDDDLKPR.[G]	2xPhospho [S12(100); S14(100)]	6.30512e-16	5.86138e-05	1	1	1	Q9Y2K6	Q9Y2K6 [121-142]	Q9Y2K6 2xPhospho [S132(100); S134(100)]	0	2502.03	7.24477e+06		High	High	4.793e-05	1.723e-10	4.7	89.75
FALSE	High	[K].AVPMAPAPASPGSSNDSSAR.[S]	1xPhospho [S10(100)]	6.30512e-16	5.86138e-05	1	1	2	Q66K74	Q66K74 [750-769]	Q66K74 1xPhospho [S759(100)]	0	1949.84	6661687		High	High	4.793e-05	1.158e-10	4.82	62.05
FALSE	High	[K].AVPMAPAPASPGSSNDSSAR.[S]	1xDeamidated [N15]; 1xPhospho [S10(100)]	1.44667e-07	5.86138e-05	1	1	3	Q66K74	Q66K74 [750-769]	Q66K74 1xPhospho [S759(100)]	0	1950.83	1.12933e+06		High	High	4.793e-05	8.078e-06	2.86	64.15
FALSE	High	[K].AVPMAPAPASPGSSNDSSAR.[S]	2xPhospho [S10(100); S13(100)]	0.00365035	0.000227989	1	1	1	Q66K74	Q66K74 [750-769]	Q66K74 2xPhospho [S759(100); S762(100)]	0	2029.81	286177		High	High	0.0001272	0.001573	3.24	65.69
FALSE	High	[K].AVPMAPAPASPGSSNDSSAR.[S]	3xPhospho [S10(100); S]	0.0227271	0.00136336	1	1	1	Q66K74	Q66K74 [750-769]	Q66K74 3xPhospho [S759(100); S]	0	2109.77	183802		High	High	0.0007193	0.008632	2.74	67.64
FALSE	High	[K].AVPMAPAPASPGSSNDSSARSQER.[A]	2xPhospho [S10(98.5); S]	0.00417577	0.000227989	1	1	1	Q66K74	Q66K74 [750-773]	Q66K74 2xPhospho [S759(98.5); S]	1	2530.04	522733		High	High	0.0001272	0.001705	2.28	59.57
FALSE	High	[K].AVPPGNDPVSPAMVR.[S]	1xPhospho [S10(100)]	0.0325414	0.00237802	1	1	1	O94966	O94966 [235-249]	O94966 1xPhospho [S244(100)]	0	1586.74		No Quan Values	High	High	0.001244	0.01588	1.53
FALSE	High	[K].AVPPVSPELR.[K]	1xPhospho [S6(100)]	0.000244191	0.000108823	1	1	5	Q96JM3	Q96JM3 [411-420]	Q96JM3 1xPhospho [S416(100)]	0	1144.58	1.71367e+06		High	High	6.763e-05	0.0003613	1.72	76.67
FALSE	High	[K].AVPVESPVQK.[V]	1xPhospho [S6(100)]	0.0215957	0.00125359	1	1	1	Q8TB61	Q8TB61 [422-431]	Q8TB61 1xPhospho [S427(100)]	0	1133.56	348180		High	High	0.0006654	0.007947	1.1	46.1
FALSE	High	[K].AVPVESPVQKV.[-]	1xPhospho [S6(100)]	0.0248519	0.00175003	1	1	1	Q8TB61	Q8TB61 [422-432]	Q8TB61 1xPhospho [S427(100)]	1	1232.63	846989		High	High	0.0009387	0.01009	1.87	68.61
FALSE	High	[K].AVPVTSFTYINEDFRTESPPSPSSDVEDAR.[E]	2xPhospho [S21(100); T/S/Y]	0.000187494	0.000108823	1	1	1	Q9BRK4	Q9BRK4 [82-111]	Q9BRK4 2xPhospho [S102(100); T/S/Y]	1	3473.48	384247		High	High	6.763e-05	0.0003156	3.45	117.91
FALSE	High	[K].AVQQHQHGYDSDEEVDSELGTWEHQLR.[R]	1xPhospho [S11(100)]	6.30512e-16	5.86138e-05	1	1	2	Q8IWZ8	Q8IWZ8 [475-501]	Q8IWZ8 1xPhospho [S485(100)]	0	3273.39	16554588		High	High	4.793e-05	6.305e-16	7.15	97
FALSE	High	[K].AVRPEVNTVASSDEVCDGDREK.[E]	1xCarbamidomethyl [C16]; 2xPhospho [S11(100); S12(100)]	2.75288e-08	5.86138e-05	1	1	1	O75151	O75151 [448-469]	O75151 2xPhospho [S458(100); S459(100)]	1	2593.06	253836		High	High	4.793e-05	3.461e-06	2.56	55.58
FALSE	High	[K].AVSAECLGPPLDISTK.[N]	1xCarbamidomethyl [C6]; 1xPhospho [S3(100)]	0.00276592	0.000171195	1	1	1	O75037	O75037 [1147-1162]	O75037 1xPhospho [S1149(100)]	0	1737.81	242193		High	High	9.916e-05	0.001332	1.43	103.7
FALSE	High	[K].AVSETPAVPPVSEDEDDDDDDATPPPVIAPRPEHTK.[S]	1xPhospho [S3(99.3)]	6.30512e-16	5.86138e-05	1	1	6	Q13153	Q13153 [163-198]	Q13153 1xPhospho [S165(99.3)]	0	3888.73	4.37613e+07		High	High	4.793e-05	3.719e-14	3.23	91.66
FALSE	High	[K].AVSETPAVPPVSEDEDDDDDDATPPPVIAPRPEHTK.[S]	2xPhospho [S12(100); T23(100)]	0.00176622	0.000171195	1	1	2	Q13153	Q13153 [163-198]	Q13153 2xPhospho [S174(100); T185(100)]	0	3968.7	1.52897e+06		High	High	9.916e-05	0.001027	2.21	94.03
FALSE	High	[K].AVSFHLVHR.[S]	1xPhospho [S3(100)]	0.00011668	0.000108823	1	1	1	Q96GA3	Q96GA3 [15-23]	Q96GA3 1xPhospho [S17(100)]	0	1145.56	524041		High	High	6.763e-05	0.0002485	1.74	70.38
FALSE	High	[K].AVSGYQSHDDSSDNSECSFPFK.[Y]	1xCarbamidomethyl [C17]; 1xPhospho [S11(100)]	6.30512e-16	5.86138e-05	1	1	2	Q9UBW7	Q9UBW7 [1050-1071]	Q9UBW7 1xPhospho [S1060(100)]	0	2543.97	3045196		High	High	4.793e-05	6.589e-11	3.97	84.84
FALSE	High	[K].AVSPPHLDGPPSPR.[S]	1xPhospho [S12(100)]	2.68288e-11	5.86138e-05	1	1	2	P29590	P29590 [516-529]	P29590 1xPhospho [S527(100)]	0	1506.71	3.92834e+06		High	High	4.793e-05	9.933e-08	3.74	67.59
FALSE	High	[K].AVSPPHLDGPPSPR.[S]	2xPhospho [S3(100); S12(100)]	5.06859e-09	5.86138e-05	1	1	4	P29590	P29590 [516-529]	P29590 2xPhospho [S518(100); S527(100)]	0	1586.68	6.40802e+06		High	High	4.793e-05	1.455e-06	3.97	76.7
FALSE	High	[K].AVSPPHLDGPPSPRSPVIGSEVFLPNSNHVASGAGEAEER.[V]	1xDeamidated [N28]; 2xPhospho [S12(100); S15(100)]	2.6087e-10	5.86138e-05	1	1	2	P29590	P29590 [516-555]	P29590 2xPhospho [S527(100); S530(100)]	1	4221.93		No Quan Values	High	High	4.793e-05	3.173e-07	3.09
FALSE	High	[K].AVSPPHLDGPPSPRSPVIGSEVFLPNSNHVASGAGEAEER.[V]	2xDeamidated [N26; N28]; 2xPhospho [S12(100); S15(100)]	6.30512e-16	5.86138e-05	1	1	2	P29590	P29590 [516-555]	P29590 2xPhospho [S527(100); S530(100)]	1	4222.91		No Quan Values	High	High	4.793e-05	5.494e-11	4.13
FALSE	High	[K].AVSPPHLDGPPSPRSPVIGSEVFLPNSNHVASGAGEAEER.[V]	3xPhospho [S3(100); S12(100); S15(100)]	6.50555e-16	5.86138e-05	1	1	3	P29590	P29590 [516-555]	P29590 3xPhospho [S518(100); S527(100); S530(100)]	1	4300.91	1.04129e+07		High	High	4.793e-05	4.213e-10	4.11	112.7
FALSE	High	[K].AVSPPHLDGPPSPRSPVIGSEVFLPNSNHVASGAGEAEER.[V]	2xPhospho [S]	1.18836e-05	0.000108823	1	1	1	P29590	P29590 [516-555]		1	4220.94	4328141		High	High	6.763e-05	7.712e-05	3.02	107.37
FALSE	High	[K].AVTFSPDLGPVPHEGLGEYNR.[A]	1xPhospho [S5(100)]	8.87694e-09	5.86138e-05	1	1	1	Q9P1Y5	Q9P1Y5 [681-701]	Q9P1Y5 1xPhospho [S685(100)]	0	2335.08	430452		High	High	4.793e-05	1.936e-06	2.38	107.69
FALSE	High	[K].AVTGQTTQVSPPVIAGR.[V]	1xPhospho [S10(100)]	6.16987e-07	5.86138e-05	1	1	1	Q6MZP7	Q6MZP7 [255-271]	Q6MZP7 1xPhospho [S264(100)]	0	1761.89	237411		High	High	4.793e-05	1.697e-05	2.73	79.25
FALSE	High	[K].AVTIANSPSKPSEK.[D]	1xPhospho [S/T]	4.52918e-14	5.86138e-05	1	1	3	Q8NEF9	Q8NEF9 [197-210]		0	1508.74	8497322		High	High	4.793e-05	3.768e-09	4.27	36.39
FALSE	High	[K].AVTIANSPSKPSEK.[D]	1xDeamidated [N6]; 1xPhospho [S7(99.6)]	1.97756e-06	0.000108823	1	1	2	Q8NEF9	Q8NEF9 [197-210]	Q8NEF9 1xPhospho [S203(99.6)]	0	1509.72	219040		High	High	6.763e-05	3.074e-05	2.78	40.13
FALSE	High	[K].AVVSPPK.[F]	1xPhospho [S4(100)]	0.0310323	0.00216287	2	7	2	P49792; Q7Z3J3	P49792 [2507-2513]; Q7Z3J3 [1532-1538]	P49792 1xPhospho [S2510(100)]; Q7Z3J3 1xPhospho [S1535(100)]	0	777.391	304667	Shared	High	High	0.001138	0.0147	1.57	45.39
FALSE	High	[K].AYSFCGTVEYMAPEVVNR.[RQ]	1xCarbamidomethyl [C5]; 1xOxidation [M11]; 1xPhospho [S3(100)]	8.97502e-09	5.86138e-05	2	3	2	P51812; Q15418	P51812 [225-242]; Q15418 [219-236]	P51812 1xPhospho [S227(100)]; Q15418 1xPhospho [S221(100)]	0	2188.91	757643	Shared	High	High	4.793e-05	1.94e-06	3.06	102.74
FALSE	High	[K].AYSFCGTVEYMAPEVVNR.[RQ]	1xCarbamidomethyl [C5]; 1xPhospho [S/T/Y]	3.57985e-05	0.000108823	2	3	1	P51812; Q15418	P51812 [225-242]; Q15418 [219-236]		0	2172.91	2.2008e+06	Shared	High	High	6.763e-05	0.0001353	3.16	119.14
FALSE	High	[K].AYSFCGTVEYMAPEVVNR.[RQ]	1xCarbamidomethyl [C5]; 1xDeamidated [N17]; 1xPhospho [S/T/Y]	0.00191335	0.000171195	2	3	1	P51812; Q15418	P51812 [225-242]; Q15418 [219-236]		0	2173.9		No Quan Values	High	High	9.916e-05	0.001075	1.91
FALSE	High	[K].AYSPEDLEER.[K]	1xPhospho [S3(100)]	0.00025799	0.000108823	1	1	1	Q8WXD5	Q8WXD5 [93-102]	Q8WXD5 1xPhospho [S95(100)]	0	1288.51	558351		High	High	6.763e-05	0.000373	1.77	64.56
FALSE	High	[K].AYSSPSTTPEAR.[R]	1xPhospho [S4(100)]	6.49847e-05	0.000108823	1	1	2	Q9UPU9	Q9UPU9 [417-428]	Q9UPU9 1xPhospho [S420(100)]	0	1346.56	1.65284e+06		High	High	6.763e-05	0.0001836	2.17	34.57
FALSE	High	[K].AYSSPSTTPEAR.[R]	2xPhospho [S4(100); T8(99.4)]	0.01209	0.00058336	1	1	1	Q9UPU9	Q9UPU9 [417-428]	Q9UPU9 2xPhospho [S420(100); T424(99.4)]	0	1426.53	356780		High	High	0.0003061	0.003758	2.05	32.78
FALSE	High	[K].CAAPRPPSSSPEQR.[T]	1xCarbamidomethyl [C1]; 1xPhospho [S]	1.42215e-06	0.000108823	1	1	2	Q5H9R7	Q5H9R7 [844-857]		0	1619.7	6.28163e+06		High	High	6.763e-05	2.595e-05	2.65	33.45
FALSE	High	[K].CAHLCMDSVKTSDDEVGSPK.[E]	2xCarbamidomethyl [C1; C5]; 2xPhospho [S18(100); T/S]	1.18394e-12	5.86138e-05	1	1	1	Q6ULP2	Q6ULP2 [365-384]	Q6ULP2 2xPhospho [S382(100); T/S]	1	2395.9	1.30861e+06		High	High	4.793e-05	2.009e-08	4.5	64.44
FALSE	High	[K].CDILVQEELLASPKK.[L]	1xCarbamidomethyl [C1]; 1xPhospho [S12(100)]	1.56771e-13	5.86138e-05	1	1	1	Q96JM3	Q96JM3 [592-606]	Q96JM3 1xPhospho [S603(100)]	1	1822.9	1.0367e+06		High	High	4.793e-05	7.116e-09	5.58	99.23
FALSE	High	[K].CDSEGEEDEEDMEPCLTGTK.[V]	2xCarbamidomethyl [C1; C15]; 1xPhospho [S3(100)]	8.72682e-08	5.86138e-05	1	1	1	P29374	P29374 [559-578]	P29374 1xPhospho [S561(100)]	0	2410.82	188906		High	High	4.793e-05	6.241e-06	2.75	76.25
FALSE	High	[K].CDSLLHFTENLFPSPNK.[K]	1xCarbamidomethyl [C1]; 1xPhospho [S14(100)]	7.30058e-13	5.86138e-05	1	1	1	Q56NI9	Q56NI9 [16-32]	Q56NI9 1xPhospho [S29(100)]	0	2098.93	298079		High	High	4.793e-05	1.569e-08	3.85	121.91
FALSE	High	[K].CDSSPDSAEDVR.[K]	1xCarbamidomethyl [C1]; 1xPhospho [S7(100)]	1.13602e-07	5.86138e-05	1	2	1	P12763	P12763 [132-143]	P12763 1xPhospho [S138(100)]	0	1417.49		No Quan Values	High	High	4.793e-05	7.121e-06	3.62
FALSE	High	[K].CDSSPDSAEDVRK.[LV]	1xCarbamidomethyl [C1]; 1xPhospho [S7(100)]	0.0696058	0.00378533	1	2	1	P12763	P12763 [132-144]	P12763 1xPhospho [S138(100)]	1	1545.59	1.03641e+06		High	High	0.002079	0.03579	2.11	24.91
FALSE	High	[K].CELVSGESTGNCEDRLPVK.[G]	2xCarbamidomethyl [C1; C12]; 1xPhospho [S8(99.4)]	0.139852	0.00641243	1	1	1	Q12830	Q12830 [1460-1478]	Q12830 1xPhospho [S1467(99.4)]	1	2229.95		No Quan Values	High	High	0.003473	0.06652	1.98
FALSE	High	[K].CESIPACTTEELVSGVASPCPK.[M]	3xCarbamidomethyl [C1; C7; C20]; 1xPhospho [S18(100)]	4.21457e-13	5.86138e-05	1	1	1	Q9UKL3	Q9UKL3 [1351-1372]	Q9UKL3 1xPhospho [S1368(100)]	0	2472.05	817559		High	High	4.793e-05	1.182e-08	4.29	103.13
FALSE	High	[K].CGGVEQASSSPR.[S]	1xCarbamidomethyl [C1]; 1xPhospho [S10(99.7)]	3.43733e-12	5.86138e-05	1	1	2	Q5VZL5	Q5VZL5 [1232-1243]	Q5VZL5 1xPhospho [S1241(99.7)]	0	1314.51	1.37676e+06		High	High	4.793e-05	3.462e-08	3.64	23.27
FALSE	High	[K].CGGVEQASSSPR.[S]	1xCarbamidomethyl [C1]; 1xDeamidated [Q6]; 1xPhospho [S]	0.0288136	0.00189681	1	1	1	Q5VZL5	Q5VZL5 [1232-1243]		0	1315.5	1.07208e+06		High	High	0.001008	0.01305	1.67	26.39
FALSE	High	[K].CGSEVTTPENSSSPGMMDMHDDNSNQSSIADASPIK.[Q]	1xCarbamidomethyl [C1]; 1xDeamidated [N23]; 1xPhospho [S33(100)]	6.55816e-08	5.86138e-05	1	1	1	Q4VC05	Q4VC05 [71-106]	Q4VC05 1xPhospho [S103(100)]	0	3877.52		No Quan Values	High	High	4.793e-05	5.38e-06	2.35
FALSE	High	[K].CGSEVTTPENSSSPGMMDMHDDNSNQSSIADASPIK.[Q]	1xCarbamidomethyl [C1]; 1xPhospho [S33(100)]	0.00221807	0.000171195	1	1	1	Q4VC05	Q4VC05 [71-106]	Q4VC05 1xPhospho [S103(100)]	0	3876.53	1.09215e+06		High	High	9.916e-05	0.001166	2.18	88.42
FALSE	High	[K].CGSGPVHISGQHLVAVEEDAESEDEEEEDVK.[L]	1xCarbamidomethyl [C1]; 1xDeamidated [Q11]; 1xPhospho [S22(100)]	6.30512e-16	5.86138e-05	1	1	15	P06748	P06748 [104-134]	P06748 1xPhospho [S125(100)]	0	3461.42	4.38029e+07		High	High	4.793e-05	6.305e-16	7.12	89.68
FALSE	High	[K].CGSGPVHISGQHLVAVEEDAESEDEEEEDVK.[L]	1xCarbamidomethyl [C1]; 1xPhospho [S22(100)]	6.30512e-16	5.86138e-05	1	1	130	P06748	P06748 [104-134]	P06748 1xPhospho [S125(100)]	0	3460.44	3.01519e+08		High	High	4.793e-05	6.305e-16	6.46	85.5
FALSE	High	[K].CHSLGYNFIHK.[M]	1xCarbamidomethyl [C1]; 1xPhospho [S3(100)]	4.98023e-06	0.000108823	1	1	1	Q86X27	Q86X27 [341-351]	Q86X27 1xPhospho [S343(100)]	0	1455.62	562203		High	High	6.763e-05	4.948e-05	2.64	71.88
FALSE	High	[K].CKPIDVFDFPDNSDVSSIGR.[L]	1xCarbamidomethyl [C1]; 1xPhospho [S13(100)]	0.0807057	0.00424814	1	1	1	Q71F23	Q71F23 [38-57]	Q71F23 1xPhospho [S50(100)]	0	2348.03	46881.7		High	High	0.002305	0.04061	1.36	119.51
FALSE	High	[K].CLNNVIESPGLNVMR.[V]	1xCarbamidomethyl [C1]; 1xPhospho [S8(100)]	6.94368e-05	0.000108823	1	1	1	Q9HCM4	Q9HCM4 [543-557]	Q9HCM4 1xPhospho [S550(100)]	0	1795.82	222305		High	High	6.763e-05	0.0001897	1.94	107.65
FALSE	High	[K].CLSPGGHPTYRPAYLLENEEEER.[N]	1xCarbamidomethyl [C1]; 1xPhospho [S3(100)]	2.82791e-07	5.86138e-05	1	1	1	Q8NFF5	Q8NFF5 [561-583]	Q8NFF5 1xPhospho [S563(100)]	0	2797.23	1.48685e+06		High	High	4.793e-05	1.136e-05	3.92	90.2
FALSE	High	[K].CNPSNSSPSSAACAPSCAGDLPLPSNTPTFSIK.[T]	3xCarbamidomethyl [C1; C13; C17]; 1xPhospho [S7(97.9)]	3.76739e-09	5.86138e-05	1	1	1	Q9NZJ0	Q9NZJ0 [438-470]	Q9NZJ0 1xPhospho [S444(97.9)]	0	3472.49	1.30907e+06		High	High	4.793e-05	1.247e-06	2.84	116.48
FALSE	High	[K].CNSLVSSASP.[-]	1xCarbamidomethyl [C1]; 1xPhospho [S9(100)]	0.0461015	0.00292552	1	1	1	Q96M89	Q96M89 [656-665]	Q96M89 1xPhospho [S664(100)]	0	1101.43	6.24697e+06		High	High	0.001642	0.02443	2.74	56.37
FALSE	High	[K].CPSPINEHNGLIK.[G]	1xCarbamidomethyl [C1]; 1xDeamidated [N9]; 1xPhospho [S3(100)]	0.000436453	0.000108823	1	1	3	Q9Y2H6	Q9Y2H6 [211-223]	Q9Y2H6 1xPhospho [S213(100)]	0	1559.69	290404		High	High	6.763e-05	0.0004894	1.23	69.76
FALSE	High	[K].CPSPINEHNGLIK.[G]	1xCarbamidomethyl [C1]; 2xDeamidated [N6; N9]; 1xPhospho [S3(100)]	0.0358021	0.00258401	1	1	1	Q9Y2H6	Q9Y2H6 [211-223]	Q9Y2H6 1xPhospho [S213(100)]	0	1560.68	196160		High	High	0.001399	0.01819	1.38	75.43
FALSE	High	[K].CQSVSSAGELETENYER.[D]	1xCarbamidomethyl [C1]; 1xPhospho [S3(99.1)]	3.46325e-05	0.000108823	1	1	1	Q96RS0	Q96RS0 [573-589]	Q96RS0 1xPhospho [S575(99.1)]	0	2038.81	1.14766e+06		High	High	6.763e-05	0.0001328	2.98	67.77
FALSE	High	[K].CRSPLQTPSSGQFSSSPIQASAK.[K]	1xCarbamidomethyl [C1]; 1xPhospho [S3(100)]	1.26796e-07	5.86138e-05	1	1	1	Q6PGQ7	Q6PGQ7 [237-259]	Q6PGQ7 1xPhospho [S239(100)]	1	2501.15	304798		High	High	4.793e-05	7.562e-06	2.24	79.4
FALSE	High	[K].CRSPLQTPSSGQFSSSPIQASAK.[K]	1xCarbamidomethyl [C1]; 2xPhospho [S3(100); S/T]	2.4102e-06	0.000108823	1	1	1	Q6PGQ7	Q6PGQ7 [237-259]	Q6PGQ7 2xPhospho [S239(100); S/T]	1	2581.12	403823		High	High	6.763e-05	3.41e-05	2.66	78.8
FALSE	High	[K].CSDSQSWEDIAPEIEPCAENR.[L]	2xCarbamidomethyl [C1; C17]; 1xPhospho [S]	9.12939e-10	5.86138e-05	1	1	1	Q12888	Q12888 [781-801]		0	2573	836538		High	High	4.793e-05	6.025e-07	3.08	110.32
FALSE	High	[K].CSDSQSWEDIAPEIEPCAENR.[L]	2xCarbamidomethyl [C1; C17]; 2xPhospho [S]	0.000177442	0.000108823	1	1	2	Q12888	Q12888 [781-801]		0	2652.96	551683		High	High	6.763e-05	0.0003068	2.6	109.9
FALSE	High	[K].CSDVSELSSSPPGPYHQEPYVCKPEER.[F]	2xCarbamidomethyl [C1; C22]; 1xPhospho [S10(99.7)]	6.30512e-16	5.86138e-05	1	1	3	Q9Y478	Q9Y478 [173-199]	Q9Y478 1xPhospho [S182(99.7)]	0	3214.35	6656167		High	High	4.793e-05	6.305e-16	4.88	79
FALSE	High	[K].CSDVSELSSSPPGPYHQEPYVCKPEER.[F]	2xCarbamidomethyl [C1; C22]; 1xDeamidated [Q17]; 1xPhospho [S10(99.5)]	6.30512e-16	5.86138e-05	1	1	5	Q9Y478	Q9Y478 [173-199]	Q9Y478 1xPhospho [S182(99.5)]	0	3215.33	9.43269e+06		High	High	4.793e-05	1.011e-11	5.16	79.03
FALSE	High	[K].CSGPGLSPGMVR.[A]	1xCarbamidomethyl [C1]; 1xPhospho [S7(100)]	1.88538e-09	5.86138e-05	1	1	1	P21333	P21333 [1453-1464]	P21333 1xPhospho [S1459(100)]	0	1297.54	2823359		High	High	4.793e-05	8.77e-07	3.75	76.32
FALSE	High	[K].CSISGHGSLNSISR.[H]	1xCarbamidomethyl [C1]; 1xPhospho [S8(100)]	3.68124e-07	5.86138e-05	1	1	2	O75044	O75044 [893-906]	O75044 1xPhospho [S900(100)]	0	1554.67	351564		High	High	4.793e-05	1.301e-05	2.34	53.55
FALSE	High	[K].CSPGSPTDPNATLSK.[D]	1xCarbamidomethyl [C1]; 1xPhospho [S5(100)]	5.65068e-07	5.86138e-05	1	1	1	Q9P0K8	Q9P0K8 [42-56]	Q9P0K8 1xPhospho [S46(100)]	0	1611.67	785540		High	High	4.793e-05	1.624e-05	3.03	48.49
FALSE	High	[K].CSPSESPLMEK.[K]	1xCarbamidomethyl [C1]; 1xPhospho [S2(100)]	0.00154825	0.000108823	1	1	3	Q8WUM9	Q8WUM9 [264-274]	Q8WUM9 1xPhospho [S265(100)]	0	1344.52	817029		High	High	6.763e-05	0.0009537	2.14	58.86
FALSE	High	[K].CSPSESPLMEK.[K]	1xCarbamidomethyl [C1]; 1xOxidation [M9]; 2xPhospho [S2(100); S6(99.5)]	0.0333525	0.00242781	1	1	2	Q8WUM9	Q8WUM9 [264-274]	Q8WUM9 2xPhospho [S265(100); S269(99.5)]	0	1440.48	701935		High	High	0.001269	0.01641	2.22	42.79
FALSE	High	[K].CSPSESPLMEK.[K]	1xCarbamidomethyl [C1]; 2xPhospho [S2(100); S6(100)]	0.0451364	0.00292552	1	1	1	Q8WUM9	Q8WUM9 [264-274]	Q8WUM9 2xPhospho [S265(100); S269(100)]	0	1424.49	3.29016e+06		High	High	0.001642	0.02396	2.26	55.24
FALSE	High	[K].CSSCEPFPDGATNNLSRSNSDESNFSEK.[L]	2xCarbamidomethyl [C1; C4]; 1xDeamidated [N19]; 2xPhospho [S16(98.7); S18(98.7)]	4.7165e-08	5.86138e-05	1	1	1	O95999	O95999 [119-146]	O95999 2xPhospho [S134(98.7); S136(98.7)]	1	3297.2		No Quan Values	High	High	4.793e-05	4.557e-06	3.72
FALSE	High	[K].CSSCEPFPDGATNNLSRSNSDESNFSEK.[L]	2xCarbamidomethyl [C1; C4]; 2xPhospho [S16(99.3); S18(99.3)]	1.31686e-06	0.000108823	1	1	1	O95999	O95999 [119-146]	O95999 2xPhospho [S134(99.3); S136(99.3)]	1	3296.22	434119		High	High	6.763e-05	2.503e-05	2.84	82.92
FALSE	High	[K].CSTAGSSPNSVSELSLASLTEK.[I]	1xCarbamidomethyl [C1]; 1xPhospho [T3(97.4)]	2.58314e-12	5.86138e-05	1	1	1	Q5M775	Q5M775 [355-376]	Q5M775 1xPhospho [T357(97.4)]	0	2305.03	667342		High	High	4.793e-05	2.986e-08	3.93	110.46
FALSE	High	[K].CTGDFSPSPEK.[L]	1xCarbamidomethyl [C1]; 1xPhospho [S8(100)]	7.94384e-07	5.86138e-05	1	1	2	Q5VWN6	Q5VWN6 [1534-1544]	Q5VWN6 1xPhospho [S1541(100)]	0	1304.49	1.05745e+06		High	High	4.793e-05	1.931e-05	2.71	45.07
FALSE	High	[K].CTGDFSPSPEK.[L]	1xCarbamidomethyl [C1]; 2xPhospho [S6(100); S8(100)]	4.08689e-05	0.000108823	1	1	1	Q5VWN6	Q5VWN6 [1534-1544]	Q5VWN6 2xPhospho [S1539(100); S1541(100)]	0	1384.45	630425		High	High	6.763e-05	0.0001446	3.27	45.9
FALSE	High	[K].CTSPRSSDTEENVK.[R]	1xCarbamidomethyl [C1]; 2xPhospho [S3(98.9); S/T]	0.00518934	0.000227989	1	1	1	P01106	P01106 [342-355]	P01106 2xPhospho [S344(98.9); S/T]	1	1769.64	266098		High	High	0.0001272	0.001966	2.3	25.4
FALSE	High	[K].CVGAELEYDSEHSDWHGFD.[-]	1xCarbamidomethyl [C1]; 1xPhospho [S10(100)]	1.32145e-12	5.86138e-05	1	1	4	Q9GZN8	Q9GZN8 [156-174]	Q9GZN8 1xPhospho [S165(100)]	0	2332.85	1.32434e+06		High	High	4.793e-05	2.121e-08	3.91	98.86
FALSE	High	[K].CYDSPPSSPEMNNSSINNQLLPVDAIR.[I]	1xCarbamidomethyl [C1]; 1xPhospho [S4(100)]	6.30512e-16	5.86138e-05	1	1	1	Q9NZW5	Q9NZW5 [103-129]	Q9NZW5 1xPhospho [S106(100)]	0	3098.36	3.42708e+06		High	High	4.793e-05	3.103e-15	4.84	119.47
FALSE	High	[K].CYDSPPSSPEMNNSSINNQLLPVDAIR.[I]	1xCarbamidomethyl [C1]; 1xOxidation [M11]; 1xPhospho [S4(100)]	2.67982e-09	5.86138e-05	1	1	1	Q9NZW5	Q9NZW5 [103-129]	Q9NZW5 1xPhospho [S106(100)]	0	3114.35	583889		High	High	4.793e-05	1.045e-06	3.45	114.44
FALSE	High	[K].CYDSPPSSPEMNNSSINNQLLPVDAIR.[I]	1xCarbamidomethyl [C1]; 1xDeamidated [N12]; 1xPhospho [S4(100)]	2.48725e-05	0.000108823	1	1	2	Q9NZW5	Q9NZW5 [103-129]	Q9NZW5 1xPhospho [S106(100)]	0	3099.34	387155		High	High	6.763e-05	0.0001121	2.6	120.76
FALSE	High	[K].DAAAHLQTSHKPSAEDAEGQSPLSQK.[Y]	1xPhospho [S21(100)]	6.30512e-16	5.86138e-05	1	1	2	Q96F24	Q96F24 [93-118]	Q96F24 1xPhospho [S113(100)]	0	2783.26	4.29675e+06		High	High	4.793e-05	3.366e-15	7.78	47.16
FALSE	High	[K].DAAAHLQTSHKPSAEDAEGQSPLSQKYSPSTEK.[C]	1xPhospho [S28(99.5)]	6.30512e-16	5.86138e-05	1	1	2	Q96F24	Q96F24 [93-125]	Q96F24 1xPhospho [S120(99.5)]	1	3575.63	2.04772e+06		High	High	4.793e-05	6.989e-15	5.63	58.67
FALSE	High	[K].DAAAHLQTSHKPSAEDAEGQSPLSQKYSPSTEK.[C]	2xPhospho [S21(99.4); S28(99.4)]	9.645e-10	5.86138e-05	1	1	1	Q96F24	Q96F24 [93-125]	Q96F24 2xPhospho [S113(99.4); S120(99.4)]	1	3655.59	511566		High	High	4.793e-05	6.205e-07	2.88	56.42
FALSE	High	[K].DAAAHLQTSHKPSAEDAEGQSPLSQKYSPSTEK.[C]	1xDeamidated [Q20]; 3xPhospho [S21(99.3); S24(97.1); S28(97.1)]	1.12467e-05	0.000108823	1	1	1	Q96F24	Q96F24 [93-125]	Q96F24 3xPhospho [S113(99.3); S116(97.1); S120(97.1)]	1	3736.55	208568		High	High	6.763e-05	7.488e-05	3.18	57.83
FALSE	High	[K].DAACQRPHEDCENSAGEEEDEEEETMDSETAK.[M]	2xCarbamidomethyl [C4; C11]; 1xPhospho [S14(100)]	6.30512e-16	5.86138e-05	1	1	1	Q9BYV9	Q9BYV9 [146-177]	Q9BYV9 1xPhospho [S159(100)]	0	3778.36	1.22702e+06		High	High	4.793e-05	1.166e-13	4.93	53.49
FALSE	High	[K].DAASKPSGEGSFSKPGDGGSPSKPSDHEPPK.[N]	1xPhospho [S20(98.3)]	6.30512e-16	5.86138e-05	1	1	6	O14654	O14654 [853-883]	O14654 1xPhospho [S872(98.3)]	0	3117.38	118558388		High	High	4.793e-05	1.436e-11	5.24	38.1
FALSE	High	[K].DAASKPSGEGSFSKPGDGGSPSKPSDHEPPK.[N]	2xPhospho [S20(99.1); S]	1.92727e-09	5.86138e-05	1	1	1	O14654	O14654 [853-883]	O14654 2xPhospho [S872(99.1); S]	0	3197.35	682959		High	High	4.793e-05	8.835e-07	2.7	40.12
FALSE	High	[K].DADLSPVNASIIK.[E]	1xPhospho [S5(100)]	3.30199e-09	5.86138e-05	1	1	1	O75970	O75970 [479-491]	O75970 1xPhospho [S483(100)]	0	1422.69	8303081		High	High	4.793e-05	1.165e-06	3.88	95.64
FALSE	High	[K].DADSQNPDAPEGK.[R]	1xPhospho [S4(100)]	5.50084e-08	5.86138e-05	1	1	1	P53621	P53621 [399-411]	P53621 1xPhospho [S402(100)]	0	1423.54	488812		High	High	4.793e-05	4.913e-06	3.35	22.98
FALSE	High	[K].DAENHEAQLKNGSLDSPGK.[Q]	1xDeamidated [N11]; 1xPhospho [S16(99.4)]	0.000106816	0.000108823	1	1	1	Q9Y266	Q9Y266 [124-142]	Q9Y266 1xPhospho [S139(99.4)]	1	2090.9	198786		High	High	6.763e-05	0.0002373	2.29	41.75
FALSE	High	[K].DAENHEAQLKNGSLDSPGKQDTEEDEEEDEK.[D]	1xDeamidated [N11]; 1xPhospho [S16(99.5)]	6.30512e-16	5.86138e-05	1	1	2	Q9Y266	Q9Y266 [124-154]	Q9Y266 1xPhospho [S139(99.5)]	2	3567.44	1.50223e+06		High	High	4.793e-05	1.682e-14	5.19	47.61
FALSE	High	[K].DAENHEAQLKNGSLDSPGKQDTEEDEEEDEK.[D]	1xDeamidated [N11]; 2xPhospho [S16(100); T22(100)]	1.70785e-09	5.86138e-05	1	1	1	Q9Y266	Q9Y266 [124-154]	Q9Y266 2xPhospho [S139(100); T145(100)]	2	3647.41		No Quan Values	High	High	4.793e-05	8.334e-07	2.82
FALSE	High	[K].DAESVECPDADSLNIPDVDEEGYSIKPETNQNDTK.[E]	1xCarbamidomethyl [C7]; 1xPhospho [S12(100)]	6.30512e-16	5.86138e-05	1	1	2	Q0JRZ9	Q0JRZ9 [301-335]	Q0JRZ9 1xPhospho [S312(100)]	0	3974.66	2.48761e+06		High	High	4.793e-05	4.662e-13	5.4	103.67
FALSE	High	[K].DAETGSSQCQTPGSTASSEPVSPLQEK.[L]	1xCarbamidomethyl [C9]; 1xPhospho [S22(100)]	6.30512e-16	5.86138e-05	1	1	1	A7KAX9	A7KAX9 [835-861]	A7KAX9 1xPhospho [S856(100)]	0	2858.2	3.90971e+06		High	High	4.793e-05	9.136e-13	4.65	64.66
FALSE	High	[K].DAEYIYPSLESDDDDPALK.[S]	1xPhospho [S11(100)]	5.19898e-15	5.86138e-05	1	1	3	Q9UPP1	Q9UPP1 [847-865]	Q9UPP1 1xPhospho [S857(100)]	0	2235.92	6.93827e+06		High	High	4.793e-05	1.247e-09	5.34	106.18
FALSE	High	[K].DAEYIYPSLESDDDDPALK.[S]	2xPhospho [S8(100); S11(100)]	2.97007e-06	0.000108823	1	1	2	Q9UPP1	Q9UPP1 [847-865]	Q9UPP1 2xPhospho [S854(100); S857(100)]	0	2315.89	489778		High	High	6.763e-05	3.793e-05	3.11	105.81
FALSE	High	[K].DANIMSPGSSLPSLHVR.[K]	1xPhospho [S6(100)]	2.89739e-11	5.86138e-05	1	1	2	P25054	P25054 [739-755]	P25054 1xPhospho [S744(100)]	0	1860.87	1.13636e+06		High	High	4.793e-05	1.031e-07	3.32	104.35
FALSE	High	[K].DANIMSPGSSLPSLHVR.[K]	1xOxidation [M5]; 1xPhospho [S6(100)]	1.65625e-13	5.86138e-05	1	1	1	P25054	P25054 [739-755]	P25054 1xPhospho [S744(100)]	0	1876.86	492957		High	High	4.793e-05	7.327e-09	2.68	91.45
FALSE	High	[K].DAPGEDEEEDGVSEAASLEEPK.[E]	1xPhospho [S17(100)]	6.30512e-16	5.86138e-05	1	1	2	Q9H0E9	Q9H0E9 [625-646]	Q9H0E9 1xPhospho [S641(100)]	0	2382.93	925908		High	High	4.793e-05	1.823e-10	3.85	78.41
FALSE	High	[K].DAPGEDEEEDGVSEAASLEEPK.[E]	2xPhospho [S13(100); S17(100)]	1.35235e-14	5.86138e-05	1	1	2	Q9H0E9	Q9H0E9 [625-646]	Q9H0E9 2xPhospho [S637(100); S641(100)]	0	2462.9	3.92585e+06		High	High	4.793e-05	2.036e-09	4.36	77
FALSE	High	[K].DAPISPASIASSSSTPSSK.[S]	1xPhospho [S/T]	0.000680812	0.000108823	1	1	1	Q04727	Q04727 [288-306]		0	1869.85	409086		High	High	6.763e-05	0.0006171	1.88	81.57
FALSE	High	[K].DAPSLEEVEGHVADGSATEMGTTK.[K]	1xPhospho [S16(99.5)]	6.30512e-16	5.86138e-05	1	1	2	Q15003	Q15003 [186-209]	Q15003 1xPhospho [S201(99.5)]	0	2511.06	1.49017e+06		High	High	4.793e-05	4.782e-12	5.49	94.51
FALSE	High	[K].DAPTSPASVASSSSTPSSK.[T]	1xPhospho [T/S]	2.67982e-09	5.86138e-05	1	1	2	Q04726	Q04726 [282-300]		0	1843.8	2.1162e+06		High	High	4.793e-05	1.049e-06	3.13	50.11
FALSE	High	[K].DAPTTQHDKSGEWQETSGEIQWVSTEK.[T]	1xPhospho [T/S]	6.30512e-16	5.86138e-05	1	1	1	Q7Z5K2	Q7Z5K2 [1060-1086]		1	3154.36		No Quan Values	High	High	4.793e-05	6.684e-13	4.97
FALSE	High	[K].DAQQVEPEGQEKPSPATVR.[S]	1xPhospho [S14(99.5)]	6.48542e-06	0.000108823	1	1	1	Q9Y520	Q9Y520 [2130-2148]	Q9Y520 1xPhospho [S2143(99.5)]	0	2145.98	241180		High	High	6.763e-05	5.655e-05	3.45	49.21
FALSE	High	[K].DAQRLSPIPEEVPK.[S]	1xPhospho [S6(100)]	8.172e-06	0.000108823	1	1	2	Q96T23	Q96T23 [599-612]	Q96T23 1xPhospho [S604(100)]	1	1658.81	11260445		High	High	6.763e-05	6.359e-05	2.94	80.85
FALSE	High	[K].DAQRLSPIPEEVPK.[S]	1xDeamidated [Q3]; 1xPhospho [S6(100)]	0.0807057	0.00424814	1	1	1	Q96T23	Q96T23 [599-612]	Q96T23 1xPhospho [S604(100)]	1	1659.8	375321		High	High	0.002305	0.04071	2.18	83.76
FALSE	High	[K].DASAQQDSYEFVSPSPPADVSER.[A]	2xPhospho [S13(100); S15(100)]	3.8701e-08	5.86138e-05	1	1	1	Q99728	Q99728 [172-194]	Q99728 2xPhospho [S184(100); S186(100)]	0	2642.03	139634		High	High	4.793e-05	4.122e-06	2.85	90.8
FALSE	High	[K].DASAQQDSYEFVSPSPPADVSER.[A]	1xPhospho [S15(100)]	4.17327e-15	5.86138e-05	1	1	2	Q99728	Q99728 [172-194]	Q99728 1xPhospho [S186(100)]	0	2562.07	1.09621e+06		High	High	4.793e-05	1.115e-09	4.22	93.57
FALSE	High	[K].DASDDLDDLNFFNQK.[K]	1xPhospho [S3(100)]	2.28643e-10	5.86138e-05	1	1	1	P20042	P20042 [65-79]	P20042 1xPhospho [S67(100)]	0	1836.73	1.71599e+06		High	High	4.793e-05	2.964e-07	3.62	121.4
FALSE	High	[K].DASPINRWSPTR.[R]	1xDeamidated [N6]; 2xPhospho [S3(100); S9(100)]	0.0103229	0.00058336	1	1	5	Q13523	Q13523 [429-440]	Q13523 2xPhospho [S431(100); S437(100)]	1	1560.62	3.18392e+06		High	High	0.0003061	0.003238	2.59	69.5
FALSE	High	[K].DASPINRWSPTR.[R]	1xPhospho [S9(99.4)]	0.0275135	0.00179431	1	1	1	Q13523	Q13523 [429-440]	Q13523 1xPhospho [S437(99.4)]	1	1479.67	452236		High	High	0.000958	0.01201	2.41	66.21
FALSE	High	[K].DASPINRWSPTR.[R]	2xPhospho [S3(100); S9(99.5)]	0.0403144	0.00283222	1	1	2	Q13523	Q13523 [429-440]	Q13523 2xPhospho [S431(100); S437(99.5)]	1	1559.64	65921292		High	High	0.001573	0.02116	2.91	66.58
FALSE	High	[K].DASQSEVSGENEGNLPSPEEDGFTISLSHVAVPGSPDQR.[D]	1xPhospho [S35(100)]	5.08017e-13	5.86138e-05	1	1	1	Q5T7B8	Q5T7B8 [963-1001]	Q5T7B8 1xPhospho [S997(100)]	0	4118.81		No Quan Values	High	High	4.793e-05	1.299e-08	3.67
FALSE	High	[K].DASSSPASTASSASSTSLK.[S]	1xPhospho [S/T]	3.28577e-10	5.86138e-05	1	1	2	Q04724	Q04724 [282-300]		0	1821.77	2.12261e+06		High	High	4.793e-05	3.568e-07	2.97	49.37
FALSE	High	[K].DASTSPMPTGSLK.[D]	1xPhospho [S5(100)]	0.00035853	0.000108823	1	1	1	Q86T90	Q86T90 [480-492]	Q86T90 1xPhospho [S484(100)]	0	1371.59	527087		High	High	6.763e-05	0.0004411	2.12	60.65
FALSE	High	[K].DCELENQEAHEQDGNDELKDSEEFGENEEENVHSK.[E]	1xCarbamidomethyl [C2]; 1xDeamidated [Q7]; 1xPhospho [S21(100)]	1.89902e-12	5.86138e-05	1	1	1	Q9NWH9	Q9NWH9 [106-140]	Q9NWH9 1xPhospho [S126(100)]	1	4213.62	746234		High	High	4.793e-05	2.55e-08	3.84	67.45
FALSE	High	[K].DCEYQQISPGAAPLPASPGAR.[R]	1xCarbamidomethyl [C2]; 1xPhospho [S17(100)]	6.30512e-16	5.86138e-05	1	1	2	Q9NUE0	Q9NUE0 [3-23]	Q9NUE0 1xPhospho [S19(100)]	0	2265	4.14316e+06		High	High	4.793e-05	1.406e-10	4.2	88.94
FALSE	High	[K].DCEYQQISPGAAPLPASPGAR.[R]	1xCarbamidomethyl [C2]; 2xPhospho [S8(100); S17(100)]	0.000287944	0.000108823	1	1	1	Q9NUE0	Q9NUE0 [3-23]	Q9NUE0 2xPhospho [S10(100); S19(100)]	0	2344.97	310167		High	High	6.763e-05	0.0003938	1.74	87.98
FALSE	High	[K].DCEYQQISPGAAPLPASPGAR.[R]	1xCarbamidomethyl [C2]; 1xDeamidated [Q6]; 1xPhospho [S17(100)]	0.00975147	0.00058336	1	1	1	Q9NUE0	Q9NUE0 [3-23]	Q9NUE0 1xPhospho [S19(100)]	0	2265.98		No Quan Values	High	High	0.0003061	0.003087	1.83
FALSE	High	[K].DCLPEREPASCESPHLK.[L]	2xCarbamidomethyl [C2; C11]; 1xPhospho [S]	0.15497	0.0069031	1	1	1	Q76I76	Q76I76 [1271-1287]		1	2104.88	540822		High	High	0.003711	0.07319	2.23	55.58
FALSE	High	[K].DCPPDPVGPSPQDPSLEASGPSPKPAGVDISEAPQTSSPCPSADIDMK.[T]	2xCarbamidomethyl [C2; C40]; 1xPhospho [S/T]	5.42639e-13	5.86138e-05	1	1	1	Q8IX01	Q8IX01 [736-783]		0	4965.18	693346		High	High	4.793e-05	1.347e-08	3.67	104.73
FALSE	High	[K].DCSPSSPLK.[L]	1xCarbamidomethyl [C2]; 1xPhospho [S6(99.6)]	0.0382258	0.00273562	1	1	1	Q9Y485	Q9Y485 [1903-1911]	Q9Y485 1xPhospho [S1908(99.6)]	0	1070.42	899471		High	High	0.001499	0.01981	1.93	36.13
FALSE	High	[K].DCSYGAVTSPTSTLESR.[D]	1xCarbamidomethyl [C2]; 1xPhospho [S9(100)]	5.06269e-07	5.86138e-05	1	1	2	Q9HCD6	Q9HCD6 [161-177]	Q9HCD6 1xPhospho [S169(100)]	0	1910.78	1.41485e+06		High	High	4.793e-05	1.53e-05	2.61	79.87
FALSE	High	[K].DDDAYKTEDSDDIHFEPVVQMPEK.[V]	1xPhospho [S10(99.6)]	6.30512e-16	5.86138e-05	2	5	1	P49792; Q7Z3J3	P49792 [1999-2022]; Q7Z3J3 [1024-1047]	P49792 1xPhospho [S2008(99.6)]; Q7Z3J3 1xPhospho [S1033(99.6)]	1	2903.2		No Quan Values	High	High	4.793e-05	3.121e-12	5.8
FALSE	High	[K].DDDAYKTEDSDDIHFEPVVQMPEK.[V]	1xDeamidated [Q20]; 1xPhospho [T/S/Y]	1.98435e-12	5.86138e-05	2	5	1	P49792; Q7Z3J3	P49792 [1999-2022]; Q7Z3J3 [1024-1047]		1	2904.18	4.08995e+06	Shared	High	High	4.793e-05	2.611e-08	4.06	101.23
FALSE	High	[K].DDDAYKTEDSDDIHFEPVVQMPEK.[V]	2xPhospho [T7(100); S10(100)]	3.18286e-12	5.86138e-05	2	5	1	P49792; Q7Z3J3	P49792 [1999-2022]; Q7Z3J3 [1024-1047]	P49792 2xPhospho [T2005(100); S2008(100)]; Q7Z3J3 2xPhospho [T1030(100); S1033(100)]	1	2983.16	4848013	Shared	High	High	4.793e-05	3.332e-08	3.78	104.13
FALSE	High	[K].DDDDIDLFGSDDEEESEEAK.[R]	1xPhospho [S10(100)]	1.05118e-15	5.86138e-05	1	1	40	P24534	P24534 [97-116]	P24534 1xPhospho [S106(100)]	0	2352.84	1.20579e+08		High	High	4.793e-05	5.439e-10	4.3	99.59
FALSE	High	[K].DDDDIDLFGSDDEEESEEAKR.[L]	1xPhospho [S10(100)]	6.30512e-16	5.86138e-05	1	1	2	P24534	P24534 [97-117]	P24534 1xPhospho [S106(100)]	1	2508.94	3373216		High	High	4.793e-05	1.275e-12	5.57	92.4
FALSE	High	[K].DDDDSIADFLNSDEEEDR.[V]	1xPhospho [S12(100)]	9.25135e-14	5.86138e-05	1	1	3	Q15649	Q15649 [69-86]	Q15649 1xPhospho [S80(100)]	0	2179.78	2.06657e+06		High	High	4.793e-05	5.427e-09	4.11	106.96
FALSE	High	[K].DDDDSIADFLNSDEEEDRVSLQNLK.[N]	1xPhospho [S12(100)]	6.30512e-16	5.86138e-05	1	1	2	Q15649	Q15649 [69-93]	Q15649 1xPhospho [S80(100)]	1	2962.25	2.77245e+07		High	High	4.793e-05	6.305e-16	6.26	121.3
FALSE	High	[K].DDDDSIADFLNSDEEEDRVSLQNLK.[N]	1xDeamidated [N23]; 1xPhospho [S]	0.000195941	0.000108823	1	1	1	Q15649	Q15649 [69-93]		1	2963.23	260910		High	High	6.763e-05	0.0003228	2.28	120.49
FALSE	High	[K].DDDETEEDNNQDEYDPMEAEEAEDEEDDRDEEEMTK.[R]	1xPhospho [T5(100)]	6.30512e-16	5.86138e-05	1	1	1	Q8IX12	Q8IX12 [857-892]	Q8IX12 1xPhospho [T861(100)]	1	4433.51	2.11373e+06		High	High	4.793e-05	3.488e-11	3.52	85.1
FALSE	High	[K].DDDLVEFSDLESEDDERPR.[S]	2xPhospho [S8(100); S12(100)]	6.30512e-16	5.86138e-05	1	1	3	Q9HCK8	Q9HCK8 [1413-1431]	Q9HCK8 2xPhospho [S1420(100); S1424(100)]	0	2440.91	9019235		High	High	4.793e-05	5.067e-14	6.01	103.48
FALSE	High	[K].DDDLVEFSDLESEDDERPR.[S]	1xPhospho [S12(100)]	6.30512e-16	5.86138e-05	1	1	2	Q9HCK8	Q9HCK8 [1413-1431]	Q9HCK8 1xPhospho [S1424(100)]	0	2360.94	2.28806e+06		High	High	4.793e-05	8.898e-11	3.61	103.06
FALSE	High	[K].DDDSDLILNDGDISLTYGDSTVNTEPATSSAPR.[R]	1xPhospho [S4(100)]	5.71979e-09	5.86138e-05	1	1	1	Q92581	Q92581 [586-618]	Q92581 1xPhospho [S589(100)]	0	3534.53	1.10092e+06		High	High	4.793e-05	1.542e-06	2.98	119.04
FALSE	High	[K].DDDSDTETSNDLPK.[F]	1xPhospho [S4(100)]	2.11716e-10	5.86138e-05	1	1	2	Q9UID6	Q9UID6 [57-70]	Q9UID6 1xPhospho [S60(100)]	0	1631.6	703754		High	High	4.793e-05	2.851e-07	3.45	45.68
FALSE	High	[K].DDDSLPAETGQNHPFFR.[R]	1xPhospho [S4(100)]	1.01629e-14	5.86138e-05	1	1	2	O95071	O95071 [2008-2024]	O95071 1xPhospho [S2011(100)]	0	2025.83	5.10425e+06		High	High	4.793e-05	1.753e-09	3.99	88.61
FALSE	High	[K].DDEEKPKIEDVGSDEEDDSGK.[D]	1xPhospho [S13(100)]	6.30512e-16	5.86138e-05	2	2	13	P08238; Q58FF8	P08238 [243-263]; Q58FF8 [165-185]	P08238 1xPhospho [S255(100)]; Q58FF8 1xPhospho [S177(100)]	1	2415.96	4.9156e+08	Shared	High	High	4.793e-05	2.123e-13	5.14	47.9
FALSE	High	[K].DDEEKPKIEDVGSDEEDDSGKDK.[K]	1xPhospho [S13(100)]	6.30512e-16	5.86138e-05	2	2	1	P08238; Q58FF8	P08238 [243-265]; Q58FF8 [165-187]	P08238 1xPhospho [S255(100)]; Q58FF8 1xPhospho [S177(100)]	2	2659.08	8.013e+06	Shared	High	High	4.793e-05	6.305e-16	6.28	43.68
FALSE	High	[K].DDFESEEEDVK.[S]	1xPhospho [S5(100)]	1.57185e-08	5.86138e-05	1	1	3	Q7Z6E9	Q7Z6E9 [1324-1334]	Q7Z6E9 1xPhospho [S1328(100)]	0	1421.5	60984036		High	High	4.793e-05	2.597e-06	2.98	61.8
FALSE	High	[K].DDKEEEEDGTGSPQLNNR.[-]	1xPhospho [S12(100)]	2.46924e-10	5.86138e-05	1	1	2	P49407	P49407 [401-418]	P49407 1xPhospho [S412(100)]	1	2112.84	3.48351e+06		High	High	4.793e-05	3.087e-07	4.42	34.17
FALSE	High	[K].DDKEEEEDGTGSPQLNNR.[-]	1xDeamidated [N16]; 1xPhospho [S12(100)]	6.71922e-12	5.86138e-05	1	1	4	P49407	P49407 [401-418]	P49407 1xPhospho [S412(100)]	1	2113.82	1.32094e+06		High	High	4.793e-05	4.874e-08	4.51	35.97
FALSE	High	[K].DDKHGSYEDAVHSGALND.[-]	1xPhospho [S6(100)]	0.0405004	0.00283222	1	1	1	P17987	P17987 [539-556]	P17987 1xPhospho [S544(100)]	1	2009.79	1.28966e+06		High	High	0.001573	0.02125	2.7	52.78
FALSE	High	[K].DDLSPQPLMTDFER.[S]	1xPhospho [S4(100)]	0.0167847	0.0010987	1	1	1	Q5THJ4	Q5THJ4 [1135-1148]	Q5THJ4 1xPhospho [S1138(100)]	0	1743.73	80103.8		High	High	0.0005921	0.005449	1.42	112.67
FALSE	High	[K].DDNHSLTFFPESTEQK.[Q]	1xPhospho [S5(100)]	2.10194e-07	5.86138e-05	1	1	1	Q8IW35	Q8IW35 [496-511]	Q8IW35 1xPhospho [S500(100)]	0	1974.81	949933		High	High	4.793e-05	9.759e-06	2.84	94.47
FALSE	High	[K].DDPDGKQEAKPQQAAGMLSPK.[T]	1xPhospho [S19(100)]	2.93489e-05	0.000108823	1	1	5	Q13428	Q13428 [1239-1259]	Q13428 1xPhospho [S1257(100)]	1	2291.04	2.36676e+06		High	High	6.763e-05	0.0001222	2.31	55.26
FALSE	High	[K].DDSDDDGGGWITPSNIK.[Q]	1xPhospho [S3(100)]	1.08717e-07	5.86138e-05	1	1	1	Q9ULX3	Q9ULX3 [199-215]	Q9ULX3 1xPhospho [S201(100)]	0	1871.73	2.09095e+06		High	High	4.793e-05	6.968e-06	3.52	95.61
FALSE	High	[K].DDSDKENVCLLPDESIQK.[G]	1xCarbamidomethyl [C9]; 1xPhospho [S3(100)]	1.14857e-07	5.86138e-05	1	1	1	Q9BY12	Q9BY12 [296-313]	Q9BY12 1xPhospho [S298(100)]	1	2184.94	655066		High	High	4.793e-05	7.185e-06	2.48	89.65
FALSE	High	[K].DDSNEEENKDSLVDDEEEK.[E]	1xPhospho [S11(100)]	4.75605e-13	5.86138e-05	1	1	1	Q9H1E5	Q9H1E5 [249-267]	Q9H1E5 1xPhospho [S259(100)]	1	2318.87	2.54014e+06		High	High	4.793e-05	1.261e-08	4.05	46.24
FALSE	High	[K].DDSNEEENKDSLVDDEEEK.[E]	2xPhospho [S3(100); S11(100)]	6.30512e-16	5.86138e-05	1	1	7	Q9H1E5	Q9H1E5 [249-267]	Q9H1E5 2xPhospho [S251(100); S259(100)]	1	2398.83	22769178		High	High	4.793e-05	1.687e-11	5.7	49.46
FALSE	High	[K].DDSPDEVPSTFTVQQPPPSR.[R]	1xPhospho [S3(100)]	1.03768e-12	5.86138e-05	1	2	4	P0DP91	P0DP91 [552-571]	P0DP91 1xPhospho [S554(100)]	0	2278.99		No Quan Values	High	High	4.793e-05	1.875e-08	2.96
FALSE	High	[K].DDSQNAIDHKIESDTEETQDTSVDHNETGNTGESSVEENEK.[Q]	1xPhospho [S13(100)]	6.30512e-16	5.86138e-05	1	1	2	Q6PL18	Q6PL18 [1188-1228]	Q6PL18 1xPhospho [S1200(100)]	1	4613.87	2.48692e+06		High	High	4.793e-05	1.543e-14	5.26	69.72
FALSE	High	[K].DDSSEDISVPSSPHTEAIQHSSVSTSNGVSSTSK.[A]	1xDeamidated [N27]; 1xPhospho [S3(100)]	2.09881e-14	5.86138e-05	1	1	3	P15336	P15336 [435-468]	P15336 1xPhospho [S437(100)]	0	3540.51	1937325		High	High	4.793e-05	2.549e-09	3.83	74.28
FALSE	High	[K].DDSSEDISVPSSPHTEAIQHSSVSTSNGVSSTSK.[A]	2xDeamidated [Q19; N27]; 2xPhospho [S3(100); S12(99.3)]	5.45317e-12	5.86138e-05	1	1	1	P15336	P15336 [435-468]	P15336 2xPhospho [S437(100); S446(99.3)]	0	3621.46		No Quan Values	High	High	4.793e-05	4.391e-08	3.67
FALSE	High	[K].DDSSEDISVPSSPHTEAIQHSSVSTSNGVSSTSK.[A]	1xDeamidated [N27]; 3xPhospho [S3(98.9); S/T]	0.000446075	0.000108823	1	1	1	P15336	P15336 [435-468]	P15336 3xPhospho [S437(98.9); S/T]	0	3700.45	183595		High	High	6.763e-05	0.0004944	2.68	77.61
FALSE	High	[K].DDSSEDISVPSSPHTEAIQHSSVSTSNGVSSTSK.[A]	1xDeamidated [N27]; 2xPhospho [S3(98.8); S/T]	0.00786657	0.000288088	1	1	1	P15336	P15336 [435-468]	P15336 2xPhospho [S437(98.8); S/T]	0	3620.48	1.12072e+06		High	High	0.0001573	0.002616	1.76	76.47
FALSE	High	[K].DDSSPPSLGPDCLIMNSEK.[A]	1xCarbamidomethyl [C12]; 1xPhospho [S]	8.92072e-08	5.86138e-05	1	1	1	Q13029	Q13029 [444-462]		0	2141.88	357146		High	High	4.793e-05	6.3e-06	2.59	107.59
FALSE	High	[K].DDSTHESLSQESESEEDGIHVDSQK.[A]	1xPhospho [S12(100)]	6.30512e-16	5.86138e-05	1	1	3	Q9H6T3	Q9H6T3 [108-132]	Q9H6T3 1xPhospho [S119(100)]	0	2868.13	2.66051e+06		High	High	4.793e-05	1.611e-13	5.85	56.71
FALSE	High	[K].DDSTHESLSQESESEEDGIHVDSQK.[A]	2xPhospho [S9(100); S12(100)]	6.30512e-16	5.86138e-05	1	1	6	Q9H6T3	Q9H6T3 [108-132]	Q9H6T3 2xPhospho [S116(100); S119(100)]	0	2948.1	1.50779e+07		High	High	4.793e-05	4.893e-15	6.87	59.43
FALSE	High	[K].DDSTHESLSQESESEEDGIHVDSQK.[A]	1xDeamidated [Q10]; 2xPhospho [S14(100); S/T]	6.30512e-16	5.86138e-05	1	1	1	Q9H6T3	Q9H6T3 [108-132]	Q9H6T3 2xPhospho [S121(100); S/T]	0	2949.08		No Quan Values	High	High	4.793e-05	6.814e-11	5.4
FALSE	High	[K].DDSTHESLSQESESEEDGIHVDSQK.[A]	3xPhospho [S9(99.4); S12(100); S14(100)]	6.30512e-16	5.86138e-05	1	1	12	Q9H6T3	Q9H6T3 [108-132]	Q9H6T3 3xPhospho [S116(99.4); S119(100); S121(100)]	0	3028.07	2.06793e+07		High	High	4.793e-05	6.993e-14	6.89	61
FALSE	High	[K].DDVAPESGDTTVK.[K]	1xPhospho [S7(100)]	9.56496e-05	0.000108823	1	1	1	O76021	O76021 [319-331]	O76021 1xPhospho [S325(100)]	0	1413.58	223068		High	High	6.763e-05	0.0002235	2.54	39.71
FALSE	High	[K].DEALSDGDDLRDFPSDLK.[K]	1xPhospho [S5(100)]	1.52436e-12	5.86138e-05	1	1	6	Q01831	Q01831 [90-107]	Q01831 1xPhospho [S94(100)]	1	2087.88	7007902		High	High	4.793e-05	2.279e-08	3.93	102.64
FALSE	High	[K].DEALSDGDDLRDFPSDLKK.[A]	1xPhospho [S5(100)]	1.80637e-11	5.86138e-05	1	1	4	Q01831	Q01831 [90-108]	Q01831 1xPhospho [S94(100)]	2	2215.98	4.38652e+06		High	High	4.793e-05	8.097e-08	3.78	93.13
FALSE	High	[K].DEDAFLGDPDTDPDSFLK.[S]	1xPhospho [T11(100)]	0.0324289	0.00237802	1	1	2	Q9UJ14	Q9UJ14 [46-63]	Q9UJ14 1xPhospho [T56(100)]	0	2076.83	36207.4		High	High	0.001219	0.01573	1.48	120.6
FALSE	High	[K].DEDDVDQELANIDPTWIESPK.[T]	1xPhospho [S19(100)]	6.30512e-16	5.86138e-05	1	1	2	P78362	P78362 [362-382]	P78362 1xPhospho [S380(100)]	0	2509.07	7275248		High	High	4.793e-05	6.645e-11	6.09	121.87
FALSE	High	[K].DEDSSECSDGEWSASLPHR.[F]	1xCarbamidomethyl [C7]; 3xPhospho [S4(100); S5(100); S8(100)]	2.3919e-12	5.86138e-05	1	1	6	O43164	O43164 [425-443]	O43164 3xPhospho [S428(100); S429(100); S432(100)]	0	2403.75	1.73044e+06		High	High	4.793e-05	2.874e-08	3.26	82.13
FALSE	High	[K].DEDSSECSDGEWSASLPHR.[F]	1xCarbamidomethyl [C7]; 2xPhospho [S4(99.4); S5(99.4)]	1.88538e-09	5.86138e-05	1	1	1	O43164	O43164 [425-443]	O43164 2xPhospho [S428(99.4); S429(99.4)]	0	2323.78	410556		High	High	4.793e-05	8.764e-07	2.5	78.25
FALSE	High	[K].DEDSSSLCSQK.[G]	1xCarbamidomethyl [C8]; 1xPhospho [S6(100)]	3.72191e-07	5.86138e-05	1	1	1	Q5JSL3	Q5JSL3 [153-163]	Q5JSL3 1xPhospho [S158(100)]	0	1335.48	258590		High	High	4.793e-05	1.308e-05	2.57	24.17
FALSE	High	[K].DEDVEEEDEDAEGKDEENGEDRDTASEK.[E]	1xDeamidated [N18]; 2xPhospho [T24(100); S26(100)]	3.97555e-07	5.86138e-05	1	1	1	Q15061	Q15061 [633-660]	Q15061 2xPhospho [T656(100); S658(100)]	2	3345.15	1252077		High	High	4.793e-05	1.356e-05	5.03	39.66
FALSE	High	[K].DEDVEEEDEDAEGKDEENGEDRDTASEK.[E]	2xPhospho [T24(100); S26(100)]	0.000710758	0.000108823	1	1	2	Q15061	Q15061 [633-660]	Q15061 2xPhospho [T656(100); S658(100)]	2	3344.16	1.06635e+06		High	High	6.763e-05	0.0006294	3.25	38.5
FALSE	High	[K].DEEDGKDSDEAEDAELYDDLYCPACDK.[S]	2xCarbamidomethyl [C22; C25]; 1xPhospho [S8(100)]	6.30512e-16	5.86138e-05	1	1	1	Q5F1R6	Q5F1R6 [295-321]	Q5F1R6 1xPhospho [S302(100)]	1	3247.18	1.40332e+06		High	High	4.793e-05	6.305e-16	5.61	100.6
FALSE	High	[K].DEEEDEESDDADDTPILKPVSLLR.[K]	1xPhospho [S8(100)]	6.30512e-16	5.86138e-05	1	1	1	Q92794	Q92794 [1106-1129]	Q92794 1xPhospho [S1113(100)]	0	2810.21		No Quan Values	High	High	4.793e-05	1.053e-15	6.3
FALSE	High	[K].DEEGESGAEEGPDLEEPGAGYK.[K]	1xPhospho [S6(100)]	1.98435e-12	5.86138e-05	1	1	1	Q9UQL6	Q9UQL6 [606-627]	Q9UQL6 1xPhospho [S611(100)]	0	2344.9	1.25165e+06		High	High	4.793e-05	2.609e-08	3.35	73.79
FALSE	High	[K].DEEGESGAEEGPDLEEPGAGYKK.[L]	1xPhospho [S6(100)]	6.30512e-16	5.86138e-05	1	1	1	Q9UQL6	Q9UQL6 [606-628]	Q9UQL6 1xPhospho [S611(100)]	1	2472.99	925949		High	High	4.793e-05	1.879e-12	3.48	63.4
FALSE	High	[K].DEETEDVLASNGYESDEQEK.[S]	1xDeamidated [N11]; 1xPhospho [S15(100)]	6.30512e-16	5.86138e-05	1	1	1	Q96JG6	Q96JG6 [532-551]	Q96JG6 1xPhospho [S546(100)]	0	2367.89	1.92147e+06		High	High	4.793e-05	8.341e-11	5.43	70.02
FALSE	High	[K].DEETEESEYDSEHENSEPVTNIR.[N]	2xPhospho [S7(100); S11(100)]	3.36646e-14	5.86138e-05	1	1	2	Q15154	Q15154 [527-549]	Q15154 2xPhospho [S533(100); S537(100)]	0	2898.05	783471		High	High	4.793e-05	3.243e-09	3.96	66.23
FALSE	High	[K].DEETEESEYDSEHENSEPVTNIR.[N]	1xPhospho [S11(100)]	6.30512e-16	5.86138e-05	1	1	1	Q15154	Q15154 [527-549]	Q15154 1xPhospho [S537(100)]	0	2818.08	3.73937e+06		High	High	4.793e-05	7.38e-12	4.95	63.71
FALSE	High	[K].DEETEESEYDSEHENSEPVTNIR.[N]	3xPhospho [T4(100); S7(100); S11(100)]	2.60299e-06	0.000108823	1	1	2	Q15154	Q15154 [527-549]	Q15154 3xPhospho [T530(100); S533(100); S537(100)]	0	2978.02	1.84741e+06		High	High	6.763e-05	3.543e-05	3.24	67.75
FALSE	High	[K].DEGSEVESEMDEELDDSSEPQAK.[R]	1xPhospho [S4(100)]	1.77114e-15	5.86138e-05	1	1	1	P48380	P48380 [671-693]	P48380 1xPhospho [S674(100)]	0	2634.98	1277465		High	High	4.793e-05	7.162e-10	5.21	96.82
FALSE	High	[K].DEIDEFANSPSEDK.[E]	1xPhospho [S9(100)]	1.18394e-12	5.86138e-05	1	1	3	Q9P2D1	Q9P2D1 [1866-1879]	Q9P2D1 1xPhospho [S1874(100)]	0	1675.64	4028345		High	High	4.793e-05	2.004e-08	3.88	68.59
FALSE	High	[K].DEILPTTPISEQK.[G]	1xPhospho [T7(99.6)]	8.10478e-05	0.000108823	1	1	2	P23396	P23396 [215-227]	P23396 1xPhospho [T221(99.6)]	0	1550.73	4938226		High	High	6.763e-05	0.0002059	2.33	88.48
FALSE	High	[K].DEKPPLCEKPPPSPDITGR.[A]	1xCarbamidomethyl [C7]; 1xPhospho [S13(100)]	5.87572e-08	5.86138e-05	1	1	3	Q96ST8	Q96ST8 [209-227]	Q96ST8 1xPhospho [S221(100)]	0	2213.03	1.27171e+06		High	High	4.793e-05	5.105e-06	2.28	69.29
FALSE	High	[K].DELAELSEAESEGDEKPK.[L]	1xPhospho [S11(100)]	3.77169e-11	5.86138e-05	1	1	1	Q3L8U1	Q3L8U1 [1462-1479]	Q3L8U1 1xPhospho [S1472(100)]	0	2055.86	554048		High	High	4.793e-05	1.181e-07	3.87	76.09
FALSE	High	[K].DELAELSEAESEGDEKPK.[L]	2xPhospho [S7(100); S11(100)]	3.09131e-09	5.86138e-05	1	1	1	Q3L8U1	Q3L8U1 [1462-1479]	Q3L8U1 2xPhospho [S1468(100); S1472(100)]	0	2135.83	2.84632e+06		High	High	4.793e-05	1.13e-06	4.18	74.96
FALSE	High	[K].DELHIVEAEAMNYEGSPIK.[V]	1xPhospho [S16(100)]	6.30512e-16	5.86138e-05	1	1	52	P06748	P06748 [55-73]	P06748 1xPhospho [S70(100)]	0	2224.98	1.67091e+08		High	High	4.793e-05	6.788e-16	5.32	110.82
FALSE	High	[K].DELHIVEAEAMNYEGSPIK.[V]	1xDeamidated [N12]; 1xPhospho [S16(100)]	4.01353e-14	5.86138e-05	1	1	3	P06748	P06748 [55-73]	P06748 1xPhospho [S70(100)]	0	2225.97	7072283		High	High	4.793e-05	3.55e-09	4.72	105.23
FALSE	High	[K].DELHIVEAEAMNYEGSPIK.[V]	1xOxidation [M11]; 1xPhospho [S16(100)]	6.30512e-16	5.86138e-05	1	1	30	P06748	P06748 [55-73]	P06748 1xPhospho [S70(100)]	0	2240.98	4.43826e+08		High	High	4.793e-05	2.665e-14	5.32	111.46
FALSE	High	[K].DELHIVEAEAMNYEGSPIK.[V]	1xDeamidated [N12]; 1xOxidation [M11]; 1xPhospho [S16(100)]	3.79464e-12	5.86138e-05	1	1	6	P06748	P06748 [55-73]	P06748 1xPhospho [S70(100)]	0	2241.96	6475786		High	High	4.793e-05	3.651e-08	3.92	96.86
FALSE	High	[K].DELSDYAEK.[S]	1xPhospho [S4(100)]	0.00598214	0.000227989	1	1	1	P46100	P46100 [1058-1066]	P46100 1xPhospho [S1061(100)]	0	1149.43	4359560		High	High	0.0001272	0.00216	2.07	56.57
FALSE	High	[K].DELTESPK.[Y]	1xPhospho [S6(100)]	0.00752161	0.000288088	1	1	1	Q8NC51	Q8NC51 [229-236]	Q8NC51 1xPhospho [S234(100)]	0	998.408	1803655		High	High	0.0001573	0.002526	2.64	31.04
FALSE	High	[K].DENERASVSPMDEPVPDSESPIEK.[V]	1xDeamidated [N3]; 2xPhospho [S7(100); S9(100)]	1.939e-10	5.86138e-05	1	1	1	P46821	P46821 [1370-1393]	P46821 2xPhospho [S1376(100); S1378(100)]	1	2818.1		No Quan Values	High	High	4.793e-05	2.732e-07	5.39
FALSE	High	[K].DENERASVSPMDEPVPDSESPIEK.[V]	2xPhospho [S7(100); S9(100)]	6.43029e-12	5.86138e-05	1	1	1	P46821	P46821 [1370-1393]	P46821 2xPhospho [S1376(100); S1378(100)]	1	2817.12	2.56391e+06		High	High	4.793e-05	4.77e-08	5.93	84.9
FALSE	High	[K].DENIHTSHITQDEFQR.[N]	1xPhospho [T/S]	3.09131e-09	5.86138e-05	1	1	1	Q03188	Q03188 [441-456]		0	2049.87	442645		High	High	4.793e-05	1.126e-06	3.19	67.99
FALSE	High	[K].DEPAELKPDSEDLSSQSSASK.[A]	1xPhospho [S10(100)]	0.185666	0.00834789	1	1	1	Q5VTR2	Q5VTR2 [531-551]	Q5VTR2 1xPhospho [S540(100)]	0	2299.98	113653		High	High	0.004483	0.08774	1.7	60.12
FALSE	High	[K].DEPPPLSPAPLTPATPSSLDPFFSR.[E]	2xPhospho [S7(100); T12(100)]	4.79205e-07	5.86138e-05	1	1	1	Q7Z6Z7	Q7Z6Z7 [3913-3937]	Q7Z6Z7 2xPhospho [S3919(100); T3924(100)]	0	2796.26	6672947		High	High	4.793e-05	1.49e-05	3.97	122.64
FALSE	High	[K].DEPPPLSPAPLTPATPSSLDPFFSR.[E]	1xPhospho [S7(100)]	7.54525e-13	5.86138e-05	1	1	1	Q7Z6Z7	Q7Z6Z7 [3913-3937]	Q7Z6Z7 1xPhospho [S3919(100)]	0	2716.29		No Quan Values	High	High	4.793e-05	1.597e-08	3.94
FALSE	High	[K].DEPPPLSPAPLTPATPSSLDPFFSR.[E]	3xPhospho [S7(100); T12(100); T15(100)]	1.60489e-06	0.000108823	1	1	3	Q7Z6Z7	Q7Z6Z7 [3913-3937]	Q7Z6Z7 3xPhospho [S3919(100); T3924(100); T3927(100)]	0	2876.22	1.26108e+06		High	High	6.763e-05	2.774e-05	3.35	123.1
FALSE	High	[K].DEPPSEGEAEEEEK.[D]	1xPhospho [S5(100)]	4.0686e-09	5.86138e-05	1	1	12	P07196	P07196 [468-481]	P07196 1xPhospho [S472(100)]	0	1654.6	9.13067e+06		High	High	4.793e-05	1.296e-06	2.46	36.19
FALSE	High	[K].DEPQTVPDVPSFGESPPLSPIDMDTQER.[I]	1xOxidation [M23]; 1xPhospho [S/T]	3.04947e-14	5.86138e-05	1	1	1	P17535	P17535 [241-268]		0	3179.38	515434		High	High	4.793e-05	3.079e-09	3.39	119.31
FALSE	High	[K].DEPQTVPDVPSFGESPPLSPIDMDTQER.[I]	1xOxidation [M23]; 2xPhospho [S15(99.4); S19(100)]	1.35748e-11	5.86138e-05	1	1	1	P17535	P17535 [241-268]	P17535 2xPhospho [S255(99.4); S259(100)]	0	3259.34	913090		High	High	4.793e-05	7.017e-08	3.85	117.23
FALSE	High	[K].DEPQTVPDVPSFGESPPLSPIDMDTQER.[I]	1xPhospho [S15(100)]	3.32967e-14	5.86138e-05	1	1	1	P17535	P17535 [241-268]	P17535 1xPhospho [S255(100)]	0	3163.38		No Quan Values	High	High	4.793e-05	3.226e-09	3.35
FALSE	High	[K].DESCYDNAEAAFSDDEEDLNSK.[G]	1xCarbamidomethyl [C4]; 1xPhospho [S13(100)]	6.30512e-16	5.86138e-05	1	1	4	Q68E01	Q68E01 [525-546]	Q68E01 1xPhospho [S537(100)]	0	2603.92	16033934		High	High	4.793e-05	7.884e-11	6.53	88.1
FALSE	High	[K].DESCYDNAEAAFSDDEEDLNSK.[G]	1xCarbamidomethyl [C4]; 1xDeamidated [N20]; 1xPhospho [S13(100)]	6.30512e-16	5.86138e-05	1	1	2	Q68E01	Q68E01 [525-546]	Q68E01 1xPhospho [S537(100)]	0	2604.91	1381786		High	High	4.793e-05	1.607e-11	4.26	90.1
FALSE	High	[K].DESCYDNAEAAFSDDEEDLNSK.[G]	1xCarbamidomethyl [C4]; 2xDeamidated [N7; N20]; 1xPhospho [S13(100)]	2.92606e-09	5.86138e-05	1	1	1	Q68E01	Q68E01 [525-546]	Q68E01 1xPhospho [S537(100)]	0	2605.89		No Quan Values	High	High	4.793e-05	1.093e-06	3.47
FALSE	High	[K].DESEVISQNETCSPAEVESNEK.[D]	1xCarbamidomethyl [C12]; 1xPhospho [S13(100)]	6.30512e-16	5.86138e-05	1	1	1	Q6VMQ6	Q6VMQ6 [506-527]	Q6VMQ6 1xPhospho [S518(100)]	0	2561.02	1.5197e+06		High	High	4.793e-05	1.641e-11	4.39	65.62
FALSE	High	[K].DESEVISQNETCSPAEVESNEK.[D]	1xCarbamidomethyl [C12]; 1xDeamidated [N20]; 1xPhospho [S13(100)]	2.21229e-10	5.86138e-05	1	1	2	Q6VMQ6	Q6VMQ6 [506-527]	Q6VMQ6 1xPhospho [S518(100)]	0	2562.01	212495		High	High	4.793e-05	2.922e-07	3.32	64.28
FALSE	High	[K].DESKEPIVEVR.[T]	1xPhospho [S3(100)]	1.17534e-05	0.000108823	1	1	1	P13591	P13591 [782-792]	P13591 1xPhospho [S784(100)]	1	1380.64	1.24361e+06		High	High	6.763e-05	7.652e-05	3.13	59.63
FALSE	High	[K].DESTDWPLSSPSPMDAPSVK.[I]	1xPhospho [S12(100)]	4.10879e-07	5.86138e-05	1	1	2	Q9NZJ5	Q9NZJ5 [677-696]	Q9NZJ5 1xPhospho [S688(100)]	0	2225.93	160826		High	High	4.793e-05	1.375e-05	2.23	109.15
FALSE	High	[K].DESTDWPLSSPSPMDAPSVK.[I]	2xPhospho [S/T]	0.0463489	0.00292552	1	1	3	Q9NZJ5	Q9NZJ5 [677-696]		0	2305.9	82227.7		High	High	0.001642	0.02451	1.02	109.65
FALSE	High	[K].DETDESSKEETEPQVLK.[F]	1xPhospho [S/T]	1.15688e-10	5.86138e-05	1	1	4	Q9BV44	Q9BV44 [210-226]		1	2043.86	921949		High	High	4.793e-05	2.093e-07	2.81	54.85
FALSE	High	[K].DETDESSKEETEPQVLK.[F]	2xPhospho [T3(100); S/T]	3.57985e-05	0.000108823	1	1	1	Q9BV44	Q9BV44 [210-226]	Q9BV44 2xPhospho [T212(100); S/T]	1	2123.83	1.34393e+06		High	High	6.763e-05	0.0001357	2.79	59.4
FALSE	High	[K].DETPLSTPTAR.[D]	2xPhospho [T3(100); T7(99.6)]	0.000193794	0.000108823	1	1	1	Q9UI36	Q9UI36 [576-586]	Q9UI36 2xPhospho [T578(100); T582(99.6)]	0	1347.52	574758		High	High	6.763e-05	0.0003205	2.72	44.74
FALSE	High	[K].DEVEVSDDDEKEPEVDYR.[T]	1xPhospho [S6(100)]	8.08075e-08	5.86138e-05	1	1	2	Q15746	Q15746 [1433-1450]	Q15746 1xPhospho [S1438(100)]	1	2247.88	1186536		High	High	4.793e-05	5.977e-06	3.06	66.1
FALSE	High	[K].DEYSSSETTGEKPEQNDDDTIK.[S]	1xPhospho [S4(100)]	6.30512e-16	5.86138e-05	1	1	2	Q8NFC6	Q8NFC6 [2840-2861]	Q8NFC6 1xPhospho [S2843(100)]	0	2568.01	2.60365e+06		High	High	4.793e-05	4.08e-11	4.33	46.93
FALSE	High	[K].DEYSSSETTGEKPEQNDDDTIK.[S]	2xPhospho [S4(100); S5(100)]	1.4271e-12	5.86138e-05	1	1	1	Q8NFC6	Q8NFC6 [2840-2861]	Q8NFC6 2xPhospho [S2843(100); S2844(100)]	0	2647.98	811790		High	High	4.793e-05	2.21e-08	3.27	48.88
FALSE	High	[K].DEYTFSPGK.[S]	1xPhospho [S6(100)]	0.000216355	0.000108823	1	1	4	Q02880	Q02880 [1419-1427]	Q02880 1xPhospho [S1424(100)]	0	1123.43	18464264		High	High	6.763e-05	0.0003408	2.84	61.27
FALSE	High	[K].DFDHHDSPALEVFTEQPPSPLPK.[S]	1xPhospho [S19(100)]	1.74779e-11	5.86138e-05	1	1	2	Q92545	Q92545 [1357-1379]	Q92545 1xPhospho [S1375(100)]	0	2683.21	4.80342e+06		High	High	4.793e-05	7.973e-08	3.93	112.22
FALSE	High	[K].DFDIAEQNESSDEESLR.[K]	2xPhospho [S10(100); S11(100)]	0.00035853	0.000108823	1	1	2	Q96KC8	Q96KC8 [470-486]	Q96KC8 2xPhospho [S479(100); S480(100)]	0	2143.77	201905		High	High	6.763e-05	0.0004416	1.95	91.46
FALSE	High	[K].DFDIAEQNESSDEESLRK.[E]	2xPhospho [S10(99.5); S11(99.5)]	4.16376e-11	5.86138e-05	1	1	4	Q96KC8	Q96KC8 [470-487]	Q96KC8 2xPhospho [S479(99.5); S480(99.5)]	1	2271.87	25412766		High	High	4.793e-05	1.244e-07	5.51	80.81
FALSE	High	[K].DFFDPVESDEDITNVHDDELDSNK.[E]	1xPhospho [S8(100)]	6.30512e-16	5.86138e-05	1	1	4	O00566	O00566 [268-291]	O00566 1xPhospho [S275(100)]	0	2875.15	10642675		High	High	4.793e-05	5.378e-15	4.98	111.57
FALSE	High	[K].DFFDPVESDEDITNVHDDELDSNK.[E]	2xPhospho [S8(100); S22(100)]	6.30512e-16	5.86138e-05	1	1	3	O00566	O00566 [268-291]	O00566 2xPhospho [S275(100); S289(100)]	0	2955.11	27534548		High	High	4.793e-05	4.725e-12	5.87	114.86
FALSE	High	[K].DFLNSLSPSTSPTSTPYLLFYK.[K]	1xDeamidated [N4]; 2xPhospho [S/T/Y]	0.00102138	0.000108823	1	1	1	O94782	O94782 [762-783]		0	2639.16		No Quan Values	High	High	6.763e-05	0.0007649	1.8
FALSE	High	[K].DFLNSLSPSTSPTSTPYLLFYK.[K]	2xPhospho [S/T/Y]	2.27717e-05	0.000108823	1	1	1	O94782	O94782 [762-783]		0	2638.18		No Quan Values	High	High	6.763e-05	0.0001077	1.8
FALSE	High	[K].DFPLLNQSISPLSSSVLK.[F]	1xPhospho [S10(100)]	1.37925e-10	5.86138e-05	1	1	1	Q86UP3	Q86UP3 [499-516]	Q86UP3 1xPhospho [S508(100)]	0	2025.03		No Quan Values	High	High	4.793e-05	2.291e-07	3.92
FALSE	High	[K].DFPLLNQSISPLSSSVLK.[F]	2xPhospho [S8(100); S10(100)]	5.62936e-05	0.000108823	1	1	1	Q86UP3	Q86UP3 [499-516]	Q86UP3 2xPhospho [S506(100); S508(100)]	0	2105	102839		High	High	6.763e-05	0.0001709	3.19	123.12
FALSE	High	[K].DFQDYMEPEEGCQGSPQR.[R]	1xCarbamidomethyl [C12]; 1xPhospho [S15(100)]	3.11723e-14	5.86138e-05	1	1	2	O43237	O43237 [180-197]	O43237 1xPhospho [S194(100)]	0	2252.83	11764262		High	High	4.793e-05	3.123e-09	4.78	85.69
FALSE	High	[K].DFQDYMEPEEGCQGSPQR.[R]	1xCarbamidomethyl [C12]; 1xOxidation [M6]; 1xPhospho [S15(100)]	6.30512e-16	5.86138e-05	1	1	3	O43237	O43237 [180-197]	O43237 1xPhospho [S194(100)]	0	2268.82	1.9485e+06		High	High	4.793e-05	3.478e-11	4.55	63.12
FALSE	High	[K].DFQDYMEPEEGCQGSPQRR.[G]	1xCarbamidomethyl [C12]; 1xOxidation [M6]; 1xPhospho [S15(100)]	6.03577e-07	5.86138e-05	1	1	1	O43237	O43237 [180-198]	O43237 1xPhospho [S194(100)]	1	2424.92	929728		High	High	4.793e-05	1.677e-05	3.28	57.34
FALSE	High	[K].DFQDYMEPEEGCQGSPQRR.[G]	1xCarbamidomethyl [C12]; 1xPhospho [S15(100)]	1.47156e-08	5.86138e-05	1	1	4	O43237	O43237 [180-198]	O43237 1xPhospho [S194(100)]	1	2408.93	28291340		High	High	4.793e-05	2.504e-06	4.05	78.69
FALSE	High	[K].DFQDYMEPEEGCQGSPQRR.[G]	1xCarbamidomethyl [C12]; 1xDeamidated [Q]; 1xPhospho [S15(100)]	5.69188e-05	0.000108823	1	1	3	O43237	O43237 [180-198]	O43237 1xPhospho [S194(100)]	1	2409.91	732882		High	High	6.763e-05	0.0001714	2.47	81.88
FALSE	High	[K].DFQESSPQK.[G]	1xPhospho [S6(99.3)]	0.0948513	0.0046527	1	1	1	P78559	P78559 [1757-1765]	P78559 1xPhospho [S1762(99.3)]	0	1145.45	277463		High	High	0.002548	0.04682	1.49	27.57
FALSE	High	[K].DFQHLISSPLKK.[S]	1xPhospho [S]	4.92574e-06	0.000108823	1	1	1	Q15361	Q15361 [58-69]		1	1492.76	2.25878e+06		High	High	6.763e-05	4.909e-05	3.32	91.62
FALSE	High	[K].DGASPSESGPGSQQVSDFEDNTCEMKPGTWSDESSQSEDAR.[S]	1xCarbamidomethyl [C23]; 2xPhospho [S4(100); T29(99.2)]	6.31435e-09	5.86138e-05	1	1	1	Q9H2P0	Q9H2P0 [967-1007]	Q9H2P0 2xPhospho [S970(100); T995(99.2)]	0	4551.7		No Quan Values	High	High	4.793e-05	1.629e-06	3.69
FALSE	High	[K].DGAVNGPSVVGDQTPIEPQTSIER.[L]	1xPhospho [S21(99.5)]	4.9397e-12	5.86138e-05	1	1	2	P49321	P49321 [377-400]	P49321 1xPhospho [S397(99.5)]	0	2546.18	2.36021e+06		High	High	4.793e-05	4.168e-08	4.77	93.28
FALSE	High	[K].DGAVNGPSVVGDQTPIEPQTSIER.[L]	1xDeamidated [N5]; 1xPhospho [T14(100)]	6.30512e-16	5.86138e-05	1	1	3	P49321	P49321 [377-400]	P49321 1xPhospho [T390(100)]	0	2547.16	3055410		High	High	4.793e-05	1.026e-11	5.22	90.94
FALSE	High	[K].DGDEKTDEEAEGPYSDNEMLTHK.[G]	1xPhospho [T6(100)]	6.30512e-16	5.86138e-05	1	1	2	Q6NUK4	Q6NUK4 [196-218]	Q6NUK4 1xPhospho [T201(100)]	1	2690.04	825457		High	High	4.793e-05	6.305e-16	5.89	63.71
FALSE	High	[K].DGDEKTDEEAEGPYSDNEMLTHK.[G]	2xPhospho [T6(100); S15(100)]	6.30512e-16	5.86138e-05	1	1	5	Q6NUK4	Q6NUK4 [196-218]	Q6NUK4 2xPhospho [T201(100); S210(100)]	1	2770.01	3163202		High	High	4.793e-05	8.536e-16	5.74	64.89
FALSE	High	[K].DGDEKTDEEAEGPYSDNEMLTHK.[G]	1xDeamidated [N17]; 2xPhospho [T6(100); S15(100)]	1.65625e-13	5.86138e-05	1	1	1	Q6NUK4	Q6NUK4 [196-218]	Q6NUK4 2xPhospho [T201(100); S210(100)]	1	2771		No Quan Values	High	High	4.793e-05	7.339e-09	5.22
FALSE	High	[K].DGDHDQSFYITDDPDDNADRSETSSIADPSSPNPFGSSNPFK.[S]	3xDeamidated [N17; N33; N39]; 1xPhospho [S31(99.3)]	1.29613e-07	5.86138e-05	1	1	1	Q86UP3	Q86UP3 [2834-2875]	Q86UP3 1xPhospho [S2864(99.3)]	1	4627.83		No Quan Values	High	High	4.793e-05	7.646e-06	3.2
FALSE	High	[K].DGDKSPMSSLQISNEK.[N]	1xPhospho [S5(100)]	5.02466e-13	5.86138e-05	1	1	2	Q9UER7	Q9UER7 [491-506]	Q9UER7 1xPhospho [S495(100)]	1	1815.78	13175393		High	High	4.793e-05	1.295e-08	4.32	72.38
FALSE	High	[K].DGDKSPMSSLQISNEK.[N]	1xOxidation [M7]; 1xPhospho [S5(100)]	3.62318e-08	5.86138e-05	1	1	2	Q9UER7	Q9UER7 [491-506]	Q9UER7 1xPhospho [S495(100)]	1	1831.78	685540		High	High	4.793e-05	3.977e-06	2.6	50.25
FALSE	High	[K].DGDKSPMSSLQISNEK.[N]	1xDeamidated [Q11]; 1xPhospho [S5(100)]	0.0329997	0.00242781	1	1	1	Q9UER7	Q9UER7 [491-506]	Q9UER7 1xPhospho [S495(100)]	1	1816.77	403001		High	High	0.001244	0.01615	1.84	75.67
FALSE	High	[K].DGDSYDPYDFSDTEEEMPQVHTPK.[T]	1xOxidation [M17]; 3xPhospho [S11(100); T13(100); T22(100)]	1.03887e-14	5.86138e-05	1	1	1	P25205	P25205 [701-724]	P25205 3xPhospho [S711(100); T713(100); T722(100)]	0	3058.03	969880		High	High	4.793e-05	1.771e-09	4.53	90.58
FALSE	High	[K].DGDSYDPYDFSDTEEEMPQVHTPK.[T]	3xPhospho [S11(100); T13(100); T22(100)]	6.30512e-16	5.86138e-05	1	1	6	P25205	P25205 [701-724]	P25205 3xPhospho [S711(100); T713(100); T722(100)]	0	3042.03	7.91832e+06		High	High	4.793e-05	5.076e-11	5.2	100.61
FALSE	High	[K].DGDSYDPYDFSDTEEEMPQVHTPK.[T]	1xDeamidated [Q19]; 1xOxidation [M17]; 2xPhospho [S11(100); T22(100)]	1.98957e-07	5.86138e-05	1	1	1	P25205	P25205 [701-724]	P25205 2xPhospho [S711(100); T722(100)]	0	2979.05		No Quan Values	High	High	4.793e-05	9.492e-06	3.87
FALSE	High	[K].DGDSYDPYDFSDTEEEMPQVHTPK.[T]	2xPhospho [S4(100); S11(100)]	6.30512e-16	5.86138e-05	1	1	10	P25205	P25205 [701-724]	P25205 2xPhospho [S704(100); S711(100)]	0	2962.07	3.24749e+07		High	High	4.793e-05	1.867e-15	5.54	103.63
FALSE	High	[K].DGDSYDPYDFSDTEEEMPQVHTPK.[T]	1xOxidation [M17]; 1xPhospho [S11(100)]	6.30512e-16	5.86138e-05	1	1	2	P25205	P25205 [701-724]	P25205 1xPhospho [S711(100)]	0	2898.1	20140296		High	High	4.793e-05	3.863e-12	4.66	90.49
FALSE	High	[K].DGDSYDPYDFSDTEEEMPQVHTPK.[T]	1xPhospho [S11(100)]	6.30512e-16	5.86138e-05	1	1	3	P25205	P25205 [701-724]	P25205 1xPhospho [S711(100)]	0	2882.1	4.46931e+07		High	High	4.793e-05	1.596e-13	5.79	102.68
FALSE	High	[K].DGDSYDPYDFSDTEEEMPQVHTPK.[T]	1xOxidation [M17]; 2xPhospho [S11(100); T22(100)]	1.36437e-15	5.86138e-05	1	1	3	P25205	P25205 [701-724]	P25205 2xPhospho [S711(100); T722(100)]	0	2978.06	1.53222e+07		High	High	4.793e-05	6.256e-10	5.5	91.53
FALSE	High	[K].DGDSYDPYDFSDTEEEMPQVHTPK.[T]	1xDeamidated [Q19]; 3xPhospho [T22(100); Y/S/T]	0.00863901	0.000532768	1	1	1	P25205	P25205 [701-724]	P25205 3xPhospho [T722(100); Y/S/T]	0	3043.02		No Quan Values	High	High	0.0002815	0.002806	2.37
FALSE	High	[K].DGEQPQILLEDSSAGEDSVHDR.[F]	1xPhospho [S13(100)]	6.30512e-16	5.86138e-05	1	1	2	Q96K76	Q96K76 [131-152]	Q96K76 1xPhospho [S143(100)]	0	2477.05		No Quan Values	High	High	4.793e-05	3.906e-13	5.27
FALSE	High	[K].DGEQPQILLEDSSAGEDSVHDR.[F]	2xPhospho [S12(100); S13(100)]	2.13811e-08	5.86138e-05	1	1	1	Q96K76	Q96K76 [131-152]	Q96K76 2xPhospho [S142(100); S143(100)]	0	2557.01	695254		High	High	4.793e-05	3.039e-06	4.01	88.64
FALSE	High	[K].DGETLEGSDAEESLDK.[T]	1xPhospho [S8(100)]	6.30512e-16	5.86138e-05	1	1	6	Q9P2D1	Q9P2D1 [2949-2964]	Q9P2D1 1xPhospho [S2956(100)]	0	1774.69	1.25752e+07		High	High	4.793e-05	8.872e-11	4.09	64.34
FALSE	High	[K].DGETPGQILGWGPPWDSAEEEEEDDASK.[E]	1xPhospho [S17(100)]	5.44073e-08	5.86138e-05	1	1	1	Q9UBC1	Q9UBC1 [134-161]	Q9UBC1 1xPhospho [S150(100)]	0	3124.26	3.3233e+06		High	High	4.793e-05	4.9e-06	2.48	122.04
FALSE	High	[K].DGGDDSISTEALVNGHANSAVPNSVSAEDAEFMGDMPPSVTPR.[T]	3xDeamidated [N14; N18; N23]; 1xPhospho [T41(100)]	0.00127291	0.000108823	1	1	1	Q14694	Q14694 [165-207]	Q14694 1xPhospho [T205(100)]	0	4426.85		No Quan Values	High	High	6.763e-05	0.0008608	1.79
FALSE	High	[K].DGHRISLPSDFQHK.[I]	1xPhospho [S6(100)]	4.71767e-05	0.000108823	1	1	1	Q5TCX8	Q5TCX8 [509-522]	Q5TCX8 1xPhospho [S514(100)]	1	1716.79	633219		High	High	6.763e-05	0.0001563	2.59	69.39
FALSE	High	[K].DGLNQTTIPVSPPSTTKPSR.[A]	1xPhospho [S11(100)]	6.30512e-16	5.86138e-05	1	1	14	Q71RC2	Q71RC2 [573-592]	Q71RC2 1xPhospho [S583(100)]	0	2176.06	2.34906e+07		High	High	4.793e-05	1.575e-11	4.93	82.5
FALSE	High	[K].DGLNQTTIPVSPPSTTKPSR.[A]	1xDeamidated [N/Q]; 1xPhospho [S11(100)]	3.18649e-14	5.86138e-05	1	1	10	Q71RC2	Q71RC2 [573-592]	Q71RC2 1xPhospho [S583(100)]	0	2177.05	1.07698e+06		High	High	4.793e-05	3.15e-09	3.45	84.93
FALSE	High	[K].DGNGYISAAELR.[H]	1xDeamidated [N3]; 1xPhospho [S7(100)]	5.12459e-09	5.86138e-05	1	1	1	P0DP25	P0DP25 [96-107]	P0DP25 1xPhospho [S102(100)]	0	1346.56	638728		High	High	4.793e-05	1.461e-06	3.39	84.96
FALSE	High	[K].DGPISPK.[K]	1xPhospho [S5(100)]	0.14156	0.00645863	1	1	1	Q8WWQ0	Q8WWQ0 [907-913]	Q8WWQ0 1xPhospho [S911(100)]	0	793.349	454152		High	High	0.00352	0.0674	1.88	34.08
FALSE	High	[K].DGQDAIAQSPEK.[E]	1xPhospho [S9(100)]	2.86245e-09	5.86138e-05	1	1	4	Q9NWH9	Q9NWH9 [281-292]	Q9NWH9 1xPhospho [S289(100)]	0	1338.56	3.11403e+07		High	High	4.793e-05	1.081e-06	3.93	33.32
FALSE	High	[K].DGQTDSAAEESSSQETSK.[G]	1xPhospho [S6(99.6)]	1.14857e-07	5.86138e-05	1	1	1	P55201	P55201 [855-872]	P55201 1xPhospho [S860(99.6)]	0	1936.73	154347		High	High	4.793e-05	7.164e-06	2.55	22.86
FALSE	High	[K].DGQWVSDALPAAEGGSRDQEEGK.[N]	1xPhospho [S16(100)]	1.47325e-10	5.86138e-05	1	1	1	Q86WJ1	Q86WJ1 [547-569]	Q86WJ1 1xPhospho [S562(100)]	1	2482.05	478366		High	High	4.793e-05	2.372e-07	4.26	86.46
FALSE	High	[K].DGSFGEGLTMK.[K]	1xPhospho [S3(100)]	0.000183407	0.000108823	1	1	2	Q9ULT0	Q9ULT0 [645-655]	Q9ULT0 1xPhospho [S647(100)]	0	1221.49	1.81729e+06		High	High	6.763e-05	0.0003124	2.7	83.3
FALSE	High	[K].DGSFGEGLTMK.[K]	1xOxidation [M10]; 1xPhospho [S3(100)]	0.0817562	0.00424814	1	1	1	Q9ULT0	Q9ULT0 [645-655]	Q9ULT0 1xPhospho [S647(100)]	0	1237.48	370303		High	High	0.002305	0.04103	1.11	63.76
FALSE	High	[K].DGSGGASGTLQPSSGGGSSNSR.[E]	1xPhospho [S3(98.6)]	0.000139215	0.000108823	1	1	1	Q9NYV4	Q9NYV4 [12-33]	Q9NYV4 1xPhospho [S14(98.6)]	0	2002.81	129551		High	High	6.763e-05	0.0002717	2.09	33.58
FALSE	High	[K].DGSGGASGTLQPSSGGGSSNSRER.[H]	1xPhospho [S/T]	1.8925e-06	0.000108823	1	1	1	Q9NYV4	Q9NYV4 [12-35]		1	2287.95	902077		High	High	6.763e-05	3.015e-05	2.8	30.91
FALSE	High	[K].DGSGPEGGIVEPR.[V]	1xPhospho [S3(100)]	2.95497e-07	5.86138e-05	1	1	2	Q9C0B9	Q9C0B9 [234-246]	Q9C0B9 1xPhospho [S236(100)]	0	1349.57	831404		High	High	4.793e-05	1.163e-05	2.89	59.25
FALSE	High	[K].DGSLEDDEDEEDDLDEGVGGK.[R]	1xPhospho [S3(100)]	6.30512e-16	5.86138e-05	1	1	2	Q12789	Q12789 [1609-1629]	Q12789 1xPhospho [S1611(100)]	0	2317.84	891893		High	High	4.793e-05	3.629e-10	4.68	74.04
FALSE	High	[K].DGSPLAEPVENGK.[E]	1xDeamidated [N11]; 1xPhospho [S3(100)]	2.08928e-06	0.000108823	1	1	2	Q63HK5	Q63HK5 [680-692]	Q63HK5 1xPhospho [S682(100)]	0	1393.59	1.71763e+06		High	High	6.763e-05	3.175e-05	2.62	53.72
FALSE	High	[K].DGSSPPLLEK.[Q]	1xPhospho [S4(100)]	8.49523e-09	5.86138e-05	1	1	5	Q6W2J9	Q6W2J9 [420-429]	Q6W2J9 1xPhospho [S423(100)]	0	1122.51	5.76259e+06		High	High	4.793e-05	1.893e-06	2.89	63.88
FALSE	High	[K].DGTANLQPQTLDTNGFLTGVTTELNDTVYMK.[A]	1xOxidation [M30]; 1xPhospho [T/Y]	0.183612	0.00814554	1	1	1	Q6AHZ1	Q6AHZ1 [479-509]		0	3453.58	1.10641e+06		High	High	0.00436	0.0866	2.83	104.14
FALSE	High	[K].DGTSIPSESSTESLK.[D]	1xPhospho [S4(100)]	0.0011833	0.000108823	1	1	1	Q86Y13	Q86Y13 [636-650]	Q86Y13 1xPhospho [S639(100)]	0	1617.69	323992		High	High	6.763e-05	0.000826	1.88	63.61
FALSE	High	[K].DGTSPEEEIEIER.[Q]	1xPhospho [S4(100)]	3.35494e-08	5.86138e-05	1	1	4	Q9H501	Q9H501 [691-703]	Q9H501 1xPhospho [S694(100)]	0	1583.65	6.03738e+06		High	High	4.793e-05	3.826e-06	2.84	76.91
FALSE	High	[K].DGVADVSIEDSVISLSGDHCIIGR.[T]	1xCarbamidomethyl [C20]; 1xPhospho [S16(100)]	3.62011e-06	0.000108823	1	1	1	P00441	P00441 [93-116]	P00441 1xPhospho [S108(100)]	0	2594.18	1.5632e+06		High	High	6.763e-05	4.206e-05	3.55	120.83
FALSE	High	[K].DGVLTLANNVTPAK.[D]	1xPhospho [T11(100)]	7.20433e-09	5.86138e-05	1	1	2	P27816	P27816 [561-574]	P27816 1xPhospho [T571(100)]	0	1492.74	917821		High	High	4.793e-05	1.739e-06	3.01	91.17
FALSE	High	[K].DGVLTLANNVTPAK.[D]	1xDeamidated [N8]; 1xPhospho [T11(100)]	0.0206971	0.00120071	1	1	1	P27816	P27816 [561-574]	P27816 1xPhospho [T571(100)]	0	1493.72		No Quan Values	High	High	0.0006399	0.007429	2.03
FALSE	High	[K].DGWNQNHFITPVSTLER.[D]	1xPhospho [T14(99.6)]	8.12993e-09	5.86138e-05	1	1	1	Q99569	Q99569 [1004-1020]	Q99569 1xPhospho [T1017(99.6)]	0	2093.94	331623		High	High	4.793e-05	1.853e-06	3.01	102.56
FALSE	High	[K].DHFGLEGDEESTMLEDSVSPK.[K]	1xPhospho [S19(100)]	6.30512e-16	5.86138e-05	1	1	1	Q9Y490	Q9Y490 [407-427]	Q9Y490 1xPhospho [S425(100)]	0	2401.97	16288758		High	High	4.793e-05	7.888e-11	4.86	100.71
FALSE	High	[K].DHFGLEGDEESTMLEDSVSPK.[K]	1xOxidation [M13]; 1xPhospho [S19(100)]	6.30512e-16	5.86138e-05	1	1	2	Q9Y490	Q9Y490 [407-427]	Q9Y490 1xPhospho [S425(100)]	0	2417.97	538919		High	High	4.793e-05	2.274e-11	4.88	90.08
FALSE	High	[K].DHFGLEGDEESTMLEDSVSPKK.[S]	1xOxidation [M13]; 1xPhospho [S19(99.5)]	6.30512e-16	5.86138e-05	1	1	2	Q9Y490	Q9Y490 [407-428]	Q9Y490 1xPhospho [S425(99.5)]	1	2546.06	1.34631e+06		High	High	4.793e-05	2.018e-10	5.85	82.88
FALSE	High	[K].DHFGLEGDEESTMLEDSVSPKK.[S]	1xPhospho [S19(100)]	6.30512e-16	5.86138e-05	1	1	3	Q9Y490	Q9Y490 [407-428]	Q9Y490 1xPhospho [S425(100)]	1	2530.07	8540080		High	High	4.793e-05	9.619e-14	6.56	93.55
FALSE	High	[K].DHFLGPQESFPEENASSPFTQAR.[A]	1xPhospho [S17(99.6)]	6.30512e-16	5.86138e-05	1	1	1	O14795	O14795 [351-373]	O14795 1xPhospho [S367(99.6)]	0	2671.15	885890		High	High	4.793e-05	5.387e-12	5.28	101.77
FALSE	High	[K].DHFYSDDDAIEADSEGDAEPCDK.[E]	1xCarbamidomethyl [C21]; 2xPhospho [S5(100); S14(100)]	6.30512e-16	5.86138e-05	1	1	8	Q9Y3B9	Q9Y3B9 [54-76]	Q9Y3B9 2xPhospho [S58(100); S67(100)]	0	2760.92	4.21463e+07		High	High	4.793e-05	5.223e-12	5.97	79.1
FALSE	High	[K].DHFYSDDDAIEADSEGDAEPCDK.[E]	1xCarbamidomethyl [C21]; 1xPhospho [S5(100)]	6.30512e-16	5.86138e-05	1	1	4	Q9Y3B9	Q9Y3B9 [54-76]	Q9Y3B9 1xPhospho [S58(100)]	0	2680.95	18705710		High	High	4.793e-05	9.698e-12	5.15	80.7
FALSE	High	[K].DHNSEDEDEDKYADDIDMPGQNFDSK.[R]	1xPhospho [S4(100)]	6.30512e-16	5.86138e-05	1	1	3	O95391	O95391 [232-257]	O95391 1xPhospho [S235(100)]	1	3109.15	4269887		High	High	4.793e-05	6.305e-16	5.21	86.33
FALSE	High	[K].DHNSEDEDEDKYADDIDMPGQNFDSK.[R]	1xDeamidated [Q21]; 1xPhospho [S4(100)]	3.08774e-07	5.86138e-05	1	1	2	O95391	O95391 [232-257]	O95391 1xPhospho [S235(100)]	1	3110.14		No Quan Values	High	High	4.793e-05	1.188e-05	2.99
FALSE	High	[K].DHNSEDEDEDKYADDIDMPGQNFDSK.[R]	1xOxidation [M18]; 1xPhospho [S4(99.3)]	0.0465989	0.00292552	1	1	1	O95391	O95391 [232-257]	O95391 1xPhospho [S235(99.3)]	1	3125.15	122293		High	High	0.001642	0.02473	1.32	74.47
FALSE	High	[K].DHNVGSPPKSPTHASPQHTQTEK.[D]	1xPhospho [S10(99.6)]	6.30512e-16	5.86138e-05	1	1	5	A0JNW5	A0JNW5 [409-431]	A0JNW5 1xPhospho [S418(99.6)]	1	2560.16	1.66619e+06		High	High	4.793e-05	1.056e-13	5	25.18
FALSE	High	[K].DHNVGSPPKSPTHASPQHTQTEK.[D]	2xPhospho [S6(100); S10(98.7)]	1.36729e-14	5.86138e-05	1	1	7	A0JNW5	A0JNW5 [409-431]	A0JNW5 2xPhospho [S414(100); S418(98.7)]	1	2640.12	4.48042e+06		High	High	4.793e-05	2.049e-09	6.17	29.61
FALSE	High	[K].DHQNGSMAAVNGHTNSFSPLENNVKPR.[K]	2xDeamidated [N4; N11]; 1xPhospho [T/S]	6.30512e-16	5.86138e-05	1	1	2	Q9NYP7	Q9NYP7 [268-294]		0	3003.31	2.85951e+06		High	High	4.793e-05	2.628e-13	5.49	81.92
FALSE	High	[K].DHQNGSMAAVNGHTNSFSPLENNVKPR.[K]	3xDeamidated [N4; N11; N15]; 1xPhospho [S/T]	6.30512e-16	5.86138e-05	1	1	1	Q9NYP7	Q9NYP7 [268-294]		0	3004.29	5130520		High	High	4.793e-05	9.527e-13	3.99	82.18
FALSE	High	[K].DHQNGSMAAVNGHTNSFSPLENNVKPR.[K]	2xDeamidated [N4; N11]; 1xOxidation [M7]; 1xPhospho [T/S]	0.0233764	0.00142017	1	1	1	Q9NYP7	Q9NYP7 [268-294]		0	3019.3	525869		High	High	0.0007475	0.009048	2.36	74.14
FALSE	High	[K].DHSDSDDQMLVAK.[R]	2xPhospho [S3(100); S5(100)]	4.13226e-05	0.000108823	1	1	3	Q9NW75	Q9NW75 [113-125]	Q9NW75 2xPhospho [S115(100); S117(100)]	0	1620.56	1.419e+06		High	High	6.763e-05	0.0001456	2.88	58.12
FALSE	High	[K].DHSGSESPISDEEER.[L]	1xPhospho [S10(100)]	0.00056658	0.000108823	1	1	1	O43623	O43623 [98-112]	O43623 1xPhospho [S107(100)]	0	1753.65		No Quan Values	High	High	6.763e-05	0.0005593	1.98
FALSE	High	[K].DHSSSRPSSPRPQKASPNGSISSAGNSSR.[N]	1xDeamidated [N18]; 2xPhospho [S16(100); S]	7.17761e-05	0.000108823	1	1	1	Q9BSF8	Q9BSF8 [104-132]	Q9BSF8 2xPhospho [S119(100); S]	1	3099.33	314371		High	High	6.763e-05	0.0001928	2.23	31.89
FALSE	High	[K].DHTPSQELALTQSVGGDSSADR.[L]	1xPhospho [T/S]	4.57922e-14	5.86138e-05	1	1	1	Q86U44	Q86U44 [346-367]		0	2351.01	326178		High	High	4.793e-05	3.796e-09	3.81	80.69
FALSE	High	[K].DHTPSQELALTQSVGGDSSADR.[L]	1xDeamidated [Q12]; 1xPhospho [S5(99.5)]	0.000226093	0.000108823	1	1	1	Q86U44	Q86U44 [346-367]	Q86U44 1xPhospho [S350(99.5)]	0	2352	1.0815e+06		High	High	6.763e-05	0.0003478	2.5	80.88
FALSE	High	[K].DHTVSGDEDYCPR.[S]	1xCarbamidomethyl [C11]; 1xPhospho [S5(100)]	1.19429e-08	5.86138e-05	1	1	4	Q9UIG0	Q9UIG0 [943-955]	Q9UIG0 1xPhospho [S947(100)]	0	1630.58	8.26013e+06		High	High	4.793e-05	2.251e-06	3.41	41.35
FALSE	High	[K].DHYPCVSSLEQLTELGR.[E]	1xCarbamidomethyl [C5]; 1xPhospho [S/Y/T]	7.9065e-06	0.000108823	1	1	2	Q8WWK9	Q8WWK9 [644-660]		0	2083.92	180274		High	High	6.763e-05	6.25e-05	2.65	115.84
FALSE	High	[K].DHYPCVSSLEQLTELGR.[E]	1xCarbamidomethyl [C5]; 1xDeamidated [Q11]; 1xPhospho [S/Y/T]	0.0195471	0.00114624	1	1	1	Q8WWK9	Q8WWK9 [644-660]		0	2084.9		No Quan Values	High	High	0.0006133	0.006807	1.54
FALSE	High	[K].DHYQDPVPGITPSSSSR.[T]	1xPhospho [S/Y/T]	8.73682e-10	5.86138e-05	1	1	2	Q7KZ85	Q7KZ85 [1513-1529]		0	1922.83	631644		High	High	4.793e-05	5.916e-07	3.72	74.82
FALSE	High	[K].DHYQDPVPGITPSSSSR.[T]	2xPhospho [T11(100); S/Y]	5.41402e-09	5.86138e-05	1	1	3	Q7KZ85	Q7KZ85 [1513-1529]	Q7KZ85 2xPhospho [T1523(100); S/Y]	0	2002.79	711481		High	High	4.793e-05	1.506e-06	4.44	78.02
FALSE	High	[K].DIDHETVVEEQIIGENSPPDYSEYMTGK.[K]	1xPhospho [S17(100)]	6.30512e-16	5.86138e-05	1	1	8	P25490	P25490 [231-258]	P25490 1xPhospho [S247(100)]	0	3275.4	20981785		High	High	4.793e-05	6.305e-16	8.11	112.38
FALSE	High	[K].DIDHETVVEEQIIGENSPPDYSEYMTGK.[K]	2xDeamidated [Q11; N16]; 1xPhospho [S17(100)]	6.30512e-16	5.86138e-05	1	1	1	P25490	P25490 [231-258]	P25490 1xPhospho [S247(100)]	0	3277.37		No Quan Values	High	High	4.793e-05	3.823e-10	4.39
FALSE	High	[K].DIDHETVVEEQIIGENSPPDYSEYMTGK.[K]	1xOxidation [M25]; 1xPhospho [S17(100)]	1.64812e-14	5.86138e-05	1	1	1	P25490	P25490 [231-258]	P25490 1xPhospho [S247(100)]	0	3291.39	257564		High	High	4.793e-05	2.25e-09	4.02	102.21
FALSE	High	[K].DIDHETVVEEQIIGENSPPDYSEYMTGK.[K]	1xDeamidated [N16]; 1xOxidation [M25]; 1xPhospho [S17(100)]	6.30512e-16	5.86138e-05	1	1	1	P25490	P25490 [231-258]	P25490 1xPhospho [S247(100)]	0	3292.38	2.11227e+06		High	High	4.793e-05	1.138e-10	5.68	102.22
FALSE	High	[K].DIDHETVVEEQIIGENSPPDYSEYMTGK.[K]	2xDeamidated [Q11; N16]; 1xOxidation [M25]; 1xPhospho [S17(100)]	5.4202e-11	5.86138e-05	1	1	1	P25490	P25490 [231-258]	P25490 1xPhospho [S247(100)]	0	3293.36		No Quan Values	High	High	4.793e-05	1.421e-07	2.67
FALSE	High	[K].DIDISSPEFK.[I]	1xPhospho [S6(100)]	0.00574024	0.000227989	1	1	1	Q09666	Q09666 [172-181]	Q09666 1xPhospho [S177(100)]	0	1230.53	3.93756e+06		High	High	0.0001272	0.002091	2.23	88.76
FALSE	High	[K].DIEVLSEDTDYEEDEVTK.[K]	1xPhospho [S6(100)]	3.44637e-07	5.86138e-05	1	1	3	Q4LE39	Q4LE39 [785-802]	Q4LE39 1xPhospho [S790(100)]	0	2208.9	1929571		High	High	4.793e-05	1.256e-05	3.28	97.07
FALSE	High	[K].DIEVLSEDTDYEEDEVTKK.[R]	2xPhospho [S6(100); T9(100)]	2.03845e-11	5.86138e-05	1	1	1	Q4LE39	Q4LE39 [785-803]	Q4LE39 2xPhospho [S790(100); T793(100)]	1	2416.96	1.98216e+06		High	High	4.793e-05	8.628e-08	5.34	88.85
FALSE	High	[K].DIEVLSEDTDYEEDEVTKK.[R]	1xPhospho [S6(100)]	6.30512e-16	5.86138e-05	1	1	1	Q4LE39	Q4LE39 [785-803]	Q4LE39 1xPhospho [S790(100)]	1	2336.99	1.3436e+06		High	High	4.793e-05	3.115e-10	3.44	89.96
FALSE	High	[K].DIKEESDEEEEDDEESGR.[L]	1xPhospho [S6(100)]	1.45881e-12	5.86138e-05	1	1	2	Q96EV2	Q96EV2 [200-217]	Q96EV2 1xPhospho [S205(100)]	1	2219.8	27663740		High	High	4.793e-05	2.233e-08	3.93	33.05
FALSE	High	[K].DIKEESDEEEEDDEESGRLR.[F]	1xPhospho [S6(100)]	0.0085182	0.000532768	1	1	1	Q96EV2	Q96EV2 [200-219]	Q96EV2 1xPhospho [S205(100)]	2	2488.98	324143		High	High	0.0002508	0.002775	1.92	45.63
FALSE	High	[K].DIKFDDSDTEQIAEEGDDNLANSASPSK.[R]	2xPhospho [S25(100); S/T]	2.9294e-11	5.86138e-05	1	1	1	Q9Y2I7	Q9Y2I7 [469-496]	Q9Y2I7 2xPhospho [S493(100); S/T]	1	3171.26		No Quan Values	High	High	4.793e-05	1.039e-07	3.26
FALSE	High	[K].DILKPSPGKSPGTRPEDEAEGKPPQR.[E]	2xPhospho [S6(98.9); S10(98.9)]	0.0173095	0.0010987	1	1	1	P31641	P31641 [16-41]	P31641 2xPhospho [S21(98.9); S25(98.9)]	1	2946.38	310785		High	High	0.0005921	0.005672	1.8	54.24
FALSE	High	[K].DIMESSPGSSPPNLTPKPLRR.[Q]	1xDeamidated [N13]; 3xPhospho [T15(100); S]	0.0151215	0.000930244	1	1	1	P00519	P00519 [800-820]	P00519 3xPhospho [T814(100); S]	1	2520.06	400338		High	High	0.0004794	0.004769	3.1	90.63
FALSE	High	[K].DIQRPDSEHGLSPDSENFDWK.[A]	1xPhospho [S12(100)]	6.30512e-16	5.86138e-05	1	1	4	P25054	P25054 [2082-2102]	P25054 1xPhospho [S2093(100)]	0	2552.07	5.4577e+06		High	High	4.793e-05	2.82e-11	3.27	89.74
FALSE	High	[K].DIQRPDSEHGLSPDSENFDWK.[A]	2xPhospho [S7(100); S12(100)]	3.95018e-15	5.86138e-05	1	1	5	P25054	P25054 [2082-2102]	P25054 2xPhospho [S2088(100); S2093(100)]	0	2632.04	4.76932e+06		High	High	4.793e-05	1.082e-09	5.24	93.52
FALSE	High	[K].DIQRPDSEHGLSPDSENFDWK.[A]	3xPhospho [S7(100); S12(100); S15(100)]	0.0930366	0.00460182	1	1	2	P25054	P25054 [2082-2102]	P25054 3xPhospho [S2088(100); S2093(100); S2096(100)]	0	2712.01	178698		High	High	0.002524	0.04611	1.35	95.59
FALSE	High	[K].DIRSDVEESDSSEEAAAAQEPLQLK.[N]	3xPhospho [S4(100); S9(100); S11(99)]	3.23022e-09	5.86138e-05	1	1	4	Q9HA82	Q9HA82 [339-363]	Q9HA82 3xPhospho [S342(100); S347(100); S349(99)]	1	2957.17	1.84795e+06		High	High	4.793e-05	1.153e-06	3.99	98.03
FALSE	High	[K].DIRSDVEESDSSEEAAAAQEPLQLK.[N]	2xPhospho [S4(100); S9(98.7)]	6.94368e-05	0.000108823	1	1	1	Q9HA82	Q9HA82 [339-363]	Q9HA82 2xPhospho [S342(100); S347(98.7)]	1	2877.21	902964		High	High	6.763e-05	0.00019	2.39	98.53
FALSE	High	[K].DISGPSPSK.[K]	1xPhospho [S6(99.6)]	0.037119	0.00273562	1	1	1	Q96GX9	Q96GX9 [82-90]	Q96GX9 1xPhospho [S87(99.6)]	0	967.413	1.73852e+06		High	High	0.001499	0.01907	1.54	28.3
FALSE	High	[K].DITDPLSLNTCTDEGHVVLASPLK.[T]	1xCarbamidomethyl [C11]; 1xPhospho [S21(100)]	6.30512e-16	5.86138e-05	1	1	1	Q7L2J0	Q7L2J0 [234-257]	Q7L2J0 1xPhospho [S254(100)]	0	2675.26	9235747		High	High	4.793e-05	1.515e-15	7.33	120.57
FALSE	High	[K].DITTSADQIAEVK.[T]	1xPhospho [S5(99.6)]	9.52867e-08	5.86138e-05	1	1	1	Q76I76	Q76I76 [483-495]	Q76I76 1xPhospho [S487(99.6)]	0	1470.67	1.73642e+06		High	High	4.793e-05	6.534e-06	3.39	79.47
FALSE	High	[K].DIVENYFMRDSGSK.[A]	1xPhospho [S/Y]	0.219929	0.00976426	1	1	1	Q13263	Q13263 [128-141]		1	1740.73	140966		High	High	0.005216	0.1054	1.61	96.71
FALSE	High	[K].DKDDQEWESPSPPKPTVFISGVIAR.[G]	1xPhospho [S11(100)]	6.30512e-16	5.86138e-05	1	1	3	P51397	P51397 [41-65]	P51397 1xPhospho [S51(100)]	1	2878.37	6.45532e+06		High	High	4.793e-05	3.716e-14	3.96	120.97
FALSE	High	[K].DKDDQEWESPSPPKPTVFISGVIAR.[G]	2xPhospho [S9(100); S11(100)]	1.36437e-15	5.86138e-05	1	1	1	P51397	P51397 [41-65]	P51397 2xPhospho [S49(100); S51(100)]	1	2958.33	1.81189e+06		High	High	4.793e-05	6.269e-10	5.6	121.58
FALSE	High	[K].DKDQPPSPSPPPQSEALSSTSR.[L]	1xPhospho [S/T]	6.30512e-16	5.86138e-05	1	1	8	Q7L1V2	Q7L1V2 [53-74]		1	2388.07	3.28845e+06		High	High	4.793e-05	7.38e-12	4.46	62.41
FALSE	High	[K].DKDQPPSPSPPPQSEALSSTSR.[L]	2xPhospho [S7(100); S9(100)]	1.88969e-13	5.86138e-05	1	1	1	Q7L1V2	Q7L1V2 [53-74]	Q7L1V2 2xPhospho [S59(100); S61(100)]	1	2468.04	1.58592e+06		High	High	4.793e-05	7.85e-09	3.65	61.26
FALSE	High	[K].DKEADEEGGENGPADQGFQPQEEEEREDSDTEEQVPEALER.[K]	1xPhospho [S29(100)]	6.30512e-16	5.86138e-05	1	1	1	Q9NU22	Q9NU22 [4987-5027]	Q9NU22 1xPhospho [S5015(100)]	2	4697.9	11224640		High	High	4.793e-05	6.305e-16	7.32	87.32
FALSE	High	[K].DKEADEEGGENGPADQGFQPQEEEEREDSDTEEQVPEALER.[K]	1xDeamidated [Q]; 1xPhospho [S29(99.4)]	6.30512e-16	5.86138e-05	1	1	2	Q9NU22	Q9NU22 [4987-5027]	Q9NU22 1xPhospho [S5015(99.4)]	2	4698.89	10107443		High	High	4.793e-05	1.166e-15	6.77	88
FALSE	High	[K].DKEADEEGGENGPADQGFQPQEEEEREDSDTEEQVPEALER.[K]	2xDeamidated [N/Q]; 1xPhospho [S/T]	6.30512e-16	5.86138e-05	1	1	2	Q9NU22	Q9NU22 [4987-5027]		2	4699.87	723001		High	High	4.793e-05	7.001e-15	6.5	87.87
FALSE	High	[K].DKEDSDELEEGRGGVSEGEPDPADPK.[R]	1xPhospho [S16(100)]	2.9007e-13	5.86138e-05	1	1	4	Q8IZ40	Q8IZ40 [198-223]	Q8IZ40 1xPhospho [S213(100)]	2	2837.16	2.71637e+06		High	High	4.793e-05	9.752e-09	4.09	58.2
FALSE	High	[K].DKEPFTFSSPASGR.[S]	1xPhospho [S9(100)]	2.23673e-10	5.86138e-05	1	1	3	Q6P1X5	Q6P1X5 [1177-1190]	Q6P1X5 1xPhospho [S1185(100)]	1	1605.69	4.86234e+06		High	High	4.793e-05	2.941e-07	3.72	77.5
FALSE	High	[K].DKEPFTFSSPASGR.[S]	2xPhospho [S9(100); S12(100)]	2.41281e-08	5.86138e-05	1	1	1	Q6P1X5	Q6P1X5 [1177-1190]	Q6P1X5 2xPhospho [S1185(100); S1188(100)]	1	1685.66	1.03459e+06		High	High	4.793e-05	3.231e-06	4.06	83.99
FALSE	High	[K].DKETGTDGILAGSQEHDPGQGSSSPEQAGSPTEGEGVSTWESFK.[R]	1xPhospho [S13(100)]	6.30512e-16	5.86138e-05	1	1	1	Q02952	Q02952 [720-763]	Q02952 1xPhospho [S732(100)]	1	4556.95	1.97032e+06		High	High	4.793e-05	6.305e-16	6.8	99.39
FALSE	High	[K].DKETGTDGILAGSQEHDPGQGSSSPEQAGSPTEGEGVSTWESFK.[R]	1xDeamidated [Q27]; 1xPhospho [S/T]	7.54525e-13	5.86138e-05	1	1	1	Q02952	Q02952 [720-763]		1	4557.93	1.22668e+06		High	High	4.793e-05	1.593e-08	3.53	100.21
FALSE	High	[K].DKFSPFPVQDRPESSLVFK.[D]	1xPhospho [S4(100)]	6.30512e-16	5.86138e-05	1	1	3	Q9UQ35	Q9UQ35 [1185-1203]	Q9UQ35 1xPhospho [S1188(100)]	1	2303.11	6.98669e+06		High	High	4.793e-05	3.234e-10	3.9	107.36
FALSE	High	[K].DKFSPFPVQDRPESSLVFK.[D]	1xDeamidated [Q9]; 1xPhospho [S4(100)]	0.0388938	0.00278979	1	1	1	Q9UQ35	Q9UQ35 [1185-1203]	Q9UQ35 1xPhospho [S1188(100)]	1	2304.09	126735		High	High	0.001526	0.02023	1.53	109.37
FALSE	High	[K].DKMEGSDFESSGGR.[G]	1xOxidation [M3]; 1xPhospho [S6(100)]	1.00668e-07	5.86138e-05	1	1	2	Q8WYH8	Q8WYH8 [113-126]	Q8WYH8 1xPhospho [S118(100)]	1	1597.58	732695		High	High	4.793e-05	6.696e-06	3.39	28.81
FALSE	High	[K].DKMEGSDFESSGGR.[G]	1xPhospho [S6(100)]	2.16668e-12	5.86138e-05	1	1	2	Q8WYH8	Q8WYH8 [113-126]	Q8WYH8 1xPhospho [S118(100)]	1	1581.59	3.20775e+06		High	High	4.793e-05	2.741e-08	3.88	40.23
FALSE	High	[K].DKPEIEDVGSDEEEEK.[K]	1xPhospho [S10(100)]	1.44287e-12	5.86138e-05	1	1	1	Q14568	Q14568 [254-269]	Q14568 1xPhospho [S263(100)]	0	1927.77	1.53602e+06		High	High	4.793e-05	2.223e-08	4.02	52.99
FALSE	High	[K].DKPEIEDVGSDEEEEKK.[D]	1xPhospho [S10(100)]	6.30512e-16	5.86138e-05	1	1	3	Q14568	Q14568 [254-270]	Q14568 1xPhospho [S263(100)]	1	2055.86	871744		High	High	4.793e-05	4.342e-11	4.76	48.35
FALSE	High	[K].DKPTYDEIFYTLSPVNGK.[I]	1xDeamidated [N16]; 1xPhospho [S13(100)]	4.34588e-09	5.86138e-05	1	1	2	Q9H4M9	Q9H4M9 [444-461]	Q9H4M9 1xPhospho [S456(100)]	0	2167.98	487854		High	High	4.793e-05	1.343e-06	3.85	112.97
FALSE	High	[K].DKSPVREPIDNLTPEER.[D]	1xPhospho [S3(100)]	6.30512e-16	5.86138e-05	1	1	18	Q14498	Q14498 [134-150]	Q14498 1xPhospho [S136(100)]	2	2074.98	5.49815e+08		High	High	4.793e-05	1.71e-14	6.22	71.37
FALSE	High	[K].DKSPVREPIDNLTPEER.[D]	1xDeamidated [N11]; 1xPhospho [S3(100)]	6.6427e-16	5.86138e-05	1	1	5	Q14498	Q14498 [134-150]	Q14498 1xPhospho [S136(100)]	2	2075.96	7.00393e+06		High	High	4.793e-05	4.255e-10	4.49	75.37
FALSE	High	[K].DKSPVREPIDNLTPEER.[D]	2xPhospho [S3(100); T13(100)]	0.0334719	0.00242781	1	1	1	Q14498	Q14498 [134-150]	Q14498 2xPhospho [S136(100); T146(100)]	2	2154.95	253087		High	High	0.001269	0.01655	2.23	68.77
FALSE	High	[K].DKTESVTSGPMSPEGSPSK.[S]	1xPhospho [S18(98.7)]	0.00810083	0.000349755	1	1	1	P35612	P35612 [682-700]	P35612 1xPhospho [S699(98.7)]	1	2000.85	213452		High	High	0.0001887	0.002674	2.21	49.65
FALSE	High	[K].DKTESVTSGPMSPEGSPSKSPSK.[K]	1xPhospho [S20(99.7)]	6.30512e-16	5.86138e-05	1	1	1	P35612	P35612 [682-704]	P35612 1xPhospho [S701(99.7)]	2	2400.06	2.45265e+06		High	High	4.793e-05	1.826e-15	6.71	45.93
FALSE	High	[K].DKTESVTSGPMSPEGSPSKSPSK.[K]	2xPhospho [S16(100); S20(99.6)]	6.30512e-16	5.86138e-05	1	1	1	P35612	P35612 [682-704]	P35612 2xPhospho [S697(100); S701(99.6)]	2	2480.03	621967		High	High	4.793e-05	2.363e-12	5.93	48.54
FALSE	High	[K].DKTESVTSGPMSPEGSPSKSPSK.[K]	3xPhospho [S12(100); S16(100); S20(100)]	6.30512e-16	5.86138e-05	1	1	1	P35612	P35612 [682-704]	P35612 3xPhospho [S693(100); S697(100); S701(100)]	2	2560	1.03126e+06		High	High	4.793e-05	1.818e-10	6.28	47.61
FALSE	High	[K].DKVSPLQNLASINNK.[K]	1xPhospho [S4(100)]	2.19639e-07	5.86138e-05	1	1	1	Q03112	Q03112 [621-635]	Q03112 1xPhospho [S624(100)]	1	1720.86	444761		High	High	4.793e-05	1.001e-05	3.2	89.79
FALSE	High	[K].DKVSPLQNLASINNK.[K]	1xDeamidated [N13]; 1xPhospho [S4(100)]	0.0227988	0.00136336	1	1	1	Q03112	Q03112 [621-635]	Q03112 1xPhospho [S624(100)]	1	1721.85	212004		High	High	0.0007193	0.008714	1.51	90.18
FALSE	High	[K].DLCPSEGESDAEAESK.[E]	1xCarbamidomethyl [C3]; 1xPhospho [S9(100)]	1.2419e-05	0.000108823	1	1	1	O15119	O15119 [367-382]	O15119 1xPhospho [S375(100)]	0	1803.66	666704		High	High	6.763e-05	7.896e-05	2.06	48.37
FALSE	High	[K].DLCPSEGESDAEAESK.[E]	1xCarbamidomethyl [C3]; 2xPhospho [S5(100); S9(100)]	0.000136176	0.000108823	1	1	3	O15119	O15119 [367-382]	O15119 2xPhospho [S371(100); S375(100)]	0	1883.63	988556		High	High	6.763e-05	0.0002681	2.11	49.75
FALSE	High	[K].DLDDALDKLSDSLGQR.[Q]	1xPhospho [S10(99.7)]	6.30512e-16	5.86138e-05	1	1	1	P20810	P20810 [566-581]	P20810 1xPhospho [S575(99.7)]	1	1840.83	2.27171e+06		High	High	4.793e-05	7.355e-11	4.71	101.54
FALSE	High	[K].DLDEDELLGNLSETELK.[Q]	1xPhospho [S/T]	0.00298167	0.000227989	1	1	1	Q9NYL9	Q9NYL9 [14-30]		0	2012.89	1.10123e+06		High	High	0.0001272	0.001388	2.18	119.3
FALSE	High	[K].DLDENEVERPEEENASANPPSGIEDETAENGVPKPK.[V]	3xDeamidated [N14; N18; N30]; 1xPhospho [S/T]	4.54634e-11	5.86138e-05	1	1	1	Q6UN15	Q6UN15 [42-77]		0	3988.7		No Quan Values	High	High	4.793e-05	1.302e-07	3.78
FALSE	High	[K].DLDENEVERPEEENASANPPSGIEDETAENGVPKPK.[V]	2xDeamidated [N18; N30]; 1xPhospho [S21(98.5)]	9.96339e-06	0.000108823	1	1	1	Q6UN15	Q6UN15 [42-77]	Q6UN15 1xPhospho [S62(98.5)]	0	3987.71	502010		High	High	6.763e-05	7.057e-05	3.21	82.78
FALSE	High	[K].DLDLLASVPSPSSSGSR.[K]	1xPhospho [S10(100)]	0.000492004	0.000108823	1	1	1	Q8WU79	Q8WU79 [210-226]	Q8WU79 1xPhospho [S219(100)]	0	1767.82	621644		High	High	6.763e-05	0.0005193	1.94	110.26
FALSE	High	[K].DLDRPESQSPK.[R]	1xPhospho [S9(100)]	0.00112291	0.000108823	1	1	3	Q8WUA4	Q8WUA4 [159-169]	Q8WUA4 1xPhospho [S167(100)]	0	1351.59	1.41596e+07		High	High	6.763e-05	0.0008007	2.33	28.84
FALSE	High	[K].DLDRPESQSPK.[R]	2xPhospho [S7(100); S9(100)]	0.216782	0.00967174	1	1	2	Q8WUA4	Q8WUA4 [159-169]	Q8WUA4 2xPhospho [S165(100); S167(100)]	0	1431.56	1.2839e+06		High	High	0.00512	0.1038	2.14	30.95
FALSE	High	[K].DLDRPESQSPKRPPEDFETPSGERPR.[R]	1xPhospho [S9(98.5)]	0.000307541	0.000108823	1	1	2	Q8WUA4	Q8WUA4 [159-184]	Q8WUA4 1xPhospho [S167(98.5)]	1	3102.43	527536		High	High	6.763e-05	0.0004085	3.15	58.46
FALSE	High	[K].DLDRPESQSPKRPPEDFETPSGERPR.[R]	2xPhospho [S7(100); T19(97.6)]	0.162571	0.00710017	1	1	1	Q8WUA4	Q8WUA4 [159-184]	Q8WUA4 2xPhospho [S165(100); T177(97.6)]	1	3182.39	1.68812e+06		High	High	0.003829	0.07686	1.95	62.18
FALSE	High	[K].DLDTSDRKEDVLSTSK.[D]	1xPhospho [T/S]	0.000300866	0.000108823	1	1	1	P54132	P54132 [324-339]		2	1888.85	288746		High	High	6.763e-05	0.0004035	1.99	51.55
FALSE	High	[K].DLEASHQHSSPNEQLK.[K]	1xPhospho [S]	0.000119284	0.000108823	1	1	1	Q9P2B4	Q9P2B4 [276-291]		0	1899.82	328653		High	High	6.763e-05	0.0002506	3.06	35.63
FALSE	High	[K].DLESCSDDDNQGSK.[S]	1xCarbamidomethyl [C5]; 1xPhospho [S6(100)]	2.28905e-12	5.86138e-05	1	1	2	Q5T3I0	Q5T3I0 [125-138]	Q5T3I0 1xPhospho [S130(100)]	0	1649.56	2.16025e+06		High	High	4.793e-05	2.819e-08	3.15	24.59
FALSE	High	[K].DLFDLNSSEEDDTEGFSER.[G]	2xPhospho [S7(100); S8(100)]	1.4839e-13	5.86138e-05	1	1	21	Q9Y3T9	Q9Y3T9 [666-684]	Q9Y3T9 2xPhospho [S672(100); S673(100)]	0	2364.84	20769952		High	High	4.793e-05	6.929e-09	4.28	121
FALSE	High	[K].DLFDLNSSEEDDTEGFSER.[G]	1xPhospho [S7(99.7)]	8.81006e-15	5.86138e-05	1	1	3	Q9Y3T9	Q9Y3T9 [666-684]	Q9Y3T9 1xPhospho [S672(99.7)]	0	2284.88	9.37673e+06		High	High	4.793e-05	1.628e-09	4.34	115.39
FALSE	High	[K].DLFDLNSSEEDDTEGFSER.[G]	1xDeamidated [N6]; 1xPhospho [S/T]	3.31526e-06	0.000108823	1	1	1	Q9Y3T9	Q9Y3T9 [666-684]		0	2285.86	467248		High	High	6.763e-05	4.007e-05	2.31	117.76
FALSE	High	[K].DLFDYSPPLHK.[N]	1xPhospho [S6(100)]	7.56518e-08	5.86138e-05	1	1	3	Q9NYF8	Q9NYF8 [507-517]	Q9NYF8 1xPhospho [S512(100)]	0	1411.63	2.10744e+06		High	High	4.793e-05	5.8e-06	3.25	103.04
FALSE	High	[K].DLFDYSPPLHKNLDAR.[E]	1xDeamidated [N12]; 1xPhospho [S6(100)]	0.0301286	0.00211235	1	1	1	Q9NYF8	Q9NYF8 [507-522]	Q9NYF8 1xPhospho [S512(100)]	1	1981.91	312016		High	High	0.001113	0.01403	2.03	104.6
FALSE	High	[K].DLFETGLEDENNSPLEDEESLESIR.[A]	1xPhospho [S13(100)]	6.30512e-16	5.86138e-05	1	1	1	Q9HAW4	Q9HAW4 [213-237]	Q9HAW4 1xPhospho [S225(100)]	0	2960.26	10941935		High	High	4.793e-05	7.165e-11	6.05	121.88
FALSE	High	[K].DLGHPVEEEDELESGDQEDEDDESEDPGK.[D]	1xPhospho [S24(100)]	6.30512e-16	5.86138e-05	1	1	6	O60763	O60763 [929-957]	O60763 1xPhospho [S952(100)]	0	3323.24	1.90679e+08		High	High	4.793e-05	6.305e-16	6.86	70.79
FALSE	High	[K].DLGHPVEEEDELESGDQEDEDDESEDPGK.[D]	2xPhospho [S14(100); S24(100)]	6.30512e-16	5.86138e-05	1	1	2	O60763	O60763 [929-957]	O60763 2xPhospho [S942(100); S952(100)]	0	3403.21	3.86405e+06		High	High	4.793e-05	2.723e-14	6.77	72.43
FALSE	High	[K].DLGSTEDGDGTDDFLTDK.[E]	1xPhospho [T11(100)]	2.20731e-06	0.000108823	1	1	3	Q15527	Q15527 [180-197]	Q15527 1xPhospho [T190(100)]	0	1980.76	1.60931e+06		High	High	6.763e-05	3.252e-05	2.94	89.19
FALSE	High	[K].DLGSTEDGDGTDDFLTDKEDEK.[A]	1xPhospho [T16(100)]	6.30512e-16	5.86138e-05	1	1	3	Q15527	Q15527 [180-201]	Q15527 1xPhospho [T195(100)]	1	2481.97	8.91706e+06		High	High	4.793e-05	6.305e-16	7.35	79.72
FALSE	High	[K].DLGSTEDGDGTDDFLTDKEDEK.[A]	2xPhospho [T11(100); T16(100)]	7.41767e-12	5.86138e-05	1	1	2	Q15527	Q15527 [180-201]	Q15527 2xPhospho [T190(100); T195(100)]	1	2561.93	2.11516e+06		High	High	4.793e-05	5.133e-08	5.8	79.97
FALSE	High	[K].DLHQPSLSPASPHSQGFER.[G]	1xDeamidated [Q4]; 2xPhospho [S11(100); S]	2.60572e-08	5.86138e-05	1	1	2	Q9BZF1	Q9BZF1 [58-76]	Q9BZF1 2xPhospho [S68(100); S]	0	2250.92		No Quan Values	High	High	4.793e-05	3.349e-06	3.34
FALSE	High	[K].DLHQPSLSPASPHSQGFER.[G]	2xPhospho [S11(100); S]	2.97298e-08	5.86138e-05	1	1	2	Q9BZF1	Q9BZF1 [58-76]	Q9BZF1 2xPhospho [S68(100); S]	0	2249.94	4.61252e+06		High	High	4.793e-05	3.589e-06	3.41	75.01
FALSE	High	[K].DLHQPSLSPASPHSQGFER.[G]	1xPhospho [S8(99.7)]	1.08966e-11	5.86138e-05	1	1	3	Q9BZF1	Q9BZF1 [58-76]	Q9BZF1 1xPhospho [S65(99.7)]	0	2169.97	2.25603e+06		High	High	4.793e-05	6.271e-08	2.6	71.58
FALSE	High	[K].DLHSDDNEEESDEVEDNDNDSEMERPVNR.[G]	3xPhospho [S4(100); S11(100); S21(100)]	6.30512e-16	5.86138e-05	1	1	1	P42568	P42568 [409-437]	P42568 3xPhospho [S412(100); S419(100); S429(100)]	0	3673.25	898437		High	High	4.793e-05	5.336e-12	6.01	60.52
FALSE	High	[K].DLHSDDNEEESDEVEDNDNDSEMERPVNR.[G]	1xOxidation [M23]; 2xPhospho [S4(100); S11(100)]	3.71216e-12	5.86138e-05	1	1	1	P42568	P42568 [409-437]	P42568 2xPhospho [S412(100); S419(100)]	0	3609.28	900197		High	High	4.793e-05	3.593e-08	3.57	47.26
FALSE	High	[K].DLHSDDNEEESDEVEDNDNDSEMERPVNR.[G]	2xDeamidated [N7; N17]; 2xPhospho [S4(100); S11(100)]	8.09e-10	5.86138e-05	1	1	1	P42568	P42568 [409-437]	P42568 2xPhospho [S412(100); S419(100)]	0	3595.25		No Quan Values	High	High	4.793e-05	5.688e-07	2.95
FALSE	High	[K].DLHSDDNEEESDEVEDNDNDSEMERPVNR.[G]	1xDeamidated [N]; 2xPhospho [S4(100); S11(100)]	4.30821e-13	5.86138e-05	1	1	4	P42568	P42568 [409-437]	P42568 2xPhospho [S412(100); S419(100)]	0	3594.26	1.14469e+06		High	High	4.793e-05	1.197e-08	3.35	58.74
FALSE	High	[K].DLHSDDNEEESDEVEDNDNDSEMERPVNR.[G]	2xPhospho [S4(100); S11(100)]	6.30512e-16	5.86138e-05	1	1	3	P42568	P42568 [409-437]	P42568 2xPhospho [S412(100); S419(100)]	0	3593.28	7226332		High	High	4.793e-05	6.305e-16	6.03	58.1
FALSE	High	[K].DLHSDDNEEESDEVEDNDNDSEMERPVNR.[G]	1xPhospho [S4(100)]	3.83656e-12	5.86138e-05	1	1	3	P42568	P42568 [409-437]	P42568 1xPhospho [S412(100)]	0	3513.31	1.4894e+06		High	High	4.793e-05	3.673e-08	2.95	58.12
FALSE	High	[K].DLILPNGGTPAGTSSPASSSSLLNR.[L]	1xDeamidated [N6]; 1xPhospho [S15(99.3)]	1.4856e-15	5.86138e-05	1	1	2	Q5VWJ9	Q5VWJ9 [53-77]	Q5VWJ9 1xPhospho [S67(99.3)]	0	2493.19	4.82494e+06		High	High	4.793e-05	6.57e-10	4.85	111.98
FALSE	High	[K].DLILPNGGTPAGTSSPASSSSLLNR.[L]	1xDeamidated [N6]; 2xPhospho [S/T]	2.08487e-05	0.000108823	1	1	1	Q5VWJ9	Q5VWJ9 [53-77]		0	2573.15		No Quan Values	High	High	6.763e-05	0.0001027	2.38
FALSE	High	[K].DLISLDSSPAK.[E]	1xPhospho [S8(100)]	0.00025799	0.000108823	1	1	1	Q9UN79	Q9UN79 [379-389]	Q9UN79 1xPhospho [S386(100)]	0	1225.57	1.18844e+06		High	High	6.763e-05	0.0003728	3.26	89.5
FALSE	High	[K].DLKIESDVQEPTEPEDDLDIMLGNK.[K]	1xPhospho [S6(100)]	1.20384e-15	5.86138e-05	1	1	1	P20042	P20042 [100-124]	P20042 1xPhospho [S105(100)]	1	2923.32	1.52926e+06		High	High	4.793e-05	5.869e-10	4.15	121.49
FALSE	High	[K].DLLHPSPEEEK.[R]	1xPhospho [S6(100)]	4.82681e-10	5.86138e-05	1	1	2	P42677	P42677 [6-16]	P42677 1xPhospho [S11(100)]	0	1373.6	3896359		High	High	4.793e-05	4.349e-07	2.75	63.84
FALSE	High	[K].DLLHSEGSENEGPVSSSSSDCR.[E]	1xCarbamidomethyl [C21]; 1xPhospho [S8(99.5)]	5.76116e-12	5.86138e-05	1	1	1	Q9NY27	Q9NY27 [357-378]	Q9NY27 1xPhospho [S364(99.5)]	0	2428.96	315989		High	High	4.793e-05	4.51e-08	4.1	65.65
FALSE	High	[K].DLLSGDDEETQSSADDLTPSVTSHETSDFFPRPLR.[S]	1xPhospho [S4(100)]	6.30512e-16	5.86138e-05	1	1	1	Q7Z3K6	Q7Z3K6 [111-145]	Q7Z3K6 1xPhospho [S114(100)]	0	3944.73	1.35431e+06		High	High	4.793e-05	8.643e-13	4.65	119.7
FALSE	High	[K].DLLVSSGSNNSLPCGSPK.[K]	1xCarbamidomethyl [C14]; 1xPhospho [S16(100)]	2.96745e-05	0.000108823	1	1	2	Q5THK1	Q5THK1 [1014-1031]	Q5THK1 1xPhospho [S1029(100)]	0	1911.85	2862005		High	High	6.763e-05	0.0001234	2.97	86.01
FALSE	High	[K].DLLVSSGSNNSLPCGSPK.[K]	1xCarbamidomethyl [C14]; 1xDeamidated [N10]; 1xPhospho [S16(100)]	0.0161905	0.0010446	1	1	1	Q5THK1	Q5THK1 [1014-1031]	Q5THK1 1xPhospho [S1029(100)]	0	1912.84	218133		High	High	0.0005659	0.005207	1.96	87
FALSE	High	[K].DLLVSSGSNNSLPCGSPKK.[C]	1xCarbamidomethyl [C14]; 1xPhospho [S16(100)]	1.83534e-10	5.86138e-05	1	1	1	Q5THK1	Q5THK1 [1014-1032]	Q5THK1 1xPhospho [S1029(100)]	1	2039.95	1.39504e+06		High	High	4.793e-05	2.651e-07	4.39	75.66
FALSE	High	[K].DLLVSSGSNNSLPCGSPKK.[C]	1xCarbamidomethyl [C14]; 1xDeamidated [N]; 1xPhospho [S16(100)]	5.09678e-05	0.000108823	1	1	2	Q5THK1	Q5THK1 [1014-1032]	Q5THK1 1xPhospho [S1029(100)]	1	2040.93	681478		High	High	6.763e-05	0.0001626	2.49	77.21
FALSE	High	[K].DLPPFGINSPQALK.[K]	1xPhospho [S9(100)]	0.162571	0.00710017	1	1	1	Q9Y4G8	Q9Y4G8 [1072-1085]	Q9Y4G8 1xPhospho [S1080(100)]	0	1576.78	107654		High	High	0.003829	0.07671	0.99	113.49
FALSE	High	[K].DLPSPDSR.[N]	1xPhospho [S4(100)]	0.0262252	0.00179431	1	1	2	Q9UGU0	Q9UGU0 [1319-1326]	Q9UGU0 1xPhospho [S1322(100)]	0	966.393	2.24663e+06		High	High	0.000958	0.01107	1.03	39.47
FALSE	High	[K].DLSEVSETTESTDVK.[D]	2xPhospho [S3(100); S6(99)]	0.00176622	0.000171195	1	1	1	P41227	P41227 [211-225]	P41227 2xPhospho [S213(100); S216(99)]	0	1799.69	236709		High	High	9.916e-05	0.001028	1.95	69.87
FALSE	High	[K].DLSLEEIQK.[K]	1xPhospho [S3(100)]	6.79199e-05	0.000108823	1	2	1	P16949	P16949 [44-52]	P16949 1xPhospho [S46(100)]	0	1154.53		No Quan Values	High	High	6.763e-05	0.0001874	2.56
FALSE	High	[K].DLSTSPKPSPIPSPVLGR.[K]	2xPhospho [S13(100); S/T]	3.68124e-07	5.86138e-05	1	1	3	Q8NDI1	Q8NDI1 [424-441]	Q8NDI1 2xPhospho [S436(100); S/T]	0	2007.96	2.05423e+06		High	High	4.793e-05	1.303e-05	2.5	100.33
FALSE	High	[K].DLSTSPKPSPIPSPVLGR.[K]	3xPhospho [S9(100); S13(100); T/S]	1.70589e-07	5.86138e-05	1	1	4	Q8NDI1	Q8NDI1 [424-441]	Q8NDI1 3xPhospho [S432(100); S436(100); T/S]	0	2087.92	8916378		High	High	4.793e-05	8.802e-06	2.74	97.47
FALSE	High	[K].DLSTSPKPSPIPSPVLGR.[K]	1xPhospho [S/T]	0.000260841	0.000108823	1	1	1	Q8NDI1	Q8NDI1 [424-441]		0	1927.99	259823		High	High	6.763e-05	0.0003744	2.04	97.46
FALSE	High	[K].DLTSLETTSEMEAGSPENKK.[Q]	1xPhospho [S15(100)]	2.11158e-15	5.86138e-05	1	1	2	Q5VYS8	Q5VYS8 [158-177]	Q5VYS8 1xPhospho [S172(100)]	1	2246.97	895240		High	High	4.793e-05	7.852e-10	5.32	81.42
FALSE	High	[K].DLVASVPDMQGDGEDNHMDGDK.[G]	1xPhospho [S5(100)]	8.14851e-13	5.86138e-05	1	1	2	Q14919	Q14919 [85-106]	Q14919 1xPhospho [S89(100)]	0	2424.93	846547		High	High	4.793e-05	1.655e-08	4.01	85.51
FALSE	High	[K].DLVASVPDMQGDGEDNHMDGDK.[G]	1xOxidation [M18]; 1xPhospho [S5(100)]	0.0248519	0.00175003	1	1	1	Q14919	Q14919 [85-106]	Q14919 1xPhospho [S89(100)]	0	2440.93		No Quan Values	High	High	0.0009387	0.01005	1.66
FALSE	High	[K].DLVLPTQALPASPALK.[N]	1xPhospho [S12(100)]	5.0437e-10	5.86138e-05	1	1	1	Q15554	Q15554 [354-369]	Q15554 1xPhospho [S365(100)]	0	1713.92	3.99658e+06		High	High	4.793e-05	4.459e-07	3.86	119.97
FALSE	High	[K].DMDEPSPVPNVEEVTLPK.[T]	1xOxidation [M2]; 1xPhospho [S6(100)]	1.65058e-07	5.86138e-05	1	1	4	Q8TAQ2	Q8TAQ2 [342-359]	Q8TAQ2 1xPhospho [S347(100)]	0	2091.92	1.44565e+06		High	High	4.793e-05	8.663e-06	2.83	104.08
FALSE	High	[K].DMDEPSPVPNVEEVTLPK.[T]	1xPhospho [S6(100)]	3.12186e-07	5.86138e-05	1	1	1	Q8TAQ2	Q8TAQ2 [342-359]	Q8TAQ2 1xPhospho [S347(100)]	0	2075.92	4.04225e+06		High	High	4.793e-05	1.2e-05	2.38	108.56
FALSE	High	[K].DMDEPSPVPNVEEVTLPK.[T]	1xDeamidated [N10]; 1xPhospho [S6(100)]	2.71674e-05	0.000108823	1	1	1	Q8TAQ2	Q8TAQ2 [342-359]	Q8TAQ2 1xPhospho [S347(100)]	0	2076.91		No Quan Values	High	High	6.763e-05	0.0001175	2.32
FALSE	High	[K].DMESPTKLDVTLAK.[D]	1xPhospho [S4(100)]	3.01615e-14	5.86138e-05	1	1	2	P27816	P27816 [277-290]	P27816 1xPhospho [S280(100)]	1	1627.76	1.32618e+07		High	High	4.793e-05	3.057e-09	4.65	89.88
FALSE	High	[K].DMESPTKLDVTLAK.[D]	1xOxidation [M2]; 1xPhospho [S4(100)]	6.70312e-06	0.000108823	1	1	1	P27816	P27816 [277-290]	P27816 1xPhospho [S280(100)]	1	1643.76	1.13995e+06		High	High	6.763e-05	5.751e-05	2.6	79.08
FALSE	High	[K].DMGSCEIYPQTIQHNPNGR.[F]	1xCarbamidomethyl [C5]; 1xDeamidated [N17]; 1xPhospho [S4(100)]	0.00024962	0.000108823	1	1	1	P35606	P35606 [347-365]	P35606 1xPhospho [S350(100)]	0	2297.93		No Quan Values	High	High	6.763e-05	0.0003655	1.81
FALSE	High	[K].DMHCLEASSPTFSK.[E]	1xCarbamidomethyl [C4]; 1xPhospho [S9(100)]	4.56356e-08	5.86138e-05	1	1	1	Q7Z333	Q7Z333 [634-647]	Q7Z333 1xPhospho [S642(100)]	0	1689.66	570472		High	High	4.793e-05	4.477e-06	3.03	69.32
FALSE	High	[K].DMNQPSSSFFSISPTSNSSATIAR.[E]	1xOxidation [M2]; 1xPhospho [S13(100)]	9.3429e-12	5.86138e-05	1	1	1	Q9NUL3	Q9NUL3 [443-466]	Q9NUL3 1xPhospho [S455(100)]	0	2628.13	614485		High	High	4.793e-05	5.78e-08	3.39	107.83
FALSE	High	[K].DMNQPSSSFFSISPTSNSSATIAR.[E]	1xPhospho [S13(100)]	1.1126e-09	5.86138e-05	1	1	2	Q9NUL3	Q9NUL3 [443-466]	Q9NUL3 1xPhospho [S455(100)]	0	2612.13	1.56412e+06		High	High	4.793e-05	6.691e-07	3.71	112.07
FALSE	High	[K].DMNQPSSSFFSISPTSNSSATIAR.[E]	1xDeamidated [N17]; 1xOxidation [M2]; 1xPhospho [S13(97.3)]	0.215735	0.00962245	1	1	1	Q9NUL3	Q9NUL3 [443-466]	Q9NUL3 1xPhospho [S455(97.3)]	0	2629.11		No Quan Values	High	High	0.00512	0.1035	1.13
FALSE	High	[K].DMSLKDSGSDLSHRPK.[R]	1xPhospho [S]	7.92319e-12	5.86138e-05	1	1	2	O95251	O95251 [156-171]		1	1852.83	2.50842e+06		High	High	4.793e-05	5.317e-08	2.97	45.05
FALSE	High	[K].DMSLKDSGSDLSHRPK.[R]	1xOxidation [M2]; 1xPhospho [S]	3.05753e-09	5.86138e-05	1	1	1	O95251	O95251 [156-171]		1	1868.82	329785		High	High	4.793e-05	1.12e-06	3.58	32.56
FALSE	High	[K].DMSLKDSGSDLSHRPK.[R]	2xPhospho [S9(99.7); S]	3.66321e-08	5.86138e-05	1	1	2	O95251	O95251 [156-171]	O95251 2xPhospho [S164(99.7); S]	1	1932.79	1.58637e+06		High	High	4.793e-05	4.001e-06	4.01	48.87
FALSE	High	[K].DMSLKDSGSDLSHRPK.[R]	3xPhospho [S3(100); S7(100); S9(100)]	0.160644	0.00700244	1	1	1	O95251	O95251 [156-171]	O95251 3xPhospho [S158(100); S162(100); S164(100)]	1	2012.76	341439		High	High	0.003756	0.07597	1.8	52.22
FALSE	High	[K].DMSPLSETEMALGK.[D]	1xPhospho [S3(100)]	2.77913e-15	5.86138e-05	1	1	4	P27816	P27816 [505-518]	P27816 1xPhospho [S507(100)]	0	1588.66	2.28884e+07		High	High	4.793e-05	9.066e-10	4.33	112.02
FALSE	High	[K].DMSPLSETEMALGK.[D]	1xOxidation [M]; 1xPhospho [S3(100)]	8.87694e-09	5.86138e-05	1	1	5	P27816	P27816 [505-518]	P27816 1xPhospho [S507(100)]	0	1604.66	1.82747e+06		High	High	4.793e-05	1.934e-06	2.52	108.19
FALSE	High	[K].DMSPLSETEMALGK.[D]	2xPhospho [S3(100); S6(100)]	3.70792e-10	5.86138e-05	1	1	3	P27816	P27816 [505-518]	P27816 2xPhospho [S507(100); S510(100)]	0	1668.63	15276951		High	High	4.793e-05	3.798e-07	4.03	115.22
FALSE	High	[K].DMSPLSETEMALGK.[D]	1xOxidation [M2]; 2xPhospho [S3(100); S6(99.8)]	7.02915e-14	5.86138e-05	1	1	5	P27816	P27816 [505-518]	P27816 2xPhospho [S507(100); S510(99.8)]	0	1684.62	2.43177e+06		High	High	4.793e-05	4.728e-09	4.86	102.73
FALSE	High	[K].DNDDDQSDKGTYTIELENPNSEEVEAR.[K]	1xPhospho [S/T/Y]	6.30512e-16	5.86138e-05	1	1	3	Q5SW79	Q5SW79 [491-517]		1	3163.29	3.25025e+07		High	High	4.793e-05	6.305e-16	6.93	88.68
FALSE	High	[K].DNDDDQSDKGTYTIELENPNSEEVEAR.[K]	1xDeamidated [N]; 1xPhospho [S/T/Y]	8.71378e-15	5.86138e-05	1	1	2	Q5SW79	Q5SW79 [491-517]		1	3164.27	2.27376e+06		High	High	4.793e-05	1.628e-09	4.46	89.85
FALSE	High	[K].DNDDDQSDKGTYTIELENPNSEEVEAR.[K]	2xDeamidated [Q6; N20]; 1xPhospho [S/T/Y]	7.62862e-13	5.86138e-05	1	1	1	Q5SW79	Q5SW79 [491-517]		1	3165.25	2908517		High	High	4.793e-05	1.604e-08	4.4	89.3
FALSE	High	[K].DNDSESDYMFMAPGAGAIPK.[N]	1xPhospho [S4(99.6)]	3.8555e-11	5.86138e-05	1	1	2	O14654	O14654 [772-791]	O14654 1xPhospho [S775(99.6)]	0	2195.87	26652138		High	High	4.793e-05	1.196e-07	3.37	116.49
FALSE	High	[K].DNDSESDYMFMAPGAGAIPK.[N]	1xDeamidated [N2]; 1xPhospho [S/Y]	1.21344e-07	5.86138e-05	1	1	1	O14654	O14654 [772-791]		0	2196.85	536998		High	High	4.793e-05	7.359e-06	2.64	117.48
FALSE	High	[K].DNDSESDYMFMAPGAGAIPK.[N]	1xOxidation [M]; 1xPhospho [S4(99.6)]	6.02002e-12	5.86138e-05	1	1	6	O14654	O14654 [772-791]	O14654 1xPhospho [S775(99.6)]	0	2211.86	5.84362e+06		High	High	4.793e-05	4.616e-08	3.04	104.81
FALSE	High	[K].DNDSESDYMFMAPGAGAIPK.[N]	2xOxidation [M9; M11]; 1xPhospho [S/Y]	5.62306e-08	5.86138e-05	1	1	2	O14654	O14654 [772-791]		0	2227.86	697102		High	High	4.793e-05	4.973e-06	3.11	95.44
FALSE	High	[K].DNEEREQSSDLTPSGDVSPVKPLSR.[S]	1xPhospho [S18(100)]	3.84664e-07	5.86138e-05	1	1	1	Q8WYQ5	Q8WYQ5 [360-384]	Q8WYQ5 1xPhospho [S377(100)]	1	2822.28		No Quan Values	High	High	4.793e-05	1.33e-05	3.37
FALSE	High	[K].DNEESEQPPVPGTPTLR.[N]	1xPhospho [T/S]	2.67982e-09	5.86138e-05	1	1	2	O15439	O15439 [634-650]		0	1945.85	1915139		High	High	4.793e-05	1.047e-06	4.04	77.02
FALSE	High	[K].DNELLPPPSPSLGSFDPLAELTGK.[D]	1xPhospho [S9(99.5)]	1.76306e-07	5.86138e-05	1	1	1	Q15025	Q15025 [69-92]	Q15025 1xPhospho [S77(99.5)]	0	2574.24	770912		High	High	4.793e-05	8.921e-06	3.03	123.04
FALSE	High	[K].DNLVSSIHTDDSLEVER.[R]	1xPhospho [S12(99.6)]	9.59763e-11	5.86138e-05	1	1	4	Q5VZL5	Q5VZL5 [99-115]	Q5VZL5 1xPhospho [S110(99.6)]	0	2008.89	922501		High	High	4.793e-05	1.901e-07	3.6	89.42
FALSE	High	[K].DNLVSSIHTDDSLEVER.[R]	2xPhospho [T9(100); S12(100)]	5.5533e-15	5.86138e-05	1	1	4	Q5VZL5	Q5VZL5 [99-115]	Q5VZL5 2xPhospho [T107(100); S110(100)]	0	2088.85	2707952		High	High	4.793e-05	1.291e-09	5.3	87.83
FALSE	High	[K].DNLVSSIHTDDSLEVER.[R]	3xPhospho [S6(100); T9(100); S12(100)]	0.00352007	0.000227989	1	1	1	Q5VZL5	Q5VZL5 [99-115]	Q5VZL5 3xPhospho [S104(100); T107(100); S110(100)]	0	2168.82	531285		High	High	0.0001272	0.001537	3.01	86.9
FALSE	High	[K].DNLVSSIHTDDSLEVERR.[V]	2xPhospho [T9(100); S12(100)]	0.000366463	0.000108823	1	1	1	Q5VZL5	Q5VZL5 [99-116]	Q5VZL5 2xPhospho [T107(100); S110(100)]	1	2244.95	610979		High	High	6.763e-05	0.0004469	3.83	80.7
FALSE	High	[K].DNNSNMDIEER.[L]	1xPhospho [S4(100)]	0.00324136	0.000227989	1	1	1	Q9ULM3	Q9ULM3 [154-164]	Q9ULM3 1xPhospho [S157(100)]	0	1416.51	285740		High	High	0.0001272	0.001461	2.17	43.67
FALSE	High	[K].DNPSPEPQLDDIKR.[E]	1xDeamidated [Q8]; 1xPhospho [S4(100)]	5.84005e-07	5.86138e-05	1	1	1	Q96JC9	Q96JC9 [162-175]	Q96JC9 1xPhospho [S165(100)]	1	1704.75	356750		High	High	4.793e-05	1.645e-05	1.91	68.61
FALSE	High	[K].DNPSPEPQLDDIKR.[E]	1xPhospho [S4(100)]	1.56771e-13	5.86138e-05	1	1	4	Q96JC9	Q96JC9 [162-175]	Q96JC9 1xPhospho [S165(100)]	1	1703.76	23857802		High	High	4.793e-05	7.136e-09	3.06	64.86
FALSE	High	[K].DNQESSDAELSSSEYIK.[T]	1xPhospho [S/Y]	7.21256e-11	5.86138e-05	1	1	2	Q96JM3	Q96JM3 [622-638]		0	1981.79	3.01837e+06		High	High	4.793e-05	1.65e-07	3.58	73.01
FALSE	High	[K].DNSILEIR.[EG]	1xPhospho [S3(100)]	0.0202203	0.00114624	1	2	1	Q9NZU0	Q9NZU0 [583-590]	Q9NZU0 1xPhospho [S585(100)]	0	1039.48	161283		High	High	0.0006133	0.007149	1.68	85.69
FALSE	High	[K].DNTPSGKSDDDFADFHSSK.[F]	1xPhospho [S8(99.4)]	2.23929e-12	5.86138e-05	1	1	2	Q9UMZ2	Q9UMZ2 [765-783]	Q9UMZ2 1xPhospho [S772(99.4)]	1	2149.83	887916		High	High	4.793e-05	2.778e-08	4.31	58.16
FALSE	High	[K].DNTPSGKSDDDFADFHSSK.[F]	1xDeamidated [N2]; 1xPhospho [S8(100)]	9.05115e-05	0.000108823	1	1	1	Q9UMZ2	Q9UMZ2 [765-783]	Q9UMZ2 1xPhospho [S772(100)]	1	2150.82		No Quan Values	High	High	6.763e-05	0.0002176	2.1
FALSE	High	[K].DNVEDRTPEHFALVPLTESQGPPHSGSGSR.[T]	1xPhospho [T7(100)]	6.30512e-16	5.86138e-05	1	1	2	P51825	P51825 [691-720]	P51825 1xPhospho [T697(100)]	1	3296.5	2.7686e+06		High	High	4.793e-05	6.305e-16	6.91	94.2
FALSE	High	[K].DNVSSPGGATIHALHVLESGGFR.[S]	1xPhospho [S5(100)]	6.30512e-16	5.86138e-05	1	1	1	P32322	P32322 [229-251]	P32322 1xPhospho [S233(100)]	0	2401.13	238038		High	High	4.793e-05	1.877e-10	3.01	121.42
FALSE	High	[K].DPAEPETVPDGETPEDENPTEEGADNSSAK.[M]	1xPhospho [S/T]	1.68281e-12	5.86138e-05	1	1	1	Q9Y4C8	Q9Y4C8 [683-712]		0	3207.26	3.22528e+06		High	High	4.793e-05	2.405e-08	3.96	69.5
FALSE	High	[K].DPATVDVSGTGRPSPQNEGCTSK.[L]	1xCarbamidomethyl [C20]; 1xPhospho [S14(100)]	6.30512e-16	5.86138e-05	1	1	1	Q5W0Q7	Q5W0Q7 [187-209]	Q5W0Q7 1xPhospho [S200(100)]	0	2440.04	562763		High	High	4.793e-05	2.073e-12	4.75	51.24
FALSE	High	[K].DPDSNPYSLLDNTESDQTADTDASESHHSTNR.[R]	1xPhospho [S15(100)]	6.30512e-16	5.86138e-05	1	1	2	P51114	P51114 [471-502]	P51114 1xPhospho [S485(100)]	0	3599.43	9781668		High	High	4.793e-05	6.305e-16	7.7	84.09
FALSE	High	[K].DPDSNPYSLLDNTESDQTADTDASESHHSTNR.[R]	2xPhospho [T13(100); S15(100)]	6.30512e-16	5.86138e-05	1	1	2	P51114	P51114 [471-502]	P51114 2xPhospho [T483(100); S485(100)]	0	3679.4	7183171		High	High	4.793e-05	1.189e-14	8.54	84.69
FALSE	High	[K].DPDSNPYSLLDNTESDQTADTDASESHHSTNRR.[R]	1xPhospho [S15(100)]	6.30512e-16	5.86138e-05	1	1	1	P51114	P51114 [471-503]	P51114 1xPhospho [S485(100)]	1	3755.53	2.98867e+06		High	High	4.793e-05	1.903e-14	5.81	78.02
FALSE	High	[K].DPDSNPYSLLDNTESDQTADTDASESHHSTNRR.[R]	2xPhospho [T13(100); S15(100)]	6.30512e-16	5.86138e-05	1	1	1	P51114	P51114 [471-503]	P51114 2xPhospho [T483(100); S485(100)]	1	3835.5	3.08057e+06		High	High	4.793e-05	1.272e-10	6.01	78.48
FALSE	High	[K].DPDSNPYSLLDTSEPEPPVDSEPGEPPPASAR.[R]	1xPhospho [S/Y/T]	4.13083e-06	0.000108823	1	1	1	P51116	P51116 [513-544]		0	3442.48	576657		High	High	6.763e-05	4.495e-05	2.64	110.95
FALSE	High	[K].DPELGVGTLPEHDSQDAGPIVPK.[I]	1xPhospho [S14(100)]	4.51079e-06	0.000108823	1	1	1	Q8WXX7	Q8WXX7 [248-270]	Q8WXX7 1xPhospho [S261(100)]	0	2451.14	222414		High	High	6.763e-05	4.683e-05	2.43	100.25
FALSE	High	[K].DPGPPRPPAGATQDEELQGSPLSR.[K]	1xPhospho [S20(100)]	6.30512e-16	5.86138e-05	1	1	1	Q58EX7	Q58EX7 [45-68]	Q58EX7 1xPhospho [S64(100)]	0	2552.18	1.08732e+06		High	High	4.793e-05	4.245e-11	4.53	77.27
FALSE	High	[K].DPLEEMVPLSHLEEEQPPAPESPESR.[A]	1xPhospho [S22(100)]	6.30512e-16	5.86138e-05	1	1	2	O60307	O60307 [327-352]	O60307 1xPhospho [S348(100)]	0	3022.34	1.42297e+06		High	High	4.793e-05	6.305e-16	6.01	120.43
FALSE	High	[K].DPLEEMVPLSHLEEEQPPAPESPESR.[A]	1xDeamidated [Q16]; 1xPhospho [S22(100)]	3.57985e-05	0.000108823	1	1	2	O60307	O60307 [327-352]	O60307 1xPhospho [S348(100)]	0	3023.32	377273		High	High	6.763e-05	0.0001351	2.85	120.43
FALSE	High	[K].DPLSSPGGPGSR.[R]	1xPhospho [S5(100)]	2.27717e-05	0.000108823	1	1	2	Q32P44	Q32P44 [194-205]	Q32P44 1xPhospho [S198(100)]	0	1206.52	872413		High	High	6.763e-05	0.0001075	2.31	45.13
FALSE	High	[K].DPLTHTSNSLPR.[S]	1xPhospho [S9(100)]	0.00230606	0.000171195	1	1	1	Q9UBP0	Q9UBP0 [237-248]	Q9UBP0 1xPhospho [S245(100)]	0	1417.65	487129		High	High	9.916e-05	0.001195	2	57.81
FALSE	High	[K].DPSIKPVTPSPSK.[L]	1xPhospho [S10(100)]	0.0089437	0.00058336	1	1	1	Q9H792	Q9H792 [845-857]	Q9H792 1xPhospho [S854(100)]	0	1432.71	345469		High	High	0.0003061	0.002886	2.14	53.52
FALSE	High	[K].DPSSGQEVATPPVPQLQVCEPK.[E]	1xCarbamidomethyl [C19]; 1xPhospho [T10(100)]	4.266e-15	5.86138e-05	1	1	5	Q9UKV3	Q9UKV3 [673-694]	Q9UKV3 1xPhospho [T682(100)]	0	2443.12	5.9675e+06		High	High	4.793e-05	1.127e-09	4.83	99.22
FALSE	High	[K].DPSSGQEVATPPVPQLQVCEPK.[E]	1xCarbamidomethyl [C19]; 1xDeamidated [Q17]; 1xPhospho [T10(100)]	5.24444e-11	5.86138e-05	1	1	1	Q9UKV3	Q9UKV3 [673-694]	Q9UKV3 1xPhospho [T682(100)]	0	2444.11	217772		High	High	4.793e-05	1.399e-07	3.15	102.58
FALSE	High	[K].DQATENTSPLNTPHTSANLVMTPQGQLLTLK.[G]	1xPhospho [T/S]	1.31994e-10	5.86138e-05	1	1	1	Q8IWI9	Q8IWI9 [2578-2608]		0	3400.65	1.15518e+06		High	High	4.793e-05	2.237e-07	2.94	117.01
FALSE	High	[K].DQDMYSDKSDK.[E]	2xPhospho [S6(100); S9(100)]	0.117716	0.00561471	1	1	1	Q9BZF1	Q9BZF1 [323-333]	Q9BZF1 2xPhospho [S328(100); S331(100)]	1	1491.47	125390		High	High	0.003064	0.05665	2.54	24.81
FALSE	High	[K].DQEEALSLDR.[S]	1xPhospho [S7(100)]	1.88789e-05	0.000108823	1	1	1	Q5T5X7	Q5T5X7 [373-382]	Q5T5X7 1xPhospho [S379(100)]	0	1255.52	714393		High	High	6.763e-05	9.759e-05	2.61	62.01
FALSE	High	[K].DQEPKPSPEPAAVSR.[G]	1xPhospho [S7(100)]	3.95304e-06	0.000108823	1	1	2	Q9H7S9	Q9H7S9 [246-260]	Q9H7S9 1xPhospho [S252(100)]	0	1687.77	1.93574e+06		High	High	6.763e-05	4.391e-05	2.67	43.56
FALSE	High	[K].DQGGYTMHQDQEGDTDAGLKESPLQTPTEDGSEEPGSETSDAK.[S]	1xDeamidated [Q25]; 1xPhospho [T/S/Y]	2.80984e-15	5.86138e-05	1	1	1	P10636	P10636 [25-67]		1	4618.87	378296		High	High	4.793e-05	9.114e-10	2.92	76.11
FALSE	High	[K].DQLEAHIQAAQAMLAMDTDETSK.[K]	1xDeamidated [Q2]; 1xPhospho [S22(96.3)]	0.171434	0.00749673	1	1	1	O15230	O15230 [2605-2627]	O15230 1xPhospho [S2626(96.3)]	0	2598.11	783388		High	High	0.003998	0.08063	2.22	87.72
FALSE	High	[K].DQNESLDEEMFYK.[L]	1xPhospho [S5(100)]	2.29772e-09	5.86138e-05	1	1	1	Q96AC1	Q96AC1 [662-674]	Q96AC1 1xPhospho [S666(100)]	0	1727.65	2.00975e+06		High	High	4.793e-05	9.678e-07	4.35	94.98
FALSE	High	[K].DQPDGSSLSPAQSPSQSQPPAASSLR.[E]	2xPhospho [S9(99.4); S13(100)]	2.54526e-15	5.86138e-05	1	1	2	Q6WCQ1	Q6WCQ1 [212-237]	Q6WCQ1 2xPhospho [S220(99.4); S224(100)]	0	2755.16	4.00697e+06		High	High	4.793e-05	8.665e-10	4.05	72.03
FALSE	High	[K].DQPDGSSLSPAQSPSQSQPPAASSLREPGLESK.[E]	1xDeamidated [Q16]; 2xPhospho [S13(100); S]	3.98926e-13	5.86138e-05	1	1	1	Q6WCQ1	Q6WCQ1 [212-244]	Q6WCQ1 2xPhospho [S224(100); S]	1	3496.52	1.3962e+06		High	High	4.793e-05	1.151e-08	4.26	83.91
FALSE	High	[K].DQPDGSSLSPAQSPSQSQPPAASSLREPGLESK.[E]	1xPhospho [S]	1.96266e-12	5.86138e-05	1	1	1	Q6WCQ1	Q6WCQ1 [212-244]		1	3415.56	1.27493e+06		High	High	4.793e-05	2.607e-08	3.65	81.62
FALSE	High	[K].DQPDGSSLSPAQSPSQSQPPAASSLREPGLESK.[E]	1xDeamidated [Q12]; 1xPhospho [S]	0.00237401	0.000171195	1	1	1	Q6WCQ1	Q6WCQ1 [212-244]		1	3416.55		No Quan Values	High	High	9.916e-05	0.001215	2.81
FALSE	High	[K].DQPPFGDSDDSVEADK.[S]	1xPhospho [S8(100)]	0.000408791	0.000108823	1	1	3	Q14676	Q14676 [488-503]	Q14676 1xPhospho [S495(100)]	0	1801.68	1.40483e+06		High	High	6.763e-05	0.0004717	2.49	66.9
FALSE	High	[K].DQPPFGDSDDSVEADK.[S]	2xPhospho [S8(100); S11(100)]	0.00309481	0.000227989	1	1	4	Q14676	Q14676 [488-503]	Q14676 2xPhospho [S495(100); S498(100)]	0	1881.65	847307		High	High	0.0001272	0.001422	3.05	67.34
FALSE	High	[K].DQPPFGDSDDSVEADKSSPGIHLER.[S]	1xPhospho [S]	1.04399e-13	5.86138e-05	1	1	4	Q14676	Q14676 [488-512]		1	2778.19	2860208		High	High	4.793e-05	5.779e-09	4.9	86.48
FALSE	High	[K].DQPPFGDSDDSVEADKSSPGIHLER.[S]	2xPhospho [S]	2.76233e-14	5.86138e-05	1	1	6	Q14676	Q14676 [488-512]		1	2858.16		No Quan Values	High	High	4.793e-05	2.929e-09	3.65
FALSE	High	[K].DQPPFGDSDDSVEADKSSPGIHLER.[S]	3xPhospho [S8(100); S11(100); S18(99.3)]	4.21457e-13	5.86138e-05	1	1	5	Q14676	Q14676 [488-512]	Q14676 3xPhospho [S495(100); S498(100); S505(99.3)]	1	2938.12	16042279		High	High	4.793e-05	1.184e-08	4.39	92.44
FALSE	High	[K].DQPPFGDSDDSVEADKSSPGIHLER.[S]	1xDeamidated [Q2]; 3xPhospho [S8(100); S11(100); S18(98.9)]	2.24777e-09	5.86138e-05	1	1	1	Q14676	Q14676 [488-512]	Q14676 3xPhospho [S495(100); S498(100); S505(98.9)]	1	2939.11		No Quan Values	High	High	4.793e-05	9.585e-07	3.42
FALSE	High	[K].DQPPSPSPPPQSEALSSTSR.[L]	1xPhospho [S7(100)]	6.50555e-16	5.86138e-05	1	1	5	Q7L1V2	Q7L1V2 [55-74]	Q7L1V2 1xPhospho [S61(100)]	0	2144.95	2.08328e+06		High	High	4.793e-05	4.212e-10	4.36	66.1
FALSE	High	[K].DQPPSPSPPPQSEALSSTSR.[L]	2xPhospho [S5(100); S7(100)]	2.9294e-11	5.86138e-05	1	1	1	Q7L1V2	Q7L1V2 [55-74]	Q7L1V2 2xPhospho [S59(100); S61(100)]	0	2224.92	690163		High	High	4.793e-05	1.036e-07	3.48	63.96
FALSE	High	[K].DQQPSGSEGEDDDAEAALK.[K]	1xPhospho [S5(99.6)]	4.95841e-09	5.86138e-05	1	1	3	Q9NXG2	Q9NXG2 [82-100]	Q9NXG2 1xPhospho [S86(99.6)]	0	2041.79	1.00125e+06		High	High	4.793e-05	1.432e-06	3.1	55.2
FALSE	High	[K].DQQPSGSEGEDDDAEAALK.[K]	2xPhospho [S5(100); S7(100)]	3.19123e-07	5.86138e-05	1	1	4	Q9NXG2	Q9NXG2 [82-100]	Q9NXG2 2xPhospho [S86(100); S88(100)]	0	2121.75	4.69357e+06		High	High	4.793e-05	1.208e-05	1.62	57.94
FALSE	High	[K].DQQPSGSEGEDDDAEAALKK.[E]	1xDeamidated [Q3]; 2xPhospho [S5(100); S7(100)]	3.40871e-07	5.86138e-05	1	1	1	Q9NXG2	Q9NXG2 [82-101]	Q9NXG2 2xPhospho [S86(100); S88(100)]	1	2250.83		No Quan Values	High	High	4.793e-05	1.25e-05	3.31
FALSE	High	[K].DQQPSGSEGEDDDAEAALKK.[E]	2xPhospho [S5(100); S7(100)]	3.57822e-15	5.86138e-05	1	1	5	Q9NXG2	Q9NXG2 [82-101]	Q9NXG2 2xPhospho [S86(100); S88(100)]	1	2249.85	50202100		High	High	4.793e-05	1.03e-09	4.55	51.23
FALSE	High	[K].DQQPSGSEGEDDDAEAALKK.[E]	1xPhospho [S5(99.6)]	6.30512e-16	5.86138e-05	1	1	5	Q9NXG2	Q9NXG2 [82-101]	Q9NXG2 1xPhospho [S86(99.6)]	1	2169.88	4812089		High	High	4.793e-05	7.107e-12	3.81	48.11
FALSE	High	[K].DQQPSGSEGEDDDAEAALKK.[E]	1xDeamidated [Q3]; 1xPhospho [S7(99.1)]	0.111246	0.00551813	1	1	1	Q9NXG2	Q9NXG2 [82-101]	Q9NXG2 1xPhospho [S88(99.1)]	1	2170.87		No Quan Values	High	High	0.002969	0.05378	1.52
FALSE	High	[K].DQSLALSPK.[L]	1xPhospho [S7(100)]	0.000104483	0.000108823	1	1	1	P51957	P51957 [455-463]	P51957 1xPhospho [S461(100)]	0	1038.49	537081		High	High	6.763e-05	0.0002347	2.61	59.94
FALSE	High	[K].DQSPPPSPPPSYHPPPPPTK.[K]	2xPhospho [S3(100); S7(100)]	3.47928e-14	5.86138e-05	1	1	9	Q9P206	Q9P206 [667-686]	Q9P206 2xPhospho [S669(100); S673(100)]	0	2279.98	7.34691e+06		High	High	4.793e-05	3.29e-09	4.41	63.59
FALSE	High	[K].DQSPPPSPPPSYHPPPPPTK.[K]	1xPhospho [S3(100)]	6.23804e-07	5.86138e-05	1	1	2	Q9P206	Q9P206 [667-686]	Q9P206 1xPhospho [S669(100)]	0	2200.01	903649		High	High	4.793e-05	1.702e-05	2.15	63.23
FALSE	High	[K].DQSPSRAPGLR.[Q]	1xPhospho [S3(100)]	9.45992e-05	0.000108823	1	1	3	P09601	P09601 [227-237]	P09601 1xPhospho [S229(100)]	1	1263.58	1.27619e+07		High	High	6.763e-05	0.0002231	2.51	34.08
FALSE	High	[K].DQVNLSPK.[L]	1xPhospho [S6(100)]	0.0110992	0.00058336	1	1	2	Q5FBB7	Q5FBB7 [251-258]	Q5FBB7 1xPhospho [S256(100)]	0	980.445	807587		High	High	0.0003061	0.00347	2	43.76
FALSE	High	[K].DRASPESLDLTR.[D]	1xPhospho [S4(100)]	0.00078283	0.000108823	1	1	2	Q92786	Q92786 [508-519]	Q92786 1xPhospho [S511(100)]	1	1439.65	1.87335e+06		High	High	6.763e-05	0.0006617	2.14	63.39
FALSE	High	[K].DREDADIQREDPQARPLEGSSSEDSPPEGQAPPSHSPR.[G]	1xPhospho [S34(99.3)]	0.000102201	0.000108823	1	1	2	Q12789	Q12789 [1821-1858]	Q12789 1xPhospho [S1854(99.3)]	2	4219.85		No Quan Values	High	High	6.763e-05	0.0002322	3.04
FALSE	High	[K].DREDSPERCSDSDEEK.[K]	1xCarbamidomethyl [C9]; 2xPhospho [S5(100); S10(99.3)]	5.60185e-11	5.86138e-05	1	1	2	Q14677	Q14677 [223-238]	Q14677 2xPhospho [S227(100); S232(99.3)]	2	2113.71	2.67334e+06		High	High	4.793e-05	1.442e-07	4.6	19.08
FALSE	High	[K].DREDSPERCSDSDEEK.[K]	1xCarbamidomethyl [C9]; 3xPhospho [S5(100); S10(100); S12(100)]	0.000378688	0.000108823	1	1	2	Q14677	Q14677 [223-238]	Q14677 3xPhospho [S227(100); S232(100); S234(100)]	2	2193.67	529215		High	High	6.763e-05	0.0004541	3.17	20.1
FALSE	High	[K].DREGPTDHLESACPLNLPLQNNHTAADMYLSPVRSPK.[K]	1xCarbamidomethyl [C13]; 1xDeamidated [N22]; 2xPhospho [S35(100); Y/S/T]	6.30512e-16	5.86138e-05	1	1	1	P06400	P06400 [578-614]	P06400 2xPhospho [S612(100); Y/S/T]	2	4304.91	1100295		High	High	4.793e-05	3.934e-12	4.97	110.4
FALSE	High	[K].DREGPTDHLESACPLNLPLQNNHTAADMYLSPVRSPK.[K]	1xCarbamidomethyl [C13]; 1xOxidation [M28]; 2xPhospho [S35(99.6); T/S/Y]	7.07174e-16	5.86138e-05	1	1	2	P06400	P06400 [578-614]	P06400 2xPhospho [S612(99.6); T/S/Y]	2	4319.93	1.40758e+06		High	High	4.793e-05	4.413e-10	4.84	103.3
FALSE	High	[K].DREGPTDHLESACPLNLPLQNNHTAADMYLSPVRSPK.[K]	1xCarbamidomethyl [C13]; 1xPhospho [S/Y/T]	3.17058e-05	0.000108823	1	1	1	P06400	P06400 [578-614]		2	4223.96		No Quan Values	High	High	6.763e-05	0.0001273	3.06
FALSE	High	[K].DRFSNSMESLSSR.[R]	1xPhospho [S6(99.7)]	0.000979075	0.000108823	1	1	1	Q9H792	Q9H792 [1245-1257]	Q9H792 1xPhospho [S1250(99.7)]	1	1595.65	304834		High	High	6.763e-05	0.0007465	2.38	61.09
FALSE	High	[K].DRGLDSGAETEEEK.[D]	1xPhospho [S6(100)]	3.31332e-15	5.86138e-05	1	1	4	P78559	P78559 [607-620]	P78559 1xPhospho [S612(100)]	1	1615.65	5.62397e+06		High	High	4.793e-05	9.902e-10	4.96	32.51
FALSE	High	[K].DRGLDSGAETEEEK.[D]	2xPhospho [S6(100); T10(100)]	0.00292643	0.000227989	1	1	2	P78559	P78559 [607-620]	P78559 2xPhospho [S612(100); T616(100)]	1	1695.61	469494		High	High	9.916e-05	0.001374	2.72	32.21
FALSE	High	[K].DRHPPAPSPQNPQDPSPDTSPPTCPFK.[T]	1xCarbamidomethyl [C24]; 2xPhospho [T19(99.2); S20(100)]	0.000378688	0.000108823	1	1	2	P78524	P78524 [69-95]	P78524 2xPhospho [T87(99.2); S88(100)]	1	3127.3	252171		High	High	6.763e-05	0.0004528	1.81	75.99
FALSE	High	[K].DRIQQFDDDEEEEDEEEAQGSGESDGEDGAWQGSQLAR.[G]	2xDeamidated [Q19; Q32]; 2xPhospho [S21(100); S24(100)]	6.30512e-16	5.86138e-05	1	1	1	Q9UPN7	Q9UPN7 [615-652]	Q9UPN7 2xPhospho [S635(100); S638(100)]	1	4418.62		No Quan Values	High	High	4.793e-05	2.238e-12	4.39
FALSE	High	[K].DRIQQFDDDEEEEDEEEAQGSGESDGEDGAWQGSQLAR.[G]	1xDeamidated [Q35]; 2xPhospho [S21(100); S24(100)]	1.4271e-12	5.86138e-05	1	1	1	Q9UPN7	Q9UPN7 [615-652]	Q9UPN7 2xPhospho [S635(100); S638(100)]	1	4417.63		No Quan Values	High	High	4.793e-05	2.204e-08	3.12
FALSE	High	[K].DRIQQFDDDEEEEDEEEAQGSGESDGEDGAWQGSQLAR.[G]	1xPhospho [S]	2.77596e-13	5.86138e-05	1	1	1	Q9UPN7	Q9UPN7 [615-652]		1	4336.68		No Quan Values	High	High	4.793e-05	9.53e-09	1.87
FALSE	High	[K].DRKTSAVSSPLLDQQR.[N]	2xPhospho [S8(100); S9(100)]	0.0348521	0.00252961	1	1	1	Q5T200	Q5T200 [234-249]	Q5T200 2xPhospho [S241(100); S242(100)]	2	1960.89	191318		High	High	0.001346	0.01749	2.06	58.83
FALSE	High	[K].DRLGSPLAVDEALR.[R]	1xPhospho [S5(100)]	0.000497384	0.000108823	1	1	1	Q7RTP6	Q7RTP6 [1306-1319]	Q7RTP6 1xPhospho [S1310(100)]	1	1591.78	333788		High	High	6.763e-05	0.0005224	2.89	97.16
FALSE	High	[K].DRPHASGTDGDESEEDPPEHKPSK.[L]	2xPhospho [T8(100); S13(100)]	6.30512e-16	5.86138e-05	1	1	5	Q96RS0	Q96RS0 [400-423]	Q96RS0 2xPhospho [T407(100); S412(100)]	0	2777.07	4.08517e+06		High	High	4.793e-05	1.828e-10	4.49	24.03
FALSE	High	[K].DRPHASGTDGDESEEDPPEHKPSK.[L]	1xPhospho [S/T]	0.0125583	0.000700959	1	1	1	Q96RS0	Q96RS0 [400-423]		0	2697.11	1.13772e+06		High	High	0.0003654	0.003899	2.19	23.07
FALSE	High	[K].DRPHASGTDGDESEEDPPEHKPSK.[L]	3xPhospho [S6(100); T8(100); S13(100)]	0.0617415	0.00353412	1	1	1	Q96RS0	Q96RS0 [400-423]	Q96RS0 3xPhospho [S405(100); T407(100); S412(100)]	0	2857.04	3.10948e+06		High	High	0.001958	0.0321	2.9	25.28
FALSE	High	[K].DRPVSQPSLVGSK.[E]	1xPhospho [S5(100)]	2.71562e-13	5.86138e-05	1	1	3	Q9H4A3	Q9H4A3 [163-175]	Q9H4A3 1xPhospho [S167(100)]	0	1449.71	4.72881e+06		High	High	4.793e-05	9.453e-09	4.23	52.88
FALSE	High	[K].DRQSPLHGNHITISHTQATGSR.[S]	1xDeamidated [N9]; 1xPhospho [S4(100)]	6.59807e-09	5.86138e-05	1	1	1	Q86VQ1	Q86VQ1 [255-276]	Q86VQ1 1xPhospho [S258(100)]	1	2494.16	438461		High	High	4.793e-05	1.665e-06	3.02	48.65
FALSE	High	[K].DRQSPLHGNHITISHTQATGSR.[S]	1xPhospho [S4(100)]	6.30512e-16	5.86138e-05	1	1	2	Q86VQ1	Q86VQ1 [255-276]	Q86VQ1 1xPhospho [S258(100)]	1	2493.17	1.80871e+06		High	High	4.793e-05	5.209e-11	3.66	46.06
FALSE	High	[K].DRSSFYVNGLTLGGQK.[C]	1xDeamidated [N8]; 1xPhospho [S/Y/T]	2.47857e-07	5.86138e-05	1	1	2	P07737	P07737 [55-70]		1	1822.84	561721		High	High	4.793e-05	1.066e-05	2.94	97.23
FALSE	High	[K].DRVLDDVSIRSPETK.[C]	1xPhospho [S11(99.2)]	0.014515	0.000814805	1	1	2	Q12830	Q12830 [1290-1304]	Q12830 1xPhospho [S1300(99.2)]	2	1809.87	944985		High	High	0.0004219	0.004553	2.13	68.56
FALSE	High	[K].DRWPEVSPEDTQSLSLSEESPSK.[E]	1xPhospho [S20(99.5)]	6.30512e-16	5.86138e-05	1	1	1	P78559	P78559 [1184-1206]	P78559 1xPhospho [S1203(99.5)]	1	2683.18	3.73193e+06		High	High	4.793e-05	2.149e-11	6.7	99.06
FALSE	High	[K].DSAPELNVSSSETEEDK.[E]	1xPhospho [S9(100)]	4.87185e-06	0.000108823	1	1	1	Q86UV5	Q86UV5 [878-894]	Q86UV5 1xPhospho [S886(100)]	0	1916.76	373135		High	High	6.763e-05	4.895e-05	2.93	62.65
FALSE	High	[K].DSAPELNVSSSETEEDKEEAKPDGEK.[D]	2xPhospho [S9(99.4); S/T]	4.75605e-13	5.86138e-05	1	1	1	Q86UV5	Q86UV5 [878-903]	Q86UV5 2xPhospho [S886(99.4); S/T]	1	2980.19	1.62819e+06		High	High	4.793e-05	1.257e-08	4.03	58.39
FALSE	High	[K].DSDIYCTLNDSNPSLCNSEAENIEPSVMK.[I]	2xCarbamidomethyl [C6; C16]; 1xPhospho [T/S/Y]	6.30512e-16	5.86138e-05	1	1	1	Q9BYW2	Q9BYW2 [790-818]		0	3382.38		No Quan Values	High	High	4.793e-05	4.362e-11	4.29
FALSE	High	[K].DSDQVAQSDGEESPAAEEQLLGEHIK.[E]	1xPhospho [S8(100)]	6.54089e-13	5.86138e-05	1	1	3	O94979	O94979 [520-545]	O94979 1xPhospho [S527(100)]	0	2862.23	2.92849e+06		High	High	4.793e-05	1.483e-08	3.49	95.97
FALSE	High	[K].DSDQVAQSDGEESPAAEEQLLGEHIK.[E]	2xPhospho [S8(100); S13(100)]	6.30512e-16	5.86138e-05	1	1	2	O94979	O94979 [520-545]	O94979 2xPhospho [S527(100); S532(100)]	0	2942.2	3.56229e+06		High	High	4.793e-05	3.967e-14	6.55	96.87
FALSE	High	[K].DSDQVAQSDGEESPAAEEQLLGEHIKEEK.[E]	1xPhospho [S8(100)]	3.14448e-10	5.86138e-05	1	1	2	O94979	O94979 [520-548]	O94979 1xPhospho [S527(100)]	1	3248.41	1.04767e+06		High	High	4.793e-05	3.507e-07	2.68	91.27
FALSE	High	[K].DSDRDDFLDDFGSENEGELR.[A]	1xPhospho [S13(100)]	0.0495159	0.00307651	1	1	1	Q76G19	Q76G19 [224-243]	Q76G19 1xPhospho [S236(100)]	1	2410.93	161216		High	High	0.001713	0.02629	1.27	105.69
FALSE	High	[K].DSDTESSDLFTNLNLGR.[T]	1xPhospho [S/T]	0.0175713	0.0010987	1	1	1	Q9Y3S2	Q9Y3S2 [290-306]		0	1963.83	281421		High	High	0.0005921	0.005799	1.77	117.48
FALSE	High	[K].DSDYVYPSLESDEDNPIFK.[S]	1xPhospho [S11(100)]	4.03334e-13	5.86138e-05	1	1	3	O75151	O75151 [872-890]	O75151 1xPhospho [S882(100)]	0	2312.95	2.72418e+06		High	High	4.793e-05	1.155e-08	4.45	119.3
FALSE	High	[K].DSEEFGENEEENVHSK.[E]	1xPhospho [S2(100)]	0.000133204	0.000108823	1	1	1	Q9NWH9	Q9NWH9 [125-140]	Q9NWH9 1xPhospho [S126(100)]	0	1958.73	219887		High	High	6.763e-05	0.0002654	1.99	46.1
FALSE	High	[K].DSELKTPPSVGPPSVTVVTLESAPSALEK.[T]	2xPhospho [T6(100); S9(100)]	1.92219e-14	5.86138e-05	1	1	1	Q96T58	Q96T58 [1628-1656]	Q96T58 2xPhospho [T1633(100); S1636(100)]	1	3095.48		No Quan Values	High	High	4.793e-05	2.432e-09	4.66
FALSE	High	[K].DSESTPVDDRISLEQPPNGSDTPNPEK.[Y]	1xDeamidated [N18]; 1xPhospho [S4(99)]	4.87457e-08	5.86138e-05	1	1	1	Q9UHI6	Q9UHI6 [684-710]	Q9UHI6 1xPhospho [S687(99)]	1	3005.29	442994		High	High	4.793e-05	4.629e-06	2.92	84.39
FALSE	High	[K].DSFIENSSSNCTSGSSKPNSPSISPSILSNTEHK.[R]	1xCarbamidomethyl [C11]; 1xDeamidated [N]; 3xPhospho [S24(100); S/T]	2.52122e-08	5.86138e-05	1	1	3	Q99700	Q99700 [842-875]	Q99700 3xPhospho [S865(100); S/T]	0	3836.53	1.36046e+06		High	High	4.793e-05	3.297e-06	3.76	100.6
FALSE	High	[K].DSFIENSSSNCTSGSSKPNSPSISPSILSNTEHK.[R]	1xCarbamidomethyl [C11]; 3xPhospho [S20(100); S24(100); S/T]	6.30512e-16	5.86138e-05	1	1	1	Q99700	Q99700 [842-875]	Q99700 3xPhospho [S861(100); S865(100); S/T]	0	3835.54	9906355		High	High	4.793e-05	3.548e-10	6.11	99.86
FALSE	High	[K].DSFIENSSSNCTSGSSKPNSPSISPSILSNTEHK.[R]	1xCarbamidomethyl [C11]; 2xDeamidated [N10; N]; 2xPhospho [S20(100); S24(100)]	6.30512e-16	5.86138e-05	1	1	2	Q99700	Q99700 [842-875]	Q99700 2xPhospho [S861(100); S865(100)]	0	3757.55	728974		High	High	4.793e-05	1.924e-10	5.43	96.43
FALSE	High	[K].DSFIENSSSNCTSGSSKPNSPSISPSILSNTEHK.[R]	1xCarbamidomethyl [C11]; 1xDeamidated [N19]; 2xPhospho [S20(98.6); T/S]	5.16755e-14	5.86138e-05	1	1	4	Q99700	Q99700 [842-875]	Q99700 2xPhospho [S861(98.6); T/S]	0	3756.56	2.09494e+06		High	High	4.793e-05	4.037e-09	4.6	98.58
FALSE	High	[K].DSFIENSSSNCTSGSSKPNSPSISPSILSNTEHK.[R]	1xCarbamidomethyl [C11]; 2xPhospho [S20(100); T/S]	6.30512e-16	5.86138e-05	1	1	3	Q99700	Q99700 [842-875]	Q99700 2xPhospho [S861(100); T/S]	0	3755.58	14186804		High	High	4.793e-05	6.305e-16	6.62	97.48
FALSE	High	[K].DSFIENSSSNCTSGSSKPNSPSISPSILSNTEHK.[R]	1xCarbamidomethyl [C11]; 2xDeamidated [N10; N19]; 1xPhospho [S22(100)]	6.30512e-16	5.86138e-05	1	1	1	Q99700	Q99700 [842-875]	Q99700 1xPhospho [S863(100)]	0	3677.58		No Quan Values	High	High	4.793e-05	3.003e-11	4.33
FALSE	High	[K].DSFIENSSSNCTSGSSKPNSPSISPSILSNTEHK.[R]	1xCarbamidomethyl [C11]; 1xPhospho [S20(98.9)]	6.30512e-16	5.86138e-05	1	1	1	Q99700	Q99700 [842-875]	Q99700 1xPhospho [S861(98.9)]	0	3675.61	4.5168e+06		High	High	4.793e-05	5.57e-15	5.81	92.82
FALSE	High	[K].DSFIENSSSNCTSGSSKPNSPSISPSILSNTEHK.[R]	1xCarbamidomethyl [C11]; 1xDeamidated [N19]; 1xPhospho [S/T]	6.51833e-07	5.86138e-05	1	1	1	Q99700	Q99700 [842-875]		0	3676.6		No Quan Values	High	High	4.793e-05	1.748e-05	1.97
FALSE	High	[K].DSGAASEQATAAPNPCSSSSR.[T]	1xCarbamidomethyl [C16]; 1xPhospho [S17(99.5)]	9.56496e-05	0.000108823	1	1	1	Q9BU23	Q9BU23 [681-701]	Q9BU23 1xPhospho [S697(99.5)]	0	2130.84	244933		High	High	6.763e-05	0.0002243	2.06	41.16
FALSE	High	[K].DSGLESPAAAEAPLR.[G]	1xPhospho [S6(100)]	6.25248e-11	5.86138e-05	1	1	1	Q8NBR6	Q8NBR6 [89-103]	Q8NBR6 1xPhospho [S94(100)]	0	1563.71		No Quan Values	High	High	4.793e-05	1.531e-07	3.8
FALSE	High	[K].DSGNWDTSGSELSEGELEK.[R]	1xPhospho [S13(100)]	1.31046e-07	5.86138e-05	1	1	1	O75400	O75400 [926-944]	O75400 1xPhospho [S938(100)]	0	2119.83	1.09794e+06		High	High	4.793e-05	7.667e-06	4.12	86.45
FALSE	High	[K].DSGRGDSEAGDSDYDLGRDSPIDR.[L]	1xPhospho [S20(98)]	0.000131742	0.000108823	1	1	1	Q9HCL0	Q9HCL0 [872-895]	Q9HCL0 1xPhospho [S891(98)]	2	2635.05	203237		High	High	6.763e-05	0.000264	2.52	59.65
FALSE	High	[K].DSGSDEDFLMEDDDDSDYGSSK.[K]	1xPhospho [S4(99.5)]	7.41767e-12	5.86138e-05	1	1	1	Q9H1E3	Q9H1E3 [129-150]	Q9H1E3 1xPhospho [S132(99.5)]	0	2508.84	586573		High	High	4.793e-05	5.143e-08	3.55	91.53
FALSE	High	[K].DSGSDEDFLMEDDDDSDYGSSK.[K]	1xOxidation [M10]; 1xPhospho [S2(99.6)]	6.80122e-14	5.86138e-05	1	1	1	Q9H1E3	Q9H1E3 [129-150]	Q9H1E3 1xPhospho [S130(99.6)]	0	2524.83		No Quan Values	High	High	4.793e-05	4.656e-09	3.76
FALSE	High	[K].DSGSDEDFLMEDDDDSDYGSSK.[K]	2xPhospho [S2(100); S4(100)]	6.30512e-16	5.86138e-05	1	1	12	Q9H1E3	Q9H1E3 [129-150]	Q9H1E3 2xPhospho [S130(100); S132(100)]	0	2588.81	2.28808e+06		High	High	4.793e-05	2.114e-10	4.73	94.84
FALSE	High	[K].DSGSDEDFLMEDDDDSDYGSSK.[K]	1xOxidation [M10]; 2xPhospho [S2(100); S4(100)]	4.42568e-12	5.86138e-05	1	1	7	Q9H1E3	Q9H1E3 [129-150]	Q9H1E3 2xPhospho [S130(100); S132(100)]	0	2604.8	866930		High	High	4.793e-05	3.931e-08	3.37	83.84
FALSE	High	[K].DSGSDEDFLMEDDDDSDYGSSKK.[K]	2xPhospho [S2(100); S4(100)]	6.30512e-16	5.86138e-05	1	1	1	Q9H1E3	Q9H1E3 [129-151]	Q9H1E3 2xPhospho [S130(100); S132(100)]	1	2716.9	385631		High	High	4.793e-05	7.678e-15	5.39	87.63
FALSE	High	[K].DSGSDTASAIIPSTTPSVDSDDESVVK.[D]	1xPhospho [S24(99.6)]	6.30512e-16	5.86138e-05	1	1	2	Q6WKZ4	Q6WKZ4 [183-209]	Q6WKZ4 1xPhospho [S206(99.6)]	0	2760.2	70068896		High	High	4.793e-05	5.225e-13	6.36	99.79
FALSE	High	[K].DSGSDTASAIIPSTTPSVDSDDESVVK.[D]	2xPhospho [S17(100); S24(99.5)]	6.30512e-16	5.86138e-05	1	1	3	Q6WKZ4	Q6WKZ4 [183-209]	Q6WKZ4 2xPhospho [S199(100); S206(99.5)]	0	2840.16	5.36479e+06		High	High	4.793e-05	6.944e-13	6.64	100.62
FALSE	High	[K].DSGSISLQETR.[R]	1xPhospho [S4(100)]	0.000928511	0.000108823	1	1	1	Q9H2G2	Q9H2G2 [776-786]	Q9H2G2 1xPhospho [S779(100)]	0	1272.55	505026		High	High	6.763e-05	0.0007251	2.61	51.86
FALSE	High	[K].DSGSSSPLPK.[Y]	1xPhospho [S6(99.6)]	0.0123573	0.000700959	1	1	1	Q86VQ1	Q86VQ1 [393-402]	Q86VQ1 1xPhospho [S398(99.6)]	0	1054.45	427163		High	High	0.0003654	0.003836	2.21	33.91
FALSE	High	[K].DSHEQLNNTSSSSPQHLSAQK.[L]	1xPhospho [T9(99.2)]	7.22905e-15	5.86138e-05	1	1	2	Q92953	Q92953 [519-539]	Q92953 1xPhospho [T527(99.2)]	0	2375.03	456160		High	High	4.793e-05	1.476e-09	3.72	37.61
FALSE	High	[K].DSHEQLNNTSSSSPQHLSAQK.[L]	1xDeamidated [N7]; 1xPhospho [S/T]	1.44667e-07	5.86138e-05	1	1	1	Q92953	Q92953 [519-539]		0	2376.01		No Quan Values	High	High	4.793e-05	8.078e-06	3.13
FALSE	High	[K].DSISAVSSEKVSPSK.[S]	1xPhospho [S12(99.6)]	2.59885e-13	5.86138e-05	1	1	4	P46821	P46821 [1241-1255]	P46821 1xPhospho [S1252(99.6)]	1	1600.75	5815164		High	High	4.793e-05	9.236e-09	4.96	50.2
FALSE	High	[K].DSISAVSSEKVSPSKSPSLSPSPPSPLEK.[T]	3xPhospho [S2(97.2); S25(100); S]	0.0801857	0.00424814	1	1	1	P46821	P46821 [1241-1269]	P46821 3xPhospho [S1242(97.2); S1265(100); S]	2	3164.41	596057		High	High	0.002281	0.04031	2.29	91.46
FALSE	High	[K].DSLITPHVSR.[S]	2xPhospho [T5(100); S9(100)]	0.0307257	0.00211235	2	7	1	P49792; Q7Z3J3	P49792 [2446-2455]; Q7Z3J3 [1471-1480]	P49792 2xPhospho [T2450(100); S2454(100)]; Q7Z3J3 2xPhospho [T1475(100); S1479(100)]	0	1284.54	1.9207e+06	Shared	High	High	0.001113	0.01445	3.05	70.93
FALSE	High	[K].DSLITPHVSR.[S]	1xPhospho [S9(100)]	0.0405004	0.00283222	2	7	1	P49792; Q7Z3J3	P49792 [2446-2455]; Q7Z3J3 [1471-1480]	P49792 1xPhospho [S2454(100)]; Q7Z3J3 1xPhospho [S1479(100)]	0	1204.57		No Quan Values	High	High	0.001573	0.02124	2.43
FALSE	High	[K].DSLITPHVSRSSTPR.[E]	2xPhospho [S9(99.3); S/T]	0.129976	0.00611923	2	7	1	P49792; Q7Z3J3	P49792 [2446-2460]; Q7Z3J3 [1471-1485]	P49792 2xPhospho [S2454(99.3); S/T]; Q7Z3J3 2xPhospho [S1479(99.3); S/T]	1	1812.8	378043	Shared	High	High	0.003331	0.06219	2.3	63.07
FALSE	High	[K].DSLITPHVSRSSTPRESPCGK.[I]	1xCarbamidomethyl [C19]; 2xPhospho [S9(99.3); S/T]	1.53587e-06	0.000108823	2	7	1	P49792; Q7Z3J3	P49792 [2446-2466]; Q7Z3J3 [1471-1491]	P49792 2xPhospho [S2454(99.3); S/T]; Q7Z3J3 2xPhospho [S1479(99.3); S/T]	2	2471.08	1.22047e+06	Shared	High	High	6.763e-05	2.71e-05	3.59	59.94
FALSE	High	[K].DSLITPHVSRSSTPRESPCGK.[I]	1xCarbamidomethyl [C19]; 3xPhospho [S9(99.7); S/T]	0.00664432	0.000288088	2	7	4	P49792; Q7Z3J3	P49792 [2446-2466]; Q7Z3J3 [1471-1491]	P49792 3xPhospho [S2454(99.7); S/T]; Q7Z3J3 3xPhospho [S1479(99.7); S/T]	2	2551.04	2.09464e+06	Shared	High	High	0.0001573	0.002319	2.92	65.09
FALSE	High	[K].DSLSDDGVDLK.[T]	1xPhospho [S4(100)]	1.9949e-05	0.000108823	1	1	3	P07948	P07948 [10-20]	P07948 1xPhospho [S13(100)]	0	1243.51	29631954		High	High	6.763e-05	0.0001006	3.15	71.91
FALSE	High	[K].DSMNATSTPAALSPSVLTTPSK.[I]	1xPhospho [S13(100)]	6.30512e-16	5.86138e-05	1	1	2	P54198	P54198 [537-558]	P54198 1xPhospho [S549(100)]	0	2256.05	887989		High	High	4.793e-05	1.762e-10	4.41	102.77
FALSE	High	[K].DSMNATSTPAALSPSVLTTPSK.[I]	2xPhospho [S13(100); T19(97.8)]	0.045614	0.00292552	1	1	1	P54198	P54198 [537-558]	P54198 2xPhospho [S549(100); T555(97.8)]	0	2336.01	329645		High	High	0.001642	0.02414	2.18	99.56
FALSE	High	[K].DSNELSDSAGEEDSADLK.[R]	2xPhospho [S6(100); S8(100)]	1.05192e-07	5.86138e-05	1	1	2	Q9Y6X9	Q9Y6X9 [772-789]	Q9Y6X9 2xPhospho [S777(100); S779(100)]	0	2041.72	815154		High	High	4.793e-05	6.857e-06	3.79	58.8
FALSE	High	[K].DSNELSDSAGEEDSADLKR.[A]	2xPhospho [S6(100); S8(100)]	1.25223e-14	5.86138e-05	1	1	1	Q9Y6X9	Q9Y6X9 [772-790]	Q9Y6X9 2xPhospho [S777(100); S779(100)]	1	2197.82	437737		High	High	4.793e-05	1.951e-09	3.33	52.57
FALSE	High	[K].DSPDSPEPPNK.[K]	1xPhospho [S5(100)]	4.06389e-07	5.86138e-05	1	1	3	Q9NVM9	Q9NVM9 [622-632]	Q9NVM9 1xPhospho [S626(100)]	0	1262.49	6268913		High	High	4.793e-05	1.368e-05	2.66	27.95
FALSE	High	[K].DSPDSPEPPNKKPLVEMDETPQVEK.[S]	1xPhospho [S2(99.6)]	6.30512e-16	5.86138e-05	1	1	2	Q9NVM9	Q9NVM9 [622-646]	Q9NVM9 1xPhospho [S623(99.6)]	1	2886.31	7.678e+06		High	High	4.793e-05	8.02e-12	5.52	78.57
FALSE	High	[K].DSPDSPEPPNKKPLVEMDETPQVEK.[S]	1xOxidation [M17]; 1xPhospho [S2(99.3)]	2.12516e-07	5.86138e-05	1	1	3	Q9NVM9	Q9NVM9 [622-646]	Q9NVM9 1xPhospho [S623(99.3)]	1	2902.31	1.0381e+06		High	High	4.793e-05	9.834e-06	2.87	64.02
FALSE	High	[K].DSPDSPEPPNKKPLVEMDETPQVEK.[S]	1xDeamidated [N10]; 1xPhospho [S2(98.9)]	0.0855434	0.00429506	1	1	1	Q9NVM9	Q9NVM9 [622-646]	Q9NVM9 1xPhospho [S623(98.9)]	1	2887.3	230530		High	High	0.002351	0.04269	1.29	82.71
FALSE	High	[K].DSPGIPPSAGAHQLFR.[G]	1xPhospho [S2(100)]	0.000387059	0.000108823	1	1	3	Q15418	Q15418 [362-377]	Q15418 1xPhospho [S363(100)]	0	1729.81	322653		High	High	6.763e-05	0.00046	2.16	87.88
FALSE	High	[K].DSPGIPPSANAHQLFR.[G]	1xPhospho [S2(100)]	4.40394e-13	5.86138e-05	1	1	6	P51812	P51812 [368-383]	P51812 1xPhospho [S369(100)]	0	1786.83	1.14113e+06		High	High	4.793e-05	1.21e-08	2.7	87.45
FALSE	High	[K].DSPGKPPMAPPSK.[E]	1xPhospho [S2(100)]	0.000871094	0.000108823	1	1	1	Q5T6C5	Q5T6C5 [178-190]	Q5T6C5 1xPhospho [S179(100)]	0	1388.63	263266		High	High	6.763e-05	0.0007028	1.72	45.96
FALSE	High	[K].DSPVCPHFTTNGNENSSIEK.[T]	1xCarbamidomethyl [C5]; 1xDeamidated [N11]; 1xPhospho [S17(99.6)]	5.76116e-12	5.86138e-05	1	1	1	P50851	P50851 [978-997]	P50851 1xPhospho [S994(99.6)]	0	2313.93	546773		High	High	4.793e-05	4.503e-08	3.61	71.8
FALSE	High	[K].DSPVCPHFTTNGNENSSIEK.[T]	1xCarbamidomethyl [C5]; 1xPhospho [S2(100)]	0.0629078	0.00353412	1	1	1	P50851	P50851 [978-997]	P50851 1xPhospho [S979(100)]	0	2312.95		No Quan Values	High	High	0.001958	0.03269	1.81
FALSE	High	[K].DSPVRDLLPTVNSLTR.[S]	1xPhospho [S2(100)]	0.0229425	0.00136336	1	1	4	Q6PGN9	Q6PGN9 [121-136]	Q6PGN9 1xPhospho [S122(100)]	1	1862.94	235635		High	High	0.0007193	0.008785	1.8	116.84
FALSE	High	[K].DSQGLLDSSLMASGTASRSEDEESLAGQK.[R]	1xPhospho [S/T]	6.30512e-16	5.86138e-05	1	1	1	Q96EZ8	Q96EZ8 [4-32]		1	3049.33	2.95281e+06		High	High	4.793e-05	5.879e-13	5.96	101.05
FALSE	High	[K].DSQGLLDSSLMASGTASRSEDEESLAGQK.[R]	2xPhospho [S17(99.4); S19(99.4)]	7.80703e-15	5.86138e-05	1	1	1	Q96EZ8	Q96EZ8 [4-32]	Q96EZ8 2xPhospho [S20(99.4); S22(99.4)]	1	3129.3	3.01051e+06		High	High	4.793e-05	1.534e-09	5.76	104.44
FALSE	High	[K].DSSDSGVRSSESSPNHSLHNEVADDSQLEK.[A]	3xPhospho [S17(99.5); S]	0.000211643	0.000108823	1	1	2	Q9ULH0	Q9ULH0 [1582-1611]	Q9ULH0 3xPhospho [S1598(99.5); S]	1	3453.32	394007		High	High	6.763e-05	0.0003372	2.12	62.26
FALSE	High	[K].DSSEATGWEEPSPPSIR.[R]	1xPhospho [S12(100)]	3.27731e-05	0.000108823	1	1	2	Q9HCJ0	Q9HCJ0 [703-719]	Q9HCJ0 1xPhospho [S714(100)]	0	1924.8	603105		High	High	6.763e-05	0.0001297	2.6	91.6
FALSE	High	[K].DSSFFANPVEISPPYCSQGR.[Q]	1xCarbamidomethyl [C16]; 1xPhospho [S12(100)]	7.10682e-14	5.86138e-05	1	1	1	Q8NCN2	Q8NCN2 [153-172]	Q8NCN2 1xPhospho [S164(100)]	0	2337.98	1.09399e+06		High	High	4.793e-05	4.743e-09	3.45	117.91
FALSE	High	[K].DSSFFANPVEISPPYCSQGR.[Q]	1xCarbamidomethyl [C16]; 1xDeamidated [N7]; 1xPhospho [S12(100)]	2.7728e-11	5.86138e-05	1	1	2	Q8NCN2	Q8NCN2 [153-172]	Q8NCN2 1xPhospho [S164(100)]	0	2338.97		No Quan Values	High	High	4.793e-05	1.011e-07	3.82
FALSE	High	[K].DSSGQEDETQSSNDDPSQSVASQDAQEIIRPR.[R]	1xPhospho [S11(99.5)]	6.30512e-16	5.86138e-05	1	1	6	Q8N108	Q8N108 [120-151]	Q8N108 1xPhospho [S130(99.5)]	0	3556.49	1.34743e+07		High	High	4.793e-05	4.127e-11	4.79	86.43
FALSE	High	[K].DSSGQEDETQSSNDDPSQSVASQDAQEIIRPR.[R]	1xDeamidated [Q]; 1xPhospho [S/T]	4.86172e-13	5.86138e-05	1	1	2	Q8N108	Q8N108 [120-151]		0	3557.48		No Quan Values	High	High	4.793e-05	1.274e-08	3.79
FALSE	High	[K].DSSGQEDETQSSNDDPSQSVASQDAQEIIRPR.[R]	2xPhospho [S11(100); S12(100)]	9.06344e-07	5.86138e-05	1	1	1	Q8N108	Q8N108 [120-151]	Q8N108 2xPhospho [S130(100); S131(100)]	0	3636.46	2.35078e+06		High	High	4.793e-05	2.065e-05	2.21	90.29
FALSE	High	[K].DSSGQHVDVSPTSQR.[L]	1xPhospho [S10(100)]	2.15931e-06	0.000108823	1	1	1	Q99798	Q99798 [550-564]	Q99798 1xPhospho [S559(100)]	0	1679.7	597063		High	High	6.763e-05	3.225e-05	3.21	35.42
FALSE	High	[K].DSSKPPFSLENHSACLDSVAK.[S]	1xCarbamidomethyl [C15]; 1xPhospho [S]	0.0081599	0.000410593	1	1	1	Q7Z5J4	Q7Z5J4 [635-655]		0	2369.05		No Quan Values	High	High	0.0002195	0.002678	1.21
FALSE	High	[K].DSSLLESDMK.[R]	1xPhospho [S3(100)]	0.000645085	0.000108823	1	1	1	O15381	O15381 [209-218]	O15381 1xPhospho [S211(100)]	0	1204.48	1.38375e+06		High	High	6.763e-05	0.0005996	2.18	69.39
FALSE	High	[K].DSSPGSSSTSLLIK.[K]	1xPhospho [S3(100)]	1.09918e-07	5.86138e-05	1	1	2	Q99550	Q99550 [872-885]	Q99550 1xPhospho [S874(100)]	0	1458.67	955718		High	High	4.793e-05	7.009e-06	2.34	83.1
FALSE	High	[K].DSSQEEDDIRDER.[R]	1xPhospho [S3(100)]	0.0110992	0.00058336	1	1	2	Q9Y462	Q9Y462 [297-309]	Q9Y462 1xPhospho [S299(100)]	1	1673.63	393390		High	High	0.0003061	0.003465	1.54	37.46
FALSE	High	[K].DSSQPSCVEQSTSSDENEMSDK.[S]	1xCarbamidomethyl [C7]; 1xPhospho [S13(99.5)]	6.30512e-16	5.86138e-05	1	1	1	Q12923	Q12923 [1617-1638]	Q12923 1xPhospho [S1629(99.5)]	0	2526.91	578186		High	High	4.793e-05	1.682e-10	4.2	48.56
FALSE	High	[K].DSSSPGHDSPLDSK.[I]	1xPhospho [S]	1.43787e-06	0.000108823	1	1	2	Q7Z2Z1	Q7Z2Z1 [1159-1172]		0	1508.59	775607		High	High	6.763e-05	2.622e-05	2.53	36.57
FALSE	High	[K].DSSSPGHDSPLDSKITPQKR.[H]	3xPhospho [S3(98); S9(99); T16(100)]	0.00035853	0.000108823	1	1	1	Q7Z2Z1	Q7Z2Z1 [1159-1178]	Q7Z2Z1 3xPhospho [S1161(98); S1167(99); T1174(100)]	2	2391.96	681721		High	High	6.763e-05	0.0004423	3.57	49.14
FALSE	High	[K].DSSSPGHDSPLDSKITPQKR.[H]	2xPhospho [S3(98.8); T16(100)]	0.00452017	0.000227989	1	1	1	Q7Z2Z1	Q7Z2Z1 [1159-1178]	Q7Z2Z1 2xPhospho [S1161(98.8); T1174(100)]	2	2312	451433		High	High	0.0001272	0.0018	2.42	52.18
FALSE	High	[K].DSSSQENMVEDCLYETVK.[E]	1xCarbamidomethyl [C12]; 1xPhospho [S/Y/T]	0.00221807	0.000171195	1	1	1	Q9NWQ8	Q9NWQ8 [168-185]		0	2213.86	243759		High	High	9.916e-05	0.00117	1.81	107.37
FALSE	High	[K].DSSSQENMVEDCLYETVK.[E]	1xCarbamidomethyl [C12]; 1xDeamidated [N7]; 1xPhospho [S/Y/T]	0.00685745	0.000288088	1	1	1	Q9NWQ8	Q9NWQ8 [168-185]		0	2214.85		No Quan Values	High	High	0.0001573	0.00236	1.96
FALSE	High	[K].DSTDSPGSENRAPSPHVVQENLHSEVVEVCTSSTLK.[T]	1xCarbamidomethyl [C30]; 1xPhospho [T/S]	1.26463e-12	5.86138e-05	1	1	1	O75592	O75592 [2907-2942]		1	3972.79	371092		High	High	4.793e-05	2.073e-08	2.72	97.38
FALSE	High	[K].DSTDSPGSENRAPSPHVVQENLHSEVVEVCTSSTLK.[T]	1xCarbamidomethyl [C30]; 2xPhospho [S/T]	0.0141773	0.000814805	1	1	1	O75592	O75592 [2907-2942]		1	4052.76	230340		High	High	0.0004219	0.004434	1.75	100.8
FALSE	High	[K].DSTDSPGSENRAPSPHVVQENLHSEVVEVCTSSTLK.[T]	1xCarbamidomethyl [C30]; 1xDeamidated [Q19]; 2xPhospho [S/T]	0.0322063	0.00221572	1	1	1	O75592	O75592 [2907-2942]		1	4053.74		No Quan Values	High	High	0.001164	0.01562	1.47
FALSE	High	[K].DSTKTAFHRSQTLSYR.[N]	1xDeamidated [Q11]; 2xPhospho [T12(98.8); S/Y/T]	0.17952	0.00794914	1	1	1	Q5JVL4	Q5JVL4 [19-34]	Q5JVL4 2xPhospho [T30(98.8); S/Y/T]	2	2058.87		No Quan Values	High	High	0.00424	0.0845	1.22
FALSE	High	[K].DSTSQHDDDNISTTSGFSSR.[A]	1xPhospho [T3(98.8)]	1.08307e-10	5.86138e-05	1	1	8	P49790	P49790 [171-190]	P49790 1xPhospho [T173(98.8)]	0	2236.86	2.34336e+07		High	High	4.793e-05	2.026e-07	4.66	54.9
FALSE	High	[K].DSTSQHDDDNISTTSGFSSR.[A]	2xPhospho [S12(99.3); S/T]	0.0011833	0.000108823	1	1	2	P49790	P49790 [171-190]	P49790 2xPhospho [S182(99.3); S/T]	0	2316.83	861450		High	High	6.763e-05	0.0008255	2.65	57.91
FALSE	High	[K].DSTSQHDDDNISTTSGFSSRASDK.[D]	2xPhospho [S22(100); S/T]	2.76963e-09	5.86138e-05	1	1	4	P49790	P49790 [171-194]	P49790 2xPhospho [S192(100); S/T]	1	2718.02	1.88267e+06		High	High	4.793e-05	1.067e-06	4.45	49.97
FALSE	High	[K].DSTSQHDDDNISTTSGFSSRASDK.[D]	3xPhospho [S18(100); S19(100); S22(100)]	6.30512e-16	5.86138e-05	1	1	2	P49790	P49790 [171-194]	P49790 3xPhospho [S188(100); S189(100); S192(100)]	1	2797.99	1.75741e+06		High	High	4.793e-05	4.971e-11	8.76	51.13
FALSE	High	[K].DSTSQHDDDNISTTSGFSSRASDKDITVSK.[N]	3xPhospho [S18(98.1); S19(98.1); S22(98.1)]	0.0303253	0.00211235	1	1	1	P49790	P49790 [171-200]	P49790 3xPhospho [S188(98.1); S189(98.1); S192(98.1)]	2	3441.34	314543		High	High	0.001113	0.01421	2.42	67.75
FALSE	High	[K].DSYSSRDYPSSR.[D]	1xPhospho [S/Y]	0.0737374	0.00383356	2	2	1	P38159; Q96E39	P38159 [218-229]; Q96E39 [218-229]		1	1499.58	399786	Shared	High	High	0.002102	0.03757	1.36	33.8
FALSE	High	[K].DSYVGDEAQSK.[R]	1xPhospho [S10(100)]	1.9949e-05	0.000108823	2	6	1	P63267; P60709	P63267 [52-62]; P60709 [51-61]	P63267 1xPhospho [S61(100)]; P60709 1xPhospho [S60(100)]	0	1278.49	932054	Shared	High	High	6.763e-05	0.0001002	2.57	32.61
FALSE	High	[K].DTCIQSPSK.[E]	1xCarbamidomethyl [C3]; 1xPhospho [S6(100)]	2.20306e-05	0.000108823	1	1	1	Q03188	Q03188 [68-76]	Q03188 1xPhospho [S73(100)]	0	1115.44	202617		High	High	6.763e-05	0.0001057	2.32	25.47
FALSE	High	[K].DTDGGPKEEESPV.[-]	1xPhospho [S11(100)]	0.0182909	0.00114624	1	1	1	P53985	P53985 [488-500]	P53985 1xPhospho [S498(100)]	1	1439.56	3035577		High	High	0.0006133	0.006147	3.28	35.57
FALSE	High	[K].DTDSDREAGTETGGENNDK.[E]	1xPhospho [S4(100)]	6.30512e-16	5.86138e-05	1	1	1	Q15910	Q15910 [377-395]	Q15910 1xPhospho [S380(100)]	1	2090.78	1.64209e+06		High	High	4.793e-05	3.812e-14	5.88	18.91
FALSE	High	[K].DTDSDREAGTETGGENNDK.[E]	1xDeamidated [N17]; 1xPhospho [S4(99.7)]	1.13174e-10	5.86138e-05	1	1	2	Q15910	Q15910 [377-395]	Q15910 1xPhospho [S380(99.7)]	1	2091.76	609657		High	High	4.793e-05	2.078e-07	3.13	19.36
FALSE	High	[K].DTDSDREAGTETGGENNDKEEEEK.[K]	1xPhospho [S4(99.3)]	6.30512e-16	5.86138e-05	1	1	2	Q15910	Q15910 [377-400]	Q15910 1xPhospho [S380(99.3)]	2	2735.04	4.64203e+06		High	High	4.793e-05	8.556e-14	5.26	22.73
FALSE	High	[K].DTDSDREAGTETGGENNDKEEEEK.[K]	1xDeamidated [N]; 1xPhospho [T10(100)]	6.30512e-16	5.86138e-05	1	1	3	Q15910	Q15910 [377-400]	Q15910 1xPhospho [T386(100)]	2	2736.03	939727		High	High	4.793e-05	1.414e-11	4.31	23.39
FALSE	High	[K].DTDVEEGSEVEDERPAWNSK.[L]	1xPhospho [S8(100)]	6.30512e-16	5.86138e-05	1	1	2	Q9H2J7	Q9H2J7 [48-67]	Q9H2J7 1xPhospho [S55(100)]	0	2371.96	23222820		High	High	4.793e-05	9.333e-13	5.16	70.11
FALSE	High	[K].DTDVEEGSEVEDERPAWNSK.[L]	2xPhospho [T2(100); S8(99.3)]	0.0319866	0.00221572	1	1	1	Q9H2J7	Q9H2J7 [48-67]	Q9H2J7 2xPhospho [T49(100); S55(99.3)]	0	2451.92		No Quan Values	High	High	0.001164	0.01544	2.6
FALSE	High	[K].DTEHEESSNDDLVDFSALSSK.[N]	2xPhospho [S7(100); S8(100)]	6.65338e-14	5.86138e-05	1	1	1	Q86V15	Q86V15 [714-734]	Q86V15 2xPhospho [S720(100); S721(100)]	0	2484.93	1.90568e+06		High	High	4.793e-05	4.59e-09	5.45	107.16
FALSE	High	[K].DTGSPPASEGPTDGSR.[E]	1xPhospho [S4(100)]	1.67897e-08	5.86138e-05	1	1	1	Q969R8	Q969R8 [217-232]	Q969R8 1xPhospho [S220(100)]	0	1610.63	518034		High	High	4.793e-05	2.674e-06	2.93	30.61
FALSE	High	[K].DTHEDHDTSTENTDESNHDPQFEPIVSLPEQEIK.[T]	3xPhospho [T/S]	6.30512e-16	5.86138e-05	1	1	1	P43487	P43487 [6-39]		0	4173.62		No Quan Values	High	High	4.793e-05	2.579e-10	3.82
FALSE	High	[K].DTHEDHDTSTENTDESNHDPQFEPIVSLPEQEIK.[T]	2xDeamidated [N12; N17]; 2xPhospho [T/S]	2.08136e-09	5.86138e-05	1	1	1	P43487	P43487 [6-39]		0	4095.62		No Quan Values	High	High	4.793e-05	9.209e-07	3.24
FALSE	High	[K].DTHEDHDTSTENTDESNHDPQFEPIVSLPEQEIK.[T]	1xDeamidated [N/Q]; 2xPhospho [T8(99.9); S9(98.3)]	6.83479e-13	5.86138e-05	1	1	2	P43487	P43487 [6-39]	P43487 2xPhospho [T13(99.9); S14(98.3)]	0	4094.63	1.37368e+06		High	High	4.793e-05	1.516e-08	3.92	109.09
FALSE	High	[K].DTHEDHDTSTENTDESNHDPQFEPIVSLPEQEIK.[T]	1xDeamidated [N]; 1xPhospho [S9(99)]	6.30512e-16	5.86138e-05	1	1	2	P43487	P43487 [6-39]	P43487 1xPhospho [S14(99)]	0	4014.67	22120148		High	High	4.793e-05	4.967e-12	4.4	104.87
FALSE	High	[K].DTHEDHDTSTENTDESNHDPQFEPIVSLPEQEIK.[T]	1xPhospho [S/T]	6.30512e-16	5.86138e-05	1	1	3	P43487	P43487 [6-39]		0	4013.68	79065368		High	High	4.793e-05	2.476e-13	3.16	104.26
FALSE	High	[K].DTIIDVVGAPLTPNSR.[K]	1xPhospho [T12(99.5)]	2.27261e-09	5.86138e-05	1	1	1	Q9NPF5	Q9NPF5 [434-449]	Q9NPF5 1xPhospho [T445(99.5)]	0	1747.86	549086		High	High	4.793e-05	9.612e-07	3.58	112.92
FALSE	High	[K].DTLDDLFPNEDEQSPAPSPGGGDVSGQHGGYEIPAR.[L]	1xDeamidated [N9]; 1xPhospho [T/S/Y]	0.171434	0.00749673	1	1	1	Q9H0B6	Q9H0B6 [162-197]		0	3805.61	1.24552e+06		High	High	0.004044	0.081	2.1	111.21
FALSE	High	[K].DTLEGAGDTSEVMDTQAGSVDEENGR.[Q]	1xPhospho [S19(100)]	6.30512e-16	5.86138e-05	1	1	3	Q9UBL3	Q9UBL3 [83-108]	Q9UBL3 1xPhospho [S101(100)]	0	2763.09	2.02619e+06		High	High	4.793e-05	1.913e-14	5.65	77.82
FALSE	High	[K].DTLEGAGDTSEVMDTQAGSVDEENGR.[Q]	1xDeamidated [N24]; 1xPhospho [S19(100)]	6.30512e-16	5.86138e-05	1	1	3	Q9UBL3	Q9UBL3 [83-108]	Q9UBL3 1xPhospho [S101(100)]	0	2764.08	5.71003e+06		High	High	4.793e-05	1.073e-10	5.54	78.29
FALSE	High	[K].DTLEGAGDTSEVMDTQAGSVDEENGR.[Q]	1xDeamidated [N24]; 1xOxidation [M13]; 1xPhospho [S19(100)]	1.33141e-06	0.000108823	1	1	1	Q9UBL3	Q9UBL3 [83-108]	Q9UBL3 1xPhospho [S101(100)]	0	2780.07	740624		High	High	6.763e-05	2.512e-05	2.58	63.44
FALSE	High	[K].DTLSNPQSPQPSPYNSPKPQHK.[V]	1xPhospho [S4(100)]	6.30512e-16	5.86138e-05	1	1	2	Q96PU5	Q96PU5 [472-493]	Q96PU5 1xPhospho [S475(100)]	0	2527.16	1.17843e+06		High	High	4.793e-05	1.832e-11	4.13	50.32
FALSE	High	[K].DTLSNPQSPQPSPYNSPKPQHK.[V]	2xPhospho [S8(100); S16(100)]	4.90423e-09	5.86138e-05	1	1	2	Q96PU5	Q96PU5 [472-493]	Q96PU5 2xPhospho [S479(100); S487(100)]	0	2607.13	2150266		High	High	4.793e-05	1.429e-06	3.93	48.15
FALSE	High	[K].DTLSNPQSPQPSPYNSPKPQHK.[V]	3xPhospho [S8(100); S12(100); S16(100)]	9.44612e-12	5.86138e-05	1	1	1	Q96PU5	Q96PU5 [472-493]	Q96PU5 3xPhospho [S479(100); S483(100); S487(100)]	0	2687.09	1.71052e+06		High	High	4.793e-05	5.81e-08	4.44	46.74
FALSE	High	[K].DTNQEDGVIISEHGEDEMDMESEK.[E]	1xOxidation [M]; 1xPhospho [S22(100)]	1.55058e-13	5.86138e-05	1	1	2	Q9Y5B6	Q9Y5B6 [170-193]	Q9Y5B6 1xPhospho [S191(100)]	0	2833.07	1.07317e+06		High	High	4.793e-05	7.1e-09	4.21	73.94
FALSE	High	[K].DTNQEDGVIISEHGEDEMDMESEK.[E]	2xOxidation [M18; M20]; 1xPhospho [S22(100)]	6.10245e-07	5.86138e-05	1	1	1	Q9Y5B6	Q9Y5B6 [170-193]	Q9Y5B6 1xPhospho [S191(100)]	0	2849.06		No Quan Values	High	High	4.793e-05	1.691e-05	3.31
FALSE	High	[K].DTNQEDGVIISEHGEDEMDMESEK.[E]	1xPhospho [S22(100)]	0.0362286	0.00269195	1	1	3	Q9Y5B6	Q9Y5B6 [170-193]	Q9Y5B6 1xPhospho [S191(100)]	0	2817.08	3312213		High	High	0.001425	0.01845	2.66	84.9
FALSE	High	[K].DTQSPSTCSEGLLGWSQK.[D]	1xCarbamidomethyl [C8]; 1xPhospho [S4(99.6)]	1.44122e-10	5.86138e-05	1	1	1	Q9C0C2	Q9C0C2 [709-726]	Q9C0C2 1xPhospho [S712(99.6)]	0	2060.86	2.60532e+06		High	High	4.793e-05	2.35e-07	4.25	100.09
FALSE	High	[K].DTREEDGADASEEDLTR.[A]	1xPhospho [S11(100)]	1.81943e-14	5.86138e-05	1	1	4	Q86X53	Q86X53 [228-244]	Q86X53 1xPhospho [S238(100)]	1	1988.77	4626077		High	High	4.793e-05	2.371e-09	5.55	43.15
FALSE	High	[K].DTSATSQSVNGSPQAEQPSLESTSK.[E]	1xDeamidated [Q/N]; 1xPhospho [S12(100)]	6.30512e-16	5.86138e-05	1	1	8	Q86WB0	Q86WB0 [51-75]	Q86WB0 1xPhospho [S62(100)]	0	2617.11	1.78891e+07		High	High	4.793e-05	9.149e-12	5.58	57.92
FALSE	High	[K].DTSATSQSVNGSPQAEQPSLESTSK.[E]	2xDeamidated [Q/N]; 1xPhospho [S/T]	6.56567e-10	5.86138e-05	1	1	2	Q86WB0	Q86WB0 [51-75]		0	2618.1		No Quan Values	High	High	4.793e-05	5.109e-07	3.53
FALSE	High	[K].DTSATSQSVNGSPQAEQPSLESTSK.[E]	2xPhospho [S3(99.4); T5(98.7)]	1.18394e-12	5.86138e-05	1	1	1	Q86WB0	Q86WB0 [51-75]	Q86WB0 2xPhospho [S53(99.4); T55(98.7)]	0	2696.1	475289		High	High	4.793e-05	2.009e-08	3.63	58.37
FALSE	High	[K].DTSATSQSVNGSPQAEQPSLESTSK.[E]	1xDeamidated [N/Q]; 2xPhospho [S3(99.3); T5(98.6)]	1.22825e-09	5.86138e-05	1	1	2	Q86WB0	Q86WB0 [51-75]	Q86WB0 2xPhospho [S53(99.3); T55(98.6)]	0	2697.08	1.05937e+06		High	High	4.793e-05	7.024e-07	3.41	59.59
FALSE	High	[K].DTSATSQSVNGSPQAEQPSLESTSK.[E]	2xDeamidated [Q7; N10]; 2xPhospho [S3(98.9); S12(98.8)]	8.68399e-09	5.86138e-05	1	1	1	Q86WB0	Q86WB0 [51-75]	Q86WB0 2xPhospho [S53(98.9); S62(98.8)]	0	2698.07		No Quan Values	High	High	4.793e-05	1.911e-06	3.09
FALSE	High	[K].DTSDVEPTAPMEEPTVVEESQGTPEEESPAK.[V]	1xPhospho [T23(100)]	6.30512e-16	5.86138e-05	1	1	1	Q5JVS0	Q5JVS0 [246-276]	Q5JVS0 1xPhospho [T268(100)]	0	3395.42	1862138		High	High	4.793e-05	6.789e-13	6.05	93.18
FALSE	High	[K].DTSENADGQSDENKDDYTIPDEYR.[I]	1xPhospho [S10(100)]	8.47283e-14	5.86138e-05	1	1	3	P43243	P43243 [757-780]	P43243 1xPhospho [S766(100)]	1	2857.1	1.47625e+06		High	High	4.793e-05	5.205e-09	4.42	74.74
FALSE	High	[K].DTSLLASATDPEPCSSPHRPQMVSPVSK.[D]	1xCarbamidomethyl [C14]; 1xDeamidated [Q21]; 2xPhospho [S15(99); S16(99)]	0.000554431	0.000108823	1	1	1	Q6PL24	Q6PL24 [48-75]	Q6PL24 2xPhospho [S62(99); S63(99)]	0	3155.35	717109		High	High	6.763e-05	0.000554	5.24	93.26
FALSE	High	[K].DTTQSKPVSSPFPTKPLEGQAEGDSGECK.[G]	1xCarbamidomethyl [C28]; 1xPhospho [S25(100)]	6.30512e-16	5.86138e-05	1	1	2	Q9UKX7	Q9UKX7 [306-334]	Q9UKX7 1xPhospho [S330(100)]	0	3157.4	2.30957e+06		High	High	4.793e-05	1.949e-10	3.74	78.19
FALSE	High	[K].DTTSFEDISPQGVSDDSSTGSR.[V]	1xPhospho [T/S]	6.30512e-16	5.86138e-05	1	1	2	Q3V6T2	Q3V6T2 [1558-1579]		0	2367.95	2.64218e+06		High	High	4.793e-05	1.859e-10	3.23	83.78
FALSE	High	[K].DTTSFEDISPQGVSDDSSTGSR.[V]	1xDeamidated [Q11]; 1xPhospho [S14(100)]	0.000114132	0.000108823	1	1	1	Q3V6T2	Q3V6T2 [1558-1579]	Q3V6T2 1xPhospho [S1571(100)]	0	2368.93		No Quan Values	High	High	6.763e-05	0.0002449	2.69
FALSE	High	[K].DTVIIVSEPSEDEESQGLPTMAR.[R]	2xPhospho [S7(100); S10(100)]	1.13432e-14	5.86138e-05	1	1	3	Q9H4L7	Q9H4L7 [118-140]	Q9H4L7 2xPhospho [S124(100); S127(100)]	0	2663.12	31157758		High	High	4.793e-05	1.855e-09	5.22	109.95
FALSE	High	[K].DTVIIVSEPSEDEESQGLPTMAR.[R]	1xOxidation [M21]; 2xPhospho [S7(100); S10(100)]	5.15338e-05	0.000108823	1	1	2	Q9H4L7	Q9H4L7 [118-140]	Q9H4L7 2xPhospho [S124(100); S127(100)]	0	2679.11	7.85043e+06		High	High	6.763e-05	0.0001634	2.16	99.34
FALSE	High	[K].DTVIIVSEPSEDEESQGLPTMAR.[R]	1xPhospho [S15(99.9)]	0.000139215	0.000108823	1	1	1	Q9H4L7	Q9H4L7 [118-140]	Q9H4L7 1xPhospho [S132(99.9)]	0	2583.15	2.45433e+06		High	High	6.763e-05	0.0002708	2.68	109.02
FALSE	High	[K].DTYPPSASVVGASVGGHR.[H]	3xPhospho [S6(98.2); S8(100); S13(100)]	0.151286	0.00675754	1	1	1	Q96T37	Q96T37 [264-281]	Q96T37 3xPhospho [S269(98.2); S271(100); S276(100)]	0	1996.76	329384		High	High	0.003614	0.0716	1.49	41.01
FALSE	High	[K].DVADGNVSDFDNEEEEQSVPPK.[V]	1xPhospho [S8(100)]	9.11894e-08	5.86138e-05	1	1	2	O43156	O43156 [821-842]	O43156 1xPhospho [S828(100)]	0	2500	1.61214e+06		High	High	4.793e-05	6.373e-06	2.99	83.98
FALSE	High	[K].DVDVSEDSPPPLPER.[T]	1xPhospho [S8(100)]	7.03946e-07	5.86138e-05	1	1	2	Q05209	Q05209 [666-680]	Q05209 1xPhospho [S673(100)]	0	1731.75	716547		High	High	4.793e-05	1.811e-05	3.3	80.02
FALSE	High	[K].DVEDFITTSFDSQETLSSPPPGLEGK.[A]	1xPhospho [S/T]	0.000112879	0.000108823	1	1	1	O95613	O95613 [2310-2335]		0	2876.28		No Quan Values	High	High	6.763e-05	0.0002437	2.82
FALSE	High	[K].DVEFQDGWPRSPGR.[A]	1xPhospho [S11(100)]	1.91342e-06	0.000108823	1	1	1	O60292	O60292 [148-161]	O60292 1xPhospho [S158(100)]	1	1725.74	290935		High	High	6.763e-05	3.033e-05	3.1	86.36
FALSE	High	[K].DVLGPSTVVANSDESQLLTPGK.[M]	1xPhospho [T19(100)]	6.30512e-16	5.86138e-05	1	1	1	Q9BZF1	Q9BZF1 [21-42]	Q9BZF1 1xPhospho [T39(100)]	0	2307.11	1.32259e+06		High	High	4.793e-05	1.046e-11	6.4	104.52
FALSE	High	[K].DVNSSSPVMLAFK.[S]	1xPhospho [S6(100)]	5.56798e-10	5.86138e-05	1	1	2	Q99598	Q99598 [28-40]	Q99598 1xPhospho [S33(100)]	0	1474.66	3088522		High	High	4.793e-05	4.683e-07	3.89	104.69
FALSE	High	[K].DVPGGGPSSSAPAGAEADGPKASPEARPQIPTKPR.[V]	1xPhospho [S23(99.9)]	2.24519e-07	5.86138e-05	1	1	2	Q8N3F8	Q8N3F8 [251-285]	Q8N3F8 1xPhospho [S273(99.9)]	1	3432.65	2396390		High	High	4.793e-05	1.011e-05	3.51	66.12
FALSE	High	[K].DVQSPAPSENPDVSHPEEESNIIMSTK.[L]	1xDeamidated [N21]; 1xPhospho [S4(100)]	4.37232e-10	5.86138e-05	1	1	1	Q9BZV2	Q9BZV2 [469-495]	Q9BZV2 1xPhospho [S472(100)]	0	3018.29		No Quan Values	High	High	4.793e-05	4.133e-07	3.06
FALSE	High	[K].DVRQSLSPMSQRPVLK.[V]	2xPhospho [S5(100); S7(100)]	2.01156e-07	5.86138e-05	1	1	2	Q9NSV4	Q9NSV4 [1087-1102]	Q9NSV4 2xPhospho [S1091(100); S1093(100)]	1	2000.94	930405		High	High	4.793e-05	9.564e-06	4.14	76.6
FALSE	High	[K].DVTLSPVK.[A]	1xPhospho [S5(100)]	0.0161905	0.0010446	1	1	2	Q8NFC6	Q8NFC6 [1527-1534]	Q8NFC6 1xPhospho [S1531(100)]	0	938.459	4.55053e+06		High	High	0.0005659	0.005203	2.1	62.93
FALSE	High	[K].DVTPPPETEVVLIK.[N]	1xPhospho [T3(100)]	6.30512e-16	5.86138e-05	1	1	6	P27816	P27816 [519-532]	P27816 1xPhospho [T521(100)]	0	1616.82	4.57246e+06		High	High	4.793e-05	1.972e-10	4.6	107.35
FALSE	High	[K].DWEDDSDEDMSNFDR.[F]	1xDeamidated [N12]; 1xOxidation [M10]; 1xPhospho [S6(100)]	6.35276e-10	5.86138e-05	1	1	2	Q15185	Q15185 [108-122]	Q15185 1xPhospho [S113(100)]	0	1972.61	1.52669e+06		High	High	4.793e-05	5.021e-07	3.48	70.91
FALSE	High	[K].DWEDDSDEDMSNFDR.[F]	1xOxidation [M10]; 1xPhospho [S6(100)]	3.50045e-15	5.86138e-05	1	1	82	Q15185	Q15185 [108-122]	Q15185 1xPhospho [S113(100)]	0	1971.62	1.32162e+08		High	High	4.793e-05	1.018e-09	3.95	67.91
FALSE	High	[K].DWEDDSDEDMSNFDR.[F]	1xDeamidated [N12]; 1xPhospho [S6(100)]	2.01387e-09	5.86138e-05	1	1	7	Q15185	Q15185 [108-122]	Q15185 1xPhospho [S113(100)]	0	1956.61	6.42362e+06		High	High	4.793e-05	9.046e-07	3.66	86.17
FALSE	High	[K].DWEDDSDEDMSNFDR.[F]	1xPhospho [S6(100)]	4.99428e-12	5.86138e-05	1	1	20	Q15185	Q15185 [108-122]	Q15185 1xPhospho [S113(100)]	0	1955.63	6.34927e+07		High	High	4.793e-05	4.183e-08	4.79	86.73
FALSE	High	[K].DYDVYSDNDICSQESEDNFAK.[E]	1xCarbamidomethyl [C11]; 1xPhospho [S6(100)]	2.21482e-12	5.86138e-05	1	1	2	Q8N5P1	Q8N5P1 [72-92]	Q8N5P1 1xPhospho [S77(100)]	0	2593.95	11791706		High	High	4.793e-05	2.764e-08	3.98	90.23
FALSE	High	[K].DYDVYSDNDICSQESEDNFAK.[E]	1xCarbamidomethyl [C11]; 1xDeamidated [N/Q]; 1xPhospho [S6(100)]	3.91734e-10	5.86138e-05	1	1	5	Q8N5P1	Q8N5P1 [72-92]	Q8N5P1 1xPhospho [S77(100)]	0	2594.94	1.22278e+06		High	High	4.793e-05	3.913e-07	2.77	88.88
FALSE	High	[K].DYEEVGVDSVEGEGEEEGEEY.[-]	1xPhospho [S9(100)]	0.129976	0.00611923	1	2	2	Q71U36	Q71U36 [431-451]	Q71U36 1xPhospho [S439(100)]	0	2428.87	1.61433e+06		High	High	0.003331	0.06231	1.36	90.41
FALSE	High	[K].DYEIESQNPLASPTNTLLGSAK.[E]	1xDeamidated [Q/N]; 1xPhospho [S12(100)]	6.30512e-16	5.86138e-05	1	1	2	Q7Z417	Q7Z417 [618-639]	Q7Z417 1xPhospho [S629(100)]	0	2429.11	803076		High	High	4.793e-05	2.905e-11	5.18	110.34
FALSE	High	[K].DYEIESQNPLASPTNTLLGSAK.[E]	1xPhospho [S12(100)]	6.30512e-16	5.86138e-05	1	1	4	Q7Z417	Q7Z417 [618-639]	Q7Z417 1xPhospho [S629(100)]	0	2428.13	10576909		High	High	4.793e-05	5.949e-13	6.27	117.62
FALSE	High	[K].DYLLSESEDEGDNDGER.[K]	2xPhospho [S5(100); S7(100)]	7.19587e-07	5.86138e-05	1	1	3	Q9BVJ6	Q9BVJ6 [25-41]	Q9BVJ6 2xPhospho [S29(100); S31(100)]	0	2102.71	1.38517e+06		High	High	4.793e-05	1.833e-05	3.31	78.24
FALSE	High	[K].DYLLSESEDEGDNDGER.[K]	1xPhospho [S5(99.5)]	2.20731e-06	0.000108823	1	1	1	Q9BVJ6	Q9BVJ6 [25-41]	Q9BVJ6 1xPhospho [S29(99.5)]	0	2022.74	488687		High	High	6.763e-05	3.254e-05	2.96	78.26
FALSE	High	[K].DYLLSESEDEGDNDGERK.[H]	1xPhospho [S5(100)]	2.48994e-15	5.86138e-05	1	1	4	Q9BVJ6	Q9BVJ6 [25-42]	Q9BVJ6 1xPhospho [S29(100)]	1	2150.84	7837677		High	High	4.793e-05	8.541e-10	4.42	68.72
FALSE	High	[K].DYLLSESEDEGDNDGERK.[H]	2xPhospho [S5(100); S7(100)]	6.30512e-16	5.86138e-05	1	1	8	Q9BVJ6	Q9BVJ6 [25-42]	Q9BVJ6 2xPhospho [S29(100); S31(100)]	1	2230.81	28056692		High	High	4.793e-05	6.406e-13	4.56	68.77
FALSE	High	[K].DYLLSESEDEGDNDGERK.[H]	1xDeamidated [N13]; 2xPhospho [S5(100); S7(100)]	2.19312e-14	5.86138e-05	1	1	3	Q9BVJ6	Q9BVJ6 [25-42]	Q9BVJ6 2xPhospho [S29(100); S31(100)]	1	2231.79	1.07214e+06		High	High	4.793e-05	2.608e-09	4.87	70.01
FALSE	High	[K].DYNASASTISPPSSMEEDK.[F]	1xPhospho [S10(100)]	4.79763e-09	5.86138e-05	1	1	9	P46821	P46821 [1199-1217]	P46821 1xPhospho [S1208(100)]	0	2108.84	897266		High	High	4.793e-05	1.411e-06	3.79	76.25
FALSE	High	[K].DYNASASTISPPSSMEEDK.[F]	1xOxidation [M15]; 1xPhospho [S10(100)]	0.00327137	0.000227989	1	1	1	P46821	P46821 [1199-1217]	P46821 1xPhospho [S1208(100)]	0	2124.83	292492		High	High	0.0001272	0.001467	2.35	60.89
FALSE	High	[K].DYPLTPPPSPTVDEPK.[I]	2xPhospho [T5(100); S9(100)]	0.00129963	0.000108823	1	1	1	Q5THJ4	Q5THJ4 [1757-1772]	Q5THJ4 2xPhospho [T1761(100); S1765(100)]	0	1912.8	161084		High	High	6.763e-05	0.0008681	1.96	90.44
FALSE	High	[K].DYPSNTTSSTSNSGNETSGSSTIGETSK.[K]	1xDeamidated [N5]; 1xPhospho [S/T/Y]	0.00355227	0.000227989	1	1	1	Q86U06	Q86U06 [33-60]		0	2877.14		No Quan Values	High	High	0.0001272	0.001549	1.25
FALSE	High	[K].DYSEADGLSER.[T]	1xPhospho [S9(100)]	0.00943823	0.00058336	1	1	1	Q9H4G0	Q9H4G0 [67-77]	Q9H4G0 1xPhospho [S75(100)]	0	1321.49	404380		High	High	0.0003061	0.003014	1.87	49.19
FALSE	High	[K].DYSEADGLSERTTPSK.[A]	2xPhospho [T/S/Y]	0.103749	0.00511196	1	1	1	Q9H4G0	Q9H4G0 [67-82]		1	1915.74	158552		High	High	0.002796	0.05068	1.63	49.45
FALSE	High	[K].EAAGEGPALYEDPPDQKTSPSGKPATLK.[I]	1xPhospho [T/S/Y]	1.45165e-13	5.86138e-05	1	1	3	P27695	P27695 [36-63]		1	2934.38	767675		High	High	4.793e-05	6.845e-09	4.35	69.78
FALSE	High	[K].EAAGPAPSPMR.[A]	1xOxidation [M10]; 1xPhospho [S8(100)]	0.0016291	0.000108823	1	1	1	Q12834	Q12834 [34-44]	Q12834 1xPhospho [S41(100)]	0	1179.49	282489		High	High	6.763e-05	0.0009848	2.16	28.77
FALSE	High	[K].EAAGPAPSPMR.[A]	1xPhospho [S8(100)]	1.22829e-05	0.000108823	1	1	1	Q12834	Q12834 [34-44]	Q12834 1xPhospho [S41(100)]	0	1163.49	1.40646e+06		High	High	6.763e-05	7.848e-05	2.69	43.54
FALSE	High	[K].EAASSGDDSGRDREPPVQR.[K]	3xPhospho [S4(100); S5(100); S9(100)]	0.0188826	0.00114624	1	1	4	Q9BW71	Q9BW71 [297-315]	Q9BW71 3xPhospho [S300(100); S301(100); S305(100)]	2	2268.83	83466718		High	High	0.0006133	0.006466	1.91	33.73
FALSE	High	[K].EAASSGDDSGRDREPPVQR.[K]	2xPhospho [S4(100); S5(100)]	0.105079	0.00515803	1	1	1	Q9BW71	Q9BW71 [297-315]	Q9BW71 2xPhospho [S300(100); S301(100)]	2	2188.87	2.79229e+06		High	High	0.002819	0.05132	2.15	31.86
FALSE	High	[K].EAASSSSGTQPAPPAPASPWDSK.[K]	1xPhospho [S18(100)]	7.45036e-16	5.86138e-05	1	1	3	Q9H7N4	Q9H7N4 [531-553]	Q9H7N4 1xPhospho [S548(100)]	0	2306	6.27795e+06		High	High	4.793e-05	4.515e-10	4.81	73.89
FALSE	High	[K].EAASSSSGTQPAPPAPASPWDSKK.[H]	1xPhospho [S18(100)]	6.30512e-16	5.86138e-05	1	1	1	Q9H7N4	Q9H7N4 [531-554]	Q9H7N4 1xPhospho [S548(100)]	1	2434.09	2.0161e+06		High	High	4.793e-05	8.914e-11	5.71	65.3
FALSE	High	[K].EAATQEDPEQLPELEAHGVSESEGEERPVAEEEILLR.[E]	2xDeamidated [Q5; Q10]; 1xPhospho [S/T]	1.37767e-08	5.86138e-05	1	1	1	Q9BVJ6	Q9BVJ6 [386-422]		0	4197.89	826328		High	High	4.793e-05	2.421e-06	3.67	111.62
FALSE	High	[K].EAATQEDPEQLPELEAHGVSESEGEERPVAEEEILLR.[E]	1xPhospho [S/T]	6.30512e-16	5.86138e-05	1	1	1	Q9BVJ6	Q9BVJ6 [386-422]		0	4195.92	3.39475e+06		High	High	4.793e-05	9.84e-13	5.08	112.58
FALSE	High	[K].EACDLCSDFSDEEPVGATGIK.[T]	2xCarbamidomethyl [C3; C6]; 2xPhospho [S7(100); S10(100)]	3.70062e-06	0.000108823	1	1	1	Q5T890	Q5T890 [760-780]	Q5T890 2xPhospho [S766(100); S769(100)]	0	2459.9	699883		High	High	6.763e-05	4.242e-05	2.36	99.58
FALSE	High	[K].EADDDEEVDDNIPEMPSPK.[K]	1xPhospho [S17(100)]	7.17714e-12	5.86138e-05	1	1	3	P26358	P26358 [698-716]	P26358 1xPhospho [S714(100)]	0	2224.85	33796616		High	High	4.793e-05	5.054e-08	3.56	88.81
FALSE	High	[K].EADDDEEVDDNIPEMPSPK.[K]	1xOxidation [M15]; 1xPhospho [S17(100)]	6.30512e-16	5.86138e-05	1	1	6	P26358	P26358 [698-716]	P26358 1xPhospho [S714(100)]	0	2240.84	5.62992e+06		High	High	4.793e-05	3.183e-10	4.03	66.5
FALSE	High	[K].EADDDEEVDDNIPEMPSPKK.[M]	1xPhospho [S17(100)]	6.30512e-16	5.86138e-05	1	1	2	P26358	P26358 [698-717]	P26358 1xPhospho [S714(100)]	1	2352.94	17704932		High	High	4.793e-05	1.105e-12	4.39	79.35
FALSE	High	[K].EADDDEEVDDNIPEMPSPKK.[M]	1xOxidation [M15]; 1xPhospho [S17(100)]	1.18529e-14	5.86138e-05	1	1	3	P26358	P26358 [698-717]	P26358 1xPhospho [S714(100)]	1	2368.94	1.55622e+06		High	High	4.793e-05	1.895e-09	3.17	58.4
FALSE	High	[K].EADEEGGENGPADQGFQPQEEEEREDSDTEEQVPEALER.[K]	1xPhospho [S/T]	6.30512e-16	5.86138e-05	1	1	2	Q9NU22	Q9NU22 [4989-5027]		1	4454.78	27507298		High	High	4.793e-05	1.675e-12	5.37	90.34
FALSE	High	[K].EADEEGGENGPADQGFQPQEEEEREDSDTEEQVPEALER.[K]	1xDeamidated [Q/N]; 1xPhospho [S/T]	2.90401e-15	5.86138e-05	1	1	2	Q9NU22	Q9NU22 [4989-5027]		1	4455.77	20492818		High	High	4.793e-05	9.233e-10	5.56	90.95
FALSE	High	[K].EADEEGGENGPADQGFQPQEEEEREDSDTEEQVPEALER.[K]	3xDeamidated [Q14; Q17; Q19]; 1xPhospho [S/T]	2.41281e-08	5.86138e-05	1	1	1	Q9NU22	Q9NU22 [4989-5027]		1	4457.73		No Quan Values	High	High	4.793e-05	3.232e-06	3.18
FALSE	High	[K].EADESTGSGDGPIK.[S]	1xPhospho [S8(100)]	6.1771e-09	5.86138e-05	1	1	1	O14967	O14967 [587-600]	O14967 1xPhospho [S594(100)]	0	1442.57	1.59826e+06		High	High	4.793e-05	1.606e-06	3.23	35.52
FALSE	High	[K].EADESTGSGDGPIK.[S]	2xPhospho [S5(99.4); S8(100)]	1.47882e-07	5.86138e-05	1	1	1	O14967	O14967 [587-600]	O14967 2xPhospho [S591(99.4); S594(100)]	0	1522.53	905425		High	High	4.793e-05	8.152e-06	3.14	38.55
FALSE	High	[K].EADIDSSDESDIEEDIDQPSAHK.[T]	3xPhospho [S6(100); S7(100); S10(100)]	6.30512e-16	5.86138e-05	1	1	8	Q9P2I0	Q9P2I0 [414-436]	Q9P2I0 3xPhospho [S419(100); S420(100); S423(100)]	0	2784.97	1.80452e+07		High	High	4.793e-05	3.533e-14	5.12	88.67
FALSE	High	[K].EADLPMTAASHSSAFTPVTAAASPVSLPR.[T]	1xPhospho [S23(100)]	6.30512e-16	5.86138e-05	1	1	1	Q9Y4B6	Q9Y4B6 [873-901]	Q9Y4B6 1xPhospho [S895(100)]	0	2962.4	428102		High	High	4.793e-05	3.76e-12	5.74	113.13
FALSE	High	[K].EAEADLSFDSYHSTQTDLGPSLGKPGETSPPDSK.[S]	1xPhospho [T/S/Y]	2.80664e-13	5.86138e-05	1	1	2	Q9P0K7	Q9P0K7 [377-410]		0	3643.6	1.31036e+06		High	High	4.793e-05	9.608e-09	3.57	95.98
FALSE	High	[K].EAEDSDSDDNIK.[R]	2xPhospho [S5(100); S7(100)]	0.0233038	0.00142017	1	1	2	Q96ST2	Q96ST2 [507-518]	Q96ST2 2xPhospho [S511(100); S513(100)]	0	1497.47	343615		High	High	0.0007193	0.009017	2.23	24.41
FALSE	High	[K].EAEDSDSDDNIKR.[G]	2xPhospho [S5(100); S7(100)]	0.0503659	0.00307651	1	1	2	Q96ST2	Q96ST2 [507-519]	Q96ST2 2xPhospho [S511(100); S513(100)]	1	1653.57	411127		High	High	0.001713	0.02672	1.31	22.71
FALSE	High	[K].EAEEESSGGEEEDEDENIEVVYSK.[A]	1xPhospho [S/Y]	2.87227e-15	5.86138e-05	1	1	4	P55010	P55010 [384-407]		0	2782.06	1229475		High	High	4.793e-05	9.193e-10	4.2	80.95
FALSE	High	[K].EAEEESSGGEEEDEDENIEVVYSK.[A]	2xPhospho [S6(100); S7(100)]	6.30512e-16	5.86138e-05	1	1	38	P55010	P55010 [384-407]	P55010 2xPhospho [S389(100); S390(100)]	0	2862.03	5.51557e+07		High	High	4.793e-05	6.041e-13	5.66	85.63
FALSE	High	[K].EAEEESSGGEEEDEDENIEVVYSK.[A]	1xDeamidated [N17]; 2xPhospho [S6(100); S7(100)]	0.00063816	0.000108823	1	1	2	P55010	P55010 [384-407]	P55010 2xPhospho [S389(100); S390(100)]	0	2863.01		No Quan Values	High	High	6.763e-05	0.0005961	2.1
FALSE	High	[K].EAEEGCPEKESEEGCPK.[R]	2xCarbamidomethyl [C6; C15]; 1xPhospho [S11(100)]	0.000294335	0.000108823	1	1	1	O43719	O43719 [457-473]	O43719 1xPhospho [S467(100)]	1	2044.75	143298		High	High	6.763e-05	0.0003995	2.79	26.53
FALSE	High	[K].EAEEGEDDRDSANGEDDS.[-]	1xDeamidated [N13]; 1xPhospho [S11(100)]	6.30512e-16	5.86138e-05	1	1	11	P07910	P07910 [289-306]	P07910 1xPhospho [S299(100)]	1	2020.64	5.52685e+07		High	High	4.793e-05	1.04e-15	4.97	20.13
FALSE	High	[K].EAEEGEDDRDSANGEDDS.[-]	1xPhospho [S11(100)]	6.30512e-16	5.86138e-05	1	1	3	P07910	P07910 [289-306]	P07910 1xPhospho [S299(100)]	1	2019.66	45250454		High	High	4.793e-05	1.962e-12	5.4	20.07
FALSE	High	[K].EAEFSDPENTR.[T]	1xPhospho [S5(100)]	0.00455983	0.000227989	1	1	3	Q5T481	Q5T481 [872-882]	Q5T481 1xPhospho [S876(100)]	0	1374.52	5.92232e+06		High	High	0.0001272	0.001805	1.9	48.99
FALSE	High	[K].EAENQGLDISSPGMSGHR.[Q]	1xPhospho [S11(100)]	1.74779e-11	5.86138e-05	1	1	1	Q15545	Q15545 [191-208]	Q15545 1xPhospho [S201(100)]	0	1964.82	3.11951e+06		High	High	4.793e-05	7.975e-08	4.16	63.92
FALSE	High	[K].EAENQGLDISSPGMSGHR.[Q]	2xPhospho [S10(100); S11(100)]	3.75746e-14	5.86138e-05	1	1	1	Q15545	Q15545 [191-208]	Q15545 2xPhospho [S200(100); S201(100)]	0	2044.78	662469		High	High	4.793e-05	3.425e-09	5.1	67.05
FALSE	High	[K].EAENQGLDISSPGMSGHR.[Q]	1xOxidation [M14]; 1xPhospho [S]	0.00339378	0.000227989	1	1	2	Q15545	Q15545 [191-208]		0	1980.81	699962		High	High	0.0001272	0.0015	1.83	51.77
FALSE	High	[K].EAFEQPQTSSTPPRDLDSK.[A]	1xPhospho [T11(100)]	8.05947e-13	5.86138e-05	1	1	1	P52564	P52564 [18-36]	P52564 1xPhospho [T28(100)]	1	2212.98	2.26755e+06		High	High	4.793e-05	1.645e-08	3.96	63.87
FALSE	High	[K].EAFLVLSDEEDISGEK.[D]	1xPhospho [S7(100)]	3.78297e-05	0.000108823	1	1	2	Q6VMQ6	Q6VMQ6 [490-505]	Q6VMQ6 1xPhospho [S496(100)]	0	1860.82	794574		High	High	6.763e-05	0.0001393	2.8	111.59
FALSE	High	[K].EAGLSQSHDDLSNATATPSVR.[K]	1xPhospho [S5(99)]	2.51484e-05	0.000108823	1	1	1	O14523	O14523 [656-676]	O14523 1xPhospho [S660(99)]	0	2235.99	566766		High	High	6.763e-05	0.0001132	3.13	68.42
FALSE	High	[K].EAKPGAAEPEVGVPSSLSPSSPSSSWTETDVEER.[V]	1xPhospho [S21(99.6)]	6.30512e-16	5.86138e-05	1	1	1	Q6L8Q7	Q6L8Q7 [200-233]	Q6L8Q7 1xPhospho [S220(99.6)]	0	3579.6	4382900		High	High	4.793e-05	1.066e-14	6.5	100.64
FALSE	High	[K].EAKTPTKNGLPGSRPGSPER.[E]	1xDeamidated [N8]; 2xPhospho [T/S]	0.0165872	0.0010446	1	1	1	Q92993	Q92993 [74-93]		2	2240.01		No Quan Values	High	High	0.0005659	0.005353	2.3
FALSE	High	[K].EALDSSLESTLDNSCQGAQMDNK.[S]	1xCarbamidomethyl [C15]; 1xPhospho [S/T]	0.0218758	0.00125359	1	1	1	Q8NI08	Q8NI08 [604-626]		0	2593.04		No Quan Values	High	High	0.0006654	0.008136	1.42
FALSE	High	[K].EALNIIGDISTSTVSTPVPPPVDDTWLQSASSHSPTPQR.[R]	1xPhospho [S34(97.5)]	5.54696e-13	5.86138e-05	1	1	1	P50570	P50570 [731-769]	P50570 1xPhospho [S764(97.5)]	0	4181.01		No Quan Values	High	High	4.793e-05	1.361e-08	3.76
FALSE	High	[K].EALSGGEASLVEK.[V]	1xPhospho [S4(100)]	7.51919e-07	5.86138e-05	1	1	1	Q96T17	Q96T17 [243-255]	Q96T17 1xPhospho [S246(100)]	0	1369.62	674049		High	High	4.793e-05	1.881e-05	3.02	74.49
FALSE	High	[K].EALSNLTALTSDSDTDSSSDSDSDTSEGK.[-]	1xPhospho [S21(100)]	2.07588e-14	5.86138e-05	1	1	1	Q96EY7	Q96EY7 [661-689]	Q96EY7 1xPhospho [S681(100)]	0	3015.2	1.56689e+06		High	High	4.793e-05	2.538e-09	4.97	96.12
FALSE	High	[K].EANANGSSPEPVK.[A]	1xDeamidated [N5]; 1xPhospho [S]	1.75442e-08	5.86138e-05	1	1	2	Q3KQU3	Q3KQU3 [735-747]		0	1380.57	770376		High	High	4.793e-05	2.737e-06	3.18	27.85
FALSE	High	[K].EANLQQNEEKNHSDSSTSESEVSSVSPLK.[N]	1xDeamidated [Q6]; 1xPhospho [S26(100)]	0.000460899	0.000108823	1	1	1	Q9NY27	Q9NY27 [201-229]	Q9NY27 1xPhospho [S226(100)]	1	3241.4	583046		High	High	6.763e-05	0.0005027	2.46	60.91
FALSE	High	[K].EAPAEGEAAEPGSPTAAEGEAASAASSTSSPK.[A]	1xPhospho [S13(100)]	6.30512e-16	5.86138e-05	1	1	3	P29966	P29966 [106-137]	P29966 1xPhospho [S118(100)]	0	2995.27	1.07373e+07		High	High	4.793e-05	5.471e-13	6.63	74.16
FALSE	High	[K].EAPAEGEAAEPGSPTAAEGEAASAASSTSSPK.[A]	2xPhospho [T28(99.3); S/T]	6.30512e-16	5.86138e-05	1	1	5	P29966	P29966 [106-137]	P29966 2xPhospho [T133(99.3); S/T]	0	3075.24	7.19138e+06		High	High	4.793e-05	2.155e-15	7.01	63.38
FALSE	High	[K].EAPAEGEAAEPGSPTAAEGEAASAASSTSSPK.[A]	3xPhospho [S23(100); T28(98.2); S29(97.7)]	6.30512e-16	5.86138e-05	1	1	5	P29966	P29966 [106-137]	P29966 3xPhospho [S128(100); T133(98.2); S134(97.7)]	0	3155.2	4.37538e+06		High	High	4.793e-05	8.906e-14	7.29	62.54
FALSE	High	[K].EAPSPTLR.[R]	1xPhospho [S4(100)]	0.0292713	0.00195173	1	1	1	P25054	P25054 [2446-2453]	P25054 1xPhospho [S2449(100)]	0	950.434	328198		High	High	0.001035	0.01338	1.18	41.08
FALSE	High	[K].EAQSSQATPVQTSQPDSSNIVKVSPR.[E]	1xPhospho [S24(100)]	6.30512e-16	5.86138e-05	1	1	2	Q8IZH2	Q8IZH2 [1622-1647]	Q8IZH2 1xPhospho [S1645(100)]	1	2821.34	1.45872e+06		High	High	4.793e-05	6.372e-14	5.85	71.58
FALSE	High	[K].EAQSSQATPVQTSQPDSSNIVKVSPR.[E]	1xDeamidated [Q11]; 1xPhospho [S24(100)]	6.30512e-16	5.86138e-05	1	1	1	Q8IZH2	Q8IZH2 [1622-1647]	Q8IZH2 1xPhospho [S1645(100)]	1	2822.32		No Quan Values	High	High	4.793e-05	8.874e-13	6.47
FALSE	High	[K].EASCDESDVGTNDYDMEHSTVK.[E]	1xCarbamidomethyl [C4]; 1xPhospho [S3(100)]	6.30512e-16	5.86138e-05	1	1	1	Q99592	Q99592 [277-298]	Q99592 1xPhospho [S279(100)]	0	2568.94	1.01722e+06		High	High	4.793e-05	4.277e-11	3.62	60.11
FALSE	High	[K].EASCDESDVGTNDYDMEHSTVK.[E]	1xCarbamidomethyl [C4]; 1xDeamidated [N12]; 1xPhospho [S3(99.5)]	1.31196e-09	5.86138e-05	1	1	1	Q99592	Q99592 [277-298]	Q99592 1xPhospho [S279(99.5)]	0	2569.92		No Quan Values	High	High	4.793e-05	7.284e-07	1.83
FALSE	High	[K].EASDGTGASQEPPTTDSQEAQSPGHSSAGQEGEDTLR.[R]	1xPhospho [S22(98.5)]	6.30512e-16	5.86138e-05	1	1	1	Q8NFQ8	Q8NFQ8 [142-178]	Q8NFQ8 1xPhospho [S163(98.5)]	0	3794.55	519379		High	High	4.793e-05	4.113e-12	4.77	54.38
FALSE	High	[K].EASENETDMEDPR.[E]	1xPhospho [S3(100)]	1.82424e-09	5.86138e-05	1	1	2	Q8WXH0	Q8WXH0 [6359-6371]	Q8WXH0 1xPhospho [S6361(100)]	0	1602.56	3.99595e+06		High	High	4.793e-05	8.591e-07	3.42	39.75
FALSE	High	[K].EASENETDMEDPREIQTDSWR.[K]	1xOxidation [M9]; 1xPhospho [S3(100)]	6.96254e-07	5.86138e-05	1	1	1	Q8WXH0	Q8WXH0 [6359-6379]	Q8WXH0 1xPhospho [S6361(100)]	1	2634.03	519780		High	High	4.793e-05	1.809e-05	2.84	73
FALSE	High	[K].EASENETDMEDPREIQTDSWR.[K]	1xPhospho [S3(100)]	3.09131e-09	5.86138e-05	1	1	1	Q8WXH0	Q8WXH0 [6359-6379]	Q8WXH0 1xPhospho [S6361(100)]	1	2618.03	3.02464e+06		High	High	4.793e-05	1.124e-06	3.36	84.78
FALSE	High	[K].EASLQFVVEPSEATNR.[S]	1xPhospho [S3(100)]	0.0116913	0.00058336	1	1	1	Q03188	Q03188 [94-109]	Q03188 1xPhospho [S96(100)]	0	1856.84	168964		High	High	0.0003061	0.003627	1.24	100.13
FALSE	High	[K].EASPESEDEEEALPCTDWEN.[-]	1xCarbamidomethyl [C15]; 1xPhospho [S6(99.6)]	0.000741968	0.000108823	1	1	2	Q8N9B5	Q8N9B5 [969-988]	Q8N9B5 1xPhospho [S974(99.6)]	0	2416.86	7.18623e+06		High	High	6.763e-05	0.0006424	2.12	98.39
FALSE	High	[K].EASRSSPVEFECINEK.[K]	1xCarbamidomethyl [C12]; 1xPhospho [S3(99)]	3.26591e-09	5.86138e-05	1	1	1	O75131	O75131 [238-253]	O75131 1xPhospho [S240(99)]	1	1961.83	886131		High	High	4.793e-05	1.156e-06	3.58	69.88
FALSE	High	[K].EASTTAAAPGEETSPVQVPAR.[A]	1xPhospho [S14(100)]	1.79545e-10	5.86138e-05	1	1	2	Q5SXM2	Q5SXM2 [613-633]	Q5SXM2 1xPhospho [S626(100)]	0	2148.98	1.09576e+06		High	High	4.793e-05	2.626e-07	3.95	66.16
FALSE	High	[K].EATNTTSEPSAPSQDLLDLSPSPR.[M]	1xPhospho [S22(100)]	3.96967e-14	5.86138e-05	1	1	5	O75674	O75674 [302-325]	O75674 1xPhospho [S323(100)]	0	2593.17	6.25536e+06		High	High	4.793e-05	3.521e-09	4.45	103.7
FALSE	High	[K].EAYSGCSGPVDSECPPPPSSPVHK.[A]	2xCarbamidomethyl [C6; C14]; 1xPhospho [S19(99.6)]	6.30512e-16	5.86138e-05	1	1	2	Q8N556	Q8N556 [246-269]	Q8N556 1xPhospho [S264(99.6)]	0	2621.07	2.9312e+06		High	High	4.793e-05	3.362e-12	4.08	58.59
FALSE	High	[K].ECINAAPDSPSK.[Q]	1xCarbamidomethyl [C2]; 1xPhospho [S9(99.7)]	5.32246e-08	5.86138e-05	1	1	1	Q7Z569	Q7Z569 [109-120]	Q7Z569 1xPhospho [S117(99.7)]	0	1368.55	10823084		High	High	4.793e-05	4.83e-06	3.12	36.72
FALSE	High	[K].ECINAAPDSPSK.[Q]	1xCarbamidomethyl [C2]; 1xDeamidated [N4]; 1xPhospho [S]	0.0305243	0.00211235	1	1	1	Q7Z569	Q7Z569 [109-120]		0	1369.53	617180		High	High	0.001113	0.01434	1.49	40.31
FALSE	High	[K].ECLSLDPEER.[K]	1xCarbamidomethyl [C2]; 1xPhospho [S4(100)]	0.000889848	0.000108823	1	1	2	Q8NI08	Q8NI08 [438-447]	Q8NI08 1xPhospho [S441(100)]	0	1327.52	718858		High	High	6.763e-05	0.0007073	2.57	72.48
FALSE	High	[K].ECPDQLGPSPK.[R]	1xCarbamidomethyl [C2]; 1xPhospho [S9(100)]	0.00757854	0.000288088	1	1	1	Q15596	Q15596 [21-31]	Q15596 1xPhospho [S29(100)]	0	1307.53	1.55428e+06		High	High	0.0001573	0.002542	2.48	46.38
FALSE	High	[K].ECSEAMEVETSVISIDSPQK.[L]	1xCarbamidomethyl [C2]; 1xPhospho [S17(100)]	1.21622e-11	5.86138e-05	1	1	1	Q12888	Q12888 [711-730]	Q12888 1xPhospho [S727(100)]	0	2318.98	563434		High	High	4.793e-05	6.633e-08	3.43	103.11
FALSE	High	[K].ECSEAMEVETSVISIDSPQK.[L]	1xCarbamidomethyl [C2]; 1xOxidation [M6]; 1xPhospho [S17(100)]	6.30512e-16	5.86138e-05	1	1	1	Q12888	Q12888 [711-730]	Q12888 1xPhospho [S727(100)]	0	2334.97	1.24599e+06		High	High	4.793e-05	1.23e-10	5.86	95.56
FALSE	High	[K].EDAEAPGIRDHESL.[-]	1xPhospho [S13(100)]	7.23987e-08	5.86138e-05	1	1	2	P51858	P51858 [227-240]	P51858 1xPhospho [S239(100)]	1	1618.67	1.16881e+06		High	High	4.793e-05	5.666e-06	3.13	61.95
FALSE	High	[K].EDASHQEALGNLPSPSEHK.[L]	1xDeamidated [N11]; 1xPhospho [S14(99.6)]	0.000114132	0.000108823	1	1	2	Q8TER5	Q8TER5 [406-424]	Q8TER5 1xPhospho [S419(99.6)]	0	2126.9	441736		High	High	6.763e-05	0.0002444	2.64	59.19
FALSE	High	[K].EDDDVIVNKPHVSDEEEEEPPFYHHPFK.[L]	1xPhospho [S13(100)]	0.0002848	0.000108823	1	1	2	P18583	P18583 [2117-2144]	P18583 1xPhospho [S2129(100)]	0	3457.49	47739276		High	High	6.763e-05	0.0003921	3.76	88.49
FALSE	High	[K].EDDEEEEDEDASGGDQDQEER.[R]	1xPhospho [S12(100)]	1.77989e-14	5.86138e-05	1	1	1	O60216	O60216 [534-554]	O60216 1xPhospho [S545(100)]	0	2505.82	394571		High	High	4.793e-05	2.34e-09	3.51	28.4
FALSE	High	[K].EDDEEEEDEDASGGDQDQEERR.[W]	1xPhospho [S12(100)]	0.00261296	0.000171195	1	1	1	O60216	O60216 [534-555]	O60216 1xPhospho [S545(100)]	1	2661.92	191172		High	High	9.916e-05	0.001283	2.86	26.73
FALSE	High	[K].EDDGDSCVECWANSEENDTK.[G]	2xCarbamidomethyl [C7; C10]; 1xPhospho [S6(100)]	4.56356e-08	5.86138e-05	1	1	1	Q9H3C7	Q9H3C7 [510-529]	Q9H3C7 1xPhospho [S515(100)]	0	2439.82	503686		High	High	4.793e-05	4.478e-06	2.31	81.04
FALSE	High	[K].EDDGTFGEYSDAEDHKPLK.[K]	1xPhospho [S10(100)]	0.000193794	0.000108823	1	1	2	Q92823	Q92823 [1217-1235]	Q92823 1xPhospho [S1226(100)]	0	2232.9	627338		High	High	6.763e-05	0.0003218	2.46	63.33
FALSE	High	[K].EDDPSYEQSSGEDDGGHVEK.[G]	2xPhospho [S/Y]	1.02905e-07	5.86138e-05	1	1	1	Q96BU1	Q96BU1 [64-83]		0	2339.79	390717		High	High	4.793e-05	6.777e-06	2.43	37.34
FALSE	High	[K].EDDPSYEQSSGEDDGGHVEK.[G]	1xPhospho [S5(98.8)]	1.78254e-07	5.86138e-05	1	1	1	Q96BU1	Q96BU1 [64-83]	Q96BU1 1xPhospho [S68(98.8)]	0	2259.82		No Quan Values	High	High	4.793e-05	8.971e-06	2.39
FALSE	High	[K].EDDPSYEQSSGEDDGGHVEK.[G]	1xDeamidated [Q8]; 2xPhospho [S/Y]	2.01702e-05	0.000108823	1	1	1	Q96BU1	Q96BU1 [64-83]		0	2340.77		No Quan Values	High	High	6.763e-05	0.000101	2.2
FALSE	High	[K].EDDSKDNDSESDYMFMAPGAGAIPK.[N]	1xPhospho [S4(99.5)]	4.96408e-11	5.86138e-05	1	1	1	O14654	O14654 [767-791]	O14654 1xPhospho [S770(99.5)]	1	2770.09	1.15544e+06		High	High	4.793e-05	1.355e-07	3.69	107.57
FALSE	High	[K].EDEEDEEDDDVSHVDEEDCLGVQR.[E]	1xCarbamidomethyl [C19]; 1xPhospho [S12(100)]	3.82497e-05	0.000108823	1	1	1	O75381	O75381 [324-347]	O75381 1xPhospho [S335(100)]	0	2943.06	2.46893e+06		High	High	6.763e-05	0.00014	2.91	74.26
FALSE	High	[K].EDEEDEEDDDVSHVDEEDCLGVQR.[E]	1xCarbamidomethyl [C19]; 1xDeamidated [Q23]; 1xPhospho [S12(100)]	0.0461015	0.00292552	1	1	1	O75381	O75381 [324-347]	O75381 1xPhospho [S335(100)]	0	2944.05		No Quan Values	High	High	0.001642	0.02446	2.68
FALSE	High	[K].EDEEMKTDSDDLLEVCGEDVPQPEEEEFETIER.[F]	1xCarbamidomethyl [C16]; 2xPhospho [T7(100); S9(100)]	2.8484e-10	5.86138e-05	1	1	1	O14646	O14646 [244-276]	O14646 2xPhospho [T250(100); S252(100)]	1	4101.59	742644		High	High	4.793e-05	3.333e-07	3.11	120.78
FALSE	High	[K].EDEEMKTDSDDLLEVCGEDVPQPEEEEFETIER.[F]	1xCarbamidomethyl [C16]; 1xOxidation [M5]; 2xPhospho [T7(100); S9(100)]	0.00221807	0.000171195	1	1	1	O14646	O14646 [244-276]	O14646 2xPhospho [T250(100); S252(100)]	1	4117.59		No Quan Values	High	High	9.916e-05	0.001169	2.05
FALSE	High	[K].EDEEMKTDSDDLLEVCGEDVPQPEEEEFETIER.[F]	1xCarbamidomethyl [C16]; 1xDeamidated [Q22]; 1xOxidation [M5]; 2xPhospho [T7(100); S9(100)]	0.0200849	0.00114624	1	1	1	O14646	O14646 [244-276]	O14646 2xPhospho [T250(100); S252(100)]	1	4118.57		No Quan Values	High	High	0.0006133	0.007091	2.32
FALSE	High	[K].EDEGEIQPENKEDSIENVR.[E]	1xPhospho [S14(100)]	8.47084e-05	0.000108823	1	1	1	A0MZ66	A0MZ66 [606-624]	A0MZ66 1xPhospho [S619(100)]	1	2309.98		No Quan Values	High	High	6.763e-05	0.0002102	2.23
FALSE	High	[K].EDELMEFSDLESDSEEKPCAKPR.[R]	1xCarbamidomethyl [C19]; 2xPhospho [S8(100); S]	3.41265e-09	5.86138e-05	1	1	1	Q9P2D1	Q9P2D1 [1570-1592]	Q9P2D1 2xPhospho [S1577(100); S]	0	2901.12	1.39853e+06		High	High	4.793e-05	1.188e-06	3.68	98.15
FALSE	High	[K].EDGAISTIVLRGSTDNLMDDIER.[A]	1xPhospho [T7(99.3)]	5.65728e-09	5.86138e-05	1	1	1	P50990	P50990 [368-390]	P50990 1xPhospho [T374(99.3)]	1	2600.19	445690		High	High	4.793e-05	1.534e-06	2.82	121.24
FALSE	High	[K].EDGEEPPGTSQTSPEEFTDAK.[H]	1xPhospho [S13(100)]	1.08459e-15	5.86138e-05	1	1	1	Q68CQ4	Q68CQ4 [141-161]	Q68CQ4 1xPhospho [S153(100)]	0	2330.92	2130442		High	High	4.793e-05	5.558e-10	4.36	69.27
FALSE	High	[K].EDGHRTSTSAVPNLFVPLNTNPK.[E]	1xPhospho [T/S]	0.00312366	0.000227989	1	1	1	P35611	P35611 [475-497]		1	2574.23	304807		High	High	0.0001272	0.001428	1.78	106.58
FALSE	High	[K].EDGLLPKPLSSGGEEEEKPR.[G]	2xPhospho [S10(100); S11(100)]	4.85618e-11	5.86138e-05	1	1	2	Q8N163	Q8N163 [617-636]	Q8N163 2xPhospho [S626(100); S627(100)]	0	2327.02	1.52188e+06		High	High	4.793e-05	1.342e-07	4.11	90.24
FALSE	High	[K].EDGLLPKPLSSGGEEEEKPR.[G]	1xPhospho [S11(99.4)]	1.60254e-13	5.86138e-05	1	1	1	Q8N163	Q8N163 [617-636]	Q8N163 1xPhospho [S627(99.4)]	0	2247.05	1.37028e+06		High	High	4.793e-05	7.193e-09	3.82	80.34
FALSE	High	[K].EDHEETKLSVGDIENK.[H]	1xPhospho [S9(100)]	7.41941e-05	0.000108823	1	1	1	Q8WUM9	Q8WUM9 [280-295]	Q8WUM9 1xPhospho [S288(100)]	1	1922.84	409973		High	High	6.763e-05	0.0001967	3.02	65.96
FALSE	High	[K].EDIESDGKETLETISNEEQTPLLK.[K]	1xPhospho [T10(99.2)]	3.38307e-13	5.86138e-05	1	1	2	Q8NHP6	Q8NHP6 [269-292]	Q8NHP6 1xPhospho [T278(99.2)]	1	2798.29	2236019		High	High	4.793e-05	1.054e-08	5.58	116.82
FALSE	High	[K].EDILENEDEQNSPPKK.[G]	1xPhospho [S12(100)]	4.90423e-09	5.86138e-05	1	1	6	Q9NTI5	Q9NTI5 [1272-1287]	Q9NTI5 1xPhospho [S1283(100)]	1	1964.85	5777568		High	High	4.793e-05	1.43e-06	3.55	51.4
FALSE	High	[K].EDILENEDEQNSPPKK.[G]	1xDeamidated [N11]; 1xPhospho [S12(100)]	9.77855e-05	0.000108823	1	1	3	Q9NTI5	Q9NTI5 [1272-1287]	Q9NTI5 1xPhospho [S1283(100)]	1	1965.83	674765		High	High	6.763e-05	0.0002259	3.47	51.81
FALSE	High	[K].EDKEPGEDCPSPQPAPASPR.[D]	1xCarbamidomethyl [C9]; 2xPhospho [S11(100); S18(100)]	9.47067e-07	5.86138e-05	1	1	1	Q86YN6	Q86YN6 [246-265]	Q86YN6 2xPhospho [S256(100); S263(100)]	1	2323.89	1.06974e+06		High	High	4.793e-05	2.111e-05	3.43	41.06
FALSE	High	[K].EDKEPGEDCPSPQPAPASPR.[D]	1xCarbamidomethyl [C9]; 1xPhospho [S11(100)]	0.00027256	0.000108823	1	1	1	Q86YN6	Q86YN6 [246-265]	Q86YN6 1xPhospho [S256(100)]	1	2243.93	200759		High	High	6.763e-05	0.0003823	2.63	41.66
FALSE	High	[K].EDKPKPVRDEYEYVSDDGELK.[I]	1xPhospho [S15(100)]	2.09163e-08	5.86138e-05	1	1	4	O75151	O75151 [667-687]	O75151 1xPhospho [S681(100)]	1	2591.15	5409917		High	High	4.793e-05	3.004e-06	2.68	63.06
FALSE	High	[K].EDKPPLAPSGGTEGPEQPPPPCPSQTGSPPVGLIK.[G]	1xCarbamidomethyl [C22]; 1xPhospho [S28(100)]	6.30512e-16	5.86138e-05	1	1	3	Q8WWM7	Q8WWM7 [607-641]	Q8WWM7 1xPhospho [S634(100)]	0	3598.71	24870806		High	High	4.793e-05	4.287e-13	7.62	99.01
FALSE	High	[K].EDKPPLAPSGGTEGPEQPPPPCPSQTGSPPVGLIK.[G]	1xCarbamidomethyl [C22]; 1xDeamidated [Q25]; 1xPhospho [S/T]	0.000486681	0.000108823	1	1	1	Q8WWM7	Q8WWM7 [607-641]		0	3599.7		No Quan Values	High	High	6.763e-05	0.0005155	2.79
FALSE	High	[K].EDKPPLAPSGGTEGPEQPPPPCPSQTGSPPVGLIK.[G]	1xCarbamidomethyl [C22]; 2xDeamidated [Q17; Q25]; 1xPhospho [S/T]	0.0316625	0.00216287	1	1	1	Q8WWM7	Q8WWM7 [607-641]		0	3600.68		No Quan Values	High	High	0.001138	0.01517	2.7
FALSE	High	[K].EDKSPETGTAGGSSTASYSAGR.[G]	1xPhospho [S4(100)]	7.63733e-15	5.86138e-05	1	1	1	Q8NFC6	Q8NFC6 [2472-2493]	Q8NFC6 1xPhospho [S2475(100)]	1	2195.91	2.32673e+06		High	High	4.793e-05	1.52e-09	3.63	34.56
FALSE	High	[K].EDLEDLEEEEVSDMGNDDPEMGER.[A]	1xOxidation [M]; 1xPhospho [S12(100)]	6.30512e-16	5.86138e-05	1	1	3	O00566	O00566 [128-151]	O00566 1xPhospho [S139(100)]	0	2878.04	4.47528e+06		High	High	4.793e-05	6.984e-13	5.42	94.33
FALSE	High	[K].EDLEDLEEEEVSDMGNDDPEMGER.[A]	2xOxidation [M14; M21]; 1xPhospho [S12(100)]	1.10296e-13	5.86138e-05	1	1	3	O00566	O00566 [128-151]	O00566 1xPhospho [S139(100)]	0	2894.04	813315		High	High	4.793e-05	5.963e-09	3.69	88.18
FALSE	High	[K].EDLEDLEEEEVSDMGNDDPEMGER.[A]	1xPhospho [S12(100)]	4.17814e-05	0.000108823	1	1	3	O00566	O00566 [128-151]	O00566 1xPhospho [S139(100)]	0	2862.05	10919907		High	High	6.763e-05	0.0001465	4	105.92
FALSE	High	[K].EDLLSPINQNTLQR.[S]	1xPhospho [S5(100)]	0.0325414	0.00237802	1	1	1	Q6R327	Q6R327 [1392-1405]	Q6R327 1xPhospho [S1396(100)]	0	1720.83	140322		High	High	0.001244	0.0158	1.17	103.88
FALSE	High	[K].EDLPAENGETKTEESPASDEAGEK.[E]	1xDeamidated [N7]; 2xPhospho [S18(100); T/S]	9.06344e-07	5.86138e-05	1	1	1	P05114	P05114 [72-95]	P05114 2xPhospho [S89(100); T/S]	1	2694.02	391379		High	High	4.793e-05	2.061e-05	3.15	51.6
FALSE	High	[K].EDLSPAFDHSPNK.[I]	1xPhospho [S10(100)]	4.574e-12	5.86138e-05	1	1	2	P17706	P17706 [295-307]	P17706 1xPhospho [S304(100)]	0	1536.64	10668181		High	High	4.793e-05	4.019e-08	4.08	59.68
FALSE	High	[K].EDLTDLEQPGSPGYSTATEPGSSELGVPEQPDLQEGTHVEK.[S]	1xPhospho [T4(98.8)]	6.30512e-16	5.86138e-05	1	1	1	Q92538	Q92538 [304-344]	Q92538 1xPhospho [T307(98.8)]	0	4403.96	1.96195e+06		High	High	4.793e-05	3.003e-11	3.72	105.1
FALSE	High	[K].EDLTDLEQPGSPGYSTATEPGSSELGVPEQPDLQEGTHVEK.[S]	1xDeamidated [Q34]; 1xPhospho [Y14(97.5)]	6.30512e-16	5.86138e-05	1	1	1	Q92538	Q92538 [304-344]	Q92538 1xPhospho [Y317(97.5)]	0	4404.94		No Quan Values	High	High	4.793e-05	9.158e-12	4.44
FALSE	High	[K].EDNSEGEEILEEVGGDLEEEDDHHMEFCR.[V]	1xCarbamidomethyl [C28]; 1xPhospho [S4(100)]	6.30512e-16	5.86138e-05	1	1	1	Q14839	Q14839 [425-453]	Q14839 1xPhospho [S428(100)]	0	3528.34	4.58353e+06		High	High	4.793e-05	6.305e-16	7.73	121.54
FALSE	High	[K].EDNSEGEEILEEVGGDLEEEDDHHMEFCR.[V]	1xCarbamidomethyl [C28]; 1xOxidation [M25]; 1xPhospho [S4(100)]	6.30512e-16	5.86138e-05	1	1	4	Q14839	Q14839 [425-453]	Q14839 1xPhospho [S428(100)]	0	3544.33	6508719		High	High	4.793e-05	1.379e-14	5.64	119.35
FALSE	High	[K].EDNSEGEEILEEVGGDLEEEDDHHMEFCR.[V]	1xCarbamidomethyl [C28]; 1xDeamidated [N3]; 1xOxidation [M25]; 1xPhospho [S4(100)]	0.000413279	0.000108823	1	1	2	Q14839	Q14839 [425-453]	Q14839 1xPhospho [S428(100)]	0	3545.32	195980		High	High	6.763e-05	0.0004739	2.06	118.27
FALSE	High	[K].EDNSSEEEEEIEPFPEER.[E]	1xPhospho [S]	1.07123e-10	5.86138e-05	1	1	1	Q4LE39	Q4LE39 [292-309]		0	2273.86	1.73109e+06		High	High	4.793e-05	2.01e-07	4.24	89.95
FALSE	High	[K].EDPQEMPHSPLGSMPEIR.[D]	1xPhospho [S9(100)]	0.0276809	0.00184899	1	1	1	Q9HB58	Q9HB58 [236-253]	Q9HB58 1xPhospho [S244(100)]	0	2129.9	201810		High	High	0.0009849	0.01216	1.42	96.48
FALSE	High	[K].EDPQEMPHSPLGSMPEIR.[D]	1xDeamidated [Q4]; 1xPhospho [S9(100)]	0.208425	0.00933345	1	1	1	Q9HB58	Q9HB58 [236-253]	Q9HB58 1xPhospho [S244(100)]	0	2130.89		No Quan Values	High	High	0.004981	0.09948	1.43
FALSE	High	[K].EDQEAAELLSEPEEESER.[H]	1xPhospho [S10(100)]	3.28202e-08	5.86138e-05	1	1	1	Q63HN8	Q63HN8 [1249-1266]	Q63HN8 1xPhospho [S1258(100)]	0	2169.87	2.69438e+06		High	High	4.793e-05	3.769e-06	3.69	82.29
FALSE	High	[K].EDQEGSGGDYMPMNNWGSGNGR.[G]	1xPhospho [S6(100)]	1.26796e-07	5.86138e-05	1	1	2	O14654	O14654 [478-499]	O14654 1xPhospho [S483(100)]	0	2437.88	236282		High	High	4.793e-05	7.54e-06	2.98	90.71
FALSE	High	[K].EDQEGSGGDYMPMNNWGSGNGR.[G]	1xDeamidated [N]; 1xPhospho [S6(100)]	4.45768e-15	5.86138e-05	1	1	7	O14654	O14654 [478-499]	O14654 1xPhospho [S483(100)]	0	2438.86	2.56072e+06		High	High	4.793e-05	1.15e-09	4.22	91.93
FALSE	High	[K].EDQEGSGGDYMPMNNWGSGNGR.[G]	2xDeamidated [N15; N20]; 1xPhospho [S6(100)]	3.76303e-07	5.86138e-05	1	1	2	O14654	O14654 [478-499]	O14654 1xPhospho [S483(100)]	0	2439.85	604362		High	High	4.793e-05	1.314e-05	2.39	90.1
FALSE	High	[K].EDQEGSGGDYMPMNNWGSGNGR.[G]	1xDeamidated [N20]; 1xOxidation [M]; 1xPhospho [S6(100)]	2.95497e-07	5.86138e-05	1	1	3	O14654	O14654 [478-499]	O14654 1xPhospho [S483(100)]	0	2454.86	427212		High	High	4.793e-05	1.164e-05	2.52	75.3
FALSE	High	[K].EDQFNGSPPRPQPR.[G]	1xDeamidated [N5]; 1xPhospho [S7(100)]	0.00017167	0.000108823	1	1	4	Q69YN4	Q69YN4 [167-180]	Q69YN4 1xPhospho [S173(100)]	0	1705.73	4.79992e+06		High	High	6.763e-05	0.0003018	2.29	49.48
FALSE	High	[K].EDQFNGSPPRPQPR.[G]	1xPhospho [S7(100)]	0.0500799	0.00307651	1	1	1	Q69YN4	Q69YN4 [167-180]	Q69YN4 1xPhospho [S173(100)]	0	1704.75	416787		High	High	0.001713	0.02655	1.81	48.05
FALSE	High	[K].EDSCSGSDAGSAAGSTYEPSPMR.[L]	1xCarbamidomethyl [C4]; 1xPhospho [S/T/Y]	1.28978e-08	5.86138e-05	1	1	1	Q6AI08	Q6AI08 [666-688]		0	2398.88	356414		High	High	4.793e-05	2.348e-06	2.6	63.05
FALSE	High	[K].EDSCSGSDAGSAAGSTYEPSPMR.[L]	1xCarbamidomethyl [C4]; 2xPhospho [S/T/Y]	1.23431e-08	5.86138e-05	1	1	2	Q6AI08	Q6AI08 [666-688]		0	2478.85	657002		High	High	4.793e-05	2.291e-06	2.87	66.08
FALSE	High	[K].EDSDEMPSECISR.[R]	1xCarbamidomethyl [C10]; 1xPhospho [S3(100)]	1.90402e-07	5.86138e-05	1	1	2	Q96LT9	Q96LT9 [379-391]	Q96LT9 1xPhospho [S381(100)]	0	1634.57	2.77687e+06		High	High	4.793e-05	9.279e-06	3.16	59.48
FALSE	High	[K].EDSLSEESADAR.[S]	2xPhospho [S3(100); S5(100)]	0.000266637	0.000108823	1	1	1	Q9BVS4	Q9BVS4 [378-389]	Q9BVS4 2xPhospho [S380(100); S382(100)]	0	1468.49	666109		High	High	6.763e-05	0.0003796	2.27	39.56
FALSE	High	[K].EDSLSEESADAR.[S]	1xPhospho [S3(100)]	1.10456e-06	0.000108823	1	1	1	Q9BVS4	Q9BVS4 [378-389]	Q9BVS4 1xPhospho [S380(100)]	0	1388.52	904586		High	High	6.763e-05	2.281e-05	2.3	38.29
FALSE	High	[K].EDSQPPTPVSQR.[S]	1xPhospho [S3(100)]	0.0110339	0.00058336	1	1	2	Q92785	Q92785 [242-253]	Q92785 1xPhospho [S244(100)]	0	1420.61	3158190		High	High	0.0003061	0.003438	1.52	42.06
FALSE	High	[K].EDSTSIKGNSDQDSFLHENSLHQEESQK.[E]	1xPhospho [S/T]	3.19492e-09	5.86138e-05	1	1	1	Q8N573	Q8N573 [439-466]		1	3269.39	248728		High	High	4.793e-05	1.146e-06	2.83	65.03
FALSE	High	[K].EDTDHEEKASNEDVTK.[A]	1xPhospho [S10(100)]	0.0243304	0.00158738	1	1	1	O75475	O75475 [120-135]	O75475 1xPhospho [S129(100)]	1	1926.76	299729		High	High	0.0008589	0.00969	2.3	19.76
FALSE	High	[K].EDTDHEEKASNEDVTK.[A]	2xPhospho [T3(100); S10(100)]	0.109157	0.00531396	1	1	1	O75475	O75475 [120-135]	O75475 2xPhospho [T122(100); S129(100)]	1	2006.73	711967		High	High	0.002894	0.05304	1.57	21.45
FALSE	High	[K].EDTPTSSLDSLSSPSPVTTAVPGPPGPDK.[N]	1xPhospho [S15(100)]	6.30512e-16	5.86138e-05	1	1	1	A1A4S6	A1A4S6 [631-659]	A1A4S6 1xPhospho [S645(100)]	0	2916.34		No Quan Values	High	High	4.793e-05	5.214e-13	4.38
FALSE	High	[K].EDTSFAENDIK.[E]	1xPhospho [S4(99.5)]	0.00237401	0.000171195	1	1	1	P38398	P38398 [1161-1171]	P38398 1xPhospho [S1164(99.5)]	0	1348.53	612394		High	High	9.916e-05	0.001217	2.12	61.55
FALSE	High	[K].EDVEVVGGSDGEGAIGLSSDPK.[S]	1xPhospho [S9(100)]	1.0909e-13	5.86138e-05	1	1	1	Q8NHZ8	Q8NHZ8 [34-55]	Q8NHZ8 1xPhospho [S42(100)]	0	2196.95	2.11929e+06		High	High	4.793e-05	5.924e-09	5.64	91.88
FALSE	High	[K].EDVSASGPSPEATQLAK.[Q]	1xPhospho [S9(100)]	2.25887e-08	5.86138e-05	1	1	1	Q96T58	Q96T58 [2151-2167]	Q96T58 1xPhospho [S2159(100)]	0	1766.78	1.82503e+06		High	High	4.793e-05	3.119e-06	3.29	62.52
FALSE	High	[K].EDVSISPGEFEHNFLGENK.[V]	1xPhospho [S6(100)]	0.000211643	0.000108823	1	1	2	Q99550	Q99550 [262-280]	Q99550 1xPhospho [S267(100)]	0	2227.95	875233		High	High	6.763e-05	0.0003356	2.33	119.76
FALSE	High	[K].EDVSTLIGDDLASCKDETDESSKEETEPQVLK.[F]	1xCarbamidomethyl [C14]; 1xDeamidated [Q29]; 2xPhospho [S/T]	1.29613e-07	5.86138e-05	1	1	1	Q9BV44	Q9BV44 [195-226]		2	3728.55		No Quan Values	High	High	4.793e-05	7.644e-06	4.94
FALSE	High	[K].EDVSTLIGDDLASCKDETDESSKEETEPQVLK.[F]	1xCarbamidomethyl [C14]; 2xPhospho [S4(98.6); T26(96)]	1.24647e-06	0.000108823	1	1	1	Q9BV44	Q9BV44 [195-226]	Q9BV44 2xPhospho [S198(98.6); T220(96)]	2	3727.57	1.60814e+06		High	High	6.763e-05	2.429e-05	4.6	107.81
FALSE	High	[K].EDYPHTQGDFSFDEDSSDALSPDQPASQESQGSAASPSEPK.[V]	1xPhospho [S36(100)]	6.30512e-16	5.86138e-05	1	1	3	Q9ULH7	Q9ULH7 [165-205]	Q9ULH7 1xPhospho [S200(100)]	0	4420.78	1579168		High	High	4.793e-05	7.73e-15	6.19	94.71
FALSE	High	[K].EEADENYNSVNTR.[M]	1xPhospho [S9(100)]	2.32842e-13	5.86138e-05	1	1	1	Q12846	Q12846 [109-121]	Q12846 1xPhospho [S117(100)]	0	1620.62	490830		High	High	4.793e-05	8.727e-09	4	34.65
FALSE	High	[K].EEAGETSPADESGAPK.[S]	1xPhospho [S7(100)]	8.35623e-16	5.86138e-05	1	1	1	Q9UKY1	Q9UKY1 [642-657]	Q9UKY1 1xPhospho [S648(100)]	0	1654.65	2295537		High	High	4.793e-05	4.825e-10	4.1	30.59
FALSE	High	[K].EEALDDAEEPESPPPPPRSPSPEPTVVDTPSHASQSAR.[F]	1xDeamidated [Q35]; 3xPhospho [S12(100); T25(97.6); S/T]	2.94049e-08	5.86138e-05	1	1	1	Q9P2R6	Q9P2R6 [1095-1132]	Q9P2R6 3xPhospho [S1106(100); T1119(97.6); S/T]	1	4246.74		No Quan Values	High	High	4.793e-05	3.57e-06	3.78
FALSE	High	[K].EEALQMSSPGR.[K]	1xPhospho [S]	0.00135463	0.000108823	1	1	1	Q76L83	Q76L83 [433-443]		0	1284.53	434332		High	High	6.763e-05	0.000887	2.55	52.42
FALSE	High	[K].EEAPASPLRPLYPQISPLK.[I]	1xPhospho [S6(100)]	4.70945e-15	5.86138e-05	1	1	6	P85037	P85037 [208-226]	P85037 1xPhospho [S213(100)]	0	2186.13	12548653		High	High	4.793e-05	1.184e-09	4.6	113.61
FALSE	High	[K].EEAPASPLRPLYPQISPLK.[I]	2xPhospho [S6(100); S16(100)]	1.65625e-13	5.86138e-05	1	1	8	P85037	P85037 [208-226]	P85037 2xPhospho [S213(100); S223(100)]	0	2266.09	140231239		High	High	4.793e-05	7.343e-09	5.26	117.48
FALSE	High	[K].EEAPASPLRPLYPQISPLK.[I]	1xDeamidated [Q14]; 2xPhospho [S6(100); S16(100)]	6.09349e-14	5.86138e-05	1	1	2	P85037	P85037 [208-226]	P85037 2xPhospho [S213(100); S223(100)]	0	2267.08	1.97396e+06		High	High	4.793e-05	4.397e-09	4.47	119.99
FALSE	High	[K].EEAPASPLRPLYPQISPLK.[I]	1xDeamidated [Q14]; 1xPhospho [S16(100)]	3.06966e-06	0.000108823	1	1	3	P85037	P85037 [208-226]	P85037 1xPhospho [S223(100)]	0	2187.11	242409		High	High	6.763e-05	3.866e-05	2.56	116.19
FALSE	High	[K].EEATYGVWAERDSDDERPSFGGK.[R]	1xPhospho [S13(100)]	6.30512e-16	5.86138e-05	1	1	10	Q9UBB9	Q9UBB9 [47-69]	Q9UBB9 1xPhospho [S59(100)]	1	2681.12	7.17752e+07		High	High	4.793e-05	1.156e-13	4.38	85.37
FALSE	High	[K].EECPRPMSISPPDFSPK.[T]	1xCarbamidomethyl [C3]; 1xPhospho [S10(99.6)]	5.39974e-14	5.86138e-05	1	1	2	P46821	P46821 [1611-1627]	P46821 1xPhospho [S1620(99.6)]	0	2053.88	575270		High	High	4.793e-05	4.139e-09	3.99	97.93
FALSE	High	[K].EECPRPMSISPPDFSPK.[T]	1xCarbamidomethyl [C3]; 3xPhospho [S8(100); S10(100); S15(100)]	7.78034e-09	5.86138e-05	1	1	7	P46821	P46821 [1611-1627]	P46821 3xPhospho [S1618(100); S1620(100); S1625(100)]	0	2213.81	6422622		High	High	4.793e-05	1.805e-06	5.62	102.45
FALSE	High	[K].EECPRPMSISPPDFSPK.[T]	1xCarbamidomethyl [C3]; 2xPhospho [S8(100); S10(100)]	1.1084e-12	5.86138e-05	1	1	12	P46821	P46821 [1611-1627]	P46821 2xPhospho [S1618(100); S1620(100)]	0	2133.84	7.91023e+06		High	High	4.793e-05	1.941e-08	5.35	101.46
FALSE	High	[K].EECPRPMSISPPDFSPK.[T]	1xCarbamidomethyl [C3]; 1xOxidation [M7]; 2xPhospho [S8(100); S10(100)]	2.38385e-06	0.000108823	1	1	2	P46821	P46821 [1611-1627]	P46821 2xPhospho [S1618(100); S1620(100)]	0	2149.84	780085		High	High	6.763e-05	3.388e-05	3.56	87.85
FALSE	High	[K].EECPRPMSISPPDFSPK.[T]	1xCarbamidomethyl [C3]; 1xOxidation [M7]; 1xPhospho [S10(99.2)]	0.0123573	0.000700959	1	1	1	P46821	P46821 [1611-1627]	P46821 1xPhospho [S1620(99.2)]	0	2069.87		No Quan Values	High	High	0.0003654	0.003832	1.94
FALSE	High	[K].EECSSTESTQQEHEDAPSTK.[L]	1xCarbamidomethyl [C3]; 2xPhospho [S4(100); S5(99.3)]	1.38606e-09	5.86138e-05	1	1	1	Q86UU1	Q86UU1 [689-708]	Q86UU1 2xPhospho [S692(100); S693(99.3)]	0	2439.85	613317		High	High	4.793e-05	7.47e-07	1.98	28.42
FALSE	High	[K].EECSSTESTQQEHEDAPSTK.[L]	1xCarbamidomethyl [C3]; 1xPhospho [S5(98.9)]	0.137325	0.00636281	1	1	1	Q86UU1	Q86UU1 [689-708]	Q86UU1 1xPhospho [S693(98.9)]	0	2359.89	159342		High	High	0.003473	0.06558	1.05	25.69
FALSE	High	[K].EEDAPHREDYFEPISPDR.[N]	1xPhospho [S15(100)]	6.30512e-16	5.86138e-05	1	1	4	Q69YN4	Q69YN4 [208-225]	Q69YN4 1xPhospho [S222(100)]	1	2281.94	5.83975e+06		High	High	4.793e-05	2.791e-10	5.13	77.6
FALSE	High	[K].EEDCHSPTSKPPKPDQPLK.[V]	1xCarbamidomethyl [C4]; 1xDeamidated [Q16]; 1xPhospho [S6(98.8)]	7.93224e-14	5.86138e-05	1	1	5	P23588	P23588 [454-472]	P23588 1xPhospho [S459(98.8)]	0	2271	18583389		High	High	4.793e-05	5.023e-09	3.57	39.43
FALSE	High	[K].EEDCHSPTSKPPKPDQPLK.[V]	1xCarbamidomethyl [C4]; 1xPhospho [S6(98.9)]	2.0885e-15	5.86138e-05	1	1	10	P23588	P23588 [454-472]	P23588 1xPhospho [S459(98.9)]	0	2270.02	2.76211e+08		High	High	4.793e-05	7.814e-10	3.39	36.59
FALSE	High	[K].EEDEEPESPPEK.[K]	1xPhospho [S8(100)]	1.01397e-10	5.86138e-05	1	1	13	Q9H1E3	Q9H1E3 [207-218]	Q9H1E3 1xPhospho [S214(100)]	0	1494.55	337645992		High	High	4.793e-05	1.96e-07	4.53	33.53
FALSE	High	[K].EEDEEPESPPEKK.[T]	1xPhospho [S8(100)]	0.000659153	0.000108823	1	1	5	Q9H1E3	Q9H1E3 [207-219]	Q9H1E3 1xPhospho [S214(100)]	1	1622.65	495854		High	High	6.763e-05	0.000607	2.45	26.62
FALSE	High	[K].EEDGSLSLDGADSTGVVAK.[L]	1xPhospho [S5(100)]	3.31828e-08	5.86138e-05	1	1	1	Q13263	Q13263 [677-695]	Q13263 1xPhospho [S681(100)]	0	1929.83	916770		High	High	4.793e-05	3.792e-06	3.03	83.09
FALSE	High	[K].EEDGSVELESQVQK.[D]	1xPhospho [S5(100)]	6.38412e-09	5.86138e-05	1	1	1	Q96B23	Q96B23 [30-43]	Q96B23 1xPhospho [S34(100)]	0	1656.7	1.67911e+06		High	High	4.793e-05	1.634e-06	2.93	60.24
FALSE	High	[K].EEDLGSPTGELTSK.[I]	1xPhospho [S6(100)]	0.00266312	0.000171195	1	1	1	Q8ND04	Q8ND04 [464-477]	Q8ND04 1xPhospho [S469(100)]	0	1542.66	1.06151e+06		High	High	9.916e-05	0.001304	2.16	69.32
FALSE	High	[K].EEDTPSDNDSGICMSPESYLGSPQHSPSTR.[G]	1xCarbamidomethyl [C13]; 1xDeamidated [Q24]; 1xPhospho [S/T/Y]	5.32855e-10	5.86138e-05	1	1	1	P18848	P18848 [210-239]		0	3361.31		No Quan Values	High	High	4.793e-05	4.571e-07	3.94
FALSE	High	[K].EEEAPAAPSLATSPALGHPESTPK.[S]	1xPhospho [S13(98.8)]	6.30512e-16	5.86138e-05	1	1	1	Q8N3F8	Q8N3F8 [435-458]	Q8N3F8 1xPhospho [S447(98.8)]	0	2467.14	1.65609e+06		High	High	4.793e-05	1.436e-14	5.05	82.85
FALSE	High	[K].EEECDSEGDGYGSDSNIPR.[S]	1xCarbamidomethyl [C4]; 1xPhospho [S6(98.6)]	0.0320961	0.00221572	1	1	1	Q8IWB9	Q8IWB9 [348-366]	Q8IWB9 1xPhospho [S353(98.6)]	0	2195.77	319624		High	High	0.001164	0.01554	1.14	55.6
FALSE	High	[K].EEEDKDDEEKPKIEDVGSDEEDDSGK.[D]	1xPhospho [S18(100)]	1.49293e-14	5.86138e-05	1	1	3	P08238	P08238 [238-263]	P08238 1xPhospho [S255(100)]	2	3046.21	1.26607e+08		High	High	4.793e-05	2.142e-09	3.29	45.18
FALSE	High	[K].EEEDQPSTSATQSSPAPGQSK.[K]	1xPhospho [S14(100)]	6.30512e-16	5.86138e-05	1	1	2	Q09472	Q09472 [1025-1045]	Q09472 1xPhospho [S1038(100)]	0	2240.92	5.63282e+06		High	High	4.793e-05	7.676e-11	4.37	31.56
FALSE	High	[K].EEEDQPSTSATQSSPAPGQSK.[K]	1xDeamidated [Q12]; 1xPhospho [T/S]	0.0665751	0.00369064	1	1	1	Q09472	Q09472 [1025-1045]		0	2241.9	152506		High	High	0.002035	0.03439	1.26	33.23
FALSE	High	[K].EEEEDDDEDEDEEDDVSEGSEVPESDRPAGAQHHQLNGER.[G]	1xDeamidated [N37]; 1xPhospho [S17(100)]	6.30512e-16	5.86138e-05	1	1	3	Q6SPF0	Q6SPF0 [329-368]	Q6SPF0 1xPhospho [S345(100)]	0	4604.74	7343762		High	High	4.793e-05	8.633e-15	5.11	56.42
FALSE	High	[K].EEEEDDDEDEDEEDDVSEGSEVPESDRPAGAQHHQLNGER.[G]	2xDeamidated [Q32; Q/N]; 2xPhospho [S17(98.7); S20(98.7)]	6.30512e-16	5.86138e-05	1	1	2	Q6SPF0	Q6SPF0 [329-368]	Q6SPF0 2xPhospho [S345(98.7); S348(98.7)]	0	4685.69	346364		High	High	4.793e-05	3.711e-10	4.42	57.19
FALSE	High	[K].EEEEDGQEGSIHNLPLVTSQRPFYDGPMPTPR.[Q]	1xPhospho [S10(100)]	4.91544e-13	5.86138e-05	1	1	2	O75717	O75717 [398-429]	O75717 1xPhospho [S407(100)]	0	3705.65	17169796		High	High	4.793e-05	1.282e-08	4.69	111.94
FALSE	High	[K].EEEEDGQEGSIHNLPLVTSQRPFYDGPMPTPR.[Q]	1xOxidation [M28]; 1xPhospho [S10(100)]	1.64624e-12	5.86138e-05	1	1	1	O75717	O75717 [398-429]	O75717 1xPhospho [S407(100)]	0	3721.65	1.22442e+06		High	High	4.793e-05	2.378e-08	4.17	103.91
FALSE	High	[K].EEEEDGTGSPQLNNR.[-]	1xPhospho [S9(100)]	2.797e-07	5.86138e-05	1	1	4	P49407	P49407 [404-418]	P49407 1xPhospho [S412(100)]	0	1754.69	3767666		High	High	4.793e-05	1.129e-05	2.3	34.37
FALSE	High	[K].EEEEDGTGSPQLNNR.[-]	1xDeamidated [N13]; 1xPhospho [S9(100)]	1.60015e-05	0.000108823	1	1	4	P49407	P49407 [404-418]	P49407 1xPhospho [S412(100)]	0	1755.67	1.15435e+06		High	High	6.763e-05	8.977e-05	3.17	36.48
FALSE	High	[K].EEEEEEEEEEEEEEEDENDDSKSPGK.[G]	1xPhospho [S23(100)]	6.30512e-16	5.86138e-05	1	1	1	P46100	P46100 [1450-1475]	P46100 1xPhospho [S1472(100)]	1	3207.12	1266426		High	High	4.793e-05	6.305e-16	6.16	42.81
FALSE	High	[K].EEEEEEEEEINIYAVTEEESDEEGSQEK.[G]	1xPhospho [S20(100)]	6.30512e-16	5.86138e-05	1	1	8	Q9ULR0	Q9ULR0 [203-230]	Q9ULR0 1xPhospho [S222(100)]	0	3411.32	931240		High	High	4.793e-05	1.2e-15	5.53	106.55
FALSE	High	[K].EEEEEEEEEINIYAVTEEESDEEGSQEK.[G]	1xDeamidated [N/Q]; 1xPhospho [S/T/Y]	9.16358e-07	5.86138e-05	1	1	2	Q9ULR0	Q9ULR0 [203-230]		0	3412.3		No Quan Values	High	High	4.793e-05	2.083e-05	3.49
FALSE	High	[K].EEEEEEEEEINIYAVTEEESDEEGSQEK.[G]	2xDeamidated [N11; Q26]; 1xPhospho [S20(100)]	6.54089e-13	5.86138e-05	1	1	2	Q9ULR0	Q9ULR0 [203-230]	Q9ULR0 1xPhospho [S222(100)]	0	3413.28		No Quan Values	High	High	4.793e-05	1.48e-08	3.46
FALSE	High	[K].EEEEEEEGNQETAEFLLSSEEIETK.[D]	1xDeamidated [Q10]; 2xPhospho [S18(100); S19(100)]	0.0340836	0.00247943	1	1	1	Q9HAW4	Q9HAW4 [666-690]	Q9HAW4 2xPhospho [S683(100); S684(100)]	0	3089.18		No Quan Values	High	High	0.001321	0.01694	1.45
FALSE	High	[K].EEEEEERPGTSPPPAPGR.[S]	1xPhospho [T/S]	4.62453e-12	5.86138e-05	1	1	1	Q68DQ2	Q68DQ2 [29-46]		0	2043.87	402753		High	High	4.793e-05	4.033e-08	2.83	42.63
FALSE	High	[K].EEEEGISQESSEEEQ.[-]	2xPhospho [S10(100); S11(100)]	6.30512e-16	5.86138e-05	1	1	11	P17096	P17096 [93-107]	P17096 2xPhospho [S102(100); S103(100)]	0	1898.61	3.64575e+06		High	High	4.793e-05	2.969e-10	5.5	38.64
FALSE	High	[K].EEEEGISQESSEEEQ.[-]	1xPhospho [S]	0.000542534	0.000108823	1	1	2	P17096	P17096 [93-107]		0	1818.64	1.45364e+06		High	High	6.763e-05	0.0005456	2.96	38.75
FALSE	High	[K].EEEEGQEEEEEEDEGAKSDQAEEGGSEK.[E]	1xPhospho [S18(100)]	6.30512e-16	5.86138e-05	1	1	1	P07197	P07197 [528-555]	P07197 1xPhospho [S545(100)]	1	3192.17	3593568		High	High	4.793e-05	6.305e-16	6.23	33.66
FALSE	High	[K].EEEEGQEEEEEEDEGAKSDQAEEGGSEK.[E]	2xPhospho [S18(100); S26(100)]	6.30512e-16	5.86138e-05	1	1	1	P07197	P07197 [528-555]	P07197 2xPhospho [S545(100); S553(100)]	1	3272.13	4.34134e+06		High	High	4.793e-05	6.305e-16	9.99	34.2
FALSE	High	[K].EEEELSSQMSSFNEAMTQIR.[E]	1xPhospho [S11(100)]	1.98661e-14	5.86138e-05	1	1	1	Q99661	Q99661 [623-642]	Q99661 1xPhospho [S633(100)]	0	2425.99	1182131		High	High	4.793e-05	2.476e-09	3.95	109.8
FALSE	High	[K].EEEELSSQMSSFNEAMTQIR.[E]	1xOxidation [M9]; 1xPhospho [S/T]	0.00583613	0.000227989	1	1	1	Q99661	Q99661 [623-642]		0	2441.98	279197		High	High	0.0001272	0.002115	2.36	95.57
FALSE	High	[K].EEEELSSQMSSFNEAMTQIR.[E]	2xPhospho [S/T]	0.0287236	0.00189681	1	1	1	Q99661	Q99661 [623-642]		0	2505.96	86625.5		High	High	0.001008	0.01298	1.41	112.43
FALSE	High	[K].EEEELSSQMSSFNEAMTQIR.[E]	1xDeamidated [N13]; 1xPhospho [S/T]	0.0669984	0.00374118	1	1	1	Q99661	Q99661 [623-642]		0	2426.97		No Quan Values	High	High	0.002059	0.03457	0.99
FALSE	High	[K].EEEEPMDTSSVTHTEHYK.[T]	1xPhospho [S10(98.9)]	3.17058e-05	0.000108823	1	1	1	O43390	O43390 [14-31]	O43390 1xPhospho [S23(98.9)]	0	2228.87	375431		High	High	6.763e-05	0.0001274	2.43	50.69
FALSE	High	[K].EEEESDEDFAHHSDNEQNR.[H]	1xPhospho [S5(100)]	6.30512e-16	5.86138e-05	1	1	4	Q641Q2	Q641Q2 [226-244]	Q641Q2 1xPhospho [S230(100)]	0	2396.85	4.15674e+06		High	High	4.793e-05	7.347e-12	4.14	33
FALSE	High	[K].EEEESDEDFAHHSDNEQNR.[H]	2xPhospho [S5(100); S13(100)]	1.46048e-14	5.86138e-05	1	1	5	Q641Q2	Q641Q2 [226-244]	Q641Q2 2xPhospho [S230(100); S238(100)]	0	2476.82	3.20975e+07		High	High	4.793e-05	2.116e-09	4.54	34.66
FALSE	High	[K].EEEESDEDFAHHSDNEQNR.[H]	1xDeamidated [N15]; 2xPhospho [S5(100); S13(100)]	0.0380629	0.00273562	1	1	1	Q641Q2	Q641Q2 [226-244]	Q641Q2 2xPhospho [S230(100); S238(100)]	0	2477.8	306407		High	High	0.001499	0.0197	1.48	35.69
FALSE	High	[K].EEEESDGEPEDSSTS.[-]	1xPhospho [S5(100)]	0.218879	0.00971802	1	1	1	Q8IYB7	Q8IYB7 [871-885]	Q8IYB7 1xPhospho [S875(100)]	0	1706.54	696876		High	High	0.005167	0.1048	1.3	24.85
FALSE	High	[K].EEEESSSNGTASQSTSPSQPR.[K]	1xDeamidated [N8]; 1xPhospho [S16(99.5)]	0.000659153	0.000108823	1	1	1	Q92793	Q92793 [1061-1081]	Q92793 1xPhospho [S1076(99.5)]	0	2275.88	1.17379e+06		High	High	6.763e-05	0.0006064	2.32	25.13
FALSE	High	[K].EEEGGEEEEAEGGEEETKSPPAEEAASPEK.[E]	2xPhospho [S27(99.3); T/S]	0.10309	0.00511196	1	1	1	P12036	P12036 [485-514]	P12036 2xPhospho [S511(99.3); T/S]	1	3320.24	469725		High	High	0.002796	0.05047	1.4	64.35
FALSE	High	[K].EEEMETESDAEVECDLSNMEITEELR.[Q]	1xCarbamidomethyl [C14]; 2xPhospho [T6(100); S8(100)]	2.58994e-07	5.86138e-05	1	1	1	Q9NWZ8	Q9NWZ8 [119-144]	Q9NWZ8 2xPhospho [T124(100); S126(100)]	0	3277.2	2.05687e+06		High	High	4.793e-05	1.091e-05	4.05	121.68
FALSE	High	[K].EEEMETESDAEVECDLSNMEITEELR.[Q]	1xCarbamidomethyl [C14]; 1xDeamidated [N18]; 1xOxidation [M19]; 2xPhospho [T6(100); S8(100)]	0.00223979	0.000171195	1	1	1	Q9NWZ8	Q9NWZ8 [119-144]	Q9NWZ8 2xPhospho [T124(100); S126(100)]	0	3294.18	800687		High	High	9.916e-05	0.001177	2.39	109.32
FALSE	High	[K].EEENADSDDEGELQDLLSQDWR.[V]	1xPhospho [S7(100)]	6.30512e-16	5.86138e-05	1	1	1	Q96NB3	Q96NB3 [345-366]	Q96NB3 1xPhospho [S351(100)]	0	2673.05	5236008		High	High	4.793e-05	1.015e-12	4.76	122.02
FALSE	High	[K].EEENKDDEEKPKIEDVGSDEEDDSGK.[D]	1xDeamidated [N4]; 1xPhospho [S18(100)]	1.26174e-08	5.86138e-05	1	1	2	Q58FF8	Q58FF8 [160-185]	Q58FF8 1xPhospho [S177(100)]	2	3046.21	125902936		High	High	4.793e-05	2.321e-06	3.88	45.18
FALSE	High	[K].EEENKDDEEKPKIEDVGSDEEDDSGK.[D]	1xDeamidated [N4]; 2xPhospho [S18(100); S24(100)]	0.160644	0.00700244	1	1	1	Q58FF8	Q58FF8 [160-185]	Q58FF8 2xPhospho [S177(100); S183(100)]	2	3126.17	240156		High	High	0.003756	0.07592	1.99	46.79
FALSE	High	[K].EEENSEEELAAATTSK.[E]	1xPhospho [S5(100)]	6.30512e-16	5.86138e-05	1	1	3	P10244	P10244 [237-252]	P10244 1xPhospho [S241(100)]	0	1817.73	8.95292e+06		High	High	4.793e-05	1.251e-10	5.55	59.35
FALSE	High	[K].EEEPEAEEEEVAAKKSPVK.[A]	1xPhospho [S16(100)]	6.40602e-15	5.86138e-05	1	1	4	P07197	P07197 [496-514]	P07197 1xPhospho [S511(100)]	2	2208	2.46287e+06		High	High	4.793e-05	1.385e-09	5.78	49.59
FALSE	High	[K].EEERKDDNDEEEEDIDFFEDIDSDEDEGGLFGSK.[K]	1xPhospho [S23(100)]	1.22501e-14	5.86138e-05	1	1	1	O00566	O00566 [220-253]	O00566 1xPhospho [S242(100)]	2	4076.57		No Quan Values	High	High	4.793e-05	1.928e-09	3.5
FALSE	High	[K].EEETKTSNGDLSDSTVSADPVVK.[-]	1xDeamidated [N8]; 1xPhospho [T4(100)]	6.30512e-16	5.86138e-05	1	1	4	Q2M389	Q2M389 [1151-1173]	Q2M389 1xPhospho [T1154(100)]	1	2489.08	7467000		High	High	4.793e-05	3.735e-10	5.34	69.35
FALSE	High	[K].EEETKTSNGDLSDSTVSADPVVK.[-]	1xPhospho [T4(99.5)]	2.44505e-12	5.86138e-05	1	1	2	Q2M389	Q2M389 [1151-1173]	Q2M389 1xPhospho [T1154(99.5)]	1	2488.1	1.54593e+06		High	High	4.793e-05	2.908e-08	3.51	67.86
FALSE	High	[K].EEETKTSNGDLSDSTVSADPVVK.[-]	1xDeamidated [N8]; 2xPhospho [T4(99.7); T/S]	3.54055e-05	0.000108823	1	1	2	Q2M389	Q2M389 [1151-1173]	Q2M389 2xPhospho [T1154(99.7); T/S]	1	2569.05	1.42275e+06		High	High	6.763e-05	0.0001348	2.2	72.65
FALSE	High	[K].EEETKTSNGDLSDSTVSADPVVK.[-]	2xPhospho [T/S]	1.79131e-06	0.000108823	1	1	1	Q2M389	Q2M389 [1151-1173]		1	2568.06	321010		High	High	6.763e-05	2.927e-05	2.28	70.44
FALSE	High	[K].EEETSIDVAGKPNEVTK.[A]	1xPhospho [S5(99.6)]	1.36729e-14	5.86138e-05	1	1	3	P53985	P53985 [463-479]	P53985 1xPhospho [S467(99.6)]	0	1925.87	70189528		High	High	4.793e-05	2.045e-09	4.18	58.38
FALSE	High	[K].EEETSIDVAGKPNEVTK.[A]	1xDeamidated [N13]; 1xPhospho [S5(99.5)]	2.52987e-14	5.86138e-05	1	1	3	P53985	P53985 [463-479]	P53985 1xPhospho [S467(99.5)]	0	1926.86	3015072		High	High	4.793e-05	2.795e-09	3.63	57.56
FALSE	High	[K].EEGAAPSPTHVAELATMEVESAR.[L]	1xPhospho [S/T]	6.30512e-16	5.86138e-05	1	1	2	Q9NRS6	Q9NRS6 [221-243]		0	2462.09	1.96264e+06		High	High	4.793e-05	3.02e-13	4.55	119.27
FALSE	High	[K].EEGDVMDKTNGLPVQNGIDADVK.[D]	2xDeamidated [N10; N16]; 1xPhospho [T9(100)]	2.32576e-11	5.86138e-05	1	1	1	Q14671	Q14671 [271-293]	Q14671 1xPhospho [T279(100)]	1	2526.1	389153		High	High	4.793e-05	9.206e-08	3.43	92.07
FALSE	High	[K].EEGELEDGEISDDDNNSQIR.[S]	1xPhospho [S11(100)]	1.60071e-11	5.86138e-05	1	1	1	O60293	O60293 [18-37]	O60293 1xPhospho [S28(100)]	0	2343.91	4.48584e+06		High	High	4.793e-05	7.6e-08	4.42	67.65
FALSE	High	[K].EEGELEDGEISDDDNNSQIR.[S]	1xDeamidated [N15]; 1xPhospho [S11(100)]	2.33724e-10	5.86138e-05	1	1	1	O60293	O60293 [18-37]	O60293 1xPhospho [S28(100)]	0	2344.89		No Quan Values	High	High	4.793e-05	3.001e-07	3.52
FALSE	High	[K].EEGSLSDTEADAVSGQLPDPTTNPSAGK.[D]	2xPhospho [S4(99.8); S/T]	6.30512e-16	5.86138e-05	1	1	2	Q8N1G4	Q8N1G4 [515-542]	Q8N1G4 2xPhospho [S518(99.8); S/T]	0	2933.2	10066504		High	High	4.793e-05	9.125e-13	5.18	95
FALSE	High	[K].EEGSLSDTEADAVSGQLPDPTTNPSAGK.[D]	1xDeamidated [Q16]; 1xPhospho [S4(99.5)]	6.30512e-16	5.86138e-05	1	1	3	Q8N1G4	Q8N1G4 [515-542]	Q8N1G4 1xPhospho [S518(99.5)]	0	2854.21	5.29372e+06		High	High	4.793e-05	1.016e-14	6.1	96.91
FALSE	High	[K].EEGSLSDTEADAVSGQLPDPTTNPSAGK.[D]	1xPhospho [S/T]	6.30512e-16	5.86138e-05	1	1	8	Q8N1G4	Q8N1G4 [515-542]		0	2853.23	2.43254e+08		High	High	4.793e-05	6.103e-14	5.16	94.6
FALSE	High	[K].EEHGGLIRSPR.[H]	1xPhospho [S9(100)]	0.0220871	0.00125359	1	1	3	P26368	P26368 [71-81]	P26368 1xPhospho [S79(100)]	1	1330.63	9.38981e+07		High	High	0.0006654	0.00824	1.48	34.05
FALSE	High	[K].EEHGIELSSPRHSDNPSEEGEVK.[D]	1xDeamidated [N15]; 2xPhospho [S13(99.5); S]	0.0002848	0.000108823	1	1	2	O14647	O14647 [1357-1379]	O14647 2xPhospho [S1369(99.5); S]	1	2723.09	850020		High	High	6.763e-05	0.0003924	3.37	55.18
FALSE	High	[K].EEHGIELSSPRHSDNPSEEGEVK.[D]	3xPhospho [S13(100); S17(100); S]	2.20306e-05	0.000108823	1	1	4	O14647	O14647 [1357-1379]	O14647 3xPhospho [S1369(100); S1373(100); S]	1	2802.07	1.09267e+07		High	High	6.763e-05	0.0001055	3.88	57.64
FALSE	High	[K].EEHGIELSSPRHSDNPSEEGEVK.[D]	2xPhospho [S13(99.2); S]	0.000106816	0.000108823	1	1	1	O14647	O14647 [1357-1379]	O14647 2xPhospho [S1369(99.2); S]	1	2722.1	809053		High	High	6.763e-05	0.0002373	3.03	55.22
FALSE	High	[K].EEHGIELSSPRHSDNPSEEGEVKDDGLEK.[S]	1xDeamidated [N15]; 3xPhospho [S]	0.0397679	0.00283222	1	1	1	O14647	O14647 [1357-1385]	O14647 3xPhospho [S]	2	3460.35		No Quan Values	High	High	0.00155	0.02074	1.59
FALSE	High	[K].EEHLDVASPDK.[A]	1xPhospho [S8(100)]	5.75508e-05	0.000108823	1	1	1	Q969R5	Q969R5 [676-686]	Q969R5 1xPhospho [S683(100)]	0	1319.55	928154		High	High	6.763e-05	0.000173	2.85	43.77
FALSE	High	[K].EEHLDVASPDKASSPELPVSVENIK.[Q]	3xPhospho [S8(100); S13(100); S14(100)]	1.02751e-14	5.86138e-05	1	1	1	Q969R5	Q969R5 [676-700]	Q969R5 3xPhospho [S683(100); S688(100); S689(100)]	1	2930.25	4448468		High	High	4.793e-05	1.761e-09	3.9	106.8
FALSE	High	[K].EEHLDVASPDKASSPELPVSVENIK.[Q]	2xPhospho [S13(99.5); S14(100)]	6.30512e-16	5.86138e-05	1	1	1	Q969R5	Q969R5 [676-700]	Q969R5 2xPhospho [S688(99.5); S689(100)]	1	2850.28	6053831		High	High	4.793e-05	4.782e-14	6.35	102.24
FALSE	High	[K].EEIDPDEEESAK.[K]	1xPhospho [S10(100)]	0.0156578	0.000930244	1	1	1	Q14692	Q14692 [811-822]	Q14692 1xPhospho [S820(100)]	0	1470.55	273388		High	High	0.0004794	0.00499	1.99	41.12
FALSE	High	[K].EEISEAEPGGGSLGDGRPPEESAHEMMEEEEEIPKPK.[S]	1xPhospho [S4(100)]	1.21344e-07	5.86138e-05	1	1	1	P15170	P15170 [25-61]	P15170 1xPhospho [S28(100)]	0	4086.75	943636		High	High	4.793e-05	7.4e-06	2.84	94.12
FALSE	High	[K].EEISSPDMCPRPESPVFGASGQEELAK.[R]	1xCarbamidomethyl [C9]; 3xPhospho [S4(100); S5(100); S14(100)]	1.99186e-09	5.86138e-05	1	1	1	Q5VT06	Q5VT06 [2826-2852]	Q5VT06 3xPhospho [S2829(100); S2830(100); S2839(100)]	0	3187.24	762065		High	High	4.793e-05	8.984e-07	3.66	100.16
FALSE	High	[K].EEISSPDMCPRPESPVFGASGQEELAK.[R]	1xCarbamidomethyl [C9]; 1xOxidation [M8]; 2xPhospho [S4(99.1); S14(100)]	8.64134e-10	5.86138e-05	1	1	1	Q5VT06	Q5VT06 [2826-2852]	Q5VT06 2xPhospho [S2829(99.1); S2839(100)]	0	3123.27	1.35809e+06		High	High	4.793e-05	5.859e-07	1.86	90.48
FALSE	High	[K].EEISSPDMCPRPESPVFGASGQEELAK.[R]	1xCarbamidomethyl [C9]; 2xPhospho [S4(99.4); S14(100)]	6.30512e-16	5.86138e-05	1	1	1	Q5VT06	Q5VT06 [2826-2852]	Q5VT06 2xPhospho [S2829(99.4); S2839(100)]	0	3107.28	11088407		High	High	4.793e-05	1.317e-10	5.53	97.73
FALSE	High	[K].EEISSPDMCPRPESPVFGASGQEELAK.[R]	1xCarbamidomethyl [C9]; 1xPhospho [S]	6.30512e-16	5.86138e-05	1	1	3	Q5VT06	Q5VT06 [2826-2852]		0	3027.31	1.84234e+06		High	High	4.793e-05	6.447e-11	4.6	96.53
FALSE	High	[K].EEKEESDDEAAVEEEEEEK.[K]	1xPhospho [S6(100)]	6.30512e-16	5.86138e-05	1	1	2	P14625	P14625 [301-319]	P14625 1xPhospho [S306(100)]	1	2332.87	2.02202e+06		High	High	4.793e-05	4.206e-11	3.53	47.2
FALSE	High	[K].EEKESEDKPEIEDVGSDEEEEK.[K]	2xPhospho [S5(100); S16(100)]	8.32007e-11	5.86138e-05	1	1	2	P07900	P07900 [248-269]	P07900 2xPhospho [S252(100); S263(100)]	1	2739.03	1.3513e+06		High	High	4.793e-05	1.771e-07	5.11	54.96
FALSE	High	[K].EEKESEDKPEIEDVGSDEEEEKK.[D]	2xPhospho [S5(100); S16(100)]	0.0356626	0.00258401	1	1	1	P07900	P07900 [248-270]	P07900 2xPhospho [S252(100); S263(100)]	2	2867.13	581139		High	High	0.001399	0.01812	2.28	49.09
FALSE	High	[K].EELAEAEIIKDSPDSPEPPNK.[K]	1xPhospho [S15(100)]	6.30512e-16	5.86138e-05	1	1	3	Q9NVM9	Q9NVM9 [612-632]	Q9NVM9 1xPhospho [S626(100)]	1	2388.09	7919580		High	High	4.793e-05	3.475e-14	4.97	84.36
FALSE	High	[K].EELAEAEIIKDSPDSPEPPNK.[K]	2xPhospho [S12(100); S15(100)]	6.30512e-16	5.86138e-05	1	1	1	Q9NVM9	Q9NVM9 [612-632]	Q9NVM9 2xPhospho [S623(100); S626(100)]	1	2468.05	993685		High	High	4.793e-05	5.886e-11	4.73	86.26
FALSE	High	[K].EELAEAEIIKDSPDSPEPPNKKPLVEMDETPQVEK.[S]	1xPhospho [S15(99.4)]	6.30512e-16	5.86138e-05	1	1	1	Q9NVM9	Q9NVM9 [612-646]	Q9NVM9 1xPhospho [S626(99.4)]	2	4011.9		No Quan Values	High	High	4.793e-05	6.552e-13	4.13
FALSE	High	[K].EELDEDDIISDPDSHFPAWR.[E]	1xPhospho [S10(100)]	1.72672e-09	5.86138e-05	1	1	2	Q8IXW5	Q8IXW5 [405-424]	Q8IXW5 1xPhospho [S414(100)]	0	2466.01	1.36157e+06		High	High	4.793e-05	8.386e-07	4.77	113.64
FALSE	High	[K].EELEQQTDGDCEEDEEEENDGETPK.[S]	1xCarbamidomethyl [C11]; 1xPhospho [T7(100)]	6.30512e-16	5.86138e-05	1	1	3	Q99442	Q99442 [369-393]	Q99442 1xPhospho [T375(100)]	0	3034.08	2.96855e+07		High	High	4.793e-05	5.492e-11	5.88	49.88
FALSE	High	[K].EELEQQTDGDCEEDEEEENDGETPK.[S]	1xCarbamidomethyl [C11]; 1xDeamidated [N19]; 1xPhospho [T7(100)]	5.5533e-15	5.86138e-05	1	1	2	Q99442	Q99442 [369-393]	Q99442 1xPhospho [T375(100)]	0	3035.06		No Quan Values	High	High	4.793e-05	1.285e-09	3.67
FALSE	High	[K].EELMSSDLEETAGSTSIPK.[R]	1xPhospho [S5(99.6)]	5.91823e-11	5.86138e-05	1	1	3	O00567	O00567 [515-533]	O00567 1xPhospho [S519(99.6)]	0	2103.9	118829240		High	High	4.793e-05	1.488e-07	3.53	99.46
FALSE	High	[K].EELMSSDLEETAGSTSIPK.[R]	1xOxidation [M4]; 1xPhospho [S5(99.6)]	2.17986e-13	5.86138e-05	1	1	3	O00567	O00567 [515-533]	O00567 1xPhospho [S519(99.6)]	0	2119.9	14589471		High	High	4.793e-05	8.433e-09	4.22	87.51
FALSE	High	[K].EELMSSDLEETAGSTSIPK.[R]	2xPhospho [S5(100); S6(100)]	6.30512e-16	5.86138e-05	1	1	4	O00567	O00567 [515-533]	O00567 2xPhospho [S519(100); S520(100)]	0	2183.87	31038072		High	High	4.793e-05	2.842e-10	5.46	102.2
FALSE	High	[K].EELQANGSAPAADK.[E]	1xDeamidated [N6]; 1xPhospho [S8(100)]	1.38606e-09	5.86138e-05	1	1	1	P29966	P29966 [56-69]	P29966 1xPhospho [S63(100)]	0	1481.62	912566		High	High	4.793e-05	7.459e-07	2.91	39.05
FALSE	High	[K].EELQANGSAPAADKEEPAAAGSGAASPSAAEK.[G]	1xDeamidated [N6]; 1xPhospho [S26(99.6)]	6.30512e-16	5.86138e-05	1	1	1	P29966	P29966 [56-87]	P29966 1xPhospho [S81(99.6)]	1	3063.34	1.21113e+06		High	High	4.793e-05	9.973e-14	5.01	56.75
FALSE	High	[K].EELSHSPEPCTK.[M]	1xCarbamidomethyl [C10]; 1xPhospho [S6(100)]	2.83117e-09	5.86138e-05	1	1	2	P41229	P41229 [296-307]	P41229 1xPhospho [S301(100)]	0	1493.6	2.68124e+06		High	High	4.793e-05	1.079e-06	3.66	31.11
FALSE	High	[K].EELSSGDSLSPDPWKR.[D]	1xPhospho [S10(100)]	3.78598e-08	5.86138e-05	1	1	2	P55196	P55196 [1503-1518]	P55196 1xPhospho [S1512(100)]	1	1882.82	627063		High	High	4.793e-05	4.062e-06	4.23	84.79
FALSE	High	[K].EELTPGAPQHQLPPVPGSPEPYPGQQAPGPEPSQPLLELTPR.[A]	1xPhospho [S18(100)]	6.30512e-16	5.86138e-05	1	1	1	Q9H6F5	Q9H6F5 [143-184]	Q9H6F5 1xPhospho [S160(100)]	0	4513.21	47126832		High	High	4.793e-05	8.402e-16	6.28	121.32
FALSE	High	[K].EELTPGAPQHQLPPVPGSPEPYPGQQAPGPEPSQPLLELTPR.[A]	2xPhospho [S18(100); T40(100)]	2.1585e-15	5.86138e-05	1	1	2	Q9H6F5	Q9H6F5 [143-184]	Q9H6F5 2xPhospho [S160(100); T182(100)]	0	4593.17		No Quan Values	High	High	4.793e-05	7.947e-10	4.84
FALSE	High	[K].EELVPSEEDFQGITPGAQGPSSR.[G]	1xPhospho [S6(100)]	1.51435e-05	0.000108823	1	1	1	O75150	O75150 [580-602]	O75150 1xPhospho [S585(100)]	0	2510.11	305966		High	High	6.763e-05	8.708e-05	2.03	104.52
FALSE	High	[K].EENIKDSSGQEDETQSSNDDPSQSVASQDAQEIIRPR.[R]	1xPhospho [S/T]	6.30512e-16	5.86138e-05	1	1	1	Q8N108	Q8N108 [115-151]		1	4169.8	2.66212e+06		High	High	4.793e-05	3.105e-14	4.85	82.45
FALSE	High	[K].EENIKDSSGQEDETQSSNDDPSQSVASQDAQEIIRPR.[R]	2xPhospho [T14(99.5); S]	6.30512e-16	5.86138e-05	1	1	1	Q8N108	Q8N108 [115-151]	Q8N108 2xPhospho [T128(99.5); S]	1	4249.77	6.72091e+06		High	High	4.793e-05	1.208e-12	4.95	86.33
FALSE	High	[K].EENIKDSSGQEDETQSSNDDPSQSVASQDAQEIIRPR.[R]	1xDeamidated [Q28]; 3xPhospho [S7(99.4); S8(99.4); T/S]	1.48782e-08	5.86138e-05	1	1	1	Q8N108	Q8N108 [115-151]	Q8N108 3xPhospho [S121(99.4); S122(99.4); T/S]	1	4330.72		No Quan Values	High	High	4.793e-05	2.52e-06	3.35
FALSE	High	[K].EENPESDGEPVVEDGTSVK.[T]	1xPhospho [S6(100)]	5.02466e-13	5.86138e-05	1	1	1	Q13439	Q13439 [261-279]	Q13439 1xPhospho [S266(100)]	0	2096.85	7.67163e+06		High	High	4.793e-05	1.296e-08	3.86	64.8
FALSE	High	[K].EENSRDLEELPK.[T]	1xPhospho [S4(100)]	0.0274303	0.00179431	1	1	1	Q8NFC6	Q8NFC6 [2812-2823]	Q8NFC6 1xPhospho [S2815(100)]	1	1538.67	1.96833e+06		High	High	0.000958	0.01199	2.06	60.38
FALSE	High	[K].EENSTEEQALEDQNAK.[R]	1xPhospho [S/T]	2.7833e-08	5.86138e-05	1	1	1	Q9NQZ2	Q9NQZ2 [393-408]		0	1914.76	286646		High	High	4.793e-05	3.476e-06	3.58	47.6
FALSE	High	[K].EENTGNEEVEDGTEETLSQHSDGIVEYGPK.[K]	1xDeamidated [N6]; 2xPhospho [S/Y/T]	0.122198	0.00576323	1	1	1	Q96GE4	Q96GE4 [402-431]		0	3453.34	687885		High	High	0.003134	0.05886	1.65	87.06
FALSE	High	[K].EEPAAAGSGAASPSAAEK.[G]	1xPhospho [S12(100)]	6.30512e-16	5.86138e-05	1	1	1	P29966	P29966 [70-87]	P29966 1xPhospho [S81(100)]	0	1680.71	2.6872e+06		High	High	4.793e-05	2.153e-10	4.72	35.81
FALSE	High	[K].EEPDSENIPQELLSNLGHPESPPR.[K]	1xPhospho [S21(100)]	6.30512e-16	5.86138e-05	1	1	1	Q13309	Q13309 [44-67]	Q13309 1xPhospho [S64(100)]	0	2764.25		No Quan Values	High	High	4.793e-05	7.106e-14	5.99
FALSE	High	[K].EEPDSENIPQELLSNLGHPESPPRK.[R]	1xPhospho [S21(100)]	1.95302e-13	5.86138e-05	1	1	3	Q13309	Q13309 [44-68]	Q13309 1xPhospho [S64(100)]	1	2892.34	7.68576e+06		High	High	4.793e-05	7.992e-09	3.19	116.23
FALSE	High	[K].EEPLDPEEAEGPLSLVTTANHSPDFDHDRDYEDEPVNEDME.[-]	1xDeamidated [N20]; 1xOxidation [M40]; 1xPhospho [T/S/Y]	3.91286e-08	5.86138e-05	1	1	1	Q9H334	Q9H334 [637-677]		1	4779.92		No Quan Values	High	High	4.793e-05	4.14e-06	2.95
FALSE	High	[K].EEPLHSIISSTESVQGSTSK.[H]	1xPhospho [S/T]	3.91286e-08	5.86138e-05	1	1	1	Q12931	Q12931 [68-87]		0	2196.01	538434		High	High	4.793e-05	4.14e-06	3.48	83.89
FALSE	High	[K].EEPLSEEEPCTSTAIASPEK.[K]	1xCarbamidomethyl [C10]; 1xPhospho [S17(100)]	1.21163e-14	5.86138e-05	1	1	2	Q9Y2X3	Q9Y2X3 [498-517]	Q9Y2X3 1xPhospho [S514(100)]	0	2283.96	4.85321e+06		High	High	4.793e-05	1.917e-09	5.22	76.9
FALSE	High	[K].EEPLSEEEPCTSTAIASPEK.[K]	1xCarbamidomethyl [C10]; 2xPhospho [S5(100); S17(100)]	3.74154e-06	0.000108823	1	1	1	Q9Y2X3	Q9Y2X3 [498-517]	Q9Y2X3 2xPhospho [S502(100); S514(100)]	0	2363.92	542393		High	High	6.763e-05	4.273e-05	3.51	82.57
FALSE	High	[K].EEPLSEEEPCTSTAIASPEKK.[K]	1xCarbamidomethyl [C10]; 2xPhospho [S5(100); S17(100)]	1.39449e-10	5.86138e-05	1	1	1	Q9Y2X3	Q9Y2X3 [498-518]	Q9Y2X3 2xPhospho [S502(100); S514(100)]	1	2492.02		No Quan Values	High	High	4.793e-05	2.312e-07	4.36
FALSE	High	[K].EEPNVDGQEVAPSSPPLAAQSPEGNHGHQEPASTSFHPPR.[I]	2xPhospho [S21(100); S/T]	6.30512e-16	5.86138e-05	1	1	1	Q9NWS9	Q9NWS9 [168-207]	Q9NWS9 2xPhospho [S188(100); S/T]	0	4344.86	2.23342e+06		High	High	4.793e-05	5.902e-13	5.88	83.09
FALSE	High	[K].EEPPSPIEATPPQSLLEK.[V]	1xPhospho [S5(100)]	1.23284e-06	0.000108823	1	1	3	O75151	O75151 [470-487]	O75151 1xPhospho [S474(100)]	0	2041.97	574073		High	High	6.763e-05	2.421e-05	2.34	101.85
FALSE	High	[K].EEPPSPPQSPR.[V]	2xPhospho [S5(100); S9(100)]	0.00176622	0.000171195	1	1	5	Q00613	Q00613 [299-309]	Q00613 2xPhospho [S303(100); S307(100)]	0	1380.52	1.44199e+06		High	High	9.916e-05	0.001031	1.91	41.45
FALSE	High	[K].EEPPSPPQSPR.[V]	1xPhospho [S5(100)]	0.0118904	0.00058336	1	1	3	Q00613	Q00613 [299-309]	Q00613 1xPhospho [S303(100)]	0	1300.56	806379		High	High	0.0003061	0.003694	1.7	44.34
FALSE	High	[K].EEPQSSEEESMSSVETR.[T]	2xPhospho [S5(100); S6(100)]	1.33452e-10	5.86138e-05	1	1	2	Q3L8U1	Q3L8U1 [2054-2070]	Q3L8U1 2xPhospho [S2058(100); S2059(100)]	0	2100.74	455219		High	High	4.793e-05	2.255e-07	3.89	58.49
FALSE	High	[K].EEPQTVPEMPGETPPLSPIDMESQER.[I]	1xPhospho [S17(100)]	6.30512e-16	5.86138e-05	1	1	1	P05412	P05412 [227-252]	P05412 1xPhospho [S243(100)]	0	3003.3	6256544		High	High	4.793e-05	6.673e-11	4.09	112.01
FALSE	High	[K].EEPQTVPEMPGETPPLSPIDMESQER.[I]	1xOxidation [M]; 1xPhospho [S17(100)]	7.30892e-15	5.86138e-05	1	1	2	P05412	P05412 [227-252]	P05412 1xPhospho [S243(100)]	0	3019.29	1.47365e+06		High	High	4.793e-05	1.482e-09	3.82	104.16
FALSE	High	[K].EEPQTVPEMPGETPPLSPIDMESQER.[I]	2xPhospho [T13(100); S17(100)]	0.000339429	0.000108823	1	1	1	P05412	P05412 [227-252]	P05412 2xPhospho [T239(100); S243(100)]	0	3083.27	4.85516e+06		High	High	6.763e-05	0.0004284	2.94	111.17
FALSE	High	[K].EEPSPLNLSHHTPDHQGEGR.[G]	1xPhospho [S4(100)]	1.0909e-13	5.86138e-05	1	1	2	P0C7T5	P0C7T5 [358-377]	P0C7T5 1xPhospho [S361(100)]	0	2317	632202		High	High	4.793e-05	5.93e-09	3.61	54.26
FALSE	High	[K].EEPSQNDISPK.[T]	1xDeamidated [Q5]; 1xPhospho [S9(100)]	5.69188e-05	0.000108823	1	1	1	Q9NR30	Q9NR30 [81-91]	Q9NR30 1xPhospho [S89(100)]	0	1324.53	465033		High	High	6.763e-05	0.000172	2.1	38.93
FALSE	High	[K].EEPSQNDISPK.[T]	1xPhospho [S9(100)]	0.00235117	0.000171195	1	1	3	Q9NR30	Q9NR30 [81-91]	Q9NR30 1xPhospho [S89(100)]	0	1323.55	5.43452e+06		High	High	9.916e-05	0.001209	2.59	34.86
FALSE	High	[K].EEPVSEEGEEDEEQEAEEEPMDTSPSGLHSK.[L]	1xPhospho [S5(100)]	6.30512e-16	5.86138e-05	1	1	2	Q9NVU0	Q9NVU0 [499-529]	Q9NVU0 1xPhospho [S503(100)]	0	3539.37	19907274		High	High	4.793e-05	6.305e-16	6.18	75.09
FALSE	High	[K].EEPVSEEGEEDEEQEAEEEPMDTSPSGLHSK.[L]	1xOxidation [M21]; 1xPhospho [S5(100)]	6.30512e-16	5.86138e-05	1	1	2	Q9NVU0	Q9NVU0 [499-529]	Q9NVU0 1xPhospho [S503(100)]	0	3555.36	2.22249e+06		High	High	4.793e-05	3.898e-14	4.87	65.59
FALSE	High	[K].EEPVSEEGEEDEEQEAEEEPMDTSPSGLHSK.[L]	2xPhospho [S5(100); T/S]	6.30512e-16	5.86138e-05	1	1	1	Q9NVU0	Q9NVU0 [499-529]	Q9NVU0 2xPhospho [S503(100); T/S]	0	3619.34	1.77392e+06		High	High	4.793e-05	8.162e-14	6.56	76.74
FALSE	High	[K].EEPVSSGPEEAVGK.[S]	2xPhospho [S5(100); S6(100)]	5.85356e-11	5.86138e-05	1	1	12	O00567	O00567 [565-578]	O00567 2xPhospho [S569(100); S570(100)]	0	1574.6	96335963		High	High	4.793e-05	1.481e-07	3.88	58.13
FALSE	High	[K].EEPVSSGPEEAVGK.[S]	1xPhospho [S]	8.69391e-11	5.86138e-05	1	1	5	O00567	O00567 [565-578]		0	1494.64	7.03802e+07		High	High	4.793e-05	1.809e-07	3.26	52.89
FALSE	High	[K].EEPVTPTSGGGPMSPQDDEAEEESDNELSSGTGDVSK.[D]	1xOxidation [M13]; 1xPhospho [S24(100)]	7.47132e-15	5.86138e-05	1	1	1	Q5R372	Q5R372 [467-503]	Q5R372 1xPhospho [S490(100)]	0	3860.53		No Quan Values	High	High	4.793e-05	1.503e-09	3.59
FALSE	High	[K].EEQEGMEESPQSVGR.[Q]	2xPhospho [S9(100); S12(100)]	2.35146e-11	5.86138e-05	1	1	2	Q5T481	Q5T481 [854-868]	Q5T481 2xPhospho [S862(100); S865(100)]	0	1851.65	772052		High	High	4.793e-05	9.247e-08	3.92	46.74
FALSE	High	[K].EEQEGMEESPQSVGR.[Q]	1xPhospho [S9(100)]	1.95302e-13	5.86138e-05	1	1	1	Q5T481	Q5T481 [854-868]	Q5T481 1xPhospho [S862(100)]	0	1771.68	317058		High	High	4.793e-05	7.967e-09	2.97	45.99
FALSE	High	[K].EEQHGISVTGLQSPDRDLGLESTLISSKPQSHSLSTSGK.[S]	1xPhospho [S/T]	0.00079977	0.000108823	1	1	1	Q9NZN5	Q9NZN5 [1164-1202]		1	4186.03	941645		High	High	6.763e-05	0.0006712	2.57	102.65
FALSE	High	[K].EEQLKNSAEEEVLSSEK.[Q]	1xPhospho [S7(100)]	1.28197e-07	5.86138e-05	1	1	2	O94880	O94880 [78-94]	O94880 1xPhospho [S84(100)]	1	2028.9	404399		High	High	4.793e-05	7.58e-06	3.16	68.73
FALSE	High	[K].EERGEEDSENESTHSGNNAVSENEAELAPNASNHMAVTR.[S]	1xPhospho [S/T]	6.30512e-16	5.86138e-05	1	1	1	Q92766	Q92766 [1578-1616]		1	4291.77	511568		High	High	4.793e-05	2.738e-11	3.58	68
FALSE	High	[K].EERPEGSPTLFK.[R]	1xPhospho [S7(99.4)]	0.0709533	0.00378533	1	1	1	Q7Z5J4	Q7Z5J4 [1260-1271]	Q7Z5J4 1xPhospho [S1266(99.4)]	0	1469.67	250788		High	High	0.002079	0.0363	2.03	64.52
FALSE	High	[K].EERSPQTLAPVGEDAMK.[T]	1xOxidation [M16]; 1xPhospho [S/T]	8.82324e-08	5.86138e-05	1	1	3	Q92797	Q92797 [1240-1256]		1	1953.86	2.72746e+06		High	High	4.793e-05	6.255e-06	2.72	56.51
FALSE	High	[K].EERSPQTLAPVGEDAMK.[T]	1xPhospho [S/T]	3.52702e-09	5.86138e-05	1	1	3	Q92797	Q92797 [1240-1256]		1	1937.87	630852		High	High	4.793e-05	1.203e-06	2.62	72.06
FALSE	High	[K].EERSPQTLAPVGEDAMK.[T]	1xDeamidated [Q6]; 1xPhospho [S/T]	0.0416585	0.00283222	1	1	1	Q92797	Q92797 [1240-1256]		1	1938.85	139023		High	High	0.001573	0.02198	1.29	75.18
FALSE	High	[K].EERSPQTLAPVGEDAMKTPSPAAEDAR.[E]	3xPhospho [T7(99.2); T18(100); S20(100)]	1.37404e-13	5.86138e-05	1	1	1	Q92797	Q92797 [1240-1266]	Q92797 3xPhospho [T1246(99.2); T1257(100); S1259(100)]	2	3093.27	1.82421e+06		High	High	4.793e-05	6.674e-09	5.15	81.6
FALSE	High	[K].EERSPQTLAPVGEDAMKTPSPAAEDAR.[E]	1xOxidation [M16]; 3xPhospho [S4(99); T18(100); S20(100)]	0.0200849	0.00114624	1	1	1	Q92797	Q92797 [1240-1266]	Q92797 3xPhospho [S1243(99); T1257(100); S1259(100)]	2	3109.26		No Quan Values	High	High	0.0006133	0.007085	2.72
FALSE	High	[K].EESAEELQAAEHPDEVEDPK.[N]	1xPhospho [S3(100)]	6.30512e-16	5.86138e-05	1	1	13	O00193	O00193 [145-164]	O00193 1xPhospho [S147(100)]	0	2331.95	6.02841e+08		High	High	4.793e-05	3.377e-12	4.73	68.45
FALSE	High	[K].EESAEELQAAEHPDEVEDPK.[N]	1xDeamidated [Q8]; 1xPhospho [S3(100)]	6.30512e-16	5.86138e-05	1	1	6	O00193	O00193 [145-164]	O00193 1xPhospho [S147(100)]	0	2332.93	7896956		High	High	4.793e-05	1.67e-10	3.94	71.58
FALSE	High	[K].EESAEELQAAEHPDEVEDPKNKK.[D]	1xDeamidated [N21]; 1xPhospho [S3(100)]	7.09871e-12	5.86138e-05	1	1	3	O00193	O00193 [145-167]	O00193 1xPhospho [S147(100)]	2	2703.17	1.06886e+06		High	High	4.793e-05	5.017e-08	3.93	56.06
FALSE	High	[K].EESDDEAAVEEEEEEK.[K]	1xPhospho [S3(100)]	6.30512e-16	5.86138e-05	1	1	2	P14625	P14625 [304-319]	P14625 1xPhospho [S306(100)]	0	1946.69	13023791		High	High	4.793e-05	3.555e-10	4.63	50.31
FALSE	High	[K].EESDEEEEDDEESGR.[L]	1xPhospho [S3(100)]	4.10271e-14	5.86138e-05	1	1	4	Q96EV2	Q96EV2 [203-217]	Q96EV2 1xPhospho [S205(100)]	0	1863.59	3.49295e+06		High	High	4.793e-05	3.586e-09	3.89	23.38
FALSE	High	[K].EESDWPASGSSSPLRGESAADSDGWDSAPSDLR.[T]	2xPhospho [S22(99.3); S]	6.30512e-16	5.86138e-05	1	1	1	Q9BUL5	Q9BUL5 [53-85]	Q9BUL5 2xPhospho [S74(99.3); S]	1	3581.4	2.06633e+06		High	High	4.793e-05	9.237e-11	4.45	103.6
FALSE	High	[K].EESDWPASGSSSPLRGESAADSDGWDSAPSDLR.[T]	1xPhospho [S12(98.9)]	6.30512e-16	5.86138e-05	1	1	1	Q9BUL5	Q9BUL5 [53-85]	Q9BUL5 1xPhospho [S64(98.9)]	1	3501.44	1.80538e+06		High	High	4.793e-05	1.813e-13	4.42	100.85
FALSE	High	[K].EESEESDDDMGFGLFD.[-]	2xPhospho [S3(100); S6(100)]	0.168447	0.00724512	1	2	6	P05387	P05387 [100-115]	P05387 2xPhospho [S102(100); S105(100)]	0	1981.6	483668		High	High	0.003924	0.07952	0.4	123.74
FALSE	High	[K].EESEESDEDMGFGLFD.[-]	2xPhospho [S3(100); S6(100)]	0.0281072	0.00189681	1	2	4	P05388	P05388 [302-317]	P05388 2xPhospho [S304(100); S307(100)]	0	1995.61	983341		High	High	0.001008	0.01246	1.83	123.67
FALSE	High	[K].EESEESDEDMGFGLFD.[-]	1xOxidation [M10]; 2xPhospho [S3(100); S6(100)]	0.186694	0.0083978	1	2	9	P05388	P05388 [302-317]	P05388 2xPhospho [S304(100); S307(100)]	0	2011.61	816338		High	High	0.004507	0.08816	0.63	122.14
FALSE	High	[K].EESSDDEDKESEEEPPKK.[T]	3xPhospho [S3(100); S4(100); S11(100)]	8.12993e-09	5.86138e-05	1	1	3	P35659	P35659 [241-258]	P35659 3xPhospho [S243(100); S244(100); S251(100)]	2	2346.78	650826		High	High	4.793e-05	1.845e-06	3.14	24.44
FALSE	High	[K].EESSEDENEVSNILR.[S]	2xPhospho [S3(100); S4(100)]	6.1771e-09	5.86138e-05	1	1	1	Q01804	Q01804 [1021-1035]	Q01804 2xPhospho [S1023(100); S1024(100)]	0	1909.71	1.89124e+06		High	High	4.793e-05	1.607e-06	3.88	99.98
FALSE	High	[K].EESSEDENEVSNILR.[S]	1xPhospho [S]	0.0224415	0.00130995	1	1	1	Q01804	Q01804 [1021-1035]		0	1829.74	469626		High	High	0.0006934	0.008453	1.45	92.79
FALSE	High	[K].EESSELEQPFAQDTSSVGPDR.[K]	1xPhospho [S3(99.6)]	6.30512e-16	5.86138e-05	2	2	8	Q15424; Q14151	Q15424 [232-252]; Q14151 [231-251]	Q15424 1xPhospho [S234(99.6)]; Q14151 1xPhospho [S233(99.6)]	0	2387.99	1.84728e+07	Shared	High	High	4.793e-05	4.79e-11	4.03	91.73
FALSE	High	[K].EESSELEQPFAQDTSSVGPDRK.[L]	1xPhospho [S16(99.3)]	6.30512e-16	5.86138e-05	2	2	8	Q15424; Q14151	Q15424 [232-253]; Q14151 [231-252]	Q15424 1xPhospho [S247(99.3)]; Q14151 1xPhospho [S246(99.3)]	1	2516.08	2.13544e+07	Shared	High	High	4.793e-05	6.305e-16	4.92	83.87
FALSE	High	[K].EETELDSEEEQPSHDTSVVSEQMAGSEDDHEEDSHTK.[E]	2xPhospho [T3(100); S26(99.2)]	4.58599e-07	5.86138e-05	1	1	2	Q92794	Q92794 [1367-1403]	Q92794 2xPhospho [T1369(100); S1392(99.2)]	0	4332.61		No Quan Values	High	High	4.793e-05	1.462e-05	4.26
FALSE	High	[K].EETNGPSNQKPVKSPDNSIK.[M]	2xDeamidated [N/Q]; 1xPhospho [S14(100)]	1.47493e-12	5.86138e-05	1	1	2	Q9UKL0	Q9UKL0 [447-466]	Q9UKL0 1xPhospho [S460(100)]	1	2251.01	283510		High	High	4.793e-05	2.241e-08	4.83	34.87
FALSE	High	[K].EETNGPSNQKPVKSPDNSIK.[M]	1xDeamidated [N]; 1xPhospho [S14(100)]	6.30512e-16	5.86138e-05	1	1	6	Q9UKL0	Q9UKL0 [447-466]	Q9UKL0 1xPhospho [S460(100)]	1	2250.03	7.52395e+06		High	High	4.793e-05	1.614e-10	5.09	35.1
FALSE	High	[K].EETNGPSNQKPVKSPDNSIK.[M]	1xPhospho [S14(100)]	6.03577e-07	5.86138e-05	1	1	3	Q9UKL0	Q9UKL0 [447-466]	Q9UKL0 1xPhospho [S460(100)]	1	2249.04	1.17443e+06		High	High	4.793e-05	1.678e-05	2.08	34.09
FALSE	High	[K].EETNGPSNQKPVKSPDNSIK.[M]	3xDeamidated [N4; N8; N17]; 1xPhospho [S14(100)]	8.01576e-05	0.000108823	1	1	1	Q9UKL0	Q9UKL0 [447-466]	Q9UKL0 1xPhospho [S460(100)]	1	2252		No Quan Values	High	High	6.763e-05	0.0002047	3.59
FALSE	High	[K].EETPPPVEPEEEEDTEDAGLDDWEAMASDEETEK.[V]	2xPhospho [T3(100); S28(100)]	6.30512e-16	5.86138e-05	1	1	4	O60841	O60841 [484-517]	O60841 2xPhospho [T486(100); S511(100)]	0	4008.48	2.08295e+06		High	High	4.793e-05	3.934e-10	4.66	113.95
FALSE	High	[K].EETPPPVEPEEEEDTEDAGLDDWEAMASDEETEK.[V]	1xOxidation [M26]; 1xPhospho [S28(100)]	7.13374e-11	5.86138e-05	1	1	2	O60841	O60841 [484-517]	O60841 1xPhospho [S511(100)]	0	3944.51	3.80346e+06		High	High	4.793e-05	1.636e-07	4.21	100.48
FALSE	High	[K].EETPPPVEPEEEEDTEDAGLDDWEAMASDEETEK.[V]	1xPhospho [S28(100)]	6.40602e-15	5.86138e-05	1	1	1	O60841	O60841 [484-517]	O60841 1xPhospho [S511(100)]	0	3928.52	22343796		High	High	4.793e-05	1.384e-09	4.25	110.86
FALSE	High	[K].EEVLSESEAENQQAGAAALAPEIVIK.[V]	1xPhospho [S]	1.9746e-13	5.86138e-05	1	1	1	Q9UJX5	Q9UJX5 [773-798]		0	2776.33	576833		High	High	4.793e-05	8.016e-09	4.53	118.75
FALSE	High	[K].EEVTMDTSENRPENDVPEPPMPIADQVSNDDRPEGSVEDEEK.[K]	1xDeamidated [N10]; 1xPhospho [S36(98.6)]	2.45996e-05	0.000108823	1	1	1	Q9UKV3	Q9UKV3 [770-811]	Q9UKV3 1xPhospho [S805(98.6)]	0	4807		No Quan Values	High	High	6.763e-05	0.0001116	2.86
FALSE	High	[K].EFAGEDTSDLFLEER.[E]	1xPhospho [T/S]	0.0392381	0.00283222	1	1	1	O14980	O14980 [1024-1038]		0	1837.75		No Quan Values	High	High	0.00155	0.02049	1.39
FALSE	High	[K].EFAPATPPSTPHNSSVGSLSENEQNTIEK.[E]	1xPhospho [T6(98.5)]	4.34588e-09	5.86138e-05	1	1	1	Q9UKA4	Q9UKA4 [1131-1159]	Q9UKA4 1xPhospho [T1136(98.5)]	0	3148.41	895982		High	High	4.793e-05	1.341e-06	2.51	84.6
FALSE	High	[K].EFAPSDEELDSYR.[R]	1xPhospho [S5(100)]	9.16358e-07	5.86138e-05	1	1	2	O75391	O75391 [110-122]	O75391 1xPhospho [S114(100)]	0	1637.64	1.26331e+06		High	High	4.793e-05	2.075e-05	1.9	85.13
FALSE	High	[K].EFGDGSDENEMEEHELK.[D]	1xOxidation [M11]; 1xPhospho [S6(100)]	4.3939e-09	5.86138e-05	1	1	1	Q5F1R6	Q5F1R6 [278-294]	Q5F1R6 1xPhospho [S283(100)]	0	2090.75	2.02186e+06		High	High	4.793e-05	1.351e-06	3.17	53.34
FALSE	High	[K].EFGDGSDENEMEEHELK.[D]	1xDeamidated [N9]; 1xPhospho [S6(100)]	1.78459e-09	5.86138e-05	1	1	3	Q5F1R6	Q5F1R6 [278-294]	Q5F1R6 1xPhospho [S283(100)]	0	2075.74	663227		High	High	4.793e-05	8.521e-07	2.5	66.63
FALSE	High	[K].EFGDGSDENEMEEHELK.[D]	1xPhospho [S6(100)]	3.92629e-14	5.86138e-05	1	1	1	Q5F1R6	Q5F1R6 [278-294]	Q5F1R6 1xPhospho [S283(100)]	0	2074.76	13620102		High	High	4.793e-05	3.506e-09	3.99	70.74
FALSE	High	[K].EFGYDSPHDLDSD.[-]	1xPhospho [S12(100)]	0.0001439	0.000108823	1	1	2	Q96CW6	Q96CW6 [297-309]	Q96CW6 1xPhospho [S308(100)]	0	1576.55	2.63527e+06		High	High	6.763e-05	0.0002766	2.75	77.62
FALSE	High	[K].EFGYDSPHDLDSD.[-]	2xPhospho [S6(100); S12(100)]	0.0137718	0.000757992	1	1	1	Q96CW6	Q96CW6 [297-309]	Q96CW6 2xPhospho [S302(100); S308(100)]	0	1656.51	694975		High	High	0.0003939	0.004283	2.74	81.26
FALSE	High	[K].EFHLNESGDPSSK.[S]	1xPhospho [S7(100)]	1.25565e-05	0.000108823	1	2	1	Q01105	Q01105 [155-167]	Q01105 1xPhospho [S161(100)]	0	1526.62	743209		High	High	6.763e-05	7.947e-05	3.37	52.48
FALSE	High	[K].EFMDTTGERSPSPLTGK.[V]	2xPhospho [S10(100); S12(100)]	2.49101e-06	0.000108823	1	1	1	Q9P2F8	Q9P2F8 [1641-1657]	Q9P2F8 2xPhospho [S1650(100); S1652(100)]	1	2012.81	765948		High	High	6.763e-05	3.463e-05	3.13	77.15
FALSE	High	[K].EFMDTTGERSPSPLTGK.[V]	1xOxidation [M3]; 2xPhospho [S10(98.2); S12(98.2)]	0.211553	0.00943136	1	1	1	Q9P2F8	Q9P2F8 [1641-1657]	Q9P2F8 2xPhospho [S1650(98.2); S1652(98.2)]	1	2028.8		No Quan Values	High	High	0.005028	0.1011	1.43
FALSE	High	[K].EFVSSDESSSGENK.[S]	2xPhospho [S4(100); S5(100)]	2.28643e-10	5.86138e-05	1	1	1	Q08945	Q08945 [664-677]	Q08945 2xPhospho [S667(100); S668(100)]	0	1661.56	1.33296e+06		High	High	4.793e-05	2.976e-07	3.55	43.63
FALSE	High	[K].EGAASPAPETPQPTSPETSPK.[E]	3xPhospho [T10(100); T/S]	9.08455e-11	5.86138e-05	1	1	1	Q9Y3X0	Q9Y3X0 [372-392]	Q9Y3X0 3xPhospho [T381(100); T/S]	0	2318.89	472040		High	High	4.793e-05	1.85e-07	4.18	48.86
FALSE	High	[K].EGAASPAPETPQPTSPETSPK.[E]	1xDeamidated [Q12]; 2xPhospho [T/S]	2.25887e-08	5.86138e-05	1	1	1	Q9Y3X0	Q9Y3X0 [372-392]		0	2239.9	258262		High	High	4.793e-05	3.126e-06	2.67	57.63
FALSE	High	[K].EGAASPAPETPQPTSPETSPK.[E]	2xPhospho [S19(99.7); S/T]	6.87636e-14	5.86138e-05	1	1	4	Q9Y3X0	Q9Y3X0 [372-392]	Q9Y3X0 2xPhospho [S390(99.7); S/T]	0	2238.92	1.24835e+07		High	High	4.793e-05	4.664e-09	4.52	55.23
FALSE	High	[K].EGAASPAPETPQPTSPETSPK.[E]	1xPhospho [S/T]	4.18909e-12	5.86138e-05	1	1	3	Q9Y3X0	Q9Y3X0 [372-392]		0	2158.95	5248502		High	High	4.793e-05	3.837e-08	4.25	54.67
FALSE	High	[K].EGALSRVSDESLSK.[V]	2xPhospho [S8(99.5); S11(100)]	0.0229425	0.00136336	1	1	1	Q08357	Q08357 [249-262]	Q08357 2xPhospho [S256(99.5); S259(100)]	1	1637.68	708530		High	High	0.0007193	0.008792	2.26	55.68
FALSE	High	[K].EGDATKDSLDDLFPNEEEEDPSNGLSR.[G]	1xDeamidated [N23]; 1xPhospho [T5(99.5)]	1.50201e-15	5.86138e-05	1	1	1	Q9NSK0	Q9NSK0 [167-193]	Q9NSK0 1xPhospho [T171(99.5)]	1	3060.25	789998		High	High	4.793e-05	6.582e-10	3.86	102.97
FALSE	High	[K].EGDATKDSLDDLFPNEEEEDPSNGLSR.[G]	1xPhospho [T/S]	1.35748e-11	5.86138e-05	1	1	1	Q9NSK0	Q9NSK0 [167-193]		1	3059.26		No Quan Values	High	High	4.793e-05	6.98e-08	2.92
FALSE	High	[K].EGDSEKESEKSDGDPIVDPEK.[E]	2xPhospho [S4(99.7); S]	0.0291787	0.00195173	1	1	1	Q8TAQ2	Q8TAQ2 [803-823]	Q8TAQ2 2xPhospho [S806(99.7); S]	2	2449.95		No Quan Values	High	High	0.001035	0.01333	2.04
FALSE	High	[K].EGDVDVSDSDDEDDNLPANFDTCHR.[A]	1xCarbamidomethyl [C23]; 2xPhospho [S7(100); S9(100)]	6.30512e-16	5.86138e-05	1	1	3	Q9NYV6	Q9NYV6 [164-188]	Q9NYV6 2xPhospho [S170(100); S172(100)]	0	2997.04	7.96244e+06		High	High	4.793e-05	9.186e-15	5.62	86.5
FALSE	High	[K].EGDVDVSDSDDEDDNLPANFDTCHR.[A]	1xCarbamidomethyl [C23]; 1xPhospho [S/T]	1.10456e-06	0.000108823	1	1	1	Q9NYV6	Q9NYV6 [164-188]		0	2917.07		No Quan Values	High	High	6.763e-05	2.28e-05	1.97
FALSE	High	[K].EGDVEEPTDDSLPTTGDAGGR.[E]	1xPhospho [T/S]	0.0231589	0.00136336	1	1	1	Q9UKN8	Q9UKN8 [642-662]		0	2197.88	144395		High	High	0.0007193	0.008951	1.75	66.71
FALSE	High	[K].EGEDGDQPTTPPKPLK.[T]	1xPhospho [T10(100)]	6.32878e-13	5.86138e-05	1	1	3	P18858	P18858 [174-189]	P18858 1xPhospho [T183(100)]	0	1788.81	2.43651e+06		High	High	4.793e-05	1.459e-08	3.62	49.77
FALSE	High	[K].EGEEPTVYSDEEEPK.[D]	1xPhospho [S9(100)]	1.09597e-15	5.86138e-05	1	1	8	O00264	O00264 [173-187]	O00264 1xPhospho [S181(100)]	0	1817.7	4.18918e+07		High	High	4.793e-05	5.583e-10	3.74	55.48
FALSE	High	[K].EGEEPTVYSDEEEPKDESAR.[K]	1xPhospho [S9(100)]	6.30512e-16	5.86138e-05	1	1	5	O00264	O00264 [173-192]	O00264 1xPhospho [S181(100)]	1	2375.94	36080592		High	High	4.793e-05	2.778e-12	4.38	51.68
FALSE	High	[K].EGEEPTVYSDEEEPKDESARK.[N]	1xPhospho [S9(100)]	7.33661e-12	5.86138e-05	1	1	1	O00264	O00264 [173-193]	O00264 1xPhospho [S181(100)]	2	2504.03		No Quan Values	High	High	4.793e-05	5.111e-08	3.76
FALSE	High	[K].EGEETEGSEEDDKENDK.[T]	1xDeamidated [N15]; 1xPhospho [S8(100)]	2.05625e-07	5.86138e-05	1	1	1	P49321	P49321 [473-489]	P49321 1xPhospho [S480(100)]	1	2020.7	289542		High	High	4.793e-05	9.66e-06	3	18.06
FALSE	High	[K].EGEETEGSEEDDKENDK.[T]	1xPhospho [S8(100)]	6.30512e-16	5.86138e-05	1	1	2	P49321	P49321 [473-489]	P49321 1xPhospho [S480(100)]	1	2019.72	1.31121e+06		High	High	4.793e-05	3.209e-14	4.71	17.53
FALSE	High	[K].EGEETEGSEEDDKENDKTEEMPNDSVLENK.[S]	2xDeamidated [N15; N23]; 2xPhospho [T5(100); S8(100)]	6.3455e-08	5.86138e-05	1	1	2	P49321	P49321 [473-502]	P49321 2xPhospho [T477(100); S480(100)]	2	3588.31	849269		High	High	4.793e-05	5.286e-06	3.64	69.42
FALSE	High	[K].EGEETEGSEEDDKENDKTEEMPNDSVLENK.[S]	2xPhospho [T5(100); S/T]	5.91148e-09	5.86138e-05	1	1	2	P49321	P49321 [473-502]	P49321 2xPhospho [T477(100); S/T]	2	3586.35	3543431		High	High	4.793e-05	1.573e-06	4.23	68.45
FALSE	High	[K].EGEETEGSEEDDKENDKTEEMPNDSVLENK.[S]	1xDeamidated [N15]; 1xOxidation [M21]; 1xPhospho [T5(98.6)]	2.53364e-07	5.86138e-05	1	1	1	P49321	P49321 [473-502]	P49321 1xPhospho [T477(98.6)]	2	3523.36	356386		High	High	4.793e-05	1.073e-05	3.09	52.1
FALSE	High	[K].EGEETEGSEEDDKENDKTEEMPNDSVLENK.[S]	1xOxidation [M21]; 1xPhospho [T5(100)]	3.68971e-11	5.86138e-05	1	1	2	P49321	P49321 [473-502]	P49321 1xPhospho [T477(100)]	2	3522.37	2767002		High	High	4.793e-05	1.169e-07	3.2	50.97
FALSE	High	[K].EGEETEGSEEDDKENDKTEEMPNDSVLENK.[S]	1xDeamidated [N]; 1xPhospho [S8(100)]	3.75317e-12	5.86138e-05	1	1	3	P49321	P49321 [473-502]	P49321 1xPhospho [S480(100)]	2	3507.36	3.00293e+06		High	High	4.793e-05	3.626e-08	3.85	65.76
FALSE	High	[K].EGEETEGSEEDDKENDKTEEMPNDSVLENK.[S]	1xPhospho [S8(100)]	6.30512e-16	5.86138e-05	1	1	3	P49321	P49321 [473-502]	P49321 1xPhospho [S480(100)]	2	3506.38	12802699		High	High	4.793e-05	7.182e-12	4.44	64.35
FALSE	High	[K].EGEETEGSEEDDKENDKTEEMPNDSVLENK.[S]	1xDeamidated [N15]; 2xPhospho [T/S]	0.000502821	0.000108823	1	1	1	P49321	P49321 [473-502]		2	3587.33	287647		High	High	6.763e-05	0.0005266	2.23	69.53
FALSE	High	[K].EGEETEGSEEDDKENDKTEEMPNDSVLENK.[S]	1xOxidation [M21]; 2xPhospho [T5(100); S/T]	3.54055e-05	0.000108823	1	1	2	P49321	P49321 [473-502]	P49321 2xPhospho [T477(100); S/T]	2	3602.34	805393		High	High	6.763e-05	0.0001346	3.15	54.2
FALSE	High	[K].EGFGLSENPFASLSPDEQK.[D]	1xPhospho [S14(100)]	6.30512e-16	5.86138e-05	1	1	1	O15504	O15504 [93-111]	O15504 1xPhospho [S106(100)]	0	2131.92		No Quan Values	High	High	4.793e-05	4.005e-13	6.42
FALSE	High	[K].EGGEAEESATDTTSETNKR.[F]	1xPhospho [T/S]	0.11994	0.00571698	1	1	1	Q9NWQ8	Q9NWQ8 [275-293]		1	2091.84	272721		High	High	0.003113	0.05777	1.87	26.96
FALSE	High	[K].EGGGDSSASSPTEEEQEQGEIGACSDEGTAQEGK.[A]	1xCarbamidomethyl [C24]; 1xPhospho [S6(99.3)]	6.30512e-16	5.86138e-05	1	1	27	P49006	P49006 [111-144]	P49006 1xPhospho [S116(99.3)]	0	3493.33	49460521		High	High	4.793e-05	6.305e-16	9.36	55.36
FALSE	High	[K].EGGGDSSASSPTEEEQEQGEIGACSDEGTAQEGK.[A]	1xCarbamidomethyl [C24]; 1xDeamidated [Q]; 1xPhospho [S/T]	3.19857e-11	5.86138e-05	1	1	4	P49006	P49006 [111-144]		0	3494.32	2.39518e+06		High	High	4.793e-05	1.086e-07	3.15	55.34
FALSE	High	[K].EGGGDSSASSPTEEEQEQGEIGACSDEGTAQEGK.[A]	1xCarbamidomethyl [C24]; 2xDeamidated [Q18; Q31]; 1xPhospho [S6(98.7)]	1.20156e-09	5.86138e-05	1	1	1	P49006	P49006 [111-144]	P49006 1xPhospho [S116(98.7)]	0	3495.3		No Quan Values	High	High	4.793e-05	6.954e-07	2.54
FALSE	High	[K].EGGGDSSASSPTEEEQEQGEIGACSDEGTAQEGK.[A]	1xCarbamidomethyl [C24]; 2xPhospho [S9(99.1); S/T]	6.30512e-16	5.86138e-05	1	1	11	P49006	P49006 [111-144]	P49006 2xPhospho [S119(99.1); S/T]	0	3573.3	5.50941e+06		High	High	4.793e-05	1.511e-14	5.15	56.82
FALSE	High	[K].EGGGDSSASSPTEEEQEQGEIGACSDEGTAQEGK.[A]	1xCarbamidomethyl [C24]; 1xDeamidated [Q16]; 2xPhospho [S6(98.2); S7(98.2)]	6.30512e-16	5.86138e-05	1	1	1	P49006	P49006 [111-144]	P49006 2xPhospho [S116(98.2); S117(98.2)]	0	3574.28		No Quan Values	High	High	4.793e-05	3.437e-11	3.83
FALSE	High	[K].EGHETPMDIDSDDSK.[A]	1xPhospho [S11(99.6)]	0.00593318	0.000227989	1	1	1	Q8TDB6	Q8TDB6 [522-536]	Q8TDB6 1xPhospho [S532(99.6)]	0	1755.64	163126		High	High	0.0001272	0.002147	2.03	50.81
FALSE	High	[K].EGHSLEMENENLVENGADSDEDDNSFLK.[Q]	1xDeamidated [N]; 1xOxidation [M7]; 1xPhospho [S19(100)]	6.30512e-16	5.86138e-05	1	1	9	Q9UHB6	Q9UHB6 [668-695]	Q9UHB6 1xPhospho [S686(100)]	0	3234.26	7365623		High	High	4.793e-05	6.305e-16	6.35	94.39
FALSE	High	[K].EGHSLEMENENLVENGADSDEDDNSFLK.[Q]	1xOxidation [M7]; 1xPhospho [S19(100)]	6.30512e-16	5.86138e-05	1	1	1	Q9UHB6	Q9UHB6 [668-695]	Q9UHB6 1xPhospho [S686(100)]	0	3233.27	10863205		High	High	4.793e-05	6.305e-16	6.97	92.32
FALSE	High	[K].EGHSLEMENENLVENGADSDEDDNSFLK.[Q]	3xDeamidated [N11; N15; N24]; 1xPhospho [S19(100)]	6.30512e-16	5.86138e-05	1	1	1	Q9UHB6	Q9UHB6 [668-695]	Q9UHB6 1xPhospho [S686(100)]	0	3220.23		No Quan Values	High	High	4.793e-05	1.308e-15	5.96
FALSE	High	[K].EGHSLEMENENLVENGADSDEDDNSFLK.[Q]	2xDeamidated [N15; N]; 1xPhospho [S19(100)]	6.30512e-16	5.86138e-05	1	1	3	Q9UHB6	Q9UHB6 [668-695]	Q9UHB6 1xPhospho [S686(100)]	0	3219.25	9790048		High	High	4.793e-05	6.305e-16	6.76	98.78
FALSE	High	[K].EGHSLEMENENLVENGADSDEDDNSFLK.[Q]	1xDeamidated [N]; 1xPhospho [S19(100)]	6.30512e-16	5.86138e-05	1	1	10	Q9UHB6	Q9UHB6 [668-695]	Q9UHB6 1xPhospho [S686(100)]	0	3218.26	1.3274e+08		High	High	4.793e-05	6.305e-16	8.32	99.83
FALSE	High	[K].EGHSLEMENENLVENGADSDEDDNSFLK.[Q]	1xPhospho [S19(100)]	6.30512e-16	5.86138e-05	1	1	3	Q9UHB6	Q9UHB6 [668-695]	Q9UHB6 1xPhospho [S686(100)]	0	3217.28	2.18218e+07		High	High	4.793e-05	6.305e-16	7	99.67
FALSE	High	[K].EGHSPEGSTVTYHLLGPQEEGEGVVDVK.[G]	1xPhospho [S4(100)]	6.30512e-16	5.86138e-05	1	1	1	O75381	O75381 [279-306]	O75381 1xPhospho [S282(100)]	0	3030.37	9084975		High	High	4.793e-05	3.823e-13	6.09	96.82
FALSE	High	[K].EGICALGGTSELSSEGTQHSYSEEEK.[Y]	1xCarbamidomethyl [C4]; 1xPhospho [S13(99.5)]	6.30512e-16	5.86138e-05	1	1	2	P13797	P13797 [101-126]	P13797 1xPhospho [S113(99.5)]	0	2865.18	1.12421e+06		High	High	4.793e-05	3.362e-13	5.33	80.77
FALSE	High	[K].EGISDGATMK.[T]	1xPhospho [S4(100)]	0.0118239	0.00058336	1	1	1	P31751	P31751 [299-308]	P31751 1xPhospho [S302(100)]	0	1088.43	199840		High	High	0.0003061	0.003665	1.58	44.91
[truncated: 15,501 more rows]

## Sheet: Lactic acid_02
Checked	Confidence	Annotated Sequence	Modifications	Qvality PEP	Qvality q-value	# Protein Groups	# Proteins	# PSMs	Master Protein Accessions	Positions in Master Proteins	Modifications in Master Proteins	# Missed Cleavages	Theo. MH+ [Da]	Abundances (Normalized): F11: Sample	Quan Info	Found in Sample: [S11] F11: Sample	Confidence (by Search Engine): Sequest HT	Percolator q-Value (by Search Engine): Sequest HT	Percolator PEP (by Search Engine): Sequest HT	XCorr (by Search Engine): Sequest HT	Top Apex RT [min]
[truncated: 16,887 more rows]

[truncated: 1 more sheets: Lactic acid_03]
