# Supplementary material for: Comprehensive Evaluation of Different TiO2-Based Phosphopeptide Enrichment and Fractionation Methods for Phosphoproteomics
Source: Cells. 2022 Jun 28;11(13):2047. doi: 10.3390/cells11132047 (PMC9265536; doi:10.3390/cells11132047)
Supplement: Supplementary file 1 [file cells-11-02047-s001.zip › Supplementary Table S4 Phosphopeptides identified from the glycolic acid method (three replicates).xlsx]

## Sheet: Glycolic acid_01
Checked	Confidence	Annotated Sequence	Modifications	Qvality PEP	Qvality q-value	# Protein Groups	# Proteins	# PSMs	Master Protein Accessions	Positions in Master Proteins	Modifications in Master Proteins	# Missed Cleavages	Theo. MH+ [Da]	Abundances (Normalized): F4: Sample	Quan Info	Found in Sample: [S4] F4: Sample	Confidence (by Search Engine): Sequest HT	Percolator q-Value (by Search Engine): Sequest HT	Percolator PEP (by Search Engine): Sequest HT	XCorr (by Search Engine): Sequest HT	Top Apex RT [min]
FALSE	High	[-].MDHTEGSPAEEPPAHAPSPGK.[F]	1xAcetyl [N-Term]; 1xPhospho [S18(100)]	9.01578e-07	3.79591e-05	1	1	2	Q06330	Q06330 [1-21]	Q06330 1xAcetyl [N-Term]; 1xPhospho [S18(100)]	0	2263.93	430401		High	High	3.611e-05	5.607e-07	4.71	58.5
FALSE	High	[-].MDLFGDLPEPERSPRPAAGK.[E]	1xAcetyl [N-Term]; 1xPhospho [S13(100)]	5.29976e-07	3.79591e-05	1	1	2	Q9H0C8	Q9H0C8 [1-20]	Q9H0C8 1xAcetyl [N-Term]; 1xPhospho [S13(100)]	1	2305.07	7.13658e+06		High	High	3.611e-05	3.351e-07	5.72	121.11
FALSE	High	[-].MDNYADLSDTELTTLLR.[R]	1xAcetyl [N-Term]; 1xPhospho [S8(99.6)]	5.07424e-06	3.79591e-05	1	1	1	P50402	P50402 [1-17]	P50402 1xAcetyl [N-Term]; 1xPhospho [S8(99.6)]	0	2092.91	2.83026e+06		High	High	3.611e-05	2.972e-06	4.47	123.24
FALSE	High	[-].MDRNPSPPPPGR.[D]	1xAcetyl [N-Term]; 1xPhospho [S6(100)]	0.000128444	3.79591e-05	1	1	2	Q96ER3	Q96ER3 [1-12]	Q96ER3 1xAcetyl [N-Term]; 1xPhospho [S6(100)]	1	1442.62	1.67184e+06		High	High	3.611e-05	6.724e-05	3.31	48.19
FALSE	High	[-].MDSAGQDINLNSPNK.[G]	1xAcetyl [N-Term]; 1xPhospho [S12(100)]	5.77406e-06	3.79591e-05	1	1	1	O43399	O43399 [1-15]	O43399 1xAcetyl [N-Term]; 1xPhospho [S12(100)]	0	1725.71	628281		High	High	3.611e-05	3.369e-06	3.68	83.53
FALSE	High	[-].MDVAESPERDPHSPEDEEQPQGLSDDDILR.[D]	1xAcetyl [N-Term]; 1xPhospho [S6(100)]	1.30962e-06	3.79591e-05	1	1	1	Q86VM9	Q86VM9 [1-30]	Q86VM9 1xAcetyl [N-Term]; 1xPhospho [S6(100)]	1	3528.47	1.64961e+06		High	High	3.611e-05	8.031e-07	4.63	102.17
FALSE	High	[-].MEANGSQGTSGSANDSQHDPGK.[M]	1xDeamidated [Q7]; 1xPhospho [S6(99.2)]	0.00972354	0.000648522	1	1	1	Q96DH6	Q96DH6 [1-22]	Q96DH6 1xPhospho [S6(99.2)]	0	2255.85	243340		High	High	0.000378	0.004389	2.26	34.74
FALSE	High	[-].MEANGSQGTSGSANDSQHDPGK.[M]	1xOxidation [M1]; 1xPhospho [S/T]	0.146833	0.00569113	1	1	1	Q96DH6	Q96DH6 [1-22]		0	2270.86	44221.8		High	High	0.003217	0.06689	1.12	23.02
FALSE	High	[-].MEANGSQGTSGSANDSQHDPGK.[M]	1xPhospho [S/T]	0.0844939	0.00326591	1	1	1	Q96DH6	Q96DH6 [1-22]		0	2254.87		No Quan Values	High	High	0.001866	0.03752	1.75
FALSE	High	[-].MEDLDQSPLVSSSDSPPRPQPAFK.[Y]	1xAcetyl [N-Term]; 1xDeamidated [Q]; 1xPhospho [S15(99.7)]	1.78895e-11	3.79591e-05	1	1	3	Q9NQC3	Q9NQC3 [1-24]	Q9NQC3 1xAcetyl [N-Term]; 1xPhospho [S15(99.7)]	0	2751.22	7.1792e+06		High	High	3.611e-05	1.62e-11	5.88	115.97
FALSE	High	[-].MEDLDQSPLVSSSDSPPRPQPAFK.[Y]	1xAcetyl [N-Term]; 1xPhospho [S15(100)]	1.20208e-09	3.79591e-05	1	1	2	Q9NQC3	Q9NQC3 [1-24]	Q9NQC3 1xAcetyl [N-Term]; 1xPhospho [S15(100)]	0	2750.24	155493536		High	High	3.611e-05	9.401e-10	5.68	114.29
FALSE	High	[-].MEDLDQSPLVSSSDSPPRPQPAFK.[Y]	1xAcetyl [N-Term]; 2xPhospho [S7(100); S15(100)]	0.000127837	3.79591e-05	1	1	2	Q9NQC3	Q9NQC3 [1-24]	Q9NQC3 1xAcetyl [N-Term]; 2xPhospho [S7(100); S15(100)]	0	2830.2	2.55743e+06		High	High	3.611e-05	6.682e-05	3.37	111.42
FALSE	High	[-].MEDSMDMDMSPLRPQNYLFGCELK.[A]	1xAcetyl [N-Term]; 1xCarbamidomethyl [C21]; 1xOxidation [M9]; 1xPhospho [S10(100)]	7.73779e-09	3.79591e-05	1	1	1	P06748	P06748 [1-24]	P06748 1xAcetyl [N-Term]; 1xPhospho [S10(100)]	0	3045.22	43369532		High	High	3.611e-05	5.676e-09	5.78	122.28
FALSE	High	[-].MEDSMDMDMSPLRPQNYLFGCELK.[A]	1xAcetyl [N-Term]; 1xCarbamidomethyl [C21]; 1xPhospho [S10(100)]	3.16174e-10	3.79591e-05	1	1	2	P06748	P06748 [1-24]	P06748 1xAcetyl [N-Term]; 1xPhospho [S10(100)]	0	3029.23	38868816		High	High	3.611e-05	2.59e-10	6.07	122.57
FALSE	High	[-].MEDSMDMDMSPLRPQNYLFGCELK.[A]	1xAcetyl [N-Term]; 1xCarbamidomethyl [C21]; 2xOxidation [M5; M7]; 1xPhospho [S10(100)]	5.15125e-09	3.79591e-05	1	1	1	P06748	P06748 [1-24]	P06748 1xAcetyl [N-Term]; 1xPhospho [S10(100)]	0	3061.22	13965272		High	High	3.611e-05	3.839e-09	5.64	122.02
FALSE	High	[-].MEEPQSDPSVEPPLSQETFSDLWK.[L]	1xAcetyl [N-Term]; 1xPhospho [S6(99.6)]	1.36074e-06	3.79591e-05	1	1	1	P04637	P04637 [1-24]	P04637 1xAcetyl [N-Term]; 1xPhospho [S6(99.6)]	0	2898.24	11302706		High	High	3.611e-05	8.323e-07	3.56	122.97
FALSE	High	[-].MEEQPQMQDADEPADSGGEGR.[A]	1xAcetyl [N-Term]; 1xPhospho [S16(100)]	6.69907e-05	3.79591e-05	1	1	1	Q9H3R5	Q9H3R5 [1-21]	Q9H3R5 1xAcetyl [N-Term]; 1xPhospho [S16(100)]	0	2398.88	607655		High	High	3.611e-05	3.573e-05	3.63	71.89
FALSE	High	[-].MEGGLADGEPDRTSLLGDSK.[D]	1xAcetyl [N-Term]; 1xPhospho [T/S]	0.000327389	3.79591e-05	1	1	1	Q9BZF1	Q9BZF1 [1-20]	Q9BZF1 1xAcetyl [N-Term]	1	2169.94	744034		High	High	3.611e-05	0.0001654	3.5	98.39
FALSE	High	[-].MEPAPARSPRPQQDPARPQEPTMPPPETPSEGR.[Q]	1xAcetyl [N-Term]; 1xPhospho [S8(100)]	2.9915e-05	3.79591e-05	1	1	2	P29590	P29590 [1-33]	P29590 1xAcetyl [N-Term]; 1xPhospho [S8(100)]	1	3756.73	2.52703e+06		High	High	3.611e-05	1.645e-05	2.53	76.98
FALSE	High	[-].MEPETALWGPDLQGPEQSPNDAHR.[G]	1xAcetyl [N-Term]; 1xPhospho [S18(100)]	2.84493e-08	3.79591e-05	1	1	1	Q9UEG4	Q9UEG4 [1-24]	Q9UEG4 1xAcetyl [N-Term]; 1xPhospho [S18(100)]	0	2797.19	408443		High	High	3.611e-05	1.993e-08	4.01	120.83
FALSE	High	[-].MEPSSWSGSESPAENMER.[M]	1xAcetyl [N-Term]; 1xPhospho [S]	0.225436	0.00838722	1	1	1	P28347	P28347 [1-18]	P28347 1xAcetyl [N-Term]	0	2132.79	194871		High	High	0.004774	0.1067	1.18	96.66
FALSE	High	[-].MEQLSDEEIDHGAEEDSDKEDQDLDK.[M]	1xAcetyl [N-Term]; 2xPhospho [S5(100); S17(100)]	1.07546e-05	3.79591e-05	1	1	1	Q70E73	Q70E73 [1-26]	Q70E73 1xAcetyl [N-Term]; 2xPhospho [S5(100); S17(100)]	1	3222.19	1683182		High	High	3.611e-05	6.141e-06	5	86.43
FALSE	High	[-].MEQSPPPAPEPTQGPTPAR.[S]	1xAcetyl [N-Term]; 1xPhospho [S4(100)]	5.7465e-06	3.79591e-05	1	1	3	Q96AY4	Q96AY4 [1-19]	Q96AY4 1xAcetyl [N-Term]; 1xPhospho [S4(100)]	0	2109.93	577293		High	High	3.611e-05	3.353e-06	2.44	76.29
FALSE	High	[-].MESGDEAAIER.[H]	1xAcetyl [N-Term]; 1xPhospho [S3(100)]	0.000104252	3.79591e-05	1	1	2	Q8TDP1	Q8TDP1 [1-11]	Q8TDP1 1xAcetyl [N-Term]; 1xPhospho [S3(100)]	0	1329.5	750379		High	High	3.611e-05	5.482e-05	3.15	70.15
FALSE	High	[-].METDAPQPGLASPDSPHDPCK.[M]	1xAcetyl [N-Term]; 1xCarbamidomethyl [C20]; 1xPhospho [S12(100)]	4.17024e-06	3.79591e-05	1	1	2	O43347	O43347 [1-21]	O43347 1xAcetyl [N-Term]; 1xPhospho [S12(100)]	0	2371.96	685717		High	High	3.611e-05	2.453e-06	4.56	79.03
FALSE	High	[-].METDESPSPLPCGPAGEAVMESR.[A]	1xAcetyl [N-Term]; 1xCarbamidomethyl [C12]; 1xPhospho [S8(100)]	1.21947e-09	3.79591e-05	1	1	1	Q8WYQ5	Q8WYQ5 [1-23]	Q8WYQ5 1xAcetyl [N-Term]; 1xPhospho [S8(100)]	0	2569.03	1.23855e+06		High	High	3.611e-05	9.562e-10	4.31	105.28
FALSE	High	[-].METEQPEETFPNTETNGEFGK.[R]	1xPhospho [T3(99.2)]	6.69907e-05	3.79591e-05	1	1	1	P61978	P61978 [1-21]	P61978 1xPhospho [T3(99.2)]	0	2495		No Quan Values	High	High	3.611e-05	3.587e-05	3.67
FALSE	High	[-].METMASPGK.[D]	1xAcetyl [N-Term]; 1xOxidation [M4]; 1xPhospho [S6(100)]	3.10802e-05	3.79591e-05	1	1	2	O60684	O60684 [1-9]	O60684 1xAcetyl [N-Term]; 1xPhospho [S6(100)]	0	1089.4	1.80938e+06		High	High	3.611e-05	1.709e-05	3.12	37.99
FALSE	High	[-].MEVAEPSSPTEEEEEEEEHSAEPRPR.[T]	1xAcetyl [N-Term]; 1xPhospho [S8(99.2)]	1.36811e-10	3.79591e-05	1	1	2	Q9NWV8	Q9NWV8 [1-26]	Q9NWV8 1xAcetyl [N-Term]; 1xPhospho [S8(99.2)]	0	3132.26	21225056		High	High	3.611e-05	1.158e-10	3.51	76.54
FALSE	High	[-].MEVAEPSSPTEEEEEEEEHSAEPRPR.[T]	1xAcetyl [N-Term]; 2xPhospho [T10(97.6); S20(97.6)]	0.0016229	0.000192284	1	1	1	Q9NWV8	Q9NWV8 [1-26]	Q9NWV8 1xAcetyl [N-Term]; 2xPhospho [T10(97.6); S20(97.6)]	0	3212.23	927393		High	High	0.0001234	0.000774	2.74	78.03
FALSE	High	[-].MEVKPPPGRPQPDSGR.[R]	1xAcetyl [N-Term]; 1xDeamidated [Q11]; 1xPhospho [S14(100)]	0.238771	0.00870811	1	1	1	P51991	P51991 [1-16]	P51991 1xAcetyl [N-Term]; 1xPhospho [S14(100)]	0	1870.85	310090		High	High	0.004949	0.1142	1.56	62.99
FALSE	High	[-].MEVKPPPGRPQPDSGR.[R]	1xAcetyl [N-Term]; 1xPhospho [S14(100)]	0.00485172	0.000430573	1	1	4	P51991	P51991 [1-16]	P51991 1xAcetyl [N-Term]; 1xPhospho [S14(100)]	0	1869.87	5.69759e+06		High	High	0.0002577	0.002232	2.91	60.56
FALSE	High	[-].MEVKPPPGRPQPDSGRR.[R]	1xAcetyl [N-Term]; 1xPhospho [S14(100)]	0.00909694	0.000648522	1	1	1	P51991	P51991 [1-17]	P51991 1xAcetyl [N-Term]; 1xPhospho [S14(100)]	1	2025.97	6564882		High	High	0.000378	0.004126	2.9	53.06
FALSE	High	[-].MEVSPLQPVNENMQVNK.[I]	1xAcetyl [N-Term]; 1xOxidation [M13]; 1xPhospho [S4(100)]	0.000418484	3.79591e-05	1	1	1	P11388	P11388 [1-17]	P11388 1xAcetyl [N-Term]; 1xPhospho [S4(100)]	0	2094.92	714799		High	High	3.611e-05	0.0002099	3.38	98.06
FALSE	High	[-].MEVSPLQPVNENMQVNK.[I]	1xAcetyl [N-Term]; 1xPhospho [S4(100)]	3.78011e-05	3.79591e-05	1	1	1	P11388	P11388 [1-17]	P11388 1xAcetyl [N-Term]; 1xPhospho [S4(100)]	0	2078.93	1.22903e+06		High	High	3.611e-05	2.06e-05	2.79	108.11
FALSE	High	[-].MFPAAPSPR.[T]	1xAcetyl [N-Term]; 1xPhospho [S7(100)]	0.00210065	0.000192284	1	1	1	Q8WUM0	Q8WUM0 [1-9]	Q8WUM0 1xAcetyl [N-Term]; 1xPhospho [S7(100)]	0	1095.47	366946		High	High	0.0001234	0.0009956	2.04	99.49
FALSE	High	[-].MGENEASLPNTSLQGK.[K]	2xDeamidated [N10; Q14]; 1xPhospho [T/S]	0.189108	0.00708595	1	1	1	Q58DX5	Q58DX5 [1-16]		0	1757.73	1.42518e+06		High	High	0.004001	0.0876	1.36	27.88
FALSE	High	[-].MKPPAACAGDMADAASPCSVVNDLR.[W]	2xCarbamidomethyl [C7; C18]; 1xPhospho [S16(100)]	4.88558e-07	3.79591e-05	1	1	2	P52888	P52888 [1-25]	P52888 1xPhospho [S16(100)]	0	2684.13	1903921		High	High	3.611e-05	3.103e-07	5.82	102.41
FALSE	High	[-].MLEVHIPSVGPEAEGPRQSPEK.[S]	1xAcetyl [N-Term]; 1xPhospho [S19(100)]	0.0460825	0.00217323	1	1	1	Q96L94	Q96L94 [1-22]	Q96L94 1xAcetyl [N-Term]; 1xPhospho [S19(100)]	1	2509.18		No Quan Values	High	High	0.001246	0.02039	2.11
FALSE	High	[-].MNPVYSPGSSGVPYANAK.[G]	1xAcetyl [N-Term]; 1xPhospho [S6(99.6)]	0.00116513	0.000192284	1	1	1	A1KXE4	A1KXE4 [1-18]	A1KXE4 1xAcetyl [N-Term]; 1xPhospho [S6(99.6)]	0	1960.85	651280		High	High	0.0001234	0.0005622	2.7	100.94
FALSE	High	[-].MNPVYSPVQPGAPYGNPK.[N]	1xAcetyl [N-Term]; 1xDeamidated [Q9]; 1xPhospho [S6(99.5)]	0.00012077	3.79591e-05	1	1	1	Q92567	Q92567 [1-18]	Q92567 1xAcetyl [N-Term]; 1xPhospho [S6(99.5)]	0	2038.9		No Quan Values	High	High	3.611e-05	6.323e-05	2.47
FALSE	High	[-].MNPVYSPVQPGAPYGNPK.[N]	1xAcetyl [N-Term]; 1xPhospho [S6(99.5)]	7.72745e-05	3.79591e-05	1	1	1	Q92567	Q92567 [1-18]	Q92567 1xAcetyl [N-Term]; 1xPhospho [S6(99.5)]	0	2037.91	375909		High	High	3.611e-05	4.1e-05	2.49	99.33
FALSE	High	[-].MNTAPSRPSPTR.[R]	1xAcetyl [N-Term]; 1xPhospho [S9(99)]	0.00164497	0.000192284	1	1	1	Q9HCD5	Q9HCD5 [1-12]	Q9HCD5 1xAcetyl [N-Term]; 1xPhospho [S9(99)]	0	1436.64	2.23035e+06		High	High	0.0001234	0.0007849	2.32	50.11
FALSE	High	[-].MNTAPSRPSPTRR.[D]	1xAcetyl [N-Term]; 1xDeamidated [N2]; 1xPhospho [S/T]	0.00389994	0.000430573	1	1	2	Q9HCD5	Q9HCD5 [1-13]	Q9HCD5 1xAcetyl [N-Term]	1	1593.72	1.06051e+06		High	High	0.0002577	0.00181	3.1	45.97
FALSE	High	[-].MNTAPSRPSPTRR.[D]	1xAcetyl [N-Term]; 1xPhospho [S9(99.6)]	0.00270177	0.000242204	1	1	4	Q9HCD5	Q9HCD5 [1-13]	Q9HCD5 1xAcetyl [N-Term]; 1xPhospho [S9(99.6)]	1	1592.74	20569048		High	High	0.0001518	0.001268	3.43	43.92
FALSE	High	[-].MRKETPPPLVPPAAR.[E]	1xOxidation [M1]; 1xPhospho [T5(100)]	2.9406e-06	3.79591e-05	1	1	6	Q9BQA1	Q9BQA1 [1-15]	Q9BQA1 1xPhospho [T5(100)]	2	1755.9	1466518		High	High	3.611e-05	1.753e-06	4.35	62.11
FALSE	High	[-].MRKETPPPLVPPAAR.[E]	1xPhospho [T5(100)]	1.40739e-07	3.79591e-05	1	1	2	Q9BQA1	Q9BQA1 [1-15]	Q9BQA1 1xPhospho [T5(100)]	2	1739.9	3.046e+06		High	High	3.611e-05	9.331e-08	5.17	66.13
FALSE	High	[-].MYPESTTGSPAR.[L]	1xPhospho [T/S/Y]	0.0463578	0.00220796	1	1	1	Q13303	Q13303 [1-12]		0	1376.56	329891		High	High	0.001246	0.0205	1.97	43.92
FALSE	High	[EK].HLSPNDNENDTSYVIESDEDLEMEMLK.[HS]	1xDeamidated [N9]; 2xPhospho [Y13(94.9); S17(100)]	0.172419	0.0065108	1	1	1	Q14191	Q14191 [424-450]; [451-477]	Q14191 2xPhospho [Y436(94.9); S440(100)]; 2xPhospho [Y463(94.9); S467(100)]	0	3328.28		No Quan Values	High	High	0.00371	0.07952	1.53
FALSE	High	[EK].HLSPNDNENDTSYVIESDEDLEMEMLK.[HS]	1xPhospho [S17(100)]	1.32339e-12	3.79591e-05	1	1	1	Q14191	Q14191 [424-450]; [451-477]	Q14191 1xPhospho [S440(100)]; 1xPhospho [S467(100)]	0	3247.33	1.07886e+06		High	High	3.611e-05	1.318e-12	6.98	112.52
FALSE	High	[K].AAAAALSGSPPQTEKPTHYR.[Y]	1xPhospho [S9(99.3)]	0.00418578	0.000430573	1	1	1	Q9H9P5	Q9H9P5 [7-26]	Q9H9P5 1xPhospho [S15(99.3)]	0	2133.01	349310		High	High	0.0002577	0.001937	3.23	49.91
FALSE	High	[K].AAAAAWEEPSSGNGTAR.[A]	1xDeamidated [N13]; 1xPhospho [S/T]	5.97074e-06	3.79591e-05	1	1	2	Q9P258	Q9P258 [6-22]		0	1726.71	776048		High	High	3.611e-05	3.481e-06	4.66	58.64
FALSE	High	[K].AAATPESQEPQAK.[G]	1xPhospho [T4(100)]	0.000302468	3.79591e-05	1	1	4	P49006	P49006 [145-157]	P49006 1xPhospho [T148(100)]	0	1407.62	1.26222e+06		High	High	3.611e-05	0.0001536	2.73	26.39
FALSE	High	[K].AAAYDISEDEED.[-]	1xPhospho [S7(100)]	0.104619	0.00389239	1	1	2	P49585	P49585 [356-367]	P49585 1xPhospho [S362(100)]	0	1407.48	5341794		High	High	0.002209	0.04689	2.54	63.79
FALSE	High	[K].AADPPAENSSAPEAEQGGAE.[-]	1xPhospho [S10(100)]	1.05004e-05	3.79591e-05	1	1	5	P67809	P67809 [305-324]	P67809 1xPhospho [S314(100)]	0	1977.77	5.66556e+06		High	High	3.611e-05	5.978e-06	4.71	42.57
FALSE	High	[K].AADRLPNLSSPSAEGPPGPPSGPAPR.[K]	1xDeamidated [N7]; 1xPhospho [S]	6.96224e-07	3.79591e-05	1	1	1	O60784	O60784 [453-478]		1	2576.21		No Quan Values	High	High	3.611e-05	4.373e-07	3.54
FALSE	High	[K].AADRLPNLSSPSAEGPPGPPSGPAPR.[K]	1xPhospho [S10(99.6)]	7.8906e-12	3.79591e-05	1	1	2	O60784	O60784 [453-478]	O60784 1xPhospho [S462(99.6)]	1	2575.23	2.78072e+06		High	High	3.611e-05	7.353e-12	4.77	86.31
FALSE	High	[K].AAEAAPPTQEAQGETEPTEQAPDALEQAADTSR.[R]	1xDeamidated [Q20]; 2xPhospho [T15(99.1); T/S]	0.00230125	0.000242204	1	1	1	Q8N163	Q8N163 [447-479]	Q8N163 2xPhospho [T461(99.1); T/S]	0	3541.45	3951248		High	High	0.0001234	0.001084	2	78.21
FALSE	High	[K].AAEHDLEVASEEEQER.[E]	1xPhospho [S10(100)]	1.36601e-05	3.79591e-05	1	1	1	Q9UPS8	Q9UPS8 [521-536]	Q9UPS8 1xPhospho [S530(100)]	0	1921.78	495178		High	High	3.611e-05	7.738e-06	4.59	49.98
FALSE	High	[K].AAEHDLEVASEEEQEREGSENNQPQVEEER.[K]	2xDeamidated [N21; N22]; 1xPhospho [S10(100)]	1.62438e-06	3.79591e-05	1	1	1	Q9UPS8	Q9UPS8 [521-550]	Q9UPS8 1xPhospho [S530(100)]	1	3549.44		No Quan Values	High	High	3.611e-05	9.88e-07	5.62
FALSE	High	[K].AAEMVPDLPSPPMEAPAPASNPSGR.[K]	1xPhospho [S10(100)]	2.84371e-06	3.79591e-05	1	1	1	Q6ZVM7	Q6ZVM7 [470-494]	Q6ZVM7 1xPhospho [S479(100)]	0	2569.15	208692		High	High	3.611e-05	1.696e-06	2.94	109.88
FALSE	High	[K].AAESETPGKSPEK.[K]	1xPhospho [S10(100)]	0.000759152	0.000192284	1	1	2	O76021	O76021 [418-430]	O76021 1xPhospho [S427(100)]	1	1410.61	1.06224e+06		High	High	0.0001234	0.000372	2.55	18.91
FALSE	High	[K].AAGALLTEGEACHMSLSSPELGPLTK.[G]	1xCarbamidomethyl [C12]; 1xPhospho [T7(98.4)]	0.000822857	0.000192284	1	1	2	Q12802	Q12802 [1265-1290]	Q12802 1xPhospho [T1271(98.4)]	0	2720.27	657775		High	High	0.0001234	0.0004033	2.59	112.72
FALSE	High	[K].AAGARPLTSPESLSR.[D]	1xPhospho [T/S]	0.000195583	3.79591e-05	1	1	2	P46379	P46379 [1073-1087]		0	1592.78	3.27331e+06		High	High	3.611e-05	0.0001005	3.25	61.07
FALSE	High	[K].AAGDTTVIENSDVSPETESSEK.[E]	1xPhospho [S14(100)]	4.39726e-07	3.79591e-05	1	1	1	Q86UP2	Q86UP2 [1300-1321]	Q86UP2 1xPhospho [S1313(100)]	0	2345.99	1.34408e+06		High	High	3.611e-05	2.802e-07	5.04	63.32
FALSE	High	[K].AAGGNSREPSPLPELALR.[K]	1xDeamidated [N5]; 2xPhospho [S6(100); S10(100)]	0.0424043	0.00186681	1	1	1	Q13207	Q13207 [648-665]	Q13207 2xPhospho [S653(100); S657(100)]	1	1995.89		No Quan Values	High	High	0.001076	0.01876	2.64
FALSE	High	[K].AAGGNSREPSPLPELALR.[K]	2xPhospho [S6(100); S10(100)]	0.000132147	3.79591e-05	1	1	1	Q13207	Q13207 [648-665]	Q13207 2xPhospho [S653(100); S657(100)]	1	1994.91	1.07438e+06		High	High	3.611e-05	6.894e-05	4.18	101.27
FALSE	High	[K].AAGISLIVPGKSPTR.[K]	1xPhospho [S/T]	1.83127e-07	3.79591e-05	1	1	1	P47736	P47736 [473-487]		1	1546.84	1.75996e+06		High	High	3.611e-05	1.204e-07	4.19	90.55
FALSE	High	[K].AAGSPSSSDQDEKLPGQDESTAGTSEQNDILK.[V]	1xDeamidated [Q17]; 2xPhospho [S4(100); S7(98.9)]	4.48419e-10	3.79591e-05	1	1	1	Q9Y520	Q9Y520 [184-215]	Q9Y520 2xPhospho [S187(100); S190(98.9)]	1	3423.4	1.37635e+06		High	High	3.611e-05	3.643e-10	5.51	81.25
FALSE	High	[K].AAGSPSSSDQDEKLPGQDESTAGTSEQNDILK.[V]	1xPhospho [S4(100)]	1.31096e-13	3.79591e-05	1	1	1	Q9Y520	Q9Y520 [184-215]	Q9Y520 1xPhospho [S187(100)]	1	3342.45		No Quan Values	High	High	3.611e-05	1.414e-13	6.27
FALSE	High	[K].AAIPPPVYEEQDRPRSPTGPSNSFLANMGGTVAHK.[I]	1xDeamidated [Q11]; 1xOxidation [M28]; 1xPhospho [S/T/Y]	5.77929e-05	3.79591e-05	1	1	1	Q96I25	Q96I25 [207-241]		1	3788.77	4885627		High	High	3.611e-05	3.102e-05	3.87	87.59
FALSE	High	[K].AAIPPPVYEEQDRPRSPTGPSNSFLANMGGTVAHK.[I]	1xDeamidated [Q11]; 1xPhospho [S21(98.2)]	5.08129e-05	3.79591e-05	1	1	1	Q96I25	Q96I25 [207-241]	Q96I25 1xPhospho [S227(98.2)]	1	3772.78		No Quan Values	High	High	3.611e-05	2.737e-05	3.63
FALSE	High	[K].AAIPPPVYEEQDRPRSPTGPSNSFLANMGGTVAHK.[I]	1xOxidation [M28]; 1xPhospho [S16(97.7)]	7.40923e-07	3.79591e-05	1	1	3	Q96I25	Q96I25 [207-241]	Q96I25 1xPhospho [S222(97.7)]	1	3787.79	8.35701e+06		High	High	3.611e-05	4.637e-07	4.74	87.57
FALSE	High	[K].AAIPPPVYEEQDRPRSPTGPSNSFLANMGGTVAHK.[I]	1xPhospho [S/Y/T]	6.41814e-07	3.79591e-05	1	1	5	Q96I25	Q96I25 [207-241]		1	3771.79	45612256		High	High	3.611e-05	4.032e-07	4.25	99.61
FALSE	High	[K].AAIPPPVYEEQDRPRSPTGPSNSFLANMGGTVAHK.[I]	2xDeamidated [Q11; N27]; 1xPhospho [S/T/Y]	0.000706516	9.54955e-05	1	1	1	Q96I25	Q96I25 [207-241]		1	3773.76		No Quan Values	High	High	6.965e-05	0.0003474	3.67
FALSE	High	[K].AALHSPVSEGAPVIPPSSGLPLPTPDAR.[V]	1xPhospho [S5(100)]	6.63793e-08	3.79591e-05	1	1	1	Q9NRA0	Q9NRA0 [480-507]	Q9NRA0 1xPhospho [S484(100)]	0	2813.42	544354		High	High	3.611e-05	4.527e-08	4.3	113.71
FALSE	High	[K].AALLAQYADVTDEEDEADEK.[D]	1xPhospho [T11(100)]	1.77903e-06	3.79591e-05	1	1	2	Q96MW1	Q96MW1 [129-148]	Q96MW1 1xPhospho [T139(100)]	0	2275.95	22197846		High	High	3.611e-05	1.081e-06	5.09	97.12
FALSE	High	[K].AALPSLTNPPSLSPIR.[R]	1xPhospho [S13(100)]	1.08143e-06	3.79591e-05	1	1	2	P42858	P42858 [1167-1182]	P42858 1xPhospho [S1179(100)]	0	1713.89	672952		High	High	3.611e-05	6.68e-07	3.97	115.65
FALSE	High	[K].AALPSLTNPPSLSPIRR.[K]	1xPhospho [S/T]	0.0447316	0.00208571	1	1	1	P42858	P42858 [1167-1183]		1	1869.99		No Quan Values	High	High	0.001198	0.01976	1.77
FALSE	High	[K].AALQTAPESADDSPSQLSK.[W]	1xPhospho [S13(100)]	1.9582e-07	3.79591e-05	1	1	2	O43524	O43524 [272-290]	O43524 1xPhospho [S284(100)]	0	1995.89	537360		High	High	3.611e-05	1.286e-07	5.37	65.26
FALSE	High	[K].AALSEEELEK.[K]	1xPhospho [S4(100)]	0.00089972	0.000192284	1	1	2	Q04637	Q04637 [1235-1244]	Q04637 1xPhospho [S1238(100)]	0	1198.52	2.06081e+06		High	High	0.0001234	0.0004393	2.84	59.92
FALSE	High	[K].AAMYDIISSPSK.[D]	1xOxidation [M3]; 1xPhospho [S9(99.3)]	5.71906e-06	3.79591e-05	1	1	1	Q6KC79	Q6KC79 [342-353]	Q6KC79 1xPhospho [S350(99.3)]	0	1378.6	1.02144e+06		High	High	3.611e-05	3.331e-06	3.28	71.31
FALSE	High	[K].AAMYDIISSPSK.[D]	1xPhospho [S9(100)]	3.01181e-06	3.79591e-05	1	1	1	Q6KC79	Q6KC79 [342-353]	Q6KC79 1xPhospho [S350(100)]	0	1362.6	7.85933e+06		High	High	3.611e-05	1.792e-06	3.56	89.59
FALSE	High	[K].AANQVEETLHTHLPQTPETNFR.[D]	1xPhospho [T16(100)]	0.00095767	0.000192284	1	1	2	Q5VZL5	Q5VZL5 [202-223]	Q5VZL5 1xPhospho [T217(100)]	0	2613.21	2.92919e+06		High	High	0.0001234	0.0004655	2.86	90.49
FALSE	High	[K].AAPAQVRPPSPGNIRPVK.[R]	1xPhospho [S10(100)]	6.00387e-05	3.79591e-05	1	1	2	Q14244	Q14244 [356-373]	Q14244 1xPhospho [S365(100)]	0	1935.03	3458983		High	High	3.611e-05	3.224e-05	3.59	69.96
FALSE	High	[K].AAPEASSPPASPLQHLLPGK.[A]	1xDeamidated [Q14]; 1xPhospho [S7(99)]	0.000359259	3.79591e-05	1	1	2	Q96TA1	Q96TA1 [686-705]	Q96TA1 1xPhospho [S692(99)]	0	2049.01	289077		High	High	3.611e-05	0.0001808	2.25	110.01
FALSE	High	[K].AAPEASSPPASPLQHLLPGK.[A]	1xDeamidated [Q14]; 2xPhospho [S11(100); S]	0.0381266	0.00178303	1	1	2	Q96TA1	Q96TA1 [686-705]	Q96TA1 2xPhospho [S696(100); S]	0	2128.97	284841		High	High	0.00103	0.01694	1.25	112.42
FALSE	High	[K].AAPEASSPPASPLQHLLPGK.[A]	1xPhospho [S7(99.5)]	1.15123e-08	3.79591e-05	1	1	10	Q96TA1	Q96TA1 [686-705]	Q96TA1 1xPhospho [S692(99.5)]	0	2048.02	11533578		High	High	3.611e-05	8.328e-09	3.03	106.07
FALSE	High	[K].AAPEASSPPASPLQHLLPGK.[A]	2xPhospho [S7(99.3); S11(100)]	8.80257e-07	3.79591e-05	1	1	6	Q96TA1	Q96TA1 [686-705]	Q96TA1 2xPhospho [S692(99.3); S696(100)]	0	2127.99	11872364		High	High	3.611e-05	5.478e-07	3.7	107.61
FALSE	High	[K].AAPPPPALTPDSQTVDSSCK.[T]	1xCarbamidomethyl [C19]; 1xDeamidated [Q13]; 1xPhospho [T9(100)]	0.0147872	0.000966999	1	1	1	Q9H7N4	Q9H7N4 [981-1000]	Q9H7N4 1xPhospho [T989(100)]	0	2119.93	556147		High	High	0.0005561	0.006617	2.48	70.15
FALSE	High	[K].AAPPPPALTPDSQTVDSSCK.[T]	1xCarbamidomethyl [C19]; 1xPhospho [T9(98.5)]	0.00478245	0.000430573	1	1	1	Q9H7N4	Q9H7N4 [981-1000]	Q9H7N4 1xPhospho [T989(98.5)]	0	2118.94	259280		High	High	0.0002577	0.002205	1.44	67.07
FALSE	High	[K].AAPPPPPPPPPLESSPR.[V]	1xPhospho [S15(99.8)]	9.69134e-10	3.79591e-05	1	1	6	Q5T4S7	Q5T4S7 [606-622]	Q5T4S7 1xPhospho [S620(99.8)]	0	1783.88	2.64242e+06		High	High	3.611e-05	7.66e-10	4.27	79.49
FALSE	High	[K].AAPQSPSVPK.[K]	1xPhospho [S5(99.6)]	0.00389994	0.000430573	1	1	1	O75694	O75694 [988-997]	O75694 1xPhospho [S992(99.6)]	0	1061.5	4.03639e+06		High	High	0.0002577	0.001806	2.13	38.27
FALSE	High	[K].AAPWGSNPSPSAESTQAMDR.[S]	1xPhospho [S9(99.2)]	7.47641e-06	3.79591e-05	1	1	2	Q96N67	Q96N67 [938-957]	Q96N67 1xPhospho [S946(99.2)]	0	2139.88	869801		High	High	3.611e-05	4.323e-06	4.37	78.63
FALSE	High	[K].AAQQLQQEGGLGPPPPPPPSPR.[R]	1xPhospho [S20(100)]	4.17294e-09	3.79591e-05	1	1	2	Q9H2Z4	Q9H2Z4 [252-273]	Q9H2Z4 1xPhospho [S271(100)]	0	2299.12	1.42672e+06		High	High	3.611e-05	3.136e-09	6.45	78.77
FALSE	High	[K].AASEELLEK.[S]	1xPhospho [S3(100)]	0.00111433	0.000192284	1	1	2	Q6ZV73	Q6ZV73 [513-521]	Q6ZV73 1xPhospho [S515(100)]	0	1069.48	549094		High	High	0.0001234	0.0005401	2.63	56.48
FALSE	High	[K].AASLTEDR.[D]	1xPhospho [S3(100)]	0.118251	0.00448249	1	1	1	Q04637	Q04637 [1207-1214]	Q04637 1xPhospho [S1209(100)]	0	942.393	183704		High	High	0.002556	0.0532	1.68	29.41
FALSE	High	[K].AASLTEDRDR.[G]	1xPhospho [S3(99.6)]	0.017188	0.00114721	1	1	1	Q04637	Q04637 [1207-1216]	Q04637 1xPhospho [S1209(99.6)]	1	1213.52	441890		High	High	0.0006568	0.007679	1.77	25.64
FALSE	High	[K].AASPSPQSVR.[R]	1xDeamidated [Q7]; 1xPhospho [S3(100)]	0.000907782	0.000192284	1	1	1	Q8IYB3	Q8IYB3 [736-745]	Q8IYB3 1xPhospho [S738(100)]	0	1080.47	1.43741e+06		High	High	0.0001234	0.0004428	2.3	33.17
FALSE	High	[K].AASPSPQSVR.[R]	1xPhospho [S3(100)]	0.0110085	0.000648522	1	1	2	Q8IYB3	Q8IYB3 [736-745]	Q8IYB3 1xPhospho [S738(100)]	0	1079.49	3.36142e+06		High	High	0.000378	0.004962	1.84	29.66
FALSE	High	[K].AASPSPQSVR.[R]	2xPhospho [S3(100); S5(100)]	0.00656209	0.000472586	1	1	3	Q8IYB3	Q8IYB3 [736-745]	Q8IYB3 2xPhospho [S738(100); S740(100)]	0	1159.45	2.54784e+06		High	High	0.0002808	0.002998	1.86	29.17
FALSE	High	[K].AASPVLQEDIDIEGVQSEGQDNGAEDSGDTEDELRR.[V]	1xDeamidated [N22]; 1xPhospho [S3(100)]	1.26042e-06	3.79591e-05	1	1	1	P18887	P18887 [459-494]	P18887 1xPhospho [S461(100)]	1	3925.67	1.31284e+06		High	High	3.611e-05	7.743e-07	5.18	98.52
FALSE	High	[K].AASPVLQEDIDIEGVQSEGQDNGAEDSGDTEDELRR.[V]	1xPhospho [S/T]	1.64823e-07	3.79591e-05	1	1	1	P18887	P18887 [459-494]		1	3924.69	1.89865e+06		High	High	3.611e-05	1.085e-07	4.38	100.12
FALSE	High	[K].AASPVLQEDIDIEGVQSEGQDNGAEDSGDTEDELRR.[V]	2xPhospho [S3(100); S17(97.7)]	0.0115978	0.000694464	1	1	1	P18887	P18887 [459-494]	P18887 2xPhospho [S461(100); S475(97.7)]	1	4004.66	1212894		High	High	0.0004036	0.005231	3.21	101.92
FALSE	High	[K].AASSPSNPAALPVASDSSPMGSK.[T]	1xDeamidated [N7]; 1xPhospho [S]	0.00113438	0.000192284	1	1	1	Q7Z5J4	Q7Z5J4 [1105-1127]		0	2209.97		No Quan Values	High	High	0.0001234	0.000548	3.47
FALSE	High	[K].AASSPSNPAALPVASDSSPMGSK.[T]	1xPhospho [S]	1.72041e-06	3.79591e-05	1	1	1	Q7Z5J4	Q7Z5J4 [1105-1127]		0	2208.98	542341		High	High	3.611e-05	1.047e-06	4.58	81.11
FALSE	High	[K].AASYTEEDENHTAK.[D]	1xPhospho [S3(100)]	0.00148336	0.000192284	1	1	1	Q14126	Q14126 [780-793]	Q14126 1xPhospho [S782(100)]	0	1645.64	130333		High	High	0.0001234	0.0007113	2.04	25.65
FALSE	High	[K].AATMTPAAISQQNPPK.[N]	1xPhospho [T3(99)]	0.086538	0.00330461	1	1	1	Q9BQ87	Q9BQ87 [121-136]	Q9BQ87 1xPhospho [T123(99)]	0	1705.8	2.77882e+06		High	High	0.001887	0.0384	1.52	37.99
FALSE	High	[K].AATSGVPSIYAPSTYAHLSPAK.[T]	1xPhospho [S19(100)]	9.87416e-07	3.79591e-05	1	1	1	Q86X29	Q86X29 [314-335]	Q86X29 1xPhospho [S332(100)]	0	2269.09	858439		High	High	3.611e-05	6.107e-07	5.2	98.78
FALSE	High	[K].AATTATPAATTSPK.[E]	1xPhospho [T/S]	0.000944949	0.000192284	1	1	2	Q92766	Q92766 [1111-1124]		0	1368.64	750368		High	High	0.0001234	0.0004597	2.27	32.55
FALSE	High	[K].AAVLSDSEDEEK.[A]	1xPhospho [S5(100)]	3.32292e-05	3.79591e-05	1	1	4	Q96ST2	Q96ST2 [394-405]	Q96ST2 1xPhospho [S398(100)]	0	1372.55	4.93155e+06		High	High	3.611e-05	1.825e-05	2.81	42.5
FALSE	High	[K].AAVLSDSEDEEK.[A]	2xPhospho [S5(100); S7(100)]	0.000158173	3.79591e-05	1	1	6	Q96ST2	Q96ST2 [394-405]	Q96ST2 2xPhospho [S398(100); S400(100)]	0	1452.52	5616295		High	High	3.611e-05	8.188e-05	3.33	44.89
FALSE	High	[K].AAYGDLSSEEEEENEPESLGVVYK.[S]	2xPhospho [S7(100); S8(100)]	1.03583e-06	3.79591e-05	1	1	7	O15541	O15541 [78-101]	O15541 2xPhospho [S84(100); S85(100)]	0	2804.11	3173416		High	High	3.611e-05	6.406e-07	5.3	103.96
FALSE	High	[K].ACSLAASEGLSSAQPNGPPEAEPRPPQSPASTASFIFSK.[G]	1xCarbamidomethyl [C2]; 1xPhospho [S28(98)]	8.93393e-10	3.79591e-05	1	1	1	Q9P206	Q9P206 [879-917]	Q9P206 1xPhospho [S906(98)]	0	4021.86	1203543		High	High	3.611e-05	7.073e-10	7.03	112.96
FALSE	High	[K].ADAASSLTVDVTPPTAK.[A]	1xPhospho [T12(100)]	2.99743e-06	3.79591e-05	1	1	3	Q9H8Y8	Q9H8Y8 [404-420]	Q9H8Y8 1xPhospho [T415(100)]	0	1723.81	2.14628e+06		High	High	3.611e-05	1.79e-06	4.47	88.18
FALSE	High	[K].ADEESDSQMSPSHSSTDDHSNWFIIGSK.[T]	1xDeamidated [Q8]; 2xPhospho [S/T]	0.0147872	0.000966999	1	1	1	Q8NEM7	Q8NEM7 [372-399]		0	3255.21	245876		High	High	0.0005561	0.00663	2.02	101.39
FALSE	High	[K].ADEESDSQMSPSHSSTDDHSNWFIIGSK.[T]	1xOxidation [M9]; 1xPhospho [S/T]	5.17525e-08	3.79591e-05	1	1	2	Q8NEM7	Q8NEM7 [372-399]		0	3190.26	2.5615e+06		High	High	3.611e-05	3.553e-08	4.82	93.06
FALSE	High	[K].ADEESDSQMSPSHSSTDDHSNWFIIGSK.[T]	1xPhospho [S10(100)]	1.00284e-14	3.79591e-05	1	1	3	Q8NEM7	Q8NEM7 [372-399]	Q8NEM7 1xPhospho [S381(100)]	0	3174.26	6.827e+06		High	High	3.611e-05	1.184e-14	8.64	95.88
FALSE	High	[K].ADEPSSEESDLEIDK.[E]	1xPhospho [S9(100)]	8.00035e-08	3.79591e-05	1	2	3	P50502	P50502 [71-85]	P50502 1xPhospho [S79(100)]	0	1743.68	3.23426e+06		High	High	3.611e-05	5.417e-08	4.21	65.21
FALSE	High	[K].ADEPSSEESDLEIDK.[E]	2xPhospho [S6(100); S9(100)]	8.35109e-07	3.79591e-05	1	2	10	P50502	P50502 [71-85]	P50502 2xPhospho [S76(100); S79(100)]	0	1823.65	28994217		High	High	3.611e-05	5.215e-07	5.34	68.31
FALSE	High	[K].ADEPSSEESDLEIDK.[E]	3xPhospho [S5(100); S6(100); S9(100)]	0.00130854	0.000192284	1	2	11	P50502	P50502 [71-85]	P50502 3xPhospho [S75(100); S76(100); S79(100)]	0	1903.62	1.98285e+06		High	High	0.0001234	0.0006294	2.13	73.53
FALSE	High	[K].ADGATSDDLDLHDDR.[L]	1xPhospho [S6(100)]	4.61358e-08	3.79591e-05	1	1	3	Q07157	Q07157 [805-819]	Q07157 1xPhospho [S810(100)]	0	1695.65	4.52585e+06		High	High	3.611e-05	3.184e-08	4.06	52.62
FALSE	High	[K].ADGEDAGAESNEEAPGEPSAGSSEEAPGEPSAGSSEEAPGER.[S]	1xPhospho [S10(100)]	2.73917e-11	3.79591e-05	1	1	1	Q8N8A6	Q8N8A6 [94-135]	Q8N8A6 1xPhospho [S103(100)]	0	4080.59	3.87675e+06		High	High	3.611e-05	2.448e-11	4.88	62.25
FALSE	High	[K].ADLIPYQDSPEGPDHSSASSGVPNPPK.[A]	1xPhospho [S9(100)]	6.32361e-06	3.79591e-05	1	1	1	Q8WUA4	Q8WUA4 [757-783]	Q8WUA4 1xPhospho [S765(100)]	0	2842.26	1.45717e+06		High	High	3.611e-05	3.671e-06	3.95	89.01
FALSE	High	[K].ADREVQAEQPSSSSPR.[R]	1xPhospho [S]	0.00129111	0.000192284	1	1	1	Q9Y388	Q9Y388 [175-190]		1	1823.79	478524		High	High	0.0001234	0.0006209	2.87	28.1
FALSE	High	[K].ADSDGAKPEPVAMAR.[S]	1xOxidation [M13]; 1xPhospho [S3(100)]	2.49965e-07	3.79591e-05	1	1	10	Q7Z4V5	Q7Z4V5 [238-252]	Q7Z4V5 1xPhospho [S240(100)]	0	1610.69	2.01791e+07		High	High	3.611e-05	1.622e-07	4.32	33.25
FALSE	High	[K].ADSDGAKPEPVAMAR.[S]	1xPhospho [S3(100)]	1.96714e-06	3.79591e-05	1	1	6	Q7Z4V5	Q7Z4V5 [238-252]	Q7Z4V5 1xPhospho [S240(100)]	0	1594.69	1.08026e+08		High	High	3.611e-05	1.19e-06	4.14	48.98
FALSE	High	[K].ADSLLAVVK.[R]	1xPhospho [S3(100)]	0.000619859	9.54955e-05	2	2	2	Q15424; Q14151	Q15424 [286-294]; Q14151 [285-293]	Q15424 1xPhospho [S288(100)]; Q14151 1xPhospho [S287(100)]	0	995.517	705544	Shared	High	High	6.965e-05	0.0003069	3.14	96.27
FALSE	High	[K].ADSPPPSYPTQQAEQAPNTCECHVCK.[Q]	3xCarbamidomethyl [C20; C22; C25]; 1xDeamidated [Q/N]; 1xPhospho [S3(100)]	9.36154e-06	3.79591e-05	1	1	2	P78312	P78312 [391-416]	P78312 1xPhospho [S393(100)]	0	3053.21		No Quan Values	High	High	3.611e-05	5.361e-06	2.98
FALSE	High	[K].ADSPPPSYPTQQAEQAPNTCECHVCK.[Q]	3xCarbamidomethyl [C20; C22; C25]; 1xPhospho [S3(100)]	1.22515e-08	3.79591e-05	1	1	1	P78312	P78312 [391-416]	P78312 1xPhospho [S393(100)]	0	3052.23	1.18817e+06		High	High	3.611e-05	8.85e-09	3.19	58.79
FALSE	High	[K].ADSPVNGLPK.[G]	1xDeamidated [N6]; 1xPhospho [S3(100)]	0.00401166	0.000430573	1	1	1	Q96S94	Q96S94 [367-376]	Q96S94 1xPhospho [S369(100)]	0	1078.48	587858		High	High	0.0002577	0.001861	2.26	59.66
FALSE	High	[K].ADSPVNGLPK.[G]	1xPhospho [S3(100)]	0.000242785	3.79591e-05	1	1	2	Q96S94	Q96S94 [367-376]	Q96S94 1xPhospho [S369(100)]	0	1077.5	2.9078e+06		High	High	3.611e-05	0.0001239	3.09	54.86
FALSE	High	[K].ADTEGKSPSHSSSNRPFTPPTSTGGSK.[S]	1xPhospho [T3(99.1)]	0.00192692	0.000192284	1	1	1	Q15648	Q15648 [1015-1041]	Q15648 1xPhospho [T1017(99.1)]	1	2797.24	968742		High	High	0.0001234	0.0009123	2.76	40.76
FALSE	High	[K].ADTEGKSPSHSSSNRPFTPPTSTGGSK.[S]	2xPhospho [S7(99.3); S/T]	0.000156685	3.79591e-05	1	1	3	Q15648	Q15648 [1015-1041]	Q15648 2xPhospho [S1021(99.3); S/T]	1	2877.21	1.01024e+06		High	High	3.611e-05	8.134e-05	3.26	45.01
FALSE	High	[K].ADTPGPEDGGVK.[A]	1xPhospho [T3(100)]	0.00706935	0.000516959	1	1	1	O14686	O14686 [1841-1852]	O14686 1xPhospho [T1843(100)]	0	1222.5	318247		High	High	0.0003054	0.003223	1.99	33.92
FALSE	High	[K].ADTSQEICSPR.[L]	1xCarbamidomethyl [C8]; 1xPhospho [S9(100)]	2.80317e-06	3.79591e-05	1	1	1	P52948	P52948 [1020-1030]	P52948 1xPhospho [S1028(100)]	0	1343.53	1.09976e+06		High	High	3.611e-05	1.677e-06	3.43	33.89
FALSE	High	[K].ADTTTPTPTAILAPGSPASPPGSLEPK.[A]	1xPhospho [S16(100)]	5.83475e-10	3.79591e-05	1	1	3	P25440	P25440 [283-309]	P25440 1xPhospho [S298(100)]	0	2654.3	10656615		High	High	3.611e-05	4.681e-10	5.32	107.49
FALSE	High	[K].ADTTTPTPTAILAPGSPASPPGSLEPK.[A]	2xPhospho [S16(100); S/T]	3.46278e-10	3.79591e-05	1	1	3	P25440	P25440 [283-309]	P25440 2xPhospho [S298(100); S/T]	0	2734.26	12091262		High	High	3.611e-05	2.828e-10	5.93	111.09
FALSE	High	[K].ADVGRLSPEVK.[A]	1xPhospho [S7(100)]	0.000600515	9.54955e-05	1	1	1	P49815	P49815 [1405-1415]	P49815 1xPhospho [S1411(100)]	1	1250.61	10354640		High	High	6.965e-05	0.0002971	3.16	53.38
FALSE	High	[K].ADVLEAHEAEAEEPEAGKSEAEDDEDEVDDLPSSR.[R]	1xPhospho [S19(100)]	2.56197e-12	3.79591e-05	1	1	1	Q8IVT5	Q8IVT5 [551-585]	Q8IVT5 1xPhospho [S569(100)]	1	3863.58	1645613		High	High	3.611e-05	2.485e-12	4.95	82.65
FALSE	High	[K].ADVQAPVSPSETSQANPYSEGQFLDEHHSVNFHLGLK.[E]	1xDeamidated [Q14]; 1xPhospho [S/T/Y]	1.18461e-07	3.79591e-05	1	1	1	Q5UIP0	Q5UIP0 [1765-1801]		0	4116.86	1126632		High	High	3.611e-05	7.918e-08	4.56	107
FALSE	High	[K].ADVQLFMDDDSYSHHSGLEYADPEK.[F]	1xDeamidated [Q4]; 1xPhospho [S/Y]	0.243778	0.00878611	1	1	1	P51636	P51636 [8-32]		0	2950.18	169574		High	High	0.004989	0.1167	1.4	99.16
FALSE	High	[K].AEAAAAPTVAPGPAQPGHVSPTPATTSPGEK.[G]	1xPhospho [S20(99.4)]	1.38733e-07	3.79591e-05	1	1	1	Q9Y6R0	Q9Y6R0 [244-274]	Q9Y6R0 1xPhospho [S263(99.4)]	0	2945.4	4.77329e+06		High	High	3.611e-05	9.188e-08	4.73	70.6
FALSE	High	[K].AEAAAAPTVAPGPAQPGHVSPTPATTSPGEK.[G]	2xPhospho [S20(98.3); T/S]	1.68588e-05	3.79591e-05	1	1	1	Q9Y6R0	Q9Y6R0 [244-274]	Q9Y6R0 2xPhospho [S263(98.3); T/S]	0	3025.37		No Quan Values	High	High	3.611e-05	9.461e-06	3.19
FALSE	High	[K].AEAGAGSATEFQFR.[G]	1xPhospho [S7(100)]	1.95774e-06	3.79591e-05	1	2	1	P46783	P46783 [140-153]	P46783 1xPhospho [S146(100)]	0	1521.64	684596		High	High	3.611e-05	1.182e-06	4.24	80.77
FALSE	High	[K].AEAPAGPALGLPSPEAESGVDR.[G]	1xPhospho [S13(100)]	1.54901e-08	3.79591e-05	1	1	1	Q53F19	Q53F19 [13-34]	Q53F19 1xPhospho [S25(100)]	0	2171	5740837		High	High	3.611e-05	1.111e-08	4.83	97.59
FALSE	High	[K].AEAPAGPALGLPSPEAESGVDRGEPEPMEVEEGELEIVPVRR.[S]	1xPhospho [S]	2.26092e-08	3.79591e-05	1	1	1	Q53F19	Q53F19 [13-54]		2	4446.12	1.59672e+06		High	High	3.611e-05	1.597e-08	5.66	121.08
FALSE	High	[K].AEAPSSPDVAPAGK.[E]	1xPhospho [S6(100)]	8.67171e-06	3.79591e-05	1	1	1	Q9P1Y6	Q9P1Y6 [1355-1368]	Q9P1Y6 1xPhospho [S1360(100)]	0	1376.61	7087252		High	High	3.611e-05	4.983e-06	2.97	42.37
FALSE	High	[K].AEAPSSPDVAPAGKEDSPSASGR.[V]	1xPhospho [S17(99.4)]	3.05537e-06	3.79591e-05	1	1	1	Q9P1Y6	Q9P1Y6 [1355-1377]	Q9P1Y6 1xPhospho [S1371(99.4)]	1	2262.99	563954		High	High	3.611e-05	1.819e-06	4.38	46.88
FALSE	High	[K].AEAPSSPDVAPAGKEDSPSASGR.[V]	2xPhospho [S6(100); S17(100)]	8.39262e-08	3.79591e-05	1	1	1	Q9P1Y6	Q9P1Y6 [1355-1377]	Q9P1Y6 2xPhospho [S1360(100); S1371(100)]	1	2342.95	1.52954e+06		High	High	3.611e-05	5.675e-08	4.56	47.06
FALSE	High	[K].AEASSPVPYLSPETNPASSTSAVNHNVNLTNVR.[L]	1xPhospho [S/Y/T]	1.58428e-05	3.79591e-05	1	1	1	Q07157	Q07157 [923-955]		0	3503.64		No Quan Values	High	High	3.611e-05	8.924e-06	3.34
FALSE	High	[K].AEDEALLSEEDDPIDR.[R]	1xPhospho [S8(100)]	6.8279e-05	3.79591e-05	1	1	1	Q04721	Q04721 [1771-1786]	Q04721 1xPhospho [S1778(100)]	0	1896.77	1.14718e+06		High	High	3.611e-05	3.654e-05	3.72	90.21
FALSE	High	[K].AEDEALLSEEDDPIDRRPWTQQHLEAADIR.[R]	1xPhospho [S8(99)]	0.00156552	0.000192284	1	1	1	Q04721	Q04721 [1771-1800]	Q04721 1xPhospho [S1778(99)]	1	3598.64	1.02212e+06		High	High	0.0001234	0.0007489	3.92	100.3
FALSE	High	[K].AEDGATPSPSNETPK.[K]	1xDeamidated [N11]; 1xPhospho [S8(99.6)]	0.000296877	3.79591e-05	1	1	2	P29966	P29966 [138-152]	P29966 1xPhospho [S145(99.6)]	0	1581.63	673298		High	High	3.611e-05	0.0001508	3.15	38.61
FALSE	High	[K].AEDGATPSPSNETPK.[K]	1xPhospho [S8(99.7)]	3.4437e-06	3.79591e-05	1	1	8	P29966	P29966 [138-152]	P29966 1xPhospho [S145(99.7)]	0	1580.65	9.23528e+07		High	High	3.611e-05	2.044e-06	4.28	31.46
FALSE	High	[K].AEDGATPSPSNETPK.[K]	2xPhospho [S8(100); S10(100)]	0.00211986	0.000192284	1	1	2	P29966	P29966 [138-152]	P29966 2xPhospho [S145(100); S147(100)]	0	1660.61	1.00125e+06		High	High	0.0001234	0.001003	2.95	34.65
FALSE	High	[K].AEDGATPSPSNETPKK.[K]	1xPhospho [S/T]	0.00212954	0.000192284	1	1	2	P29966	P29966 [138-153]		1	1708.74	1.25153e+06		High	High	0.0001234	0.001005	2.75	25.56
FALSE	High	[K].AEDKPSTDLSAPVNGEATSQK.[G]	1xPhospho [T/S]	0.0495032	0.00220796	1	1	1	Q7Z4V5	Q7Z4V5 [590-610]		0	2225		No Quan Values	High	High	0.001263	0.02191	2.37
FALSE	High	[K].AEDKPSTDLSAPVNGEATSQK.[G]	2xDeamidated [N14; Q20]; 1xPhospho [T/S]	0.0870562	0.00330461	1	1	1	Q7Z4V5	Q7Z4V5 [590-610]		0	2226.96	1.59111e+06		High	High	0.001887	0.03874	2.3	56.7
FALSE	High	[K].AEDKPSTDLSAPVNGEATSQKGESAEDK.[E]	1xDeamidated [Q20]; 1xPhospho [S24(99.3)]	0.000379796	3.79591e-05	1	1	1	Q7Z4V5	Q7Z4V5 [590-617]	Q7Z4V5 1xPhospho [S613(99.3)]	1	2942.28	633358		High	High	3.611e-05	0.0001912	3.24	57.48
FALSE	High	[K].AEDKPSTDLSAPVNGEATSQKGESAEDK.[E]	1xPhospho [S/T]	0.000603243	9.54955e-05	1	1	2	Q7Z4V5	Q7Z4V5 [590-617]		1	2941.29	470784		High	High	6.965e-05	0.0002988	2.27	51.7
FALSE	High	[K].AEDMLSEDTDADRGSDPGTSPPHLSTCGLGTGEESR.[Q]	1xCarbamidomethyl [C27]; 1xPhospho [T/S]	2.05372e-06	3.79591e-05	1	1	1	Q9Y3S1	Q9Y3S1 [1257-1292]		1	3827.56	998574		High	High	3.611e-05	1.241e-06	4.86	87.84
FALSE	High	[K].AEDSDSEPEPEDNVR.[L]	1xPhospho [S4(100)]	7.23016e-06	3.79591e-05	1	1	1	Q9H0D6	Q9H0D6 [496-510]	Q9H0D6 1xPhospho [S499(100)]	0	1768.65	781317		High	High	3.611e-05	4.184e-06	3.34	41.27
FALSE	High	[K].AEEAKDEPPSEGEAEEEEK.[D]	1xPhospho [S10(100)]	1.80476e-06	3.79591e-05	1	1	2	P07196	P07196 [463-481]	P07196 1xPhospho [S472(100)]	1	2182.85	1.67442e+06		High	High	3.611e-05	1.095e-06	4.96	37.4
FALSE	High	[K].AEEDEILNRSPR.[N]	1xDeamidated [N8]; 1xPhospho [S10(100)]	1.62262e-05	3.79591e-05	1	1	6	P27824	P27824 [574-585]	P27824 1xPhospho [S583(100)]	1	1509.66	3.24502e+07		High	High	3.611e-05	9.137e-06	3.21	55.58
FALSE	High	[K].AEEDEILNRSPR.[N]	1xPhospho [S10(100)]	0.000110362	3.79591e-05	1	1	7	P27824	P27824 [574-585]	P27824 1xPhospho [S583(100)]	1	1508.67	355639811		High	High	3.611e-05	5.785e-05	3.04	52.34
FALSE	High	[K].AEEDPEAADSGEPQNKRTPDLPEEEYVK.[E]	1xPhospho [T18(99.2)]	2.39363e-06	3.79591e-05	1	1	1	Q9NYB0	Q9NYB0 [213-240]	Q9NYB0 1xPhospho [T230(99.2)]	2	3223.4	448382		High	High	3.611e-05	1.435e-06	4.12	72.41
FALSE	High	[K].AEEKSPISINVK.[T]	1xPhospho [S5(100)]	1.47609e-06	3.79591e-05	1	1	5	Q9UK58	Q9UK58 [348-359]	Q9UK58 1xPhospho [S352(100)]	1	1394.69	6.78313e+06		High	High	3.611e-05	9.029e-07	3.79	60.73
FALSE	High	[K].AEENTDQASPQEDYAGFER.[L]	1xPhospho [S9(100)]	2.99743e-06	3.79591e-05	1	1	2	Q9NU22	Q9NU22 [4530-4548]	Q9NU22 1xPhospho [S4538(100)]	0	2236.87	7.99691e+06		High	High	3.611e-05	1.788e-06	4.93	69.5
FALSE	High	[K].AEEPPSQLDQDTQVQDMDEGSDDEEEGQK.[V]	1xDeamidated [Q10]; 1xPhospho [S21(100)]	2.66162e-11	3.79591e-05	1	1	1	Q15459	Q15459 [339-367]	Q15459 1xPhospho [S359(100)]	0	3330.26	1.61359e+06		High	High	3.611e-05	2.387e-11	5.99	76.1
FALSE	High	[K].AEEPPSQLDQDTQVQDMDEGSDDEEEGQK.[V]	1xOxidation [M17]; 1xPhospho [S21(100)]	1.34934e-14	3.79591e-05	1	1	9	Q15459	Q15459 [339-367]	Q15459 1xPhospho [S359(100)]	0	3345.27	1.81924e+07		High	High	3.611e-05	1.571e-14	8.3	62.85
FALSE	High	[K].AEEPPSQLDQDTQVQDMDEGSDDEEEGQK.[V]	1xPhospho [S21(100)]	1.2317e-12	3.79591e-05	1	1	4	Q15459	Q15459 [339-367]	Q15459 1xPhospho [S359(100)]	0	3329.28	65704008		High	High	3.611e-05	1.227e-12	7.5	74
FALSE	High	[K].AEEPPSQLDQDTQVQDMDEGSDDEEEGQK.[V]	2xDeamidated [Q13; Q15]; 1xPhospho [S21(100)]	5.53472e-09	3.79591e-05	1	1	1	Q15459	Q15459 [339-367]	Q15459 1xPhospho [S359(100)]	0	3331.25		No Quan Values	High	High	3.611e-05	4.118e-09	4.96
FALSE	High	[K].AEEQQLPPPLSPPSPSTPNHR.[R]	1xPhospho [S/T]	2.86563e-05	3.79591e-05	1	1	3	Q6WCQ1	Q6WCQ1 [279-299]		0	2359.11	1.25361e+06		High	High	3.611e-05	1.581e-05	3.71	85.29
FALSE	High	[K].AEEQQLPPPLSPPSPSTPNHR.[R]	2xPhospho [S11(100); S14(98.6)]	0.00117557	0.000192284	1	1	3	Q6WCQ1	Q6WCQ1 [279-299]	Q6WCQ1 2xPhospho [S289(100); S292(98.6)]	0	2439.07	891484		High	High	0.0001234	0.0005688	2.83	85.63
FALSE	High	[K].AEFAEYASVDR.[N]	1xPhospho [Y6(100)]	0.000352654	3.79591e-05	1	1	1	Q9NWQ8	Q9NWQ8 [222-232]	Q9NWQ8 1xPhospho [Y227(100)]	0	1337.54	348963		High	High	3.611e-05	0.0001777	2.19	64.23
FALSE	High	[K].AEFIPQLESEDDTSYFDTR.[S]	1xPhospho [S/T/Y]	0.00350172	0.000390521	1	2	1	Q6P0Q8	Q6P0Q8 [798-816]		0	2342.97	77202.7		High	High	0.0002364	0.001625	1.82	117.74
FALSE	High	[K].AEFTSPPSLFK.[T]	1xPhospho [S5(100)]	0.00118083	0.000192284	1	1	3	Q6UN15	Q6UN15 [255-265]	Q6UN15 1xPhospho [S259(100)]	0	1303.6	4.25363e+06		High	High	0.0001234	0.000569	2.53	110.04
FALSE	High	[K].AEGEEEMDTGADDQDGDAAQHPEEHSEEQQQSVEEK.[D]	1xPhospho [S32(99.5)]	2.2498e-07	3.79591e-05	1	1	1	Q9NU22	Q9NU22 [4951-4986]	Q9NU22 1xPhospho [S4982(99.5)]	0	4064.54	747683		High	High	3.611e-05	1.465e-07	5.73	45.87
FALSE	High	[K].AEGEPQEESPLK.[S]	1xDeamidated [Q6]; 1xPhospho [S9(100)]	0.00735739	0.000516959	1	1	1	Q9NYF8	Q9NYF8 [169-180]	Q9NYF8 1xPhospho [S177(100)]	0	1394.57	1.94669e+06		High	High	0.0003054	0.003344	2.07	44.82
FALSE	High	[K].AEGEPQEESPLK.[S]	1xPhospho [S9(100)]	0.000121343	3.79591e-05	1	1	2	Q9NYF8	Q9NYF8 [169-180]	Q9NYF8 1xPhospho [S177(100)]	0	1393.59	46872444		High	High	3.611e-05	6.34e-05	2.92	42.65
FALSE	High	[K].AEKPPLSASSPQQRPPEPETGESAGTSR.[A]	1xPhospho [S/T]	0.0419048	0.00186681	1	1	1	Q9Y3Q8	Q9Y3Q8 [181-208]		0	2971.38	432715		High	High	0.001076	0.01856	1.17	56.02
FALSE	High	[K].AELASPLNEADGHR.[G]	1xPhospho [S5(100)]	0.000296877	3.79591e-05	1	1	1	Q9BXC9	Q9BXC9 [361-374]	Q9BXC9 1xPhospho [S365(100)]	0	1559.68	693780		High	High	3.611e-05	0.0001503	3.2	64.38
FALSE	High	[K].AELEEMEEVHPSDEEEEDATK.[A]	1xOxidation [M6]; 1xPhospho [S12(100)]	7.77492e-09	3.79591e-05	1	1	1	P78559	P78559 [656-676]	P78559 1xPhospho [S667(100)]	0	2541.97	2163770		High	High	3.611e-05	5.698e-09	5.41	57.45
FALSE	High	[K].AELEEMEEVHPSDEEEEDATK.[A]	1xPhospho [S12(100)]	3.17648e-09	3.79591e-05	1	1	4	P78559	P78559 [656-676]	P78559 1xPhospho [S667(100)]	0	2525.97	11132857		High	High	3.611e-05	2.408e-09	5.57	74.88
FALSE	High	[K].AENAEGQTPAIGPDGEPLDETSQMSDLPVK.[V]	2xPhospho [S22(99.4); S25(100)]	4.2125e-08	3.79591e-05	1	1	3	P51532	P51532 [589-618]	P51532 2xPhospho [S610(99.4); S613(100)]	0	3256.36	1.15891e+06		High	High	3.611e-05	2.914e-08	5.67	108.29
FALSE	High	[K].AEPGDEALSPASR.[D]	1xPhospho [S9(99.4)]	0.204953	0.00761482	1	1	1	Q9BYK8	Q9BYK8 [998-1010]	Q9BYK8 1xPhospho [S1006(99.4)]	0	1379.58	219173		High	High	0.00431	0.0962	1.77	46.81
FALSE	High	[K].AEPSEVDMNSPK.[S]	1xOxidation [M8]; 1xPhospho [S10(100)]	0.000584394	9.54955e-05	1	1	1	Q9NR30	Q9NR30 [62-73]	Q9NR30 1xPhospho [S71(100)]	0	1399.54	363166		High	High	6.965e-05	0.00029	2.37	29.4
FALSE	High	[K].AEPSEVDMNSPK.[S]	1xPhospho [S10(100)]	0.00033509	3.79591e-05	1	1	3	Q9NR30	Q9NR30 [62-73]	Q9NR30 1xPhospho [S71(100)]	0	1383.55	1.46757e+06		High	High	3.611e-05	0.0001693	2.78	45.32
FALSE	High	[K].AEPYETSQGKGTPR.[G]	1xPhospho [S/T/Y]	0.0160243	0.00110222	1	1	1	Q86UE8	Q86UE8 [67-80]		1	1600.7	146614		High	High	0.0006073	0.007169	2.19	29.14
FALSE	High	[K].AEQDASIPPGTHEALLQTALSPPPPPTRPVSPPQK.[A]	1xDeamidated [Q17]; 1xPhospho [T/S]	0.170541	0.0065108	1	1	1	Q9UGP5	Q9UGP5 [147-181]		0	3705.85	1.20734e+06		High	High	0.00369	0.07862	2.74	102.94
FALSE	High	[K].AEQDASIPPGTHEALLQTALSPPPPPTRPVSPPQK.[A]	1xPhospho [T/S]	2.37083e-06	3.79591e-05	1	1	1	Q9UGP5	Q9UGP5 [147-181]		0	3704.87	1.18933e+06		High	High	3.611e-05	1.423e-06	5.32	102.69
FALSE	High	[K].AEQGSEEEGEGEEEEEEGGESK.[A]	1xPhospho [S5(100)]	6.03192e-08	3.79591e-05	1	1	4	Q8NE71	Q8NE71 [224-245]	Q8NE71 1xPhospho [S228(100)]	0	2433.86	7764463		High	High	3.611e-05	4.119e-08	4.11	32.76
FALSE	High	[K].AERTSPSSPAPLPHQEATPR.[A]	2xPhospho [T/S]	0.000107774	3.79591e-05	1	1	1	P04920	P04920 [166-185]		1	2289.01	301577		High	High	3.611e-05	5.663e-05	2.74	51.32
FALSE	High	[K].AESDGEEKEEVKEELGRPATLLWLIQK.[L]	1xPhospho [S3(100)]	1.07162e-09	3.79591e-05	1	1	1	O75691	O75691 [2599-2625]	O75691 1xPhospho [S2601(100)]	2	3177.57		No Quan Values	High	High	3.611e-05	8.433e-10	5.48
FALSE	High	[K].AESEEMETSQAGSK.[D]	1xOxidation [M6]; 1xPhospho [S3(100)]	0.00215884	0.000192284	1	1	1	P34932	P34932 [544-557]	P34932 1xPhospho [S546(100)]	0	1579.58	86193.6		High	High	0.0001234	0.001021	2.2	19.68
FALSE	High	[K].AESEEMETSQAGSK.[D]	1xPhospho [S3(100)]	1.05081e-06	3.79591e-05	1	1	2	P34932	P34932 [544-557]	P34932 1xPhospho [S546(100)]	0	1563.59	503075		High	High	3.611e-05	6.492e-07	4.03	29.58
FALSE	High	[K].AESPAEKVPEESVLPLVQK.[S]	1xPhospho [S3(100)]	2.87187e-07	3.79591e-05	1	1	3	Q9UKV3	Q9UKV3 [488-506]	Q9UKV3 1xPhospho [S490(100)]	1	2130.07	1.41886e+06		High	High	3.611e-05	1.861e-07	3.92	100.29
FALSE	High	[K].AETEEAAHSVSQEMSVNSPTAQESQR.[N]	1xPhospho [S18(100)]	2.32775e-11	3.79591e-05	1	1	3	Q9NUA8	Q9NUA8 [173-198]	Q9NUA8 1xPhospho [S190(100)]	0	2883.21	638358		High	High	3.611e-05	2.093e-11	4.64	62.37
FALSE	High	[K].AETEEAEEPEEDGEEHVCVSASK.[H]	1xCarbamidomethyl [C18]; 1xPhospho [T3(100)]	1.10314e-11	3.79591e-05	1	1	1	P46821	P46821 [946-968]	P46821 1xPhospho [T948(100)]	0	2641.01	1.27145e+06		High	High	3.611e-05	1.017e-11	5.6	56.97
FALSE	High	[K].AETEEAEEPEEDGEEHVCVSASKHSPTEDEESAK.[A]	1xCarbamidomethyl [C18]; 1xPhospho [S/T]	5.88926e-08	3.79591e-05	1	1	1	P46821	P46821 [946-979]		1	3851.52	641755		High	High	3.611e-05	4.02e-08	4.84	51.73
FALSE	High	[K].AETPTESVSEPEVATK.[Q]	1xPhospho [T3(100)]	2.68499e-06	3.79591e-05	1	1	2	P18858	P18858 [193-208]	P18858 1xPhospho [T195(100)]	0	1754.77	1.78487e+06		High	High	3.611e-05	1.608e-06	3.85	60.02
FALSE	High	[K].AETPTESVSEPEVATK.[Q]	2xPhospho [T3(100); S9(99.2)]	0.00838602	0.000648522	1	1	1	P18858	P18858 [193-208]	P18858 2xPhospho [T195(100); S201(99.2)]	0	1834.74	276244		High	High	0.000378	0.003801	2.24	59.96
FALSE	High	[K].AETSEGSGSAPAVPEASASPK.[Q]	1xPhospho [S19(99.4)]	1.70439e-07	3.79591e-05	1	1	1	P51608	P51608 [62-82]	P51608 1xPhospho [S80(99.4)]	0	2009.87	2.09151e+06		High	High	3.611e-05	1.121e-07	3.94	53.13
FALSE	High	[K].AEVPGATGGDSPHLQPAEPPGEPR.[R]	1xDeamidated [Q15]; 1xPhospho [T/S]	4.95427e-06	3.79591e-05	1	1	3	Q9P2K5	Q9P2K5 [7-30]		0	2447.09	2.9734e+06		High	High	3.611e-05	2.903e-06	3.94	76.9
FALSE	High	[K].AEVPGATGGDSPHLQPAEPPGEPR.[R]	1xPhospho [S11(100)]	3.46183e-08	3.79591e-05	1	1	1	Q9P2K5	Q9P2K5 [7-30]	Q9P2K5 1xPhospho [S17(100)]	0	2446.1	10798528		High	High	3.611e-05	2.408e-08	3.69	74.17
FALSE	High	[K].AEVYGSENESER.[N]	1xPhospho [S6(100)]	8.45839e-05	3.79591e-05	1	1	1	Q9BVS4	Q9BVS4 [345-356]	Q9BVS4 1xPhospho [S350(100)]	0	1449.55	2.21909e+06		High	High	3.611e-05	4.489e-05	2.81	34.03
FALSE	High	[K].AFGPGLQGGSAGSPAR.[F]	1xPhospho [S13(100)]	1.0017e-06	3.79591e-05	1	1	2	P21333	P21333 [1072-1087]	P21333 1xPhospho [S1084(100)]	0	1509.68	1.79703e+06		High	High	3.611e-05	6.194e-07	4.77	65.94
FALSE	High	[K].AFLAELEQNSPK.[I]	1xPhospho [S10(100)]	0.00380942	0.000430573	1	1	1	Q9UPN3	Q9UPN3 [4512-4523]	Q9UPN3 1xPhospho [S4521(100)]	0	1426.66	429347		High	High	0.0002577	0.001762	1.1	94.75
FALSE	High	[K].AFMESPK.[Q]	1xPhospho [S5(100)]	0.00526573	0.000430573	1	1	1	P46013	P46013 [1675-1681]	P46013 1xPhospho [S1679(100)]	0	889.353	352939		High	High	0.0002577	0.002423	1.83	49.03
FALSE	High	[K].AFQYVETHGEVCPANWTPDSPTIKPSPAASK.[E]	1xCarbamidomethyl [C12]; 1xPhospho [S/T/Y]	0.0891585	0.00334641	1	1	1	P30048	P30048 [218-248]		0	3465.58		No Quan Values	High	High	0.001911	0.03973	1.41
FALSE	High	[K].AFWMAIGGDRDEIEGLSSDEEH.[-]	1xOxidation [M4]; 2xPhospho [S17(100); S18(100)]	2.38985e-05	3.79591e-05	1	1	5	Q6PD74	Q6PD74 [294-315]	Q6PD74 2xPhospho [S310(100); S311(100)]	1	2640	3.59233e+06		High	High	3.611e-05	1.324e-05	4.91	113.01
FALSE	High	[K].AFWMAIGGDRDEIEGLSSDEEH.[-]	1xPhospho [S17(99.5)]	0.000183097	3.79591e-05	1	1	1	Q6PD74	Q6PD74 [294-315]	Q6PD74 1xPhospho [S310(99.5)]	1	2544.04	744157		High	High	3.611e-05	9.456e-05	4.14	116.74
FALSE	High	[K].AFYGSEEDEAK.[G]	1xPhospho [S5(100)]	0.000183097	3.79591e-05	1	1	1	Q13367	Q13367 [268-278]	Q13367 1xPhospho [S272(100)]	0	1325.49	1.05254e+06		High	High	3.611e-05	9.444e-05	2.08	51.15
FALSE	High	[K].AGARPGGTPGAPAGQPGADGESVFSK.[I]	1xPhospho [T8(100)]	0.110929	0.00427601	1	1	1	Q9UPA5	Q9UPA5 [3873-3898]	Q9UPA5 1xPhospho [T3880(100)]	0	2419.1		No Quan Values	High	High	0.002444	0.04966	1.81
FALSE	High	[K].AGDNIPEEQPVASTPTTVSDGENKK.[D]	1xPhospho [S19(100)]	7.48281e-09	3.79591e-05	1	1	1	Q9Y320	Q9Y320 [270-294]	Q9Y320 1xPhospho [S288(100)]	1	2664.2	6.19434e+06		High	High	3.611e-05	5.498e-09	4.86	65.46
FALSE	High	[K].AGEAPTENPAPPTQQSSAE.[-]	1xPhospho [S17(98.9)]	0.00132621	0.000192284	1	1	2	P16989	P16989 [354-372]	P16989 1xPhospho [S370(98.9)]	0	1961.81	434218		High	High	0.0001234	0.0006379	2.52	50.02
FALSE	High	[K].AGEQQLSEPEDMEMEAGDTDDPPR.[I]	1xOxidation [M]; 1xPhospho [S7(100)]	7.1663e-08	3.79591e-05	1	1	9	Q93009	Q93009 [12-35]	Q93009 1xPhospho [S18(100)]	0	2743.04	7237662		High	High	3.611e-05	4.858e-08	3.96	78.94
FALSE	High	[K].AGEQQLSEPEDMEMEAGDTDDPPR.[I]	1xPhospho [S7(100)]	2.46504e-10	3.79591e-05	1	1	4	Q93009	Q93009 [12-35]	Q93009 1xPhospho [S18(100)]	0	2727.04	15081285		High	High	3.611e-05	2.044e-10	4.16	85.23
FALSE	High	[K].AGEQQLSEPEDMEMEAGDTDDPPR.[I]	2xOxidation [M12; M14]; 1xPhospho [S7(100)]	5.00191e-06	3.79591e-05	1	1	2	Q93009	Q93009 [12-35]	Q93009 1xPhospho [S18(100)]	0	2759.03	920257		High	High	3.611e-05	2.928e-06	3.56	59.06
FALSE	High	[K].AGGSAALSPSK.[K]	1xPhospho [S8(99.7)]	1.81991e-05	3.79591e-05	1	1	2	Q92522	Q92522 [24-34]	Q92522 1xPhospho [S31(99.7)]	0	1025.47	1.58437e+06		High	High	3.611e-05	1.017e-05	2.84	27.57
FALSE	High	[K].AGHSDSDSGAELGPHPGGGAVYK.[A]	3xPhospho [S4(100); S6(100); S8(100)]	0.0974692	0.00355391	1	1	1	P57073	P57073 [181-203]	P57073 3xPhospho [S184(100); S186(100); S188(100)]	0	2405.88		No Quan Values	High	High	0.002023	0.04346	1.15
FALSE	High	[K].AGIPQHHPPMAQNLQYPDDSDDEK.[K]	1xOxidation [M10]; 1xPhospho [S20(100)]	3.10802e-05	3.79591e-05	1	1	1	Q15223	Q15223 [403-426]	Q15223 1xPhospho [S422(100)]	0	2799.17		No Quan Values	High	High	3.611e-05	1.708e-05	3.2
FALSE	High	[K].AGIPQHHPPMAQNLQYPDDSDDEK.[K]	1xPhospho [S20(100)]	1.04642e-10	3.79591e-05	1	1	4	Q15223	Q15223 [403-426]	Q15223 1xPhospho [S422(100)]	0	2783.18	2.48489e+06		High	High	3.611e-05	8.921e-11	5.3	70.66
FALSE	High	[K].AGLASPEEEDAVGK.[E]	1xPhospho [S5(100)]	1.47463e-05	3.79591e-05	1	1	1	Q9UNS1	Q9UNS1 [1145-1158]	Q9UNS1 1xPhospho [S1149(100)]	0	1452.63	1.42268e+06		High	High	3.611e-05	8.329e-06	3.93	60.34
FALSE	High	[K].AGLESGAEPGDGDSDTTK.[K]	1xPhospho [S14(99.6)]	5.72332e-09	3.79591e-05	1	1	5	O60832	O60832 [481-498]	O60832 1xPhospho [S494(99.6)]	0	1786.7	4.80448e+07		High	High	3.611e-05	4.237e-09	5.42	42.41
FALSE	High	[K].AGLESGAEPGDGDSDTTK.[K]	2xPhospho [S5(100); S14(98.1)]	0.0103979	0.000648522	1	1	1	O60832	O60832 [481-498]	O60832 2xPhospho [S485(100); S494(98.1)]	0	1866.67	329675		High	High	0.000378	0.004696	2.33	46.87
FALSE	High	[K].AGLESGAEPGDGDSDTTKK.[K]	1xPhospho [S14(98.6)]	5.32519e-07	3.79591e-05	1	1	4	O60832	O60832 [481-499]	O60832 1xPhospho [S494(98.6)]	1	1914.8	3983174		High	High	3.611e-05	3.373e-07	5.2	35.91
FALSE	High	[K].AGLQMKSPEK.[K]	1xPhospho [S7(100)]	0.00710467	0.000516959	1	1	1	Q9BRQ0	Q9BRQ0 [34-43]	Q9BRQ0 1xPhospho [S40(100)]	1	1168.54	267723		High	High	0.0003054	0.003243	2.6	37.09
FALSE	High	[K].AGLSPANCQSDR.[V]	1xCarbamidomethyl [C8]; 1xPhospho [S4(100)]	0.000422359	3.79591e-05	1	1	1	Q14692	Q14692 [549-560]	Q14692 1xPhospho [S552(100)]	0	1355.54	2.0395e+06		High	High	3.611e-05	0.0002112	2.36	36.04
FALSE	High	[K].AGMSSNQSISSPVLDAVPR.[T]	1xDeamidated [N6]; 1xPhospho [S11(99.4)]	1.03014e-05	3.79591e-05	1	1	1	Q9UQ35	Q9UQ35 [1394-1412]	Q9UQ35 1xPhospho [S1404(99.4)]	0	1996.9	1.95493e+06		High	High	3.611e-05	5.893e-06	4.02	103.25
FALSE	High	[K].AGMSSNQSISSPVLDAVPR.[T]	1xOxidation [M3]; 1xPhospho [S11(96.2)]	5.38049e-05	3.79591e-05	1	1	1	Q9UQ35	Q9UQ35 [1394-1412]	Q9UQ35 1xPhospho [S1404(96.2)]	0	2011.92	29334206		High	High	3.611e-05	2.905e-05	4.08	96.16
FALSE	High	[K].AGMSSNQSISSPVLDAVPR.[T]	1xPhospho [S11(100)]	2.65942e-06	3.79591e-05	1	1	3	Q9UQ35	Q9UQ35 [1394-1412]	Q9UQ35 1xPhospho [S1404(100)]	0	1995.92	26871132		High	High	3.611e-05	1.594e-06	4.22	101.11
FALSE	High	[K].AGMSSNQSISSPVLDAVPRTPSR.[E]	1xOxidation [M3]; 1xPhospho [T20(99.6)]	1.46935e-07	3.79591e-05	1	1	1	Q9UQ35	Q9UQ35 [1394-1416]	Q9UQ35 1xPhospho [T1413(99.6)]	1	2453.15	1.16491e+06		High	High	3.611e-05	9.717e-08	5.01	85.89
FALSE	High	[K].AGMSSNQSISSPVLDAVPRTPSR.[E]	1xOxidation [M3]; 2xPhospho [T20(99.4); S]	6.38943e-09	3.79591e-05	1	1	1	Q9UQ35	Q9UQ35 [1394-1416]	Q9UQ35 2xPhospho [T1413(99.4); S]	1	2533.12	1824875		High	High	3.611e-05	4.727e-09	7.46	88.59
FALSE	High	[K].AGMSSNQSISSPVLDAVPRTPSR.[E]	1xPhospho [T20(99.6)]	2.7127e-10	3.79591e-05	1	1	1	Q9UQ35	Q9UQ35 [1394-1416]	Q9UQ35 1xPhospho [T1413(99.6)]	1	2437.15	2571304		High	High	3.611e-05	2.241e-10	5.9	90.71
FALSE	High	[K].AGMSSNQSISSPVLDAVPRTPSR.[E]	2xPhospho [S11(99.4); T20(100)]	4.48358e-09	3.79591e-05	1	1	1	Q9UQ35	Q9UQ35 [1394-1416]	Q9UQ35 2xPhospho [S1404(99.4); T1413(100)]	1	2517.12	6.77391e+06		High	High	3.611e-05	3.357e-09	6.72	93.7
FALSE	High	[K].AGMSSNQSISSPVLDAVPRTPSRER.[S]	1xDeamidated [N6]; 2xPhospho [T20(100); S22(100)]	0.0795825	0.00305137	1	1	1	Q9UQ35	Q9UQ35 [1394-1418]	Q9UQ35 2xPhospho [T1413(100); S1415(100)]	2	2803.25	1.19939e+06		High	High	0.001749	0.03536	3.43	88.44
FALSE	High	[K].AGMSSNQSISSPVLDAVPRTPSRER.[S]	2xPhospho [T20(100); S22(100)]	2.99874e-08	3.79591e-05	1	1	1	Q9UQ35	Q9UQ35 [1394-1418]	Q9UQ35 2xPhospho [T1413(100); S1415(100)]	2	2802.26	2.18805e+06		High	High	3.611e-05	2.101e-08	7.03	88.44
FALSE	High	[K].AGMSSNQSISSPVLDAVPRTPSRER.[S]	3xPhospho [T20(100); S22(100); S]	2.19605e-06	3.79591e-05	1	1	1	Q9UQ35	Q9UQ35 [1394-1418]	Q9UQ35 3xPhospho [T1413(100); S1415(100); S]	2	2882.23	2.14403e+06		High	High	3.611e-05	1.325e-06	5.21	90.43
FALSE	High	[K].AGNSDSEEDDANGRVELILEPK.[D]	1xDeamidated [N12]; 1xPhospho [S4(100)]	9.25793e-05	3.79591e-05	2	2	1	Q9Y4E1; Q641Q2	Q9Y4E1 [155-176]; Q641Q2 [155-176]	Q9Y4E1 1xPhospho [S158(100)]; Q641Q2 1xPhospho [S158(100)]	1	2439.06	310774	Shared	High	High	3.611e-05	4.902e-05	2.42	96.2
FALSE	High	[K].AGNSDSEEDDANGRVELILEPK.[D]	1xDeamidated [N12]; 2xPhospho [S4(100); S6(100)]	3.82733e-07	3.79591e-05	2	2	1	Q9Y4E1; Q641Q2	Q9Y4E1 [155-176]; Q641Q2 [155-176]	Q9Y4E1 2xPhospho [S158(100); S160(100)]; Q641Q2 2xPhospho [S158(100); S160(100)]	1	2519.02	2639129	Shared	High	High	3.611e-05	2.448e-07	4.58	101.61
FALSE	High	[K].AGNSDSEEDDANGRVELILEPK.[D]	2xPhospho [S4(100); S6(100)]	1.55589e-06	3.79591e-05	2	2	5	Q9Y4E1; Q641Q2	Q9Y4E1 [155-176]; Q641Q2 [155-176]	Q9Y4E1 2xPhospho [S158(100); S160(100)]; Q641Q2 2xPhospho [S158(100); S160(100)]	1	2518.04	3.69124e+06	Shared	High	High	3.611e-05	9.493e-07	3.72	101.05
FALSE	High	[K].AGPDLPSLPSHALEDEGWAAAAPSPGSAR.[S]	1xPhospho [S27(100)]	2.54973e-12	3.79591e-05	1	1	3	Q9H3Q1	Q9H3Q1 [269-297]	Q9H3Q1 1xPhospho [S295(100)]	0	2907.33	11431990		High	High	3.611e-05	2.472e-12	6.71	113.43
FALSE	High	[K].AGPDLPSLPSHALEDEGWAAAAPSPGSAR.[S]	2xPhospho [S24(100); S27(100)]	2.37178e-08	3.79591e-05	1	1	2	Q9H3Q1	Q9H3Q1 [269-297]	Q9H3Q1 2xPhospho [S292(100); S295(100)]	0	2987.3	3.87191e+06		High	High	3.611e-05	1.675e-08	5.14	118.08
FALSE	High	[K].AGPEEPGDSPPLR.[H]	1xPhospho [S9(100)]	0.00045254	3.79591e-05	1	1	2	Q12770	Q12770 [843-855]	Q12770 1xPhospho [S851(100)]	0	1401.6		No Quan Values	High	High	3.611e-05	0.0002257	1.77
FALSE	High	[K].AGPTLTDENGDDLGLPPSPGDTSYYQDQVDDFHEAR.[S]	1xDeamidated [N9]; 1xPhospho [S18(100)]	2.32775e-11	3.79591e-05	1	1	2	Q9NQZ2	Q9NQZ2 [20-55]	Q9NQZ2 1xPhospho [S37(100)]	0	3973.66		No Quan Values	High	High	3.611e-05	2.092e-11	5.09
FALSE	High	[K].AGPTLTDENGDDLGLPPSPGDTSYYQDQVDDFHEAR.[S]	1xPhospho [S18(100)]	5.72644e-13	3.79591e-05	1	1	5	Q9NQZ2	Q9NQZ2 [20-55]	Q9NQZ2 1xPhospho [S37(100)]	0	3972.67	8717577		High	High	3.611e-05	5.865e-13	5.99	109.4
FALSE	High	[K].AGQTQPNPGILPIQPALTPR.[K]	1xPhospho [T18(100)]	1.34134e-06	3.79591e-05	1	1	1	Q2M2I8	Q2M2I8 [372-391]	Q2M2I8 1xPhospho [T389(100)]	0	2149.12	1.69258e+06		High	High	3.611e-05	8.218e-07	3.7	112
FALSE	High	[K].AGRPVMPPPQVPLPTSSISPAK.[M]	1xOxidation [M6]; 1xPhospho [T/S]	1.37411e-07	3.79591e-05	1	1	2	P42684	P42684 [1036-1057]		0	2323.19	490715		High	High	3.611e-05	9.12e-08	4.29	92.47
FALSE	High	[K].AGRPVMPPPQVPLPTSSISPAK.[M]	1xPhospho [S/T]	1.17365e-09	3.79591e-05	1	1	3	P42684	P42684 [1036-1057]		0	2307.19		No Quan Values	High	High	3.611e-05	9.184e-10	4.93
FALSE	High	[K].AGSLDLNFTSPSR.[Q]	1xPhospho [S3(100)]	9.30203e-05	3.79591e-05	1	1	1	Q8TEJ3	Q8TEJ3 [795-807]	Q8TEJ3 1xPhospho [S797(100)]	0	1444.65	1013270		High	High	3.611e-05	4.909e-05	3.84	96.87
FALSE	High	[K].AGSNMLLIGVHGPTTPCEEVSMK.[H]	1xCarbamidomethyl [C17]; 1xPhospho [T/S]	0.0727266	0.00284283	1	1	1	O75369	O75369 [2540-2562]		0	2508.13		No Quan Values	High	High	0.001635	0.03217	1.09
FALSE	High	[K].AGSSAAGASGWTSAGSLNSVPTNSAQQGHNSPDSPVTSAAK.[G]	1xPhospho [S34(100)]	1.65751e-13	3.79591e-05	1	1	1	Q86XP3	Q86XP3 [721-761]	Q86XP3 1xPhospho [S754(100)]	0	3892.74	3.19557e+06		High	High	3.611e-05	1.774e-13	7.2	83.79
FALSE	High	[K].AGSSPAQGAQNEPPR.[L]	1xPhospho [S4(99.7)]	9.58815e-06	3.79591e-05	1	1	7	Q9UGU0	Q9UGU0 [556-570]	Q9UGU0 1xPhospho [S559(99.7)]	0	1546.66	416543		High	High	3.611e-05	5.495e-06	2.43	28.92
FALSE	High	[K].AGSSPCLGSSSAASSPPPPASR.[L]	1xCarbamidomethyl [C6]; 1xPhospho [S15(100)]	0.000137249	3.79591e-05	1	1	5	Q6ZRS2	Q6ZRS2 [260-281]	Q6ZRS2 1xPhospho [S274(100)]	0	2107.91	858067		High	High	3.611e-05	7.15e-05	3.94	52.42
FALSE	High	[K].AGTFIAPPVYSNITPYQSHLRSPVR.[L]	1xPhospho [S/T/Y]	4.42486e-05	3.79591e-05	1	1	1	Q6PJG2	Q6PJG2 [615-639]		1	2851.43	1074783		High	High	3.611e-05	2.405e-05	4.18	105.37
FALSE	High	[K].AGTPVSELTK.[Q]	1xPhospho [T3(100)]	0.0012969	0.000192284	1	1	2	O75113	O75113 [240-249]	O75113 1xPhospho [T242(100)]	0	1082.51	2235217		High	High	0.0001234	0.0006233	2.43	60.24
FALSE	High	[K].AGTVSPGKEDPVSSR.[R]	1xPhospho [T/S]	7.33988e-08	3.79591e-05	1	1	2	Q7Z2K8	Q7Z2K8 [448-462]		1	1566.72	1.00714e+06		High	High	3.611e-05	4.988e-08	4.07	42.68
FALSE	High	[K].AGVQSVGEKESLEAAK.[E]	1xPhospho [S11(100)]	0.029005	0.0013945	1	1	1	Q86VM9	Q86VM9 [169-184]	Q86VM9 1xPhospho [S179(100)]	1	1682.8	148664		High	High	0.0008161	0.0129	1.41	49.45
FALSE	High	[K].AGWGSPCHLSGESVILLGPTVGTESK.[V]	1xCarbamidomethyl [C7]; 1xPhospho [S5(99.4)]	7.02555e-06	3.79591e-05	1	1	1	Q7Z5J4	Q7Z5J4 [912-937]	Q7Z5J4 1xPhospho [S916(99.4)]	0	2719.28	770637		High	High	3.611e-05	4.07e-06	3.77	118.92
FALSE	High	[K].AGYSTDESSSSSLHATR.[T]	1xPhospho [T5(100)]	4.93404e-09	3.79591e-05	1	1	1	P51116	P51116 [407-423]	P51116 1xPhospho [T411(100)]	0	1835.74	1.41433e+06		High	High	3.611e-05	3.673e-09	3.9	38.39
FALSE	High	[K].AGYVDFENGQWATDDIPDDLNSIR.[A]	3xPhospho [Y3(100); T13(100); S22(100)]	0.256665	0.00910155	1	1	1	P55265	P55265 [444-467]	P55265 3xPhospho [Y446(100); T456(100); S465(100)]	0	2951.12	939836		High	High	0.00516	0.1245	2.03	122.3
FALSE	High	[K].AHASLMSPGR.[R]	1xOxidation [M6]; 1xPhospho [S7(100)]	0.185063	0.00696489	1	1	2	Q14207	Q14207 [201-210]	Q14207 1xPhospho [S207(100)]	0	1122.48	164230		High	High	0.003957	0.08574	1.18	25.78
FALSE	High	[K].AHASLMSPGR.[R]	1xPhospho [S7(100)]	9.61662e-05	3.79591e-05	1	1	2	Q14207	Q14207 [201-210]	Q14207 1xPhospho [S207(100)]	0	1106.48	2.04858e+06		High	High	3.611e-05	5.068e-05	3.09	41.56
FALSE	High	[K].AHLGSSDNVATMSNEER.[S]	1xOxidation [M12]; 1xPhospho [S/T]	1.63821e-05	3.79591e-05	1	1	1	Q9Y6X4	Q9Y6X4 [522-538]		0	1913.77	538858		High	High	3.611e-05	9.205e-06	4.62	39.24
FALSE	High	[K].AHLGSSDNVATMSNEER.[S]	1xPhospho [S/T]	4.52538e-07	3.79591e-05	1	1	1	Q9Y6X4	Q9Y6X4 [522-538]		0	1897.77	2.46436e+06		High	High	3.611e-05	2.88e-07	4.43	54.34
FALSE	High	[K].AHLPLGQSNSCGSVLPPSLAAMAK.[D]	1xCarbamidomethyl [C11]; 1xDeamidated [N9]; 1xPhospho [S]	0.134152	0.00506441	1	1	2	Q86SQ0	Q86SQ0 [925-948]		0	2487.18	93911		High	High	0.002874	0.06068	1.35	119.8
FALSE	High	[K].AHLPLGQSNSCGSVLPPSLAAMAK.[D]	1xCarbamidomethyl [C11]; 1xPhospho [S10(100)]	5.40221e-07	3.79591e-05	1	1	2	Q86SQ0	Q86SQ0 [925-948]	Q86SQ0 1xPhospho [S934(100)]	0	2486.19	867740		High	High	3.611e-05	3.426e-07	3.3	116.74
FALSE	High	[K].AHPPVTSAPLSPPQPNDLYK.[N]	1xDeamidated [N/Q]; 1xPhospho [S11(100)]	5.64093e-08	3.79591e-05	1	1	18	Q4VCS5	Q4VCS5 [190-209]	Q4VCS5 1xPhospho [S200(100)]	0	2210.05	1.02101e+07		High	High	3.611e-05	3.859e-08	5.26	95.81
FALSE	High	[K].AHPPVTSAPLSPPQPNDLYK.[N]	1xPhospho [S11(100)]	1.35949e-05	3.79591e-05	1	1	7	Q4VCS5	Q4VCS5 [190-209]	Q4VCS5 1xPhospho [S200(100)]	0	2209.07	93611272		High	High	3.611e-05	7.683e-06	4.55	93.04
FALSE	High	[K].AHPPVTSAPLSPPQPNDLYK.[N]	2xDeamidated [Q14; N16]; 1xPhospho [S11(100)]	0.0668503	0.00271684	1	1	2	Q4VCS5	Q4VCS5 [190-209]	Q4VCS5 1xPhospho [S200(100)]	0	2211.04		No Quan Values	High	High	0.001543	0.02962	2.11
FALSE	High	[K].AHQGTGAGISPVILNSGEGK.[E]	1xPhospho [S10(100)]	2.4399e-06	3.79591e-05	1	1	2	Q8IZD4	Q8IZD4 [138-157]	Q8IZD4 1xPhospho [S147(100)]	0	1972.95	825790		High	High	3.611e-05	1.468e-06	4.54	78.59
FALSE	High	[K].AHSEVFTKPSGQQTLSPDR.[Q]	1xPhospho [S/T]	0.00544738	0.000472586	1	1	2	P15822	P15822 [2667-2685]		0	2165	533768		High	High	0.0002808	0.002499	3.05	53.23
FALSE	High	[K].AHSLMELSPSAPPGGSPHLDSSR.[S]	1xPhospho [S16(100)]	6.23643e-07	3.79591e-05	1	1	4	Q13586	Q13586 [593-615]	Q13586 1xPhospho [S608(100)]	0	2410.09	2.19927e+06		High	High	3.611e-05	3.924e-07	3.55	85.37
FALSE	High	[K].AHVEHMQSLPEDPLETSK.[E]	1xOxidation [M6]; 1xPhospho [T/S]	4.45921e-06	3.79591e-05	1	1	1	Q13029	Q13029 [1240-1257]		0	2143.94		No Quan Values	High	High	3.611e-05	2.627e-06	3.81
FALSE	High	[K].AHVEHMQSLPEDPLETSK.[E]	1xPhospho [T/S]	4.75309e-05	3.79591e-05	1	1	1	Q13029	Q13029 [1240-1257]		0	2127.94	1201663		High	High	3.611e-05	2.572e-05	4.05	78.99
FALSE	High	[K].AIEPQKEEADENYNSVNTR.[M]	1xPhospho [S15(99.4)]	0.0053687	0.000472586	1	1	1	Q12846	Q12846 [103-121]	Q12846 1xPhospho [S117(99.4)]	1	2286.99		No Quan Values	High	High	0.0002577	0.002461	2.16
FALSE	High	[K].AIGGIILTASHNPGGPNGDFGIK.[F]	1xDeamidated [N]; 1xPhospho [S10(100)]	8.56189e-14	3.79591e-05	1	1	16	P36871	P36871 [108-130]	P36871 1xPhospho [S117(100)]	0	2287.11	9.5826e+07		High	High	3.611e-05	9.364e-14	5.32	110.46
FALSE	High	[K].AIGGIILTASHNPGGPNGDFGIK.[F]	1xPhospho [S10(100)]	5.00677e-11	3.79591e-05	1	1	9	P36871	P36871 [108-130]	P36871 1xPhospho [S117(100)]	0	2286.13	1.18433e+08		High	High	3.611e-05	4.388e-11	6.38	108.95
FALSE	High	[K].AIGGIILTASHNPGGPNGDFGIK.[F]	2xDeamidated [N12; N17]; 1xPhospho [S10(100)]	2.71156e-07	3.79591e-05	1	1	4	P36871	P36871 [108-130]	P36871 1xPhospho [S117(100)]	0	2288.1	8.52716e+06		High	High	3.611e-05	1.754e-07	4.09	110.18
FALSE	High	[K].AIGSDTSDIVHIWCPEGMK.[T]	1xCarbamidomethyl [C14]; 1xPhospho [S/T]	0.00036939	3.79591e-05	1	1	3	Q71F23	Q71F23 [226-244]		0	2195.95	254439		High	High	3.611e-05	0.0001858	2.37	119.35
FALSE	High	[K].AIGSGESETPPSTPTAQEPSSSGGFEFFR.[N]	1xDeamidated [Q17]; 2xPhospho [T9(98.7); S12(98.7)]	0.0208096	0.00135644	1	1	1	Q4ADV7	Q4ADV7 [984-1012]	Q4ADV7 2xPhospho [T992(98.7); S995(98.7)]	0	3118.26	1.35755e+06		High	High	0.0007723	0.009298	2.23	117.01
FALSE	High	[K].AIGSGESETPPSTPTAQEPSSSGGFEFFR.[N]	1xPhospho [S7(99.4)]	4.74727e-07	3.79591e-05	1	1	2	Q4ADV7	Q4ADV7 [984-1012]	Q4ADV7 1xPhospho [S990(99.4)]	0	3037.31	1.21062e+06		High	High	3.611e-05	3.016e-07	4.35	112.89
FALSE	High	[K].AIGSSPLGSGEGLLGLSPGPNGHSHLLK.[V]	1xDeamidated [N21]; 2xPhospho [S5(99.3); S17(100)]	5.29754e-06	3.79591e-05	1	1	1	Q8IY67	Q8IY67 [508-535]	Q8IY67 2xPhospho [S512(99.3); S524(100)]	0	2813.33	580798		High	High	3.611e-05	3.098e-06	3.59	117.23
FALSE	High	[K].AIPNGFGTSPLTPSAR.[I]	1xPhospho [T/S]	0.276998	0.00982834	1	1	1	Q9GZM8	Q9GZM8 [234-249]		0	1665.8	161091		High	High	0.005558	0.1354	1.06	37.95
FALSE	High	[K].AIPVSPSAVEEDEDEDGHTVVATAR.[G]	1xPhospho [S5(100)]	1.86796e-12	3.79591e-05	1	1	4	Q07157	Q07157 [1613-1637]	Q07157 1xPhospho [S1617(100)]	0	2674.19	8.40151e+06		High	High	3.611e-05	1.836e-12	3.44	91.58
FALSE	High	[K].AISPTSATSSGR.[T]	1xPhospho [S3(100)]	0.00343702	0.000390521	1	1	1	Q9Y4I1	Q9Y4I1 [598-609]	Q9Y4I1 1xPhospho [S600(100)]	0	1214.54	317225		High	High	0.0002364	0.001601	2.37	37.99
FALSE	High	[K].AISSANLLVR.[S]	1xPhospho [S3(100)]	0.000879871	0.000192284	1	1	1	Q32P44	Q32P44 [174-183]	Q32P44 1xPhospho [S176(100)]	0	1123.59	466719		High	High	0.0001234	0.0004286	2.61	90.8
FALSE	High	[K].AISSPTVSR.[L]	1xPhospho [S4(100)]	0.00765834	0.000516959	1	1	1	O94811	O94811 [157-165]	O94811 1xPhospho [S160(100)]	0	997.471	716018		High	High	0.0003054	0.003483	0.88	35.69
FALSE	High	[K].AITPPQQPYK.[K]	1xPhospho [T3(100)]	0.00173646	0.000192284	1	1	5	Q9NYV4	Q9NYV4 [690-699]	Q9NYV4 1xPhospho [T692(100)]	0	1222.59	4.15778e+06		High	High	0.0001234	0.000827	2.74	60.21
FALSE	High	[K].AKADSPVNGLPK.[G]	1xDeamidated [N8]; 1xPhospho [S5(100)]	6.29684e-05	3.79591e-05	1	1	2	Q96S94	Q96S94 [365-376]	Q96S94 1xPhospho [S369(100)]	1	1277.61	519774		High	High	3.611e-05	3.378e-05	3.29	43.88
FALSE	High	[K].AKADSPVNGLPK.[G]	1xPhospho [S5(100)]	1.07546e-05	3.79591e-05	1	1	1	Q96S94	Q96S94 [365-376]	Q96S94 1xPhospho [S369(100)]	1	1276.63	609441		High	High	3.611e-05	6.134e-06	3.67	46.56
FALSE	High	[K].AKLEAQEMPSQLFTLGASEHSPLK.[T]	1xPhospho [S21(100)]	8.04314e-12	3.79591e-05	1	1	1	Q92692	Q92692 [413-436]	Q92692 1xPhospho [S433(100)]	1	2692.31	1.79034e+06		High	High	3.611e-05	7.509e-12	6.87	109.08
FALSE	High	[K].AKPAMPQDSVPSPR.[S]	1xDeamidated [Q7]; 1xPhospho [S12(100)]	0.000197434	3.79591e-05	1	1	1	P53396	P53396 [470-483]	P53396 1xPhospho [S481(100)]	0	1561.71	427178		High	High	3.611e-05	0.0001016	2.34	55.69
FALSE	High	[K].AKPAMPQDSVPSPR.[S]	1xOxidation [M5]; 1xPhospho [S12(100)]	3.79087e-07	3.79591e-05	1	1	4	P53396	P53396 [470-483]	P53396 1xPhospho [S481(100)]	0	1576.72	1.61472e+06		High	High	3.611e-05	2.428e-07	4.3	40.34
FALSE	High	[K].AKPAMPQDSVPSPR.[S]	1xPhospho [S12(100)]	8.46674e-06	3.79591e-05	1	1	1	P53396	P53396 [470-483]	P53396 1xPhospho [S481(100)]	0	1560.72	1509161		High	High	3.611e-05	4.867e-06	3.28	53.28
FALSE	High	[K].AKPPADPAAAASPCR.[A]	1xCarbamidomethyl [C14]; 1xPhospho [S12(100)]	8.50734e-06	3.79591e-05	1	1	1	Q9GZT9	Q9GZT9 [114-128]	Q9GZT9 1xPhospho [S125(100)]	0	1559.7	1.27984e+06		High	High	3.611e-05	4.88e-06	3.86	38.81
FALSE	High	[K].AKPVGSPLFK.[F]	1xPhospho [S6(100)]	0.00633918	0.000472586	1	1	3	Q92576	Q92576 [278-287]	Q92576 1xPhospho [S283(100)]	0	1123.59	2217918		High	High	0.0002808	0.002898	2.05	68.61
FALSE	High	[K].AKSPAPGLASGDRPPSVSSVHSEGDCNR.[R]	1xCarbamidomethyl [C26]; 1xPhospho [S3(100)]	6.35394e-06	3.79591e-05	1	1	1	Q9Y618	Q9Y618 [2411-2438]	Q9Y618 1xPhospho [S2413(100)]	1	2915.31	850500		High	High	3.611e-05	3.687e-06	2.21	55.32
FALSE	High	[K].AKSPAPGLASGDRPPSVSSVHSEGDCNRR.[T]	1xCarbamidomethyl [C26]; 1xDeamidated [N27]; 1xPhospho [S3(100)]	5.2753e-08	3.79591e-05	1	1	1	Q9Y618	Q9Y618 [2411-2439]	Q9Y618 1xPhospho [S2413(100)]	2	3072.4	256727		High	High	3.611e-05	3.627e-08	3.95	52.89
FALSE	High	[K].AKSPAPGLASGDRPPSVSSVHSEGDCNRR.[T]	1xCarbamidomethyl [C26]; 1xPhospho [S3(100)]	3.30048e-09	3.79591e-05	1	1	2	Q9Y618	Q9Y618 [2411-2439]	Q9Y618 1xPhospho [S2413(100)]	2	3071.41	2.23237e+06		High	High	3.611e-05	2.491e-09	4.6	50.61
FALSE	High	[K].AKSPISSGSGGSHMSGTSSSSGMK.[S]	1xOxidation [M]; 1xPhospho [S3(100)]	2.89313e-05	3.79591e-05	1	1	3	Q15648	Q15648 [1221-1244]	Q15648 1xPhospho [S1223(100)]	1	2307.96	1.64209e+06		High	High	3.611e-05	1.591e-05	4	23.68
FALSE	High	[K].AKSPISSGSGGSHMSGTSSSSGMK.[S]	1xPhospho [S3(100)]	6.66868e-07	3.79591e-05	1	1	1	Q15648	Q15648 [1221-1244]	Q15648 1xPhospho [S1223(100)]	1	2291.96	3.22949e+06		High	High	3.611e-05	4.193e-07	3.51	32.42
FALSE	High	[K].AKSPVPKSPVEEAK.[S]	2xPhospho [S3(100); S8(100)]	1.01133e-06	3.79591e-05	1	1	4	P07197	P07197 [678-691]	P07197 2xPhospho [S680(100); S685(100)]	2	1626.75	12238177		High	High	3.611e-05	6.264e-07	5.33	38.22
FALSE	High	[K].AKSPVPKSPVEEK.[G]	2xPhospho [S3(100); S8(100)]	8.7133e-06	3.79591e-05	1	1	2	P07197	P07197 [613-625]	P07197 2xPhospho [S615(100); S620(100)]	2	1555.72	9398859		High	High	3.611e-05	5.002e-06	5.82	33.21
FALSE	High	[K].AKSTQDLSEGISR.[K]	1xPhospho [S/T]	0.000266629	3.79591e-05	1	1	2	P24588	P24588 [176-188]		1	1471.68	782778		High	High	3.611e-05	0.0001356	2.59	43.31
FALSE	High	[K].AKTDHGAEIVYKSPVVSGDTSPR.[H]	2xPhospho [S13(100); T/S/Y]	7.99897e-07	3.79591e-05	1	1	2	P10636	P10636 [701-723]	P10636 2xPhospho [S713(100); T/S/Y]	2	2574.16	2174109		High	High	3.611e-05	4.997e-07	5.24	59.18
FALSE	High	[K].AKTDHGAEIVYKSPVVSGDTSPR.[H]	3xPhospho [S13(100); S17(100); T/S/Y]	2.2498e-07	3.79591e-05	1	1	3	P10636	P10636 [701-723]	P10636 3xPhospho [S713(100); S717(100); T/S/Y]	2	2654.13	8.47438e+06		High	High	3.611e-05	1.468e-07	5.93	62.03
FALSE	High	[K].AKTPTPEPFDSETR.[K]	1xPhospho [T/S]	0.000793933	0.000192284	1	1	1	Q9NSY0	Q9NSY0 [407-420]		1	1655.73		No Quan Values	High	High	0.0001234	0.0003889	2.36
FALSE	High	[K].ALAEEASEEELPSDVDLNDPYFAEEVK.[Q]	1xPhospho [S13(100)]	2.06437e-08	3.79591e-05	1	1	3	Q9H501	Q9H501 [651-677]	Q9H501 1xPhospho [S663(100)]	0	3089.34	4.89474e+06		High	High	3.611e-05	1.462e-08	5.4	118.76
FALSE	High	[K].ALAPADLMEHHSGSQGPLLTTGDLGK.[E]	1xPhospho [S/T]	6.44862e-05	3.79591e-05	1	1	1	Q15648	Q15648 [940-965]		0	2696.27	1.20633e+06		High	High	3.611e-05	3.452e-05	3.08	104.5
FALSE	High	[K].ALCHTTSSPLPGDVK.[V]	1xCarbamidomethyl [C3]; 1xPhospho [T/S]	0.00597619	0.000472586	1	1	1	Q9H6S1	Q9H6S1 [294-308]		0	1662.76	226001		High	High	0.0002808	0.002735	1.8	64.55
FALSE	High	[K].ALDISLSSGEEDEGDEEDSTAGTTK.[Q]	1xPhospho [S7(98.7)]	6.26692e-05	3.79591e-05	1	1	1	Q8IY81	Q8IY81 [329-353]	Q8IY81 1xPhospho [S335(98.7)]	0	2636.06	633311		High	High	3.611e-05	3.354e-05	3.29	86.41
FALSE	High	[K].ALDISLSSGEEDEGDEEDSTAGTTK.[Q]	2xPhospho [S5(100); S8(99.5)]	1.80542e-08	3.79591e-05	1	1	3	Q8IY81	Q8IY81 [329-353]	Q8IY81 2xPhospho [S333(100); S336(99.5)]	0	2716.03	6083001		High	High	3.611e-05	1.286e-08	6.23	90.01
FALSE	High	[K].ALDSNSLENDDLSAPGREPGHFNPESR.[E]	1xPhospho [S6(100)]	1.46956e-08	3.79591e-05	1	1	1	Q32MZ4	Q32MZ4 [763-789]	Q32MZ4 1xPhospho [S768(100)]	1	3004.31	1.91948e+06		High	High	3.611e-05	1.056e-08	4.31	81.08
FALSE	High	[K].ALDVSASDDEIAR.[L]	1xPhospho [S7(100)]	4.38284e-05	3.79591e-05	1	1	1	P13798	P13798 [181-193]	P13798 1xPhospho [S187(100)]	0	1441.62	1.57277e+06		High	High	3.611e-05	2.375e-05	3.67	73
FALSE	High	[K].ALEISPR.[S]	1xPhospho [S5(100)]	0.00891319	0.000648522	1	1	1	Q8IY92	Q8IY92 [1181-1187]	Q8IY92 1xPhospho [S1185(100)]	0	865.418	1.24853e+06		High	High	0.000378	0.004032	1.81	56.87
FALSE	High	[K].ALELPLAASSIPRPRTPSPESHR.[S]	2xPhospho [T16(99.2); S18(100)]	3.10802e-05	3.79591e-05	1	1	1	Q66K74	Q66K74 [623-645]	Q66K74 2xPhospho [T638(99.2); S640(100)]	1	2642.29	2.18743e+06		High	High	3.611e-05	1.708e-05	4.94	102.22
FALSE	High	[K].ALELPLAASSIPRPRTPSPESHRSPAEGSER.[L]	3xPhospho [T16(97.1); S18(99.2); S]	0.00526573	0.000430573	1	1	1	Q66K74	Q66K74 [623-653]	Q66K74 3xPhospho [T638(97.1); S640(99.2); S]	2	3535.61	2.0694e+06		High	High	0.0002577	0.002417	2.94	100.26
FALSE	High	[K].ALESPLGLRPHLPLLMGGQAALKPEPGRPGEESPAPK.[Q]	1xPhospho [S33(100)]	8.63716e-08	3.79591e-05	1	1	1	Q8TBE0	Q8TBE0 [303-339]	Q8TBE0 1xPhospho [S335(100)]	0	3891.04	2.08325e+06		High	High	3.611e-05	5.816e-08	5.93	112.83
FALSE	High	[K].ALEYSNGIFDCQSPTSPFMGSLR.[A]	1xCarbamidomethyl [C11]; 1xPhospho [S13(100)]	0.000165043	3.79591e-05	1	1	1	Q86W92	Q86W92 [25-47]	Q86W92 1xPhospho [S37(100)]	0	2657.14		No Quan Values	High	High	3.611e-05	8.565e-05	2.61
FALSE	High	[K].ALFKPPEDSQDDESDSDAEEEQTTK.[R]	1xDeamidated [Q10]; 2xPhospho [S14(100); S16(100)]	0.000352654	3.79591e-05	1	1	1	Q13769	Q13769 [299-323]	Q13769 2xPhospho [S312(100); S314(100)]	0	2972.11		No Quan Values	High	High	3.611e-05	0.0001775	2.33
FALSE	High	[K].ALFKPPEDSQDDESDSDAEEEQTTK.[R]	1xPhospho [S14(100)]	1.08661e-06	3.79591e-05	1	1	1	Q13769	Q13769 [299-323]	Q13769 1xPhospho [S312(100)]	0	2891.16	668298		High	High	3.611e-05	6.698e-07	3.78	69.5
FALSE	High	[K].ALFKPPEDSQDDESDSDAEEEQTTK.[R]	2xPhospho [S14(100); S16(100)]	1.34198e-09	3.79591e-05	1	1	7	Q13769	Q13769 [299-323]	Q13769 2xPhospho [S312(100); S314(100)]	0	2971.13	4.72801e+06		High	High	3.611e-05	1.047e-09	6.29	75.07
FALSE	High	[K].ALFKPPEDSQDDESDSDAEEEQTTKR.[R]	2xPhospho [S16(100); S/T]	1.60891e-06	3.79591e-05	1	1	1	Q13769	Q13769 [299-324]	Q13769 2xPhospho [S314(100); S/T]	1	3127.23	1.25289e+06		High	High	3.611e-05	9.791e-07	3.21	69.07
FALSE	High	[K].ALFNLSCSHLNLAEK.[E]	1xCarbamidomethyl [C7]; 1xDeamidated [N11]; 1xPhospho [S6(99.4)]	0.132635	0.00502547	1	1	1	Q6ZUT3	Q6ZUT3 [26-40]	Q6ZUT3 1xPhospho [S31(99.4)]	0	1797.82	6.19173e+06		High	High	0.002853	0.05985	2.3	104.91
FALSE	High	[K].ALGPAATMAVELHYEEGSPR.[N]	1xPhospho [S18(100)]	0.000218962	3.79591e-05	1	1	2	O14523	O14523 [394-413]	O14523 1xPhospho [S411(100)]	0	2178.99	862836		High	High	3.611e-05	0.0001123	3.74	102.89
FALSE	High	[K].ALHSNQANAELTDDEHENESK.[H]	1xPhospho [T12(100)]	1.68863e-09	3.79591e-05	1	1	1	Q5TB80	Q5TB80 [165-185]	Q5TB80 1xPhospho [T176(100)]	0	2432	536270		High	High	3.611e-05	1.31e-09	5.14	37.23
FALSE	High	[K].ALIQTCLNSPDSPPR.[S]	1xCarbamidomethyl [C6]; 1xDeamidated [Q/N]; 1xPhospho [S12(100)]	0.00219857	0.000192284	1	1	2	P11831	P11831 [213-227]	P11831 1xPhospho [S224(100)]	0	1749.79	220692		High	High	0.0001234	0.00104	2.22	91.1
FALSE	High	[K].ALIQTCLNSPDSPPR.[S]	1xCarbamidomethyl [C6]; 1xPhospho [S12(100)]	6.69907e-05	3.79591e-05	1	1	3	P11831	P11831 [213-227]	P11831 1xPhospho [S224(100)]	0	1748.8	1463340		High	High	3.611e-05	3.585e-05	3.01	87.28
FALSE	High	[K].ALIQTCLNSPDSPPRSDPTTDQR.[M]	1xCarbamidomethyl [C6]; 1xPhospho [S12(100)]	5.82958e-06	3.79591e-05	1	1	4	P11831	P11831 [213-235]	P11831 1xPhospho [S224(100)]	1	2649.2	4.3502e+06		High	High	3.611e-05	3.4e-06	3.39	80.05
FALSE	High	[K].ALLSSPEGEEK.[V]	1xPhospho [S5(100)]	0.0016229	0.000192284	1	1	1	O75592	O75592 [3928-3938]	O75592 1xPhospho [S3932(100)]	0	1239.55	337092		High	High	0.0001234	0.0007755	2.35	57.16
FALSE	High	[K].ALLSSPEGEEK.[V]	2xPhospho [S4(100); S5(100)]	0.0236482	0.00135644	1	1	1	O75592	O75592 [3928-3938]	O75592 2xPhospho [S3931(100); S3932(100)]	0	1319.52	466777		High	High	0.0007723	0.01056	2.16	65.03
FALSE	High	[K].ALNGAEPNYHSLPSAR.[T]	1xDeamidated [N3]; 1xPhospho [S11(100)]	0.0800611	0.00305137	1	1	1	Q6IAA8	Q6IAA8 [32-47]	Q6IAA8 1xPhospho [S42(100)]	0	1777.79	150888		High	High	0.001749	0.03543	1.46	70.16
FALSE	High	[K].ALPASETPK.[A]	1xPhospho [T7(99.6)]	0.0339101	0.00152216	1	1	1	O76021	O76021 [409-417]	O76021 1xPhospho [T415(99.6)]	0	993.465	759883		High	High	0.0008606	0.01504	1.95	36.05
FALSE	High	[K].ALPLSPR.[K]	1xPhospho [S5(100)]	0.0212747	0.00135644	1	1	1	Q99741	Q99741 [50-56]	Q99741 1xPhospho [S54(100)]	0	833.428	709261		High	High	0.0007723	0.009511	1.34	67.72
FALSE	High	[K].ALPLSSAEK.[R]	1xPhospho [S]	0.0466349	0.00220796	1	1	1	Q9UPY3	Q9UPY3 [1011-1019]		0	995.481	528150		High	High	0.001263	0.02069	1.66	60.14
FALSE	High	[K].ALPQTPRPR.[S]	1xPhospho [T5(100)]	0.0135811	0.000923711	1	1	1	Q9UQ35	Q9UQ35 [1488-1496]	Q9UQ35 1xPhospho [T1492(100)]	0	1115.57	3.72117e+06		High	High	0.0005321	0.006113	2.61	36.75
FALSE	High	[K].ALQEGEGDLSISADRLSEK.[R]	1xPhospho [S12(100)]	3.80905e-07	3.79591e-05	1	1	3	P49589	P49589 [296-314]	P49589 1xPhospho [S307(100)]	1	2097.97	1.24951e+06		High	High	3.611e-05	2.437e-07	4.43	84.26
FALSE	High	[K].ALRPPTSPGVFGALQNFK.[E]	1xPhospho [T/S]	1.08178e-08	3.79591e-05	1	1	3	O75151	O75151 [649-666]		0	1980.01	2.42853e+06		High	High	3.611e-05	7.845e-09	4.37	119.27
FALSE	High	[K].ALSAAVADSLTNSPR.[D]	1xPhospho [S13(100)]	1.01547e-05	3.79591e-05	1	1	1	Q14687	Q14687 [897-911]	Q14687 1xPhospho [S909(100)]	0	1552.74	467653		High	High	3.611e-05	5.801e-06	3.74	81.35
FALSE	High	[K].ALSGTSPDDVQPGPSVGPPSK.[D]	1xPhospho [S6(98.9)]	1.42608e-05	3.79591e-05	1	1	2	Q9Y314	Q9Y314 [133-153]	Q9Y314 1xPhospho [S138(98.9)]	0	2072.95	1.58424e+06		High	High	3.611e-05	8.033e-06	3.39	72.47
FALSE	High	[K].ALSGVLEQDRVQSLK.[D]	1xPhospho [S13(100)]	0.0020534	0.000192284	1	1	1	Q9Y450	Q9Y450 [115-129]	Q9Y450 1xPhospho [S127(100)]	1	1722.88	720309		High	High	0.0001234	0.000973	2.29	84.14
FALSE	High	[K].ALSIESLSPTDSSNGVNWR.[T]	1xDeamidated [N14]; 1xPhospho [S3(100)]	0.00285532	0.000342469	1	1	1	Q9Y3M8	Q9Y3M8 [409-427]	Q9Y3M8 1xPhospho [S411(100)]	0	2113.94		No Quan Values	High	High	0.0002092	0.001338	2.46
FALSE	High	[K].ALSIESLSPTDSSNGVNWR.[T]	1xPhospho [S3(100)]	8.03269e-06	3.79591e-05	1	1	1	Q9Y3M8	Q9Y3M8 [409-427]	Q9Y3M8 1xPhospho [S411(100)]	0	2112.96	314674		High	High	3.611e-05	4.633e-06	3.66	111.58
FALSE	High	[K].ALSPVTSR.[T]	1xPhospho [S3(100)]	0.0020534	0.000192284	1	1	1	Q96L91	Q96L91 [734-741]	Q96L91 1xPhospho [S736(100)]	0	910.439	1.79391e+06		High	High	0.0001234	0.0009726	2.58	43.91
FALSE	High	[K].ALSQTVPSSGTNGVSLPADCTGAVPAASPDTAAWR.[S]	1xCarbamidomethyl [C20]; 1xDeamidated [N/Q]; 1xPhospho [S28(100)]	3.11534e-07	3.79591e-05	1	1	3	Q9H6Z4	Q9H6Z4 [184-218]	Q9H6Z4 1xPhospho [S211(100)]	0	3493.59	5.22935e+06		High	High	3.611e-05	2.014e-07	5.07	107.88
FALSE	High	[K].ALSQTVPSSGTNGVSLPADCTGAVPAASPDTAAWR.[S]	1xCarbamidomethyl [C20]; 1xPhospho [S28(99.2)]	1.87563e-07	3.79591e-05	1	1	1	Q9H6Z4	Q9H6Z4 [184-218]	Q9H6Z4 1xPhospho [S211(99.2)]	0	3492.61	2.60957e+06		High	High	3.611e-05	1.229e-07	4.11	107.05
FALSE	High	[K].ALSSAVQASPTSPGGSPSSPSSGQR.[S]	1xPhospho [S19(99.6)]	3.92118e-09	3.79591e-05	1	1	1	Q03164	Q03164 [3500-3524]	Q03164 1xPhospho [S3518(99.6)]	0	2380.08	397369		High	High	3.611e-05	2.948e-09	4.44	58.8
FALSE	High	[K].ALSSAVQASPTSPGGSPSSPSSGQR.[S]	2xPhospho [S12(99.5); S19(99.5)]	3.82791e-08	3.79591e-05	1	1	2	Q03164	Q03164 [3500-3524]	Q03164 2xPhospho [S3511(99.5); S3518(99.5)]	0	2460.04	1.21129e+06		High	High	3.611e-05	2.662e-08	4.09	58.75
FALSE	High	[K].ALSSLHGDDQDSEDEVLTIPEVK.[V]	1xDeamidated [Q10]; 1xPhospho [S12(98.2)]	0.103396	0.00385063	1	1	1	P11717	P11717 [2398-2420]	P11717 1xPhospho [S2409(98.2)]	0	2578.14	941049		High	High	0.002163	0.04608	1.58	104.68
FALSE	High	[K].ALSSLHGDDQDSEDEVLTIPEVK.[V]	1xDeamidated [Q10]; 2xPhospho [S12(100); S/T]	0.000672367	9.54955e-05	1	1	1	P11717	P11717 [2398-2420]	P11717 2xPhospho [S2409(100); S/T]	0	2658.11		No Quan Values	High	High	6.965e-05	0.0003316	4.44
FALSE	High	[K].ALSSLHGDDQDSEDEVLTIPEVK.[V]	1xPhospho [S12(100)]	4.25302e-08	3.79591e-05	1	1	4	P11717	P11717 [2398-2420]	P11717 1xPhospho [S2409(100)]	0	2577.16	53889612		High	High	3.611e-05	2.935e-08	5.17	103.93
FALSE	High	[K].ALSSLHGDDQDSEDEVLTIPEVK.[V]	2xPhospho [S3(99.1); S4(99.1)]	0.00345307	0.000390521	1	1	1	P11717	P11717 [2398-2420]	P11717 2xPhospho [S2400(99.1); S2401(99.1)]	0	2657.13	2427696		High	High	0.0002364	0.001607	2.7	110.01
FALSE	High	[K].ALTDDSDENEEEDAFTDQK.[I]	1xPhospho [T/S]	3.81637e-05	3.79591e-05	1	1	1	Q8NI35	Q8NI35 [1207-1225]		0	2251.84	1.21114e+06		High	High	3.611e-05	2.078e-05	4.42	72.8
FALSE	High	[K].ALVATPGK.[K]	1xPhospho [T5(100)]	0.000438208	3.79591e-05	1	1	1	P19338	P19338 [117-124]	P19338 1xPhospho [T121(100)]	0	836.428	968377		High	High	3.611e-05	0.0002196	2.32	43.42
FALSE	High	[K].ALVVPEPEPDSDSNQER.[K]	1xDeamidated [Q15]; 1xPhospho [S]	0.0013144	0.000192284	1	1	1	Q5VTR2	Q5VTR2 [126-142]		0	1962.83	472996		High	High	0.0001234	0.0006312	3.67	80.96
FALSE	High	[K].ALVVPEPEPDSDSNQER.[K]	1xPhospho [S13(100)]	8.11466e-07	3.79591e-05	1	1	4	Q5VTR2	Q5VTR2 [126-142]	Q5VTR2 1xPhospho [S138(100)]	0	1961.85	1.53379e+07		High	High	3.611e-05	5.062e-07	4.38	79.89
FALSE	High	[K].ALVVPEPEPDSDSNQER.[K]	2xPhospho [S11(100); S13(100)]	0.00199817	0.000192284	1	1	4	Q5VTR2	Q5VTR2 [126-142]	Q5VTR2 2xPhospho [S136(100); S138(100)]	0	2041.82	663046		High	High	0.0001234	0.0009488	3.33	83.18
FALSE	High	[K].ALVVPEPEPDSDSNQERK.[D]	1xPhospho [S]	0.00050746	3.79591e-05	1	1	2	Q5VTR2	Q5VTR2 [126-143]		1	2089.94	3393786		High	High	3.611e-05	0.000252	3.4	70.12
FALSE	High	[K].ALYSPLFPASECEECYTNAK.[G]	2xCarbamidomethyl [C12; C15]; 1xPhospho [S4(100)]	0.223078	0.00835099	1	1	1	Q92628	Q92628 [1291-1310]	Q92628 1xPhospho [S1294(100)]	0	2430	58818.8		High	High	0.004733	0.1054	1.04	112.85
FALSE	High	[K].AMIVPSSPSK.[T]	1xOxidation [M2]; 1xPhospho [S]	0.00218857	0.000192284	1	1	2	Q01484	Q01484 [3787-3796]		0	1112.51	1.35488e+06		High	High	0.0001234	0.001032	2.35	44.48
FALSE	High	[K].AMIVPSSPSK.[T]	1xPhospho [S7(99.3)]	0.000826543	0.000192284	1	1	1	Q01484	Q01484 [3787-3796]	Q01484 1xPhospho [S3793(99.3)]	0	1096.51	2821768		High	High	0.0001234	0.0004045	2.69	58.51
FALSE	High	[K].ANESSPKPVGPPPER.[D]	1xPhospho [S5(99.6)]	7.33469e-06	3.79591e-05	1	1	1	Q9BQI0	Q9BQI0 [130-144]	Q9BQI0 1xPhospho [S134(99.6)]	0	1641.76	516349		High	High	3.611e-05	4.228e-06	3.39	39
FALSE	High	[K].ANGQENGHVKVNGDASPAAAESGAK.[E]	2xDeamidated [N6; N12]; 1xPhospho [S16(100)]	0.0280249	0.0013945	1	1	1	P29966	P29966 [31-55]	P29966 1xPhospho [S46(100)]	1	2461.06	134425		High	High	0.0008161	0.01248	1.39	40.59
FALSE	High	[K].ANGSQPNSGSPQPAP.[-]	1xDeamidated [N2]; 1xPhospho [S]	0.0159384	0.00105873	1	1	2	P49848	P49848 [663-677]		0	1489.6	902934		High	High	0.0006073	0.007125	2.45	34.2
FALSE	High	[K].ANGSQPNSGSPQPAP.[-]	1xPhospho [S10(99.3)]	0.0146303	0.000966999	1	1	1	P49848	P49848 [663-677]	P49848 1xPhospho [S672(99.3)]	0	1488.61	183513		High	High	0.0005561	0.006555	1.89	32.51
FALSE	High	[K].ANKTPLRPLDPTR.[L]	1xPhospho [T4(100)]	0.0740502	0.00288289	1	1	1	Q04637	Q04637 [644-656]	Q04637 1xPhospho [T647(100)]	1	1558.81	473230		High	High	0.001657	0.0328	1.84	50.72
FALSE	High	[K].ANLQQAIVTPLKPVDNTYYK.[E]	1xPhospho [T9(100)]	0.000205011	3.79591e-05	1	1	1	Q9ULW0	Q9ULW0 [64-83]	Q9ULW0 1xPhospho [T72(100)]	0	2356.19	818826		High	High	3.611e-05	0.0001055	2.71	99.58
FALSE	High	[K].ANMGVSREDVTFEDHPLNPNPDSR.[W]	1xPhospho [S/T]	0.00127963	0.000192284	1	1	1	Q9NVG8	Q9NVG8 [86-109]		1	2777.2	213977		High	High	0.0001234	0.0006165	2.19	84.87
FALSE	High	[K].ANNSQEPSPQLASSVASTR.[S]	1xPhospho [S8(99.4)]	0.000533583	9.54955e-05	1	1	1	Q96HC4	Q96HC4 [306-324]	Q96HC4 1xPhospho [S313(99.4)]	0	2023.91	259361		High	High	6.965e-05	0.0002654	2.96	66.65
FALSE	High	[K].ANNSQEPSPQLASSVASTR.[S]	3xDeamidated [N3; Q5; Q10]; 1xPhospho [S/T]	0.0016229	0.000192284	1	1	2	Q96HC4	Q96HC4 [306-324]		0	2026.86		No Quan Values	High	High	0.0001234	0.0007742	2.28
FALSE	High	[K].ANQISPSNSSLK.[N]	1xPhospho [S5(99.5)]	0.00147011	0.000192284	1	1	1	Q86UU0	Q86UU0 [84-95]	Q86UU0 1xPhospho [S88(99.5)]	0	1325.61	487763		High	High	0.0001234	0.0007046	2.06	45.36
FALSE	High	[K].ANSDDERPVASDNDDEK.[Q]	2xPhospho [S3(100); S11(100)]	0.00155849	0.000192284	1	1	2	Q8WVC0	Q8WVC0 [210-226]	Q8WVC0 2xPhospho [S212(100); S220(100)]	0	2036.71	911423		High	High	0.0001234	0.0007459	3.03	27.2
FALSE	High	[K].ANSPEKPPEAGAAHKPR.[A]	1xDeamidated [N2]; 1xPhospho [S3(100)]	0.00293551	0.000342469	1	1	1	Q9UFC0	Q9UFC0 [210-226]	Q9UFC0 1xPhospho [S212(100)]	0	1837.86	266244		High	High	0.0002092	0.00137	2.07	25.07
FALSE	High	[K].ANSPEKPPEAGAAHKPR.[A]	1xPhospho [S3(100)]	5.56279e-11	3.79591e-05	1	1	6	Q9UFC0	Q9UFC0 [210-226]	Q9UFC0 1xPhospho [S212(100)]	0	1836.88	1.46083e+07		High	High	3.611e-05	4.85e-11	5.15	23.89
FALSE	High	[K].ANSWQLVETPEK.[R]	1xPhospho [T9(100)]	2.27833e-05	3.79591e-05	1	1	1	Q9Y2H0	Q9Y2H0 [907-918]	Q9Y2H0 1xPhospho [T915(100)]	0	1481.67	2740674		High	High	3.611e-05	1.267e-05	3.75	84.78
FALSE	High	[K].ANVSPEQPPLFTHTVK.[D]	1xPhospho [S4(100)]	0.000924119	0.000192284	1	2	1	A6QL64	A6QL64 [475-490]	A6QL64 1xPhospho [S478(100)]	0	1844.89	266361		High	High	0.0001234	0.0004503	2.3	87.12
FALSE	High	[K].ANVSSPHREFPPATAR.[E]	1xPhospho [S5(99.5)]	1.91145e-06	3.79591e-05	1	1	24	Q92530	Q92530 [149-164]	Q92530 1xPhospho [S153(99.5)]	1	1816.85	7.78955e+06		High	High	3.611e-05	1.157e-06	3.68	47.86
FALSE	High	[K].APAGPSLEETSVSSPK.[G]	1xPhospho [S14(100)]	3.72636e-05	3.79591e-05	1	1	1	Q6AI08	Q6AI08 [630-645]	Q6AI08 1xPhospho [S643(100)]	0	1636.75	318219		High	High	3.611e-05	2.037e-05	3.73	64.48
FALSE	High	[K].APAGQEEPGTPPSSPLSAEQLDR.[I]	2xPhospho [T10(99.5); S]	0.00460299	0.000430573	1	1	1	P13051	P13051 [51-73]	P13051 2xPhospho [T60(99.5); S]	0	2494.05	503931		High	High	0.0002577	0.002118	1.44	83.65
FALSE	High	[K].APAPPPKPETPEK.[T]	1xPhospho [T10(100)]	1.20053e-05	3.79591e-05	1	1	1	Q9ULL5	Q9ULL5 [1696-1708]	Q9ULL5 1xPhospho [T1705(100)]	0	1438.7	1.19047e+06		High	High	3.611e-05	6.828e-06	4.07	35.45
FALSE	High	[K].APAPPVLSPK.[T]	1xPhospho [S8(100)]	0.00149003	0.000192284	1	1	2	Q8NDI1	Q8NDI1 [401-410]	Q8NDI1 1xPhospho [S408(100)]	0	1056.55	488504		High	High	0.0001234	0.0007136	2.33	67.3
FALSE	High	[K].APAPVVLGSPVVLGPPVGQAR.[V]	1xPhospho [S9(100)]	1.63821e-05	3.79591e-05	1	1	2	Q6ZN55	Q6ZN55 [156-176]	Q6ZN55 1xPhospho [S164(100)]	0	2061.13	372933		High	High	3.611e-05	9.205e-06	2.7	118.21
FALSE	High	[K].APASPGAGNPPGTPK.[G]	1xPhospho [S4(100)]	1.56336e-06	3.79591e-05	1	1	2	Q9ULD9	Q9ULD9 [624-638]	Q9ULD9 1xPhospho [S627(100)]	0	1398.64	922356		High	High	3.611e-05	9.514e-07	3.51	37.92
FALSE	High	[K].APEAAVSEDGKSDDELLSSK.[A]	1xPhospho [S12(100)]	1.99716e-11	3.79591e-05	1	1	1	Q8NEY1	Q8NEY1 [188-207]	Q8NEY1 1xPhospho [S199(100)]	1	2127.93	4605003		High	High	3.611e-05	1.806e-11	6.09	66.48
FALSE	High	[K].APEAAVSEDGKSDDELLSSK.[A]	2xPhospho [S7(100); S12(100)]	7.73539e-07	3.79591e-05	1	1	2	Q8NEY1	Q8NEY1 [188-207]	Q8NEY1 2xPhospho [S194(100); S199(100)]	1	2207.9	458875		High	High	3.611e-05	4.825e-07	4.38	69.97
FALSE	High	[K].APIDTSDVEEK.[A]	1xPhospho [S6(100)]	2.27087e-06	3.79591e-05	1	1	3	Q06265	Q06265 [301-311]	Q06265 1xPhospho [S306(100)]	0	1283.54	39372996		High	High	3.611e-05	1.368e-06	3.32	55.6
FALSE	High	[K].APKPDGPGGGPGGSHMGGNYGDDR.[R]	1xPhospho [S14(100)]	0.0212747	0.00135644	1	1	1	P35637	P35637 [449-472]	P35637 1xPhospho [S462(100)]	0	2332.94	232604		High	High	0.0007723	0.009475	1.75	41.3
FALSE	High	[K].APLKPYPVSPSDK.[V]	1xPhospho [S9(99.7)]	1.28367e-05	3.79591e-05	1	1	4	P41252	P41252 [1039-1051]	P41252 1xPhospho [S1047(99.7)]	0	1478.73	5.33672e+06		High	High	3.611e-05	7.267e-06	4	60.61
FALSE	High	[K].APPSPGSLAAPGR.[L]	1xPhospho [S4(100)]	0.000162721	3.79591e-05	1	1	1	Q9Y4B5	Q9Y4B5 [84-96]	Q9Y4B5 1xPhospho [S87(100)]	0	1257.6	1.57607e+06		High	High	3.611e-05	8.427e-05	2.24	65.75
FALSE	High	[K].APPTLQAETATKPQATSAPSPAPK.[Q]	1xPhospho [S20(98)]	0.000430214	3.79591e-05	2	2	1	A8CG34; Q96HA1	A8CG34 [655-678]; Q96HA1 [678-701]	A8CG34 1xPhospho [S674(98)]; Q96HA1 1xPhospho [S697(98)]	0	2440.21	183415	Shared	High	High	3.611e-05	0.0002153	3.2	64.27
FALSE	High	[K].APQESQVVVEGGSGEGQGSPSQLLSDDETK.[D]	1xDeamidated [Q17]; 1xPhospho [S19(100)]	6.51383e-10	3.79591e-05	1	1	1	Q66K14	Q66K14 [1120-1149]	Q66K14 1xPhospho [S1138(100)]	0	3096.35	1.10993e+06		High	High	3.611e-05	5.208e-10	5.03	89.75
FALSE	High	[K].APQESQVVVEGGSGEGQGSPSQLLSDDETK.[D]	1xPhospho [S25(100)]	1.59951e-05	3.79591e-05	1	1	1	Q66K14	Q66K14 [1120-1149]	Q66K14 1xPhospho [S1144(100)]	0	3095.37		No Quan Values	High	High	3.611e-05	8.998e-06	3.73
FALSE	High	[K].APSIDGKEELDLAEK.[M]	1xPhospho [S3(100)]	3.29852e-06	3.79591e-05	1	1	5	Q9H0E9	Q9H0E9 [385-399]	Q9H0E9 1xPhospho [S387(100)]	1	1694.79	1.70608e+06		High	High	3.611e-05	1.958e-06	3.35	80.25
FALSE	High	[K].APSLTDLVK.[S]	1xPhospho [S3(100)]	3.29134e-05	3.79591e-05	1	1	3	O15014	O15014 [1053-1061]	O15014 1xPhospho [S1055(100)]	0	1023.51	3.43756e+06		High	High	3.611e-05	1.801e-05	3.56	97.15
FALSE	High	[K].APSPTGPALISGASPVHCAADGTVELK.[A]	1xCarbamidomethyl [C18]; 1xPhospho [S3(100)]	0.000324357	3.79591e-05	1	1	1	Q76L83	Q76L83 [832-858]	Q76L83 1xPhospho [S834(100)]	0	2683.28	845296		High	High	3.611e-05	0.0001639	3.57	102.05
FALSE	High	[K].APSPTGPALISGASPVHCAADGTVELK.[A]	1xCarbamidomethyl [C18]; 2xPhospho [S3(98.4); S14(96.8)]	9.1841e-06	3.79591e-05	1	1	1	Q76L83	Q76L83 [832-858]	Q76L83 2xPhospho [S834(98.4); S845(96.8)]	0	2763.25	1.36861e+06		High	High	3.611e-05	5.264e-06	5.7	103.51
FALSE	High	[K].APSTSHSGFPPVANGPRSPPSLR.[C]	1xPhospho [S18(99.3)]	0.000229493	3.79591e-05	1	1	3	Q66K74	Q66K74 [565-587]	Q66K74 1xPhospho [S582(99.3)]	1	2396.15	1.50079e+06		High	High	3.611e-05	0.0001175	2.82	78.83
FALSE	High	[K].APVHFVEPLSPTGVAGHR.[K]	1xPhospho [S10(100)]	1.59458e-10	3.79591e-05	1	1	3	Q5T5Y3	Q5T5Y3 [1071-1088]	Q5T5Y3 1xPhospho [S1080(100)]	0	1950.96	7.48493e+06		High	High	3.611e-05	1.34e-10	5.84	89.57
FALSE	High	[K].APVHFVEPLSPTGVAGHRK.[A]	1xPhospho [S10(100)]	3.54402e-06	3.79591e-05	1	1	1	Q5T5Y3	Q5T5Y3 [1071-1089]	Q5T5Y3 1xPhospho [S1080(100)]	1	2079.05	876242		High	High	3.611e-05	2.097e-06	4.42	79.27
FALSE	High	[K].APVPGTPDSLSSGSSR.[D]	1xPhospho [T6(100)]	1.47609e-06	3.79591e-05	1	1	2	Q9UJZ1	Q9UJZ1 [322-337]	Q9UJZ1 1xPhospho [T327(100)]	0	1594.71	2645316		High	High	3.611e-05	9.033e-07	2.78	59.37
FALSE	High	[K].APVPSTCSSTFPEELSPPSHQAK.[R]	1xCarbamidomethyl [C7]; 1xPhospho [S16(100)]	3.86685e-12	3.79591e-05	1	1	3	Q14980	Q14980 [154-176]	Q14980 1xPhospho [S169(100)]	0	2534.13	7.84547e+06		High	High	3.611e-05	3.709e-12	6.85	85.24
FALSE	High	[K].APVQPQQSPAAAPGGTDEKPSGK.[E]	1xDeamidated [Q]; 1xPhospho [S8(100)]	2.5251e-11	3.79591e-05	1	1	3	Q13200	Q13200 [9-31]	Q13200 1xPhospho [S16(100)]	0	2299.06	798102		High	High	3.611e-05	2.264e-11	5.58	42.6
FALSE	High	[K].APVQPQQSPAAAPGGTDEKPSGK.[E]	1xPhospho [S8(100)]	4.7734e-12	3.79591e-05	1	1	1	Q13200	Q13200 [9-31]	Q13200 1xPhospho [S16(100)]	0	2298.08	18539706		High	High	3.611e-05	4.538e-12	6.24	39.81
FALSE	High	[K].APVSSTESVIQSNTPTPPPSQPLNETAEEESR.[I]	1xPhospho [T16(99.1)]	3.34821e-09	3.79591e-05	1	1	1	Q9HC35	Q9HC35 [884-915]	Q9HC35 1xPhospho [T899(99.1)]	0	3459.58	3.3881e+06		High	High	3.611e-05	2.533e-09	6.15	89.6
FALSE	High	[K].APVSSTESVIQSNTPTPPPSQPLNETAEEESR.[I]	2xPhospho [T16(100); S/T]	7.73779e-09	3.79591e-05	1	1	1	Q9HC35	Q9HC35 [884-915]	Q9HC35 2xPhospho [T899(100); S/T]	0	3539.55	5103471		High	High	3.611e-05	5.684e-09	5.86	87.53
FALSE	High	[K].AQAVSEEEEEEEGK.[S]	1xDeamidated [Q2]; 1xPhospho [S5(100)]	4.0136e-06	3.79591e-05	1	1	1	Q9GZR7	Q9GZR7 [78-91]	Q9GZR7 1xPhospho [S82(100)]	0	1644.62	1.14435e+06		High	High	3.611e-05	2.363e-06	3.75	38.41
FALSE	High	[K].AQAVSEEEEEEEGK.[S]	1xPhospho [S5(100)]	1.71024e-05	3.79591e-05	1	1	4	Q9GZR7	Q9GZR7 [78-91]	Q9GZR7 1xPhospho [S82(100)]	0	1643.63	2.35316e+07		High	High	3.611e-05	9.606e-06	3.83	36.13
FALSE	High	[K].AQESGQGSTAGPLRPPPPGAGGPATPSK.[A]	1xPhospho [T25(99.4)]	4.23271e-08	3.79591e-05	1	1	3	Q96RK0	Q96RK0 [559-586]	Q96RK0 1xPhospho [T583(99.4)]	0	2650.26	478170		High	High	3.611e-05	2.925e-08	5.11	60.37
FALSE	High	[K].AQGPLPNQHSLK.[G]	1xPhospho [S10(100)]	0.00451604	0.000430573	1	1	1	Q4VCS5	Q4VCS5 [220-231]	Q4VCS5 1xPhospho [S229(100)]	0	1369.66	565946		High	High	0.0002577	0.00208	2.29	47.77
FALSE	High	[K].AQHTLPQDPAIVQSSLGSASASPFQPHVPYSPFR.[G]	1xPhospho [S31(100)]	8.22716e-06	3.79591e-05	1	1	2	Q9BX40	Q9BX40 [85-118]	Q9BX40 1xPhospho [S115(100)]	0	3697.78	148816		High	High	3.611e-05	4.729e-06	3.33	117.32
FALSE	High	[K].AQLEPVASPAK.[K]	1xPhospho [S8(100)]	0.000469468	3.79591e-05	1	1	1	Q15149	Q15149 [1428-1438]	Q15149 1xPhospho [S1435(100)]	0	1190.58	897733		High	High	3.611e-05	0.0002343	3.09	51.83
FALSE	High	[K].AQQGLYQVPGPSPQFQSPPAK.[Q]	1xPhospho [S17(100)]	9.64065e-07	3.79591e-05	1	1	2	P56945	P56945 [123-143]	P56945 1xPhospho [S139(100)]	0	2305.1	949675		High	High	3.611e-05	5.991e-07	3.93	93.78
FALSE	High	[K].AQQQEEQGSVNDVK.[E]	1xPhospho [S9(100)]	0.000868168	0.000192284	1	1	2	Q9Y4W2	Q9Y4W2 [552-565]	Q9Y4W2 1xPhospho [S560(100)]	0	1639.7	334472		High	High	0.0001234	0.0004243	2.58	27.61
FALSE	High	[K].AQQQEEQGSVNDVKEEEK.[E]	1xPhospho [S9(100)]	0.000135313	3.79591e-05	1	1	1	Q9Y4W2	Q9Y4W2 [552-569]	Q9Y4W2 1xPhospho [S560(100)]	1	2154.92	332041		High	High	3.611e-05	7.051e-05	3.76	31.87
FALSE	High	[K].AQSNGSGNGSDSEMDTSSLER.[G]	1xDeamidated [N4]; 1xPhospho [S/T]	0.000168985	3.79591e-05	1	1	1	Q9NRY4	Q9NRY4 [1125-1145]		0	2209.82	385743		High	High	3.611e-05	8.75e-05	3.49	52.94
FALSE	High	[K].AQSNGSGNGSDSEMDTSSLER.[G]	1xDeamidated [N8]; 1xOxidation [M14]; 1xPhospho [S/T]	0.00031986	3.79591e-05	1	1	1	Q9NRY4	Q9NRY4 [1125-1145]		0	2225.81	359566		High	High	3.611e-05	0.0001621	2.91	37.07
FALSE	High	[K].AQSNGSGNGSDSEMDTSSLER.[G]	1xOxidation [M14]; 1xPhospho [S/T]	0.00046518	3.79591e-05	1	1	1	Q9NRY4	Q9NRY4 [1125-1145]		0	2224.83	174120		High	High	3.611e-05	0.0002325	2.35	35.84
FALSE	High	[K].AQSNGSGNGSDSEMDTSSLER.[G]	2xDeamidated [N4; N8]; 1xOxidation [M14]; 1xPhospho [S/T]	0.00209111	0.000192284	1	1	2	Q9NRY4	Q9NRY4 [1125-1145]		0	2226.8	196003		High	High	0.0001234	0.0009887	2.89	38.54
FALSE	High	[K].AQSVSPVQAPPPGGSAQLLPGK.[V]	1xPhospho [S]	3.8457e-07	3.79591e-05	1	1	4	Q96RK0	Q96RK0 [900-921]		0	2166.1	1.34846e+06		High	High	3.611e-05	2.464e-07	4.49	88.85
FALSE	High	[K].AQTPPGPSLSGSK.[S]	1xDeamidated [Q2]; 1xPhospho [T3(100)]	0.00164497	0.000192284	1	1	2	Q9UQ35	Q9UQ35 [1001-1013]	Q9UQ35 1xPhospho [T1003(100)]	0	1307.59	1.74022e+06		High	High	0.0001234	0.0007846	2.01	51.52
FALSE	High	[K].AQTPPGPSLSGSK.[S]	1xPhospho [T3(100)]	0.000742314	0.000153663	1	1	5	Q9UQ35	Q9UQ35 [1001-1013]	Q9UQ35 1xPhospho [T1003(100)]	0	1306.6	49951232		High	High	0.000104	0.000365	2.37	47.94
FALSE	High	[K].AQTPPGPSLSGSKSPCPQEK.[S]	1xCarbamidomethyl [C16]; 1xDeamidated [Q]; 2xPhospho [T3(100); S14(100)]	0.00286853	0.000342469	1	1	3	Q9UQ35	Q9UQ35 [1001-1020]	Q9UQ35 2xPhospho [T1003(100); S1014(100)]	1	2213.92	1818737		High	High	0.0002092	0.001343	2.8	56.9
FALSE	High	[K].AQTPPGPSLSGSKSPCPQEK.[S]	1xCarbamidomethyl [C16]; 1xDeamidated [Q18]; 1xPhospho [S14(100)]	0.0202441	0.00127633	1	1	1	Q9UQ35	Q9UQ35 [1001-1020]	Q9UQ35 1xPhospho [S1014(100)]	1	2133.95	578336		High	High	0.0007288	0.009042	2.23	53.91
FALSE	High	[K].AQTPPGPSLSGSKSPCPQEK.[S]	1xCarbamidomethyl [C16]; 1xPhospho [S14(100)]	0.00132029	0.000192284	1	1	2	Q9UQ35	Q9UQ35 [1001-1020]	Q9UQ35 1xPhospho [S1014(100)]	1	2132.97	2.90548e+06		High	High	0.0001234	0.0006347	3.31	49.98
FALSE	High	[K].AQTPPGPSLSGSKSPCPQEK.[S]	1xCarbamidomethyl [C16]; 2xPhospho [T3(100); S14(100)]	3.05626e-07	3.79591e-05	1	1	5	Q9UQ35	Q9UQ35 [1001-1020]	Q9UQ35 2xPhospho [T1003(100); S1014(100)]	1	2212.93	1.62338e+07		High	High	3.611e-05	1.972e-07	5.38	52.7
FALSE	High	[K].AQTPPGPSLSGSKSPCPQEK.[S]	1xCarbamidomethyl [C16]; 3xPhospho [T3(100); S]	0.095186	0.0035148	1	1	1	Q9UQ35	Q9UQ35 [1001-1020]	Q9UQ35 3xPhospho [T1003(100); S]	1	2292.9	425438		High	High	0.002002	0.04229	2.66	54.05
FALSE	High	[K].AQTVGLPVTMHSPNMR.[L]	1xPhospho [S12(100)]	0.000245072	3.79591e-05	1	1	1	Q9H0K1	Q9H0K1 [368-383]	Q9H0K1 1xPhospho [S379(100)]	0	1818.84	221706		High	High	3.611e-05	0.0001249	3.45	88.22
FALSE	High	[K].AREAAAGIQWSEEETEDEEEEK.[E]	1xPhospho [S11(98.8)]	0.00868923	0.000648522	1	1	1	P46087	P46087 [171-192]	P46087 1xPhospho [S181(98.8)]	1	2616.06	342239		High	High	0.000378	0.00393	1.9	72.27
FALSE	High	[K].ARGSPPTSSNIVQGQIK.[Q]	1xPhospho [S4(100)]	7.62087e-06	3.79591e-05	1	1	2	Q9Y4E6	Q9Y4E6 [932-948]	Q9Y4E6 1xPhospho [S935(100)]	1	1819.91	433081		High	High	3.611e-05	4.403e-06	3.42	60.79
FALSE	High	[K].ARLSLVIRSPSLLQSGAK.[K]	2xPhospho [S4(100); S9(100)]	0.0130185	0.000923711	1	1	1	Q9BQG0	Q9BQG0 [1300-1317]	Q9BQG0 2xPhospho [S1303(100); S1308(100)]	2	2056.07	556551		High	High	0.0005321	0.005855	2.22	103.85
FALSE	High	[K].ARLSYSDK.[N]	1xPhospho [S4(100)]	0.0980478	0.00355391	1	1	1	Q05655	Q05655 [642-649]	Q05655 1xPhospho [S645(100)]	1	1019.46	1.22624e+06		High	High	0.002023	0.04378	2.09	29.55
FALSE	High	[K].ARPSETGSDDDWEYLLNSDYHQNVESHLLNR.[S]	1xPhospho [S8(99.7)]	4.52918e-13	3.79591e-05	1	1	1	Q9H1A4	Q9H1A4 [696-726]	Q9H1A4 1xPhospho [S703(99.7)]	0	3740.62	1.25413e+06		High	High	3.611e-05	4.678e-13	7.03	111.51
FALSE	High	[K].ARPSSPSTSWHRPASPCPSPGPGHTLPPKPPSPR.[G]	1xCarbamidomethyl [C17]; 1xPhospho [S/T]	0.000837699	0.000192284	1	1	2	Q3KQU3	Q3KQU3 [465-498]		0	3660.76	258421		High	High	0.0001234	0.0004103	2.29	62.06
FALSE	High	[K].ARPSSPSTSWHRPASPCPSPGPGHTLPPKPPSPR.[G]	1xCarbamidomethyl [C17]; 2xPhospho [S32(100); S/T]	3.58673e-05	3.79591e-05	1	1	6	Q3KQU3	Q3KQU3 [465-498]	Q3KQU3 2xPhospho [S496(100); S/T]	0	3740.73	2.72574e+06		High	High	3.611e-05	1.96e-05	4.54	64.95
FALSE	High	[K].ARPSSPSTSWHRPASPCPSPGPGHTLPPKPPSPR.[G]	1xCarbamidomethyl [C17]; 3xPhospho [S32(100); S/T]	0.00194448	0.000192284	1	1	2	Q3KQU3	Q3KQU3 [465-498]	Q3KQU3 3xPhospho [S496(100); S/T]	0	3820.7	1.02101e+06		High	High	0.0001234	0.0009205	4.48	68.15
FALSE	High	[K].ARSSEELAPPRPPGPCSFQHFR.[R]	1xCarbamidomethyl [C16]; 1xPhospho [S]	7.96077e-07	3.79591e-05	1	1	1	Q9UQQ2	Q9UQQ2 [118-139]		1	2603.2	506403		High	High	3.611e-05	4.963e-07	3.54	83.25
FALSE	High	[K].ARSVSPPPK.[R]	2xPhospho [S3(100); S5(100)]	0.0122215	0.000786774	1	1	2	Q13247	Q13247 [312-320]	Q13247 2xPhospho [S314(100); S316(100)]	1	1098.47	1.0571e+06		High	High	0.0004554	0.005508	2.88	23.14
FALSE	High	[K].ARVGGSDEEASGIPSR.[T]	1xPhospho [S6(100)]	2.1106e-05	3.79591e-05	1	1	1	Q9NQ55	Q9NQ55 [354-369]	Q9NQ55 1xPhospho [S359(100)]	1	1667.74	515473		High	High	3.611e-05	1.177e-05	3.7	43.8
FALSE	High	[K].ASALLFSSDEEDQWNIPASQTHLASDSR.[S]	1xPhospho [S8(99.6)]	5.2789e-13	3.79591e-05	2	2	2	Q9Y4E1; Q641Q2	Q9Y4E1 [613-640]; Q641Q2 [613-640]	Q9Y4E1 1xPhospho [S620(99.6)]; Q641Q2 1xPhospho [S620(99.6)]	0	3155.4	5.26222e+06	Shared	High	High	3.611e-05	5.428e-13	5.15	116.3
FALSE	High	[K].ASALLFSSDEEDQWNIPASQTHLASDSR.[S]	2xPhospho [S7(100); S8(100)]	1.38733e-07	3.79591e-05	2	2	2	Q9Y4E1; Q641Q2	Q9Y4E1 [613-640]; Q641Q2 [613-640]	Q9Y4E1 2xPhospho [S619(100); S620(100)]; Q641Q2 2xPhospho [S619(100); S620(100)]	0	3235.36	1.23088e+06	Shared	High	High	3.611e-05	9.207e-08	3.59	120.72
FALSE	High	[K].ASAPERTPSPAPK.[R]	2xPhospho [T7(100); S9(100)]	0.184063	0.00696489	1	1	2	Q63ZY6	Q63ZY6 [252-264]	Q63ZY6 2xPhospho [T258(100); S260(100)]	1	1468.62	884511		High	High	0.003936	0.08516	2.15	28.33
FALSE	High	[K].ASAYVFASPGCK.[K]	1xCarbamidomethyl [C11]; 1xPhospho [S8(100)]	0.0175645	0.00118694	1	1	1	O95861	O95861 [233-244]	O95861 1xPhospho [S240(100)]	0	1337.56		No Quan Values	High	High	0.0006787	0.007875	1.86
FALSE	High	[K].ASCLVQTPPGQYSGNSFK.[K]	1xCarbamidomethyl [C3]; 1xPhospho [T7(100)]	0.000166609	3.79591e-05	1	1	1	O00311	O00311 [497-514]	O00311 1xPhospho [T503(100)]	0	2020.88	219333		High	High	3.611e-05	8.609e-05	2.28	82.24
FALSE	High	[K].ASEENLLSSSSVPSADRDSSPTTNSK.[L]	1xPhospho [S/T]	5.91752e-08	3.79591e-05	1	1	1	Q9NRA8	Q9NRA8 [733-758]		1	2746.21	2.85425e+06		High	High	3.611e-05	4.044e-08	5.97	72.23
FALSE	High	[K].ASETPPPVAQPKPEAPHPGLETTLQER.[L]	1xPhospho [S2(99.5)]	1.21947e-09	3.79591e-05	1	1	3	Q6P1N0	Q6P1N0 [117-143]	Q6P1N0 1xPhospho [S118(99.5)]	0	2957.44	4414168		High	High	3.611e-05	9.529e-10	5.43	80.24
FALSE	High	[K].ASEVAIEEEK.[E]	1xPhospho [S2(100)]	0.00223906	0.000192284	1	1	1	Q5QJE6	Q5QJE6 [511-520]	Q5QJE6 1xPhospho [S512(100)]	0	1184.51	389177		High	High	0.0001234	0.001058	2.52	45.08
FALSE	High	[K].ASFDHSPDSLPLR.[S]	1xPhospho [S6(100)]	0.000645604	9.54955e-05	1	1	2	Q8NB78	Q8NB78 [12-24]	Q8NB78 1xPhospho [S17(100)]	0	1521.67	2.02416e+06		High	High	6.965e-05	0.0003182	2.4	79.24
FALSE	High	[K].ASGAGGAGGQAYSPGQPQGLLGPQAYGQGFGGGQAQDLSK.[A]	1xDeamidated [Q34]; 1xPhospho [S2(98)]	0.143571	0.0055247	1	1	1	Q9ULL5	Q9ULL5 [432-471]	Q9ULL5 1xPhospho [S433(98)]	0	3771.7		No Quan Values	High	High	0.003126	0.06528	2.74
FALSE	High	[K].ASGDPGASGMSPR.[A]	1xPhospho [S11(100)]	6.53899e-06	3.79591e-05	1	1	1	Q8NDT2	Q8NDT2 [99-111]	Q8NDT2 1xPhospho [S109(100)]	0	1269.49	3.43941e+06		High	High	3.611e-05	3.8e-06	4.05	32.17
FALSE	High	[K].ASGSENEGDYNPGR.[K]	1xPhospho [S4(100)]	4.76819e-06	3.79591e-05	1	1	3	Q02880	Q02880 [1549-1562]	Q02880 1xPhospho [S1552(100)]	0	1532.56	2.57789e+06		High	High	3.611e-05	2.801e-06	4.15	31.05
FALSE	High	[K].ASGSENEGDYNPGRK.[T]	1xPhospho [S4(100)]	1.94885e-07	3.79591e-05	1	1	1	Q02880	Q02880 [1549-1563]	Q02880 1xPhospho [S1552(100)]	1	1660.66	1.05687e+06		High	High	3.611e-05	1.28e-07	3.8	25.39
FALSE	High	[K].ASHWSRSPPRPPR.[E]	1xPhospho [S]	0.00120209	0.000192284	1	2	3	P21127	P21127 [228-240]		1	1610.77	1.46235e+06		High	High	0.0001234	0.00058	3.1	38.57
FALSE	High	[K].ASLELELPSSPDSTGGTPK.[A]	1xPhospho [S10(100)]	0.0240494	0.00135644	1	1	1	Q63HK5	Q63HK5 [324-342]	Q63HK5 1xPhospho [S333(100)]	0	1965.91	309417		High	High	0.0007723	0.0107	1.85	99.89
FALSE	High	[K].ASLGSLEGEAEAEASSPK.[G]	1xPhospho [S]	1.72866e-06	3.79591e-05	1	1	1	Q09666	Q09666 [5748-5765]		0	1812.79	1.18129e+06		High	High	3.611e-05	1.049e-06	3.99	99.71
FALSE	High	[K].ASLLHSMPTHSSPR.[S]	1xPhospho [S/T]	6.85947e-06	3.79591e-05	1	1	2	O75122	O75122 [1002-1015]		0	1600.73	1.06739e+06		High	High	3.611e-05	3.979e-06	3.24	54.83
FALSE	High	[K].ASLQSGQEGAGDSPGSQFSK.[W]	1xPhospho [S13(100)]	0.00293551	0.000342469	1	1	1	Q12778	Q12778 [275-294]	Q12778 1xPhospho [S287(100)]	0	2017.85		No Quan Values	High	High	0.0002092	0.001375	2.45
FALSE	High	[K].ASLVALPEQTASEEETPPPLLTK.[E]	1xPhospho [S12(100)]	2.88565e-07	3.79591e-05	1	1	3	Q9UKV3	Q9UKV3 [399-421]	Q9UKV3 1xPhospho [S410(100)]	0	2501.24	5.33879e+06		High	High	3.611e-05	1.869e-07	5.14	119.15
FALSE	High	[K].ASMSEFLESEDGEVEQQR.[T]	1xOxidation [M3]; 1xPhospho [S9(100)]	0.000327389	3.79591e-05	1	1	2	Q15022	Q15022 [538-555]	Q15022 1xPhospho [S546(100)]	0	2166.85	601876		High	High	3.611e-05	0.0001657	3.01	75.03
FALSE	High	[K].ASMSEFLESEDGEVEQQR.[T]	1xPhospho [S9(100)]	0.00178417	0.000192284	1	1	1	Q15022	Q15022 [538-555]	Q15022 1xPhospho [S546(100)]	0	2150.86	4.08405e+06		High	High	0.0001234	0.0008474	4.08	94.84
FALSE	High	[K].ASNGDTPTHEDLTK.[N]	1xDeamidated [N3]; 1xPhospho [T6(98.5)]	0.00689563	0.000516959	1	1	1	P11171	P11171 [55-68]	P11171 1xPhospho [T60(98.5)]	0	1566.63	212730		High	High	0.0003054	0.003137	1.45	34.11
FALSE	High	[K].ASNGDTPTHEDLTK.[N]	1xPhospho [T6(99.5)]	4.84465e-05	3.79591e-05	1	1	1	P11171	P11171 [55-68]	P11171 1xPhospho [T60(99.5)]	0	1565.65	224707		High	High	3.611e-05	2.618e-05	2.81	32.31
FALSE	High	[K].ASPAGTAGGPGAGAAAGGTGPLAAR.[A]	1xPhospho [S2(100)]	1.49744e-06	3.79591e-05	1	1	1	Q12962	Q12962 [43-67]	Q12962 1xPhospho [S44(100)]	0	2043.96	516823		High	High	3.611e-05	9.142e-07	4.82	67.54
FALSE	High	[K].ASPAPPRHTPDQSPGMESR.[H]	1xPhospho [T9(100)]	0.000282016	3.79591e-05	1	1	1	Q7Z2K8	Q7Z2K8 [52-70]	Q7Z2K8 1xPhospho [T60(100)]	1	2097.92	325088		High	High	3.611e-05	0.0001435	2.74	36.37
FALSE	High	[K].ASPDQNASTHTPQSSVK.[T]	1xPhospho [S/T]	0.043681	0.00204308	1	1	1	Q14677	Q14677 [298-314]		0	1834.8	318119		High	High	0.001174	0.01937	1.44	26.59
FALSE	High	[K].ASPEARPQIPTKPR.[V]	1xPhospho [S2(100)]	0.00176014	0.000192284	1	1	1	Q8N3F8	Q8N3F8 [272-285]	Q8N3F8 1xPhospho [S273(100)]	0	1627.83	993287		High	High	0.0001234	0.0008385	1.89	46.24
FALSE	High	[K].ASPEPPDSAEGALK.[L]	1xPhospho [S2(100)]	0.00558135	0.000472586	1	1	1	Q9H1B7	Q9H1B7 [546-559]	Q9H1B7 1xPhospho [S547(100)]	0	1448.63	511669		High	High	0.0002808	0.002563	2.28	58.13
FALSE	High	[K].ASPFEEDQNR.[D]	1xPhospho [S2(100)]	0.00478245	0.000430573	1	1	1	Q8TB72	Q8TB72 [135-144]	Q8TB72 1xPhospho [S136(100)]	0	1272.49	593306		High	High	0.0002577	0.002205	1.91	39.05
FALSE	High	[K].ASPITNDGEDEFVPSDGLDK.[D]	1xDeamidated [N6]; 1xPhospho [S15(100)]	0.000232747	3.79591e-05	1	1	2	Q02880	Q02880 [1399-1418]	Q02880 1xPhospho [S1413(100)]	0	2186.9	196874		High	High	3.611e-05	0.0001193	3.02	96.4
FALSE	High	[K].ASPITNDGEDEFVPSDGLDK.[D]	1xPhospho [S2(100)]	5.7465e-06	3.79591e-05	1	1	4	Q02880	Q02880 [1399-1418]	Q02880 1xPhospho [S1400(100)]	0	2185.92	8.73574e+06		High	High	3.611e-05	3.353e-06	3.92	95.24
FALSE	High	[K].ASPITNDGEDEFVPSDGLDK.[D]	2xPhospho [S2(100); S15(100)]	1.91817e-05	3.79591e-05	1	1	1	Q02880	Q02880 [1399-1418]	Q02880 2xPhospho [S1400(100); S1413(100)]	0	2265.88	918753		High	High	3.611e-05	1.073e-05	3.74	97.01
FALSE	High	[K].ASPPGDLQNPK.[R]	1xDeamidated [Q/N]; 1xPhospho [S2(100)]	0.00126259	0.000192284	1	1	7	O00273	O00273 [314-324]	O00273 1xPhospho [S315(100)]	0	1204.52	3.17498e+06		High	High	0.0001234	0.0006087	2.64	48.06
FALSE	High	[K].ASPPGDLQNPK.[R]	1xPhospho [S2(100)]	0.00178417	0.000192284	1	1	6	O00273	O00273 [314-324]	O00273 1xPhospho [S315(100)]	0	1203.54	16794850		High	High	0.0001234	0.0008498	1.81	43.62
FALSE	High	[K].ASPPIETDLQNQACQEVLTPENSR.[Y]	1xCarbamidomethyl [C14]; 1xPhospho [S2(100)]	0.00095767	0.000192284	1	1	1	Q5T481	Q5T481 [1086-1109]	Q5T481 1xPhospho [S1087(100)]	0	2777.24		No Quan Values	High	High	0.0001234	0.0004659	3.55
FALSE	High	[K].ASPPITHHSIVNGQSSVLSAR.[R]	1xDeamidated [N12]; 1xPhospho [S2(100)]	2.2385e-06	3.79591e-05	1	1	1	O15409	O15409 [307-327]	O15409 1xPhospho [S308(100)]	0	2239.09	704461		High	High	3.611e-05	1.35e-06	4.03	77.95
FALSE	High	[K].ASPSENNAGGGSPSSGSGGNPTNTSGTTR.[R]	1xPhospho [S/T]	5.91387e-06	3.79591e-05	1	1	2	Q9NRH2	Q9NRH2 [596-624]		0	2686.1	754620		High	High	3.611e-05	3.447e-06	3.21	30.64
FALSE	High	[K].ASPSVSTAGQPNWNLDEQLK.[Q]	1xPhospho [S/T]	3.1229e-05	3.79591e-05	1	1	4	Q8IVW6	Q8IVW6 [164-183]		0	2222.01	1.33496e+06		High	High	3.611e-05	1.716e-05	3.72	99.26
FALSE	High	[K].ASPTLDFTER.[-]	1xPhospho [S2(100)]	0.00447324	0.000430573	1	1	1	O43426	O43426 [1564-1573]	O43426 1xPhospho [S1565(100)]	0	1216.52	1.639e+06		High	High	0.0002577	0.00206	2.28	78.57
FALSE	High	[K].ASPVAVGSSGAGADPSFQPVLSAR.[Q]	1xDeamidated [Q18]; 1xPhospho [S2(100)]	0.00276467	0.000293515	1	1	1	Q5TGY3	Q5TGY3 [895-918]	Q5TGY3 1xPhospho [S896(100)]	0	2309.08		No Quan Values	High	High	0.0001815	0.001296	3.09
FALSE	High	[K].ASPVGDGNFR.[N]	1xPhospho [S2(100)]	0.00514006	0.000430573	1	1	1	Q86YS7	Q86YS7 [851-860]	Q86YS7 1xPhospho [S852(100)]	0	1099.46	610825		High	High	0.0002577	0.002361	1.84	45.89
FALSE	High	[K].ASPVPSDPEKPGTPGEGMLSSDLDR.[I]	1xPhospho [T13(100)]	6.50778e-06	3.79591e-05	1	1	1	O14686	O14686 [1853-1877]	O14686 1xPhospho [T1865(100)]	0	2619.16	1.71387e+06		High	High	3.611e-05	3.77e-06	3.49	90.37
FALSE	High	[K].ASPVTTSPTAATTQNPVLSK.[L]	1xPhospho [T/S]	0.000154479	3.79591e-05	1	1	2	Q96JN0	Q96JN0 [36-55]		0	2051.01	2411021		High	High	3.611e-05	8.028e-05	2.43	79.33
FALSE	High	[K].ASQEPSPKPGTEVIPAAPR.[K]	1xPhospho [S6(100)]	1.6965e-08	3.79591e-05	1	1	1	Q96CP2	Q96CP2 [16-34]	Q96CP2 1xPhospho [S21(100)]	0	2011.98	1.30283e+06		High	High	3.611e-05	1.211e-08	4.24	70.9
FALSE	High	[K].ASQGSDLEQNEASR.[K]	1xPhospho [S5(100)]	0.00080107	0.000192284	1	1	1	Q96T21	Q96T21 [366-379]	Q96T21 1xPhospho [S370(100)]	0	1571.63		No Quan Values	High	High	0.0001234	0.0003917	2.11
FALSE	High	[K].ASQSRPNSSALETLGGEK.[L]	1xDeamidated [Q3]; 1xPhospho [S/T]	0.278397	0.00982834	1	1	1	O94804	O94804 [447-464]		0	1912.86		No Quan Values	High	High	0.0056	0.1363	1.54
FALSE	High	[K].ASQSRPNSSALETLGGEK.[L]	1xPhospho [S8(99.7)]	1.44148e-07	3.79591e-05	1	1	3	O94804	O94804 [447-464]	O94804 1xPhospho [S454(99.7)]	0	1911.88	1.14049e+06		High	High	3.611e-05	9.573e-08	4.11	63.24
FALSE	High	[K].ASQSRPNSSALETLGGEK.[L]	2xPhospho [S4(100); S8(100)]	1.37256e-05	3.79591e-05	1	1	1	O94804	O94804 [447-464]	O94804 2xPhospho [S450(100); S454(100)]	0	1991.85	619085		High	High	3.611e-05	7.757e-06	3.91	70.07
FALSE	High	[K].ASSFSGISILTR.[G]	1xPhospho [S3(100)]	0.00089972	0.000192284	1	1	1	Q9Y2K5	Q9Y2K5 [347-358]	Q9Y2K5 1xPhospho [S349(100)]	0	1318.64	1.18212e+06		High	High	0.0001234	0.0004392	2.15	110.24
FALSE	High	[K].ASSFSGISVLTR.[G]	1xPhospho [S3(100)]	0.000107774	3.79591e-05	1	1	1	Q15032	Q15032 [379-390]	Q15032 1xPhospho [S381(100)]	0	1304.62	2581760		High	High	3.611e-05	5.663e-05	3.03	102.46
FALSE	High	[K].ASSGDQGSPPCFLR.[F]	1xCarbamidomethyl [C11]; 1xPhospho [S8(100)]	0.000333536	3.79591e-05	1	1	2	O75147	O75147 [3-16]	O75147 1xPhospho [S10(100)]	0	1558.64	720048		High	High	3.611e-05	0.0001685	2.71	80.1
FALSE	High	[K].ASSLPGSLQR.[S]	1xPhospho [S3(100)]	0.0049936	0.000430573	1	1	2	O75122	O75122 [358-367]	O75122 1xPhospho [S360(100)]	0	1095.52	2005577		High	High	0.0002577	0.002298	2.01	57.27
FALSE	High	[K].ASSPELPVSVENIK.[Q]	1xPhospho [S]	0.000239393	3.79591e-05	1	1	1	Q969R5	Q969R5 [687-700]		0	1549.75	801062		High	High	3.611e-05	0.0001226	3.15	98.71
FALSE	High	[K].ASSPSPLTIGTPESQR.[K]	1xPhospho [T11(100)]	1.63217e-06	3.79591e-05	1	1	4	Q9NPI6	Q9NPI6 [521-536]	Q9NPI6 1xPhospho [T531(100)]	0	1707.79	4.94254e+06		High	High	3.611e-05	9.922e-07	4.59	74.76
FALSE	High	[K].ASSRLENLGIPEEELLR.[Q]	1xPhospho [S3(99.6)]	0.00136229	0.000192284	1	1	1	Q01658	Q01658 [104-120]	Q01658 1xPhospho [S106(99.6)]	1	2006	312206		High	High	0.0001234	0.0006543	2.08	110.63
FALSE	High	[K].ASSTPSSETQEEFVDDFR.[V]	1xPhospho [S/T]	0.00480542	0.000430573	1	1	1	P30622	P30622 [42-59]		0	2111.84	147362		High	High	0.0002577	0.002212	2.18	97.67
FALSE	High	[K].ASTTSLSGSDSETEGK.[Q]	1xPhospho [S9(99.5)]	3.98388e-05	3.79591e-05	1	1	1	Q8N1G2	Q8N1G2 [45-60]	Q8N1G2 1xPhospho [S53(99.5)]	0	1636.66	337177		High	High	3.611e-05	2.173e-05	2.76	33.81
FALSE	High	[K].ASVSGPNSPSESR.[R]	1xPhospho [S8(99.6)]	0.00174431	0.000192284	1	1	1	Q9UJV3	Q9UJV3 [109-121]	Q9UJV3 1xPhospho [S116(99.6)]	0	1354.56	77241.6		High	High	0.0001234	0.0008305	2.17	26.41
FALSE	High	[K].ASVSGPNSPSETR.[R]	1xPhospho [S8(99.4)]	5.37414e-06	3.79591e-05	1	1	1	O15344	O15344 [89-101]	O15344 1xPhospho [S96(99.4)]	0	1368.58	1.58678e+06		High	High	3.611e-05	3.145e-06	3.08	29.05
FALSE	High	[K].ASVSGPNSPSETR.[R]	2xPhospho [S4(100); T12(99.5)]	0.016285	0.00110222	1	1	1	O15344	O15344 [89-101]	O15344 2xPhospho [S92(100); T100(99.5)]	0	1448.55	210631		High	High	0.0006317	0.007292	2.09	29.83
FALSE	High	[K].ASVSGPNSPSETRR.[E]	1xPhospho [S8(100)]	0.153546	0.00593917	1	1	1	O15344	O15344 [89-102]	O15344 1xPhospho [S96(100)]	1	1524.68	2.44712e+06		High	High	0.003376	0.06985	1.76	25.64
FALSE	High	[K].ASVSGPNSPSETRR.[E]	2xPhospho [S4(100); S8(100)]	0.00438897	0.000430573	1	1	2	O15344	O15344 [89-102]	O15344 2xPhospho [S92(100); S96(100)]	1	1604.65	1.22925e+06		High	High	0.0002577	0.002028	3.08	27.71
FALSE	High	[K].ASVSQTSPQSASSPR.[M]	1xPhospho [S7(100)]	6.26338e-06	3.79591e-05	1	1	3	Q8TDY2	Q8TDY2 [641-655]	Q8TDY2 1xPhospho [S647(100)]	0	1569.69	648918		High	High	3.611e-05	3.639e-06	3.13	30.22
FALSE	High	[K].ASVVDPSTESSPAPQEGSEQPASPASPLSSR.[Q]	1xDeamidated [Q15]; 1xPhospho [S26(100)]	2.32646e-07	3.79591e-05	1	1	1	Q66K14	Q66K14 [410-440]	Q66K14 1xPhospho [S435(100)]	0	3133.38		No Quan Values	High	High	3.611e-05	1.515e-07	4.44
FALSE	High	[K].ASVVDPSTESSPAPQEGSEQPASPASPLSSR.[Q]	1xPhospho [S26(100)]	1.90381e-11	3.79591e-05	1	1	2	Q66K14	Q66K14 [410-440]	Q66K14 1xPhospho [S435(100)]	0	3132.4	1.78383e+07		High	High	3.611e-05	1.721e-11	6.48	79
FALSE	High	[K].ASVVDPSTESSPAPQEGSEQPASPASPLSSR.[Q]	2xPhospho [S23(100); S26(100)]	4.13318e-09	3.79591e-05	1	1	1	Q66K14	Q66K14 [410-440]	Q66K14 2xPhospho [S432(100); S435(100)]	0	3212.37	1.43442e+06		High	High	3.611e-05	3.105e-09	5.59	78.98
FALSE	High	[K].ASYHFSPEELDENTSPLLGDAR.[F]	1xPhospho [S6(99.5)]	2.82485e-05	3.79591e-05	1	1	2	O75410	O75410 [262-283]	O75410 1xPhospho [S267(99.5)]	0	2528.1	171112		High	High	3.611e-05	1.56e-05	3.37	111.07
FALSE	High	[K].ATDGDLAQEPGPGLTFEDSGNPKSPDK.[A]	1xPhospho [S24(100)]	2.34918e-08	3.79591e-05	1	1	1	O15417	O15417 [2520-2546]	O15417 1xPhospho [S2543(100)]	1	2823.24	1.32266e+06		High	High	3.611e-05	1.656e-08	5.97	88.09
FALSE	High	[K].ATDSDLSSPR.[H]	1xPhospho [S/T]	0.00119674	0.000192284	1	1	1	Q9BRD0	Q9BRD0 [351-360]		0	1128.46	276506		High	High	0.0001234	0.000577	2.6	27.95
FALSE	High	[K].ATEDGEEDEVSAGEK.[E]	1xPhospho [S11(100)]	7.88628e-08	3.79591e-05	1	1	3	Q9BXW9	Q9BXW9 [1425-1439]	Q9BXW9 1xPhospho [S1435(100)]	0	1645.61	9.13603e+06		High	High	3.611e-05	5.33e-08	4.54	32.26
FALSE	High	[K].ATEETGQAQSGQANCQGLSPVSVASK.[N]	1xCarbamidomethyl [C15]; 1xPhospho [S/T]	1.51279e-10	3.79591e-05	1	1	1	Q9UHF7	Q9UHF7 [160-185]		0	2685.18	809739		High	High	3.611e-05	1.276e-10	5.66	65.74
FALSE	High	[K].ATEPPSPDAGELSLASR.[L]	1xPhospho [T/S]	1.4817e-05	3.79591e-05	1	1	2	Q8IYB8	Q8IYB8 [720-736]		0	1777.8	542686		High	High	3.611e-05	8.332e-06	2.93	82.69
FALSE	High	[K].ATGEEEGMDIQK.[S]	1xOxidation [M8]; 1xPhospho [T2(100)]	0.00977368	0.000648522	1	1	1	Q96GA3	Q96GA3 [170-181]	Q96GA3 1xPhospho [T171(100)]	0	1403.54	105057		High	High	0.000378	0.00442	1.59	29
FALSE	High	[K].ATGEEEGMDIQK.[S]	1xPhospho [T2(100)]	3.70861e-05	3.79591e-05	1	1	1	Q96GA3	Q96GA3 [170-181]	Q96GA3 1xPhospho [T171(100)]	0	1387.54	508620		High	High	3.611e-05	2.026e-05	3.55	46.66
FALSE	High	[K].ATGGLCLLGAYADSDDDDNDVSEK.[L]	1xCarbamidomethyl [C6]; 1xDeamidated [N19]; 1xPhospho [S14(100)]	1.15546e-05	3.79591e-05	1	1	3	Q8N3X1	Q8N3X1 [103-126]	Q8N3X1 1xPhospho [S116(100)]	0	2582.01	303180		High	High	3.611e-05	6.562e-06	3.33	107.42
FALSE	High	[K].ATGGLCLLGAYADSDDDDNDVSEK.[L]	1xCarbamidomethyl [C6]; 1xPhospho [S14(100)]	1.21381e-10	3.79591e-05	1	1	4	Q8N3X1	Q8N3X1 [103-126]	Q8N3X1 1xPhospho [S116(100)]	0	2581.03	6.04808e+06		High	High	3.611e-05	1.028e-10	5.45	106.4
FALSE	High	[K].ATISDEEIER.[Q]	1xPhospho [S4(100)]	0.0041074	0.000430573	1	1	2	Q9UQN3	Q9UQN3 [196-205]	Q9UQN3 1xPhospho [S199(100)]	0	1242.52	44456584		High	High	0.0002577	0.001904	2.93	54.59
FALSE	High	[K].ATLPSPDKLPGFK.[M]	1xPhospho [S5(100)]	0.000123666	3.79591e-05	1	1	2	P22314	P22314 [831-843]	P22314 1xPhospho [S835(100)]	1	1450.73	4.99681e+06		High	High	3.611e-05	6.473e-05	3.06	97.22
FALSE	High	[K].ATLTASPLGAS.[-]	1xPhospho [S6(98.9)]	0.0749457	0.00288289	1	1	1	Q13111	Q13111 [946-956]	Q13111 1xPhospho [S951(98.9)]	0	1068.5	2.41355e+06		High	High	0.001657	0.03314	2.85	76.18
FALSE	High	[K].ATNESEDEIPQLVPIGK.[K]	1xDeamidated [Q/N]; 1xPhospho [S5(99.5)]	0.00104228	0.000192284	1	1	3	O76021	O76021 [357-373]	O76021 1xPhospho [S361(99.5)]	0	1920.88	2.28495e+06		High	High	0.0001234	0.0005059	2.43	112.92
FALSE	High	[K].ATNESEDEIPQLVPIGK.[K]	1xPhospho [S5(99.7)]	0.000183097	3.79591e-05	1	1	1	O76021	O76021 [357-373]	O76021 1xPhospho [S361(99.7)]	0	1919.9	23746520		High	High	3.611e-05	9.439e-05	3.09	110.35
FALSE	High	[K].ATSDTLESPPK.[I]	1xPhospho [S8(100)]	3.00583e-05	3.79591e-05	1	1	3	O94782	O94782 [306-316]	O94782 1xPhospho [S313(100)]	0	1225.53	2.92974e+06		High	High	3.611e-05	1.654e-05	3.46	43.65
FALSE	High	[K].ATSEEDVSIK.[S]	1xPhospho [S3(100)]	0.0114175	0.000648522	1	1	2	Q5UIP0	Q5UIP0 [1606-1615]	Q5UIP0 1xPhospho [S1608(100)]	0	1158.49	340278		High	High	0.000378	0.005155	1.71	43.49
FALSE	High	[K].ATSEEDVSIKSPICEK.[Q]	1xCarbamidomethyl [C14]; 1xPhospho [S11(100)]	1.3807e-07	3.79591e-05	1	1	1	Q5UIP0	Q5UIP0 [1606-1621]	Q5UIP0 1xPhospho [S1616(100)]	1	1872.83	2707214		High	High	3.611e-05	9.173e-08	4.49	61.22
FALSE	High	[K].ATSSHFSASEESMDFLDK.[S]	1xPhospho [S7(100)]	5.38049e-05	3.79591e-05	1	1	3	Q9ULU4	Q9ULU4 [454-471]	Q9ULU4 1xPhospho [S460(100)]	0	2068.82	620195		High	High	3.611e-05	2.895e-05	3.4	96.35
FALSE	High	[K].ATSSSNPSSPAPDWYK.[D]	2xPhospho [S8(99.5); S9(100)]	0.00643368	0.000472586	1	1	1	P46100	P46100 [1988-2003]	P46100 2xPhospho [S1995(99.5); S1996(100)]	0	1854.7	215123		High	High	0.0002808	0.00294	2.43	75.14
FALSE	High	[K].ATTPASTANSDVATIPTDTPLK.[E]	1xPhospho [T3(99.5)]	1.6965e-08	3.79591e-05	1	1	1	O60271	O60271 [274-295]	O60271 1xPhospho [T276(99.5)]	0	2252.07	3.95363e+06		High	High	3.611e-05	1.212e-08	4.4	93.69
FALSE	High	[K].ATVPVAAATAAEGEGSPPAVAAVAGPPAAAEVGGGVGGSSR.[A]	1xPhospho [T2(100)]	3.41089e-06	3.79591e-05	1	1	1	O75179	O75179 [4-44]	O75179 1xPhospho [T5(100)]	0	3564.73	1.03594e+06		High	High	3.611e-05	2.024e-06	3.94	107.88
FALSE	High	[K].ATVTPSPVK.[G]	1xPhospho [S6(100)]	0.00110937	0.000192284	1	1	5	Q9H1E3	Q9H1E3 [176-184]	Q9H1E3 1xPhospho [S181(100)]	0	979.486	1.68422e+08		High	High	0.0001234	0.0005358	2.97	41.09
FALSE	High	[K].ATVTPSPVK.[G]	2xPhospho [T4(100); S6(100)]	0.030724	0.00143572	1	1	1	Q9H1E3	Q9H1E3 [176-184]	Q9H1E3 2xPhospho [T179(100); S181(100)]	0	1059.45	12519487		High	High	0.0008383	0.01361	2.26	40.45
FALSE	High	[K].AVAEEDNGSIGEETDSSPGRK.[K]	1xDeamidated [N7]; 1xPhospho [S/T]	1.5191e-06	3.79591e-05	1	1	3	Q13586	Q13586 [652-672]		1	2228.92	1.29147e+06		High	High	3.611e-05	9.27e-07	4.96	42.3
FALSE	High	[K].AVAEEDNGSIGEETDSSPGRK.[K]	1xPhospho [S9(100)]	4.97803e-06	3.79591e-05	1	1	1	Q13586	Q13586 [652-672]	Q13586 1xPhospho [S660(100)]	1	2227.94	456776		High	High	3.611e-05	2.915e-06	3.08	42.26
FALSE	High	[K].AVAGVMITASHNR.[K]	1xPhospho [S10(100)]	1.57086e-06	3.79591e-05	1	1	1	Q6PCE3	Q6PCE3 [166-178]	Q6PCE3 1xPhospho [S175(100)]	0	1406.66	624243		High	High	3.611e-05	9.585e-07	3.44	59.29
FALSE	High	[K].AVASPEATVSQTDENK.[A]	1xPhospho [S4(100)]	0.000265384	3.79591e-05	2	2	1	Q9Y4E1; Q641Q2	Q9Y4E1 [495-510]; Q641Q2 [495-510]	Q9Y4E1 1xPhospho [S498(100)]; Q641Q2 1xPhospho [S498(100)]	0	1726.75	337337	Shared	High	High	3.611e-05	0.0001349	2.28	50.66
FALSE	High	[K].AVCSTYLQSR.[Y]	1xCarbamidomethyl [C3]; 1xPhospho [T/Y/S]	0.00229076	0.000192284	1	2	1	Q9H2X6	Q9H2X6 [356-365]		0	1264.54	1.21511e+06		High	High	0.0001234	0.00108	1.92	42.31
FALSE	High	[K].AVDKPPSPSPIEMK.[K]	1xOxidation [M13]; 1xPhospho [S7(99.4)]	0.0122858	0.000786774	1	1	1	Q9H165	Q9H165 [80-93]	Q9H165 1xPhospho [S86(99.4)]	0	1591.74	378920		High	High	0.0004554	0.005522	1.5	52.8
FALSE	High	[K].AVDSSSEEIEVEVPVVDR.[R]	1xPhospho [S]	0.00019375	3.79591e-05	1	1	1	Q9Y6X4	Q9Y6X4 [632-649]		0	2038.92	332406		High	High	3.611e-05	9.966e-05	2.96	104.93
FALSE	High	[K].AVDSSSEEIEVEVPVVDRR.[N]	1xPhospho [S4(100)]	0.00011794	3.79591e-05	1	1	1	Q9Y6X4	Q9Y6X4 [632-650]	Q9Y6X4 1xPhospho [S635(100)]	1	2195.02	1.38746e+06		High	High	3.611e-05	6.177e-05	3.68	96.56
FALSE	High	[K].AVEFSSGAKSPSK.[S]	1xPhospho [S10(99.4)]	0.00123471	0.000192284	1	1	2	P25054	P25054 [1351-1363]	P25054 1xPhospho [S1360(99.4)]	1	1374.63	449170		High	High	0.0001234	0.0005952	2.5	36.41
FALSE	High	[K].AVEQEDELSDVSQGGSK.[A]	1xDeamidated [Q4]; 1xPhospho [S9(100)]	0.19427	0.00729114	1	1	1	O60271	O60271 [257-273]	O60271 1xPhospho [S265(100)]	0	1858.76	680936		High	High	0.004134	0.0906	2.67	55.79
FALSE	High	[K].AVGMPSPVSPK.[L]	1xOxidation [M4]; 1xPhospho [S9(100)]	0.00153073	0.000192284	1	1	1	Q9UHB7	Q9UHB7 [1050-1060]	Q9UHB7 1xPhospho [S1058(100)]	0	1165.53	546994		High	High	0.0001234	0.0007336	2.73	44.06
FALSE	High	[K].AVGMPSPVSPK.[L]	1xPhospho [S9(100)]	0.0019182	0.000192284	1	1	3	Q9UHB7	Q9UHB7 [1050-1060]	Q9UHB7 1xPhospho [S1058(100)]	0	1149.54	5.25896e+06		High	High	0.0001234	0.000911	2.32	70.1
FALSE	High	[K].AVGMPSPVSPK.[L]	2xPhospho [S6(100); S9(100)]	0.00246473	0.000242204	1	1	2	Q9UHB7	Q9UHB7 [1050-1060]	Q9UHB7 2xPhospho [S1055(100); S1058(100)]	0	1229.5	614333		High	High	0.0001518	0.001158	2.68	69.31
FALSE	High	[K].AVGSLAPGELAR.[G]	1xPhospho [S4(100)]	0.147658	0.00573306	1	1	2	Q96JG9	Q96JG9 [3674-3685]	Q96JG9 1xPhospho [S3677(100)]	0	1220.6	779881		High	High	0.003217	0.06714	1.62	52.98
FALSE	High	[K].AVIVSSPK.[A]	1xPhospho [S6(99.7)]	0.00388166	0.000430573	1	1	2	Q14966	Q14966 [1396-1403]	Q14966 1xPhospho [S1401(99.7)]	0	880.454	3.55283e+06		High	High	0.0002577	0.001797	2.38	43.11
FALSE	High	[K].AVLIASTRSPISFLSK.[L]	1xPhospho [S/T]	0.0244583	0.00135644	1	1	1	Q7RTP6	Q7RTP6 [641-656]		1	1769.96	118789		High	High	0.0007723	0.01091	1.72	112.21
FALSE	High	[K].AVLPVTCHRDSFSR.[M]	1xCarbamidomethyl [C7]; 1xPhospho [T/S]	0.0314429	0.00143572	1	1	1	Q96N67	Q96N67 [2119-2132]		1	1724.79	1.046e+06		High	High	0.0008383	0.014	1.95	62.02
FALSE	High	[K].AVPALGKSPPHHSGFQQYQQADASK.[Q]	1xDeamidated [Q]; 1xPhospho [S/Y]	0.0182452	0.00118694	1	1	2	Q92540	Q92540 [774-798]		1	2730.27	549893		High	High	0.0006787	0.008173	1.86	64.82
FALSE	High	[K].AVPALGKSPPHHSGFQQYQQADASK.[Q]	1xPhospho [S8(100)]	1.58631e-07	3.79591e-05	1	1	3	Q92540	Q92540 [774-798]	Q92540 1xPhospho [S781(100)]	1	2729.28	1.24092e+07		High	High	3.611e-05	1.047e-07	4.49	61.08
FALSE	High	[K].AVPIAVADEGESESEDDDLKPR.[G]	2xPhospho [S12(100); S14(100)]	4.50377e-07	3.79591e-05	1	1	1	Q9Y2K6	Q9Y2K6 [121-142]	Q9Y2K6 2xPhospho [S132(100); S134(100)]	0	2502.03	1.63202e+06		High	High	3.611e-05	2.867e-07	3.61	88.86
FALSE	High	[K].AVPMAPAPASPGSSNDSSAR.[S]	1xPhospho [S10(100)]	1.03014e-05	3.79591e-05	1	1	1	Q66K74	Q66K74 [750-769]	Q66K74 1xPhospho [S759(100)]	0	1949.84	1.77613e+06		High	High	3.611e-05	5.869e-06	4.05	61.68
FALSE	High	[K].AVPPGNDPVSPAMVR.[S]	1xPhospho [S10(100)]	0.00379158	0.000430573	1	1	1	O94966	O94966 [235-249]	O94966 1xPhospho [S244(100)]	0	1586.74	544235		High	High	0.0002577	0.001757	2.15	79.25
FALSE	High	[K].AVPPVSPELR.[K]	1xPhospho [S6(100)]	0.00992578	0.000648522	1	1	9	Q96JM3	Q96JM3 [411-420]	Q96JM3 1xPhospho [S416(100)]	0	1144.58	5458529		High	High	0.000378	0.004479	1.61	75.6
FALSE	High	[K].AVPVESPVQKV.[-]	1xPhospho [S6(100)]	0.00891319	0.000648522	1	1	1	Q8TB61	Q8TB61 [422-432]	Q8TB61 1xPhospho [S427(100)]	1	1232.63	1.0152e+06		High	High	0.000378	0.00404	2.19	68.04
FALSE	High	[K].AVQQHQHGYDSDEEVDSELGTWEHQLR.[R]	1xDeamidated [Q25]; 1xPhospho [S11(100)]	8.88882e-08	3.79591e-05	1	1	2	Q8IWZ8	Q8IWZ8 [475-501]	Q8IWZ8 1xPhospho [S485(100)]	0	3274.37		No Quan Values	High	High	3.611e-05	5.981e-08	2.71
FALSE	High	[K].AVQQHQHGYDSDEEVDSELGTWEHQLR.[R]	1xPhospho [S11(100)]	5.65372e-16	3.79591e-05	1	1	1	Q8IWZ8	Q8IWZ8 [475-501]	Q8IWZ8 1xPhospho [S485(100)]	0	3273.39	28708142		High	High	3.611e-05	3.663e-16	8.1	95.65
FALSE	High	[K].AVSETPAVPPVSEDEDDDDDDATPPPVIAPRPEHTK.[S]	1xPhospho [S3(99.1)]	3.63306e-11	3.79591e-05	1	1	5	Q13153	Q13153 [163-198]	Q13153 1xPhospho [S165(99.1)]	0	3888.73	18338424		High	High	3.611e-05	3.21e-11	3.88	90.64
FALSE	High	[K].AVSFHLVHR.[S]	1xPhospho [S3(100)]	0.00113438	0.000192284	1	1	1	Q96GA3	Q96GA3 [15-23]	Q96GA3 1xPhospho [S17(100)]	0	1145.56	601556		High	High	0.0001234	0.0005494	1.79	69.42
FALSE	High	[K].AVSGYQSHDDSSDNSECSFPFK.[Y]	1xCarbamidomethyl [C17]; 1xDeamidated [Q6]; 1xPhospho [S7(99.5)]	1.72866e-06	3.79591e-05	1	1	1	Q9UBW7	Q9UBW7 [1050-1071]	Q9UBW7 1xPhospho [S1056(99.5)]	0	2544.95		No Quan Values	High	High	3.611e-05	1.051e-06	3.59
FALSE	High	[K].AVSGYQSHDDSSDNSECSFPFK.[Y]	1xCarbamidomethyl [C17]; 1xPhospho [S11(98.9)]	3.55264e-05	3.79591e-05	1	1	1	Q9UBW7	Q9UBW7 [1050-1071]	Q9UBW7 1xPhospho [S1060(98.9)]	0	2543.97	1.02624e+06		High	High	3.611e-05	1.943e-05	2.71	83.58
FALSE	High	[K].AVSMHEVNTEVTENDPVSK.[I]	1xDeamidated [N8]; 1xPhospho [S/T]	0.095186	0.0035148	1	1	1	P32418	P32418 [390-408]		0	2166.93		No Quan Values	High	High	0.002002	0.0425	1.52
FALSE	High	[K].AVSPPHLDGPPSPR.[S]	1xPhospho [S12(100)]	0.000111415	3.79591e-05	1	1	3	P29590	P29590 [516-529]	P29590 1xPhospho [S527(100)]	0	1506.71	1.01705e+07		High	High	3.611e-05	5.847e-05	2.35	66.82
FALSE	High	[K].AVSPPHLDGPPSPR.[S]	2xPhospho [S3(100); S12(100)]	0.000254434	3.79591e-05	1	1	4	P29590	P29590 [516-529]	P29590 2xPhospho [S518(100); S527(100)]	0	1586.68	1.52421e+06		High	High	3.611e-05	0.00013	4.2	75.71
FALSE	High	[K].AVSPPHLDGPPSPRSPVIGSEVFLPNSNHVASGAGEAEER.[V]	2xPhospho [S12(100); S15(100)]	8.93271e-09	3.79591e-05	1	1	1	P29590	P29590 [516-555]	P29590 2xPhospho [S527(100); S530(100)]	1	4220.94	3.047e+06		High	High	3.611e-05	6.535e-09	5.58	105.89
FALSE	High	[K].AVSPPHLDGPPSPRSPVIGSEVFLPNSNHVASGAGEAEER.[V]	3xPhospho [S3(100); S12(100); S15(100)]	1.39437e-09	3.79591e-05	1	1	1	P29590	P29590 [516-555]	P29590 3xPhospho [S518(100); S527(100); S530(100)]	1	4300.91	2.8408e+06		High	High	3.611e-05	1.088e-09	6.04	111.33
FALSE	High	[K].AVSTVVVTTAPSPK.[Q]	1xPhospho [S12(100)]	7.62511e-07	3.79591e-05	1	1	1	Q6P4R8	Q6P4R8 [1280-1293]	Q6P4R8 1xPhospho [S1291(100)]	0	1436.74	513461		High	High	3.611e-05	4.76e-07	4.21	70.3
FALSE	High	[K].AVTFSPDLGPVPHEGLGEYNR.[A]	1xPhospho [S5(100)]	6.11531e-06	3.79591e-05	1	1	1	Q9P1Y5	Q9P1Y5 [681-701]	Q9P1Y5 1xPhospho [S685(100)]	0	2335.08	704845		High	High	3.611e-05	3.554e-06	3.14	106.26
FALSE	High	[K].AVTGQTTQVSPPVIAGR.[V]	1xPhospho [S10(100)]	0.00245346	0.000242204	1	1	1	Q6MZP7	Q6MZP7 [255-271]	Q6MZP7 1xPhospho [S264(100)]	0	1761.89	247589		High	High	0.0001518	0.001153	2.64	78.35
FALSE	High	[K].AVTIANSPSKPSEK.[D]	1xPhospho [S12(99.7)]	3.29852e-06	3.79591e-05	1	1	1	Q8NEF9	Q8NEF9 [197-210]	Q8NEF9 1xPhospho [S208(99.7)]	0	1508.74	10230129		High	High	3.611e-05	1.959e-06	3.96	36.43
FALSE	High	[K].AVVSPPK.[F]	1xPhospho [S4(100)]	0.00418578	0.000430573	2	7	4	P49792; Q99666	P49792 [2507-2513]; Q99666 [1531-1537]	P49792 1xPhospho [S2510(100)]; Q99666 1xPhospho [S1534(100)]	0	777.391	598865	Shared	High	High	0.0002577	0.001934	1.8	45.36
FALSE	High	[K].AVVSPPKFVFGSESVK.[RS]	1xPhospho [S4(100)]	0.0208096	0.00135644	1	5	1	P49792	P49792 [2507-2522]	P49792 1xPhospho [S2510(100)]	1	1757.89	124816		High	High	0.0007723	0.009265	1.69	107.87
FALSE	High	[K].AWAENGQESDSATAQSVQNPEK.[T]	1xPhospho [S/T]	0.259306	0.00910155	1	1	1	Q5T3U5	Q5T3U5 [821-842]		0	2427.01	241929		High	High	0.00516	0.1253	1.39	58.51
FALSE	High	[K].AYSFCGTVEYMAPEVVNR.[RQ]	1xCarbamidomethyl [C5]; 1xDeamidated [N17]; 1xPhospho [S/T/Y]	0.00143751	0.000192284	1	3	1	P51812	P51812 [225-242]		0	2173.9	266990		High	High	0.0001234	0.0006892	2.52	120.24
FALSE	High	[K].AYSFCGTVEYMAPEVVNR.[RQ]	1xCarbamidomethyl [C5]; 1xOxidation [M11]; 1xPhospho [S3(100)]	1.52482e-05	3.79591e-05	1	3	1	P51812	P51812 [225-242]	P51812 1xPhospho [S227(100)]	0	2188.91	729908		High	High	3.611e-05	8.605e-06	3.96	101.72
FALSE	High	[K].AYSFCGTVEYMAPEVVNR.[RQ]	1xCarbamidomethyl [C5]; 1xPhospho [S3(100)]	0.000142545	3.79591e-05	1	3	1	P51812	P51812 [225-242]	P51812 1xPhospho [S227(100)]	0	2172.91	1834195		High	High	3.611e-05	7.403e-05	3.66	117.81
FALSE	High	[K].AYSPEDLEER.[K]	1xPhospho [S3(100)]	0.00345307	0.000390521	1	1	2	Q8WXD5	Q8WXD5 [93-102]	Q8WXD5 1xPhospho [S95(100)]	0	1288.51	366235		High	High	0.0002364	0.001605	2.48	64.15
FALSE	High	[K].AYSSPSTTPEAR.[R]	1xPhospho [S4(100)]	0.00286853	0.000342469	1	1	2	Q9UPU9	Q9UPU9 [417-428]	Q9UPU9 1xPhospho [S420(100)]	0	1346.56	1.29096e+06		High	High	0.0002092	0.001343	1.89	34.83
FALSE	High	[K].CAAPRPPSSSPEQR.[T]	1xCarbamidomethyl [C1]; 1xPhospho [S]	0.00258041	0.000242204	1	1	2	Q5H9R7	Q5H9R7 [844-857]		0	1619.7	2.40869e+06		High	High	0.0001518	0.001213	3.04	33.58
FALSE	High	[K].CDILVQEELLASPKK.[L]	1xCarbamidomethyl [C1]; 1xPhospho [S12(100)]	1.22498e-07	3.79591e-05	1	1	1	Q96JM3	Q96JM3 [592-606]	Q96JM3 1xPhospho [S603(100)]	1	1822.9	3040079		High	High	3.611e-05	8.174e-08	6.55	97.84
FALSE	High	[K].CGGVEQASSSPR.[S]	1xCarbamidomethyl [C1]; 1xDeamidated [Q6]; 1xPhospho [S]	0.132635	0.00502547	1	1	1	Q5VZL5	Q5VZL5 [1232-1243]		0	1315.5	619720		High	High	0.002853	0.05996	1.36	26.82
FALSE	High	[K].CGGVEQASSSPR.[S]	1xCarbamidomethyl [C1]; 1xPhospho [S10(99.7)]	0.000280701	3.79591e-05	1	1	1	Q5VZL5	Q5VZL5 [1232-1243]	Q5VZL5 1xPhospho [S1241(99.7)]	0	1314.51	367798		High	High	3.611e-05	0.0001426	2.71	23.65
FALSE	High	[K].CGSGPVHISGQHLVAVEEDAESEDEEEEDVK.[L]	1xCarbamidomethyl [C1]; 1xDeamidated [Q11]; 1xPhospho [S22(100)]	8.39951e-14	3.79591e-05	1	1	40	P06748	P06748 [104-134]	P06748 1xPhospho [S125(100)]	0	3461.42	5.90546e+07		High	High	3.611e-05	9.214e-14	7.46	88.58
FALSE	High	[K].CGSGPVHISGQHLVAVEEDAESEDEEEEDVK.[L]	1xCarbamidomethyl [C1]; 1xPhospho [S22(100)]	6.45088e-15	3.79591e-05	1	1	85	P06748	P06748 [104-134]	P06748 1xPhospho [S125(100)]	0	3460.44	9.13213e+07		High	High	3.611e-05	7.757e-15	9.1	84.38
FALSE	High	[K].CHAEHTPEEEIDHTGAK.[T]	1xCarbamidomethyl [C1]; 1xPhospho [T6(100)]	4.31387e-07	3.79591e-05	1	1	2	O95757	O95757 [540-556]	O95757 1xPhospho [T545(100)]	0	2040.81	507395		High	High	3.611e-05	2.753e-07	3.4	30.58
FALSE	High	[K].CHSLGYNFIHK.[M]	1xCarbamidomethyl [C1]; 1xDeamidated [N7]; 1xPhospho [S/Y]	0.0722905	0.00284283	1	1	1	Q86X27	Q86X27 [341-351]		0	1456.61	1.1308e+06		High	High	0.001635	0.03205	1.98	76.7
FALSE	High	[K].CHSLGYNFIHK.[M]	1xCarbamidomethyl [C1]; 1xPhospho [S3(100)]	3.78011e-05	3.79591e-05	1	1	4	Q86X27	Q86X27 [341-351]	Q86X27 1xPhospho [S343(100)]	0	1455.62	914284		High	High	3.611e-05	2.064e-05	3.64	70.79
FALSE	High	[K].CLNNVIESPGLNVMR.[V]	1xCarbamidomethyl [C1]; 1xPhospho [S8(100)]	0.00310306	0.000342469	1	1	1	Q9HCM4	Q9HCM4 [543-557]	Q9HCM4 1xPhospho [S550(100)]	0	1795.82	211180		High	High	0.0002092	0.001451	2.16	106.58
FALSE	High	[K].CLTPQR.[E]	1xCarbamidomethyl [C1]; 1xPhospho [T3(100)]	0.107104	0.00397596	1	1	2	Q9UQ35	Q9UQ35 [1509-1514]	Q9UQ35 1xPhospho [T1511(100)]	0	854.359	648012		High	High	0.002256	0.04776	1.3	28.93
FALSE	High	[K].CPSPINEHNGLIK.[G]	1xCarbamidomethyl [C1]; 1xPhospho [S3(100)]	0.000306728	3.79591e-05	1	1	4	Q9Y2H6	Q9Y2H6 [211-223]	Q9Y2H6 1xPhospho [S213(100)]	0	1558.71		No Quan Values	High	High	3.611e-05	0.0001553	2.17
FALSE	High	[K].CRSPLQTPSSGQFSSSPIQASAK.[K]	1xCarbamidomethyl [C1]; 1xPhospho [S3(100)]	0.00335791	0.000390521	1	1	1	Q6PGQ7	Q6PGQ7 [237-259]	Q6PGQ7 1xPhospho [S239(100)]	1	2501.15		No Quan Values	High	High	0.0002364	0.001561	1.32
FALSE	High	[K].CSDVSELSSSPPGPYHQEPYVCKPEER.[F]	2xCarbamidomethyl [C1; C22]; 1xDeamidated [Q17]; 1xPhospho [S10(99.1)]	7.16925e-11	3.79591e-05	1	1	5	Q9Y478	Q9Y478 [173-199]	Q9Y478 1xPhospho [S182(99.1)]	0	3215.33	7.91387e+06		High	High	3.611e-05	6.203e-11	5.55	80.7
FALSE	High	[K].CSDVSELSSSPPGPYHQEPYVCKPEER.[F]	2xCarbamidomethyl [C1; C22]; 1xPhospho [S10(98.9)]	1.78846e-09	3.79591e-05	1	1	3	Q9Y478	Q9Y478 [173-199]	Q9Y478 1xPhospho [S182(98.9)]	0	3214.35	3.60808e+06		High	High	3.611e-05	1.38e-09	5.6	77.93
FALSE	High	[K].CSGPGLSPGMVR.[A]	1xCarbamidomethyl [C1]; 1xOxidation [M10]; 1xPhospho [S7(100)]	0.00120747	0.000192284	1	1	3	P21333	P21333 [1453-1464]	P21333 1xPhospho [S1459(100)]	0	1313.54	829421		High	High	0.0001234	0.000583	2.43	59.73
FALSE	High	[K].CSGPGLSPGMVR.[A]	1xCarbamidomethyl [C1]; 1xPhospho [S7(100)]	6.72944e-06	3.79591e-05	1	1	1	P21333	P21333 [1453-1464]	P21333 1xPhospho [S1459(100)]	0	1297.54	4958319		High	High	3.611e-05	3.897e-06	3.95	75.36
FALSE	High	[K].CSPSESPLMEK.[K]	1xCarbamidomethyl [C1]; 1xPhospho [S6(99.6)]	0.00773567	0.000516959	1	1	1	Q8WUM9	Q8WUM9 [264-274]	Q8WUM9 1xPhospho [S269(99.6)]	0	1344.52	317605		High	High	0.0003054	0.003511	2.2	51.74
FALSE	High	[K].CTGDFSPSPEK.[L]	1xCarbamidomethyl [C1]; 1xPhospho [S8(100)]	0.0021687	0.000192284	1	1	2	Q5VWN6	Q5VWN6 [1534-1544]	Q5VWN6 1xPhospho [S1541(100)]	0	1304.49	938831		High	High	0.0001234	0.001023	2.22	45.01
FALSE	High	[K].CVGAELEYDSEHSDWHGFD.[-]	1xCarbamidomethyl [C1]; 1xPhospho [S10(100)]	1.30363e-07	3.79591e-05	1	1	1	Q9GZN8	Q9GZN8 [156-174]	Q9GZN8 1xPhospho [S165(100)]	0	2332.85	2.40414e+06		High	High	3.611e-05	8.657e-08	5.69	97.5
FALSE	High	[K].CYDSPPSSPEMNNSSINNQLLPVDAIR.[I]	1xCarbamidomethyl [C1]; 1xPhospho [S4(100)]	3.42833e-07	3.79591e-05	1	1	1	Q9NZW5	Q9NZW5 [103-129]	Q9NZW5 1xPhospho [S106(100)]	0	3098.36	1.17578e+06		High	High	3.611e-05	2.209e-07	4.4	118.26
FALSE	High	[K].DAAAHLQTSHKPSAEDAEGQSPLSQK.[Y]	1xPhospho [S21(100)]	7.20365e-11	3.79591e-05	1	1	3	Q96F24	Q96F24 [93-118]	Q96F24 1xPhospho [S113(100)]	0	2783.26	1.73242e+06		High	High	3.611e-05	6.231e-11	6.39	46.97
FALSE	High	[K].DAAAHLQTSHKPSAEDAEGQSPLSQKYSPSTEK.[C]	1xPhospho [S28(99)]	2.86014e-12	3.79591e-05	1	1	1	Q96F24	Q96F24 [93-125]	Q96F24 1xPhospho [S120(99)]	1	3575.63	902492		High	High	3.611e-05	2.767e-12	7.28	58.18
FALSE	High	[K].DAACQRPHEDCENSAGEEEDEEEETMDSETAK.[M]	2xCarbamidomethyl [C4; C11]; 1xPhospho [S14(100)]	1.63253e-07	3.79591e-05	1	1	1	Q9BYV9	Q9BYV9 [146-177]	Q9BYV9 1xPhospho [S159(100)]	0	3778.36	295374		High	High	3.611e-05	1.075e-07	3.6	53.37
FALSE	High	[K].DAANNNQPDPALTSGDETSLGR.[A]	1xDeamidated [N4]; 1xPhospho [T/S]	0.0370219	0.0016951	1	1	1	Q9NYQ7	Q9NYQ7 [2981-3002]		0	2323.97	389722		High	High	0.0009812	0.01642	1.37	47.09
FALSE	High	[K].DAASKPSGEGSFSKPGDGGSPSKPSDHEPPK.[N]	1xPhospho [S7(99.1)]	4.01616e-09	3.79591e-05	1	1	6	O14654	O14654 [853-883]	O14654 1xPhospho [S859(99.1)]	0	3117.38	6.69952e+07		High	High	3.611e-05	3.021e-09	5.97	38.06
FALSE	High	[K].DADLSPVNASIIK.[E]	1xPhospho [S5(100)]	0.000165824	3.79591e-05	1	1	1	O75970	O75970 [479-491]	O75970 1xPhospho [S483(100)]	0	1422.69	11401443		High	High	3.611e-05	8.599e-05	3.6	94.73
FALSE	High	[K].DADSQNPDAPEGK.[R]	1xPhospho [S4(100)]	0.00346921	0.000390521	1	1	1	P53621	P53621 [399-411]	P53621 1xPhospho [S402(100)]	0	1423.54	129400		High	High	0.0002364	0.001614	2.52	23.36
FALSE	High	[K].DAENHEAQLKNGSLDSPGKQDTEEDEEEDEK.[D]	1xDeamidated [N11]; 1xPhospho [S/T]	0.00146353	0.000192284	1	1	2	Q9Y266	Q9Y266 [124-154]		2	3567.44	425904		High	High	0.0001234	0.0006997	2.13	47.54
FALSE	High	[K].DAESVECPDADSLNIPDVDEEGYSIKPETNQNDTK.[E]	1xCarbamidomethyl [C7]; 1xPhospho [S12(100)]	4.15301e-09	3.79591e-05	1	1	1	Q0JRZ9	Q0JRZ9 [301-335]	Q0JRZ9 1xPhospho [S312(100)]	0	3974.66	1.29975e+06		High	High	3.611e-05	3.122e-09	5.13	102.67
FALSE	High	[K].DAETGSSQCQTPGSTASSEPVSPLQEK.[L]	1xCarbamidomethyl [C9]; 1xPhospho [S22(100)]	2.16588e-09	3.79591e-05	1	1	2	A7KAX9	A7KAX9 [835-861]	A7KAX9 1xPhospho [S856(100)]	0	2858.2	1.20622e+06		High	High	3.611e-05	1.666e-09	5.12	64.26
FALSE	High	[K].DAEYIYPSLESDDDDPALK.[S]	1xPhospho [S11(100)]	8.10992e-06	3.79591e-05	1	1	1	Q9UPP1	Q9UPP1 [847-865]	Q9UPP1 1xPhospho [S857(100)]	0	2235.92	3.8455e+06		High	High	3.611e-05	4.678e-06	4.77	105.28
FALSE	High	[K].DANIMSPGSSLPSLHVR.[K]	1xOxidation [M5]; 1xPhospho [S6(100)]	1.07626e-06	3.79591e-05	1	1	2	P25054	P25054 [739-755]	P25054 1xPhospho [S744(100)]	0	1876.86	789101		High	High	3.611e-05	6.661e-07	3.44	90.47
FALSE	High	[K].DANIMSPGSSLPSLHVR.[K]	1xPhospho [S6(100)]	3.18985e-06	3.79591e-05	1	1	1	P25054	P25054 [739-755]	P25054 1xPhospho [S744(100)]	0	1860.87	1.22179e+06		High	High	3.611e-05	1.895e-06	2.83	103.23
FALSE	High	[K].DAPGEDEEEDGVSEAASLEEPK.[E]	1xPhospho [S17(100)]	0.000100366	3.79591e-05	1	1	1	Q9H0E9	Q9H0E9 [625-646]	Q9H0E9 1xPhospho [S641(100)]	0	2382.93	807214		High	High	3.611e-05	5.294e-05	3.53	76.94
FALSE	High	[K].DAPISPASIASSSSTPSSK.[S]	1xPhospho [S8(99)]	0.000709701	9.54955e-05	1	1	1	Q04727	Q04727 [288-306]	Q04727 1xPhospho [S295(99)]	0	1869.85	365712		High	High	6.965e-05	0.0003484	2.36	80.81
FALSE	High	[K].DAPTSPASVASSSSTPSSK.[T]	1xPhospho [T/S]	0.00109953	0.000192284	1	1	1	Q04726	Q04726 [282-300]		0	1843.8	1.09727e+06		High	High	0.0001234	0.0005311	2.96	50.13
FALSE	High	[K].DAQQVEPEGQEKPSPATVR.[S]	1xPhospho [S/T]	0.0381266	0.00178303	1	1	1	Q9Y520	Q9Y520 [2130-2148]		0	2145.98	189476		High	High	0.001006	0.01686	1.97	49.15
FALSE	High	[K].DAQRLSPIPEEVPK.[S]	1xDeamidated [Q3]; 1xPhospho [S6(100)]	0.000216913	3.79591e-05	1	1	2	Q96T23	Q96T23 [599-612]	Q96T23 1xPhospho [S604(100)]	1	1659.8	2.38731e+06		High	High	3.611e-05	0.000111	2.19	82.75
FALSE	High	[K].DAQRLSPIPEEVPK.[S]	1xPhospho [S6(100)]	0.000254434	3.79591e-05	1	1	1	Q96T23	Q96T23 [599-612]	Q96T23 1xPhospho [S604(100)]	1	1658.81	27259480		High	High	3.611e-05	0.0001297	2.72	79.73
FALSE	High	[K].DASDDLDDLNFFNQK.[K]	1xPhospho [S3(100)]	0.00170539	0.000192284	1	1	2	P20042	P20042 [65-79]	P20042 1xPhospho [S67(100)]	0	1836.73	769015		High	High	0.0001234	0.0008118	2.03	120.86
FALSE	High	[K].DASPINRWSPTR.[R]	1xDeamidated [N6]; 2xPhospho [S3(100); S9(99.2)]	0.00706935	0.000516959	1	1	1	Q13523	Q13523 [429-440]	Q13523 2xPhospho [S431(100); S437(99.2)]	1	1560.62	409035		High	High	0.0003054	0.003216	2.8	71.57
FALSE	High	[K].DASPINRWSPTR.[R]	1xPhospho [S9(99.6)]	0.0102378	0.000648522	1	1	1	Q13523	Q13523 [429-440]	Q13523 1xPhospho [S437(99.6)]	1	1479.67	461636		High	High	0.000378	0.004617	2.15	65.61
FALSE	High	[K].DASPINRWSPTR.[R]	2xPhospho [S3(100); S9(100)]	0.00615474	0.000472586	1	1	4	Q13523	Q13523 [429-440]	Q13523 2xPhospho [S431(100); S437(100)]	1	1559.64	22797328		High	High	0.0002808	0.002813	3.44	66.15
FALSE	High	[K].DASPINRWSPTRR.[R]	2xPhospho [S3(100); S9(99.4)]	0.266003	0.00934422	1	1	1	Q13523	Q13523 [429-441]	Q13523 2xPhospho [S431(100); S437(99.4)]	2	1715.74	1.36879e+06		High	High	0.005293	0.1296	2.08	59.2
FALSE	High	[K].DASSSPASTASSASSTSLK.[S]	1xPhospho [S/T]	1.86393e-05	3.79591e-05	1	1	1	Q04724	Q04724 [282-300]		0	1821.77	1.05641e+06		High	High	3.611e-05	1.04e-05	3.81	49.49
FALSE	High	[K].DATNVGDEGGFAPNILENK.[E]	1xDeamidated [N4]; 1xPhospho [T3(100)]	6.60715e-09	3.79591e-05	1	1	1	P06733	P06733 [203-221]	P06733 1xPhospho [T205(100)]	0	2041.88	2.27875e+06		High	High	3.611e-05	4.867e-09	5.16	106.78
FALSE	High	[K].DCEYQQISPGAAPLPASPGAR.[R]	1xCarbamidomethyl [C2]; 1xPhospho [S17(100)]	1.84006e-07	3.79591e-05	1	1	1	Q9NUE0	Q9NUE0 [3-23]	Q9NUE0 1xPhospho [S19(100)]	0	2265	1.43487e+06		High	High	3.611e-05	1.209e-07	4.69	88.12
FALSE	High	[K].DCSPSSPLK.[L]	1xCarbamidomethyl [C2]; 1xPhospho [S6(99.5)]	0.0368052	0.0016951	1	1	1	Q9Y485	Q9Y485 [1903-1911]	Q9Y485 1xPhospho [S1908(99.5)]	0	1070.42	460188		High	High	0.0009812	0.01635	1.79	36.43
FALSE	High	[K].DCSYGAVTSPTSTLESR.[D]	1xCarbamidomethyl [C2]; 1xPhospho [S9(99.4)]	0.000872052	0.000192284	1	1	1	Q9HCD6	Q9HCD6 [161-177]	Q9HCD6 1xPhospho [S169(99.4)]	0	1910.78	744702		High	High	0.0001234	0.000426	2.18	79.12
FALSE	High	[K].DDDAYKTEDSDDIHFEPVVQMPEK.[V]	1xPhospho [S10(100)]	1.51279e-10	3.79591e-05	2	5	1	P49792; Q99666	P49792 [1999-2022]; Q99666 [1023-1046]	P49792 1xPhospho [S2008(100)]; Q99666 1xPhospho [S1032(100)]	1	2903.2		No Quan Values	High	High	3.611e-05	1.275e-10	5.68
FALSE	High	[K].DDDAYKTEDSDDIHFEPVVQMPEK.[V]	2xPhospho [T7(99.1); S10(99.1)]	3.4195e-05	3.79591e-05	2	5	1	P49792; Q99666	P49792 [1999-2022]; Q99666 [1023-1046]	P49792 2xPhospho [T2005(99.1); S2008(99.1)]; Q99666 2xPhospho [T1029(99.1); S1032(99.1)]	1	2983.16	1.32531e+06	Shared	High	High	3.611e-05	1.873e-05	3.97	103.04
FALSE	High	[K].DDDDIDLFGSDDEEESEEAK.[R]	1xPhospho [S10(100)]	1.90329e-09	3.79591e-05	1	1	37	P24534	P24534 [97-116]	P24534 1xPhospho [S106(100)]	0	2352.84	2.45849e+07		High	High	3.611e-05	1.471e-09	4.18	99.23
FALSE	High	[K].DDDDSIADFLNSDEEEDR.[V]	1xPhospho [S12(99)]	0.0763086	0.0029254	1	1	3	Q15649	Q15649 [69-86]	Q15649 1xPhospho [S80(99)]	0	2179.78	134936		High	High	0.00168	0.03379	1.34	106.43
FALSE	High	[K].DDDDSIADFLNSDEEEDRVSLQNLK.[N]	1xPhospho [S12(100)]	2.41895e-12	3.79591e-05	1	1	2	Q15649	Q15649 [69-93]	Q15649 1xPhospho [S80(100)]	1	2962.25	14547291		High	High	3.611e-05	2.355e-12	5.9	120.68
FALSE	High	[K].DDDSDTETSNDLPK.[F]	1xPhospho [S4(100)]	0.0016229	0.000192284	1	1	1	Q9UID6	Q9UID6 [57-70]	Q9UID6 1xPhospho [S60(100)]	0	1631.6	412814		High	High	0.0001234	0.0007752	1.62	45.75
FALSE	High	[K].DDDSLPAETGQNHPFFR.[R]	1xPhospho [S4(100)]	2.81741e-07	3.79591e-05	1	1	2	O95071	O95071 [2008-2024]	O95071 1xPhospho [S2011(100)]	0	2025.83	1.87753e+06		High	High	3.611e-05	1.824e-07	4.22	87.61
FALSE	High	[K].DDEEKPKIEDVGSDEEDDSGK.[D]	1xPhospho [S13(100)]	1.70534e-11	3.79591e-05	2	2	7	P08238; Q58FF8	P08238 [243-263]; Q58FF8 [165-185]	P08238 1xPhospho [S255(100)]; Q58FF8 1xPhospho [S177(100)]	1	2415.96	1.52627e+08	Shared	High	High	3.611e-05	1.553e-11	5.06	47.92
FALSE	High	[K].DDEEKPKIEDVGSDEEDDSGKDK.[K]	1xPhospho [S13(100)]	1.77992e-09	3.79591e-05	2	2	2	P08238; Q58FF8	P08238 [243-265]; Q58FF8 [165-187]	P08238 1xPhospho [S255(100)]; Q58FF8 1xPhospho [S177(100)]	2	2659.08	4.8986e+06	Shared	High	High	3.611e-05	1.373e-09	6.85	43.52
FALSE	High	[K].DDFESEEEDVK.[S]	1xPhospho [S5(100)]	0.000167397	3.79591e-05	1	1	5	Q7Z6E9	Q7Z6E9 [1324-1334]	Q7Z6E9 1xPhospho [S1328(100)]	0	1421.5	14744494		High	High	3.611e-05	8.651e-05	3.18	61.51
FALSE	High	[K].DDKEEEEDGTGSPQLNNR.[-]	1xPhospho [S12(100)]	4.37466e-06	3.79591e-05	1	1	2	P49407	P49407 [401-418]	P49407 1xPhospho [S412(100)]	1	2112.84	1.18465e+06		High	High	3.611e-05	2.578e-06	3.8	34.43
FALSE	High	[K].DDNHSLTFFPESTEQK.[Q]	1xPhospho [S/T]	0.0374596	0.0016951	1	1	2	Q8IW35	Q8IW35 [496-511]		0	1974.81	355460		High	High	0.0009812	0.01664	2.06	93.46
FALSE	High	[K].DDPDGKQEAKPQQAAGMLSPK.[T]	1xPhospho [S19(100)]	0.00089972	0.000192284	1	1	2	Q13428	Q13428 [1239-1259]	Q13428 1xPhospho [S1257(100)]	1	2291.04	1.20891e+06		High	High	0.0001234	0.0004393	2.35	54.96
FALSE	High	[K].DDSDDDGGGWITPSNIK.[Q]	1xPhospho [S3(100)]	0.000311046	3.79591e-05	1	1	1	Q9ULX3	Q9ULX3 [199-215]	Q9ULX3 1xPhospho [S201(100)]	0	1871.73	641995		High	High	3.611e-05	0.0001576	2.96	94.85
FALSE	High	[K].DDSNEEENKDSLVDDEEEK.[E]	1xPhospho [S11(100)]	4.88558e-07	3.79591e-05	1	1	1	Q9H1E5	Q9H1E5 [249-267]	Q9H1E5 1xPhospho [S259(100)]	1	2318.87	832617		High	High	3.611e-05	3.109e-07	4.47	46.19
FALSE	High	[K].DDSNEEENKDSLVDDEEEK.[E]	2xPhospho [S3(100); S11(100)]	1.19578e-06	3.79591e-05	1	1	5	Q9H1E5	Q9H1E5 [249-267]	Q9H1E5 2xPhospho [S251(100); S259(100)]	1	2398.83	2.16576e+06		High	High	3.611e-05	7.372e-07	5.29	49.8
FALSE	High	[K].DDSQNAIDHKIESDTEETQDTSVDHNETGNTGESSVEENEK.[Q]	1xPhospho [S13(100)]	9.69001e-09	3.79591e-05	1	1	1	Q6PL18	Q6PL18 [1188-1228]	Q6PL18 1xPhospho [S1200(100)]	1	4613.87	557899		High	High	3.611e-05	7.041e-09	3.93	68.96
FALSE	High	[K].DDSSEDISVPSSPHTEAIQHSSVSTSNGVSSTSK.[A]	1xDeamidated [N27]; 1xPhospho [S3(100)]	0.000225222	3.79591e-05	1	1	1	P15336	P15336 [435-468]	P15336 1xPhospho [S437(100)]	0	3540.51		No Quan Values	High	High	3.611e-05	0.0001153	2.73
FALSE	High	[K].DDSSEDISVPSSPHTEAIQHSSVSTSNGVSSTSK.[A]	2xDeamidated [Q19; N27]; 1xPhospho [S12(96.9)]	7.26872e-07	3.79591e-05	1	1	1	P15336	P15336 [435-468]	P15336 1xPhospho [S446(96.9)]	0	3541.5	292431		High	High	3.611e-05	4.555e-07	3.36	73.44
FALSE	High	[K].DDSTHESLSQESESEEDGIHVDSQK.[A]	1xPhospho [S12(99.3)]	4.29998e-05	3.79591e-05	1	1	3	Q9H6T3	Q9H6T3 [108-132]	Q9H6T3 1xPhospho [S119(99.3)]	0	2868.13	727611		High	High	3.611e-05	2.337e-05	2.36	56.45
FALSE	High	[K].DDSTHESLSQESESEEDGIHVDSQK.[A]	2xPhospho [S9(99.4); S12(99.4)]	5.71906e-06	3.79591e-05	1	1	3	Q9H6T3	Q9H6T3 [108-132]	Q9H6T3 2xPhospho [S116(99.4); S119(99.4)]	0	2948.1	3.04501e+06		High	High	3.611e-05	3.332e-06	3.55	59.17
FALSE	High	[K].DDSTHESLSQESESEEDGIHVDSQK.[A]	3xPhospho [S9(99.5); S12(100); S14(100)]	3.25297e-08	3.79591e-05	1	1	4	Q9H6T3	Q9H6T3 [108-132]	Q9H6T3 3xPhospho [S116(99.5); S119(100); S121(100)]	0	3028.07	1.70697e+06		High	High	3.611e-05	2.268e-08	4.97	60.66
FALSE	High	[K].DEAEAHIDYEDNFPDDR.[S]	1xPhospho [Y9(100)]	0.000134038	3.79591e-05	1	1	2	O60279	O60279 [200-216]	O60279 1xPhospho [Y208(100)]	0	2130.79	543760		High	High	3.611e-05	7.006e-05	2.93	76.32
FALSE	High	[K].DEALSDGDDLR.[D]	1xPhospho [S5(100)]	0.00303206	0.000342469	1	1	1	Q01831	Q01831 [90-100]	Q01831 1xPhospho [S94(100)]	0	1285.49	393061		High	High	0.0002092	0.001413	2.19	55.9
FALSE	High	[K].DEALSDGDDLRDFPSDLK.[K]	1xPhospho [S5(100)]	2.26003e-06	3.79591e-05	1	1	5	Q01831	Q01831 [90-107]	Q01831 1xPhospho [S94(100)]	1	2087.88	3.31074e+06		High	High	3.611e-05	1.357e-06	3.29	101.62
FALSE	High	[K].DEALSDGDDLRDFPSDLKK.[A]	1xPhospho [S5(100)]	2.20337e-05	3.79591e-05	1	1	3	Q01831	Q01831 [90-108]	Q01831 1xPhospho [S94(100)]	2	2215.98	1.91811e+06		High	High	3.611e-05	1.227e-05	3.6	92
FALSE	High	[K].DEDDVDQELANIDPTWIESPK.[T]	1xPhospho [S19(100)]	3.84733e-10	3.79591e-05	1	1	1	P78362	P78362 [362-382]	P78362 1xPhospho [S380(100)]	0	2509.07	973033		High	High	3.611e-05	3.141e-10	4.86	121.84
FALSE	High	[K].DEDSSSLCSQK.[G]	1xCarbamidomethyl [C8]; 1xPhospho [S]	0.156999	0.00610609	1	1	1	Q5JSL3	Q5JSL3 [153-163]		0	1335.48	71684.6		High	High	0.003467	0.0718	1.3	24.53
FALSE	High	[K].DEEDGKDSDEAEDAELYDDLYCPACDK.[S]	2xCarbamidomethyl [C22; C25]; 1xPhospho [S8(100)]	1.99689e-10	3.79591e-05	1	1	1	Q5F1R6	Q5F1R6 [295-321]	Q5F1R6 1xPhospho [S302(100)]	1	3247.18		No Quan Values	High	High	3.611e-05	1.668e-10	4.53
FALSE	High	[K].DEEEDEESDDADDTPILKPVSLLR.[K]	1xPhospho [S8(99.3)]	0.00440987	0.000430573	1	1	1	Q92794	Q92794 [1106-1129]	Q92794 1xPhospho [S1113(99.3)]	0	2810.21		No Quan Values	High	High	0.0002577	0.002033	2.52
FALSE	High	[K].DEEGESGAEEGPDLEEPGAGYK.[K]	1xPhospho [S6(100)]	7.62511e-07	3.79591e-05	1	1	1	Q9UQL6	Q9UQL6 [606-627]	Q9UQL6 1xPhospho [S611(100)]	0	2344.9	433084		High	High	3.611e-05	4.757e-07	4.61	73.17
FALSE	High	[K].DEEGESGAEEGPDLEEPGAGYKK.[L]	1xPhospho [S6(100)]	1.42795e-08	3.79591e-05	1	1	1	Q9UQL6	Q9UQL6 [606-628]	Q9UQL6 1xPhospho [S611(100)]	1	2472.99	390934		High	High	3.611e-05	1.025e-08	3.15	62.88
FALSE	High	[K].DEETEESEYDSEHENSEPVTNIR.[N]	1xPhospho [S11(100)]	4.63572e-08	3.79591e-05	1	1	1	Q15154	Q15154 [527-549]	Q15154 1xPhospho [S537(100)]	0	2818.08	1.32911e+06		High	High	3.611e-05	3.193e-08	4.49	63.19
FALSE	High	[K].DEIDEFANSPSEDK.[E]	1xPhospho [S9(99.7)]	1.60122e-06	3.79591e-05	1	1	2	Q9P2D1	Q9P2D1 [1866-1879]	Q9P2D1 1xPhospho [S1874(99.7)]	0	1675.64	1.28136e+06		High	High	3.611e-05	9.747e-07	3.97	68.19
FALSE	High	[K].DEILPTTPISEQK.[G]	1xPhospho [T7(100)]	0.000953411	0.000192284	1	1	1	P23396	P23396 [215-227]	P23396 1xPhospho [T221(100)]	0	1550.73	7.54024e+06		High	High	0.0001234	0.0004635	2.28	87.7
FALSE	High	[K].DEKPPLCEKPPPSPDITGR.[A]	1xCarbamidomethyl [C7]; 1xPhospho [S/T]	0.000100844	3.79591e-05	1	1	3	Q96ST8	Q96ST8 [209-227]		0	2213.03	1.47156e+06		High	High	3.611e-05	5.314e-05	3.3	68.61
FALSE	High	[K].DELAELSEAESEGDEKPK.[L]	1xPhospho [S11(100)]	0.0516208	0.00220796	1	1	1	Q3L8U1	Q3L8U1 [1462-1479]	Q3L8U1 1xPhospho [S1472(100)]	0	2055.86	257568		High	High	0.001263	0.02288	1.99	75.16
FALSE	High	[K].DELAELSEAESEGDEKPK.[L]	2xPhospho [S7(100); S11(100)]	0.000158922	3.79591e-05	1	1	1	Q3L8U1	Q3L8U1 [1462-1479]	Q3L8U1 2xPhospho [S1468(100); S1472(100)]	0	2135.83	663113		High	High	3.611e-05	8.254e-05	4.32	74.34
FALSE	High	[K].DELHIVEAEAMNYEGSPIK.[V]	1xDeamidated [N12]; 1xOxidation [M11]; 1xPhospho [S16(100)]	3.4453e-08	3.79591e-05	1	1	2	P06748	P06748 [55-73]	P06748 1xPhospho [S70(100)]	0	2241.96	3.60932e+06		High	High	3.611e-05	2.396e-08	5.96	103.63
FALSE	High	[K].DELHIVEAEAMNYEGSPIK.[V]	1xDeamidated [N12]; 1xPhospho [S16(100)]	5.27602e-09	3.79591e-05	1	1	4	P06748	P06748 [55-73]	P06748 1xPhospho [S70(100)]	0	2225.97	2.94794e+06		High	High	3.611e-05	3.926e-09	4.47	104.06
FALSE	High	[K].DELHIVEAEAMNYEGSPIK.[V]	1xOxidation [M11]; 1xPhospho [S16(100)]	9.06315e-10	3.79591e-05	1	1	12	P06748	P06748 [55-73]	P06748 1xPhospho [S70(100)]	0	2240.98	1.79861e+08		High	High	3.611e-05	7.173e-10	5.98	110.75
FALSE	High	[K].DELHIVEAEAMNYEGSPIK.[V]	1xPhospho [S16(100)]	2.61043e-09	3.79591e-05	1	1	33	P06748	P06748 [55-73]	P06748 1xPhospho [S70(100)]	0	2224.98	3.15e+08		High	High	3.611e-05	1.994e-09	5.26	109.51
FALSE	High	[K].DELSDYAEK.[S]	1xPhospho [S4(100)]	0.00118083	0.000192284	1	1	1	P46100	P46100 [1058-1066]	P46100 1xPhospho [S1061(100)]	0	1149.43	1.94285e+06		High	High	0.0001234	0.0005689	2.39	56.55
FALSE	High	[K].DELTESPK.[Y]	1xPhospho [S6(100)]	0.00384535	0.000430573	1	1	3	Q8NC51	Q8NC51 [229-236]	Q8NC51 1xPhospho [S234(100)]	0	998.408	1.71988e+06		High	High	0.0002577	0.001781	2.48	31.36
FALSE	High	[K].DENIHTSHITQDEFQR.[N]	1xPhospho [T/S]	0.000911839	0.000192284	1	1	1	Q03188	Q03188 [441-456]		0	2049.87	277608		High	High	0.0001234	0.0004437	3.05	67.14
FALSE	High	[K].DEPPSEGEAEEEEK.[D]	1xPhospho [S5(100)]	4.15872e-05	3.79591e-05	1	1	3	P07196	P07196 [468-481]	P07196 1xPhospho [S472(100)]	0	1654.6	2.55552e+06		High	High	3.611e-05	2.259e-05	3.15	36.39
FALSE	High	[K].DESCYDNAEAAFSDDEEDLNSK.[G]	1xCarbamidomethyl [C4]; 1xPhospho [S13(100)]	3.49513e-08	3.79591e-05	1	1	3	Q68E01	Q68E01 [525-546]	Q68E01 1xPhospho [S537(100)]	0	2603.92	3.79989e+06		High	High	3.611e-05	2.439e-08	5.48	87.38
FALSE	High	[K].DESEVISQNETCSPAEVESNEK.[D]	1xCarbamidomethyl [C12]; 1xPhospho [S13(100)]	1.86625e-06	3.79591e-05	1	1	1	Q6VMQ6	Q6VMQ6 [506-527]	Q6VMQ6 1xPhospho [S518(100)]	0	2561.02	581981		High	High	3.611e-05	1.132e-06	3.88	65.19
FALSE	High	[K].DESKEPIVEVR.[T]	1xPhospho [S3(100)]	0.000735679	0.000153663	1	1	1	P13591	P13591 [782-792]	P13591 1xPhospho [S784(100)]	1	1380.64	1.03925e+06		High	High	0.000104	0.0003618	2.55	59.39
FALSE	High	[K].DESTDWPLSSPSPMDAPSVK.[I]	1xPhospho [S12(100)]	0.00138071	0.000192284	1	1	1	Q9NZJ5	Q9NZJ5 [677-696]	Q9NZJ5 1xPhospho [S688(100)]	0	2225.93		No Quan Values	High	High	0.0001234	0.0006637	2.28
FALSE	High	[K].DETDESSKEETEPQVLK.[F]	1xPhospho [S/T]	0.00143751	0.000192284	1	1	1	Q9BV44	Q9BV44 [210-226]		1	2043.86	431162		High	High	0.0001234	0.0006894	2.31	54.85
FALSE	High	[K].DETDESSKEETEPQVLK.[F]	2xPhospho [T3(100); S/T]	0.000928249	0.000192284	1	1	2	Q9BV44	Q9BV44 [210-226]	Q9BV44 2xPhospho [T212(100); S/T]	1	2123.83	335502		High	High	0.0001234	0.0004529	2.66	59.27
FALSE	High	[K].DEVEVSDDDEKEPEVDYR.[T]	1xPhospho [S6(100)]	6.29684e-05	3.79591e-05	1	1	2	Q15746	Q15746 [1433-1450]	Q15746 1xPhospho [S1438(100)]	1	2247.88	532959		High	High	3.611e-05	3.375e-05	3.05	65.54
FALSE	High	[K].DEYSSSETTGEKPEQNDDDTIK.[S]	1xPhospho [S4(100)]	5.429e-08	3.79591e-05	1	1	1	Q8NFC6	Q8NFC6 [2840-2861]	Q8NFC6 1xPhospho [S2843(100)]	0	2568.01	946776		High	High	3.611e-05	3.716e-08	4.12	46.94
FALSE	High	[K].DEYTFSPGK.[S]	1xPhospho [S6(100)]	0.00115479	0.000192284	1	1	4	Q02880	Q02880 [1419-1427]	Q02880 1xPhospho [S1424(100)]	0	1123.43	16225435		High	High	0.0001234	0.0005579	2.63	61
FALSE	High	[K].DFDHHDSPALEVFTEQPPSPLPK.[S]	1xPhospho [S19(100)]	2.2403e-11	3.79591e-05	1	1	2	Q92545	Q92545 [1357-1379]	Q92545 1xPhospho [S1375(100)]	0	2683.21	5876021		High	High	3.611e-05	2.015e-11	6.66	110.75
FALSE	High	[K].DFDIAEQNESSDEESLRK.[E]	2xPhospho [S10(99.3); S11(99.3)]	0.000219993	3.79591e-05	1	1	3	Q96KC8	Q96KC8 [470-487]	Q96KC8 2xPhospho [S479(99.3); S480(99.3)]	1	2271.87	2.76811e+06		High	High	3.611e-05	0.0001126	4.09	79.86
FALSE	High	[K].DFFDPVESDEDITNVHDDELDSNK.[E]	1xPhospho [S8(100)]	2.63518e-08	3.79591e-05	1	1	1	O00566	O00566 [268-291]	O00566 1xPhospho [S275(100)]	0	2875.15	4463546		High	High	3.611e-05	1.856e-08	4.15	110.41
FALSE	High	[K].DFFDPVESDEDITNVHDDELDSNK.[E]	2xPhospho [S8(100); S22(100)]	9.5032e-07	3.79591e-05	1	1	3	O00566	O00566 [268-291]	O00566 2xPhospho [S275(100); S289(100)]	0	2955.11	3.07381e+06		High	High	3.611e-05	5.905e-07	5.36	114.95
FALSE	High	[K].DFPLETFHCPSPK.[K]	1xCarbamidomethyl [C9]; 1xPhospho [S11(99.6)]	0.106478	0.00397596	1	1	1	Q96DT6	Q96DT6 [359-371]	Q96DT6 1xPhospho [S369(99.6)]	0	1654.7	155106		High	High	0.002256	0.04763	1.9	98.81
FALSE	High	[K].DFPLLNQSISPLSSSVLK.[F]	1xPhospho [S10(100)]	4.36198e-05	3.79591e-05	1	1	1	Q86UP3	Q86UP3 [499-516]	Q86UP3 1xPhospho [S508(100)]	0	2025.03		No Quan Values	High	High	3.611e-05	2.368e-05	2.97
FALSE	High	[K].DFQDYMEPEEGCQGSPQR.[R]	1xCarbamidomethyl [C12]; 1xOxidation [M6]; 1xPhospho [S15(100)]	5.74905e-07	3.79591e-05	1	1	1	O43237	O43237 [180-197]	O43237 1xPhospho [S194(100)]	0	2268.82	890668		High	High	3.611e-05	3.628e-07	4.26	62.74
FALSE	High	[K].DFQDYMEPEEGCQGSPQR.[R]	1xCarbamidomethyl [C12]; 1xPhospho [S15(100)]	9.92154e-07	3.79591e-05	1	1	2	O43237	O43237 [180-197]	O43237 1xPhospho [S194(100)]	0	2252.83	2.63478e+06		High	High	3.611e-05	6.136e-07	3.67	84.9
FALSE	High	[K].DFQDYMEPEEGCQGSPQRR.[G]	1xCarbamidomethyl [C12]; 1xDeamidated [Q]; 1xPhospho [S15(100)]	0.00111433	0.000192284	1	1	2	O43237	O43237 [180-198]	O43237 1xPhospho [S194(100)]	1	2409.91	258053		High	High	0.0001234	0.0005383	2.35	80.16
FALSE	High	[K].DFQDYMEPEEGCQGSPQRR.[G]	1xCarbamidomethyl [C12]; 1xPhospho [S15(100)]	3.46884e-05	3.79591e-05	1	1	3	O43237	O43237 [180-198]	O43237 1xPhospho [S194(100)]	1	2408.93	5.92692e+06		High	High	3.611e-05	1.895e-05	3.42	77.67
FALSE	High	[K].DFQHLISSPLKK.[S]	1xPhospho [S8(99.5)]	0.00022103	3.79591e-05	1	1	1	Q15361	Q15361 [58-69]	Q15361 1xPhospho [S65(99.5)]	1	1492.76	6.27886e+06		High	High	3.611e-05	0.0001135	4.04	90.74
FALSE	High	[K].DFYLATSPPDSFLDDHHLTRPHPER.[V]	1xPhospho [T/S/Y]	3.36331e-07	3.79591e-05	1	1	1	Q13131	Q13131 [350-374]		0	3043.37	7322577		High	High	3.611e-05	2.161e-07	3.65	102.06
FALSE	High	[K].DGAVNGPSVVGDQTPIEPQTSIER.[L]	1xDeamidated [N/Q]; 1xPhospho [T14(100)]	0.00105161	0.000192284	1	1	2	P49321	P49321 [377-400]	P49321 1xPhospho [T390(100)]	0	2547.16	1.53401e+06		High	High	0.0001234	0.0005101	2.67	90.14
FALSE	High	[K].DGAVNGPSVVGDQTPIEPQTSIER.[L]	1xPhospho [T14(99.4)]	0.00138071	0.000192284	1	1	1	P49321	P49321 [377-400]	P49321 1xPhospho [T390(99.4)]	0	2546.18	183102		High	High	0.0001234	0.000662	2.22	90.11
FALSE	High	[K].DGDEKTDEEAEGPYSDNEMLTHK.[G]	1xPhospho [T6(100)]	1.06141e-09	3.79591e-05	1	1	2	Q6NUK4	Q6NUK4 [196-218]	Q6NUK4 1xPhospho [T201(100)]	1	2690.04	499722		High	High	3.611e-05	8.338e-10	5.05	63.11
FALSE	High	[K].DGDEKTDEEAEGPYSDNEMLTHK.[G]	2xPhospho [T6(100); S15(100)]	5.668e-08	3.79591e-05	1	1	2	Q6NUK4	Q6NUK4 [196-218]	Q6NUK4 2xPhospho [T201(100); S210(100)]	1	2770.01	786029		High	High	3.611e-05	3.886e-08	5.7	64.4
FALSE	High	[K].DGDKSPMSSLQISNEK.[N]	1xOxidation [M7]; 1xPhospho [S5(100)]	0.00277743	0.000293515	1	1	1	Q9UER7	Q9UER7 [491-506]	Q9UER7 1xPhospho [S495(100)]	1	1831.78	1.21179e+06		High	High	0.0001815	0.001303	1.64	49.84
FALSE	High	[K].DGDKSPMSSLQISNEK.[N]	1xPhospho [S5(100)]	3.42833e-07	3.79591e-05	1	1	2	Q9UER7	Q9UER7 [491-506]	Q9UER7 1xPhospho [S495(100)]	1	1815.78	5171835		High	High	3.611e-05	2.201e-07	4.45	71.66
FALSE	High	[K].DGDSYDPYDFSDTEEEMPQVHTPK.[T]	1xDeamidated [Q19]; 1xOxidation [M17]; 2xPhospho [T13(98.5); T22(100)]	0.0305472	0.00143572	1	1	1	P25205	P25205 [701-724]	P25205 2xPhospho [T713(98.5); T722(100)]	0	2979.05		No Quan Values	High	High	0.0008383	0.01353	2.86
FALSE	High	[K].DGDSYDPYDFSDTEEEMPQVHTPK.[T]	1xOxidation [M17]; 1xPhospho [S11(100)]	1.69696e-10	3.79591e-05	1	1	3	P25205	P25205 [701-724]	P25205 1xPhospho [S711(100)]	0	2898.1	18739524		High	High	3.611e-05	1.425e-10	5.34	89.58
FALSE	High	[K].DGDSYDPYDFSDTEEEMPQVHTPK.[T]	1xOxidation [M17]; 2xPhospho [S11(100); T22(100)]	1.27908e-08	3.79591e-05	1	1	2	P25205	P25205 [701-724]	P25205 2xPhospho [S711(100); T722(100)]	0	2978.06	8.16049e+06		High	High	3.611e-05	9.218e-09	6.05	90.75
FALSE	High	[K].DGDSYDPYDFSDTEEEMPQVHTPK.[T]	1xPhospho [T22(100)]	5.43123e-11	3.79591e-05	1	1	4	P25205	P25205 [701-724]	P25205 1xPhospho [T722(100)]	0	2882.1	30607456		High	High	3.611e-05	4.75e-11	7.07	101.72
FALSE	High	[K].DGDSYDPYDFSDTEEEMPQVHTPK.[T]	2xPhospho [S4(100); S11(100)]	1.57163e-09	3.79591e-05	1	1	7	P25205	P25205 [701-724]	P25205 2xPhospho [S704(100); S711(100)]	0	2962.07	1.08786e+07		High	High	3.611e-05	1.218e-09	5.07	102.79
FALSE	High	[K].DGEQPQILLEDSSAGEDSVHDR.[F]	1xPhospho [S13(100)]	4.17294e-09	3.79591e-05	1	1	1	Q96K76	Q96K76 [131-152]	Q96K76 1xPhospho [S143(100)]	0	2477.05		No Quan Values	High	High	3.611e-05	3.123e-09	4.88
FALSE	High	[K].DGETLEGSDAEESLDK.[T]	1xPhospho [S8(100)]	2.56057e-08	3.79591e-05	1	1	2	Q9P2D1	Q9P2D1 [2949-2964]	Q9P2D1 1xPhospho [S2956(100)]	0	1774.69	4.22622e+06		High	High	3.611e-05	1.802e-08	5.26	64.08
FALSE	High	[K].DGHRISLPSDFQHK.[I]	1xPhospho [S6(100)]	3.21368e-05	3.79591e-05	1	1	1	Q5TCX8	Q5TCX8 [509-522]	Q5TCX8 1xPhospho [S514(100)]	1	1716.79	751335		High	High	3.611e-05	1.759e-05	3.32	68.4
FALSE	High	[K].DGLNQTTIPVSPPSTTKPSR.[A]	1xDeamidated [Q/N]; 1xPhospho [S11(100)]	2.87106e-06	3.79591e-05	1	1	5	Q71RC2	Q71RC2 [573-592]	Q71RC2 1xPhospho [S583(100)]	0	2177.05		No Quan Values	High	High	3.611e-05	1.713e-06	4.33
FALSE	High	[K].DGLNQTTIPVSPPSTTKPSR.[A]	1xPhospho [S11(100)]	7.51974e-10	3.79591e-05	1	1	10	Q71RC2	Q71RC2 [573-592]	Q71RC2 1xPhospho [S583(100)]	0	2176.06	3.24884e+07		High	High	3.611e-05	5.976e-10	4.87	81.53
FALSE	High	[K].DGLPRTPSR.[R]	1xPhospho [T6(100)]	0.00432691	0.000430573	1	1	5	Q9UQ35	Q9UQ35 [1429-1437]	Q9UQ35 1xPhospho [T1434(100)]	1	1078.5	9.93204e+06		High	High	0.0002577	0.001999	2.58	34.2
FALSE	High	[K].DGLPRTPSRR.[S]	1xPhospho [T6(100)]	0.0166399	0.00110222	1	1	1	Q9UQ35	Q9UQ35 [1429-1438]	Q9UQ35 1xPhospho [T1434(100)]	2	1234.61	7353217		High	High	0.0006317	0.007446	1.99	28.51
FALSE	High	[K].DGPISPK.[K]	1xPhospho [S5(100)]	0.0343081	0.00156382	1	1	1	Q8WWQ0	Q8WWQ0 [907-913]	Q8WWQ0 1xPhospho [S911(100)]	0	793.349	338260		High	High	0.0009087	0.01526	1.66	34.45
FALSE	High	[K].DGQDAIAQSPEK.[E]	1xPhospho [S9(100)]	1.73495e-05	3.79591e-05	1	1	3	Q9NWH9	Q9NWH9 [281-292]	Q9NWH9 1xPhospho [S289(100)]	0	1338.56	1.10373e+07		High	High	3.611e-05	9.704e-06	3.69	33.63
FALSE	High	[K].DGQTDSAAEESSSQETSK.[G]	1xPhospho [T/S]	0.22901	0.00846988	1	1	1	P55201	P55201 [855-872]		0	1936.73	40184.6		High	High	0.004797	0.109	1	23.27
FALSE	High	[K].DGSFGEGLTMK.[K]	1xPhospho [S3(100)]	0.0010753	0.000192284	1	1	1	Q9ULT0	Q9ULT0 [645-655]	Q9ULT0 1xPhospho [S647(100)]	0	1221.49	1.02518e+06		High	High	0.0001234	0.0005206	2.81	82.46
FALSE	High	[K].DGSPLAEPVENGK.[E]	1xDeamidated [N11]; 1xPhospho [S3(100)]	0.000833964	0.000192284	1	1	1	Q63HK5	Q63HK5 [680-692]	Q63HK5 1xPhospho [S682(100)]	0	1393.59	285895		High	High	0.0001234	0.0004076	2.28	55.84
FALSE	High	[K].DGSPLAEPVENGK.[E]	1xPhospho [S3(100)]	0.000974894	0.000192284	1	1	1	Q63HK5	Q63HK5 [680-692]	Q63HK5 1xPhospho [S682(100)]	0	1392.6	511879		High	High	0.0001234	0.0004743	2.39	53.96
FALSE	High	[K].DGSSPPLLEK.[Q]	1xPhospho [S4(100)]	0.000974894	0.000192284	1	1	2	Q6W2J9	Q6W2J9 [420-429]	Q6W2J9 1xPhospho [S423(100)]	0	1122.51	2.87046e+06		High	High	0.0001234	0.0004732	2.72	63.68
FALSE	High	[K].DGTSPEEEIEIER.[Q]	1xPhospho [S4(100)]	5.53661e-05	3.79591e-05	1	1	3	Q9H501	Q9H501 [691-703]	Q9H501 1xPhospho [S694(100)]	0	1583.65	2.88755e+06		High	High	3.611e-05	2.982e-05	2.21	76.14
FALSE	High	[K].DGVADVSIEDSVISLSGDHCIIGR.[T]	1xCarbamidomethyl [C20]; 1xPhospho [S16(99.5)]	1.97732e-08	3.79591e-05	1	1	2	P00441	P00441 [93-116]	P00441 1xPhospho [S108(99.5)]	0	2594.18	1.6932e+06		High	High	3.611e-05	1.405e-08	6.53	119.9
FALSE	High	[K].DGVLTLANNVTPAK.[D]	1xPhospho [T11(100)]	1.49594e-05	3.79591e-05	1	1	1	P27816	P27816 [561-574]	P27816 1xPhospho [T571(100)]	0	1492.74	565611		High	High	3.611e-05	8.44e-06	3.16	90.37
FALSE	High	[K].DGWNQNHFITPVSTLER.[D]	1xPhospho [T14(99.7)]	4.11287e-08	3.79591e-05	1	1	3	Q99569	Q99569 [1004-1020]	Q99569 1xPhospho [T1017(99.7)]	0	2093.94	735295		High	High	3.611e-05	2.851e-08	4.05	101.4
FALSE	High	[K].DHFGLEGDEESTMLEDSVSPK.[K]	1xOxidation [M13]; 1xPhospho [S19(100)]	9.28269e-10	3.79591e-05	1	1	1	Q9Y490	Q9Y490 [407-427]	Q9Y490 1xPhospho [S425(100)]	0	2417.97	618931		High	High	3.611e-05	7.336e-10	4.45	89.17
FALSE	High	[K].DHFGLEGDEESTMLEDSVSPK.[K]	1xPhospho [S19(100)]	4.63762e-11	3.79591e-05	1	1	1	Q9Y490	Q9Y490 [407-427]	Q9Y490 1xPhospho [S425(100)]	0	2401.97	2.81148e+06		High	High	3.611e-05	4.07e-11	7.5	99.42
FALSE	High	[K].DHFGLEGDEESTMLEDSVSPKK.[S]	1xOxidation [M13]; 1xPhospho [S19(99.1)]	8.11466e-07	3.79591e-05	1	1	1	Q9Y490	Q9Y490 [407-428]	Q9Y490 1xPhospho [S425(99.1)]	1	2546.06	1.94369e+06		High	High	3.611e-05	5.063e-07	5.61	81.8
FALSE	High	[K].DHFGLEGDEESTMLEDSVSPKK.[S]	1xPhospho [S/T]	0.00373862	0.000390521	1	1	2	Q9Y490	Q9Y490 [407-428]		1	2530.07	7142235		High	High	0.0002364	0.001737	2.9	92.47
FALSE	High	[K].DHFYSDDDAIEADSEGDAEPCDK.[E]	1xCarbamidomethyl [C21]; 1xPhospho [S5(100)]	8.67981e-09	3.79591e-05	1	1	2	Q9Y3B9	Q9Y3B9 [54-76]	Q9Y3B9 1xPhospho [S58(100)]	0	2680.95	5.80533e+06		High	High	3.611e-05	6.358e-09	5.89	79.66
FALSE	High	[K].DHFYSDDDAIEADSEGDAEPCDK.[E]	1xCarbamidomethyl [C21]; 2xPhospho [S5(100); S14(100)]	1.20768e-08	3.79591e-05	1	1	8	Q9Y3B9	Q9Y3B9 [54-76]	Q9Y3B9 2xPhospho [S58(100); S67(100)]	0	2760.92	4287596		High	High	3.611e-05	8.73e-09	6.14	78.64
FALSE	High	[K].DHMVSPTAVAFLER.[N]	1xPhospho [S5(100)]	0.00342104	0.000390521	1	1	1	O60499	O60499 [104-117]	O60499 1xPhospho [S108(100)]	0	1652.75	172804		High	High	0.0002364	0.001591	2.61	108.55
FALSE	High	[K].DHNSEDEDEDKYADDIDMPGQNFDSK.[R]	1xPhospho [S4(100)]	2.83328e-13	3.79591e-05	1	1	1	O95391	O95391 [232-257]	O95391 1xPhospho [S235(100)]	1	3109.15	906722		High	High	3.611e-05	2.978e-13	6.96	85.37
FALSE	High	[K].DHNVGSPPKSPTHASPQHTQTEK.[D]	1xPhospho [S10(100)]	9.59461e-07	3.79591e-05	1	1	4	A0JNW5	A0JNW5 [409-431]	A0JNW5 1xPhospho [S418(100)]	1	2560.16	1.09943e+06		High	High	3.611e-05	5.957e-07	3.95	25.62
FALSE	High	[K].DHNVGSPPKSPTHASPQHTQTEK.[D]	2xPhospho [S6(100); S10(100)]	0.0004484	3.79591e-05	1	1	6	A0JNW5	A0JNW5 [409-431]	A0JNW5 2xPhospho [S414(100); S418(100)]	1	2640.12	970408		High	High	3.611e-05	0.0002242	3.58	29.73
FALSE	High	[K].DHQNGSMAAVNGHTNSFSPLENNVKPR.[K]	1xDeamidated [N11]; 1xPhospho [T14(99)]	3.88269e-07	3.79591e-05	1	1	1	Q9NYP7	Q9NYP7 [268-294]	Q9NYP7 1xPhospho [T281(99)]	0	3002.32	481994		High	High	3.611e-05	2.49e-07	4.37	78.68
FALSE	High	[K].DHQNGSMAAVNGHTNSFSPLENNVKPR.[K]	1xPhospho [T/S]	0.000191933	3.79591e-05	1	1	1	Q9NYP7	Q9NYP7 [268-294]		0	3001.34	537208		High	High	3.611e-05	9.877e-05	2.2	77.19
FALSE	High	[K].DHQNGSMAAVNGHTNSFSPLENNVKPR.[K]	2xDeamidated [N4; N11]; 1xPhospho [T/S]	1.51185e-06	3.79591e-05	1	1	1	Q9NYP7	Q9NYP7 [268-294]		0	3003.31	241488		High	High	3.611e-05	9.226e-07	2.89	80.79
FALSE	High	[K].DHQNGSMAAVNGHTNSFSPLENNVKPR.[K]	3xDeamidated [N4; N11; N15]; 1xPhospho [T/S]	2.05093e-05	3.79591e-05	1	1	1	Q9NYP7	Q9NYP7 [268-294]		0	3004.29		No Quan Values	High	High	3.611e-05	1.141e-05	3.05
FALSE	High	[K].DHTVSGDEDYCPR.[S]	1xCarbamidomethyl [C11]; 1xPhospho [S5(100)]	1.60122e-06	3.79591e-05	1	1	4	Q9UIG0	Q9UIG0 [943-955]	Q9UIG0 1xPhospho [S947(100)]	0	1630.58	3.53524e+06		High	High	3.611e-05	9.777e-07	3.17	41.38
FALSE	High	[K].DHYPCVSSLEQLTELGR.[E]	1xCarbamidomethyl [C5]; 1xPhospho [S/Y/T]	7.87592e-05	3.79591e-05	1	1	1	Q8WWK9	Q8WWK9 [644-660]		0	2083.92	165894		High	High	3.611e-05	4.193e-05	2.64	114.68
FALSE	High	[K].DHYQDPVPGITPSSSSR.[T]	1xPhospho [S/Y/T]	0.000172206	3.79591e-05	1	1	1	Q7KZ85	Q7KZ85 [1513-1529]		0	1922.83	332951		High	High	3.611e-05	8.923e-05	2.7	74.03
FALSE	High	[K].DHYQDPVPGITPSSSSR.[T]	2xPhospho [T11(99.7); S/Y]	0.00130854	0.000192284	1	1	1	Q7KZ85	Q7KZ85 [1513-1529]	Q7KZ85 2xPhospho [T1523(99.7); S/Y]	0	2002.79	178591		High	High	0.0001234	0.0006307	2.68	77.09
FALSE	High	[K].DIDHETVVEEQIIGENSPPDYSEYMTGK.[K]	1xDeamidated [N16]; 1xOxidation [M25]; 1xPhospho [S17(100)]	3.81068e-10	3.79591e-05	1	1	1	P25490	P25490 [231-258]	P25490 1xPhospho [S247(100)]	0	3292.38		No Quan Values	High	High	3.611e-05	3.104e-10	5.95
FALSE	High	[K].DIDHETVVEEQIIGENSPPDYSEYMTGK.[K]	1xOxidation [M25]; 1xPhospho [S17(100)]	6.35978e-10	3.79591e-05	1	1	1	P25490	P25490 [231-258]	P25490 1xPhospho [S247(100)]	0	3291.39	2.04919e+06		High	High	3.611e-05	5.09e-10	5.64	101.22
FALSE	High	[K].DIDHETVVEEQIIGENSPPDYSEYMTGK.[K]	1xPhospho [S17(100)]	2.38511e-14	3.79591e-05	1	1	7	P25490	P25490 [231-258]	P25490 1xPhospho [S247(100)]	0	3275.4	8.39091e+06		High	High	3.611e-05	2.731e-14	6.92	111.19
FALSE	High	[K].DIDISSPEFK.[I]	1xPhospho [S6(100)]	0.0173751	0.00114721	1	1	1	Q09666	Q09666 [172-181]	Q09666 1xPhospho [S177(100)]	0	1230.53	2.891e+06		High	High	0.0006568	0.007789	2.34	87.97
FALSE	High	[K].DIEVLSEDTDYEEDEVTK.[K]	1xPhospho [S6(100)]	0.000108287	3.79591e-05	1	1	1	Q4LE39	Q4LE39 [785-802]	Q4LE39 1xPhospho [S790(100)]	0	2208.9	495695		High	High	3.611e-05	5.704e-05	3	96.25
FALSE	High	[K].DIHSVLEVTVYDEDRDRSADFLGK.[V]	2xPhospho [S4(100); S18(100)]	0.252743	0.00898532	1	1	1	Q6DN14	Q6DN14 [683-706]	Q6DN14 2xPhospho [S686(100); S700(100)]	2	2939.29		No Quan Values	High	High	0.005076	0.1216	1.93
FALSE	High	[K].DIKEESDEEEEDDEESGR.[L]	1xPhospho [S6(100)]	2.46337e-06	3.79591e-05	1	1	2	Q96EV2	Q96EV2 [200-217]	Q96EV2 1xPhospho [S205(100)]	1	2219.8	9239327		High	High	3.611e-05	1.479e-06	4.14	33.37
FALSE	High	[K].DILKPSPGK.[S]	1xPhospho [S6(100)]	0.00147672	0.000192284	1	1	1	P31641	P31641 [16-24]	P31641 1xPhospho [S21(100)]	0	1034.53	216209		High	High	0.0001234	0.0007087	2.01	46.3
FALSE	High	[K].DIQRPDSEHGLSPDSENFDWK.[A]	1xPhospho [S12(100)]	1.34161e-07	3.79591e-05	1	1	1	P25054	P25054 [2082-2102]	P25054 1xPhospho [S2093(100)]	0	2552.07	2553714		High	High	3.611e-05	8.919e-08	3.97	88.72
FALSE	High	[K].DIQRPDSEHGLSPDSENFDWK.[A]	2xPhospho [S7(100); S12(100)]	0.000887758	0.000192284	1	1	2	P25054	P25054 [2082-2102]	P25054 2xPhospho [S2088(100); S2093(100)]	0	2632.04	1.39329e+06		High	High	0.0001234	0.0004334	3.8	92.53
FALSE	High	[K].DISGPSPSK.[K]	1xPhospho [S6(99.6)]	0.0946229	0.00347166	1	1	2	Q96GX9	Q96GX9 [82-90]	Q96GX9 1xPhospho [S87(99.6)]	0	967.413	890193		High	High	0.001978	0.04228	1.21	28.61
FALSE	High	[K].DITDPLSLNTCTDEGHVVLASPLK.[T]	1xCarbamidomethyl [C11]; 1xDeamidated [N9]; 1xPhospho [S21(100)]	0.00128536	0.000192284	1	1	2	Q7L2J0	Q7L2J0 [234-257]	Q7L2J0 1xPhospho [S254(100)]	0	2676.25		No Quan Values	High	High	0.0001234	0.0006182	4.16
FALSE	High	[K].DITDPLSLNTCTDEGHVVLASPLK.[T]	1xCarbamidomethyl [C11]; 1xPhospho [S21(100)]	9.15283e-12	3.79591e-05	1	1	2	Q7L2J0	Q7L2J0 [234-257]	Q7L2J0 1xPhospho [S254(100)]	0	2675.26	30951976		High	High	3.611e-05	8.512e-12	8.16	119.21
FALSE	High	[K].DITTSADQIAEVK.[T]	1xPhospho [S5(99.7)]	3.46884e-05	3.79591e-05	1	1	1	Q76I76	Q76I76 [483-495]	Q76I76 1xPhospho [S487(99.7)]	0	1470.67	838356		High	High	3.611e-05	1.898e-05	3.2	78.8
FALSE	High	[K].DKDDQEWESPSPPKPTVFISGVIAR.[G]	1xPhospho [S11(100)]	4.4848e-11	3.79591e-05	1	1	4	P51397	P51397 [41-65]	P51397 1xPhospho [S51(100)]	1	2878.37	1.42615e+07		High	High	3.611e-05	3.944e-11	4.68	119.38
FALSE	High	[K].DKDEDQVHIIEHDQLSFSSITDQAAGMK.[E]	2xPhospho [S19(99.3); S/T]	1.16192e-06	3.79591e-05	1	1	1	O00180	O00180 [285-312]	O00180 2xPhospho [S303(99.3); S/T]	1	3317.41	368182		High	High	3.611e-05	7.157e-07	4.8	107.51
FALSE	High	[K].DKDQPPSPSPPPQSEALSSTSR.[L]	1xPhospho [S/T]	3.46183e-08	3.79591e-05	1	1	2	Q7L1V2	Q7L1V2 [53-74]		1	2388.07	1.31215e+06		High	High	3.611e-05	2.416e-08	5.05	61.9
FALSE	High	[K].DKDQPPSPSPPPQSEALSSTSR.[L]	2xPhospho [S7(100); S9(100)]	2.49965e-07	3.79591e-05	1	1	1	Q7L1V2	Q7L1V2 [53-74]	Q7L1V2 2xPhospho [S59(100); S61(100)]	1	2468.04	560037		High	High	3.611e-05	1.623e-07	4	60.91
FALSE	High	[K].DKEADEEGGENGPADQGFQPQEEEEREDSDTEEQVPEALER.[K]	1xDeamidated [N11]; 1xPhospho [S29(99.5)]	1.69696e-10	3.79591e-05	1	1	1	Q9NU22	Q9NU22 [4987-5027]	Q9NU22 1xPhospho [S5015(99.5)]	2	4698.89	1593633		High	High	3.611e-05	1.425e-10	4.99	87.04
FALSE	High	[K].DKEADEEGGENGPADQGFQPQEEEEREDSDTEEQVPEALER.[K]	1xPhospho [S29(100)]	1.61786e-11	3.79591e-05	1	1	2	Q9NU22	Q9NU22 [4987-5027]	Q9NU22 1xPhospho [S5015(100)]	2	4697.9	6357807		High	High	3.611e-05	1.477e-11	5.91	86.3
FALSE	High	[K].DKEDSDELEEGRGGVSEGEPDPADPK.[R]	1xPhospho [S16(100)]	5.77929e-05	3.79591e-05	1	1	1	Q8IZ40	Q8IZ40 [198-223]	Q8IZ40 1xPhospho [S213(100)]	2	2837.16	619428		High	High	3.611e-05	3.102e-05	3.46	57.88
FALSE	High	[K].DKEISPSVTK.[K]	1xPhospho [S5(99.7)]	0.00245346	0.000242204	1	1	1	Q8N488	Q8N488 [95-104]	Q8N488 1xPhospho [S99(99.7)]	1	1183.56	248208		High	High	0.0001518	0.001153	2	35.71
FALSE	High	[K].DKEPFTFSSPASGR.[S]	1xPhospho [S9(100)]	2.6421e-05	3.79591e-05	1	1	1	Q6P1X5	Q6P1X5 [1177-1190]	Q6P1X5 1xPhospho [S1185(100)]	1	1605.69	2.6066e+06		High	High	3.611e-05	1.458e-05	3.42	76.44
FALSE	High	[K].DKETGTDGILAGSQEHDPGQGSSSPEQAGSPTEGEGVSTWESFK.[R]	1xDeamidated [Q27]; 1xPhospho [S13(100)]	3.22198e-08	3.79591e-05	1	1	1	Q02952	Q02952 [720-763]	Q02952 1xPhospho [S732(100)]	1	4557.93		No Quan Values	High	High	3.611e-05	2.248e-08	4.64
FALSE	High	[K].DKFSPFPVQDRPESSLVFK.[D]	1xDeamidated [Q9]; 1xPhospho [S4(100)]	4.37466e-06	3.79591e-05	1	1	1	Q9UQ35	Q9UQ35 [1185-1203]	Q9UQ35 1xPhospho [S1188(100)]	1	2304.09	1.06825e+06		High	High	3.611e-05	2.575e-06	4.19	107.89
FALSE	High	[K].DKFSPFPVQDRPESSLVFK.[D]	1xPhospho [S4(100)]	1.17333e-07	3.79591e-05	1	1	2	Q9UQ35	Q9UQ35 [1185-1203]	Q9UQ35 1xPhospho [S1188(100)]	1	2303.11	34014584		High	High	3.611e-05	7.833e-08	4.8	105.69
FALSE	High	[K].DKLDFAPPTPPHYPPHER.[R]	1xPhospho [T9(100)]	3.5271e-06	3.79591e-05	1	1	6	Q86Y56	Q86Y56 [326-343]	Q86Y56 1xPhospho [T334(100)]	1	2194.01	1.57075e+06		High	High	3.611e-05	2.085e-06	4.24	83.36
FALSE	High	[K].DKMEGSDFESSGGR.[G]	1xOxidation [M3]; 1xPhospho [S6(100)]	0.0205813	0.00135644	1	1	2	Q8WYH8	Q8WYH8 [113-126]	Q8WYH8 1xPhospho [S118(100)]	1	1597.58	364047		High	High	0.0007723	0.009173	1.99	29.11
FALSE	High	[K].DKMEGSDFESSGGR.[G]	1xPhospho [S6(100)]	1.14446e-05	3.79591e-05	1	1	2	Q8WYH8	Q8WYH8 [113-126]	Q8WYH8 1xPhospho [S118(100)]	1	1581.59	878774		High	High	3.611e-05	6.519e-06	3.35	40.25
FALSE	High	[K].DKPEIEDVGSDEEEEK.[K]	1xPhospho [S10(100)]	6.89323e-05	3.79591e-05	1	1	1	Q14568	Q14568 [254-269]	Q14568 1xPhospho [S263(100)]	0	1927.77	374759		High	High	3.611e-05	3.675e-05	3.25	52.94
FALSE	High	[K].DKPEIEDVGSDEEEEKK.[D]	1xPhospho [S10(100)]	7.37612e-09	3.79591e-05	1	1	3	Q14568	Q14568 [254-270]	Q14568 1xPhospho [S263(100)]	1	2055.86	574913		High	High	3.611e-05	5.434e-09	5.13	48.4
FALSE	High	[K].DKSPVREPIDNLTPEER.[D]	1xDeamidated [N11]; 1xPhospho [S3(100)]	1.97786e-10	3.79591e-05	1	1	6	Q14498	Q14498 [134-150]	Q14498 1xPhospho [S136(100)]	2	2075.96	1.13941e+07		High	High	3.611e-05	1.651e-10	6.46	74.42
FALSE	High	[K].DKSPVREPIDNLTPEER.[D]	1xPhospho [S3(100)]	4.88836e-11	3.79591e-05	1	1	15	Q14498	Q14498 [134-150]	Q14498 1xPhospho [S136(100)]	2	2074.98	4.6633e+08		High	High	3.611e-05	4.293e-11	5.79	70.56
FALSE	High	[K].DKSQPNMLFVEIPEYRNK.[H]	1xOxidation [M7]; 1xPhospho [Y15(100)]	0.266003	0.00934422	1	1	1	Q13469	Q13469 [631-648]	Q13469 1xPhospho [Y645(100)]	2	2304.07	5.56425e+06		High	High	0.005293	0.1297	1.93	117.12
FALSE	High	[K].DKTESVTSGPMSPEGSPSKSPSK.[K]	1xPhospho [S20(99.5)]	1.16231e-08	3.79591e-05	1	1	2	P35612	P35612 [682-704]	P35612 1xPhospho [S701(99.5)]	2	2400.06	1.55769e+06		High	High	3.611e-05	8.408e-09	4.58	45.75
FALSE	High	[K].DKTESVTSGPMSPEGSPSKSPSK.[K]	2xPhospho [S16(99.6); S20(99.1)]	1.001e-05	3.79591e-05	1	1	1	P35612	P35612 [682-704]	P35612 2xPhospho [S697(99.6); S701(99.1)]	2	2480.03		No Quan Values	High	High	3.611e-05	5.718e-06	3.19
FALSE	High	[K].DKTESVTSGPMSPEGSPSKSPSK.[K]	3xPhospho [S12(100); S16(100); S20(99.3)]	0.00273933	0.000293515	1	1	1	P35612	P35612 [682-704]	P35612 3xPhospho [S693(100); S697(100); S701(99.3)]	2	2560	264032		High	High	0.0001815	0.001285	3.28	47.68
FALSE	High	[K].DLDDALDKLSDSLGQR.[Q]	1xPhospho [S10(99.7)]	0.00864518	0.000648522	1	1	1	P20810	P20810 [566-581]	P20810 1xPhospho [S575(99.7)]	1	1840.83	987007		High	High	0.000378	0.003917	3.01	100.6
FALSE	High	[K].DLDLLASVPSPSSSGSR.[K]	1xPhospho [S10(100)]	0.00449458	0.000430573	1	1	1	Q8WU79	Q8WU79 [210-226]	Q8WU79 1xPhospho [S219(100)]	0	1767.82	268532		High	High	0.0002577	0.002073	2.48	109.32
FALSE	High	[K].DLDRPESQSPK.[R]	1xPhospho [S9(100)]	0.00391833	0.000430573	1	1	2	Q8WUA4	Q8WUA4 [159-169]	Q8WUA4 1xPhospho [S167(100)]	0	1351.59	7.27966e+06		High	High	0.0002577	0.001814	2.04	29.12
FALSE	High	[K].DLEASHQHSSPNEQLK.[K]	1xPhospho [S]	0.00126824	0.000192284	1	1	1	Q9P2B4	Q9P2B4 [276-291]		0	1899.82	485159		High	High	0.0001234	0.0006117	2.84	35.79
FALSE	High	[K].DLELALSPIHNSSALPTTGR.[S]	1xPhospho [S7(100)]	2.47583e-07	3.79591e-05	1	1	1	Q96GX5	Q96GX5 [364-383]	Q96GX5 1xPhospho [S370(100)]	0	2172.07	1.59769e+06		High	High	3.611e-05	1.61e-07	4.27	109.09
FALSE	High	[K].DLESCSDDDNQGSK.[S]	1xCarbamidomethyl [C5]; 1xPhospho [S6(100)]	5.97533e-05	3.79591e-05	1	1	1	Q5T3I0	Q5T3I0 [125-138]	Q5T3I0 1xPhospho [S130(100)]	0	1649.56	416812		High	High	3.611e-05	3.202e-05	2.64	24.97
FALSE	High	[K].DLFDLNSSEEDDTEGFSER.[G]	1xPhospho [S/T]	0.000605982	9.54955e-05	1	1	1	Q9Y3T9	Q9Y3T9 [666-684]		0	2284.88	1.46483e+06		High	High	6.965e-05	0.0003001	3.18	114.54
FALSE	High	[K].DLFDLNSSEEDDTEGFSER.[G]	2xPhospho [S/T]	0.000961947	0.000192284	1	1	3	Q9Y3T9	Q9Y3T9 [666-684]		0	2364.84	304994		High	High	0.0001234	0.000467	1.96	123.71
FALSE	High	[K].DLFDYSPPLHK.[N]	1xPhospho [S6(100)]	0.000232747	3.79591e-05	1	1	3	Q9NYF8	Q9NYF8 [507-517]	Q9NYF8 1xPhospho [S512(100)]	0	1411.63	3.57288e+06		High	High	3.611e-05	0.0001193	3.11	101.8
FALSE	High	[K].DLFDYSPPLHKNLDAR.[E]	1xDeamidated [N12]; 1xPhospho [S6(100)]	8.18143e-05	3.79591e-05	1	1	2	Q9NYF8	Q9NYF8 [507-522]	Q9NYF8 1xPhospho [S512(100)]	1	1981.91	912844		High	High	3.611e-05	4.347e-05	2.68	103.42
FALSE	High	[K].DLGHPVEEEDELESGDQEDEDDESEDPGK.[D]	1xPhospho [S14(100)]	2.75344e-14	3.79591e-05	1	1	5	O60763	O60763 [929-957]	O60763 1xPhospho [S942(100)]	0	3323.24	5.7644e+07		High	High	3.611e-05	3.139e-14	7.51	70.25
FALSE	High	[K].DLGLPTEAYISVEEVHDDGTPTSK.[T]	1xPhospho [T/S/Y]	3.387e-05	3.79591e-05	1	1	1	P51665	P51665 [130-153]		0	2653.19		No Quan Values	High	High	3.611e-05	1.856e-05	3.01
FALSE	High	[K].DLGSTEDGDGTDDFLTDK.[E]	1xPhospho [T11(100)]	0.000826543	0.000192284	1	1	1	Q15527	Q15527 [180-197]	Q15527 1xPhospho [T190(100)]	0	1980.76	379033		High	High	0.0001234	0.0004037	2.9	88.51
FALSE	High	[K].DLGSTEDGDGTDDFLTDKEDEK.[A]	1xPhospho [T16(100)]	5.3516e-08	3.79591e-05	1	1	1	Q15527	Q15527 [180-201]	Q15527 1xPhospho [T195(100)]	1	2481.97	4.83713e+06		High	High	3.611e-05	3.666e-08	5.13	78.89
FALSE	High	[K].DLHQPSLSPASPHSQGFER.[G]	1xDeamidated [Q15]; 1xPhospho [S11(99.6)]	0.00029412	3.79591e-05	1	1	1	Q9BZF1	Q9BZF1 [58-76]	Q9BZF1 1xPhospho [S68(99.6)]	0	2170.96	266696		High	High	3.611e-05	0.0001495	3.09	73.46
FALSE	High	[K].DLHQPSLSPASPHSQGFER.[G]	1xPhospho [S11(100)]	3.65588e-05	3.79591e-05	1	1	2	Q9BZF1	Q9BZF1 [58-76]	Q9BZF1 1xPhospho [S68(100)]	0	2169.97	3.063e+06		High	High	3.611e-05	1.999e-05	4.62	70.72
FALSE	High	[K].DLHQPSLSPASPHSQGFER.[G]	2xPhospho [S8(100); S11(100)]	1.20053e-05	3.79591e-05	1	1	1	Q9BZF1	Q9BZF1 [58-76]	Q9BZF1 2xPhospho [S65(100); S68(100)]	0	2249.94	1226224		High	High	3.611e-05	6.803e-06	5.18	74.14
FALSE	High	[K].DLHSDDNEEESDEVEDNDNDSEMERPVNR.[G]	1xOxidation [M23]; 2xPhospho [S4(100); S11(100)]	0.0159384	0.00105873	1	1	1	P42568	P42568 [409-437]	P42568 2xPhospho [S412(100); S419(100)]	0	3609.28	102496		High	High	0.0006073	0.007158	1.55	47.21
FALSE	High	[K].DLHSDDNEEESDEVEDNDNDSEMERPVNR.[G]	1xPhospho [S4(100)]	9.59461e-07	3.79591e-05	1	1	1	P42568	P42568 [409-437]	P42568 1xPhospho [S412(100)]	0	3513.31		No Quan Values	High	High	3.611e-05	5.946e-07	2.73
FALSE	High	[K].DLHSDDNEEESDEVEDNDNDSEMERPVNR.[G]	2xPhospho [S4(100); S11(100)]	3.33127e-07	3.79591e-05	1	1	3	P42568	P42568 [409-437]	P42568 2xPhospho [S412(100); S419(100)]	0	3593.28	1.25125e+06		High	High	3.611e-05	2.142e-07	3.71	57.93
FALSE	High	[K].DLILPNGGTPAGTSSPASSSSLLNR.[L]	1xDeamidated [N6]; 1xPhospho [T/S]	0.000306728	3.79591e-05	1	1	1	Q5VWJ9	Q5VWJ9 [53-77]		0	2493.19		No Quan Values	High	High	3.611e-05	0.0001553	2.85
FALSE	High	[K].DLISLDSSPAK.[E]	1xPhospho [S8(100)]	0.00132621	0.000192284	1	1	1	Q9UN79	Q9UN79 [379-389]	Q9UN79 1xPhospho [S386(100)]	0	1225.57	1.27832e+06		High	High	0.0001234	0.0006377	3.35	88.74
FALSE	High	[K].DLLHPSPEEEK.[R]	1xPhospho [S6(100)]	1.77903e-06	3.79591e-05	1	1	3	P42677	P42677 [6-16]	P42677 1xPhospho [S11(100)]	0	1373.6	6743247		High	High	3.611e-05	1.078e-06	3.23	63.46
FALSE	High	[K].DLLHPSPEEEKR.[K]	1xPhospho [S6(100)]	0.00600555	0.000472586	1	1	2	P42677	P42677 [6-17]	P42677 1xPhospho [S11(100)]	1	1529.7	319697		High	High	0.0002808	0.002745	1.91	54.47
FALSE	High	[K].DLLSGDDEETQSSADDLTPSVTSHETSDFFPRPLR.[S]	1xPhospho [S4(95.7)]	0.00056354	9.54955e-05	1	1	1	Q7Z3K6	Q7Z3K6 [111-145]	Q7Z3K6 1xPhospho [S114(95.7)]	0	3944.73		No Quan Values	High	High	6.965e-05	0.0002793	2.74
FALSE	High	[K].DLLVSSGSNNSLPCGSPK.[K]	1xCarbamidomethyl [C14]; 1xPhospho [S16(100)]	0.00696455	0.000516959	1	1	2	Q5THK1	Q5THK1 [1014-1031]	Q5THK1 1xPhospho [S1029(100)]	0	1911.85	1.15533e+06		High	High	0.0003054	0.003174	1.85	85.17
FALSE	High	[K].DLLVSSGSNNSLPCGSPKK.[C]	1xCarbamidomethyl [C14]; 1xPhospho [S16(100)]	1.81123e-05	3.79591e-05	1	1	1	Q5THK1	Q5THK1 [1014-1032]	Q5THK1 1xPhospho [S1029(100)]	1	2039.95	974310		High	High	3.611e-05	1.013e-05	5.49	74.82
FALSE	High	[K].DLPSPDSR.[N]	1xPhospho [S4(100)]	0.00891319	0.000648522	1	1	1	Q9UGU0	Q9UGU0 [1319-1326]	Q9UGU0 1xPhospho [S1322(100)]	0	966.393	1103771		High	High	0.000378	0.004038	1.2	39.68
FALSE	High	[K].DLSTSPKPSPIPSPVLGR.[K]	1xPhospho [S5(99.4)]	0.000716112	9.54955e-05	1	1	1	Q8NDI1	Q8NDI1 [424-441]	Q8NDI1 1xPhospho [S428(99.4)]	0	1927.99	504389		High	High	6.965e-05	0.0003515	2.58	96.09
FALSE	High	[K].DLSTSPKPSPIPSPVLGR.[K]	2xPhospho [S13(100); S/T]	9.84776e-05	3.79591e-05	1	1	1	Q8NDI1	Q8NDI1 [424-441]	Q8NDI1 2xPhospho [S436(100); S/T]	0	2007.96	736046		High	High	3.611e-05	5.194e-05	3.37	99.44
FALSE	High	[K].DLSTSPKPSPIPSPVLGR.[K]	3xPhospho [S5(99.3); S9(100); S13(100)]	0.000548367	9.54955e-05	1	1	3	Q8NDI1	Q8NDI1 [424-441]	Q8NDI1 3xPhospho [S428(99.3); S432(100); S436(100)]	0	2087.92	2.3962e+06		High	High	6.965e-05	0.0002726	2.72	97.06
FALSE	High	[K].DLVASVPDMQGDGEDNHMDGDK.[G]	1xPhospho [S5(100)]	3.72636e-05	3.79591e-05	1	1	2	Q14919	Q14919 [85-106]	Q14919 1xPhospho [S89(100)]	0	2424.93	287064		High	High	3.611e-05	2.032e-05	3.37	84.55
FALSE	High	[K].DLVLPTQALPASPALK.[N]	1xPhospho [S12(100)]	3.1908e-07	3.79591e-05	1	1	1	Q15554	Q15554 [354-369]	Q15554 1xPhospho [S365(100)]	0	1713.92	8.17211e+06		High	High	3.611e-05	2.054e-07	4.56	118.83
FALSE	High	[K].DMDEPSPVPNVEEVTLPK.[T]	1xOxidation [M2]; 1xPhospho [S6(100)]	0.000266629	3.79591e-05	1	1	1	Q8TAQ2	Q8TAQ2 [342-359]	Q8TAQ2 1xPhospho [S347(100)]	0	2091.92	2.67674e+06		High	High	3.611e-05	0.0001358	2.26	103.16
FALSE	High	[K].DMDEPSPVPNVEEVTLPK.[T]	1xPhospho [S6(100)]	1.17778e-05	3.79591e-05	1	1	2	Q8TAQ2	Q8TAQ2 [342-359]	Q8TAQ2 1xPhospho [S347(100)]	0	2075.92	5024320		High	High	3.611e-05	6.691e-06	3.38	107.58
FALSE	High	[K].DMESPTKLDVTLAK.[D]	1xPhospho [S4(100)]	1.79654e-07	3.79591e-05	1	1	2	P27816	P27816 [277-290]	P27816 1xPhospho [S280(100)]	1	1627.76	10389777		High	High	3.611e-05	1.18e-07	4.6	88.94
FALSE	High	[K].DMHCLEASSPTFSK.[E]	1xCarbamidomethyl [C4]; 1xPhospho [S9(100)]	0.000316895	3.79591e-05	1	1	1	Q7Z333	Q7Z333 [634-647]	Q7Z333 1xPhospho [S642(100)]	0	1689.66	259931		High	High	3.611e-05	0.0001602	2.43	68.6
FALSE	High	[K].DMNQPSSSFFSISPTSNSSATIAR.[E]	1xPhospho [S13(100)]	1.23086e-07	3.79591e-05	1	1	1	Q9NUL3	Q9NUL3 [443-466]	Q9NUL3 1xPhospho [S455(100)]	0	2612.13	869583		High	High	3.611e-05	8.205e-08	4.97	111.05
FALSE	High	[K].DMSLKDSGSDLSHRPK.[R]	1xOxidation [M2]; 1xPhospho [S]	0.000165043	3.79591e-05	1	1	2	O95251	O95251 [156-171]		1	1868.82	440990		High	High	3.611e-05	8.534e-05	2.96	32.69
FALSE	High	[K].DMSLKDSGSDLSHRPK.[R]	1xOxidation [M2]; 2xPhospho [S]	0.0495032	0.00220796	1	1	1	O95251	O95251 [156-171]		1	1948.79	214479		High	High	0.001263	0.02192	1.52	36.13
FALSE	High	[K].DMSLKDSGSDLSHRPK.[R]	1xPhospho [S]	1.2414e-05	3.79591e-05	1	1	1	O95251	O95251 [156-171]		1	1852.83	646384		High	High	3.611e-05	7.024e-06	3.45	44.77
FALSE	High	[K].DMSLKDSGSDLSHRPK.[R]	2xPhospho [S7(99.3); S9(100)]	0.00280315	0.000293515	1	1	2	O95251	O95251 [156-171]	O95251 2xPhospho [S162(99.3); S164(100)]	1	1932.79	446316		High	High	0.0001815	0.00131	2.31	48.78
FALSE	High	[K].DMSPLSETEMALGK.[D]	1xOxidation [M10]; 1xPhospho [S3(100)]	0.000104252	3.79591e-05	1	1	1	P27816	P27816 [505-518]	P27816 1xPhospho [S507(100)]	0	1604.66	1473059		High	High	3.611e-05	5.481e-05	3.25	107.24
FALSE	High	[K].DMSPLSETEMALGK.[D]	1xPhospho [S3(100)]	7.0593e-05	3.79591e-05	1	1	1	P27816	P27816 [505-518]	P27816 1xPhospho [S507(100)]	0	1588.66	15888222		High	High	3.611e-05	3.764e-05	4.11	111
FALSE	High	[K].DMSPLSETEMALGK.[D]	2xPhospho [S3(100); S6(100)]	4.23887e-05	3.79591e-05	1	1	2	P27816	P27816 [505-518]	P27816 2xPhospho [S507(100); S510(100)]	0	1668.63	1.70641e+06		High	High	3.611e-05	2.301e-05	4.33	114.65
FALSE	High	[K].DNDDDQSDKGTYTIELENPNSEEVEAR.[K]	1xDeamidated [N18]; 1xPhospho [S/T/Y]	4.93062e-06	3.79591e-05	1	1	1	Q5SW79	Q5SW79 [491-517]		1	3164.27		No Quan Values	High	High	3.611e-05	2.892e-06	4.41
FALSE	High	[K].DNDDDQSDKGTYTIELENPNSEEVEAR.[K]	1xPhospho [T/S/Y]	0.000101806	3.79591e-05	1	1	1	Q5SW79	Q5SW79 [491-517]		1	3163.29	10799968		High	High	3.611e-05	5.369e-05	3.63	87.82
FALSE	High	[K].DNDSESDYMFMAPGAGAIPK.[N]	1xOxidation [M]; 1xPhospho [S4(99.5)]	3.43587e-05	3.79591e-05	1	1	5	O14654	O14654 [772-791]	O14654 1xPhospho [S775(99.5)]	0	2211.86	2.37146e+06		High	High	3.611e-05	1.879e-05	3.87	103.8
FALSE	High	[K].DNDSESDYMFMAPGAGAIPK.[N]	1xPhospho [S4(99.4)]	7.62087e-06	3.79591e-05	1	1	1	O14654	O14654 [772-791]	O14654 1xPhospho [S775(99.4)]	0	2195.87	6689090		High	High	3.611e-05	4.4e-06	3.99	115.44
FALSE	High	[K].DNDSESDYMFMAPGAGAIPK.[N]	2xOxidation [M9; M11]; 1xPhospho [S/Y]	0.00600555	0.000472586	1	1	3	O14654	O14654 [772-791]		0	2227.86	256822		High	High	0.0002808	0.002746	2.06	94.48
FALSE	High	[K].DNEEREQSSDLTPSGDVSPVKPLSR.[S]	1xPhospho [S18(100)]	6.41798e-05	3.79591e-05	1	1	1	Q8WYQ5	Q8WYQ5 [360-384]	Q8WYQ5 1xPhospho [S377(100)]	1	2822.28		No Quan Values	High	High	3.611e-05	3.428e-05	3.31
FALSE	High	[K].DNEESEQPPVPGTPTLR.[N]	1xPhospho [T13(99.7)]	1.05004e-05	3.79591e-05	1	1	1	O15439	O15439 [634-650]	O15439 1xPhospho [T646(99.7)]	0	1945.85	1.1737e+06		High	High	3.611e-05	5.984e-06	4.23	76.28
FALSE	High	[K].DNLVSSIHTDDSLEVER.[R]	1xPhospho [S12(100)]	4.44602e-05	3.79591e-05	1	1	2	Q5VZL5	Q5VZL5 [99-115]	Q5VZL5 1xPhospho [S110(100)]	0	2008.89	571991		High	High	3.611e-05	2.412e-05	3.48	88.44
FALSE	High	[K].DNLVSSIHTDDSLEVER.[R]	2xPhospho [T9(100); S12(100)]	6.66868e-07	3.79591e-05	1	1	3	Q5VZL5	Q5VZL5 [99-115]	Q5VZL5 2xPhospho [T107(100); S110(100)]	0	2088.85	841402		High	High	3.611e-05	4.193e-07	4.78	87
FALSE	High	[K].DNPSPEPQLDDIKR.[E]	1xDeamidated [Q8]; 1xPhospho [S4(100)]	0.00052874	9.54955e-05	1	1	1	Q96JC9	Q96JC9 [162-175]	Q96JC9 1xPhospho [S165(100)]	1	1704.75	405094		High	High	6.965e-05	0.000263	2.21	67.85
FALSE	High	[K].DNPSPEPQLDDIKR.[E]	1xPhospho [S4(100)]	2.35951e-06	3.79591e-05	1	1	2	Q96JC9	Q96JC9 [162-175]	Q96JC9 1xPhospho [S165(100)]	1	1703.76	10030812		High	High	3.611e-05	1.418e-06	3.25	64.36
FALSE	High	[K].DNQESSDAELSSSEYIK.[T]	1xPhospho [S/Y]	1.92736e-05	3.79591e-05	1	1	1	Q96JM3	Q96JM3 [622-638]		0	1981.79	810488		High	High	3.611e-05	1.078e-05	3.48	72.41
FALSE	High	[K].DNVEDRTPEHFALVPLTESQGPPHSGSGSR.[T]	1xPhospho [T7(100)]	3.51286e-10	3.79591e-05	1	1	2	P51825	P51825 [691-720]	P51825 1xPhospho [T697(100)]	1	3296.5	655814		High	High	3.611e-05	2.874e-10	4.67	92.93
FALSE	High	[K].DPAEPETVPDGETPEDENPTEEGADNSSAK.[M]	1xPhospho [S/T]	3.64726e-06	3.79591e-05	1	1	1	Q9Y4C8	Q9Y4C8 [683-712]		0	3207.26	1515334		High	High	3.611e-05	2.162e-06	3.88	68.92
FALSE	High	[K].DPATVDVSGTGRPSPQNEGCTSK.[L]	1xCarbamidomethyl [C20]; 1xPhospho [T/S]	2.37083e-06	3.79591e-05	1	1	1	Q5W0Q7	Q5W0Q7 [187-209]		0	2440.04	181025		High	High	3.611e-05	1.422e-06	4.58	51.15
FALSE	High	[K].DPDSNPYSLLDNTESDQTADTDASESHHSTNR.[R]	1xDeamidated [Q17]; 2xPhospho [T13(99.3); S15(99.3)]	1.05004e-05	3.79591e-05	1	1	1	P51114	P51114 [471-502]	P51114 2xPhospho [T483(99.3); S485(99.3)]	0	3680.38	1.46431e+06		High	High	3.611e-05	5.991e-06	4.29	83.7
FALSE	High	[K].DPDSNPYSLLDNTESDQTADTDASESHHSTNRR.[R]	1xDeamidated [Q17]; 2xPhospho [T13(100); S15(100)]	0.0143982	0.000966999	1	1	1	P51114	P51114 [471-503]	P51114 2xPhospho [T483(100); S485(100)]	1	3836.48		No Quan Values	High	High	0.0005561	0.006453	3.21
FALSE	High	[K].DPDSNPYSLLDNTESDQTADTDASESHHSTNRR.[R]	1xPhospho [S15(99.5)]	1.20728e-06	3.79591e-05	1	1	1	P51114	P51114 [471-503]	P51114 1xPhospho [S485(99.5)]	1	3755.53	850436		High	High	3.611e-05	7.424e-07	4.23	76.78
FALSE	High	[K].DPDSNPYSLLDNTESDQTADTDASESHHSTNRR.[R]	2xPhospho [T13(100); S15(100)]	0.000928249	0.000192284	1	1	1	P51114	P51114 [471-503]	P51114 2xPhospho [T483(100); S485(100)]	1	3835.5	713128		High	High	0.0001234	0.0004526	2.64	77.39
FALSE	High	[K].DPDSNPYSLLDTSEPEPPVDSEPGEPPPASAR.[R]	2xPhospho [S8(100); T/S/Y]	0.0957522	0.00355391	1	1	1	P51116	P51116 [513-544]	P51116 2xPhospho [S520(100); T/S/Y]	0	3522.45	2770089		High	High	0.002023	0.04264	3.72	80.6
FALSE	High	[K].DPFSPDK.[K]	1xPhospho [S4(100)]	0.0177561	0.00118694	1	1	1	Q5PSV4	Q5PSV4 [194-200]	Q5PSV4 1xPhospho [S197(100)]	0	885.339	478821		High	High	0.0006787	0.007955	1.82	48.34
FALSE	High	[K].DPFSPDKK.[K]	1xPhospho [S4(100)]	0.00586033	0.000472586	1	1	1	Q5PSV4	Q5PSV4 [194-201]	Q5PSV4 1xPhospho [S197(100)]	1	1013.43	345044		High	High	0.0002808	0.002688	2.85	37.37
FALSE	High	[K].DPGPPRPPAGATQDEELQGSPLSR.[K]	1xPhospho [S20(100)]	7.59104e-09	3.79591e-05	1	1	1	Q58EX7	Q58EX7 [45-68]	Q58EX7 1xPhospho [S64(100)]	0	2552.18	393582		High	High	3.611e-05	5.573e-09	4.74	76.25
FALSE	High	[K].DPGRSPGRPAHWASGPK.[V]	1xPhospho [S5(100)]	0.00168247	0.000192284	1	1	1	Q9Y219	Q9Y219 [1204-1220]	Q9Y219 1xPhospho [S1208(100)]	1	1852.86	376493		High	High	0.0001234	0.0008004	2.02	37.79
FALSE	High	[K].DPLEEMVPLSHLEEEQPPAPESPESR.[A]	1xDeamidated [Q16]; 1xPhospho [S22(98.1)]	0.104619	0.00389239	1	1	1	O60307	O60307 [327-352]	O60307 1xPhospho [S348(98.1)]	0	3023.32	275837		High	High	0.002186	0.04686	1.9	119.1
FALSE	High	[K].DPLEEMVPLSHLEEEQPPAPESPESR.[A]	1xPhospho [S22(100)]	1.31043e-10	3.79591e-05	1	1	3	O60307	O60307 [327-352]	O60307 1xPhospho [S348(100)]	0	3022.34	1.40784e+06		High	High	3.611e-05	1.111e-10	6.17	119.11
FALSE	High	[K].DPLSSPGGPGSR.[R]	1xPhospho [S5(100)]	0.000576489	9.54955e-05	1	1	1	Q32P44	Q32P44 [194-205]	Q32P44 1xPhospho [S198(100)]	0	1206.52	426303		High	High	6.965e-05	0.0002855	2.42	45.38
FALSE	High	[K].DPLTHTSNSLPR.[S]	1xPhospho [S/T]	0.0108947	0.000648522	1	1	1	Q9UBP0	Q9UBP0 [237-248]		0	1417.65	586301		High	High	0.000378	0.004909	2.33	57.6
FALSE	High	[K].DPSSGQEVATPPVPQLQVCEPK.[E]	1xCarbamidomethyl [C19]; 1xDeamidated [Q17]; 1xPhospho [T10(100)]	6.69732e-06	3.79591e-05	1	1	1	Q9UKV3	Q9UKV3 [673-694]	Q9UKV3 1xPhospho [T682(100)]	0	2444.11	314936		High	High	3.611e-05	3.886e-06	3.21	101.67
FALSE	High	[K].DPSSGQEVATPPVPQLQVCEPK.[E]	1xCarbamidomethyl [C19]; 1xPhospho [T10(100)]	1.42795e-08	3.79591e-05	1	1	2	Q9UKV3	Q9UKV3 [673-694]	Q9UKV3 1xPhospho [T682(100)]	0	2443.12	4094755		High	High	3.611e-05	1.025e-08	4.79	98.24
FALSE	High	[K].DPTQKPSPHPVKPLSAAPVEGSPDRK.[Q]	1xPhospho [S22(100)]	0.000432199	3.79591e-05	1	1	2	Q9BXF6	Q9BXF6 [517-542]	Q9BXF6 1xPhospho [S538(100)]	1	2815.41	580799		High	High	3.611e-05	0.0002167	3.84	52.13
FALSE	High	[K].DQATENTSPLNTPHTSANLVMTPQGQLLTLK.[G]	1xPhospho [T4(96.3)]	3.56964e-05	3.79591e-05	1	1	1	Q8IWI9	Q8IWI9 [2578-2608]	Q8IWI9 1xPhospho [T2581(96.3)]	0	3400.65	704685		High	High	3.611e-05	1.949e-05	2.87	115.66
FALSE	High	[K].DQEEALSLDR.[S]	1xPhospho [S7(100)]	0.0353255	0.00156382	1	1	1	Q5T5X7	Q5T5X7 [373-382]	Q5T5X7 1xPhospho [S379(100)]	0	1255.52	349344		High	High	0.0009087	0.01571	1.7	61.87
FALSE	High	[K].DQEPKPSPEPAAVSR.[G]	1xPhospho [S7(100)]	3.83463e-05	3.79591e-05	1	1	2	Q9H7S9	Q9H7S9 [246-260]	Q9H7S9 1xPhospho [S252(100)]	0	1687.77	1.35067e+06		High	High	3.611e-05	2.088e-05	3.48	43.47
FALSE	High	[K].DQPDGSSLSPAQSPSQSQPPAASSLR.[E]	1xPhospho [S]	0.000100366	3.79591e-05	1	1	1	Q6WCQ1	Q6WCQ1 [212-237]		0	2675.19		No Quan Values	High	High	3.611e-05	5.288e-05	2.95
FALSE	High	[K].DQPDGSSLSPAQSPSQSQPPAASSLR.[E]	2xPhospho [S9(99.3); S13(100)]	2.84371e-06	3.79591e-05	1	1	2	Q6WCQ1	Q6WCQ1 [212-237]	Q6WCQ1 2xPhospho [S220(99.3); S224(100)]	0	2755.16	1.16168e+06		High	High	3.611e-05	1.696e-06	3.3	71.83
FALSE	High	[K].DQPPFGDSDDSVEADKSSPGIHLER.[S]	1xDeamidated [Q2]; 1xPhospho [S]	0.0510063	0.00220796	1	1	2	Q14676	Q14676 [488-512]		1	2779.17	1.95872e+06		High	High	0.001263	0.0226	2.2	85.5
FALSE	High	[K].DQPPFGDSDDSVEADKSSPGIHLER.[S]	1xPhospho [S18(99.2)]	1.21307e-06	3.79591e-05	1	1	3	Q14676	Q14676 [488-512]	Q14676 1xPhospho [S505(99.2)]	1	2778.19	2.73728e+06		High	High	3.611e-05	7.459e-07	4.26	85.57
FALSE	High	[K].DQPPFGDSDDSVEADKSSPGIHLER.[S]	2xPhospho [S17(100); S18(100)]	8.66189e-05	3.79591e-05	1	1	3	Q14676	Q14676 [488-512]	Q14676 2xPhospho [S504(100); S505(100)]	1	2858.16		No Quan Values	High	High	3.611e-05	4.596e-05	2.87
FALSE	High	[K].DQPPFGDSDDSVEADKSSPGIHLER.[S]	3xPhospho [S8(100); S11(100); S]	0.000118501	3.79591e-05	1	1	2	Q14676	Q14676 [488-512]	Q14676 3xPhospho [S495(100); S498(100); S]	1	2938.12		No Quan Values	High	High	3.611e-05	6.215e-05	2.01
FALSE	High	[K].DQPPSPSPPPQSEALSSTSR.[L]	1xPhospho [S7(99.4)]	3.82605e-06	3.79591e-05	1	1	2	Q7L1V2	Q7L1V2 [55-74]	Q7L1V2 1xPhospho [S61(99.4)]	0	2144.95	737490		High	High	3.611e-05	2.264e-06	3.29	65.58
FALSE	High	[K].DQQPSGSEGEDDDAEAALK.[K]	1xPhospho [S]	0.000566107	9.54955e-05	1	1	2	Q9NXG2	Q9NXG2 [82-100]		0	2041.79	254625		High	High	6.965e-05	0.0002812	1.96	55.11
FALSE	High	[K].DQQPSGSEGEDDDAEAALKK.[E]	1xPhospho [S]	3.09321e-05	3.79591e-05	1	1	2	Q9NXG2	Q9NXG2 [82-101]		1	2169.88	1.42197e+06		High	High	3.611e-05	1.697e-05	2.81	48.11
FALSE	High	[K].DQQPSGSEGEDDDAEAALKK.[E]	2xPhospho [S5(100); S7(100)]	2.14464e-07	3.79591e-05	1	1	4	Q9NXG2	Q9NXG2 [82-101]	Q9NXG2 2xPhospho [S86(100); S88(100)]	1	2249.85	8933743		High	High	3.611e-05	1.402e-07	4.02	51.31
FALSE	High	[K].DQSLALSPK.[L]	1xPhospho [S7(100)]	0.000725833	0.000153663	1	1	1	P51957	P51957 [455-463]	P51957 1xPhospho [S461(100)]	0	1038.49	540708		High	High	0.000104	0.0003564	2.57	59.81
FALSE	High	[K].DQSPPPSPPPSYHPPPPPTK.[K]	2xPhospho [S3(100); S7(100)]	1.06601e-06	3.79591e-05	1	1	5	Q9P206	Q9P206 [667-686]	Q9P206 2xPhospho [S669(100); S673(100)]	0	2279.98	2.20912e+06		High	High	3.611e-05	6.591e-07	3.44	63.51
FALSE	High	[K].DQSPSRAPGLR.[Q]	1xPhospho [S3(99.1)]	0.00482851	0.000430573	1	1	1	P09601	P09601 [227-237]	P09601 1xPhospho [S229(99.1)]	1	1263.58	3.92826e+06		High	High	0.0002577	0.00222	1.93	34.32
FALSE	High	[K].DQVNLSPK.[L]	1xPhospho [S6(100)]	0.00682746	0.000516959	1	1	1	Q5FBB7	Q5FBB7 [251-258]	Q5FBB7 1xPhospho [S256(100)]	0	980.445	425697		High	High	0.0003054	0.003119	2.03	43.85
FALSE	High	[K].DRASPESLDLTR.[D]	1xPhospho [S4(100)]	0.000352654	3.79591e-05	1	1	2	Q92786	Q92786 [508-519]	Q92786 1xPhospho [S511(100)]	1	1439.65	1.74245e+06		High	High	3.611e-05	0.0001779	2.19	62.91
FALSE	High	[K].DREDADIQREDPQARPLEGSSSEDSPPEGQAPPSHSPR.[G]	1xPhospho [S36(99.2)]	7.43879e-05	3.79591e-05	1	1	1	Q12789	Q12789 [1821-1858]	Q12789 1xPhospho [S1856(99.2)]	2	4219.85	254283		High	High	3.611e-05	3.961e-05	2.57	57.53
FALSE	High	[K].DREDSPERCSDSDEEK.[K]	1xCarbamidomethyl [C9]; 2xPhospho [S5(100); S10(100)]	0.0370219	0.0016951	1	1	1	Q14677	Q14677 [223-238]	Q14677 2xPhospho [S227(100); S232(100)]	2	2113.71	414835		High	High	0.0009812	0.01639	2.03	19.49
FALSE	High	[K].DREGPTDHLESACPLNLPLQNNHTAADMYLSPVRSPK.[K]	1xCarbamidomethyl [C13]; 1xDeamidated [N]; 1xPhospho [S/T/Y]	0.000122499	3.79591e-05	1	1	2	P06400	P06400 [578-614]		2	4224.95	916397		High	High	3.611e-05	6.401e-05	4.61	108.48
FALSE	High	[K].DREGPTDHLESACPLNLPLQNNHTAADMYLSPVRSPK.[K]	1xCarbamidomethyl [C13]; 1xOxidation [M28]; 1xPhospho [S35(99.4)]	1.79705e-09	3.79591e-05	1	1	1	P06400	P06400 [578-614]	P06400 1xPhospho [S612(99.4)]	2	4239.96	2549947		High	High	3.611e-05	1.39e-09	5.79	101.11
FALSE	High	[K].DRGLDSGAETEEEK.[D]	1xPhospho [S6(100)]	6.93015e-08	3.79591e-05	1	1	3	P78559	P78559 [607-620]	P78559 1xPhospho [S612(100)]	1	1615.65	2.10066e+06		High	High	3.611e-05	4.72e-08	3.93	32.73
FALSE	High	[K].DRLGSPLAVDEALR.[R]	1xPhospho [S5(100)]	4.21869e-05	3.79591e-05	1	1	1	Q7RTP6	Q7RTP6 [1306-1319]	Q7RTP6 1xPhospho [S1310(100)]	1	1591.78	919842		High	High	3.611e-05	2.295e-05	3.56	95.91
FALSE	High	[K].DRPHASGTDGDESEEDPPEHKPSK.[L]	1xPhospho [S13(99.5)]	0.00649754	0.000472586	1	1	2	Q96RS0	Q96RS0 [400-423]	Q96RS0 1xPhospho [S412(99.5)]	0	2697.11	616956		High	High	0.0002808	0.002969	2.02	23.43
FALSE	High	[K].DRPHASGTDGDESEEDPPEHKPSK.[L]	2xPhospho [S/T]	0.000456717	3.79591e-05	1	1	8	Q96RS0	Q96RS0 [400-423]		0	2777.07	1.32257e+06		High	High	3.611e-05	0.0002278	3.55	24.22
FALSE	High	[K].DRPVSQPSLVGSK.[E]	1xPhospho [S5(99.7)]	3.04921e-05	3.79591e-05	1	1	3	Q9H4A3	Q9H4A3 [163-175]	Q9H4A3 1xPhospho [S167(99.7)]	0	1449.71	3.37203e+06		High	High	3.611e-05	1.676e-05	4	52.78
FALSE	High	[K].DRQSPLHGNHITISHTQATGSR.[S]	1xPhospho [S4(100)]	2.50035e-09	3.79591e-05	1	1	1	Q86VQ1	Q86VQ1 [255-276]	Q86VQ1 1xPhospho [S258(100)]	1	2493.17	2.03308e+06		High	High	3.611e-05	1.914e-09	4.64	45.74
FALSE	High	[K].DRVLDDVSIRSPETK.[C]	1xPhospho [S11(100)]	1.69396e-05	3.79591e-05	1	1	1	Q12830	Q12830 [1290-1304]	Q12830 1xPhospho [S1300(100)]	2	1809.87	1.31693e+06		High	High	3.611e-05	9.499e-06	3.95	67.77
FALSE	High	[K].DRWPEVSPEDTQSLSLSEESPSK.[E]	1xPhospho [S20(99.6)]	1.7968e-08	3.79591e-05	1	1	2	P78559	P78559 [1184-1206]	P78559 1xPhospho [S1203(99.6)]	1	2683.18	9980099		High	High	3.611e-05	1.28e-08	6.8	97.58
FALSE	High	[K].DSDYVYPSLESDEDNPIFK.[S]	1xPhospho [S11(100)]	8.83925e-06	3.79591e-05	1	1	3	O75151	O75151 [872-890]	O75151 1xPhospho [S882(100)]	0	2312.95	1.36216e+06		High	High	3.611e-05	5.081e-06	3.77	118.22
FALSE	High	[K].DSEEFGENEEENVHSK.[E]	1xPhospho [S2(98.9)]	0.0896915	0.00334641	1	1	1	Q9NWH9	Q9NWH9 [125-140]	Q9NWH9 1xPhospho [S126(98.9)]	0	1958.73	98509.1		High	High	0.001911	0.03985	1.18	46.03
FALSE	High	[K].DSEPAADGPAASEDPSATESDLPNPHVGEVSVLSSGSPR.[L]	1xPhospho [S37(100)]	2.67439e-11	3.79591e-05	1	1	1	O14686	O14686 [12-50]	O14686 1xPhospho [S48(100)]	0	3911.71	3390266		High	High	3.611e-05	2.399e-11	8.61	101.05
FALSE	High	[K].DSFIENSSSNCTSGSSKPNSPSISPSILSNTEHK.[R]	1xCarbamidomethyl [C11]; 1xPhospho [S/T]	5.37728e-08	3.79591e-05	1	1	2	Q99700	Q99700 [842-875]		0	3675.61	3306586		High	High	3.611e-05	3.694e-08	4.56	91.71
FALSE	High	[K].DSFIENSSSNCTSGSSKPNSPSISPSILSNTEHK.[R]	1xCarbamidomethyl [C11]; 2xPhospho [S20(100); S24(100)]	4.52671e-09	3.79591e-05	1	1	2	Q99700	Q99700 [842-875]	Q99700 2xPhospho [S861(100); S865(100)]	0	3755.58	5.91602e+06		High	High	3.611e-05	3.386e-09	5.28	96.5
FALSE	High	[K].DSFIENSSSNCTSGSSKPNSPSISPSILSNTEHK.[R]	1xCarbamidomethyl [C11]; 3xPhospho [S20(95.4); S24(99.9); T/S]	0.0124156	0.000786774	1	1	2	Q99700	Q99700 [842-875]	Q99700 3xPhospho [S861(95.4); S865(99.9); T/S]	0	3835.54	2.66667e+06		High	High	0.0004554	0.005595	2.98	98.88
FALSE	High	[K].DSGNWDTSGSELSEGELEK.[R]	1xPhospho [S13(100)]	0.000212872	3.79591e-05	1	1	1	O75400	O75400 [926-944]	O75400 1xPhospho [S938(100)]	0	2119.83		No Quan Values	High	High	3.611e-05	0.0001095	3.29
FALSE	High	[K].DSGSDTASAIIPSTTPSVDSDDESVVK.[D]	1xPhospho [S24(99.5)]	1.89367e-07	3.79591e-05	1	1	1	Q6WKZ4	Q6WKZ4 [183-209]	Q6WKZ4 1xPhospho [S206(99.5)]	0	2760.2	23492722		High	High	3.611e-05	1.243e-07	5.48	98.95
FALSE	High	[K].DSGSSSPLPK.[Y]	1xPhospho [S]	0.00401166	0.000430573	1	1	1	Q86VQ1	Q86VQ1 [393-402]		0	1054.45	224144		High	High	0.0002577	0.001854	2.28	34.2
FALSE	High	[K].DSISAVSSEKVSPSK.[S]	1xPhospho [S12(99.6)]	1.20151e-06	3.79591e-05	1	1	1	P46821	P46821 [1241-1255]	P46821 1xPhospho [S1252(99.6)]	1	1600.75	2546283		High	High	3.611e-05	7.381e-07	4.11	50.14
FALSE	High	[K].DSLITPHVSR.[S]	1xPhospho [S9(100)]	0.0143982	0.000966999	2	7	2	P49792; Q99666	P49792 [2446-2455]; Q99666 [1470-1479]	P49792 1xPhospho [S2454(100)]; Q99666 1xPhospho [S1478(100)]	0	1204.57	3.25179e+06	Shared	High	High	0.0005561	0.006463	2.66	64.91
FALSE	High	[K].DSLITPHVSR.[S]	2xPhospho [T5(100); S9(100)]	0.082991	0.00318103	2	7	1	P49792; Q99666	P49792 [2446-2455]; Q99666 [1470-1479]	P49792 2xPhospho [T2450(100); S2454(100)]; Q99666 2xPhospho [T1474(100); S1478(100)]	0	1284.54	553849	Shared	High	High	0.001795	0.03675	2.84	70.44
FALSE	High	[K].DSLITPHVSRSSTPRESPCGK.[I]	1xCarbamidomethyl [C19]; 2xPhospho [S/T]	0.0409243	0.00186681	2	7	1	P49792; Q99666	P49792 [2446-2466]; Q99666 [1470-1490]		2	2471.08	240165	Shared	High	High	0.001076	0.01816	2.77	59.36
FALSE	High	[K].DSLSDDGVDLK.[T]	1xPhospho [S4(100)]	0.000776356	0.000192284	1	1	1	P07948	P07948 [10-20]	P07948 1xPhospho [S13(100)]	0	1243.51	11909380		High	High	0.0001234	0.0003811	3.45	71.46
FALSE	High	[K].DSNTLHLPTERFSPVRR.[F]	1xPhospho [T/S]	0.164102	0.00639428	1	1	1	Q9Y2K2	Q9Y2K2 [608-624]		2	2105.03	190691		High	High	0.003604	0.07513	1.75	83.26
FALSE	High	[K].DSPDSPEPPNK.[K]	1xPhospho [S5(100)]	3.76211e-05	3.79591e-05	1	1	3	Q9NVM9	Q9NVM9 [622-632]	Q9NVM9 1xPhospho [S626(100)]	0	1262.49	2.3508e+06		High	High	3.611e-05	2.048e-05	3.4	28.33
FALSE	High	[K].DSPDSPEPPNKKPLVEMDETPQVEK.[S]	1xOxidation [M17]; 1xPhospho [S2(99)]	0.00591795	0.000472586	1	1	1	Q9NVM9	Q9NVM9 [622-646]	Q9NVM9 1xPhospho [S623(99)]	1	2902.31	695060		High	High	0.0002808	0.00271	2.4	63.38
FALSE	High	[K].DSPDSPEPPNKKPLVEMDETPQVEK.[S]	1xPhospho [S2(100)]	1.31635e-08	3.79591e-05	1	1	2	Q9NVM9	Q9NVM9 [622-646]	Q9NVM9 1xPhospho [S623(100)]	1	2886.31	2.7248e+06		High	High	3.611e-05	9.467e-09	4.67	77.48
FALSE	High	[K].DSPGIPPSANAHQLFR.[G]	1xPhospho [S2(100)]	1.76001e-05	3.79591e-05	1	1	3	P51812	P51812 [368-383]	P51812 1xPhospho [S369(100)]	0	1786.83	832085		High	High	3.611e-05	9.872e-06	3.22	86.49
FALSE	High	[K].DSPVCPHFTTNGNENSSIEK.[T]	1xCarbamidomethyl [C5]; 1xDeamidated [N11]; 1xPhospho [S2(100)]	0.0381266	0.00178303	1	1	1	P50851	P50851 [978-997]	P50851 1xPhospho [S979(100)]	0	2313.93	252778		High	High	0.001006	0.0169	1.93	69.01
FALSE	High	[K].DSPVRDLLPTVNSLTR.[S]	1xPhospho [S2(100)]	0.0131567	0.000923711	1	1	1	Q6PGN9	Q6PGN9 [121-136]	Q6PGN9 1xPhospho [S122(100)]	1	1862.94	200809		High	High	0.0005321	0.005905	2.12	115.51
FALSE	High	[K].DSSEATGWEEPSPPSIR.[R]	1xPhospho [S12(100)]	0.00282911	0.000293515	1	1	1	Q9HCJ0	Q9HCJ0 [703-719]	Q9HCJ0 1xPhospho [S714(100)]	0	1924.8	447529		High	High	0.0001815	0.001324	2.59	90.82
FALSE	High	[K].DSSFFANPVEISPPYCSQGR.[Q]	1xCarbamidomethyl [C16]; 1xDeamidated [N7]; 1xPhospho [S12(100)]	7.43879e-05	3.79591e-05	1	1	3	Q8NCN2	Q8NCN2 [153-172]	Q8NCN2 1xPhospho [S164(100)]	0	2338.97	497900		High	High	3.611e-05	3.954e-05	2.84	116.83
FALSE	High	[K].DSSGQEDETQSSNDDPSQSVASQDAQEIIRPR.[R]	1xPhospho [S3(99.3)]	4.81593e-07	3.79591e-05	1	1	3	Q8N108	Q8N108 [120-151]	Q8N108 1xPhospho [S122(99.3)]	0	3556.49	2.74248e+06		High	High	3.611e-05	3.054e-07	3.19	85.57
FALSE	High	[K].DSSGQHVDVSPTSQR.[L]	1xPhospho [S10(100)]	0.131132	0.00502547	1	1	1	Q99798	Q99798 [550-564]	Q99798 1xPhospho [S559(100)]	0	1679.7	192563		High	High	0.002832	0.05904	1.53	35.64
FALSE	High	[K].DSSLLESDMK.[R]	1xPhospho [S3(100)]	0.00133216	0.000192284	1	1	1	O15381	O15381 [209-218]	O15381 1xPhospho [S211(100)]	0	1204.48	444952		High	High	0.0001234	0.0006402	2.43	68.95
FALSE	High	[K].DSSQEEDDIRDER.[R]	1xPhospho [S3(99.3)]	0.196368	0.00732802	1	1	1	Q9Y462	Q9Y462 [297-309]	Q9Y462 1xPhospho [S299(99.3)]	1	1673.63	153831		High	High	0.004154	0.09142	1.04	37.54
FALSE	High	[K].DSSSPGHDSPLDSKITPQKR.[H]	3xPhospho [S3(99.1); S4(99.1); T16(99.1)]	0.232631	0.00854782	1	1	1	Q7Z2Z1	Q7Z2Z1 [1159-1178]	Q7Z2Z1 3xPhospho [S1161(99.1); S1162(99.1); T1174(99.1)]	2	2391.96	247839		High	High	0.004861	0.1108	1.52	49.17
FALSE	High	[K].DSTDSPGSENRAPSPHVVQENLHSEVVEVCTSSTLK.[T]	1xCarbamidomethyl [C30]; 1xPhospho [S14(97.7)]	1.13445e-06	3.79591e-05	1	1	1	O75592	O75592 [2907-2942]	O75592 1xPhospho [S2920(97.7)]	1	3972.79	479614		High	High	3.611e-05	6.995e-07	2.88	96.27
FALSE	High	[K].DSTSQHDDDNISTTSGFSSR.[A]	1xPhospho [S/T]	0.00125136	0.000192284	1	1	1	P49790	P49790 [171-190]		0	2236.86	318634		High	High	0.0001234	0.0006029	2.86	52.65
FALSE	High	[K].DSTSQHDDDNISTTSGFSSRASDK.[D]	2xPhospho [S22(99.7); S/T]	0.0126131	0.000786774	1	1	1	P49790	P49790 [171-194]	P49790 2xPhospho [S192(99.7); S/T]	1	2718.02	346826		High	High	0.0004554	0.005666	3.1	49.98
FALSE	High	[K].DTDGGPKEEESPV.[-]	1xPhospho [S11(100)]	0.00542101	0.000472586	1	1	1	P53985	P53985 [488-500]	P53985 1xPhospho [S498(100)]	1	1439.56	1.37703e+06		High	High	0.0002808	0.002492	3.13	35.99
FALSE	High	[K].DTDSDREAGTETGGENNDK.[E]	1xDeamidated [N17]; 1xPhospho [T/S]	0.123124	0.00464908	1	1	1	Q15910	Q15910 [377-395]		1	2091.76	40727.7		High	High	0.002601	0.05534	1.02	19.79
FALSE	High	[K].DTDSDREAGTETGGENNDKEEEEK.[K]	1xPhospho [T/S]	1.46314e-11	3.79591e-05	1	1	2	Q15910	Q15910 [377-400]		2	2735.04	1480355		High	High	3.611e-05	1.337e-11	5.02	23.11
FALSE	High	[K].DTDVEEGSEVEDERPAWNSK.[L]	1xPhospho [S8(100)]	3.26903e-09	3.79591e-05	1	1	2	Q9H2J7	Q9H2J7 [48-67]	Q9H2J7 1xPhospho [S55(100)]	0	2371.96	10722905		High	High	3.611e-05	2.472e-09	5.74	69.4
FALSE	High	[K].DTGSPPASEGPTDGSR.[E]	1xPhospho [S4(100)]	8.70318e-05	3.79591e-05	1	1	1	Q969R8	Q969R8 [217-232]	Q969R8 1xPhospho [S220(100)]	0	1610.63	186127		High	High	3.611e-05	4.61e-05	2.53	30.89
FALSE	High	[K].DTHEDHDTSTENTDESNHDPQFEPIVSLPEQEIK.[T]	1xDeamidated [N]; 1xPhospho [T/S]	6.83229e-09	3.79591e-05	1	1	4	P43487	P43487 [6-39]		0	4014.67	7.55025e+06		High	High	3.611e-05	5.04e-09	4.5	104.02
FALSE	High	[K].DTHEDHDTSTENTDESNHDPQFEPIVSLPEQEIK.[T]	1xDeamidated [Q21]; 2xPhospho [T/S]	1.26707e-09	3.79591e-05	1	1	1	P43487	P43487 [6-39]		0	4094.63		No Quan Values	High	High	3.611e-05	9.906e-10	5.35
FALSE	High	[K].DTHEDHDTSTENTDESNHDPQFEPIVSLPEQEIK.[T]	1xPhospho [T/S]	5.58948e-11	3.79591e-05	1	1	3	P43487	P43487 [6-39]		0	4013.68	49319052		High	High	3.611e-05	4.875e-11	4.55	102.98
FALSE	High	[K].DTHEDHDTSTENTDESNHDPQFEPIVSLPEQEIK.[T]	2xDeamidated [N17; Q21]; 1xPhospho [T/S]	0.000169785	3.79591e-05	1	1	1	P43487	P43487 [6-39]		0	4015.65		No Quan Values	High	High	3.611e-05	8.775e-05	2.44
FALSE	High	[K].DTHEDHDTSTENTDESNHDPQFEPIVSLPEQEIK.[T]	2xPhospho [T8(99.6); S/T]	1.08697e-08	3.79591e-05	1	1	3	P43487	P43487 [6-39]	P43487 2xPhospho [T13(99.6); S/T]	0	4093.65	1.26637e+07		High	High	3.611e-05	7.882e-09	4.65	107.21
FALSE	High	[K].DTIIDVVGAPLTPNSR.[K]	1xPhospho [T12(100)]	2.67217e-06	3.79591e-05	1	1	1	Q9NPF5	Q9NPF5 [434-449]	Q9NPF5 1xPhospho [T445(100)]	0	1747.86	858457		High	High	3.611e-05	1.598e-06	4.26	111.91
FALSE	High	[K].DTIIDVVGAPLTPNSRK.[R]	1xDeamidated [N14]; 1xPhospho [T12(99.6)]	0.00234371	0.000242204	1	1	1	Q9NPF5	Q9NPF5 [434-450]	Q9NPF5 1xPhospho [T445(99.6)]	1	1876.94	131946		High	High	0.0001518	0.001104	2.36	103.54
FALSE	High	[K].DTLRTPPR.[E]	1xPhospho [T2(99.7)]	0.155264	0.0060651	1	1	1	Q9UQ35	Q9UQ35 [1204-1211]	Q9UQ35 1xPhospho [T1205(99.7)]	1	1035.5	1.4606e+06		High	High	0.003399	0.07075	1.93	34.47
FALSE	High	[K].DTLRTPPRER.[S]	1xPhospho [T5(100)]	0.210479	0.00790186	1	1	1	Q9UQ35	Q9UQ35 [1204-1213]	Q9UQ35 1xPhospho [T1208(100)]	2	1320.64	8661126		High	High	0.004421	0.09873	1.54	30.5
FALSE	High	[K].DTLSNPQSPQPSPYNSPKPQHK.[V]	1xDeamidated [Q7]; 2xPhospho [S8(100); S16(100)]	0.000379796	3.79591e-05	1	1	1	Q96PU5	Q96PU5 [472-493]	Q96PU5 2xPhospho [S479(100); S487(100)]	0	2608.11	510187		High	High	3.611e-05	0.0001907	3.44	48.07
FALSE	High	[K].DTLSNPQSPQPSPYNSPKPQHK.[V]	1xPhospho [T/S/Y]	7.80538e-06	3.79591e-05	1	1	2	Q96PU5	Q96PU5 [472-493]		0	2527.16	342791		High	High	3.611e-05	4.494e-06	3.29	50.11
FALSE	High	[K].DTLSNPQSPQPSPYNSPKPQHK.[V]	3xPhospho [S8(100); S12(100); Y/S/T]	1.01547e-05	3.79591e-05	1	1	1	Q96PU5	Q96PU5 [472-493]	Q96PU5 3xPhospho [S479(100); S483(100); Y/S/T]	0	2687.09	481940		High	High	3.611e-05	5.805e-06	4.55	46.7
FALSE	High	[K].DTQSPSTCSEGLLGWSQK.[D]	1xCarbamidomethyl [C8]; 1xDeamidated [Q3]; 1xPhospho [S/T]	0.00109464	0.000192284	1	1	1	Q9C0C2	Q9C0C2 [709-726]		0	2061.85	958776		High	High	0.0001234	0.0005296	3.08	99.04
FALSE	High	[K].DTREEDGADASEEDLTR.[A]	1xPhospho [S11(100)]	3.30709e-05	3.79591e-05	1	1	1	Q86X53	Q86X53 [228-244]	Q86X53 1xPhospho [S238(100)]	1	1988.77	1.62909e+06		High	High	3.611e-05	1.812e-05	3.72	43.12
FALSE	High	[K].DTSATSQSVNGSPQAEQPSLESTSK.[E]	1xDeamidated [N10]; 1xPhospho [S12(100)]	9.28269e-10	3.79591e-05	1	1	3	Q86WB0	Q86WB0 [51-75]	Q86WB0 1xPhospho [S62(100)]	0	2617.11	2.68755e+06		High	High	3.611e-05	7.332e-10	5.46	57.79
FALSE	High	[K].DTSATSQSVNGSPQAEQPSLESTSK.[E]	1xPhospho [S12(100)]	2.25013e-08	3.79591e-05	1	1	2	Q86WB0	Q86WB0 [51-75]	Q86WB0 1xPhospho [S62(100)]	0	2616.13	3.979e+06		High	High	3.611e-05	1.594e-08	6.06	56.4
FALSE	High	[K].DTSDVEPTAPMEEPTVVEESQGTPEEESPAK.[V]	1xPhospho [T23(100)]	2.92823e-09	3.79591e-05	1	1	1	Q5JVS0	Q5JVS0 [246-276]	Q5JVS0 1xPhospho [T268(100)]	0	3395.42	852202		High	High	3.611e-05	2.227e-09	5.15	92.37
FALSE	High	[K].DTSENADGQSDENKDDYTIPDEYR.[I]	1xPhospho [S10(100)]	0.026775	0.0013945	1	1	1	P43243	P43243 [757-780]	P43243 1xPhospho [S766(100)]	1	2857.1	701583		High	High	0.0008161	0.0119	2.13	73.89
FALSE	High	[K].DTTSFEDISPQGVSDDSSTGSR.[V]	1xPhospho [T3(98.6)]	1.06522e-05	3.79591e-05	1	1	2	Q3V6T2	Q3V6T2 [1558-1579]	Q3V6T2 1xPhospho [T1560(98.6)]	0	2367.95	999850		High	High	3.611e-05	6.075e-06	3.08	83.09
FALSE	High	[K].DTVIIVSEPSEDEESQGLPTMAR.[R]	1xOxidation [M21]; 2xPhospho [S7(100); S10(100)]	0.000271665	3.79591e-05	1	1	1	Q9H4L7	Q9H4L7 [118-140]	Q9H4L7 2xPhospho [S124(100); S127(100)]	0	2679.11		No Quan Values	High	High	3.611e-05	0.0001381	2.26
FALSE	High	[K].DTVIIVSEPSEDEESQGLPTMAR.[R]	2xPhospho [S7(100); S10(100)]	7.37385e-07	3.79591e-05	1	1	1	Q9H4L7	Q9H4L7 [118-140]	Q9H4L7 2xPhospho [S124(100); S127(100)]	0	2663.12	3578199		High	High	3.611e-05	4.606e-07	4.56	109.51
FALSE	High	[K].DVEFQDGWPRSPGR.[A]	1xPhospho [S11(100)]	0.00340514	0.000390521	1	1	1	O60292	O60292 [148-161]	O60292 1xPhospho [S158(100)]	1	1725.74	333208		High	High	0.0002364	0.001587	2.75	85.3
FALSE	High	[K].DVNSSSPVMLAFK.[S]	1xPhospho [S6(100)]	8.96703e-06	3.79591e-05	1	1	2	Q99598	Q99598 [28-40]	Q99598 1xPhospho [S33(100)]	0	1474.66	2.5368e+06		High	High	3.611e-05	5.141e-06	4.05	103.64
FALSE	High	[K].DVPGGGPSSSAPAGAEADGPKASPEARPQIPTKPR.[V]	1xPhospho [S23(100)]	4.35604e-08	3.79591e-05	1	1	2	Q8N3F8	Q8N3F8 [251-285]	Q8N3F8 1xPhospho [S273(100)]	1	3432.65	2.47339e+06		High	High	3.611e-05	3.009e-08	3.7	65.32
FALSE	High	[K].DVTLSPVK.[A]	1xPhospho [S5(100)]	0.0186472	0.00118694	1	1	1	Q8NFC6	Q8NFC6 [1527-1534]	Q8NFC6 1xPhospho [S1531(100)]	0	938.459	8150723		High	High	0.0006787	0.008335	2.01	62.76
FALSE	High	[K].DVTPPPETEVVLIK.[N]	1xPhospho [T3(100)]	7.69977e-08	3.79591e-05	1	1	4	P27816	P27816 [519-532]	P27816 1xPhospho [T521(100)]	0	1616.82	1.49473e+07		High	High	3.611e-05	5.207e-08	4.68	106.31
FALSE	High	[K].DWEDDSDEDMSNFDR.[F]	1xDeamidated [N12]; 1xPhospho [S6(100)]	0.00460299	0.000430573	1	1	1	Q15185	Q15185 [108-122]	Q15185 1xPhospho [S113(100)]	0	1956.61	334683		High	High	0.0002577	0.00212	2.37	89.13
FALSE	High	[K].DWEDDSDEDMSNFDR.[F]	1xOxidation [M10]; 1xPhospho [S6(100)]	6.11531e-06	3.79591e-05	1	1	51	Q15185	Q15185 [108-122]	Q15185 1xPhospho [S113(100)]	0	1971.62	4.08589e+07		High	High	3.611e-05	3.555e-06	3.22	67.74
FALSE	High	[K].DWEDDSDEDMSNFDR.[F]	1xPhospho [S6(100)]	1.09203e-07	3.79591e-05	1	1	11	Q15185	Q15185 [108-122]	Q15185 1xPhospho [S113(100)]	0	1955.63	1.25628e+07		High	High	3.611e-05	7.304e-08	4.38	86.18
FALSE	High	[K].DWSNLAGKNYIILNMTENIDCEVFR.[Q]	1xCarbamidomethyl [C21]; 1xDeamidated [N14]; 3xPhospho [S3(100); Y10(100); T16(100)]	0.0896915	0.00334641	1	1	1	Q9NZ53	Q9NZ53 [382-406]	Q9NZ53 3xPhospho [S384(100); Y391(100); T397(100)]	1	3256.32		No Quan Values	High	High	0.001911	0.03991	1.64
FALSE	High	[K].DYDVYSDNDICSQESEDNFAK.[E]	1xCarbamidomethyl [C11]; 1xPhospho [S6(100)]	1.64787e-06	3.79591e-05	1	1	2	Q8N5P1	Q8N5P1 [72-92]	Q8N5P1 1xPhospho [S77(100)]	0	2593.95	3.12354e+06		High	High	3.611e-05	1.001e-06	4.23	89.53
FALSE	High	[K].DYEIESQNPLASPTNTLLGSAK.[E]	1xDeamidated [N]; 1xPhospho [S12(100)]	1.051e-07	3.79591e-05	1	1	3	Q7Z417	Q7Z417 [618-639]	Q7Z417 1xPhospho [S629(100)]	0	2429.11	683482		High	High	3.611e-05	7.033e-08	4.55	118.01
FALSE	High	[K].DYEIESQNPLASPTNTLLGSAK.[E]	1xPhospho [S12(100)]	3.3652e-11	3.79591e-05	1	1	3	Q7Z417	Q7Z417 [618-639]	Q7Z417 1xPhospho [S629(100)]	0	2428.13	6.24902e+06		High	High	3.611e-05	2.984e-11	7.62	116.59
FALSE	High	[K].DYGNSPLHR.[F]	1xPhospho [S5(100)]	0.0656535	0.00267464	1	1	1	P26599	P26599 [429-437]	P26599 1xPhospho [S433(100)]	0	1138.47	267511		High	High	0.001519	0.0291	1.81	34.39
FALSE	High	[K].DYLLSESEDEGDNDGERK.[H]	1xPhospho [S7(100)]	3.99582e-07	3.79591e-05	1	1	2	Q9BVJ6	Q9BVJ6 [25-42]	Q9BVJ6 1xPhospho [S31(100)]	1	2150.84	2.48377e+06		High	High	3.611e-05	2.552e-07	4.17	68.1
FALSE	High	[K].DYLLSESEDEGDNDGERK.[H]	2xPhospho [S5(100); S7(100)]	1.25483e-08	3.79591e-05	1	1	6	Q9BVJ6	Q9BVJ6 [25-42]	Q9BVJ6 2xPhospho [S29(100); S31(100)]	1	2230.81	5131094		High	High	3.611e-05	9.062e-09	4.82	68.42
FALSE	High	[K].DYNASASTISPPSSMEEDK.[F]	1xPhospho [S10(100)]	0.00170539	0.000192284	1	1	2	P46821	P46821 [1199-1217]	P46821 1xPhospho [S1208(100)]	0	2108.84	439557		High	High	0.0001234	0.0008131	2.47	75.36
FALSE	High	[K].EAAGEGPALYEDPPDQKTSPSGKPATLK.[I]	1xPhospho [T/S/Y]	7.0593e-05	3.79591e-05	1	1	2	P27695	P27695 [36-63]		1	2934.38	576643		High	High	3.611e-05	3.771e-05	2.77	68.88
FALSE	High	[K].EAAGPAPSPMR.[A]	1xOxidation [M10]; 1xPhospho [S8(100)]	0.082991	0.00318103	1	1	1	Q12834	Q12834 [34-44]	Q12834 1xPhospho [S41(100)]	0	1179.49	850789		High	High	0.001795	0.03686	1.59	29.06
FALSE	High	[K].EAAGPAPSPMR.[A]	1xPhospho [S8(100)]	0.000124844	3.79591e-05	1	1	2	Q12834	Q12834 [34-44]	Q12834 1xPhospho [S41(100)]	0	1163.49	2.36931e+06		High	High	3.611e-05	6.517e-05	3.05	43.56
FALSE	High	[K].EAASSSSGTQPAPPAPASPWDSK.[K]	1xPhospho [S18(100)]	6.76513e-07	3.79591e-05	1	1	3	Q9H7N4	Q9H7N4 [531-553]	Q9H7N4 1xPhospho [S548(100)]	0	2306	3052765		High	High	3.611e-05	4.25e-07	3.8	73.19
FALSE	High	[K].EAASSSSGTQPAPPAPASPWDSKK.[H]	1xPhospho [S18(100)]	2.30463e-08	3.79591e-05	1	1	1	Q9H7N4	Q9H7N4 [531-554]	Q9H7N4 1xPhospho [S548(100)]	1	2434.09	2.26208e+06		High	High	3.611e-05	1.631e-08	5.43	64.63
FALSE	High	[K].EAATQEDPEQLPELEAHGVSESEGEERPVAEEEILLR.[E]	1xPhospho [S/T]	2.69307e-05	3.79591e-05	1	1	1	Q9BVJ6	Q9BVJ6 [386-422]		0	4195.92		No Quan Values	High	High	3.611e-05	1.484e-05	4.34
FALSE	High	[K].EAATQEDPEQLPELEAHGVSESEGEERPVAEEEILLR.[E]	2xDeamidated [Q5; Q10]; 1xPhospho [S/T]	7.5845e-06	3.79591e-05	1	1	1	Q9BVJ6	Q9BVJ6 [386-422]		0	4197.89	84200		High	High	3.611e-05	4.375e-06	3.92	110.82
FALSE	High	[K].EADDDEEVDDNIPEMPSPK.[K]	1xOxidation [M15]; 1xPhospho [S17(100)]	1.45505e-06	3.79591e-05	1	1	3	P26358	P26358 [698-716]	P26358 1xPhospho [S714(100)]	0	2240.84	5.21831e+06		High	High	3.611e-05	8.903e-07	4.1	66.02
FALSE	High	[K].EADDDEEVDDNIPEMPSPK.[K]	1xPhospho [S17(100)]	1.85734e-06	3.79591e-05	1	1	5	P26358	P26358 [698-716]	P26358 1xPhospho [S714(100)]	0	2224.85	17136768		High	High	3.611e-05	1.124e-06	4.45	88.12
FALSE	High	[K].EADDDEEVDDNIPEMPSPKK.[M]	1xOxidation [M15]; 1xPhospho [S17(100)]	3.2515e-06	3.79591e-05	1	1	2	P26358	P26358 [698-717]	P26358 1xPhospho [S714(100)]	1	2368.94	2.04616e+06		High	High	3.611e-05	1.937e-06	3.99	58.07
FALSE	High	[K].EADDDEEVDDNIPEMPSPKK.[M]	1xPhospho [S17(100)]	4.15358e-10	3.79591e-05	1	1	2	P26358	P26358 [698-717]	P26358 1xPhospho [S714(100)]	1	2352.94	10759460		High	High	3.611e-05	3.379e-10	4.67	78.38
FALSE	High	[K].EADEEGGENGPADQGFQPQEEEEREDSDTEEQVPEALER.[K]	1xDeamidated [N9]; 1xPhospho [S/T]	1.94588e-05	3.79591e-05	1	1	1	Q9NU22	Q9NU22 [4989-5027]		1	4455.77	2.67587e+06		High	High	3.611e-05	1.089e-05	2.98	90.16
FALSE	High	[K].EADEEGGENGPADQGFQPQEEEEREDSDTEEQVPEALER.[K]	1xPhospho [S/T]	3.64726e-06	3.79591e-05	1	1	1	Q9NU22	Q9NU22 [4989-5027]		1	4454.78	14492098		High	High	3.611e-05	2.154e-06	3.06	89.41
FALSE	High	[K].EADEEGGENGPADQGFQPQEEEEREDSDTEEQVPEALER.[K]	2xDeamidated [Q17; Q19]; 1xPhospho [S/T]	6.67071e-09	3.79591e-05	1	1	1	Q9NU22	Q9NU22 [4989-5027]		1	4456.75		No Quan Values	High	High	3.611e-05	4.917e-09	4.91
FALSE	High	[K].EADESTGSGDGPIK.[S]	1xPhospho [S8(100)]	6.60404e-05	3.79591e-05	1	1	1	O14967	O14967 [587-600]	O14967 1xPhospho [S594(100)]	0	1442.57	482461		High	High	3.611e-05	3.533e-05	2.46	35.82
FALSE	High	[K].EADLPMTAASHSSAFTPVTAAASPVSLPR.[T]	1xPhospho [S23(100)]	7.27393e-12	3.79591e-05	1	1	1	Q9Y4B6	Q9Y4B6 [873-901]	Q9Y4B6 1xPhospho [S895(100)]	0	2962.4	1.56764e+06		High	High	3.611e-05	6.828e-12	6.87	111.76
FALSE	High	[K].EAEADLSFDSYHSTQTDLGPSLGKPGETSPPDSK.[S]	1xPhospho [T/S/Y]	0.00401166	0.000430573	1	1	1	Q9P0K7	Q9P0K7 [377-410]		0	3643.6		No Quan Values	High	High	0.0002577	0.001856	3.16
FALSE	High	[K].EAEEESSGGEEEDEDENIEVVYSK.[A]	2xPhospho [S6(100); S7(100)]	4.17236e-08	3.79591e-05	1	1	18	P55010	P55010 [384-407]	P55010 2xPhospho [S389(100); S390(100)]	0	2862.03	3.65285e+06		High	High	3.611e-05	2.886e-08	4.82	85.85
FALSE	High	[K].EAEEGEDDRDSANGEDDS.[-]	1xDeamidated [N13]; 1xPhospho [S11(100)]	0.00113944	0.000192284	1	1	1	P07910	P07910 [289-306]	P07910 1xPhospho [S299(100)]	1	2020.64	201184		High	High	0.0001234	0.0005502	2.46	22.97
FALSE	High	[K].EAEEGEDDRDSANGEDDS.[-]	1xPhospho [S11(100)]	6.83229e-09	3.79591e-05	1	1	4	P07910	P07910 [289-306]	P07910 1xPhospho [S299(100)]	1	2019.66	1.4851e+06		High	High	3.611e-05	5.048e-09	4.98	20.72
FALSE	High	[K].EAEEGPTGASESQDSPRK.[L]	1xPhospho [S15(99.4)]	0.00588906	0.000472586	1	1	2	Q5TCZ1	Q5TCZ1 [533-550]	Q5TCZ1 1xPhospho [S547(99.4)]	1	1954.8	469697		High	High	0.0002808	0.002696	2.52	25.22
FALSE	High	[K].EAEFSDPENTR.[T]	1xPhospho [S5(100)]	0.00384535	0.000430573	1	1	1	Q5T481	Q5T481 [872-882]	Q5T481 1xPhospho [S876(100)]	0	1374.52	3478957		High	High	0.0002577	0.001782	2.06	49.05
FALSE	High	[K].EAENQGLDISSPGMSGHR.[Q]	1xOxidation [M14]; 1xPhospho [S11(100)]	6.44893e-07	3.79591e-05	1	1	1	Q15545	Q15545 [191-208]	Q15545 1xPhospho [S201(100)]	0	1980.81	599117		High	High	3.611e-05	4.058e-07	3.13	51.66
FALSE	High	[K].EAENQGLDISSPGMSGHR.[Q]	1xPhospho [S11(99.3)]	1.19578e-06	3.79591e-05	1	1	2	Q15545	Q15545 [191-208]	Q15545 1xPhospho [S201(99.3)]	0	1964.82	1.6997e+06		High	High	3.611e-05	7.376e-07	3.46	63.42
FALSE	High	[K].EAFEQPQTSSTPPRDLDSK.[A]	1xPhospho [T11(99.5)]	2.47583e-07	3.79591e-05	1	1	3	P52564	P52564 [18-36]	P52564 1xPhospho [T28(99.5)]	1	2212.98	2.56884e+06		High	High	3.611e-05	1.61e-07	4.57	63.32
FALSE	High	[K].EAFLVLSDEEDISGEK.[D]	1xPhospho [S7(100)]	0.00029412	3.79591e-05	1	1	1	Q6VMQ6	Q6VMQ6 [490-505]	Q6VMQ6 1xPhospho [S496(100)]	0	1860.82	709436		High	High	3.611e-05	0.000149	3.02	110.54
FALSE	High	[K].EAGLSQSHDDLSNATATPSVR.[K]	1xPhospho [S/T]	0.0180478	0.00118694	1	1	1	O14523	O14523 [656-676]		0	2235.99		No Quan Values	High	High	0.0006787	0.00809	2.24
FALSE	High	[K].EAINGSGNAENR.[E]	1xPhospho [S6(100)]	0.260635	0.00914203	1	1	1	Q5TCQ9	Q5TCQ9 [246-257]	Q5TCQ9 1xPhospho [S251(100)]	0	1311.53	152678144		High	High	0.005204	0.1267	1.48	52.66
FALSE	High	[K].EAKPGAAEPEVGVPSSLSPSSPSSSWTETDVEER.[V]	1xPhospho [S21(99.5)]	1.12401e-08	3.79591e-05	1	1	1	Q6L8Q7	Q6L8Q7 [200-233]	Q6L8Q7 1xPhospho [S220(99.5)]	0	3579.6	2648982		High	High	3.611e-05	8.159e-09	5.56	99.59
FALSE	High	[K].EALNIIGDISTSTVSTPVPPPVDDTWLQSASSHSPTPQR.[R]	1xPhospho [S/T]	4.07306e-07	3.79591e-05	1	1	1	P50570	P50570 [731-769]		0	4181.01		No Quan Values	High	High	3.611e-05	2.604e-07	5.69
FALSE	High	[K].EANANGSSPEPVK.[A]	1xDeamidated [N5]; 1xPhospho [S]	0.00462501	0.000430573	1	1	3	Q3KQU3	Q3KQU3 [735-747]		0	1380.57	263778		High	High	0.0002577	0.002131	1.99	28.26
FALSE	High	[K].EANANGSSPEPVK.[A]	1xPhospho [S8(99.5)]	0.00662735	0.000472586	1	1	1	Q3KQU3	Q3KQU3 [735-747]	Q3KQU3 1xPhospho [S742(99.5)]	0	1379.58	122899		High	High	0.0002808	0.003028	1.79	27.07
FALSE	High	[K].EANLQQNEEKNHSDSSTSESEVSSVSPLK.[N]	1xDeamidated [N11]; 1xPhospho [S26(100)]	2.23999e-10	3.79591e-05	1	1	1	Q9NY27	Q9NY27 [201-229]	Q9NY27 1xPhospho [S226(100)]	1	3241.4	546167		High	High	3.611e-05	1.859e-10	4.9	60.38
FALSE	High	[K].EAPAEGEAAEPGSPTAAEGEAASAASSTSSPK.[A]	1xPhospho [S13(99.6)]	5.48273e-10	3.79591e-05	1	1	3	P29966	P29966 [106-137]	P29966 1xPhospho [S118(99.6)]	0	2995.27	4.11752e+06		High	High	3.611e-05	4.423e-10	6.48	73.44
FALSE	High	[K].EAPAEGEAAEPGSPTAAEGEAASAASSTSSPK.[A]	2xPhospho [S26(98.3); S27(98.3)]	2.09392e-07	3.79591e-05	1	1	2	P29966	P29966 [106-137]	P29966 2xPhospho [S131(98.3); S132(98.3)]	0	3075.24	1.3019e+06		High	High	3.611e-05	1.372e-07	3.89	63.14
FALSE	High	[K].EAPSPTLR.[R]	1xPhospho [S4(100)]	0.0203558	0.00127633	1	1	1	P25054	P25054 [2446-2453]	P25054 1xPhospho [S2449(100)]	0	950.434	699446		High	High	0.0007288	0.009105	1.39	41.22
FALSE	High	[K].EAQSSQATPVQTSQPDSSNIVKVSPR.[E]	1xPhospho [S24(100)]	4.07425e-09	3.79591e-05	1	1	1	Q8IZH2	Q8IZH2 [1622-1647]	Q8IZH2 1xPhospho [S1645(100)]	1	2821.34	624904		High	High	3.611e-05	3.057e-09	5.03	70.81
FALSE	High	[K].EASCDESDVGTNDYDMEHSTVK.[E]	1xCarbamidomethyl [C4]; 1xPhospho [S3(100)]	6.26911e-10	3.79591e-05	1	1	1	Q99592	Q99592 [277-298]	Q99592 1xPhospho [S279(100)]	0	2568.94	441433		High	High	3.611e-05	5.031e-10	4.3	59.66
FALSE	High	[K].EASENETDMEDPR.[E]	1xPhospho [S3(100)]	0.000811893	0.000192284	1	1	1	Q8WXH0	Q8WXH0 [6359-6371]	Q8WXH0 1xPhospho [S6361(100)]	0	1602.56	8880587		High	High	0.0001234	0.0003978	3.23	40.31
FALSE	High	[K].EASENETDMEDPREIQTDSWR.[K]	1xOxidation [M9]; 1xPhospho [S3(100)]	0.000247381	3.79591e-05	1	1	1	Q8WXH0	Q8WXH0 [6359-6379]	Q8WXH0 1xPhospho [S6361(100)]	1	2634.03	430689		High	High	3.611e-05	0.0001265	2.23	72.1
FALSE	High	[K].EASENETDMEDPREIQTDSWR.[K]	1xPhospho [S3(100)]	8.30626e-06	3.79591e-05	1	1	1	Q8WXH0	Q8WXH0 [6359-6379]	Q8WXH0 1xPhospho [S6361(100)]	1	2618.03	1.45658e+06		High	High	3.611e-05	4.775e-06	3.54	83.76
FALSE	High	[K].EASPESEDEEEALPCTDWEN.[-]	1xCarbamidomethyl [C15]; 1xPhospho [S/T]	0.000614272	9.54955e-05	1	1	4	Q8N9B5	Q8N9B5 [969-988]		0	2416.86	1.17261e+06		High	High	6.965e-05	0.000304	2.98	97.9
FALSE	High	[K].EASPLPAESASAGATLRPLLLSGHGAR.[E]	1xPhospho [S3(100)]	3.5627e-08	3.79591e-05	1	1	1	P35548	P35548 [61-87]	P35548 1xPhospho [S63(100)]	0	2709.37	960495		High	High	3.611e-05	2.475e-08	3.7	104.08
FALSE	High	[K].EASRSSPVEFECINEK.[K]	1xCarbamidomethyl [C12]; 1xPhospho [S3(98.5)]	0.000636911	9.54955e-05	1	1	1	O75131	O75131 [238-253]	O75131 1xPhospho [S240(98.5)]	1	1961.83	693137		High	High	6.965e-05	0.0003138	3.02	69.1
FALSE	High	[K].EASTTAAAPGEETSPVQVPAR.[A]	1xPhospho [T/S]	0.000140536	3.79591e-05	1	1	1	Q5SXM2	Q5SXM2 [613-633]		0	2148.98	682273		High	High	3.611e-05	7.322e-05	2.59	65.66
FALSE	High	[K].EATAQKPTGSVGSTVTTPPPLVR.[G]	1xPhospho [T3(100)]	0.00594699	0.000472586	1	1	2	Q86YP4	Q86YP4 [173-195]	Q86YP4 1xPhospho [T175(100)]	0	2374.2	629256		High	High	0.0002808	0.002723	2.31	80.23
FALSE	High	[K].EATNTTSEPSAPSQDLLDLSPSPR.[M]	1xPhospho [S22(100)]	1.22474e-06	3.79591e-05	1	1	3	O75674	O75674 [302-325]	O75674 1xPhospho [S323(100)]	0	2593.17	3.26946e+06		High	High	3.611e-05	7.533e-07	6.09	102.74
FALSE	High	[K].EAYSGCSGPVDSECPPPPSSPVHK.[A]	2xCarbamidomethyl [C6; C14]; 1xPhospho [S19(99.6)]	2.1353e-10	3.79591e-05	1	1	1	Q8N556	Q8N556 [246-269]	Q8N556 1xPhospho [S264(99.6)]	0	2621.07	1.85534e+06		High	High	3.611e-05	1.78e-10	4.6	58.17
FALSE	High	[K].ECINAAPDSPSK.[Q]	1xCarbamidomethyl [C2]; 1xDeamidated [N4]; 1xPhospho [S9(99.3)]	0.00905061	0.000648522	1	1	2	Q7Z569	Q7Z569 [109-120]	Q7Z569 1xPhospho [S117(99.3)]	0	1369.53	1.13304e+06		High	High	0.000378	0.004101	2.3	40.48
FALSE	High	[K].ECLSLDPEER.[K]	1xCarbamidomethyl [C2]; 1xPhospho [S4(100)]	0.0124156	0.000786774	1	1	1	Q8NI08	Q8NI08 [438-447]	Q8NI08 1xPhospho [S441(100)]	0	1327.52	633795		High	High	0.0004554	0.005588	2.37	71.86
FALSE	High	[K].ECPDQLGPSPK.[R]	1xCarbamidomethyl [C2]; 1xDeamidated [Q5]; 1xPhospho [S9(100)]	0.0749457	0.00288289	1	1	1	Q15596	Q15596 [21-31]	Q15596 1xPhospho [S29(100)]	0	1308.52	207759		High	High	0.001657	0.03326	1.63	50.49
FALSE	High	[K].ECPDQLGPSPK.[R]	1xCarbamidomethyl [C2]; 1xPhospho [S9(100)]	0.00761999	0.000516959	1	1	1	Q15596	Q15596 [21-31]	Q15596 1xPhospho [S29(100)]	0	1307.53	1.34868e+06		High	High	0.0003054	0.003468	2.51	46.34
FALSE	High	[K].ECSEAMEVETSVISIDSPQK.[L]	1xCarbamidomethyl [C2]; 1xOxidation [M6]; 1xPhospho [S/T]	0.00106102	0.000192284	1	1	1	Q12888	Q12888 [711-730]		0	2334.97		No Quan Values	High	High	0.0001234	0.0005137	1.76
FALSE	High	[K].EDASHQEALGNLPSPSEHK.[L]	1xDeamidated [N11]; 1xPhospho [S14(99.5)]	0.184063	0.00696489	1	1	1	Q8TER5	Q8TER5 [406-424]	Q8TER5 1xPhospho [S419(99.5)]	0	2126.9		No Quan Values	High	High	0.003957	0.08536	2.62
FALSE	High	[K].EDDDVIVNKPHVSDEEEEEPPFYHHPFK.[L]	1xDeamidated [N8]; 1xPhospho [S13(100)]	6.38748e-05	3.79591e-05	1	1	1	P18583	P18583 [2117-2144]	P18583 1xPhospho [S2129(100)]	0	3458.47		No Quan Values	High	High	3.611e-05	3.415e-05	4.84
FALSE	High	[K].EDDDVIVNKPHVSDEEEEEPPFYHHPFK.[L]	1xPhospho [S13(100)]	7.66169e-07	3.79591e-05	1	1	1	P18583	P18583 [2117-2144]	P18583 1xPhospho [S2129(100)]	0	3457.49	54784768		High	High	3.611e-05	4.796e-07	4.98	87.29
FALSE	High	[K].EDDGTFGEYSDAEDHKPLK.[K]	1xPhospho [S10(100)]	0.0133671	0.000923711	1	1	2	Q92823	Q92823 [1217-1235]	Q92823 1xPhospho [S1226(100)]	0	2232.9	359323		High	High	0.0005321	0.006014	2.44	62.6
FALSE	High	[K].EDEEDEEDDDVSHVDEEDCLGVQR.[E]	1xCarbamidomethyl [C19]; 1xPhospho [S12(100)]	3.26809e-07	3.79591e-05	1	1	1	O75381	O75381 [324-347]	O75381 1xPhospho [S335(100)]	0	2943.06	860557		High	High	3.611e-05	2.108e-07	4.16	73.56
FALSE	High	[K].EDGEEPPGTSQTSPEEFTDAK.[H]	1xPhospho [S13(100)]	9.31686e-06	3.79591e-05	1	1	1	Q68CQ4	Q68CQ4 [141-161]	Q68CQ4 1xPhospho [S153(100)]	0	2330.92	486234		High	High	3.611e-05	5.343e-06	3.24	68.71
FALSE	High	[K].EDGHRTSTSAVPNLFVPLNTNPK.[E]	1xPhospho [T/S]	0.00047597	3.79591e-05	1	1	1	P35611	P35611 [475-497]		1	2574.23	392392		High	High	3.611e-05	0.0002371	1.96	105.27
FALSE	High	[K].EDGLLPKPLSSGGEEEEKPR.[G]	1xPhospho [S11(100)]	2.9983e-07	3.79591e-05	1	1	1	Q8N163	Q8N163 [617-636]	Q8N163 1xPhospho [S627(100)]	0	2247.05	1.09382e+06		High	High	3.611e-05	1.94e-07	4.47	79.1
FALSE	High	[K].EDGVLGSRSPR.[T]	1xPhospho [S9(99.7)]	0.0881015	0.00330461	1	1	1	P78312	P78312 [375-385]	P78312 1xPhospho [S383(99.7)]	1	1252.57	304670		High	High	0.001887	0.03912	1.84	37.06
FALSE	High	[K].EDHEETKLSVGDIENK.[H]	1xPhospho [S9(100)]	0.0618171	0.00254847	1	1	1	Q8WUM9	Q8WUM9 [280-295]	Q8WUM9 1xPhospho [S288(100)]	1	1922.84	191037		High	High	0.001449	0.02737	2.07	65.34
FALSE	High	[K].EDILENEDEQNSPPKK.[G]	1xPhospho [S12(100)]	8.14881e-06	3.79591e-05	1	1	3	Q9NTI5	Q9NTI5 [1272-1287]	Q9NTI5 1xPhospho [S1283(100)]	1	1964.85	1.98398e+06		High	High	3.611e-05	4.695e-06	3.96	51.39
FALSE	High	[K].EDKEPGEDCPSPQPAPASPR.[D]	1xCarbamidomethyl [C9]; 1xDeamidated [Q13]; 1xPhospho [S11(100)]	0.0303714	0.00143572	1	1	1	Q86YN6	Q86YN6 [246-265]	Q86YN6 1xPhospho [S256(100)]	1	2244.91		No Quan Values	High	High	0.0008383	0.01349	1.69
FALSE	High	[K].EDKEPGEDCPSPQPAPASPR.[D]	1xCarbamidomethyl [C9]; 2xPhospho [S11(100); S18(100)]	0.000201188	3.79591e-05	1	1	1	Q86YN6	Q86YN6 [246-265]	Q86YN6 2xPhospho [S256(100); S263(100)]	1	2323.89		No Quan Values	High	High	3.611e-05	0.0001036	2.85
FALSE	High	[K].EDKPKPVRDEYEYVSDDGELK.[I]	1xPhospho [S15(100)]	0.000312498	3.79591e-05	1	1	2	O75151	O75151 [667-687]	O75151 1xPhospho [S681(100)]	1	2591.15	3.14641e+06		High	High	3.611e-05	0.0001584	4.04	62.29
FALSE	High	[K].EDKPPLAPSGGTEGPEQPPPPCPSQTGSPPVGLIK.[G]	1xCarbamidomethyl [C22]; 1xPhospho [S28(100)]	5.48123e-08	3.79591e-05	1	1	3	Q8WWM7	Q8WWM7 [607-641]	Q8WWM7 1xPhospho [S634(100)]	0	3598.71	1.05678e+07		High	High	3.611e-05	3.764e-08	6.37	97.81
FALSE	High	[K].EDKSPETGTAGGSSTASYSAGR.[G]	1xPhospho [S4(100)]	8.74465e-05	3.79591e-05	1	1	1	Q8NFC6	Q8NFC6 [2472-2493]	Q8NFC6 1xPhospho [S2475(100)]	1	2195.91	1.35499e+06		High	High	3.611e-05	4.639e-05	3.64	34.72
FALSE	High	[K].EDLEDLEEEEVSDMGNDDPEMGER.[A]	1xOxidation [M]; 1xPhospho [S12(100)]	1.66984e-05	3.79591e-05	1	1	2	O00566	O00566 [128-151]	O00566 1xPhospho [S139(100)]	0	2878.04	709237		High	High	3.611e-05	9.381e-06	2.57	99.77
FALSE	High	[K].EDLEDLEEEEVSDMGNDDPEMGER.[A]	1xPhospho [S12(100)]	2.70597e-05	3.79591e-05	1	1	1	O00566	O00566 [128-151]	O00566 1xPhospho [S139(100)]	0	2862.05	2.29857e+06		High	High	3.611e-05	1.494e-05	4.06	105.09
FALSE	High	[K].EDLSPAFDHSPNK.[I]	1xPhospho [S10(100)]	4.19024e-06	3.79591e-05	1	1	1	P17706	P17706 [295-307]	P17706 1xPhospho [S304(100)]	0	1536.64	4.38348e+06		High	High	3.611e-05	2.471e-06	4.51	59.43
FALSE	High	[K].EDLTDLEQPGSPGYSTATEPGSSELGVPEQPDLQEGTHVEK.[S]	1xPhospho [S/T/Y]	0.0135093	0.000923711	1	1	1	Q92538	Q92538 [304-344]		0	4403.96		No Quan Values	High	High	0.0005321	0.006058	2.28
FALSE	High	[K].EDNSEGEEILEEVGGDLEEEDDHHMEFCR.[V]	1xCarbamidomethyl [C28]; 1xDeamidated [N3]; 1xOxidation [M25]; 1xPhospho [S4(100)]	2.37144e-07	3.79591e-05	1	1	1	Q14839	Q14839 [425-453]	Q14839 1xPhospho [S428(100)]	0	3545.32		No Quan Values	High	High	3.611e-05	1.548e-07	2.8
FALSE	High	[K].EDNSEGEEILEEVGGDLEEEDDHHMEFCR.[V]	1xCarbamidomethyl [C28]; 1xOxidation [M25]; 1xPhospho [S4(100)]	2.14613e-12	3.79591e-05	1	1	1	Q14839	Q14839 [425-453]	Q14839 1xPhospho [S428(100)]	0	3544.33	6.83044e+06		High	High	3.611e-05	2.094e-12	5.98	117.85
FALSE	High	[K].EDNSEGEEILEEVGGDLEEEDDHHMEFCR.[V]	1xCarbamidomethyl [C28]; 1xPhospho [S4(100)]	3.99698e-09	3.79591e-05	1	1	1	Q14839	Q14839 [425-453]	Q14839 1xPhospho [S428(100)]	0	3528.34	3046611		High	High	3.611e-05	3.002e-09	5.29	121.44
FALSE	High	[K].EDQEAAELLSEPEEESER.[H]	1xPhospho [S10(100)]	1.76001e-05	3.79591e-05	1	1	2	Q63HN8	Q63HN8 [1249-1266]	Q63HN8 1xPhospho [S1258(100)]	0	2169.87	1.38303e+06		High	High	3.611e-05	9.874e-06	3.92	81.41
FALSE	High	[K].EDQEGSGGDYMPMNNWGSGNGR.[G]	1xDeamidated [N20]; 1xPhospho [S6(100)]	2.64672e-06	3.79591e-05	1	1	2	O14654	O14654 [478-499]	O14654 1xPhospho [S483(100)]	0	2438.86	477745		High	High	3.611e-05	1.585e-06	3.6	91.19
FALSE	High	[K].EDQEGSGGDYMPMNNWGSGNGR.[G]	1xPhospho [S6(100)]	0.000106251	3.79591e-05	1	1	3	O14654	O14654 [478-499]	O14654 1xPhospho [S483(100)]	0	2437.88	296843		High	High	3.611e-05	5.58e-05	2.27	89.85
FALSE	High	[K].EDQFNGSPPRPQPR.[G]	1xDeamidated [N5]; 1xPhospho [S7(100)]	0.0111818	0.000648522	1	1	3	Q69YN4	Q69YN4 [167-180]	Q69YN4 1xPhospho [S173(100)]	0	1705.73	2.00317e+06		High	High	0.000378	0.00504	2.26	49.36
FALSE	High	[K].EDSCHRLSPVK.[G]	1xCarbamidomethyl [C4]; 1xPhospho [S]	0.0870562	0.00330461	1	1	1	Q9Y2L9	Q9Y2L9 [363-373]		1	1407.61	283133		High	High	0.001887	0.03879	1.71	29.09
FALSE	High	[K].EDSDEMPSECISR.[R]	1xCarbamidomethyl [C10]; 1xPhospho [S3(100)]	5.1545e-05	3.79591e-05	1	1	1	Q96LT9	Q96LT9 [379-391]	Q96LT9 1xPhospho [S381(100)]	0	1634.57	914943		High	High	3.611e-05	2.777e-05	3.12	59.35
FALSE	High	[K].EDSGSVPSTGPSQGTPISLK.[R]	1xPhospho [T/S]	0.0114175	0.000648522	1	1	1	Q13111	Q13111 [851-870]		0	2023.92		No Quan Values	High	High	0.000378	0.005157	1.43
FALSE	High	[K].EDSLSEESADAR.[S]	1xPhospho [S3(100)]	0.13958	0.00523033	1	1	2	Q9BVS4	Q9BVS4 [378-389]	Q9BVS4 1xPhospho [S380(100)]	0	1388.52	556478		High	High	0.002965	0.06311	1.14	38.33
FALSE	High	[K].EDSQPPTPVSQR.[S]	1xPhospho [S3(100)]	0.00868923	0.000648522	1	1	1	Q92785	Q92785 [242-253]	Q92785 1xPhospho [S244(100)]	0	1420.61	1.06116e+06		High	High	0.000378	0.003932	1.38	42.13
FALSE	High	[K].EDVSASGPSPEATQLAK.[Q]	1xPhospho [S9(100)]	3.03468e-05	3.79591e-05	1	1	1	Q96T58	Q96T58 [2151-2167]	Q96T58 1xPhospho [S2159(100)]	0	1766.78	1.1569e+06		High	High	3.611e-05	1.67e-05	4.19	62.18
FALSE	High	[K].EDVSISPGEFEHNFLGENK.[V]	1xPhospho [S6(99.2)]	0.0192686	0.00118694	1	1	2	Q99550	Q99550 [262-280]	Q99550 1xPhospho [S267(99.2)]	0	2227.95	752886		High	High	0.0006787	0.008605	1.6	118.28
FALSE	High	[K].EEAGETSPADESGAPK.[S]	1xPhospho [S7(100)]	2.48771e-07	3.79591e-05	1	1	1	Q9UKY1	Q9UKY1 [642-657]	Q9UKY1 1xPhospho [S648(100)]	0	1654.65	1.09576e+06		High	High	3.611e-05	1.618e-07	3.95	30.81
FALSE	High	[K].EEAGGGISEEEAAQYDR.[Q]	1xPhospho [S8(100)]	1.18438e-06	3.79591e-05	1	1	1	Q9UBE0	Q9UBE0 [5-21]	Q9UBE0 1xPhospho [S12(100)]	0	1890.74	444581		High	High	3.611e-05	7.278e-07	4.17	61.01
FALSE	High	[K].EEAPASPLRPLYPQISPLK.[I]	1xDeamidated [Q14]; 1xPhospho [S6(100)]	1.03088e-06	3.79591e-05	1	1	4	P85037	P85037 [208-226]	P85037 1xPhospho [S213(100)]	0	2187.11	1.56585e+06		High	High	3.611e-05	6.367e-07	3.92	114.75
FALSE	High	[K].EEAPASPLRPLYPQISPLK.[I]	1xPhospho [S6(100)]	2.77765e-08	3.79591e-05	1	1	8	P85037	P85037 [208-226]	P85037 1xPhospho [S213(100)]	0	2186.13	55845926		High	High	3.611e-05	1.947e-08	4.57	112.04
FALSE	High	[K].EEAPASPLRPLYPQISPLK.[I]	2xPhospho [S6(100); S16(100)]	4.54539e-06	3.79591e-05	1	1	6	P85037	P85037 [208-226]	P85037 2xPhospho [S213(100); S223(100)]	0	2266.09	4.59468e+07		High	High	3.611e-05	2.668e-06	5.52	116.3
FALSE	High	[K].EEATYGVWAERDSDDERPSFGGK.[R]	1xPhospho [S13(100)]	7.23624e-09	3.79591e-05	1	1	6	Q9UBB9	Q9UBB9 [47-69]	Q9UBB9 1xPhospho [S59(100)]	1	2681.12	19350132		High	High	3.611e-05	5.315e-09	4.81	84.14
FALSE	High	[K].EECPRPMSISPPDFSPK.[T]	1xCarbamidomethyl [C3]; 1xPhospho [S10(100)]	1.33494e-06	3.79591e-05	1	1	5	P46821	P46821 [1611-1627]	P46821 1xPhospho [S1620(100)]	0	2053.88	1.97635e+06		High	High	3.611e-05	8.197e-07	3.74	94.07
FALSE	High	[K].EECPRPMSISPPDFSPK.[T]	1xCarbamidomethyl [C3]; 2xPhospho [S8(100); S10(100)]	1.06522e-05	3.79591e-05	1	1	10	P46821	P46821 [1611-1627]	P46821 2xPhospho [S1618(100); S1620(100)]	0	2133.84	3.12093e+06		High	High	3.611e-05	6.079e-06	4.23	100.41
FALSE	High	[K].EECPRPMSISPPDFSPK.[T]	1xCarbamidomethyl [C3]; 3xPhospho [S8(100); S10(100); S15(100)]	0.00125136	0.000192284	1	1	7	P46821	P46821 [1611-1627]	P46821 3xPhospho [S1618(100); S1620(100); S1625(100)]	0	2213.81	1.00522e+06		High	High	0.0001234	0.0006026	4.39	101.98
FALSE	High	[K].EECSSTESTQQEHEDAPSTK.[L]	1xCarbamidomethyl [C3]; 2xPhospho [S/T]	0.0870562	0.00330461	1	1	1	Q86UU1	Q86UU1 [689-708]		0	2439.85	110781		High	High	0.001887	0.03874	1.36	28.7
FALSE	High	[K].EEDAPHREDYFEPISPDR.[N]	1xPhospho [S15(100)]	1.2193e-08	3.79591e-05	1	1	2	Q69YN4	Q69YN4 [208-225]	Q69YN4 1xPhospho [S222(100)]	1	2281.94	4.1558e+06		High	High	3.611e-05	8.813e-09	5.86	76.18
FALSE	High	[K].EEDCHSPTSKPPKPDQPLK.[V]	1xCarbamidomethyl [C4]; 1xDeamidated [Q16]; 1xPhospho [S6(98.9)]	3.39618e-08	3.79591e-05	1	1	5	P23588	P23588 [454-472]	P23588 1xPhospho [S459(98.9)]	0	2271	2.69532e+07		High	High	3.611e-05	2.365e-08	4.27	39.31
FALSE	High	[K].EEDCHSPTSKPPKPDQPLK.[V]	1xCarbamidomethyl [C4]; 1xPhospho [S6(99.4)]	4.1518e-07	3.79591e-05	1	1	9	P23588	P23588 [454-472]	P23588 1xPhospho [S459(99.4)]	0	2270.02	246504288		High	High	3.611e-05	2.653e-07	4.07	36.55
FALSE	High	[K].EEDEEPESPPEK.[K]	1xPhospho [S8(100)]	1.1891e-05	3.79591e-05	1	1	16	Q9H1E3	Q9H1E3 [207-218]	Q9H1E3 1xPhospho [S214(100)]	0	1494.55	146691416		High	High	3.611e-05	6.742e-06	4.27	33.83
FALSE	High	[K].EEDEEPESPPEKK.[T]	1xPhospho [S8(100)]	0.000264145	3.79591e-05	1	1	4	Q9H1E3	Q9H1E3 [207-219]	Q9H1E3 1xPhospho [S214(100)]	1	1622.65	494679		High	High	3.611e-05	0.0001343	2.72	27.05
FALSE	High	[K].EEDGSVELESQVQK.[D]	1xPhospho [S5(100)]	0.000190133	3.79591e-05	1	1	1	Q96B23	Q96B23 [30-43]	Q96B23 1xPhospho [S34(100)]	0	1656.7	783526		High	High	3.611e-05	9.79e-05	3.31	59.97
FALSE	High	[K].EEEAPAAPSLATSPALGHPESTPK.[S]	1xPhospho [S/T]	2.84532e-09	3.79591e-05	1	1	3	Q8N3F8	Q8N3F8 [435-458]		0	2467.14	4.1177e+06		High	High	3.611e-05	2.165e-09	5.3	81.77
FALSE	High	[K].EEEDKDDEEKPKIEDVGSDEEDDSGK.[D]	1xPhospho [S18(100)]	1.42608e-05	3.79591e-05	1	1	1	P08238	P08238 [238-263]	P08238 1xPhospho [S255(100)]	2	3046.21	29381772		High	High	3.611e-05	8.058e-06	4.26	45
FALSE	High	[K].EEEDQPSTSATQSSPAPGQSK.[K]	1xDeamidated [Q12]; 1xPhospho [S/T]	0.121015	0.00452222	1	1	1	Q09472	Q09472 [1025-1045]		0	2241.9	163255		High	High	0.002578	0.0545	1.13	33.45
FALSE	High	[K].EEEDQPSTSATQSSPAPGQSK.[K]	1xPhospho [S14(100)]	1.60948e-08	3.79591e-05	1	1	1	Q09472	Q09472 [1025-1045]	Q09472 1xPhospho [S1038(100)]	0	2240.92	1.96361e+06		High	High	3.611e-05	1.149e-08	4.28	31.82
FALSE	High	[K].EEEEDDDEDEDEEDDVSEGSEVPESDRPAGAQHHQLNGER.[G]	1xDeamidated [N37]; 1xPhospho [S]	7.96214e-08	3.79591e-05	1	1	1	Q6SPF0	Q6SPF0 [329-368]		0	4604.74	722550		High	High	3.611e-05	5.396e-08	2.57	56.16
FALSE	High	[K].EEEEDDDEDEDEEDDVSEGSEVPESDRPAGAQHHQLNGER.[G]	1xPhospho [S17(98.5)]	3.90191e-08	3.79591e-05	1	1	1	Q6SPF0	Q6SPF0 [329-368]	Q6SPF0 1xPhospho [S345(98.5)]	0	4603.75	728320		High	High	3.611e-05	2.705e-08	3.73	54.45
FALSE	High	[K].EEEEDDDEDEDEEDDVSEGSEVPESDRPAGAQHHQLNGER.[G]	2xDeamidated [Q32; N37]; 1xPhospho [S17(99.2)]	1.61697e-07	3.79591e-05	1	1	1	Q6SPF0	Q6SPF0 [329-368]	Q6SPF0 1xPhospho [S345(99.2)]	0	4605.72	535573		High	High	3.611e-05	1.068e-07	4.08	56.14
FALSE	High	[K].EEEEDGQEGSIHNLPLVTSQRPFYDGPMPTPR.[Q]	1xOxidation [M28]; 1xPhospho [S10(99.9)]	0.00438897	0.000430573	1	1	1	O75717	O75717 [398-429]	O75717 1xPhospho [S407(99.9)]	0	3721.65	2.67355e+06		High	High	0.0002577	0.002025	2.35	102.68
FALSE	High	[K].EEEEDGQEGSIHNLPLVTSQRPFYDGPMPTPR.[Q]	1xPhospho [S10(100)]	1.67171e-06	3.79591e-05	1	1	1	O75717	O75717 [398-429]	O75717 1xPhospho [S407(100)]	0	3705.65	8998503		High	High	3.611e-05	1.019e-06	5.24	110.46
FALSE	High	[K].EEEEDGTGSPQLNNR.[-]	1xPhospho [S9(100)]	0.000536021	9.54955e-05	1	1	2	P49407	P49407 [404-418]	P49407 1xPhospho [S412(100)]	0	1754.69	1.3252e+06		High	High	6.965e-05	0.0002664	3.02	34.66
FALSE	High	[K].EEEEDTAEKPGKEEDVVTPKPGK.[R]	1xPhospho [T]	0.000166609	3.79591e-05	1	1	1	Q14676	Q14676 [1841-1863]		1	2621.19	321176		High	High	3.611e-05	8.612e-05	2.46	39.79
FALSE	High	[K].EEEEEEEEEEEEEEEDENDDSKSPGK.[G]	1xPhospho [S23(100)]	2.44764e-05	3.79591e-05	1	1	1	P46100	P46100 [1450-1475]	P46100 1xPhospho [S1472(100)]	1	3207.12	178818		High	High	3.611e-05	1.358e-05	1.93	42.71
FALSE	High	[K].EEEEEERPGTSPPPAPGR.[S]	1xPhospho [T/S]	0.00652973	0.000472586	1	1	1	Q68DQ2	Q68DQ2 [29-46]		0	2043.87	406000		High	High	0.0002808	0.002985	1.63	42.51
FALSE	High	[K].EEEEEKPHMPTEFDFDDEPVTPK.[D]	1xPhospho [T21(100)]	7.13598e-12	3.79591e-05	1	1	1	Q9BTK6	Q9BTK6 [156-178]	Q9BTK6 1xPhospho [T176(100)]	0	2855.16		No Quan Values	High	High	3.611e-05	6.69e-12	6.88
FALSE	High	[K].EEEEGQEEEEEEDEGAKSDQAEEGGSEK.[E]	1xPhospho [S18(100)]	2.40512e-06	3.79591e-05	1	1	1	P07197	P07197 [528-555]	P07197 1xPhospho [S545(100)]	1	3192.17	882309		High	High	3.611e-05	1.444e-06	3.17	33.99
FALSE	High	[K].EEEEGQEEEEEEDEGAKSDQAEEGGSEK.[E]	2xPhospho [S18(100); S26(100)]	0.00389994	0.000430573	1	1	1	P07197	P07197 [528-555]	P07197 2xPhospho [S545(100); S553(100)]	1	3272.13	203721		High	High	0.0002577	0.001808	2.66	34.79
FALSE	High	[K].EEEESDEDFAHHSDNEQNR.[H]	1xPhospho [S13(100)]	1.04579e-06	3.79591e-05	1	1	2	Q641Q2	Q641Q2 [226-244]	Q641Q2 1xPhospho [S238(100)]	0	2396.85	922908		High	High	3.611e-05	6.453e-07	4.53	33.23
FALSE	High	[K].EEEESDEDFAHHSDNEQNR.[H]	2xPhospho [S5(100); S13(100)]	7.5887e-07	3.79591e-05	1	1	4	Q641Q2	Q641Q2 [226-244]	Q641Q2 2xPhospho [S230(100); S238(100)]	0	2476.82	8.77146e+06		High	High	3.611e-05	4.756e-07	3.4	34.85
FALSE	High	[K].EEEESSSNGTASQSTSPSQPR.[K]	1xDeamidated [Q/N]; 1xPhospho [S16(99.1)]	0.00240893	0.000242204	1	1	2	Q92793	Q92793 [1061-1081]	Q92793 1xPhospho [S1076(99.1)]	0	2275.88	266953		High	High	0.0001518	0.001133	1.6	25.63
FALSE	High	[K].EEENKDDEEKPKIEDVGSDEEDDSGK.[D]	1xDeamidated [N4]; 1xPhospho [S18(100)]	7.65742e-06	3.79591e-05	1	1	1	Q58FF8	Q58FF8 [160-185]	Q58FF8 1xPhospho [S177(100)]	2	3046.21	29381772		High	High	3.611e-05	4.422e-06	3.55	45
FALSE	High	[K].EEENSEEELAAATTSK.[E]	1xPhospho [S5(100)]	4.57025e-09	3.79591e-05	1	1	3	P10244	P10244 [237-252]	P10244 1xPhospho [S241(100)]	0	1817.73	4.97628e+06		High	High	3.611e-05	3.42e-09	5.5	59.14
FALSE	High	[K].EEEPEAEEEEVAAKKSPVK.[A]	1xPhospho [S16(100)]	1.00202e-08	3.79591e-05	1	1	6	P07197	P07197 [496-514]	P07197 1xPhospho [S511(100)]	2	2208	3.60689e+06		High	High	3.611e-05	7.287e-09	7.28	49.72
FALSE	High	[K].EEEPTGWEEPSPESIR.[R]	1xPhospho [S11(100)]	0.00139938	0.000192284	1	1	1	Q8NDV7	Q8NDV7 [981-996]	Q8NDV7 1xPhospho [S991(100)]	0	1951.8	2.17342e+06		High	High	0.0001234	0.0006721	3.17	87.48
FALSE	High	[K].EEEPTGWEEPSPESIRR.[K]	1xPhospho [S11(100)]	0.00104693	0.000192284	1	1	1	Q8NDV7	Q8NDV7 [981-997]	Q8NDV7 1xPhospho [S991(100)]	1	2107.9	208983		High	High	0.0001234	0.0005087	3.16	77.14
FALSE	High	[K].EEERKDDNDEEEEDIDFFEDIDSDEDEGGLFGSK.[K]	1xPhospho [S23(100)]	0.00566348	0.000472586	1	1	1	O00566	O00566 [220-253]	O00566 1xPhospho [S242(100)]	2	4076.57		No Quan Values	High	High	0.0002808	0.002591	2.19
FALSE	High	[K].EEETKTSNGDLSDSTVSADPVVK.[-]	1xDeamidated [N8]; 1xPhospho [T4(98.6)]	6.41814e-07	3.79591e-05	1	1	4	Q2M389	Q2M389 [1151-1173]	Q2M389 1xPhospho [T1154(98.6)]	1	2489.08	1.5945e+06		High	High	3.611e-05	4.031e-07	4.44	68.73
FALSE	High	[K].EEETKTSNGDLSDSTVSADPVVK.[-]	2xPhospho [S12(97.8); T/S]	0.0103979	0.000648522	1	1	1	Q2M389	Q2M389 [1151-1173]	Q2M389 2xPhospho [S1162(97.8); T/S]	1	2568.06	226159		High	High	0.000378	0.004706	1.86	69.98
FALSE	High	[K].EEETSIDVAGKPNEVTK.[A]	1xDeamidated [N13]; 1xPhospho [S5(99.4)]	4.70204e-07	3.79591e-05	1	1	5	P53985	P53985 [463-479]	P53985 1xPhospho [S467(99.4)]	0	1926.86	1.61267e+06		High	High	3.611e-05	2.991e-07	3.88	57.28
FALSE	High	[K].EEETSIDVAGKPNEVTK.[A]	1xPhospho [S5(99.4)]	1.1903e-07	3.79591e-05	1	1	3	P53985	P53985 [463-479]	P53985 1xPhospho [S467(99.4)]	0	1925.87	60698444		High	High	3.611e-05	7.93e-08	3.95	58.07
FALSE	High	[K].EEGAAPSPTHVAELATMEVESAR.[L]	1xOxidation [M17]; 1xPhospho [S/T]	1.95875e-09	3.79591e-05	1	1	1	Q9NRS6	Q9NRS6 [221-243]		0	2478.09	942169		High	High	3.611e-05	1.509e-09	4.85	113.77
FALSE	High	[K].EEGAAPSPTHVAELATMEVESAR.[L]	1xPhospho [S/T]	2.80317e-06	3.79591e-05	1	1	4	Q9NRS6	Q9NRS6 [221-243]		0	2462.09	3.56694e+06		High	High	3.611e-05	1.676e-06	4.36	117.8
FALSE	High	[K].EEGELEDGEISDDDNNSQIR.[S]	1xPhospho [S11(100)]	3.02714e-07	3.79591e-05	1	1	2	O60293	O60293 [18-37]	O60293 1xPhospho [S28(100)]	0	2343.91	1.03395e+06		High	High	3.611e-05	1.955e-07	4.61	67.14
FALSE	High	[K].EEGGPGPVSTPDNRK.[E]	1xPhospho [S/T]	0.00151704	0.000192284	1	1	1	O75150	O75150 [548-562]		1	1619.71	156150		High	High	0.0001234	0.0007273	2.16	29.91
FALSE	High	[K].EEGSLSDTEADAVSGQLPDPTTNPSAGK.[D]	1xDeamidated [Q16]; 1xPhospho [S6(99.2)]	3.6162e-12	3.79591e-05	1	1	2	Q8N1G4	Q8N1G4 [515-542]	Q8N1G4 1xPhospho [S520(99.2)]	0	2854.21	5645925		High	High	3.611e-05	3.475e-12	5.7	96.09
FALSE	High	[K].EEGSLSDTEADAVSGQLPDPTTNPSAGK.[D]	1xPhospho [S4(98)]	1.35949e-05	3.79591e-05	1	1	1	Q8N1G4	Q8N1G4 [515-542]	Q8N1G4 1xPhospho [S518(98)]	0	2853.23	2.79927e+06		High	High	3.611e-05	7.699e-06	3.78	94.67
FALSE	High	[K].EEHGGLIRSPR.[H]	1xPhospho [S9(100)]	0.00662735	0.000472586	1	1	7	P26368	P26368 [71-81]	P26368 1xPhospho [S79(100)]	1	1330.63	1.06555e+08		High	High	0.0002808	0.003022	1.54	34.15
FALSE	High	[K].EEHGIELSSPRHSDNPSEEGEVK.[D]	1xDeamidated [N15]; 3xPhospho [S13(100); S17(100); S]	0.00337358	0.000390521	1	1	1	O14647	O14647 [1357-1379]	O14647 3xPhospho [S1369(100); S1373(100); S]	1	2803.05		No Quan Values	High	High	0.0002364	0.001568	3.82
FALSE	High	[K].EEHGIELSSPRHSDNPSEEGEVK.[D]	3xPhospho [S13(100); S17(100); S]	0.000201188	3.79591e-05	1	1	3	O14647	O14647 [1357-1379]	O14647 3xPhospho [S1369(100); S1373(100); S]	1	2802.07	3.40516e+06		High	High	3.611e-05	0.0001036	4.68	57.3
FALSE	High	[K].EEHLDVASPDK.[A]	1xPhospho [S8(100)]	1.38575e-05	3.79591e-05	1	1	1	Q969R5	Q969R5 [676-686]	Q969R5 1xPhospho [S683(100)]	0	1319.55	741512		High	High	3.611e-05	7.832e-06	2.92	43.69
FALSE	High	[K].EEHLDVASPDKASSPELPVSVENIK.[Q]	3xPhospho [S8(100); S13(100); S14(100)]	4.06067e-05	3.79591e-05	1	1	1	Q969R5	Q969R5 [676-700]	Q969R5 3xPhospho [S683(100); S688(100); S689(100)]	1	2930.25		No Quan Values	High	High	3.611e-05	2.21e-05	3.17
FALSE	High	[K].EEIQETQTPTHSR.[K]	1xPhospho [T8(100)]	0.000139872	3.79591e-05	1	1	1	Q9BYG3	Q9BYG3 [272-284]	Q9BYG3 1xPhospho [T279(100)]	0	1635.7	360788		High	High	3.611e-05	7.281e-05	2.36	30.8
FALSE	High	[K].EEISSPDMCPRPESPVFGASGQEELAK.[R]	1xCarbamidomethyl [C9]; 1xDeamidated [Q22]; 1xPhospho [S14(100)]	0.000247381	3.79591e-05	1	1	1	Q5VT06	Q5VT06 [2826-2852]	Q5VT06 1xPhospho [S2839(100)]	0	3028.3		No Quan Values	High	High	3.611e-05	0.0001264	3.31
FALSE	High	[K].EEISSPDMCPRPESPVFGASGQEELAK.[R]	1xCarbamidomethyl [C9]; 2xPhospho [S4(99.4); S14(100)]	1.62496e-08	3.79591e-05	1	1	1	Q5VT06	Q5VT06 [2826-2852]	Q5VT06 2xPhospho [S2829(99.4); S2839(100)]	0	3107.28	2.99311e+06		High	High	3.611e-05	1.161e-08	5.64	96.82
FALSE	High	[K].EEIVTPK.[E]	1xPhospho [T5(100)]	0.0183448	0.00118694	1	1	2	Q9NYV4	Q9NYV4 [510-516]	Q9NYV4 1xPhospho [T514(100)]	0	895.417	174494		High	High	0.0006787	0.008184	1.74	41.05
FALSE	High	[K].EEKEESDDEAAVEEEEEEK.[K]	1xPhospho [S6(100)]	1.51942e-07	3.79591e-05	1	1	2	P14625	P14625 [301-319]	P14625 1xPhospho [S306(100)]	1	2332.87	782251		High	High	3.611e-05	1.003e-07	4.27	47.09
FALSE	High	[K].EEKESEDKPEIEDVGSDEEEEK.[K]	2xPhospho [S5(100); S16(100)]	2.38985e-05	3.79591e-05	1	1	2	P07900	P07900 [248-269]	P07900 2xPhospho [S252(100); S263(100)]	1	2739.03	666578		High	High	3.611e-05	1.324e-05	3.22	54.97
FALSE	High	[K].EELAEAEIIKDSPDSPEPPNK.[K]	1xPhospho [S15(100)]	1.10284e-09	3.79591e-05	1	1	1	Q9NVM9	Q9NVM9 [612-632]	Q9NVM9 1xPhospho [S626(100)]	1	2388.09	5.59596e+06		High	High	3.611e-05	8.653e-10	6.8	83.3
FALSE	High	[K].EELAEAEIIKDSPDSPEPPNKKPLVEMDETPQVEK.[S]	1xPhospho [S/T]	1.54203e-10	3.79591e-05	1	1	2	Q9NVM9	Q9NVM9 [612-646]		2	4011.9	456289		High	High	3.611e-05	1.298e-10	6.39	95.08
FALSE	High	[K].EELCKPNLVCEADDNHQQLHGHHNEQPSSTHDSPTATSPLK.[E]	2xCarbamidomethyl [C4; C10]; 1xPhospho [S38(99.1)]	0.000229493	3.79591e-05	1	1	1	Q5THK1	Q5THK1 [297-337]	Q5THK1 1xPhospho [S334(99.1)]	0	4738.07		No Quan Values	High	High	3.611e-05	0.0001177	3.38
FALSE	High	[K].EELDEDDIISDPDSHFPAWR.[E]	1xPhospho [S10(100)]	0.0104518	0.000648522	1	1	2	Q8IXW5	Q8IXW5 [405-424]	Q8IXW5 1xPhospho [S414(100)]	0	2466.01	173073		High	High	0.000378	0.004725	1.98	112.41
FALSE	High	[K].EELEQQTDGDCEEDEEEENDGETPK.[S]	1xCarbamidomethyl [C11]; 1xPhospho [T7(100)]	7.77492e-09	3.79591e-05	1	1	4	Q99442	Q99442 [369-393]	Q99442 1xPhospho [T375(100)]	0	3034.08	2.5733e+06		High	High	3.611e-05	5.716e-09	5.01	50.01
FALSE	High	[K].EELMSSDLEETAGSTSIPK.[R]	1xOxidation [M4]; 1xPhospho [S5(99.7)]	5.00392e-07	3.79591e-05	1	1	2	O00567	O00567 [515-533]	O00567 1xPhospho [S519(99.7)]	0	2119.9	9759391		High	High	3.611e-05	3.181e-07	3.77	86.67
FALSE	High	[K].EELMSSDLEETAGSTSIPK.[R]	1xOxidation [M4]; 2xPhospho [S5(100); S6(100)]	6.93015e-08	3.79591e-05	1	1	1	O00567	O00567 [515-533]	O00567 2xPhospho [S519(100); S520(100)]	0	2199.87	1.2683e+06		High	High	3.611e-05	4.722e-08	5.33	87.7
FALSE	High	[K].EELMSSDLEETAGSTSIPK.[R]	1xPhospho [S5(99.6)]	3.23695e-07	3.79591e-05	1	1	1	O00567	O00567 [515-533]	O00567 1xPhospho [S519(99.6)]	0	2103.9	55114292		High	High	3.611e-05	2.084e-07	5.39	98.46
FALSE	High	[K].EELMSSDLEETAGSTSIPK.[R]	2xPhospho [S5(100); S6(100)]	1.63217e-06	3.79591e-05	1	1	1	O00567	O00567 [515-533]	O00567 2xPhospho [S519(100); S520(100)]	0	2183.87		No Quan Values	High	High	3.611e-05	9.958e-07	4.86
FALSE	High	[K].EELQANGSAPAADKEEPAAAGSGAASPSAAEK.[G]	1xDeamidated [N6]; 1xPhospho [S26(99.5)]	1.38733e-07	3.79591e-05	1	1	1	P29966	P29966 [56-87]	P29966 1xPhospho [S81(99.5)]	1	3063.34	315098		High	High	3.611e-05	9.213e-08	3.24	56.46
FALSE	High	[K].EELQANGSAPAADKEEPAAAGSGAASPSAAEK.[G]	1xPhospho [S26(97.9)]	0.000576489	9.54955e-05	1	1	1	P29966	P29966 [56-87]	P29966 1xPhospho [S81(97.9)]	1	3062.36	412845		High	High	6.965e-05	0.000285	2.21	54.92
FALSE	High	[K].EELSHSPEPCTK.[M]	1xCarbamidomethyl [C10]; 1xPhospho [S6(100)]	1.35949e-05	3.79591e-05	1	1	3	P41229	P41229 [296-307]	P41229 1xPhospho [S301(100)]	0	1493.6	2.21778e+06		High	High	3.611e-05	7.675e-06	3.45	31.37
FALSE	High	[K].EELSSGDSLSPDPWKR.[D]	1xPhospho [S10(100)]	7.58175e-05	3.79591e-05	1	1	2	P55196	P55196 [1503-1518]	P55196 1xPhospho [S1512(100)]	1	1882.82	513916		High	High	3.611e-05	4.03e-05	3.88	83.73
FALSE	High	[K].EELTPGAPQHQLPPVPGSPEPYPGQQAPGPEPSQPLLELTPR.[A]	1xDeamidated [Q34]; 1xPhospho [T/S/Y]	0.00080107	0.000192284	1	1	1	Q9H6F5	Q9H6F5 [143-184]		0	4514.19	1377205		High	High	0.0001234	0.0003918	3.06	121.09
FALSE	High	[K].EELTPGAPQHQLPPVPGSPEPYPGQQAPGPEPSQPLLELTPR.[A]	1xPhospho [S18(100)]	4.40035e-12	3.79591e-05	1	1	1	Q9H6F5	Q9H6F5 [143-184]	Q9H6F5 1xPhospho [S160(100)]	0	4513.21	25274322		High	High	3.611e-05	4.194e-12	6.25	121.11
FALSE	High	[K].EENIKDSSGQEDETQSSNDDPSQSVASQDAQEIIRPR.[R]	2xPhospho [S7(100); S8(100)]	1.03107e-07	3.79591e-05	1	1	2	Q8N108	Q8N108 [115-151]	Q8N108 2xPhospho [S121(100); S122(100)]	1	4249.77	1.26595e+06		High	High	3.611e-05	6.902e-08	4.4	85.3
FALSE	High	[K].EENPESDGEPVVEDGTSVK.[T]	1xPhospho [S6(100)]	3.62114e-05	3.79591e-05	1	1	2	Q13439	Q13439 [261-279]	Q13439 1xPhospho [S266(100)]	0	2096.85	3.40488e+06		High	High	3.611e-05	1.976e-05	3.65	64.4
FALSE	High	[K].EEPAAAGSGAASPSAAEK.[G]	1xPhospho [S12(100)]	5.20008e-08	3.79591e-05	1	1	2	P29966	P29966 [70-87]	P29966 1xPhospho [S81(100)]	0	1680.71	1.72006e+06		High	High	3.611e-05	3.572e-08	5.31	36.07
FALSE	High	[K].EEPDSENIPQELLSNLGHPESPPRK.[R]	1xDeamidated [Q10]; 1xPhospho [S21(100)]	0.000611497	9.54955e-05	1	1	1	Q13309	Q13309 [44-68]	Q13309 1xPhospho [S64(100)]	1	2893.33		No Quan Values	High	High	6.965e-05	0.0003021	3.58
FALSE	High	[K].EEPDSENIPQELLSNLGHPESPPRK.[R]	1xPhospho [S21(100)]	5.64248e-10	3.79591e-05	1	1	3	Q13309	Q13309 [44-68]	Q13309 1xPhospho [S64(100)]	1	2892.34	1.06289e+07		High	High	3.611e-05	4.531e-10	3.57	114.77
FALSE	High	[K].EEPLDPEEAEGPLSLVTTANHSPDFDHDRDYEDEPVNEDME.[-]	1xDeamidated [N20]; 1xPhospho [S/Y/T]	0.0648676	0.0026325	1	1	1	Q9H334	Q9H334 [637-677]		1	4763.93		No Quan Values	High	High	0.001495	0.02877	2.32
FALSE	High	[K].EEPLHSIISSTESVQGSTSK.[H]	1xPhospho [S/T]	0.000308161	3.79591e-05	1	1	2	Q12931	Q12931 [68-87]		0	2196.01	274654		High	High	3.611e-05	0.0001564	3.07	82.76
FALSE	High	[K].EEPLSEEEPCTSTAIASPEK.[K]	1xCarbamidomethyl [C10]; 1xPhospho [S17(100)]	2.02492e-07	3.79591e-05	1	1	1	Q9Y2X3	Q9Y2X3 [498-517]	Q9Y2X3 1xPhospho [S514(100)]	0	2283.96	2.78382e+06		High	High	3.611e-05	1.323e-07	6.31	76.04
FALSE	High	[K].EEPPSPIEATPPQSLLEK.[V]	1xPhospho [S5(100)]	0.000354294	3.79591e-05	1	1	1	O75151	O75151 [470-487]	O75151 1xPhospho [S474(100)]	0	2041.97	1.10344e+06		High	High	3.611e-05	0.0001788	2.69	100.87
FALSE	High	[K].EEPPSPPQSPR.[V]	1xPhospho [S5(100)]	0.000979248	0.000192284	1	1	2	Q00613	Q00613 [299-309]	Q00613 1xPhospho [S303(100)]	0	1300.56	617766		High	High	0.0001234	0.0004759	1.74	44.32
FALSE	High	[K].EEPPSPPQSPR.[V]	2xPhospho [S5(100); S9(100)]	0.257983	0.00910155	1	1	1	Q00613	Q00613 [299-309]	Q00613 2xPhospho [S303(100); S307(100)]	0	1380.52	679512		High	High	0.00516	0.1253	1.77	42.17
FALSE	High	[K].EEPQTVPEMPGETPPLSPIDMESQER.[I]	1xOxidation [M]; 1xPhospho [S17(100)]	9.86734e-06	3.79591e-05	1	1	2	P05412	P05412 [227-252]	P05412 1xPhospho [S243(100)]	0	3019.29	966795		High	High	3.611e-05	5.638e-06	3.43	100
FALSE	High	[K].EEPQTVPEMPGETPPLSPIDMESQER.[I]	1xPhospho [S17(100)]	3.80963e-08	3.79591e-05	1	1	1	P05412	P05412 [227-252]	P05412 1xPhospho [S243(100)]	0	3003.3	7208239		High	High	3.611e-05	2.648e-08	4.85	110.85
FALSE	High	[K].EEPQTVPEMPGETPPLSPIDMESQER.[I]	2xPhospho [T13(100); S17(100)]	0.119626	0.00452222	1	1	1	P05412	P05412 [227-252]	P05412 2xPhospho [T239(100); S243(100)]	0	3083.27		No Quan Values	High	High	0.002578	0.05365	2.53
FALSE	High	[K].EEPSPLNLSHHTPDHQGEGR.[G]	1xDeamidated [N7]; 1xPhospho [S4(100)]	6.95919e-05	3.79591e-05	1	1	1	P0C7T5	P0C7T5 [358-377]	P0C7T5 1xPhospho [S361(100)]	0	2317.98		No Quan Values	High	High	3.611e-05	3.714e-05	2.85
FALSE	High	[K].EEPSPLNLSHHTPDHQGEGR.[G]	1xPhospho [S4(100)]	1.96714e-06	3.79591e-05	1	1	2	P0C7T5	P0C7T5 [358-377]	P0C7T5 1xPhospho [S361(100)]	0	2317	1.82992e+06		High	High	3.611e-05	1.19e-06	2.94	53.78
FALSE	High	[K].EEPSQNDISPK.[T]	1xDeamidated [Q5]; 1xPhospho [S9(100)]	0.00403061	0.000430573	1	1	1	Q9NR30	Q9NR30 [81-91]	Q9NR30 1xPhospho [S89(100)]	0	1324.53	697440		High	High	0.0002577	0.001865	2.2	39.09
FALSE	High	[K].EEPSQNDISPK.[T]	1xPhospho [S9(100)]	0.00942863	0.000648522	1	1	3	Q9NR30	Q9NR30 [81-91]	Q9NR30 1xPhospho [S89(100)]	0	1323.55	2.34291e+06		High	High	0.000378	0.004258	2.66	35.16
FALSE	High	[K].EEPVLTPIDEGHLPMINQDEFR.[N]	1xPhospho [T6(100)]	4.72599e-09	3.79591e-05	1	1	3	P24723	P24723 [651-672]	P24723 1xPhospho [T656(100)]	0	2659.21	1.83052e+06		High	High	3.611e-05	3.532e-09	4.43	120.67
FALSE	High	[K].EEPVSEEGEEDEEQEAEEEPMDTSPSGLHSK.[L]	1xOxidation [M21]; 1xPhospho [S5(100)]	7.37814e-11	3.79591e-05	1	1	2	Q9NVU0	Q9NVU0 [499-529]	Q9NVU0 1xPhospho [S503(100)]	0	3555.36	1.84787e+06		High	High	3.611e-05	6.382e-11	4.55	64.95
FALSE	High	[K].EEPVSEEGEEDEEQEAEEEPMDTSPSGLHSK.[L]	1xPhospho [S5(100)]	1.97057e-15	3.79591e-05	1	1	3	Q9NVU0	Q9NVU0 [499-529]	Q9NVU0 1xPhospho [S503(100)]	0	3539.37	11262425		High	High	3.611e-05	1.755e-15	6.69	74.24
FALSE	High	[K].EEPVSSGPEEAVGK.[S]	1xPhospho [S]	1.89992e-05	3.79591e-05	1	1	7	O00567	O00567 [565-578]		0	1494.64	3.6164e+07		High	High	3.611e-05	1.061e-05	2.62	52.9
FALSE	High	[K].EEPVSSGPEEAVGK.[S]	2xPhospho [S5(100); S6(100)]	8.46674e-06	3.79591e-05	1	1	11	O00567	O00567 [565-578]	O00567 2xPhospho [S569(100); S570(100)]	0	1574.6	2.22722e+07		High	High	3.611e-05	4.872e-06	3.84	58.09
FALSE	High	[K].EEQHGISVTGLQSPDRDLGLESTLISSKPQSHSLSTSGK.[S]	1xPhospho [S/T]	3.30002e-08	3.79591e-05	1	1	1	Q9NZN5	Q9NZN5 [1164-1202]		1	4186.03	2.63325e+06		High	High	3.611e-05	2.303e-08	5.02	101.43
FALSE	High	[K].EERPEGSPTLFK.[R]	1xPhospho [S7(99.6)]	0.0705717	0.00280131	1	1	2	Q7Z5J4	Q7Z5J4 [1260-1271]	Q7Z5J4 1xPhospho [S1266(99.6)]	0	1469.67	927037		High	High	0.001612	0.03135	2.34	64.01
FALSE	High	[K].EERSPQTLAPVGEDAMK.[T]	1xDeamidated [Q6]; 1xOxidation [M16]; 1xPhospho [S4(99.3)]	0.00217861	0.000192284	1	1	1	Q92797	Q92797 [1240-1256]	Q92797 1xPhospho [S1243(99.3)]	1	1954.85		No Quan Values	High	High	0.0001234	0.001031	2.75
FALSE	High	[K].EERSPQTLAPVGEDAMK.[T]	1xOxidation [M16]; 1xPhospho [S4(100)]	7.19565e-06	3.79591e-05	1	1	3	Q92797	Q92797 [1240-1256]	Q92797 1xPhospho [S1243(100)]	1	1953.86	3642012		High	High	3.611e-05	4.156e-06	3.78	56.29
FALSE	High	[K].EESAEELQAAEHPDEVEDPK.[N]	1xDeamidated [Q8]; 1xPhospho [S3(100)]	9.92473e-09	3.79591e-05	1	1	5	O00193	O00193 [145-164]	O00193 1xPhospho [S147(100)]	0	2332.93	21812544		High	High	3.611e-05	7.21e-09	3.93	70.83
FALSE	High	[K].EESAEELQAAEHPDEVEDPK.[N]	1xPhospho [S3(100)]	2.0062e-09	3.79591e-05	1	1	10	O00193	O00193 [145-164]	O00193 1xPhospho [S147(100)]	0	2331.95	4.06725e+08		High	High	3.611e-05	1.544e-09	4.5	67.76
FALSE	High	[K].EESAEELQAAEHPDEVEDPKNKK.[D]	1xDeamidated [N21]; 1xPhospho [S3(100)]	1.26538e-05	3.79591e-05	1	1	1	O00193	O00193 [145-167]	O00193 1xPhospho [S147(100)]	2	2703.17	687756		High	High	3.611e-05	7.18e-06	3.05	55.7
FALSE	High	[K].EESDDEAAVEEEEEEK.[K]	1xPhospho [S3(100)]	2.10347e-06	3.79591e-05	1	1	3	P14625	P14625 [304-319]	P14625 1xPhospho [S306(100)]	0	1946.69	3.81015e+06		High	High	3.611e-05	1.267e-06	4.14	50.47
FALSE	High	[K].EESDEEEEDDEESGR.[L]	1xPhospho [S3(100)]	0.000103267	3.79591e-05	1	1	3	Q96EV2	Q96EV2 [203-217]	Q96EV2 1xPhospho [S205(100)]	0	1863.59	184896		High	High	3.611e-05	5.444e-05	2.53	23.88
FALSE	High	[K].EESSELEQPFAQDTSSVGPDR.[K]	1xDeamidated [Q8]; 1xPhospho [S/T]	1.04579e-06	3.79591e-05	2	2	1	Q15424; Q14151	Q15424 [232-252]; Q14151 [231-251]		0	2388.97	966295	Shared	High	High	3.611e-05	6.453e-07	4.83	90.85
FALSE	High	[K].EESSELEQPFAQDTSSVGPDR.[K]	1xPhospho [S3(99.7)]	5.30061e-08	3.79591e-05	2	2	3	Q15424; Q14151	Q15424 [232-252]; Q14151 [231-251]	Q15424 1xPhospho [S234(99.7)]; Q14151 1xPhospho [S233(99.7)]	0	2387.99	5.93112e+06	Shared	High	High	3.611e-05	3.633e-08	4.33	90.86
FALSE	High	[K].EESSELEQPFAQDTSSVGPDRK.[L]	1xDeamidated [Q8]; 1xPhospho [S/T]	9.49686e-06	3.79591e-05	2	2	1	Q15424; Q14151	Q15424 [232-253]; Q14151 [231-252]		1	2517.07	2399507	Shared	High	High	3.611e-05	5.434e-06	3.95	78.66
FALSE	High	[K].EESSELEQPFAQDTSSVGPDRK.[L]	1xPhospho [S3(100)]	8.85122e-12	3.79591e-05	2	2	5	Q15424; Q14151	Q15424 [232-253]; Q14151 [231-252]	Q15424 1xPhospho [S234(100)]; Q14151 1xPhospho [S233(100)]	1	2516.08	9.70517e+06	Shared	High	High	3.611e-05	8.241e-12	4.69	82.84
FALSE	High	[K].EETNGPSNQKPVKSPDNSIK.[M]	1xDeamidated [Q/N]; 1xPhospho [S14(100)]	4.64107e-05	3.79591e-05	1	1	4	Q9UKL0	Q9UKL0 [447-466]	Q9UKL0 1xPhospho [S460(100)]	1	2250.03	1.20982e+06		High	High	3.611e-05	2.51e-05	3.53	35.58
FALSE	High	[K].EETNGPSNQKPVKSPDNSIK.[M]	1xPhospho [S14(100)]	3.59643e-07	3.79591e-05	1	1	2	Q9UKL0	Q9UKL0 [447-466]	Q9UKL0 1xPhospho [S460(100)]	1	2249.04	2.04229e+06		High	High	3.611e-05	2.312e-07	5.34	34.22
FALSE	High	[K].EETPPPVEPEEEEDTEDAGLDDWEAMASDEETEK.[V]	1xOxidation [M26]; 1xPhospho [S28(100)]	1.24866e-07	3.79591e-05	1	1	1	O60841	O60841 [484-517]	O60841 1xPhospho [S511(100)]	0	3944.51		No Quan Values	High	High	3.611e-05	8.332e-08	4.74
FALSE	High	[K].EETPPPVEPEEEEDTEDAGLDDWEAMASDEETEK.[V]	1xPhospho [S28(100)]	2.73689e-06	3.79591e-05	1	1	2	O60841	O60841 [484-517]	O60841 1xPhospho [S511(100)]	0	3928.52	4666632		High	High	3.611e-05	1.636e-06	3.76	109.92
FALSE	High	[K].EFAPSDEELDSYR.[R]	1xPhospho [S5(100)]	0.00332681	0.000390521	1	1	1	O75391	O75391 [110-122]	O75391 1xPhospho [S114(100)]	0	1637.64	991028		High	High	0.0002364	0.001546	1.74	84.21
FALSE	High	[K].EFGDGSDENEMEEHELK.[D]	1xOxidation [M11]; 1xPhospho [S6(100)]	6.69907e-05	3.79591e-05	1	1	2	Q5F1R6	Q5F1R6 [278-294]	Q5F1R6 1xPhospho [S283(100)]	0	2090.75	1.55183e+06		High	High	3.611e-05	3.58e-05	3.36	53.21
FALSE	High	[K].EFGDGSDENEMEEHELK.[D]	1xPhospho [S6(100)]	5.22204e-06	3.79591e-05	1	1	1	Q5F1R6	Q5F1R6 [278-294]	Q5F1R6 1xPhospho [S283(100)]	0	2074.76		No Quan Values	High	High	3.611e-05	3.052e-06	3.96
FALSE	High	[K].EFGYDSPHDLDSD.[-]	1xPhospho [S12(100)]	0.214989	0.00798012	1	1	1	Q96CW6	Q96CW6 [297-309]	Q96CW6 1xPhospho [S308(100)]	0	1576.55	1.02022e+06		High	High	0.004532	0.1011	1.93	76.86
FALSE	High	[K].EFHLNESGDPSSK.[S]	1xPhospho [S7(100)]	0.000165824	3.79591e-05	1	2	1	Q01105	Q01105 [155-167]	Q01105 1xPhospho [S161(100)]	0	1526.62	387377		High	High	3.611e-05	8.6e-05	3.2	52.22
FALSE	High	[K].EFMDTTGERSPSPLTGK.[V]	2xPhospho [S10(99); S12(99)]	0.0918531	0.00342896	1	1	1	Q9P2F8	Q9P2F8 [1641-1657]	Q9P2F8 2xPhospho [S1650(99); S1652(99)]	1	2012.81	588496		High	High	0.001955	0.04079	2.51	76.19
FALSE	High	[K].EGAASPAPETPQPTSPETSPK.[E]	1xDeamidated [Q12]; 1xPhospho [S15(99.6)]	1.76247e-07	3.79591e-05	1	1	1	Q9Y3X0	Q9Y3X0 [372-392]	Q9Y3X0 1xPhospho [S386(99.6)]	0	2159.94	663225		High	High	3.611e-05	1.158e-07	3.64	56.7
FALSE	High	[K].EGAASPAPETPQPTSPETSPK.[E]	1xPhospho [S/T]	1.34824e-08	3.79591e-05	1	1	2	Q9Y3X0	Q9Y3X0 [372-392]		0	2158.95	4.63775e+06		High	High	3.611e-05	9.689e-09	4.91	54.44
FALSE	High	[K].EGAASPAPETPQPTSPETSPK.[E]	2xPhospho [S19(99.6); S/T]	2.77724e-07	3.79591e-05	1	1	5	Q9Y3X0	Q9Y3X0 [372-392]	Q9Y3X0 2xPhospho [S390(99.6); S/T]	0	2238.92		No Quan Values	High	High	3.611e-05	1.802e-07	4.09
FALSE	High	[K].EGDVDVSDSDDEDDNLPANFDTCHR.[A]	1xCarbamidomethyl [C23]; 2xPhospho [S7(100); S9(100)]	0.000974894	0.000192284	1	1	1	Q9NYV6	Q9NYV6 [164-188]	Q9NYV6 2xPhospho [S170(100); S172(100)]	0	2997.04		No Quan Values	High	High	0.0001234	0.0004746	1.95
FALSE	High	[K].EGDVEEPTDDSLPTTGDAGGREPMEEK.[L]	1xPhospho [S11(100)]	6.66535e-06	3.79591e-05	1	1	1	Q9UKN8	Q9UKN8 [642-668]	Q9UKN8 1xPhospho [S652(100)]	1	2941.19	1.14427e+06		High	High	3.611e-05	3.867e-06	2.98	72.02
FALSE	High	[K].EGEDGDQPTTPPKPLK.[T]	1xDeamidated [Q7]; 1xPhospho [T10(98.9)]	0.125266	0.00469065	1	1	1	P18858	P18858 [174-189]	P18858 1xPhospho [T183(98.9)]	0	1789.79	415998		High	High	0.002669	0.05649	1.37	53.1
FALSE	High	[K].EGEDGDQPTTPPKPLK.[T]	1xPhospho [T10(100)]	1.01133e-06	3.79591e-05	1	1	8	P18858	P18858 [174-189]	P18858 1xPhospho [T183(100)]	0	1788.81	6551308		High	High	3.611e-05	6.258e-07	3.67	49.66
FALSE	High	[K].EGEEPTVYSDEEEPK.[D]	1xPhospho [S9(100)]	1.73696e-06	3.79591e-05	1	1	7	O00264	O00264 [173-187]	O00264 1xPhospho [S181(100)]	0	1817.7	4.42677e+07		High	High	3.611e-05	1.054e-06	4.22	55.51
FALSE	High	[K].EGEEPTVYSDEEEPKDESAR.[K]	1xPhospho [S9(100)]	3.36382e-08	3.79591e-05	1	1	3	O00264	O00264 [173-192]	O00264 1xPhospho [S181(100)]	1	2375.94	2.73687e+07		High	High	3.611e-05	2.35e-08	4.6	51.57
FALSE	High	[K].EGEEPTVYSDEEEPKDESARK.[N]	1xPhospho [S9(100)]	0.000169785	3.79591e-05	1	1	1	O00264	O00264 [173-193]	O00264 1xPhospho [S181(100)]	2	2504.03	1.2784e+06		High	High	3.611e-05	8.765e-05	3.02	44.53
FALSE	High	[K].EGEETEGSEEDDKENDK.[T]	1xPhospho [S8(100)]	0.000129054	3.79591e-05	1	1	1	P49321	P49321 [473-489]	P49321 1xPhospho [S480(100)]	1	2019.72	197188		High	High	3.611e-05	6.754e-05	3.27	18.03
FALSE	High	[K].EGEETEGSEEDDKENDKTEEMPNDSVLENK.[S]	1xDeamidated [N15]; 1xOxidation [M21]; 1xPhospho [T18(99)]	0.134916	0.00506441	1	1	1	P49321	P49321 [473-502]	P49321 1xPhospho [T490(99)]	2	3523.36	89598.5		High	High	0.002874	0.06102	1.76	51.98
FALSE	High	[K].EGEETEGSEEDDKENDKTEEMPNDSVLENK.[S]	1xDeamidated [N15]; 1xPhospho [T5(98.5)]	0.0516208	0.00220796	1	1	1	P49321	P49321 [473-502]	P49321 1xPhospho [T477(98.5)]	2	3507.36	312814		High	High	0.001263	0.02279	2.3	65.12
FALSE	High	[K].EGEETEGSEEDDKENDKTEEMPNDSVLENK.[S]	1xOxidation [M21]; 1xPhospho [T5(100)]	9.8011e-05	3.79591e-05	1	1	2	P49321	P49321 [473-502]	P49321 1xPhospho [T477(100)]	2	3522.37	1.61435e+06		High	High	3.611e-05	5.176e-05	3.64	50.83
FALSE	High	[K].EGEETEGSEEDDKENDKTEEMPNDSVLENK.[S]	1xPhospho [T5(99.5)]	5.10217e-09	3.79591e-05	1	1	2	P49321	P49321 [473-502]	P49321 1xPhospho [T477(99.5)]	2	3506.38	4.46368e+06		High	High	3.611e-05	3.804e-09	4.99	63.77
FALSE	High	[K].EGEETEGSEEDDKENDKTEEMPNDSVLENK.[S]	2xPhospho [T5(100); S/T]	0.00231179	0.000242204	1	1	1	P49321	P49321 [473-502]	P49321 2xPhospho [T477(100); S/T]	2	3586.35	950505		High	High	0.0001518	0.00109	2.86	67.74
FALSE	High	[K].EGEEVYSWSESQDQVFLR.[W]	1xPhospho [Y/S]	0.000436196	3.79591e-05	1	1	1	Q8N201	Q8N201 [1136-1153]		0	2267.95	105393		High	High	3.611e-05	0.0002182	2	113.61
FALSE	High	[K].EGFGLSENPFASLSPDEQK.[D]	1xPhospho [S14(100)]	3.97734e-08	3.79591e-05	1	1	2	O15504	O15504 [93-111]	O15504 1xPhospho [S106(100)]	0	2131.92		No Quan Values	High	High	3.611e-05	2.755e-08	4.37
FALSE	High	[K].EGFGLSENPFASLSPDEQKDEK.[K]	1xPhospho [S14(99.5)]	0.0370219	0.0016951	1	1	1	O15504	O15504 [93-114]	O15504 1xPhospho [S106(99.5)]	1	2504.09		No Quan Values	High	High	0.0009812	0.01646	1.56
FALSE	High	[K].EGGGDSSASSPTEEEQEQGEIGACSDEGTAQEGK.[A]	1xCarbamidomethyl [C24]; 1xDeamidated [Q18]; 1xPhospho [S6(99)]	3.05797e-11	3.79591e-05	1	1	1	P49006	P49006 [111-144]	P49006 1xPhospho [S116(99)]	0	3494.32		No Quan Values	High	High	3.611e-05	2.723e-11	4.56
FALSE	High	[K].EGGGDSSASSPTEEEQEQGEIGACSDEGTAQEGK.[A]	1xCarbamidomethyl [C24]; 1xPhospho [S6(99.3)]	2.13588e-12	3.79591e-05	1	1	7	P49006	P49006 [111-144]	P49006 1xPhospho [S116(99.3)]	0	3493.33	1.12574e+07		High	High	3.611e-05	2.084e-12	6.63	55.26
FALSE	High	[K].EGHSLDGACIPRSPWKPGTLR.[D]	1xCarbamidomethyl [C9]; 1xPhospho [S13(100)]	0.00252188	0.000242204	1	1	1	Q9BY89	Q9BY89 [546-566]	Q9BY89 1xPhospho [S558(100)]	1	2414.14	491934		High	High	0.0001518	0.001184	2.03	85.43
FALSE	High	[K].EGHSLEMENENLVENGADSDEDDNSFLK.[Q]	1xDeamidated [N]; 1xPhospho [S19(100)]	1.06213e-14	3.79591e-05	1	1	9	Q9UHB6	Q9UHB6 [668-695]	Q9UHB6 1xPhospho [S686(100)]	0	3218.26	4.75006e+07		High	High	3.611e-05	1.25e-14	8.3	98.51
FALSE	High	[K].EGHSLEMENENLVENGADSDEDDNSFLK.[Q]	1xDeamidated [N15]; 1xOxidation [M7]; 1xPhospho [S19(100)]	1.94114e-13	3.79591e-05	1	1	5	Q9UHB6	Q9UHB6 [668-695]	Q9UHB6 1xPhospho [S686(100)]	0	3234.26	3.09965e+06		High	High	3.611e-05	2.059e-13	6.64	92.63
FALSE	High	[K].EGHSLEMENENLVENGADSDEDDNSFLK.[Q]	1xOxidation [M7]; 1xPhospho [S19(100)]	1.32974e-12	3.79591e-05	1	1	1	Q9UHB6	Q9UHB6 [668-695]	Q9UHB6 1xPhospho [S686(100)]	0	3233.27	8.21528e+06		High	High	3.611e-05	1.322e-12	6.42	91.13
FALSE	High	[K].EGHSLEMENENLVENGADSDEDDNSFLK.[Q]	2xDeamidated [N15; N24]; 1xPhospho [S19(100)]	1.03659e-11	3.79591e-05	1	1	1	Q9UHB6	Q9UHB6 [668-695]	Q9UHB6 1xPhospho [S686(100)]	0	3219.25		No Quan Values	High	High	3.611e-05	9.584e-12	6.26
FALSE	High	[K].EGHSPEGSTVTYHLLGPQEEGEGVVDVK.[G]	1xDeamidated [Q18]; 1xPhospho [S4(100)]	1.46935e-07	3.79591e-05	1	1	1	O75381	O75381 [279-306]	O75381 1xPhospho [S282(100)]	0	3031.36		No Quan Values	High	High	3.611e-05	9.722e-08	4.59
FALSE	High	[K].EGHSPEGSTVTYHLLGPQEEGEGVVDVK.[G]	1xPhospho [S4(97.8)]	2.11356e-06	3.79591e-05	1	1	1	O75381	O75381 [279-306]	O75381 1xPhospho [S282(97.8)]	0	3030.37		No Quan Values	High	High	3.611e-05	1.278e-06	5.78
FALSE	High	[K].EGITGPPADSSKPIGPDDAIDALSSDFTCGSPTAAGK.[K]	1xCarbamidomethyl [C29]; 1xPhospho [S31(99.5)]	6.29919e-10	3.79591e-05	1	1	2	P20810	P20810 [213-249]	P20810 1xPhospho [S243(99.5)]	0	3682.65	557754		High	High	3.611e-05	5.047e-10	4.54	119.4
FALSE	High	[K].EGLSGDALSSPSAPEPVVGTPDDKLDADYIK.[R]	1xPhospho [T20(100)]	1.19683e-12	3.79591e-05	1	1	1	Q92503	Q92503 [215-245]	Q92503 1xPhospho [T234(100)]	1	3223.49		No Quan Values	High	High	3.611e-05	1.196e-12	6.95
FALSE	High	[K].EGMNPSYDEYADSDEDQHDAYLER.[M]	1xDeamidated [N/Q]; 1xPhospho [S13(100)]	1.92239e-12	3.79591e-05	1	1	4	Q08945	Q08945 [432-455]	Q08945 1xPhospho [S444(100)]	0	2930.06	1.06168e+07		High	High	3.611e-05	1.887e-12	5.91	81.45
FALSE	High	[K].EGMNPSYDEYADSDEDQHDAYLER.[M]	1xDeamidated [Q/N]; 1xOxidation [M3]; 1xPhospho [S13(100)]	3.8658e-10	3.79591e-05	1	1	3	Q08945	Q08945 [432-455]	Q08945 1xPhospho [S444(100)]	0	2946.06	3.37042e+06		High	High	3.611e-05	3.153e-10	4.83	73.75
FALSE	High	[K].EGMNPSYDEYADSDEDQHDAYLER.[M]	1xOxidation [M3]; 1xPhospho [S13(100)]	6.83508e-12	3.79591e-05	1	1	4	Q08945	Q08945 [432-455]	Q08945 1xPhospho [S444(100)]	0	2945.07	2.24574e+07		High	High	3.611e-05	6.408e-12	6.14	72.22
FALSE	High	[K].EGMNPSYDEYADSDEDQHDAYLER.[M]	1xPhospho [S13(100)]	7.38015e-13	3.79591e-05	1	1	6	Q08945	Q08945 [432-455]	Q08945 1xPhospho [S444(100)]	0	2929.08	89784600		High	High	3.611e-05	7.472e-13	7.01	80.01
FALSE	High	[K].EGMNPSYDEYADSDEDQHDAYLER.[M]	2xDeamidated [N4; Q17]; 1xPhospho [S13(100)]	2.28361e-11	3.79591e-05	1	1	2	Q08945	Q08945 [432-455]	Q08945 1xPhospho [S444(100)]	0	2931.05	279847		High	High	3.611e-05	2.054e-11	6.01	83.49
FALSE	High	[K].EGMNPSYDEYADSDEDQHDAYLER.[M]	2xPhospho [S6(99.5); S13(100)]	5.614e-08	3.79591e-05	1	1	1	Q08945	Q08945 [432-455]	Q08945 2xPhospho [S437(99.5); S444(100)]	0	3009.04	637661		High	High	3.611e-05	3.839e-08	5.45	82.78
FALSE	High	[K].EGPEPPEEVPPPTTPPVPK.[V]	1xPhospho [T]	5.91387e-06	3.79591e-05	1	1	3	P48634	P48634 [597-615]		0	2073.98	2842547		High	High	3.611e-05	3.448e-06	3.85	88.88
FALSE	High	[K].EGPGALGGEPSPPTHSPSR.[R]	1xPhospho [T/S]	5.83315e-08	3.79591e-05	1	1	3	A5PL33	A5PL33 [167-185]		0	1909.84	685678		High	High	3.611e-05	3.988e-08	4.42	55.31
FALSE	High	[K].EGPGALGGEPSPPTHSPSR.[R]	2xPhospho [S11(100); S16(98.7)]	0.00511532	0.000430573	1	1	1	A5PL33	A5PL33 [167-185]	A5PL33 2xPhospho [S177(100); S182(98.7)]	0	1989.81	280063		High	High	0.0002577	0.002349	2.6	59.37
FALSE	High	[K].EGPSGSGDSQLSASSR.[S]	1xPhospho [S6(99.5)]	6.38441e-06	3.79591e-05	1	1	2	Q12789	Q12789 [743-758]	Q12789 1xPhospho [S748(99.5)]	0	1601.64	883996		High	High	3.611e-05	3.699e-06	2.47	36.66
FALSE	High	[K].EGSEFSFSDGEVAEK.[A]	1xPhospho [S8(100)]	3.64726e-06	3.79591e-05	1	1	1	Q9BVS4	Q9BVS4 [330-344]	Q9BVS4 1xPhospho [S337(100)]	0	1697.66	3.39355e+06		High	High	3.611e-05	2.16e-06	3.92	87.62
FALSE	High	[K].EGSGDGGRAELNPWPEYIYTR.[L]	1xPhospho [S3(100)]	0.00238698	0.000242204	1	1	1	P26639	P26639 [37-57]	P26639 1xPhospho [S39(100)]	1	2447.07	151454		High	High	0.0001518	0.001125	2.27	109.71
FALSE	High	[K].EGSLGDELLPLGYSEPEQQEGASAGAPSPTLELASR.[S]	1xPhospho [S28(100)]	3.77437e-10	3.79591e-05	1	1	1	Q96CX2	Q96CX2 [149-184]	Q96CX2 1xPhospho [S176(100)]	0	3735.73		No Quan Values	High	High	3.611e-05	3.073e-10	5.21
FALSE	High	[K].EGSSEKEEGEQEEGETEAEAEGEEAEAK.[E]	1xDeamidated [Q11]; 1xPhospho [S/T]	0.000189239	3.79591e-05	1	1	1	P07197	P07197 [556-583]		1	3078.16		No Quan Values	High	High	3.611e-05	9.765e-05	3.1
FALSE	High	[K].EGSSEKEEGEQEEGETEAEAEGEEAEAK.[E]	1xPhospho [S/T]	1.71257e-07	3.79591e-05	1	1	2	P07197	P07197 [556-583]		1	3077.18	584969		High	High	3.611e-05	1.128e-07	3.91	58.13
FALSE	High	[K].EGSSRPVWSDDDWLK.[K]	1xPhospho [S9(98.9)]	0.00717589	0.000516959	1	1	1	Q9UNP9	Q9UNP9 [89-103]	Q9UNP9 1xPhospho [S97(98.9)]	0	1856.79	1221458		High	High	0.0003054	0.003274	1.92	102.8
FALSE	High	[K].EGTGQQERESPRPLQLPGAEGPAISDGEEGGGEPGAGGGAAGAAGAGR.[R]	1xPhospho [S10(99.3)]	6.15273e-13	3.79591e-05	1	1	1	Q6PKG0	Q6PKG0 [66-113]	Q6PKG0 1xPhospho [S75(99.3)]	1	4493.03	1.46532e+06		High	High	3.611e-05	6.289e-13	4.75	88.39
FALSE	High	[K].EGTHATCASEEGGTESSESGSSLQPLSADSTPDVNQSPR.[G]	1xCarbamidomethyl [C7]; 1xPhospho [S37(100)]	5.97444e-08	3.79591e-05	1	1	1	Q8WXG6	Q8WXG6 [120-158]	Q8WXG6 1xPhospho [S156(100)]	0	4042.67		No Quan Values	High	High	3.611e-05	4.08e-08	4.21
FALSE	High	[K].EGTQASEGYFSQSQEEEFAQSEELCAK.[A]	1xCarbamidomethyl [C25]; 1xPhospho [T3(100)]	1.95848e-08	3.79591e-05	1	1	1	Q16643	Q16643 [589-615]	Q16643 1xPhospho [T591(100)]	0	3149.26	1863100		High	High	3.611e-05	1.389e-08	4.6	101.12
FALSE	High	[K].EGVIEAGAFQGSPAPPLPSVMSPSR.[V]	1xPhospho [S]	1.69396e-05	3.79591e-05	1	1	1	P53367	P53367 [58-82]		0	2561.21	2.48848e+06		High	High	3.611e-05	9.499e-06	4.45	120.69
FALSE	High	[K].EGVQGPLNVSLSEEGK.[S]	1xPhospho [S10(100)]	0.0112402	0.000648522	1	1	1	P12270	P12270 [1176-1191]	P12270 1xPhospho [S1185(100)]	0	1722.79	684087		High	High	0.000378	0.005079	3.06	92.09
FALSE	High	[K].EHAPLASPVENK.[E]	1xPhospho [S7(100)]	0.000352654	3.79591e-05	1	1	1	Q9ULJ3	Q9ULJ3 [708-719]	Q9ULJ3 1xPhospho [S714(100)]	0	1371.63	613076		High	High	3.611e-05	0.0001777	2.96	44.63
FALSE	High	[K].EHPGAEDASDEQNSQSSMEHSMNSSEK.[V]	1xOxidation [M18]; 1xPhospho [S16(97.3)]	0.000428237	3.79591e-05	1	1	2	Q4VC05	Q4VC05 [141-167]	Q4VC05 1xPhospho [S156(97.3)]	0	3044.12	101670		High	High	3.611e-05	0.0002145	2.64	28.84
FALSE	High	[K].EHPGAEDASDEQNSQSSMEHSMNSSEK.[V]	1xPhospho [S14(99.5)]	1.14605e-10	3.79591e-05	1	1	3	Q4VC05	Q4VC05 [141-167]	Q4VC05 1xPhospho [S154(99.5)]	0	3028.12	342813		High	High	3.611e-05	9.749e-11	5.55	38.95
FALSE	High	[K].EHQEMDEGSQSLEK.[L]	1xOxidation [M5]; 1xPhospho [S11(100)]	0.00308872	0.000342469	1	1	2	Q8WYP5	Q8WYP5 [1287-1300]	Q8WYP5 1xPhospho [S1297(100)]	0	1742.66	229083		High	High	0.0002092	0.00144	2.58	23.82
FALSE	High	[K].EHQEMDEGSQSLEK.[L]	1xPhospho [S]	7.73105e-06	3.79591e-05	1	1	1	Q8WYP5	Q8WYP5 [1287-1300]		0	1726.66	679086		High	High	3.611e-05	4.455e-06	3.74	34.56
FALSE	High	[K].EHQTSAYSPPR.[A]	1xPhospho [S8(100)]	0.000553381	9.54955e-05	1	1	2	Q96K21	Q96K21 [456-466]	Q96K21 1xPhospho [S463(100)]	0	1352.56	512637		High	High	6.965e-05	0.0002742	3.1	33.41
FALSE	High	[K].EHSLQVSPSLEK.[G]	1xPhospho [S7(100)]	3.76211e-05	3.79591e-05	1	1	2	O95235	O95235 [526-537]	O95235 1xPhospho [S532(100)]	0	1433.67	2.31451e+06		High	High	3.611e-05	2.055e-05	3.42	60.38
FALSE	High	[K].EHYPVSSPSSPSPPAQPGGVSR.[N]	1xPhospho [S10(100)]	1.80567e-09	3.79591e-05	1	1	7	O75179	O75179 [2036-2057]	O75179 1xPhospho [S2045(100)]	0	2300.03	6.4693e+06		High	High	3.611e-05	1.397e-09	4.33	61.88
FALSE	High	[K].EHYPVSSPSSPSPPAQPGGVSR.[N]	2xPhospho [S10(100); S12(100)]	1.77093e-07	3.79591e-05	1	1	7	O75179	O75179 [2036-2057]	O75179 2xPhospho [S2045(100); S2047(100)]	0	2380	7.46779e+06		High	High	3.611e-05	1.163e-07	5.05	65.1
FALSE	High	[K].EHYPVSSPSSPSPPAQPGGVSR.[N]	3xPhospho [S10(99); S12(100); S/Y]	0.000315423	3.79591e-05	1	1	2	O75179	O75179 [2036-2057]	O75179 3xPhospho [S2045(99); S2047(100); S/Y]	0	2459.97	375642		High	High	3.611e-05	0.0001597	2.23	65.8
FALSE	High	[K].EIAATCSGTEWGQSSGAASPGLFQAGHR.[R]	1xCarbamidomethyl [C6]; 1xPhospho [S19(100)]	2.69901e-08	3.79591e-05	1	1	1	P49757	P49757 [407-434]	P49757 1xPhospho [S425(100)]	0	2913.26	1.91263e+06		High	High	3.611e-05	1.894e-08	4.87	94.17
FALSE	High	[K].EIAIVHSDAEK.[E]	1xPhospho [S7(100)]	4.57513e-05	3.79591e-05	1	1	5	Q9H307	Q9H307 [341-351]	Q9H307 1xPhospho [S347(100)]	0	1291.59	6.03085e+07		High	High	3.611e-05	2.481e-05	3.72	48.72
FALSE	High	[K].EIAIVHSDAEKEQEEEEQK.[Q]	1xPhospho [S7(100)]	3.22052e-06	3.79591e-05	1	1	2	Q9H307	Q9H307 [341-359]	Q9H307 1xPhospho [S347(100)]	1	2321.02	1.43435e+06		High	High	3.611e-05	1.918e-06	3.92	52.13
FALSE	High	[K].EIESEIDSEEELINK.[K]	1xPhospho [S8(100)]	0.00134413	0.000192284	1	1	1	Q14566	Q14566 [755-769]	Q14566 1xPhospho [S762(100)]	0	1856.8	438543		High	High	0.0001234	0.0006454	3.34	91.64
FALSE	High	[K].EILVGDVGQTVDDPYATFVK.[M]	1xPhospho [Y15(100)]	1.1903e-07	3.79591e-05	1	1	1	P23528	P23528 [54-73]	P23528 1xPhospho [Y68(100)]	0	2246.06	1.50187e+06		High	High	3.611e-05	7.938e-08	4.96	114.26
FALSE	High	[K].EIPEDVDMEEEKESEDSDEENDFTEK.[V]	1xDeamidated [N21]; 2xPhospho [S14(100); S17(100)]	0.0237811	0.00135644	1	1	1	Q8IWA0	Q8IWA0 [766-791]	Q8IWA0 2xPhospho [S779(100); S782(100)]	1	3278.15		No Quan Values	High	High	0.0007723	0.01062	2.63
FALSE	High	[K].EIPEDVDMEEEKESEDSDEENDFTEK.[V]	1xOxidation [M8]; 2xPhospho [S14(100); S17(100)]	4.57513e-05	3.79591e-05	1	1	2	Q8IWA0	Q8IWA0 [766-791]	Q8IWA0 2xPhospho [S779(100); S782(100)]	1	3293.16	1.6664e+06		High	High	3.611e-05	2.482e-05	3.31	75.71
FALSE	High	[K].EIPEDVDMEEEKESEDSDEENDFTEK.[V]	2xPhospho [S14(100); S17(100)]	7.23016e-06	3.79591e-05	1	1	3	Q8IWA0	Q8IWA0 [766-791]	Q8IWA0 2xPhospho [S779(100); S782(100)]	1	3277.17	4748256		High	High	3.611e-05	4.184e-06	4.91	86.17
FALSE	High	[K].EIPFNEDPNPNTHSSGPSTPLK.[N]	1xPhospho [T19(99.5)]	7.47641e-06	3.79591e-05	1	1	2	Q86YS7	Q86YS7 [267-288]	Q86YS7 1xPhospho [T285(99.5)]	0	2458.09	2.35336e+06		High	High	3.611e-05	4.317e-06	3.36	80.49
FALSE	High	[K].EIPFNEDPNPNTHSSGPSTPLK.[N]	2xPhospho [T19(98.6); T/S]	0.0293401	0.0013945	1	1	1	Q86YS7	Q86YS7 [267-288]	Q86YS7 2xPhospho [T285(98.6); T/S]	0	2538.06	572501		High	High	0.0008161	0.01306	2.28	86.23
FALSE	High	[K].EIPSATQSPISK.[K]	1xDeamidated [Q7]; 1xPhospho [T6(99.5)]	0.00529126	0.000430573	1	1	1	Q9BQG0	Q9BQG0 [1156-1167]	Q9BQG0 1xPhospho [T1161(99.5)]	0	1338.62	390808		High	High	0.0002577	0.002425	1.91	57.73
FALSE	High	[K].EIPSATQSPISK.[K]	1xPhospho [S8(99.6)]	4.13893e-05	3.79591e-05	1	1	3	Q9BQG0	Q9BQG0 [1156-1167]	Q9BQG0 1xPhospho [S1163(99.6)]	0	1337.63	2.40621e+07		High	High	3.611e-05	2.247e-05	3.06	53.91
FALSE	High	[K].EIPSATQSPISK.[K]	2xPhospho [S4(99.2); S8(99.2)]	0.0231249	0.00135644	1	1	1	Q9BQG0	Q9BQG0 [1156-1167]	Q9BQG0 2xPhospho [S1159(99.2); S1163(99.2)]	0	1417.6	705781		High	High	0.0007723	0.01029	1.98	56.34
FALSE	High	[K].EIQNGNLHESDSESVPR.[D]	1xDeamidated [N/Q]; 1xPhospho [S]	4.25084e-06	3.79591e-05	1	1	10	Q86UP2	Q86UP2 [66-82]		0	1991.83	4.196e+07		High	High	3.611e-05	2.499e-06	4.03	53.19
FALSE	High	[K].EIQNGNLHESDSESVPR.[D]	1xDeamidated [N4]; 2xPhospho [S12(100); S]	0.00288179	0.000342469	1	1	1	Q86UP2	Q86UP2 [66-82]	Q86UP2 2xPhospho [S77(100); S]	0	2071.8	541670		High	High	0.0002092	0.001348	2.79	58.96
FALSE	High	[K].EIQNGNLHESDSESVPR.[D]	1xPhospho [S12(99.6)]	1.08143e-06	3.79591e-05	1	1	3	Q86UP2	Q86UP2 [66-82]	Q86UP2 1xPhospho [S77(99.6)]	0	1990.85	1.58803e+07		High	High	3.611e-05	6.683e-07	4.42	52.17
FALSE	High	[K].EIQNGNLHESDSESVPR.[D]	2xDeamidated [N6; N/Q]; 1xPhospho [S12(99.6)]	9.01578e-07	3.79591e-05	1	1	3	Q86UP2	Q86UP2 [66-82]	Q86UP2 1xPhospho [S77(99.6)]	0	1992.82	3.04715e+06		High	High	3.611e-05	5.612e-07	3.52	55.27
FALSE	High	[K].EISDDEAEEEK.[G]	1xPhospho [S3(100)]	0.000195583	3.79591e-05	1	2	28	P08238	P08238 [224-234]	P08238 1xPhospho [S226(100)]	0	1373.5	1.02149e+09		High	High	3.611e-05	0.0001006	2.65	31.91
FALSE	High	[K].EISDDEAEEEKGEK.[E]	1xPhospho [S3(100)]	1.83739e-05	3.79591e-05	1	2	1	P08238	P08238 [224-237]	P08238 1xPhospho [S226(100)]	1	1687.66	8995228		High	High	3.611e-05	1.026e-05	3.13	29.8
FALSE	High	[K].EISDDEAEEEKGEKEEEDK.[D]	1xPhospho [S3(100)]	2.81783e-08	3.79591e-05	1	2	5	P08238	P08238 [224-242]	P08238 1xPhospho [S226(100)]	2	2317.91	3.59686e+07		High	High	3.611e-05	1.976e-08	3.8	35.43
FALSE	High	[K].EISPGSGPGEIR.[K]	1xPhospho [S6(100)]	0.000139872	3.79591e-05	1	1	3	O43491	O43491 [713-724]	O43491 1xPhospho [S718(100)]	0	1278.57	7.28578e+06		High	High	3.611e-05	7.299e-05	2.62	59.42
FALSE	High	[K].EISPGSGPGEIRK.[V]	1xPhospho [S6(100)]	0.00416604	0.000430573	1	1	2	O43491	O43491 [713-725]	O43491 1xPhospho [S718(100)]	1	1406.67	413280		High	High	0.0002577	0.001929	2.08	47.14
FALSE	High	[K].EISPSVTK.[K]	1xPhospho [S3(99.5)]	0.201698	0.00753611	1	1	1	Q8N488	Q8N488 [97-104]	Q8N488 1xPhospho [S99(99.5)]	0	940.439	1.40019e+06		High	High	0.004222	0.09411	1.53	39.6
FALSE	High	[K].EISTPTHWSK.[L]	1xPhospho [T4(99.6)]	0.00919038	0.000648522	1	1	2	Q8IX12	Q8IX12 [624-633]	Q8IX12 1xPhospho [T627(99.6)]	0	1265.56	3.12738e+06		High	High	0.000378	0.004161	2.25	57.31
FALSE	High	[K].EITALAPSTMK.[I]	1xPhospho [S8(99.7)]	0.000416559	3.79591e-05	2	6	1	P60709; P68133	P60709 [316-326]; P68133 [318-328]	P60709 1xPhospho [S323(99.7)]; P68133 1xPhospho [S325(99.7)]	0	1241.58	12424708	Shared	High	High	3.611e-05	0.000209	2.97	82.59
FALSE	High	[K].EKDDLSPQPLMTDFER.[S]	1xDeamidated [Q8]; 1xPhospho [S6(100)]	0.105855	0.00393496	1	1	1	Q5THJ4	Q5THJ4 [1133-1148]	Q5THJ4 1xPhospho [S1138(100)]	1	2001.85		No Quan Values	High	High	0.002233	0.04739	2.1
FALSE	High	[K].EKDDLSPQPLMTDFER.[S]	1xPhospho [S6(100)]	0.000742314	0.000153663	1	1	2	Q5THJ4	Q5THJ4 [1133-1148]	Q5THJ4 1xPhospho [S1138(100)]	1	2000.87	868300		High	High	0.000104	0.0003639	3.42	101.8
FALSE	High	[K].EKDSPHMQDPNQADEEAMTQIIR.[V]	1xDeamidated [Q12]; 1xPhospho [S4(100)]	4.44025e-08	3.79591e-05	1	1	1	P23511	P23511 [323-345]	P23511 1xPhospho [S326(100)]	1	2764.16		No Quan Values	High	High	3.611e-05	3.062e-08	5.62
FALSE	High	[K].EKEDNSSEEEEEIEPFPEER.[E]	1xDeamidated [N5]; 1xPhospho [S]	0.00124024	0.000192284	1	1	3	Q4LE39	Q4LE39 [290-309]		1	2531.98		No Quan Values	High	High	0.0001234	0.0005976	2.2
FALSE	High	[K].EKEDNSSEEEEEIEPFPEER.[E]	1xPhospho [S]	7.33469e-06	3.79591e-05	1	1	3	Q4LE39	Q4LE39 [290-309]		1	2531	2.18045e+06		High	High	3.611e-05	4.234e-06	3.54	80.21
FALSE	High	[K].EKEEETKTSNGDLSDSTVSADPVVK.[-]	1xDeamidated [N10]; 1xPhospho [T/S]	8.91253e-05	3.79591e-05	1	1	1	Q2M389	Q2M389 [1149-1173]		2	2746.22	459091		High	High	3.611e-05	4.708e-05	3.11	62.53
FALSE	High	[K].EKEEETKTSNGDLSDSTVSADPVVK.[-]	1xPhospho [T/S]	1.80567e-09	3.79591e-05	1	1	1	Q2M389	Q2M389 [1149-1173]		2	2745.23	812914		High	High	3.611e-05	1.396e-09	5.2	60.74
FALSE	High	[K].EKEEKESEDKPEIEDVGSDEEEEK.[K]	2xPhospho [S7(100); S18(100)]	4.11287e-08	3.79591e-05	1	1	1	P07900	P07900 [246-269]	P07900 2xPhospho [S252(100); S263(100)]	2	2996.17	1.01508e+06		High	High	3.611e-05	2.846e-08	4.58	49.86
FALSE	High	[K].EKENGFSSPPQIK.[D]	1xDeamidated [N4]; 1xPhospho [S8(100)]	0.102185	0.00380867	1	1	2	P11387	P11387 [105-117]	P11387 1xPhospho [S112(100)]	1	1541.69	520434		High	High	0.002116	0.0455	1.61	63.55
FALSE	High	[K].EKEPGEQASVPLSPK.[K]	1xPhospho [S13(100)]	3.54515e-07	3.79591e-05	1	1	3	P42858	P42858 [1187-1201]	P42858 1xPhospho [S1199(100)]	1	1675.79	5090743		High	High	3.611e-05	2.277e-07	4.67	56.3
FALSE	High	[K].EKEPGEQASVPLSPKK.[G]	1xPhospho [S13(100)]	1.47463e-05	3.79591e-05	1	1	2	P42858	P42858 [1187-1202]	P42858 1xPhospho [S1199(100)]	2	1803.89	2.0929e+06		High	High	3.611e-05	8.322e-06	3.76	45.94
FALSE	High	[K].EKGPTTGEGALDLSDVHSPPKSPEGK.[T]	2xPhospho [S18(100); S22(100)]	1.85803e-08	3.79591e-05	1	1	5	O95684	O95684 [139-164]	O95684 2xPhospho [S156(100); S160(100)]	2	2793.24	5.63571e+06		High	High	3.611e-05	1.322e-08	5.85	70.63
FALSE	High	[K].EKGSFSDTGLGDGK.[M]	1xPhospho [S4(100)]	0.000197434	3.79591e-05	1	1	1	Q9Y2W1	Q9Y2W1 [374-387]	Q9Y2W1 1xPhospho [S377(100)]	1	1477.62	248245		High	High	3.611e-05	0.0001018	2.14	46.67
FALSE	High	[K].EKGSTLDLSDLEAEK.[L]	1xPhospho [S4(99.7)]	0.00061706	9.54955e-05	1	1	1	O00767	O00767 [195-209]	O00767 1xPhospho [S198(99.7)]	1	1714.78	1.0327e+06		High	High	6.965e-05	0.0003049	3.41	87.15
FALSE	High	[K].EKKPGDGEVSPSTEDAPFQHSPLGK.[A]	1xPhospho [S10(100)]	8.03269e-06	3.79591e-05	1	1	1	O60318	O60318 [518-542]	O60318 1xPhospho [S527(100)]	1	2717.25	1.01582e+06		High	High	3.611e-05	4.627e-06	3.98	71.81
FALSE	High	[K].EKPCVSPTVGEK.[N]	1xCarbamidomethyl [C4]; 1xPhospho [S/T]	0.0036181	0.000390521	1	1	1	Q68DQ2	Q68DQ2 [1275-1286]		0	1410.63	404002		High	High	0.0002364	0.001681	2.24	39.07
FALSE	High	[K].EKPEEAGHEAEERGETETDQNESQSPQEPEEGPSEDDK.[A]	1xPhospho [S25(100)]	4.13197e-07	3.79591e-05	1	1	6	Q9NU22	Q9NU22 [4913-4950]	Q9NU22 1xPhospho [S4937(100)]	1	4333.73	2.9236e+06		High	High	3.611e-05	2.637e-07	4	44.96
FALSE	High	[K].EKPEEAGHEAEERGETETDQNESQSPQEPEEGPSEDDK.[A]	2xPhospho [S25(99.1); S34(100)]	0.0035181	0.000390521	1	1	1	Q9NU22	Q9NU22 [4913-4950]	Q9NU22 2xPhospho [S4937(99.1); S4946(100)]	1	4413.69	916028		High	High	0.0002364	0.001637	3.01	45.08
FALSE	High	[K].EKPELSEPSHLNGPSSDPEAAFLSR.[D]	1xDeamidated [N12]; 1xPhospho [S16(99.5)]	4.03543e-09	3.79591e-05	1	1	4	Q9H4A3	Q9H4A3 [1997-2021]	Q9H4A3 1xPhospho [S2012(99.5)]	0	2775.25	6103363		High	High	3.611e-05	3.036e-09	6.22	93.99
FALSE	High	[K].EKPELSEPSHLNGPSSDPEAAFLSR.[D]	1xPhospho [S]	7.06799e-12	3.79591e-05	1	1	2	Q9H4A3	Q9H4A3 [1997-2021]		0	2774.27	21199944		High	High	3.611e-05	6.619e-12	7.9	93.27
FALSE	High	[K].EKPELSEPSHLNGPSSDPEAAFLSR.[D]	2xPhospho [S15(100); S16(100)]	1.86625e-06	3.79591e-05	1	1	1	Q9H4A3	Q9H4A3 [1997-2021]	Q9H4A3 2xPhospho [S2011(100); S2012(100)]	0	2854.23	1718844		High	High	3.611e-05	1.131e-06	6.12	97.57
FALSE	High	[K].EKPETSTENHGDDLEK.[L]	1xPhospho [T/S]	0.000669342	9.54955e-05	1	1	3	Q9ULI0	Q9ULI0 [1316-1331]		0	1908.79	256552		High	High	6.965e-05	0.0003303	2.93	26.85
FALSE	High	[K].EKPVLNMRTPDTAK.[K]	1xPhospho [T9(100)]	0.0050419	0.000430573	1	1	2	Q13112	Q13112 [386-399]	Q13112 1xPhospho [T394(100)]	1	1679.82	532217		High	High	0.0002577	0.002323	2.03	51.02
FALSE	High	[K].EKQEEEVDYESEEEEER.[E]	1xPhospho [S11(100)]	0.00109953	0.000192284	1	1	2	O95602	O95602 [1419-1435]	O95602 1xPhospho [S1429(100)]	1	2265.86	330107		High	High	0.0001234	0.0005328	2.88	45.99
FALSE	High	[K].EKRTPAPEPEPCEASELPAK.[R]	1xCarbamidomethyl [C12]; 1xPhospho [T4(100)]	6.5442e-09	3.79591e-05	1	1	1	Q9ULV3	Q9ULV3 [241-260]	Q9ULV3 1xPhospho [T244(100)]	2	2316.06	401234		High	High	3.611e-05	4.822e-09	4.63	57.08
FALSE	High	[K].EKSPPDQPAVPHPPPSTPIK.[L]	1xPhospho [S3(100)]	3.55264e-05	3.79591e-05	1	1	2	P35611	P35611 [598-617]	P35611 1xPhospho [S600(100)]	1	2199.08	885004		High	High	3.611e-05	1.938e-05	2.93	67.91
FALSE	High	[K].EKTPELPEPSVK.[V]	1xPhospho [T3(100)]	0.000283336	3.79591e-05	1	1	3	Q8IYB3	Q8IYB3 [218-229]	Q8IYB3 1xPhospho [T220(100)]	1	1433.69	32568274		High	High	3.611e-05	0.0001438	2.97	66.15
FALSE	High	[K].EKTPSPKEEDEEPESPPEK.[K]	2xPhospho [S5(98.7); S15(100)]	0.0103442	0.000648522	1	1	2	Q9H1E3	Q9H1E3 [200-218]	Q9H1E3 2xPhospho [S204(98.7); S214(100)]	2	2341.94		No Quan Values	High	High	0.000378	0.004664	3.57
FALSE	High	[K].EKTPSPKEEDEEPESPPEK.[K]	3xPhospho [T3(100); S5(100); S15(100)]	5.09858e-06	3.79591e-05	1	1	5	Q9H1E3	Q9H1E3 [200-218]	Q9H1E3 3xPhospho [T202(100); S204(100); S214(100)]	2	2421.9	16485811		High	High	3.611e-05	2.982e-06	6.27	40.42
FALSE	High	[K].ELAEAAKEPLPVEQDDDIEVIVDETSDHTEETSPVR.[A]	1xDeamidated [Q14]; 1xPhospho [T/S]	6.83602e-13	3.79591e-05	1	1	1	Q676U5	Q676U5 [223-258]		1	4086.84		No Quan Values	High	High	3.611e-05	6.942e-13	6.61
FALSE	High	[K].ELAGDPEAVPESDEEPPPGEQAQK.[Q]	1xPhospho [S12(100)]	2.87935e-05	3.79591e-05	1	1	2	Q8WYB5	Q8WYB5 [1491-1514]	Q8WYB5 1xPhospho [S1502(100)]	0	2599.11	710165		High	High	3.611e-05	1.588e-05	2.11	69.23
FALSE	High	[K].ELASPVSPELR.[Q]	1xPhospho [S7(100)]	0.00113438	0.000192284	1	1	3	Q5T4S7	Q5T4S7 [175-185]	Q5T4S7 1xPhospho [S181(100)]	0	1277.61	4.60743e+06		High	High	0.0001234	0.0005495	2.8	83.43
FALSE	High	[K].ELAYLSELPPTPLHVSEDSSSPER.[T]	1xPhospho [S/Y/T]	0.000157427	3.79591e-05	1	1	1	Q96EB6	Q96EB6 [520-543]		0	2733.27		No Quan Values	High	High	3.611e-05	8.182e-05	2.77
FALSE	High	[K].ELDENVEYEERESEFDIEDEDK.[S]	1xPhospho [S13(100)]	1.38109e-09	3.79591e-05	1	1	3	Q15291	Q15291 [338-359]	Q15291 1xPhospho [S350(100)]	1	2841.11	6764899		High	High	3.611e-05	1.077e-09	6.73	90.85
FALSE	High	[K].ELDQDMVTEDEDDPGSHK.[R]	1xPhospho [T8(100)]	1.49775e-07	3.79591e-05	1	1	1	Q9NRL2	Q9NRL2 [724-741]	Q9NRL2 1xPhospho [T731(100)]	0	2139.81	1.27466e+06		High	High	3.611e-05	9.929e-08	3.85	58.34
FALSE	High	[K].ELDQDMVTEDEDDPGSHKR.[G]	1xDeamidated [Q4]; 1xPhospho [T8(100)]	2.84371e-06	3.79591e-05	1	1	1	Q9NRL2	Q9NRL2 [724-742]	Q9NRL2 1xPhospho [T731(100)]	1	2296.89		No Quan Values	High	High	3.611e-05	1.698e-06	3.87
FALSE	High	[K].ELDQDMVTEDEDDPGSHKR.[G]	1xPhospho [T8(100)]	3.51137e-07	3.79591e-05	1	1	1	Q9NRL2	Q9NRL2 [724-742]	Q9NRL2 1xPhospho [T731(100)]	1	2295.91	1.1836e+06		High	High	3.611e-05	2.254e-07	3.93	52.3
FALSE	High	[K].ELEDSPQENVSVTEIIKPCDDPK.[S]	1xCarbamidomethyl [C19]; 1xPhospho [S5(100)]	4.88703e-09	3.79591e-05	1	1	2	Q5F1R6	Q5F1R6 [426-448]	Q5F1R6 1xPhospho [S430(100)]	0	2722.22	1.53082e+06		High	High	3.611e-05	3.638e-09	6.03	98.4
FALSE	High	[K].ELEENDSENSEFEDDGSEK.[V]	1xPhospho [S7(99.5)]	0.00181673	0.000192284	1	1	1	O43719	O43719 [591-609]	O43719 1xPhospho [S597(99.5)]	0	2281.81	260847		High	High	0.0001234	0.0008645	1.86	55.83
FALSE	High	[K].ELEENDSENSEFEDDGSEK.[V]	2xPhospho [S7(100); S10(100)]	0.0355329	0.00156382	1	1	2	O43719	O43719 [591-609]	O43719 2xPhospho [S597(100); S600(100)]	0	2361.78	149306		High	High	0.0009087	0.01572	1.26	57.03
FALSE	High	[K].ELEREESGAAESPALVTPDSEK.[S]	1xPhospho [S12(97.6)]	0.0388064	0.00178303	1	1	1	Q96EK9	Q96EK9 [173-194]	Q96EK9 1xPhospho [S184(97.6)]	1	2424.08	216574		High	High	0.00103	0.01716	2.55	65.03
FALSE	High	[K].ELESPLTPGK.[V]	1xPhospho [T7(100)]	0.000262912	3.79591e-05	1	1	1	O15014	O15014 [740-749]	O15014 1xPhospho [T746(100)]	0	1150.54	1.0987e+06		High	High	3.611e-05	0.0001338	2.67	65.51
FALSE	High	[K].ELESPLTPGK.[V]	2xPhospho [S4(100); T7(100)]	0.00793275	0.000565114	1	1	1	O15014	O15014 [740-749]	O15014 2xPhospho [S743(100); T746(100)]	0	1230.51	370382		High	High	0.0003328	0.003607	2.48	58.4
FALSE	High	[K].ELESSEEGGSAEER.[R]	1xPhospho [S4(99.7)]	4.74543e-06	3.79591e-05	1	1	4	Q9HAS0	Q9HAS0 [15-28]	Q9HAS0 1xPhospho [S18(99.7)]	0	1588.6	3.36977e+06		High	High	3.611e-05	2.777e-06	3.09	33.53
FALSE	High	[K].ELFGDDSEDEGASHHSGSDNHSER.[S]	1xPhospho [S7(100)]	6.69732e-06	3.79591e-05	1	1	1	Q8WVC0	Q8WVC0 [60-83]	Q8WVC0 1xPhospho [S66(100)]	0	2694		No Quan Values	High	High	3.611e-05	3.885e-06	3.01
FALSE	High	[K].ELGSTEDIYLASR.[K]	1xPhospho [S/T/Y]	0.000288679	3.79591e-05	1	1	1	Q86T65	Q86T65 [653-665]		0	1533.68	1.53144e+06		High	High	3.611e-05	0.0001467	3.22	92.25
FALSE	High	[K].ELIPQESPR.[V]	1xPhospho [S7(100)]	0.0103442	0.000648522	1	1	1	Q96DF8	Q96DF8 [286-294]	Q96DF8 1xPhospho [S292(100)]	0	1148.53	674635		High	High	0.000378	0.004666	2.16	62.84
FALSE	High	[K].ELLDSDSDKPCK.[E]	1xCarbamidomethyl [C11]; 1xPhospho [S5(100)]	4.29998e-05	3.79591e-05	1	1	1	Q12830	Q12830 [1127-1138]	Q12830 1xPhospho [S1131(100)]	0	1486.61	727839		High	High	3.611e-05	2.331e-05	2.97	44.3
FALSE	High	[K].ELLHSVHPESPNLK.[T]	1xPhospho [S10(100)]	0.000523939	9.54955e-05	1	1	1	Q9Y217	Q9Y217 [552-565]	Q9Y217 1xPhospho [S561(100)]	0	1679.82	1826617		High	High	6.965e-05	0.0002599	4.1	64.91
FALSE	High	[K].ELLSPGVK.[N]	1xPhospho [S4(100)]	0.00353456	0.000390521	1	1	1	Q14694	Q14694 [715-722]	Q14694 1xPhospho [S718(100)]	0	922.465	467877		High	High	0.0002364	0.001646	1.91	70.84
FALSE	High	[K].ELLSPLSEPDDRYPLIVK.[I]	1xPhospho [S4(100)]	0.000100844	3.79591e-05	1	1	3	Q9UHB7	Q9UHB7 [700-717]	Q9UHB7 1xPhospho [S703(100)]	1	2164.09	7.49706e+06		High	High	3.611e-05	5.313e-05	3.58	119.89
FALSE	High	[K].ELLSPLSEPDDRYPLIVK.[I]	2xPhospho [S4(100); S7(100)]	0.000359259	3.79591e-05	1	1	1	Q9UHB7	Q9UHB7 [700-717]	Q9UHB7 2xPhospho [S703(100); S706(100)]	1	2244.06	1.5778e+06		High	High	3.611e-05	0.0001811	3.26	121.84
FALSE	High	[K].ELNFSHLPSNSVSPGDCLLTTTLGK.[T]	1xCarbamidomethyl [C17]; 1xPhospho [S13(100)]	1.22532e-09	3.79591e-05	1	1	1	P54132	P54132 [452-476]	P54132 1xPhospho [S464(100)]	0	2767.3	640843		High	High	3.611e-05	9.578e-10	7.55	120.86
FALSE	High	[K].ELNFVTDSVEQELPSSPK.[Q]	1xPhospho [S16(99.1)]	0.00108493	0.000192284	1	1	1	Q8TAP6	Q8TAP6 [68-85]	Q8TAP6 1xPhospho [S83(99.1)]	0	2098.96	1.14062e+06		High	High	0.0001234	0.0005252	3.06	109.51
FALSE	High	[K].ELNFVTDSVEQELPSSPKQPICFDR.[Q]	1xCarbamidomethyl [C22]; 1xPhospho [S/T]	9.87416e-07	3.79591e-05	1	1	3	Q8TAP6	Q8TAP6 [68-92]		1	3015.38	1.28972e+06		High	High	3.611e-05	6.116e-07	4.12	117.99
FALSE	High	[K].ELPPELSHLDPNSPMR.[E]	1xPhospho [S13(100)]	0.0121575	0.000786774	1	1	1	Q9BXF3	Q9BXF3 [410-425]	Q9BXF3 1xPhospho [S422(100)]	0	1911.87	154566		High	High	0.0004554	0.005485	2.13	99.94
FALSE	High	[K].ELPPELSHLDPNSPMREEK.[K]	1xPhospho [S13(100)]	0.0007129	9.54955e-05	1	1	1	Q9BXF3	Q9BXF3 [410-428]	Q9BXF3 1xPhospho [S422(100)]	1	2298.05	1.16343e+06		High	High	6.965e-05	0.0003511	3.26	92.51
FALSE	High	[K].ELPPPSEEIKTGEDEDEEDNDALLK.[E]	1xPhospho [T11(100)]	8.7133e-06	3.79591e-05	1	1	1	Q96FV9	Q96FV9 [532-556]	Q96FV9 1xPhospho [T542(100)]	1	2892.26		No Quan Values	High	High	3.611e-05	5.001e-06	3.45
FALSE	High	[K].ELPPSPEK.[K]	1xPhospho [S5(100)]	0.00714018	0.000516959	1	1	10	P27816	P27816 [692-699]	P27816 1xPhospho [S696(100)]	0	976.439	5.67765e+06		High	High	0.0003054	0.003251	1.64	38.56
FALSE	High	[K].ELPRPVLEGQQSERTPNNRPDAPK.[E]	1xDeamidated [Q10]; 1xPhospho [S/T]	0.0860226	0.00330461	1	2	1	Q9BVJ6	Q9BVJ6 [527-550]		1	2809.36	176899		High	High	0.001866	0.03813	2.91	60.6
FALSE	High	[K].ELPRPVLEGQQSERTPNNRPDAPK.[E]	1xPhospho [S12(99.3)]	0.0124811	0.000786774	1	2	1	Q9BVJ6	Q9BVJ6 [527-550]	Q9BVJ6 1xPhospho [S538(99.3)]	1	2808.38	292027		High	High	0.0004554	0.005618	2.87	60.61
FALSE	High	[K].ELQAEATVSGSPEAPGTNVVSEPR.[E]	1xPhospho [T/S]	6.89237e-06	3.79591e-05	1	1	1	Q9BZV1	Q9BZV1 [86-109]		0	2505.15		No Quan Values	High	High	3.611e-05	3.981e-06	3.58
FALSE	High	[K].ELSDQATASPIVAR.[T]	1xDeamidated [Q5]; 1xPhospho [S9(100)]	3.28377e-07	3.79591e-05	1	1	3	Q5JSH3	Q5JSH3 [88-101]	Q5JSH3 1xPhospho [S96(100)]	0	1538.71	1.02536e+06		High	High	3.611e-05	2.116e-07	4.37	69.53
FALSE	High	[K].ELSDQATASPIVAR.[T]	1xPhospho [S9(100)]	1.14558e-07	3.79591e-05	1	1	3	Q5JSH3	Q5JSH3 [88-101]	Q5JSH3 1xPhospho [S96(100)]	0	1537.73	4679854		High	High	3.611e-05	7.67e-08	4.54	66.02
FALSE	High	[K].ELSDSCEGAFGGGR.[L]	1xCarbamidomethyl [C6]; 1xPhospho [S3(100)]	0.000173839	3.79591e-05	1	1	2	Q9Y3S1	Q9Y3S1 [1148-1161]	Q9Y3S1 1xPhospho [S1150(100)]	0	1521.57	2.28772e+06		High	High	3.611e-05	8.999e-05	2.67	61.33
FALSE	High	[K].ELSESVQQQSTPVPLISPK.[R]	1xPhospho [S17(100)]	0.00111931	0.000192284	1	1	1	Q9ULU4	Q9ULU4 [531-549]	Q9ULU4 1xPhospho [S547(100)]	0	2147.06	1.5485e+06		High	High	0.0001234	0.000541	3.8	98.51
FALSE	High	[K].ELSGVFR.[L]	1xPhospho [S3(100)]	0.0458089	0.0021293	1	1	1	O14654	O14654 [249-255]	O14654 1xPhospho [S251(100)]	0	887.402	628790		High	High	0.001222	0.02027	1.68	86.25
FALSE	High	[K].ELSNSPLR.[E]	1xPhospho [S5(100)]	0.0112402	0.000648522	1	1	2	Q9UQ35	Q9UQ35 [1316-1323]	Q9UQ35 1xPhospho [S1320(100)]	0	995.456	18404164		High	High	0.000378	0.005068	2.28	43.45
FALSE	High	[K].ELSNSPLRENSFGSPLEFR.[N]	1xDeamidated [N]; 1xPhospho [S5(100)]	6.23643e-07	3.79591e-05	1	1	5	Q9UQ35	Q9UQ35 [1316-1334]	Q9UQ35 1xPhospho [S1320(100)]	1	2260.03	1.57921e+07		High	High	3.611e-05	3.92e-07	4.63	108.29
FALSE	High	[K].ELSNSPLRENSFGSPLEFR.[N]	1xDeamidated [N]; 2xPhospho [S3(100); S5(100)]	2.58413e-06	3.79591e-05	1	1	9	Q9UQ35	Q9UQ35 [1316-1334]	Q9UQ35 2xPhospho [S1318(100); S1320(100)]	1	2339.99	5.95819e+06		High	High	3.611e-05	1.547e-06	3.59	111.79
FALSE	High	[K].ELSNSPLRENSFGSPLEFR.[N]	1xDeamidated [N]; 3xPhospho [S3(100); S5(100); S14(100)]	0.00277743	0.000293515	1	1	4	Q9UQ35	Q9UQ35 [1316-1334]	Q9UQ35 3xPhospho [S1318(100); S1320(100); S1329(100)]	1	2419.96	520600		High	High	0.0001815	0.001302	2.93	115.18
FALSE	High	[K].ELSNSPLRENSFGSPLEFR.[N]	1xPhospho [S]	2.57179e-06	3.79591e-05	1	1	3	Q9UQ35	Q9UQ35 [1316-1334]		1	2259.04	67086124		High	High	3.611e-05	1.544e-06	5.11	107.73
FALSE	High	[K].ELSNSPLRENSFGSPLEFR.[N]	2xPhospho [S5(99.5); S11(100)]	7.73539e-07	3.79591e-05	1	1	14	Q9UQ35	Q9UQ35 [1316-1334]	Q9UQ35 2xPhospho [S1320(99.5); S1326(100)]	1	2339.01	8.61444e+07		High	High	3.611e-05	4.841e-07	4.42	109.94
FALSE	High	[K].ELSNSPLRENSFGSPLEFR.[N]	3xPhospho [S5(100); S11(100); S14(100)]	1.71844e-05	3.79591e-05	1	1	14	Q9UQ35	Q9UQ35 [1316-1334]	Q9UQ35 3xPhospho [S1320(100); S1326(100); S1329(100)]	1	2418.98	4.11197e+06		High	High	3.611e-05	9.63e-06	4.91	112.58
FALSE	High	[K].ELSNSPLRENSFGSPLEFRNSGPLGTEMNTGFSSEVK.[E]	1xDeamidated [N20]; 1xOxidation [M28]; 1xPhospho [S/T]	0.200622	0.00745284	1	1	1	Q9UQ35	Q9UQ35 [1316-1352]		2	4111.86	138884		High	High	0.004222	0.09393	1.68	113.99
FALSE	High	[K].ELSPAALEK.[R]	1xPhospho [S3(100)]	0.0017131	0.000192284	1	1	3	O75683	O75683 [136-144]	O75683 1xPhospho [S138(100)]	0	1037.49	23996466		High	High	0.0001234	0.0008149	2.53	69.42
FALSE	High	[K].ELSPAGSISK.[N]	1xPhospho [S3(100)]	0.00977368	0.000648522	1	1	1	O95453	O95453 [617-626]	O95453 1xPhospho [S619(100)]	0	1068.5	11004870		High	High	0.000378	0.004417	1.77	52.17
FALSE	High	[K].ELSPHLPALIR.[D]	1xPhospho [S3(100)]	0.00118083	0.000192284	1	1	1	P12755	P12755 [392-402]	P12755 1xPhospho [S394(100)]	0	1325.7	211906		High	High	0.0001234	0.0005701	2.01	106.37
FALSE	High	[K].ELSPPPGLPSK.[I]	1xPhospho [S3(100)]	0.00045254	3.79591e-05	1	1	4	Q7Z4S6	Q7Z4S6 [1210-1220]	Q7Z4S6 1xPhospho [S1212(100)]	0	1201.59	2.80217e+06		High	High	3.611e-05	0.0002265	2.28	78.2
FALSE	High	[K].ELSSPISPK.[S]	1xPhospho [S7(100)]	0.00137454	0.000192284	1	1	1	P78559	P78559 [2016-2024]	P78559 1xPhospho [S2022(100)]	0	1037.49	826438		High	High	0.0001234	0.0006599	2.31	63.69
FALSE	High	[K].ELSVQDQPSLSPTSLQNSSSHTTTAK.[G]	1xPhospho [S11(100)]	1.86771e-11	3.79591e-05	1	1	1	O95628	O95628 [422-447]	O95628 1xPhospho [S432(100)]	0	2823.3	4.17547e+06		High	High	3.611e-05	1.689e-11	6.18	83.56
FALSE	High	[K].ELTDEEAER.[L]	1xPhospho [T3(100)]	0.00531694	0.000430573	1	1	1	Q9Y266	Q9Y266 [106-114]	Q9Y266 1xPhospho [T108(100)]	0	1171.45	2.24397e+06		High	High	0.0002577	0.002443	1.55	34.81
FALSE	High	[K].ELTVDPTAAGDVRPIMHHPPNQIDDLETQWGVGSSPQR.[D]	1xDeamidated [N21]; 1xOxidation [M16]; 1xPhospho [S/T]	1.11208e-05	3.79591e-05	1	1	1	O00139	O00139 [552-589]		0	4260.97	1.68126e+06		High	High	3.611e-05	6.342e-06	3.45	103.42
FALSE	High	[K].ELTVDPTAAGDVRPIMHHPPNQIDDLETQWGVGSSPQRDDLK.[L]	1xOxidation [M16]; 1xPhospho [S/T]	4.04133e-05	3.79591e-05	1	1	1	O00139	O00139 [552-593]		1	4731.21	1.9018e+06		High	High	3.611e-05	2.195e-05	4.81	102.14
FALSE	High	[K].ELTVDPTAAGDVRPIMHHPPNQIDDLETQWGVGSSPQRDDLK.[L]	1xPhospho [S/T]	7.19947e-07	3.79591e-05	1	1	1	O00139	O00139 [552-593]		1	4715.22	10004157		High	High	3.611e-05	4.515e-07	6.32	107.29
FALSE	High	[K].ELVGPPLAETVFTPKTSPENVQDR.[F]	2xPhospho [T13(100); T/S]	1.46905e-06	3.79591e-05	1	1	3	P49792	P49792 [1384-1407]	P49792 2xPhospho [T1396(100); T/S]	1	2784.29	5584067		High	High	3.611e-05	8.978e-07	5.61	115.8
FALSE	High	[K].ELVPDQAVISDSTFSLANSPGSESVTK.[D]	1xPhospho [S19(97.8)]	0.000139212	3.79591e-05	1	1	1	Q12802	Q12802 [772-798]	Q12802 1xPhospho [S790(97.8)]	0	2858.33	1.77825e+06		High	High	3.611e-05	7.262e-05	2.46	117.59
FALSE	High	[K].ELVSDDEER.[G]	1xPhospho [S4(100)]	0.00805364	0.000612947	1	1	1	P38398	P38398 [1339-1347]	P38398 1xPhospho [S1342(100)]	0	1171.45	1.41222e+06		High	High	0.00036	0.003652	1.93	41.9
FALSE	High	[K].ELVSSKVSGAQEMVSSAK.[D]	1xPhospho [S8(100)]	4.25236e-07	3.79591e-05	1	1	1	O60664	O60664 [123-140]	O60664 1xPhospho [S130(100)]	1	1916.9	611964		High	High	3.611e-05	2.71e-07	4.4	74.87
FALSE	High	[K].EMEHNTVCAAGTSPVGEIGEEK.[I]	1xCarbamidomethyl [C8]; 1xDeamidated [N5]; 1xOxidation [M2]; 1xPhospho [S13(99.6)]	1.60157e-07	3.79591e-05	1	1	1	P18583	P18583 [1544-1565]	P18583 1xPhospho [S1556(99.6)]	0	2441.98	1.3967e+06		High	High	3.611e-05	1.057e-07	4.07	69.08
FALSE	High	[K].EMEHNTVCAAGTSPVGEIGEEK.[I]	1xCarbamidomethyl [C8]; 1xDeamidated [N5]; 1xPhospho [S13(100)]	8.15359e-07	3.79591e-05	1	1	4	P18583	P18583 [1544-1565]	P18583 1xPhospho [S1556(100)]	0	2425.99	3942366		High	High	3.611e-05	5.095e-07	4.57	73.62
FALSE	High	[K].EMEHNTVCAAGTSPVGEIGEEK.[I]	1xCarbamidomethyl [C8]; 1xOxidation [M2]; 1xPhospho [S13(99.5)]	2.83173e-09	3.79591e-05	1	1	1	P18583	P18583 [1544-1565]	P18583 1xPhospho [S1556(99.5)]	0	2441	8309634		High	High	3.611e-05	2.156e-09	4.31	64.87
FALSE	High	[K].EMEHNTVCAAGTSPVGEIGEEK.[I]	1xCarbamidomethyl [C8]; 1xPhospho [S13(100)]	1.26119e-10	3.79591e-05	1	1	2	P18583	P18583 [1544-1565]	P18583 1xPhospho [S1556(100)]	0	2425	19928396		High	High	3.611e-05	1.07e-10	5.04	69.47
FALSE	High	[K].EMEVEESPEK.[I]	1xOxidation [M2]; 1xPhospho [S7(100)]	0.0117811	0.000694464	1	1	2	Q8N3X1	Q8N3X1 [502-511]	Q8N3X1 1xPhospho [S508(100)]	0	1302.48	175826		High	High	0.0004036	0.005296	1.65	26.89
FALSE	High	[K].EMEVEESPEK.[I]	1xPhospho [S7(100)]	4.00294e-05	3.79591e-05	1	1	2	Q8N3X1	Q8N3X1 [502-511]	Q8N3X1 1xPhospho [S508(100)]	0	1286.49	4723805		High	High	3.611e-05	2.183e-05	2.9	41.15
FALSE	High	[K].EMGTPLADTPTRPVTR.[H]	1xPhospho [T9(100)]	0.0039928	0.000430573	1	1	2	Q9BPU6	Q9BPU6 [506-521]	Q9BPU6 1xPhospho [T514(100)]	0	1821.86	990338		High	High	0.0002577	0.001849	1.98	67.92
FALSE	High	[K].EMLASDDEEDVSSK.[V]	1xOxidation [M2]; 1xPhospho [S5(100)]	6.4458e-06	3.79591e-05	1	1	2	Q0ZGT2	Q0ZGT2 [76-89]	Q0ZGT2 1xPhospho [S80(100)]	0	1650.61	1.37924e+06		High	High	3.611e-05	3.738e-06	2.84	43.54
FALSE	High	[K].EMLASDDEEDVSSK.[V]	1xPhospho [S5(100)]	5.12998e-05	3.79591e-05	1	1	1	Q0ZGT2	Q0ZGT2 [76-89]	Q0ZGT2 1xPhospho [S80(100)]	0	1634.61	2.97074e+06		High	High	3.611e-05	2.771e-05	2.49	56.63
FALSE	High	[K].EMPQDLRSPAR.[T]	1xPhospho [S8(100)]	0.0204682	0.00135644	1	1	2	O43765	O43765 [70-80]	O43765 1xPhospho [S77(100)]	1	1379.61	2.73621e+06		High	High	0.0007288	0.009112	1.52	48.48
FALSE	High	[K].EMPQDLRSPARTPPSEEDSAEAER.[L]	1xDeamidated [Q4]; 1xOxidation [M2]; 2xPhospho [S8(100); T12(100)]	0.00102844	0.000192284	1	1	1	O43765	O43765 [70-93]	O43765 2xPhospho [S77(100); T81(100)]	2	2875.15		No Quan Values	High	High	0.0001234	0.0004998	2.89
FALSE	High	[K].EMPQDLRSPARTPPSEEDSAEAER.[L]	1xOxidation [M2]; 2xPhospho [S8(100); T12(100)]	2.66746e-05	3.79591e-05	1	1	2	O43765	O43765 [70-93]	O43765 2xPhospho [S77(100); T81(100)]	2	2874.16	3232694		High	High	3.611e-05	1.474e-05	3.81	51.62
FALSE	High	[K].EMPQDLRSPARTPPSEEDSAEAER.[L]	2xPhospho [S8(100); T12(100)]	0.000811893	0.000192284	1	1	6	O43765	O43765 [70-93]	O43765 2xPhospho [S77(100); T81(100)]	2	2858.17	6.5158e+06		High	High	0.0001234	0.0003966	3.66	62.13
FALSE	High	[K].EMSPSPPAAQDPGGTALVSAR.[E]	2xPhospho [S3(100); S5(100)]	2.49487e-05	3.79591e-05	1	1	2	Q9Y4F5	Q9Y4F5 [984-1004]	Q9Y4F5 2xPhospho [S986(100); S988(100)]	0	2198.92	276290		High	High	3.611e-05	1.382e-05	2.73	84.4
FALSE	High	[K].ENAAAPSPVR.[A]	1xPhospho [S7(100)]	0.000341377	3.79591e-05	1	1	2	O75781	O75781 [110-119]	O75781 1xPhospho [S116(100)]	0	1091.49	259892		High	High	3.611e-05	0.0001725	2.63	34.04
FALSE	High	[K].ENAAAPSPVRAPAPSPAK.[E]	1xPhospho [S7(100)]	0.000147345	3.79591e-05	1	1	2	O75781	O75781 [110-127]	O75781 1xPhospho [S116(100)]	1	1810.88	686767		High	High	3.611e-05	7.651e-05	3.29	52.28
FALSE	High	[K].ENALSSGTLQEEQRTPPPGQDTQQFHEK.[S]	1xPhospho [T15(100)]	8.70318e-05	3.79591e-05	1	1	1	Q12802	Q12802 [939-966]	Q12802 1xPhospho [T953(100)]	1	3232.45	578787		High	High	3.611e-05	4.61e-05	2.96	65.42
FALSE	High	[K].ENDKTEEMPNDSVLENK.[S]	1xPhospho [T5(100)]	9.61662e-05	3.79591e-05	1	1	2	P49321	P49321 [486-502]	P49321 1xPhospho [T490(100)]	1	2071.85	1718740		High	High	3.611e-05	5.069e-05	2.1	63.57
FALSE	High	[K].ENDPLRTPEALPEEK.[K]	1xPhospho [T7(100)]	6.57266e-05	3.79591e-05	1	1	2	O60293	O60293 [760-774]	O60293 1xPhospho [T766(100)]	1	1817.83	3.16209e+06		High	High	3.611e-05	3.516e-05	3.02	72.98
FALSE	High	[K].ENDSSEEVDVFQGSSPVDDIPQEETEEEEVSTVNVR.[R]	1xPhospho [S/T]	3.19128e-08	3.79591e-05	1	1	1	Q9NTI5	Q9NTI5 [1403-1438]		0	4103.72	1.99468e+06		High	High	3.611e-05	2.23e-08	6.02	115.14
FALSE	High	[K].ENDTVTISPK.[Q]	1xPhospho [S8(100)]	0.00516493	0.000430573	1	1	2	Q9UGU0	Q9UGU0 [1515-1524]	Q9UGU0 1xPhospho [S1522(100)]	0	1183.52	936176		High	High	0.0002577	0.002368	2.76	51.06
FALSE	High	[K].ENELPTTPVKK.[D]	1xPhospho [T]	0.00982409	0.000648522	1	1	3	O75398	O75398 [306-316]		1	1335.66	652932		High	High	0.000378	0.004448	2.27	45.56
FALSE	High	[K].ENETDEENTEVMIK.[G]	1xPhospho [T4(100)]	0.000279392	3.79591e-05	1	1	1	Q9HAU5	Q9HAU5 [1085-1098]	Q9HAU5 1xPhospho [T1088(100)]	0	1760.69	1.14777e+06		High	High	3.611e-05	0.000142	3.02	65.02
FALSE	High	[K].ENGFSSPPQIK.[D]	1xDeamidated [N2]; 1xPhospho [S6(99.6)]	0.000693911	9.54955e-05	1	1	1	P11387	P11387 [107-117]	P11387 1xPhospho [S112(99.6)]	0	1284.55	611816		High	High	6.965e-05	0.0003421	2.09	73.36
FALSE	High	[K].ENGFSSPPQIK.[D]	1xPhospho [S6(99.5)]	0.000138554	3.79591e-05	1	1	2	P11387	P11387 [107-117]	P11387 1xPhospho [S112(99.5)]	0	1283.57	967918		High	High	3.611e-05	7.21e-05	2.79	71.02
FALSE	High	[K].ENIKPNETSPSFSK.[A]	1xPhospho [S9(99.4)]	3.14437e-06	3.79591e-05	1	1	1	Q99700	Q99700 [764-777]	Q99700 1xPhospho [S772(99.4)]	0	1657.75	7672015		High	High	3.611e-05	1.874e-06	4.48	48.86
FALSE	High	[K].ENLQPQSSGVQGQVPISPEPLQRPEMLK.[E]	1xPhospho [S17(100)]	0.00170539	0.000192284	1	1	1	Q9H467	Q9H467 [94-121]	Q9H467 1xPhospho [S110(100)]	0	3166.56		No Quan Values	High	High	0.0001234	0.0008142	2.67
FALSE	High	[K].ENNVSQPASSSSSSSSSNNGSASPTK.[T]	1xDeamidated [N/Q]; 1xPhospho [S23(99.5)]	3.90855e-05	3.79591e-05	1	1	4	Q02446	Q02446 [114-139]	Q02446 1xPhospho [S136(99.5)]	0	2579.04	557457		High	High	3.611e-05	2.128e-05	2.89	26.88
FALSE	High	[K].ENNVSQPASSSSSSSSSNNGSASPTK.[T]	1xPhospho [S/T]	4.79865e-05	3.79591e-05	1	1	2	Q02446	Q02446 [114-139]		0	2578.05	223071		High	High	3.611e-05	2.595e-05	2.44	26.3
FALSE	High	[K].ENPDSDADLDVDGDDTLEYGKPQYTEADVIPCTGEEPGEAK.[E]	1xCarbamidomethyl [C32]; 1xPhospho [S5(100)]	1.4481e-06	3.79591e-05	1	1	1	Q5VTB9	Q5VTB9 [386-426]	Q5VTB9 1xPhospho [S390(100)]	0	4534.88	950151		High	High	3.611e-05	8.866e-07	4.78	105.15
FALSE	High	[K].ENPVLDVVSNPEQTAGEER.[G]	1xPhospho [S9(100)]	0.000772885	0.000192284	1	1	1	Q12888	Q12888 [55-73]	Q12888 1xPhospho [S63(100)]	0	2162.96	425982		High	High	0.0001234	0.0003783	2.3	92.4
FALSE	High	[K].ENQEPLRSPEVGDEEALRPLTK.[E]	1xPhospho [S8(100)]	8.72265e-10	3.79591e-05	1	1	2	P48681	P48681 [673-694]	P48681 1xPhospho [S680(100)]	1	2587.24	3.63114e+06		High	High	3.611e-05	6.913e-10	5.83	85.54
FALSE	High	[K].ENQIYSADEK.[R]	1xPhospho [S6(100)]	0.0010753	0.000192284	1	2	1	Q8N5F7	Q8N5F7 [370-379]	Q8N5F7 1xPhospho [S375(100)]	0	1276.51	293027		High	High	0.0001234	0.0005211	2.38	41
FALSE	High	[K].ENSGDYISENEDPELQDYR.[Y]	1xPhospho [S3(100)]	0.000252062	3.79591e-05	1	1	2	Q99996	Q99996 [1228-1246]	Q99996 1xPhospho [S1230(100)]	0	2352.91	361890		High	High	3.611e-05	0.0001287	2.66	84.88
FALSE	High	[K].ENSGPVENGVSDQEGEEQAR.[E]	1xDeamidated [N8]; 1xPhospho [S11(100)]	0.000165043	3.79591e-05	1	1	4	Q8TEQ6	Q8TEQ6 [768-787]	Q8TEQ6 1xPhospho [S778(100)]	0	2211.87	2.16993e+06		High	High	3.611e-05	8.546e-05	3.71	45.01
FALSE	High	[K].ENSGPVENGVSDQEGEEQAR.[E]	1xPhospho [S11(100)]	9.82025e-06	3.79591e-05	1	1	1	Q8TEQ6	Q8TEQ6 [768-787]	Q8TEQ6 1xPhospho [S778(100)]	0	2210.88	2.02465e+06		High	High	3.611e-05	5.609e-06	4.94	44.27
FALSE	High	[K].ENSGPVENGVSDQEGEEQAREPELPCGLAPAVSR.[E]	1xCarbamidomethyl [C26]; 1xDeamidated [N8]; 1xPhospho [S]	5.80768e-11	3.79591e-05	1	1	2	Q8TEQ6	Q8TEQ6 [768-801]		1	3688.61	7266983		High	High	3.611e-05	5.057e-11	5.19	98.25
FALSE	High	[K].ENSGPVENGVSDQEGEEQAREPELPCGLAPAVSR.[E]	1xCarbamidomethyl [C26]; 1xPhospho [S]	3.59527e-06	3.79591e-05	1	1	1	Q8TEQ6	Q8TEQ6 [768-801]		1	3687.62	10122987		High	High	3.611e-05	2.13e-06	4.88	97.36
FALSE	High	[K].ENSPCVTPVSTATHSLSR.[L]	1xCarbamidomethyl [C5]; 1xPhospho [S3(100)]	3.14437e-06	3.79591e-05	1	1	1	Q08999	Q08999 [411-428]	Q08999 1xPhospho [S413(100)]	0	2022.9	1.45624e+06		High	High	3.611e-05	1.871e-06	3.52	74.12
FALSE	High	[K].ENSPCVTPVSTATHSLSR.[L]	1xCarbamidomethyl [C5]; 2xPhospho [S3(100); T7(100)]	4.73048e-05	3.79591e-05	1	1	1	Q08999	Q08999 [411-428]	Q08999 2xPhospho [S413(100); T417(100)]	0	2102.86	1010606		High	High	3.611e-05	2.558e-05	3.41	84.03
FALSE	High	[K].ENSPNSFPR.[R]	1xPhospho [S3(100)]	0.00284219	0.000342469	1	1	2	Q9P260	Q9P260 [451-459]	Q9P260 1xPhospho [S453(100)]	0	1127.45	2269446		High	High	0.0002092	0.001333	2.36	44.66
FALSE	High	[K].ENSREALAEAALESPRPALVR.[S]	1xPhospho [S3(100)]	6.92543e-06	3.79591e-05	1	1	1	O14745	O14745 [267-287]	O14745 1xPhospho [S269(100)]	1	2359.18	8470942		High	High	3.611e-05	4e-06	4.53	94.07
FALSE	High	[K].ENSSPSVTSANLDHTKPCWYWDK.[K]	1xCarbamidomethyl [C18]; 1xPhospho [S/T/Y]	1.36727e-06	3.79591e-05	1	1	1	O75909	O75909 [6-28]		0	2802.19	2.62047e+06		High	High	3.611e-05	8.366e-07	4.6	92.13
FALSE	High	[K].ENSSPSVTSANLDHTKPCWYWDK.[K]	1xCarbamidomethyl [C18]; 2xDeamidated [N2; N11]; 1xPhospho [S/T/Y]	0.0795825	0.00305137	1	1	1	O75909	O75909 [6-28]		0	2804.15	479146		High	High	0.001749	0.03535	1.93	94.56
FALSE	High	[K].ENSTIPDQRTPVASTHSISSAATPDR.[I]	1xDeamidated [Q8]; 1xPhospho [S3(98.9)]	0.00982409	0.000648522	1	1	1	P27448	P27448 [527-552]	P27448 1xPhospho [S529(98.9)]	1	2819.28		No Quan Values	High	High	0.000378	0.004443	2.51
FALSE	High	[K].ENSTIPDQRTPVASTHSISSAATPDR.[I]	1xPhospho [T4(100)]	1.10269e-08	3.79591e-05	1	1	2	P27448	P27448 [527-552]	P27448 1xPhospho [T530(100)]	1	2818.3	1.31944e+06		High	High	3.611e-05	8.008e-09	3.86	64.35
FALSE	High	[K].ENTGVLHAFPPCEFSQQFLDSPAK.[A]	1xCarbamidomethyl [C12]; 1xPhospho [S21(100)]	8.96703e-06	3.79591e-05	1	1	1	Q96T37	Q96T37 [915-938]	Q96T37 1xPhospho [S935(100)]	0	2799.25	1.13505e+06		High	High	3.611e-05	5.149e-06	4.4	119.75
FALSE	High	[K].ENTPPALSGTR.[V]	1xPhospho [T3(100)]	0.019913	0.00127633	1	1	2	P31350	P31350 [31-41]	P31350 1xPhospho [T33(100)]	0	1222.55	1.69132e+06		High	High	0.0007288	0.008911	2.24	49.72
FALSE	High	[K].ENVSALDMEKESEEK.[E]	1xPhospho [S12(100)]	0.000157427	3.79591e-05	1	1	1	Q9H307	Q9H307 [447-461]	Q9H307 1xPhospho [S458(100)]	1	1817.75	347375		High	High	3.611e-05	8.168e-05	4.01	57.3
FALSE	High	[K].ENVSSNAACPDHTPTPNDDGK.[S]	1xCarbamidomethyl [C9]; 1xPhospho [T/S]	0.00149003	0.000192284	1	1	1	Q8TBA6	Q8TBA6 [200-220]		0	2305.9		No Quan Values	High	High	0.0001234	0.0007148	1.77
FALSE	High	[K].EPAETLKPPEGWRSPR.[S]	1xPhospho [S14(100)]	2.75818e-05	3.79591e-05	1	1	3	Q96T58	Q96T58 [1970-1985]	Q96T58 1xPhospho [S1983(100)]	1	1929.92	2110862		High	High	3.611e-05	1.519e-05	3.51	71.99
FALSE	High	[K].EPAITSQNSPEAR.[E]	1xDeamidated [Q7]; 1xPhospho [S9(100)]	0.0231249	0.00135644	1	1	1	P23193	P23193 [92-104]	P23193 1xPhospho [S100(100)]	0	1480.63	3612899		High	High	0.0007723	0.01031	1.32	42.09
FALSE	High	[K].EPAITSQNSPEAR.[E]	1xPhospho [S9(100)]	3.87141e-05	3.79591e-05	1	1	2	P23193	P23193 [92-104]	P23193 1xPhospho [S100(100)]	0	1479.65	6.76395e+06		High	High	3.611e-05	2.114e-05	2.37	39.76
FALSE	High	[K].EPASSPWASGEKPPAGSEQDGWK.[A]	1xPhospho [S5(99.5)]	2.03416e-06	3.79591e-05	1	1	1	Q9BTC0	Q9BTC0 [1613-1635]	Q9BTC0 1xPhospho [S1617(99.5)]	0	2478.06	449373		High	High	3.611e-05	1.228e-06	2.98	75.25
FALSE	High	[K].EPDATPPSPR.[T]	1xPhospho [S8(100)]	0.00220862	0.000192284	1	1	1	P28715	P28715 [334-343]	P28715 1xPhospho [S341(100)]	0	1146.48	729060		High	High	0.0001234	0.001044	2.32	36.06
FALSE	High	[K].EPEMPGPREESEEEEDEDDEEEEEEEK.[E]	1xOxidation [M4]; 1xPhospho [S11(100)]	3.66701e-09	3.79591e-05	1	1	5	P35659	P35659 [22-48]	P35659 1xPhospho [S32(100)]	1	3375.19	4.07471e+06		High	High	3.611e-05	2.759e-09	5.28	47.53
FALSE	High	[K].EPEMPGPREESEEEEDEDDEEEEEEEK.[E]	1xPhospho [S11(100)]	2.25013e-08	3.79591e-05	1	1	7	P35659	P35659 [22-48]	P35659 1xPhospho [S32(100)]	1	3359.19	4.45538e+07		High	High	3.611e-05	1.592e-08	6.09	61.01
FALSE	High	[K].EPEPLHSPDSER.[S]	1xPhospho [S7(100)]	0.00860138	0.000648522	1	1	2	Q6GYQ0	Q6GYQ0 [1472-1483]	Q6GYQ0 1xPhospho [S1478(100)]	0	1472.61	263897		High	High	0.000378	0.003909	1.37	39.23
FALSE	High	[K].EPEQDGPAAPADGSTVESLPRPLSPTK.[L]	1xPhospho [S24(99.2)]	4.23387e-10	3.79591e-05	1	1	3	Q96KQ4	Q96KQ4 [648-674]	Q96KQ4 1xPhospho [S671(99.2)]	0	2826.32	5.86196e+06		High	High	3.611e-05	3.437e-10	6.25	90
FALSE	High	[K].EPFEDGFANGEESTPTR.[D]	1xPhospho [T16(98.7)]	0.0119052	0.000694464	1	1	1	P55011	P55011 [253-269]	P55011 1xPhospho [T268(98.7)]	0	1962.78	179531		High	High	0.0004036	0.005354	2.22	80.48
FALSE	High	[K].EPGFEAGPEASDDDLWTR.[R]	1xPhospho [S11(100)]	0.00144397	0.000192284	1	1	1	O15417	O15417 [1979-1996]	O15417 1xPhospho [S1989(100)]	0	2071.83	412079		High	High	0.0001234	0.0006926	1.86	103.36
FALSE	High	[K].EPGSGGPQNLSGPGGR.[E]	1xPhospho [S11(100)]	0.000191933	3.79591e-05	1	1	1	Q9H0W8	Q9H0W8 [22-37]	Q9H0W8 1xPhospho [S32(100)]	0	1546.66	424188		High	High	3.611e-05	9.87e-05	3.33	42.69
FALSE	High	[K].EPHELVGSSPHR.[E]	1xPhospho [S9(99.4)]	0.218425	0.00814521	1	1	1	Q3T8J9	Q3T8J9 [1888-1899]	Q3T8J9 1xPhospho [S1896(99.4)]	0	1424.63	102993		High	High	0.004643	0.1034	0.95	32.02
FALSE	High	[K].EPHSPADQPEQQAESTLTSAETR.[G]	1xPhospho [S4(100)]	2.8186e-10	3.79591e-05	1	1	3	Q9H2Y7	Q9H2Y7 [1325-1347]	Q9H2Y7 1xPhospho [S1328(100)]	0	2589.11	2.8692e+06		High	High	3.611e-05	2.327e-10	4.63	77.16
FALSE	High	[K].EPIPEEQEMDFRPVDEGEECSDSEGSHNEEAK.[E]	1xCarbamidomethyl [C20]; 1xOxidation [M9]; 1xPhospho [S21(100)]	0.000752374	0.000192284	1	1	1	Q6Y7W6	Q6Y7W6 [315-346]	Q6Y7W6 1xPhospho [S335(100)]	0	3801.47		No Quan Values	High	High	0.0001234	0.0003692	2.05
FALSE	High	[K].EPIPEEQEMDFRPVDEGEECSDSEGSHNEEAK.[E]	1xCarbamidomethyl [C20]; 1xPhospho [S21(99.2)]	1.11741e-05	3.79591e-05	1	1	1	Q6Y7W6	Q6Y7W6 [315-346]	Q6Y7W6 1xPhospho [S335(99.2)]	0	3785.47	2.56617e+06		High	High	3.611e-05	6.347e-06	3.32	86.51
FALSE	High	[K].EPIPEEQEMDFRPVDEGEECSDSEGSHNEEAKEPDK.[T]	1xCarbamidomethyl [C20]; 1xPhospho [S21(100)]	2.49899e-06	3.79591e-05	1	1	1	Q6Y7W6	Q6Y7W6 [315-350]	Q6Y7W6 1xPhospho [S335(100)]	1	4254.69	3.37045e+06		High	High	3.611e-05	1.499e-06	4.37	82.54
FALSE	High	[K].EPIPEEQEMDFRPVDEGEECSDSEGSHNEEAKEPDK.[T]	1xCarbamidomethyl [C20]; 2xPhospho [S21(100); S23(98.7)]	0.0633239	0.00259087	1	1	1	Q6Y7W6	Q6Y7W6 [315-350]	Q6Y7W6 2xPhospho [S335(100); S337(98.7)]	1	4334.66	1.01388e+06		High	High	0.001472	0.02796	2.33	86.46
FALSE	High	[K].EPIPEEQEMDFRPVDEGEECSDSEGSHNEEAKEPDK.[T]	1xCarbamidomethyl [C20]; 3xPhospho [S21(100); S23(100); S26(100)]	0.0411672	0.00186681	1	1	1	Q6Y7W6	Q6Y7W6 [315-350]	Q6Y7W6 3xPhospho [S335(100); S337(100); S340(100)]	1	4414.62	1.14083e+06		High	High	0.001076	0.0182	2.32	89.91
FALSE	High	[K].EPLIPASPK.[A]	1xPhospho [S7(100)]	0.00042431	3.79591e-05	1	1	1	Q9Y613	Q9Y613 [517-525]	Q9Y613 1xPhospho [S523(100)]	0	1031.52	2175348		High	High	3.611e-05	0.0002122	2.36	70.08
FALSE	High	[K].EPLPVEQDDDIEVIVDETSDHTEETSPVR.[A]	1xPhospho [T/S]	9.64239e-08	3.79591e-05	1	1	1	Q676U5	Q676U5 [230-258]		0	3373.48	618265		High	High	3.611e-05	6.483e-08	4.48	117.78
FALSE	High	[K].EPPRASPPGGLAEPPGSAGPQAGPTVVPGSATPMETGIAETPEGR.[R]	1xPhospho [S6(100)]	3.31722e-11	3.79591e-05	1	1	2	O60341	O60341 [64-108]	O60341 1xPhospho [S69(100)]	1	4355.06	2.45988e+06		High	High	3.611e-05	2.942e-11	6.33	104.87
FALSE	High	[K].EPPSSPLQPQK.[E]	1xPhospho [S5(100)]	0.000872052	0.000192284	1	1	5	Q92615	Q92615 [660-670]	Q92615 1xPhospho [S664(100)]	0	1287.6	1.7136e+06		High	High	0.0001234	0.0004263	2.49	44.55
FALSE	High	[K].EPSAYQSSTRSPSPYSR.[R]	2xPhospho [S13(99.4); S/T/Y]	1.97398e-05	3.79591e-05	1	1	1	Q9NYV4	Q9NYV4 [281-297]	Q9NYV4 2xPhospho [S293(99.4); S/T/Y]	1	2059.82	1.97246e+06		High	High	3.611e-05	1.1e-05	3.66	42.15
FALSE	High	[K].EPSEVPTPK.[R]	1xPhospho [T7(100)]	0.000573877	9.54955e-05	1	1	4	P17096	P17096 [47-55]	P17096 1xPhospho [T53(100)]	0	1063.47	1.54436e+06		High	High	6.965e-05	0.0002838	2.48	41.93
FALSE	High	[K].EPTSVSENEGISTIPSPVTSPVLSR.[R]	1xPhospho [S16(100)]	3.76211e-05	3.79591e-05	1	1	1	Q8NEL9	Q8NEL9 [708-732]	Q8NEL9 1xPhospho [S723(100)]	0	2663.28	577274		High	High	3.611e-05	2.049e-05	2.39	106.25
FALSE	High	[K].EPTSVSENEGISTIPSPVTSPVLSR.[R]	2xPhospho [S16(100); S20(99.1)]	2.84493e-08	3.79591e-05	1	1	1	Q8NEL9	Q8NEL9 [708-732]	Q8NEL9 2xPhospho [S723(100); S727(99.1)]	0	2743.25	4.06898e+06		High	High	3.611e-05	1.997e-08	5.64	105.83
FALSE	High	[K].EPVADEEEEDSDDDVEPITEFR.[F]	1xPhospho [S11(100)]	6.86297e-07	3.79591e-05	1	1	5	P54105	P54105 [92-113]	P54105 1xPhospho [S102(100)]	0	2645.03	2.78625e+07		High	High	3.611e-05	4.315e-07	4.31	98.95
FALSE	High	[K].EPVNLEGDDTSLIHGK.[I]	1xPhospho [S11(100)]	3.44577e-09	3.79591e-05	1	1	3	Q9H2J7	Q9H2J7 [665-680]	Q9H2J7 1xPhospho [S675(100)]	0	1803.82	12380561		High	High	3.611e-05	2.596e-09	5.96	81.04
FALSE	High	[K].EQDRVHSPCPTSGSEK.[K]	1xCarbamidomethyl [C9]; 1xPhospho [S7(100)]	0.067254	0.00271684	1	1	1	Q96LT9	Q96LT9 [102-117]	Q96LT9 1xPhospho [S108(100)]	1	1893.78	63616.6		High	High	0.001566	0.02975	1.13	22.45
FALSE	High	[K].EQEPIGTDLDAVRTPEPLEEFPK.[R]	1xPhospho [T14(100)]	1.84847e-06	3.79591e-05	1	1	1	P10244	P10244 [253-275]	P10244 1xPhospho [T266(100)]	1	2690.26	8792395		High	High	3.611e-05	1.119e-06	4.5	111.8
FALSE	High	[K].EQHLSENEPVDTNSDNNLFTDTDLK.[S]	1xPhospho [T/S]	0.0181462	0.00118694	1	1	1	O60934	O60934 [505-529]		0	2955.25	4843499		High	High	0.0006787	0.008107	2	94.97
FALSE	High	[K].EQISDIDDAVR.[K]	1xPhospho [S4(100)]	0.00115995	0.000192284	1	1	2	P53999	P53999 [115-125]	P53999 1xPhospho [S118(100)]	0	1340.57	3.56144e+06		High	High	0.0001234	0.0005593	1.98	77.49
FALSE	High	[K].EQLSETEGSGEDEPGNDPSETTQK.[K]	2xPhospho [T6(99.4); S9(100)]	0.00111931	0.000192284	1	1	1	Q13107	Q13107 [672-695]	Q13107 2xPhospho [T677(99.4); S680(100)]	0	2724.01	338947		High	High	0.0001234	0.0005421	2.15	47.73
FALSE	High	[K].EQNSALPTSSQDEELMEVVEK.[S]	1xPhospho [S10(100)]	5.07424e-06	3.79591e-05	1	1	1	Q9UQ35	Q9UQ35 [1224-1244]	Q9UQ35 1xPhospho [S1233(100)]	0	2443.06	4260776		High	High	3.611e-05	2.967e-06	4.09	116.49
FALSE	High	[K].EQQEAIEHIDEVQNEIDRLNEQASEEILK.[V]	1xPhospho [S24(100)]	2.25666e-05	3.79591e-05	1	1	1	Q01105	Q01105 [40-68]	Q01105 1xPhospho [S63(100)]	1	3529.63	748593		High	High	3.611e-05	1.253e-05	5.41	117.06
FALSE	High	[K].EQQNISPVVEEEPEFSLPQPSLHDLTQDK.[L]	1xPhospho [S6(100)]	7.88628e-08	3.79591e-05	1	1	1	O60293	O60293 [993-1021]	O60293 1xPhospho [S998(100)]	0	3413.58	659420		High	High	3.611e-05	5.333e-08	2.85	118.82
FALSE	High	[K].EQSAEEDAEAEVDNSK.[Q]	1xPhospho [S3(100)]	0.000311046	3.79591e-05	1	1	1	Q8NEZ4	Q8NEZ4 [87-102]	Q8NEZ4 1xPhospho [S89(100)]	0	1830.69	356544		High	High	3.611e-05	0.0001576	2.75	54.46
FALSE	High	[K].EQSEVSVSPR.[A]	1xDeamidated [Q2]; 1xPhospho [S8(100)]	0.00379158	0.000430573	1	1	1	Q7L4I2	Q7L4I2 [25-34]	Q7L4I2 1xPhospho [S32(100)]	0	1198.5		No Quan Values	High	High	0.0002577	0.001759	2.58
FALSE	High	[K].EQSEVSVSPR.[A]	1xPhospho [S8(100)]	0.000126033	3.79591e-05	1	1	2	Q7L4I2	Q7L4I2 [25-34]	Q7L4I2 1xPhospho [S32(100)]	0	1197.51	17092134		High	High	3.611e-05	6.603e-05	3.22	39.17
FALSE	High	[K].EQSEVSVSPR.[A]	2xPhospho [S6(100); S8(100)]	0.000379796	3.79591e-05	1	1	1	Q7L4I2	Q7L4I2 [25-34]	Q7L4I2 2xPhospho [S30(100); S32(100)]	0	1277.48	715434		High	High	3.611e-05	0.0001911	2.92	39.5
FALSE	High	[K].EQSGTIYLQHADEER.[E]	1xPhospho [S/T/Y]	1.23548e-05	3.79591e-05	1	1	1	P37198	P37198 [416-430]		0	1855.79	304194		High	High	3.611e-05	7.014e-06	2.19	61
FALSE	High	[K].EQYSDAPEEIR.[D]	1xPhospho [S4(100)]	0.00334232	0.000390521	1	1	2	Q8NEJ9	Q8NEJ9 [211-221]	Q8NEJ9 1xPhospho [S214(100)]	0	1416.57	821511		High	High	0.0002364	0.001559	2.38	58.44
FALSE	High	[K].EQYSDAPEEIRDAR.[H]	1xPhospho [S4(100)]	0.0376806	0.0016951	1	1	1	Q8NEJ9	Q8NEJ9 [211-224]	Q8NEJ9 1xPhospho [S214(100)]	1	1758.73	198320		High	High	0.0009812	0.01667	1.52	61.27
FALSE	High	[K].EQYVPPRSPK.[-]	1xPhospho [S8(100)]	0.00225959	0.000192284	1	1	8	Q71RC2	Q71RC2 [715-724]	Q71RC2 1xPhospho [S722(100)]	1	1280.6	1.95986e+06		High	High	0.0001234	0.001067	2.66	36.58
FALSE	High	[K].ERDSELSDTDSGCCLGQSESDK.[S]	2xCarbamidomethyl [C13; C14]; 1xPhospho [S7(100)]	2.17598e-08	3.79591e-05	1	1	3	Q96T88	Q96T88 [85-106]	Q96T88 1xPhospho [S91(100)]	1	2554.95	3.02707e+06		High	High	3.611e-05	1.538e-08	4.91	51.25
FALSE	High	[K].ERDSELSDTDSGCCLGQSESDK.[S]	2xCarbamidomethyl [C13; C14]; 2xPhospho [S7(100); S11(100)]	8.58913e-06	3.79591e-05	1	1	1	Q96T88	Q96T88 [85-106]	Q96T88 2xPhospho [S91(100); S95(100)]	1	2634.92		No Quan Values	High	High	3.611e-05	4.941e-06	3.97
FALSE	High	[K].ERESPPPSALQPVQLPR.[L]	1xPhospho [S4(100)]	9.43559e-05	3.79591e-05	1	1	2	Q86VE0	Q86VE0 [199-215]	Q86VE0 1xPhospho [S202(100)]	1	1980.99	748994		High	High	3.611e-05	4.992e-05	3.49	89.14
FALSE	High	[K].ERIQQFDDGGSDEEDIWEEK.[H]	1xDeamidated [Q5]; 1xPhospho [S11(100)]	0.00115479	0.000192284	1	1	1	Q5H9R7	Q5H9R7 [607-626]	Q5H9R7 1xPhospho [S617(100)]	1	2505.99		No Quan Values	High	High	0.0001234	0.0005584	3.64
FALSE	High	[K].ERIQQFDDGGSDEEDIWEEK.[H]	1xPhospho [S11(100)]	1.11314e-07	3.79591e-05	1	1	1	Q5H9R7	Q5H9R7 [607-626]	Q5H9R7 1xPhospho [S617(100)]	1	2505.01		No Quan Values	High	High	3.611e-05	7.437e-08	4.58
FALSE	High	[K].ERPISLGIFPLPAGDGLLTPDAQK.[G]	1xPhospho [T19(100)]	1.67254e-09	3.79591e-05	1	1	2	O60271	O60271 [199-222]	O60271 1xPhospho [T217(100)]	0	2585.34	13786106		High	High	3.611e-05	1.297e-09	4.06	122.23
FALSE	High	[K].ERPLQQVSPVASVPWR.[S]	1xDeamidated [Q6]; 1xPhospho [S8(100)]	0.000467319	3.79591e-05	1	1	1	Q9BY89	Q9BY89 [1481-1496]	Q9BY89 1xPhospho [S1488(100)]	0	1929.96	142206		High	High	3.611e-05	0.0002338	2.42	99.24
FALSE	High	[K].ERPVQSLKTSR.[D]	1xPhospho [S10(99.7)]	0.0341085	0.00156382	1	1	1	Q8NEY8	Q8NEY8 [192-202]	Q8NEY8 1xPhospho [S201(99.7)]	1	1380.7	1.09019e+06		High	High	0.0009087	0.01515	2.44	28.39
FALSE	High	[K].ERPVQSLKTSRDTSPSSGSAVSSSK.[V]	1xDeamidated [Q5]; 2xPhospho [S/T]	0.00208162	0.000192284	1	1	1	Q8NEY8	Q8NEY8 [192-216]		2	2739.22		No Quan Values	High	High	0.0001234	0.0009844	3.47
FALSE	High	[K].ERPVQSLKTSRDTSPSSGSAVSSSK.[V]	2xPhospho [S14(98.5); S/T]	4.36198e-05	3.79591e-05	1	1	2	Q8NEY8	Q8NEY8 [192-216]	Q8NEY8 2xPhospho [S205(98.5); S/T]	2	2738.24	5.29335e+06		High	High	3.611e-05	2.362e-05	3.91	39.78
FALSE	High	[K].ERQSPFHGNHAAINQCQAPVPK.[S]	1xCarbamidomethyl [C16]; 1xPhospho [S4(100)]	2.28267e-08	3.79591e-05	1	1	1	Q6P1L5	Q6P1L5 [304-325]	Q6P1L5 1xPhospho [S307(100)]	1	2566.18	761636		High	High	3.611e-05	1.614e-08	5.61	54.73
FALSE	High	[K].ERRPDSPTRPTLR.[G]	1xPhospho [S6(100)]	0.00577506	0.000472586	1	1	2	Q7RTP6	Q7RTP6 [1644-1656]	Q7RTP6 1xPhospho [S1649(100)]	1	1660.83	3.84496e+06		High	High	0.0002808	0.002642	2.51	31.34
FALSE	High	[K].ERRTPSDDEEDNLFAPPK.[L]	2xPhospho [T4(100); S6(100)]	7.37612e-09	3.79591e-05	2	2	4	Q9Y4E1; Q641Q2	Q9Y4E1 [328-345]; Q641Q2 [328-345]	Q9Y4E1 2xPhospho [T331(100); S333(100)]; Q641Q2 2xPhospho [T331(100); S333(100)]	2	2275.93	7.52355e+06	Shared	High	High	3.611e-05	5.432e-09	6.65	78.74
FALSE	High	[K].ERTESEVPPRPASPK.[V]	1xPhospho [S13(100)]	1.36601e-05	3.79591e-05	1	2	17	Q9Y3L3	Q9Y3L3 [532-546]	Q9Y3L3 1xPhospho [S544(100)]	1	1759.84	8.18139e+06		High	High	3.611e-05	7.704e-06	2.8	35.67
FALSE	High	[K].ERTPESEEENVEWETNR.[D]	1xPhospho [S6(100)]	1.86393e-05	3.79591e-05	1	1	1	Q5T200	Q5T200 [132-148]	Q5T200 1xPhospho [S137(100)]	1	2213.9	229744		High	High	3.611e-05	1.041e-05	4.33	65.58
FALSE	High	[K].ERVPDSPSPAPSLEEGR.[R]	1xPhospho [S8(99.5)]	0.00118083	0.000192284	1	1	1	Q9UI36	Q9UI36 [486-502]	Q9UI36 1xPhospho [S493(99.5)]	1	1902.86	788431		High	High	0.0001234	0.0005709	3.06	63.28
FALSE	High	[K].ERVPDSPSPAPSLEEGR.[R]	2xPhospho [S6(100); S8(100)]	4.51011e-05	3.79591e-05	1	1	5	Q9UI36	Q9UI36 [486-502]	Q9UI36 2xPhospho [S491(100); S493(100)]	1	1982.83	1.64711e+06		High	High	3.611e-05	2.446e-05	3.21	63.11
FALSE	High	[K].ERVPDSPSPAPSLEEGR.[R]	3xPhospho [S6(100); S8(100); S12(100)]	0.00721179	0.000516959	1	1	2	Q9UI36	Q9UI36 [486-502]	Q9UI36 3xPhospho [S491(100); S493(100); S497(100)]	1	2062.79	233790		High	High	0.0003054	0.003289	2.09	62.92
FALSE	High	[K].ESAAPASPAPSPAPSPTPAPPQK.[E]	1xPhospho [S/T]	3.97537e-06	3.79591e-05	1	1	1	Q3KQU3	Q3KQU3 [538-560]		0	2233.05	4.99599e+06		High	High	3.611e-05	2.343e-06	3.52	60.44
FALSE	High	[K].ESAAPASPAPSPAPSPTPAPPQK.[E]	2xPhospho [S7(100); S15(100)]	9.45952e-08	3.79591e-05	1	1	3	Q3KQU3	Q3KQU3 [538-560]	Q3KQU3 2xPhospho [S544(100); S552(100)]	0	2313.02	2.0185e+06		High	High	3.611e-05	6.369e-08	4.95	58.68
FALSE	High	[K].ESAAPASPAPSPAPSPTPAPPQK.[E]	3xPhospho [S7(100); S11(100); S15(99.2)]	4.86225e-07	3.79591e-05	1	1	4	Q3KQU3	Q3KQU3 [538-560]	Q3KQU3 3xPhospho [S544(100); S548(100); S552(99.2)]	0	2392.99	1834449		High	High	3.611e-05	3.085e-07	5.48	55.78
FALSE	High	[K].ESADENGNLSSALGSMSPTTSSQILAR.[K]	1xDeamidated [N6]; 1xPhospho [S17(100)]	3.23744e-08	3.79591e-05	1	1	1	Q9Y5J3	Q9Y5J3 [24-50]	Q9Y5J3 1xPhospho [S40(100)]	0	2804.23	1.02149e+06		High	High	3.611e-05	2.261e-08	5.34	109.06
FALSE	High	[K].ESADENGNLSSALGSMSPTTSSQILAR.[K]	1xPhospho [S17(100)]	5.429e-08	3.79591e-05	1	1	1	Q9Y5J3	Q9Y5J3 [24-50]	Q9Y5J3 1xPhospho [S40(100)]	0	2803.25	2.21032e+06		High	High	3.611e-05	3.716e-08	4.95	108.37
FALSE	High	[K].ESDFSDTLSPSK.[E]	1xPhospho [S9(99.8)]	1.09707e-06	3.79591e-05	1	1	1	Q14BN4	Q14BN4 [444-455]	Q14BN4 1xPhospho [S452(99.8)]	0	1392.56	2.12335e+06		High	High	3.611e-05	6.764e-07	4.55	62.31
FALSE	High	[K].ESDGQLVLPSTPAHTHSDEDGVVSSPPQR.[H]	1xPhospho [T/S]	1.17778e-05	3.79591e-05	1	1	2	Q8TEV9	Q8TEV9 [590-618]		0	3122.41	1.25922e+06		High	High	3.611e-05	6.703e-06	3.69	80.48
FALSE	High	[K].ESDILSDEDDDHRQTVK.[Q]	1xPhospho [S6(100)]	0.000118501	3.79591e-05	1	1	2	Q8IVF5	Q8IVF5 [1564-1580]	Q8IVF5 1xPhospho [S1569(100)]	1	2081.87	248900		High	High	3.611e-05	6.204e-05	2.32	49.07
FALSE	High	[K].ESDKEDGRESPSYDTPSQR.[V]	1xDeamidated [Q18]; 1xPhospho [S10(100)]	0.0250156	0.00135644	1	1	1	Q9Y6M7	Q9Y6M7 [75-93]	Q9Y6M7 1xPhospho [S84(100)]	2	2263.9	310602		High	High	0.0007963	0.01116	2.09	32.43
FALSE	High	[K].ESDKEDGRESPSYDTPSQR.[V]	1xPhospho [S2(100)]	0.000360929	3.79591e-05	1	1	2	Q9Y6M7	Q9Y6M7 [75-93]	Q9Y6M7 1xPhospho [S76(100)]	2	2262.91	2.16879e+06		High	High	3.611e-05	0.0001814	3.8	30.26
FALSE	High	[K].ESDLGDVSEEHGEWNK.[E]	1xPhospho [S8(100)]	0.00225959	0.000192284	1	1	1	Q8IW35	Q8IW35 [745-760]	Q8IW35 1xPhospho [S752(100)]	0	1910.74	287436		High	High	0.0001234	0.001065	2.65	63.99
FALSE	High	[K].ESDSDSEGPIQYRDEEDEDESYQSALANK.[V]	1xDeamidated [Q11]; 1xPhospho [S/Y]	0.0551418	0.00229062	1	1	1	Q8IZ21	Q8IZ21 [513-541]		1	3387.32	216942		High	High	0.001308	0.02438	1.09	83.25
FALSE	High	[K].ESDSDSEGPIQYRDEEDEDESYQSALANK.[V]	1xPhospho [S2(99.5)]	1.16192e-06	3.79591e-05	1	1	1	Q8IZ21	Q8IZ21 [513-541]	Q8IZ21 1xPhospho [S514(99.5)]	1	3386.33		No Quan Values	High	High	3.611e-05	7.173e-07	4.31
FALSE	High	[K].ESEDDLNKESEEEVGPTK.[E]	1xPhospho [S10(100)]	3.77151e-06	3.79591e-05	1	1	2	O43719	O43719 [520-537]	O43719 1xPhospho [S529(100)]	1	2114.86	3.17434e+06		High	High	3.611e-05	2.226e-06	4.42	45.53
FALSE	High	[K].ESEDKPEIEDVGSDEEEEK.[K]	1xPhospho [S13(100)]	2.66234e-13	3.79591e-05	1	1	19	P07900	P07900 [251-269]	P07900 1xPhospho [S263(100)]	0	2272.89	4.52671e+08		High	High	3.611e-05	2.8e-13	5.61	54.67
FALSE	High	[K].ESEDKPEIEDVGSDEEEEKK.[D]	1xPhospho [S13(100)]	6.89989e-11	3.79591e-05	1	1	24	P07900	P07900 [251-270]	P07900 1xPhospho [S263(100)]	1	2400.98	8.30148e+08		High	High	3.611e-05	5.96e-11	5.81	48.39
FALSE	High	[K].ESEDKPEIEDVGSDEEEEKKDGDK.[K]	1xPhospho [S13(100)]	2.57321e-09	3.79591e-05	1	1	6	P07900	P07900 [251-274]	P07900 1xPhospho [S263(100)]	2	2816.15	1.91833e+07		High	High	3.611e-05	1.968e-09	5.44	45.43
FALSE	High	[K].ESEDSDEENDFTEK.[V]	1xPhospho [S5(100)]	0.000495993	3.79591e-05	1	1	2	Q8IWA0	Q8IWA0 [778-791]	Q8IWA0 1xPhospho [S782(100)]	0	1753.6	361932		High	High	3.611e-05	0.0002474	2.65	45.51
FALSE	High	[K].ESEEGNPVRGSEEDSPKK.[E]	1xPhospho [S15(100)]	0.12817	0.00490338	1	1	1	O43719	O43719 [484-501]	O43719 1xPhospho [S498(100)]	2	2053.87	859443		High	High	0.002739	0.05767	2.06	25.5
FALSE	High	[K].ESEEGNPVRGSEEDSPKK.[E]	2xPhospho [S11(100); S15(100)]	0.00458108	0.000430573	1	1	2	O43719	O43719 [484-501]	O43719 2xPhospho [S494(100); S498(100)]	2	2133.84	3.88035e+06		High	High	0.0002577	0.002115	3.25	27.96
FALSE	High	[K].ESEGEEEDEDEDLSK.[Y]	1xPhospho [S2(100)]	2.84493e-08	3.79591e-05	1	1	4	O95218	O95218 [152-166]	O95218 1xPhospho [S153(100)]	0	1819.63	8.03936e+06		High	High	3.611e-05	1.999e-08	4.46	39.71
FALSE	High	[K].ESELQMTSAASPHPGLLLDLK.[T]	1xPhospho [S11(100)]	3.18313e-05	3.79591e-05	1	1	1	Q9H2Y7	Q9H2Y7 [651-671]	Q9H2Y7 1xPhospho [S661(100)]	0	2317.11	269926		High	High	3.611e-05	1.746e-05	2.89	116.92
FALSE	High	[K].ESEQESEEEILAQK.[K]	1xDeamidated [Q13]; 1xPhospho [S6(99.5)]	3.90855e-05	3.79591e-05	1	1	1	Q9BW71	Q9BW71 [222-235]	Q9BW71 1xPhospho [S227(99.5)]	0	1729.71	1065183		High	High	3.611e-05	2.133e-05	3.37	66.14
FALSE	High	[K].ESEQESEEEILAQK.[K]	1xPhospho [S2(100)]	0.000645604	9.54955e-05	1	1	1	Q9BW71	Q9BW71 [222-235]	Q9BW71 1xPhospho [S223(100)]	0	1728.72	1.64982e+06		High	High	6.965e-05	0.0003181	3.41	63.54
FALSE	High	[K].ESEQESEEEILAQKK.[E]	1xPhospho [S6(100)]	3.4195e-05	3.79591e-05	1	1	1	Q9BW71	Q9BW71 [222-236]	Q9BW71 1xPhospho [S227(100)]	1	1856.82	3046360		High	High	3.611e-05	1.874e-05	3.66	53.6
FALSE	High	[K].ESESALMEDRDESEVSDEGGSPISSEGQEPR.[A]	1xDeamidated [Q28]; 2xPhospho [S13(100); S16(100)]	0.00388166	0.000430573	1	1	1	O14976	O14976 [814-844]	O14976 2xPhospho [S826(100); S829(100)]	1	3499.33		No Quan Values	High	High	0.0002577	0.001796	3.27
FALSE	High	[K].ESESALMEDRDESEVSDEGGSPISSEGQEPR.[A]	1xOxidation [M7]; 1xPhospho [S2(100)]	1.99295e-05	3.79591e-05	1	1	1	O14976	O14976 [814-844]	O14976 1xPhospho [S815(100)]	1	3434.37	506958		High	High	3.611e-05	1.113e-05	3.48	67.68
FALSE	High	[K].ESESALMEDRDESEVSDEGGSPISSEGQEPR.[A]	1xOxidation [M7]; 2xPhospho [S2(100); S16(98.8)]	8.29901e-05	3.79591e-05	1	1	1	O14976	O14976 [814-844]	O14976 2xPhospho [S815(100); S829(98.8)]	1	3514.34	302166		High	High	3.611e-05	4.411e-05	2.78	69.48
FALSE	High	[K].ESESALMEDRDESEVSDEGGSPISSEGQEPR.[A]	1xPhospho [S16(100)]	5.75156e-10	3.79591e-05	1	1	2	O14976	O14976 [814-844]	O14976 1xPhospho [S829(100)]	1	3418.37	1.6767e+06		High	High	3.611e-05	4.619e-10	4.61	76.2
FALSE	High	[K].ESESALMEDRDESEVSDEGGSPISSEGQEPR.[A]	2xPhospho [S13(100); S16(100)]	4.34121e-05	3.79591e-05	1	1	1	O14976	O14976 [814-844]	O14976 2xPhospho [S826(100); S829(100)]	1	3498.34	1.2702e+06		High	High	3.611e-05	2.355e-05	2.6	79.3
FALSE	High	[K].ESEVCPVPTNSPSPPPLPPPPPLPK.[I]	1xCarbamidomethyl [C5]; 1xDeamidated [N10]; 2xPhospho [S13(100); T/S]	4.15244e-08	3.79591e-05	1	1	2	Q9ULJ3	Q9ULJ3 [971-995]	Q9ULJ3 2xPhospho [S983(100); T/S]	0	2791.27		No Quan Values	High	High	3.611e-05	2.874e-08	5
FALSE	High	[K].ESEVCPVPTNSPSPPPLPPPPPLPK.[I]	1xCarbamidomethyl [C5]; 1xPhospho [S13(100)]	2.66014e-07	3.79591e-05	1	1	2	Q9ULJ3	Q9ULJ3 [971-995]	Q9ULJ3 1xPhospho [S983(100)]	0	2710.32		No Quan Values	High	High	3.611e-05	1.726e-07	4.67
FALSE	High	[K].ESEVCPVPTNSPSPPPLPPPPPLPK.[I]	1xCarbamidomethyl [C5]; 2xPhospho [T9(99.3); S13(100)]	3.52875e-08	3.79591e-05	1	1	4	Q9ULJ3	Q9ULJ3 [971-995]	Q9ULJ3 2xPhospho [T979(99.3); S983(100)]	0	2790.29	1.44588e+06		High	High	3.611e-05	2.459e-08	4.98	113.59
FALSE	High	[K].ESEVEDVETDSGNSPEDLRK.[E]	1xPhospho [S14(99.6)]	3.14437e-06	3.79591e-05	1	1	1	Q7Z3K6	Q7Z3K6 [155-174]	Q7Z3K6 1xPhospho [S168(99.6)]	1	2314.96	393495		High	High	3.611e-05	1.873e-06	4.08	59.39
FALSE	High	[K].ESGVAGDPWKEETDTDLEVVLEK.[K]	1xPhospho [T13(99.4)]	0.000275502	3.79591e-05	1	1	1	Q1ED39	Q1ED39 [296-318]	Q1ED39 1xPhospho [T308(99.4)]	1	2626.18	109477		High	High	3.611e-05	0.0001401	1.87	111.53
FALSE	High	[K].ESIAESKSPEMSMQEDCISDIAPMQTDEQTNK.[E]	1xCarbamidomethyl [C17]; 1xPhospho [S2(100)]	1.45595e-10	3.79591e-05	1	1	1	O60502	O60502 [504-535]	O60502 1xPhospho [S505(100)]	1	3709.53	3.77758e+06		High	High	3.611e-05	1.23e-10	5.85	98.25
FALSE	High	[K].ESKEEETSIDVAGKPNEVTK.[A]	1xPhospho [S2(100)]	3.88269e-07	3.79591e-05	1	1	3	P53985	P53985 [460-479]	P53985 1xPhospho [S461(100)]	1	2270.04	8.24477e+06		High	High	3.611e-05	2.491e-07	4.84	51.82
FALSE	High	[K].ESKTPPPYSVYER.[T]	1xPhospho [S/T/Y]	0.00186675	0.000192284	1	1	1	Q8N1I0	Q8N1I0 [1896-1908]		1	1632.73	235953		High	High	0.0001234	0.0008858	1.85	60.54
FALSE	High	[K].ESLGSEEESGKDWDELEEEAR.[K]	2xPhospho [S2(100); S5(100)]	9.05324e-06	3.79591e-05	1	1	2	Q9Y5B9	Q9Y5B9 [978-998]	Q9Y5B9 2xPhospho [S979(100); S982(100)]	1	2583.96	339604		High	High	3.611e-05	5.2e-06	3.47	97.94
FALSE	High	[K].ESLKEEDESDDDNM.[-]	1xOxidation [M14]; 1xPhospho [S2(100)]	0.0107262	0.000648522	1	1	1	P25788	P25788 [242-255]	P25788 1xPhospho [S243(100)]	1	1751.58	1.31557e+06		High	High	0.000378	0.004846	2.71	28.59
FALSE	High	[K].ESLKEEDESDDDNM.[-]	1xPhospho [S9(100)]	0.0463578	0.00220796	1	1	1	P25788	P25788 [242-255]	P25788 1xPhospho [S250(100)]	1	1735.59	2.59191e+06		High	High	0.001246	0.02047	2.28	43.61
FALSE	High	[K].ESLPPAAEPSPVSK.[E]	1xPhospho [S10(99.5)]	0.0123505	0.000786774	1	1	2	Q9NWT1	Q9NWT1 [311-324]	Q9NWT1 1xPhospho [S320(99.5)]	0	1488.7	1.44176e+06		High	High	0.0004554	0.005572	2.17	64.3
FALSE	High	[K].ESLSTHTSPSQSPNSVHGSR.[R]	1xDeamidated [N14]; 2xPhospho [S2(95.2); S12(100)]	0.0365898	0.00165198	1	1	1	Q9H1K0	Q9H1K0 [208-227]	Q9H1K0 2xPhospho [S209(95.2); S219(100)]	0	2255.9	179350		High	High	0.0009575	0.01618	1.57	35.63
FALSE	High	[K].ESLSTHTSPSQSPNSVHGSR.[R]	1xPhospho [S/T]	2.55952e-06	3.79591e-05	1	1	4	Q9H1K0	Q9H1K0 [208-227]		0	2174.95	999689		High	High	3.611e-05	1.535e-06	3.57	33.89
FALSE	High	[K].ESLSTHTSPSQSPNSVHGSR.[R]	2xPhospho [S8(98); S12(100)]	3.73682e-07	3.79591e-05	1	1	2	Q9H1K0	Q9H1K0 [208-227]	Q9H1K0 2xPhospho [S215(98); S219(100)]	0	2254.91	3.20244e+06		High	High	3.611e-05	2.396e-07	5.05	34.76
FALSE	High	[K].ESLSTHTSPSQSPNSVHGSR.[R]	3xPhospho [S8(100); S10(100); S12(100)]	0.000883806	0.000192284	1	1	1	Q9H1K0	Q9H1K0 [208-227]	Q9H1K0 3xPhospho [S215(100); S217(100); S219(100)]	0	2334.88	280291		High	High	0.0001234	0.0004312	2.51	37.47
FALSE	High	[K].ESLTPGREENPSSVLAQER.[G]	1xPhospho [S/T]	0.00235445	0.000242204	1	1	2	P04150	P04150 [5-23]		1	2179	394510		High	High	0.0001518	0.00111	2.55	78.76
FALSE	High	[K].ESMCSTPAFPVSPETPYVK.[T]	1xCarbamidomethyl [C4]; 1xPhospho [S12(100)]	0.000248543	3.79591e-05	1	1	1	Q68CZ2	Q68CZ2 [839-857]	Q68CZ2 1xPhospho [S850(100)]	0	2206.94	410434		High	High	3.611e-05	0.0001269	3.75	105.4
FALSE	High	[K].ESMEASPEAMVK.[A]	1xOxidation [M]; 1xPhospho [S6(100)]	0.000595095	9.54955e-05	1	1	3	Q8IWC1	Q8IWC1 [436-447]	Q8IWC1 1xPhospho [S441(100)]	0	1404.54	881098		High	High	6.965e-05	0.0002948	2.35	55.76
FALSE	High	[K].ESMEASPEAMVK.[A]	1xPhospho [S6(100)]	3.22906e-05	3.79591e-05	1	1	1	Q8IWC1	Q8IWC1 [436-447]	Q8IWC1 1xPhospho [S441(100)]	0	1388.55	1.47832e+06		High	High	3.611e-05	1.771e-05	2.71	70.69
FALSE	High	[K].ESMEASPEAMVK.[A]	2xOxidation [M3; M10]; 1xPhospho [S6(100)]	0.130386	0.00498668	1	1	1	Q8IWC1	Q8IWC1 [436-447]	Q8IWC1 1xPhospho [S441(100)]	0	1420.54	212609		High	High	0.002832	0.05869	1.56	33.56
FALSE	High	[K].ESPAGTPNPTPPSSPSVGGVPWR.[A]	1xPhospho [T10(100)]	0.00451604	0.000430573	1	1	1	Q8IWQ3	Q8IWQ3 [454-476]	Q8IWQ3 1xPhospho [T463(100)]	0	2354.08	573519		High	High	0.0002577	0.002079	2.31	97.66
FALSE	High	[K].ESPAGTPNPTPPSSPSVGGVPWR.[A]	2xPhospho [T10(100); S/T]	1.55427e-05	3.79591e-05	1	1	3	Q8IWQ3	Q8IWQ3 [454-476]	Q8IWQ3 2xPhospho [T463(100); S/T]	0	2434.05	1.1161e+06		High	High	3.611e-05	8.729e-06	3.31	99.91
FALSE	High	[K].ESPGSSEFFQEAVSHGK.[F]	1xPhospho [S2(100)]	1.06014e-05	3.79591e-05	1	1	1	Q8N108	Q8N108 [487-503]	Q8N108 1xPhospho [S488(100)]	0	1902.79	690386		High	High	3.611e-05	6.051e-06	3.29	89.18
FALSE	High	[K].ESPTASKPCFPENESSPSSPK.[H]	1xCarbamidomethyl [C9]; 1xPhospho [S/T]	1.36601e-05	3.79591e-05	1	1	1	Q8IWW6	Q8IWW6 [433-453]		0	2342.98	446817		High	High	3.611e-05	7.708e-06	3.1	57.4
FALSE	High	[K].ESRPGLVTVTSSQSTPAK.[A]	1xPhospho [S/T]	2.58413e-06	3.79591e-05	1	1	1	Q9NZJ0	Q9NZJ0 [415-432]		0	1924.94		No Quan Values	High	High	3.611e-05	1.548e-06	3.48
FALSE	High	[K].ESRSPQQSAALPR.[R]	1xDeamidated [Q7]; 1xPhospho [S2(99.6)]	0.000920008	0.000192284	1	1	1	Q6IBW4	Q6IBW4 [281-293]	Q6IBW4 1xPhospho [S282(99.6)]	1	1507.69	493590		High	High	0.0001234	0.000449	2.36	42.88
FALSE	High	[K].ESRSPQQSAALPR.[R]	1xPhospho [S4(99.6)]	0.00289513	0.000342469	1	1	2	Q6IBW4	Q6IBW4 [281-293]	Q6IBW4 1xPhospho [S284(99.6)]	1	1506.71	5.62297e+06		High	High	0.0002092	0.001354	2.1	39.18
FALSE	High	[K].ESSAAQAGSHATHPGTSVLEGGAAGSMSPSR.[V]	1xPhospho [S/T]	7.20266e-10	3.79591e-05	1	1	1	Q5SYE7	Q5SYE7 [1249-1279]		0	2975.29	438674		High	High	3.611e-05	5.74e-10	4.68	61.29
FALSE	High	[K].ESSDDDTPFDGSNYLADK.[V]	1xPhospho [S3(98.4)]	0.000403319	3.79591e-05	1	1	2	Q7Z401	Q7Z401 [1097-1114]	Q7Z401 1xPhospho [S1099(98.4)]	0	2055.77	287522		High	High	3.611e-05	0.0002023	2.6	92.26
FALSE	High	[K].ESSEEEYDSGVEEEGWPR.[Q]	1xPhospho [S9(100)]	0.00277743	0.000293515	1	1	1	O76031	O76031 [609-626]	O76031 1xPhospho [S617(100)]	0	2193.81	790016		High	High	0.0001815	0.001303	2.04	82.7
FALSE	High	[K].ESSEPTGSPAPVIQHSSATAPSNGLSVR.[S]	1xDeamidated [N23]; 1xPhospho [S8(100)]	9.64637e-11	3.79591e-05	1	1	2	P17544	P17544 [416-443]	P17544 1xPhospho [S423(100)]	0	2844.3	2.52734e+06		High	High	3.611e-05	8.271e-11	5.52	79.34
FALSE	High	[K].ESSEPTGSPAPVIQHSSATAPSNGLSVR.[S]	1xPhospho [S8(100)]	5.77995e-11	3.79591e-05	1	1	1	P17544	P17544 [416-443]	P17544 1xPhospho [S423(100)]	0	2843.32	2031066		High	High	3.611e-05	5.028e-11	5.87	78.32
FALSE	High	[K].ESSIIAPAPAEDVDTPPRK.[K]	1xPhospho [T15(100)]	1.49744e-06	3.79591e-05	1	1	1	Q15910	Q15910 [473-491]	Q15910 1xPhospho [T487(100)]	1	2072.99	5953023		High	High	3.611e-05	9.15e-07	4.85	74.82
FALSE	High	[K].ESSPIPSPTSDR.[K]	1xPhospho [S3(100)]	0.00217861	0.000192284	1	1	1	Q01082	Q01082 [2163-2174]	Q01082 1xPhospho [S2165(100)]	0	1352.57	1.91707e+06		High	High	0.0001234	0.001027	2.19	50.71
FALSE	High	[K].ESSPIPSPTSDR.[K]	2xPhospho [S3(100); S7(100)]	0.000793933	0.000192284	1	1	2	Q01082	Q01082 [2163-2174]	Q01082 2xPhospho [S2165(100); S2169(100)]	0	1432.54	3.71224e+06		High	High	0.0001234	0.0003892	2.11	48.9
FALSE	High	[K].ESSPIPSPTSDRK.[A]	2xPhospho [S3(100); S7(100)]	8.91253e-05	3.79591e-05	1	1	3	Q01082	Q01082 [2163-2175]	Q01082 2xPhospho [S2165(100); S2169(100)]	1	1560.63	3093322		High	High	3.611e-05	4.719e-05	3.66	40.49
FALSE	High	[K].ESSPPREEAPPPPPPTEDSCAK.[K]	1xCarbamidomethyl [C20]; 1xPhospho [S3(99.6)]	2.77724e-07	3.79591e-05	1	1	7	Q9UPW6	Q9UPW6 [592-613]	Q9UPW6 1xPhospho [S594(99.6)]	1	2455.05	4472055		High	High	3.611e-05	1.803e-07	4.45	52.14
FALSE	High	[K].ESSTESSQSAKPVSGQDTSGNTEGSPAAEK.[A]	1xPhospho [S25(100)]	5.50979e-11	3.79591e-05	1	1	1	Q96S66	Q96S66 [485-514]	Q96S66 1xPhospho [S509(100)]	0	3033.28	2166753		High	High	3.611e-05	4.798e-11	6.13	31.79
FALSE	High	[K].ESSTSEGADQKMSSPEDDSDTK.[R]	1xOxidation [M12]; 1xPhospho [S13(99.5)]	9.1841e-06	3.79591e-05	1	1	1	Q15424	Q15424 [371-392]	Q15424 1xPhospho [S383(99.5)]	1	2426.9	394136		High	High	3.611e-05	5.257e-06	3.04	22.25
FALSE	High	[K].ESSTSEGADQKMSSPEDDSDTK.[R]	1xOxidation [M12]; 2xPhospho [S13(100); S14(100)]	5.53472e-09	3.79591e-05	1	1	1	Q15424	Q15424 [371-392]	Q15424 2xPhospho [S383(100); S384(100)]	1	2506.87	1.13639e+06		High	High	3.611e-05	4.117e-09	6.63	22.1
FALSE	High	[K].ESSTSEGADQKMSSPEDDSDTK.[R]	1xPhospho [S13(99.3)]	7.96077e-07	3.79591e-05	1	1	1	Q15424	Q15424 [371-392]	Q15424 1xPhospho [S383(99.3)]	1	2410.91	1.30253e+06		High	High	3.611e-05	4.972e-07	4.45	32.52
FALSE	High	[K].ESSTSEGADQKMSSPEDDSDTK.[R]	2xPhospho [S13(100); S14(100)]	3.17604e-08	3.79591e-05	1	1	4	Q15424	Q15424 [371-392]	Q15424 2xPhospho [S383(100); S384(100)]	1	2490.87	4907469		High	High	3.611e-05	2.221e-08	6.83	32.28
FALSE	High	[K].ESTESSNTTIEDEDVK.[A]	1xPhospho [T9(97)]	0.243778	0.00878611	1	1	1	Q13557	Q13557 [329-344]	Q13557 1xPhospho [T337(97)]	0	1863.74	219871		High	High	0.004989	0.1168	0.91	44.16
FALSE	High	[K].ESTNLGNLEESSE.[-]	1xPhospho [S12(99.2)]	0.0578578	0.0023322	1	1	2	P24386	P24386 [641-653]	P24386 1xPhospho [S652(99.2)]	0	1488.57	699982		High	High	0.001329	0.02568	1.36	66.75
FALSE	High	[K].ESVNSPVFGK.[A]	1xPhospho [S5(100)]	0.00045254	3.79591e-05	1	1	1	Q9UPS8	Q9UPS8 [627-636]	Q9UPS8 1xPhospho [S631(100)]	0	1143.51	1.49371e+06		High	High	3.611e-05	0.0002263	2.98	61.16
FALSE	High	[K].ESVPEFPLSPPK.[K]	1xPhospho [S9(100)]	0.00679365	0.000516959	1	1	2	P16949	P16949 [30-41]	P16949 1xPhospho [S38(100)]	0	1406.66	1.11591e+06		High	High	0.0003054	0.0031	2.83	106.15
FALSE	High	[K].ESVPEFPLSPPKK.[K]	1xPhospho [S9(100)]	1.90232e-06	3.79591e-05	1	1	2	P16949	P16949 [30-42]	P16949 1xPhospho [S38(100)]	1	1534.76	4.35066e+06		High	High	3.611e-05	1.153e-06	3.63	92.75
FALSE	High	[K].ESVSPEDSEK.[K]	1xPhospho [S4(100)]	0.00166736	0.000192284	1	1	4	P35251	P35251 [365-374]	P35251 1xPhospho [S368(100)]	0	1186.45	136308		High	High	0.0001234	0.0007957	1.32	25.13
FALSE	High	[K].ETAPEEPGSPAK.[S]	1xPhospho [S9(100)]	6.89323e-05	3.79591e-05	1	1	1	P35612	P35612 [584-595]	P35612 1xPhospho [S592(100)]	0	1292.54	4.19944e+06		High	High	3.611e-05	3.678e-05	2.64	31.68
FALSE	High	[K].ETCVSGEDPTQGADLSPDEK.[V]	1xCarbamidomethyl [C3]; 1xPhospho [S16(100)]	3.05537e-06	3.79591e-05	1	1	2	Q02952	Q02952 [468-487]	Q02952 1xPhospho [S483(100)]	0	2214.87	545636		High	High	3.611e-05	1.817e-06	4.51	61.55
FALSE	High	[K].ETDPVKSPPLPEHQK.[I]	1xPhospho [S7(100)]	8.46674e-06	3.79591e-05	1	1	8	Q96JM3	Q96JM3 [102-116]	Q96JM3 1xPhospho [S108(100)]	1	1781.85	3.75322e+06		High	High	3.611e-05	4.867e-06	4.14	55.66
FALSE	High	[K].ETEAAYESDIPEELCGHHLPQQSLK.[S]	1xCarbamidomethyl [C15]; 1xDeamidated [Q21]; 1xPhospho [S8(100)]	0.000157427	3.79591e-05	1	1	2	Q8IYB7	Q8IYB7 [132-156]	Q8IYB7 1xPhospho [S139(100)]	0	2962.28	1.20584e+06		High	High	3.611e-05	8.174e-05	2.98	94.93
FALSE	High	[K].ETEAAYESDIPEELCGHHLPQQSLK.[S]	1xCarbamidomethyl [C15]; 1xPhospho [T2(100)]	3.31434e-06	3.79591e-05	1	1	1	Q8IYB7	Q8IYB7 [132-156]	Q8IYB7 1xPhospho [T133(100)]	0	2961.3	1.68443e+06		High	High	3.611e-05	1.972e-06	3.26	94.9
FALSE	High	[K].ETEGADSPRPEDSGIVPR.[F]	1xPhospho [S7(100)]	2.85735e-06	3.79591e-05	1	1	1	Q5T481	Q5T481 [1204-1221]	Q5T481 1xPhospho [S1210(100)]	0	1991.87	8371709		High	High	3.611e-05	1.707e-06	3.44	60.07
FALSE	High	[K].ETESAPGSPR.[A]	1xPhospho [S8(100)]	0.016373	0.00110222	1	1	1	Q6PKG0	Q6PKG0 [514-523]	Q6PKG0 1xPhospho [S521(100)]	0	1110.45	256630		High	High	0.0006317	0.007339	2.04	21.22
FALSE	High	[K].ETESAPGSPR.[A]	2xPhospho [S4(100); S8(100)]	0.0477606	0.00220796	1	1	2	Q6PKG0	Q6PKG0 [514-523]	Q6PKG0 2xPhospho [S517(100); S521(100)]	0	1190.41	186679		High	High	0.001263	0.02115	2.25	21.67
FALSE	High	[K].ETGTDGILAGSQEHDPGQGSSSPEQAGSPTEGEGVSTWESFK.[R]	2xDeamidated [Q18; Q25]; 1xPhospho [T/S]	5.58719e-08	3.79591e-05	1	1	1	Q02952	Q02952 [722-763]		0	4315.79		No Quan Values	High	High	3.611e-05	3.824e-08	4.26
FALSE	High	[K].ETIELSPTGRPK.[R]	1xPhospho [S/T]	0.00160113	0.000192284	1	1	2	Q9NRZ9	Q9NRZ9 [498-509]		0	1407.69	2.57322e+06		High	High	0.0001234	0.0007655	2.22	58.96
FALSE	High	[K].ETIFKESLDLQEKPSIK.[K]	1xDeamidated [Q11]; 2xPhospho [T2(98.9); S15(100)]	0.0193744	0.00118694	1	1	1	Q8WWL7	Q8WWL7 [889-905]	Q8WWL7 2xPhospho [T890(98.9); S903(100)]	1	2166	343417		High	High	0.0006787	0.008645	2.33	88.59
FALSE	High	[K].ETIQGTGSWGPEPPGPGIPPAYSSPR.[R]	1xDeamidated [Q4]; 1xPhospho [S/T/Y]	0.000716112	9.54955e-05	1	1	1	Q9H4L4	Q9H4L4 [3-28]		0	2716.23		No Quan Values	High	High	6.965e-05	0.0003527	3.76
FALSE	High	[K].ETIQGTGSWGPEPPGPGIPPAYSSPR.[R]	1xPhospho [S/T/Y]	2.17628e-09	3.79591e-05	1	1	1	Q9H4L4	Q9H4L4 [3-28]		0	2715.25	3.4723e+06		High	High	3.611e-05	1.668e-09	4.88	104.44
FALSE	High	[K].ETIQGTGSWGPEPPGPGIPPAYSSPRR.[E]	1xPhospho [S24(98.5)]	0.00938044	0.000648522	1	1	1	Q9H4L4	Q9H4L4 [3-29]	Q9H4L4 1xPhospho [S26(98.5)]	1	2871.35	2.30834e+06		High	High	0.000378	0.004241	2.72	97.53
FALSE	High	[K].ETLEAHGASISGTPEATTSGKPEPVSSVK.[T]	1xPhospho [S9(98.9)]	2.98442e-08	3.79591e-05	1	1	1	Q7Z2K8	Q7Z2K8 [108-136]	Q7Z2K8 1xPhospho [S116(98.9)]	0	2947.39	781135		High	High	3.611e-05	2.092e-08	4.65	66.69
FALSE	High	[K].ETLETISNEEQTPLLK.[K]	1xPhospho [T2(98.8)]	0.00329602	0.000390521	1	1	1	Q8NHP6	Q8NHP6 [277-292]	Q8NHP6 1xPhospho [T278(98.8)]	0	1924.92	172303		High	High	0.0002364	0.001537	2.2	97.69
FALSE	High	[K].ETLPSSPSQGPQASITHPR.[M]	1xDeamidated [Q9]; 1xPhospho [S6(99.4)]	8.33857e-05	3.79591e-05	1	1	2	Q9UI36	Q9UI36 [385-403]	Q9UI36 1xPhospho [S390(99.4)]	0	2070.95		No Quan Values	High	High	3.611e-05	4.42e-05	4.12
FALSE	High	[K].ETLPSSPSQGPQASITHPR.[M]	1xPhospho [S6(99.4)]	6.4192e-08	3.79591e-05	1	1	1	Q9UI36	Q9UI36 [385-403]	Q9UI36 1xPhospho [S390(99.4)]	0	2069.97	1.66341e+06		High	High	3.611e-05	4.368e-08	4.6	66.59
FALSE	High	[K].ETLSPPR.[R]	1xPhospho [S4(100)]	0.252743	0.00898532	1	1	1	P0C1Z6	P0C1Z6 [164-170]	P0C1Z6 1xPhospho [S167(100)]	0	879.397	219870		High	High	0.005098	0.1217	1.04	47.54
FALSE	High	[K].ETNNSNAQNPSEEEGEGQDEDILPLTLEEK.[E]	1xDeamidated [Q18]; 1xPhospho [T2(100)]	1.23652e-06	3.79591e-05	1	1	1	O43422	O43422 [131-160]	O43422 1xPhospho [T132(100)]	0	3410.43		No Quan Values	High	High	3.611e-05	7.588e-07	3.36
FALSE	High	[K].ETPGTLSSDTNDSGVELGEESRSSPLK.[L]	1xDeamidated [N11]; 1xPhospho [S/T]	0.0275487	0.0013945	1	1	1	O75410	O75410 [293-319]		1	2873.26		No Quan Values	High	High	0.0008161	0.01226	3.03
FALSE	High	[K].ETPGTLSSDTNDSGVELGEESRSSPLK.[L]	1xPhospho [S/T]	0.0119052	0.000694464	1	1	1	O75410	O75410 [293-319]		1	2872.27	2.40031e+06		High	High	0.0004036	0.005359	2.66	80.34
FALSE	High	[K].ETPPNGNLSPAPR.[L]	1xDeamidated [N5]; 1xPhospho [S9(100)]	0.0353255	0.00156382	1	1	3	P48634	P48634 [996-1008]	P48634 1xPhospho [S1004(100)]	0	1430.63	1.18066e+06		High	High	0.0009087	0.0157	1.65	50.75
FALSE	High	[K].ETPPNGNLSPAPR.[L]	1xPhospho [S9(100)]	0.00124024	0.000192284	1	1	1	P48634	P48634 [996-1008]	P48634 1xPhospho [S1004(100)]	0	1429.65	614374		High	High	0.0001234	0.0005989	2.14	48.41
FALSE	High	[K].ETPPPLVPPAAR.[E]	1xPhospho [T2(100)]	0.0198039	0.00127633	1	1	1	Q9BQA1	Q9BQA1 [4-15]	Q9BQA1 1xPhospho [T5(100)]	0	1324.67	2.00951e+06		High	High	0.0007288	0.008847	2.06	84.96
FALSE	High	[K].ETQPWSSPK.[G]	1xPhospho [S/T]	0.0578578	0.0023322	1	1	1	P21359	P21359 [2490-2498]		0	1139.48		No Quan Values	High	High	0.001329	0.02568	1.41
FALSE	High	[K].ETQTHENMSQLSEEEQNK.[D]	1xPhospho [S12(100)]	0.0424043	0.00186681	1	1	1	Q9BWU0	Q9BWU0 [701-718]	Q9BWU0 1xPhospho [S712(100)]	0	2241.9	660773		High	High	0.001076	0.01882	1.67	43.47
FALSE	High	[K].ETQTPLATHQSEEDEEDEEMVESK.[V]	1xPhospho [T/S]	0.000167397	3.79591e-05	1	1	1	O14576	O14576 [169-192]		0	2871.14		No Quan Values	High	High	3.611e-05	8.653e-05	2.45
FALSE	High	[K].ETSEGKTSPSPIR.[I]	1xPhospho [T/S]	0.00150347	0.000192284	1	1	1	Q8WYB5	Q8WYB5 [1294-1306]		1	1468.67	151719		High	High	0.0001234	0.0007201	2.28	30.57
FALSE	High	[K].ETSEGKTSPSPIRIEEEVK.[E]	2xPhospho [S10(100); S/T]	0.00895874	0.000648522	1	1	2	Q8WYB5	Q8WYB5 [1294-1312]	Q8WYB5 2xPhospho [S1303(100); S/T]	2	2276.01	561975		High	High	0.000378	0.004067	2.93	74.88
FALSE	High	[K].ETSSPGTDDVFTPAPSDSPSSQR.[I]	1xDeamidated [Q22]; 1xPhospho [S/T]	0.00583175	0.000472586	1	1	1	P19634	P19634 [768-790]		0	2445.99		No Quan Values	High	High	0.0002808	0.002671	2.21
FALSE	High	[K].ETTSGTSTEPVKNSSPAPPQPAPGK.[V]	1xDeamidated [N13]; 1xPhospho [S/T]	5.88564e-06	3.79591e-05	1	1	1	Q9NYV4	Q9NYV4 [1069-1093]		1	2546.17	456662		High	High	3.611e-05	3.421e-06	3.22	48.6
FALSE	High	[K].ETVNSPAIYK.[F]	1xPhospho [S5(100)]	0.00233301	0.000242204	1	1	1	Q9Y3A2	Q9Y3A2 [237-246]	Q9Y3A2 1xPhospho [S241(100)]	0	1201.55	451827		High	High	0.0001518	0.001098	1.93	54.8
FALSE	High	[K].ETVQTTQSPTPVEK.[E]	1xDeamidated [Q4]; 1xPhospho [S8(99.5)]	0.0204682	0.00135644	1	1	1	Q9UPN6	Q9UPN6 [610-623]	Q9UPN6 1xPhospho [S617(99.5)]	0	1625.73	228752		High	High	0.0007723	0.009141	2.15	43.47
FALSE	High	[K].ETVQTTQSPTPVEK.[E]	1xPhospho [S8(100)]	0.000164265	3.79591e-05	1	1	1	Q9UPN6	Q9UPN6 [610-623]	Q9UPN6 1xPhospho [S617(100)]	0	1624.75	3.7441e+06		High	High	3.611e-05	8.491e-05	3.98	41.33
FALSE	High	[K].EVAENQQNQSSDPEEEK.[G]	1xPhospho [S11(100)]	5.05711e-05	3.79591e-05	1	1	1	O43491	O43491 [29-45]	O43491 1xPhospho [S39(100)]	0	2040.8	741426		High	High	3.611e-05	2.726e-05	2.47	25.57
FALSE	High	[K].EVDFDSDPMEECLR.[I]	1xCarbamidomethyl [C12]; 1xPhospho [S6(100)]	0.00100131	0.000192284	1	1	2	Q8N1G1	Q8N1G1 [605-618]	Q8N1G1 1xPhospho [S610(100)]	0	1821.67	362454		High	High	0.0001234	0.0004865	2.14	98.66
FALSE	High	[K].EVDGLLTSEPMGSPVSSK.[T]	1xOxidation [M11]; 1xPhospho [S13(100)]	0.00120209	0.000192284	1	1	1	Q8WWM7	Q8WWM7 [582-599]	Q8WWM7 1xPhospho [S594(100)]	0	1928.86	3.48977e+06		High	High	0.0001234	0.0005803	2.92	83.27
FALSE	High	[K].EVDGLLTSEPMGSPVSSK.[T]	1xPhospho [S13(100)]	1.02596e-06	3.79591e-05	1	1	3	Q8WWM7	Q8WWM7 [582-599]	Q8WWM7 1xPhospho [S594(100)]	0	1912.86	1.47057e+07		High	High	3.611e-05	6.344e-07	3.95	96.45
FALSE	High	[K].EVDKTPPPQPPLISSMDSISQK.[S]	1xPhospho [T5(100)]	2.90699e-05	3.79591e-05	1	1	2	Q92625	Q92625 [314-335]	Q92625 1xPhospho [T318(100)]	1	2474.19		No Quan Values	High	High	3.611e-05	1.599e-05	3.67
FALSE	High	[K].EVDPSTGELQSLQMPESEGPSSLDPSQEGPTGLK.[E]	1xPhospho [S22(99.3)]	1.29157e-09	3.79591e-05	1	1	2	Q13501	Q13501 [345-378]	Q13501 1xPhospho [S366(99.3)]	0	3606.6	5.38232e+06		High	High	3.611e-05	1.008e-09	6.26	109.72
FALSE	High	[K].EVEDKESEGEEEDEDEDLSK.[Y]	1xPhospho [S7(100)]	9.50624e-09	3.79591e-05	1	1	64	O95218	O95218 [147-166]	O95218 1xPhospho [S153(100)]	1	2419.9	210962523		High	High	3.611e-05	6.938e-09	5.62	41.99
FALSE	High	[K].EVFGDTLNESRDPDRPPER.[Y]	1xPhospho [T/S]	0.00273933	0.000293515	1	1	1	Q96CX2	Q96CX2 [247-265]		1	2309.02	940772		High	High	0.0001815	0.001282	3.61	67.1
FALSE	High	[K].EVGMCTQTEPQDFALLWK.[I]	1xCarbamidomethyl [C5]; 1xDeamidated [Q11]; 2xPhospho [T6(100); T8(100)]	0.127438	0.00481812	1	1	1	Q86UW6	Q86UW6 [1010-1027]	Q86UW6 2xPhospho [T1015(100); T1017(100)]	0	2313.92	193495		High	High	0.002716	0.0574	1.82	83.13
FALSE	High	[K].EVHDELEDLPSPPPPLSPPPTTSPHK.[Q]	1xPhospho [S17(100)]	2.0948e-10	3.79591e-05	1	1	6	Q9NQX3	Q9NQX3 [178-203]	Q9NQX3 1xPhospho [S194(100)]	0	2893.37	9.07206e+06		High	High	3.611e-05	1.745e-10	6.58	98.48
FALSE	High	[K].EVHDELEDLPSPPPPLSPPPTTSPHK.[Q]	2xPhospho [S17(100); T/S]	1.55589e-06	3.79591e-05	1	1	4	Q9NQX3	Q9NQX3 [178-203]	Q9NQX3 2xPhospho [S194(100); T/S]	0	2973.33	5.17085e+06		High	High	3.611e-05	9.477e-07	5.89	99.19
FALSE	High	[K].EVHDELEDLPSPPPPLSPPPTTSPHK.[Q]	3xPhospho [S11(100); S17(100); T/S]	1.89324e-06	3.79591e-05	1	1	5	Q9NQX3	Q9NQX3 [178-203]	Q9NQX3 3xPhospho [S188(100); S194(100); T/S]	0	3053.3	6.37814e+06		High	High	3.611e-05	1.146e-06	5.65	102.08
FALSE	High	[K].EVLDEDTDEEK.[E]	1xPhospho [T7(100)]	0.00574694	0.000472586	1	1	1	Q9Y3P9	Q9Y3P9 [990-1000]	Q9Y3P9 1xPhospho [T996(100)]	0	1401.53	2.68396e+06		High	High	0.0002808	0.002636	2.27	39.71
FALSE	High	[K].EVMSPTGSAR.[G]	1xPhospho [S4(100)]	0.00511532	0.000430573	1	1	1	O43347	O43347 [188-197]	O43347 1xPhospho [S191(100)]	0	1114.46	3.59617e+06		High	High	0.0002577	0.002346	1.31	36.8
FALSE	High	[K].EVQTTPSTASNKVSPEK.[H]	1xPhospho [S10(99.5)]	0.00627703	0.000472586	1	1	1	Q7L5N7	Q7L5N7 [517-533]	Q7L5N7 1xPhospho [S526(99.5)]	1	1882.88	271297		High	High	0.0002808	0.002864	2.3	36.22
FALSE	High	[K].EVQTTPSTASNKVSPEKHEESTSDK.[K]	1xPhospho [T/S]	0.198486	0.00732802	1	1	1	Q7L5N7	Q7L5N7 [517-541]		2	2796.26	200436		High	High	0.004154	0.0927	1.66	32.42
FALSE	High	[K].EVSDDEAEEKEDK.[E]	1xPhospho [S3(100)]	0.201698	0.00753611	1	1	1	P07900	P07900 [229-241]	P07900 1xPhospho [S231(100)]	1	1602.61	153517		High	High	0.004245	0.09419	1.15	21.87
FALSE	High	[K].EVSDDEAEEKEDKEEEK.[E]	1xPhospho [S3(100)]	1.40067e-07	3.79591e-05	1	1	6	P07900	P07900 [229-245]	P07900 1xPhospho [S231(100)]	2	2117.83	3.33378e+06		High	High	3.611e-05	9.287e-08	3.87	24.4
FALSE	High	[K].EVSNFTMGSPLRGPGLEALCK.[Q]	1xCarbamidomethyl [C20]; 1xPhospho [S9(100)]	1.08163e-07	3.79591e-05	1	1	1	Q9BYV9	Q9BYV9 [401-421]	Q9BYV9 1xPhospho [S409(100)]	1	2343.09	534657		High	High	3.611e-05	7.251e-08	4.16	111.32
FALSE	High	[K].EVSPDPSTTGAASPASSSAGGSAAR.[G]	1xPhospho [S13(100)]	1.88184e-05	3.79591e-05	1	1	1	P23769	P23769 [180-204]	P23769 1xPhospho [S192(100)]	0	2297.99	490754		High	High	3.611e-05	1.053e-05	4.22	47.4
FALSE	High	[K].EVSPEVVR.[S]	1xPhospho [S3(100)]	0.00597619	0.000472586	1	1	4	Q5T200	Q5T200 [196-203]	Q5T200 1xPhospho [S198(100)]	0	994.461	9465744		High	High	0.0002808	0.002729	1.65	47.89
FALSE	High	[K].EVSSLEGSPPPCLGQEEAVCTK.[I]	2xCarbamidomethyl [C12; C20]; 1xPhospho [S3(97.7)]	0.000526335	9.54955e-05	1	1	1	Q02952	Q02952 [1388-1409]	Q02952 1xPhospho [S1390(97.7)]	0	2454.06	1.12085e+06		High	High	6.965e-05	0.0002614	1.39	86.74
FALSE	High	[K].EVTPESGPPK.[V]	1xPhospho [T3(100)]	0.00469178	0.000430573	1	1	1	P46087	P46087 [193-202]	P46087 1xPhospho [T195(100)]	0	1120.49	3.98463e+06		High	High	0.0002577	0.00216	1.79	32.84
FALSE	High	[K].EVTSPPPEEDRFQELK.[V]	1xPhospho [T3(99.3)]	0.0209248	0.00135644	1	1	3	Q9UPZ3	Q9UPZ3 [599-614]	Q9UPZ3 1xPhospho [T601(99.3)]	1	1980.9	954765		High	High	0.0007723	0.009326	1.99	75.53
FALSE	High	[K].EVVKPVPITSPAVSK.[V]	1xPhospho [S10(100)]	6.92613e-05	3.79591e-05	1	1	1	Q96HC4	Q96HC4 [102-116]	Q96HC4 1xPhospho [S111(100)]	0	1630.88	1.39553e+06		High	High	3.611e-05	3.703e-05	3.15	74.32
FALSE	High	[K].EVYELLDSPGK.[V]	1xPhospho [S8(100)]	7.83854e-05	3.79591e-05	1	1	2	P22234	P22234 [20-30]	P22234 1xPhospho [S27(100)]	0	1329.6	11331844		High	High	3.611e-05	4.16e-05	3.73	87.71
FALSE	High	[K].EVYQQQQYGSGGR.[G]	1xPhospho [S10(100)]	0.0469137	0.00220796	1	1	1	Q99729	Q99729 [233-245]	Q99729 1xPhospho [S242(100)]	0	1579.65	385521		High	High	0.001263	0.02082	1.99	36.54
FALSE	High	[K].EWNGVVSESDSPVK.[R]	1xPhospho [S11(100)]	0.000115176	3.79591e-05	1	1	1	P18858	P18858 [41-54]	P18858 1xPhospho [S51(100)]	0	1612.69	1.02527e+06		High	High	3.611e-05	6.041e-05	3.03	73.98
FALSE	High	[K].EYAENIGDGRSPEFR.[E]	1xPhospho [S11(100)]	0.000388683	3.79591e-05	1	1	2	Q8WYA6	Q8WYA6 [535-549]	Q8WYA6 1xPhospho [S545(100)]	1	1819.76	3.14597e+06		High	High	3.611e-05	0.0001952	3.65	65.96
FALSE	High	[K].EYFDDSTEER.[F]	1xPhospho [S6(99.8)]	0.00203482	0.000192284	1	1	6	Q8NEF9	Q8NEF9 [259-268]	Q8NEF9 1xPhospho [S264(99.8)]	0	1370.48	3.37609e+06		High	High	0.0001234	0.0009645	2.48	53.64
FALSE	High	[K].EYIEHCNTPTTDSDSSIAVK.[A]	1xCarbamidomethyl [C6]; 1xPhospho [T8(100)]	5.97533e-05	3.79591e-05	1	1	1	Q9NVR5	Q9NVR5 [696-715]	Q9NVR5 1xPhospho [T703(100)]	0	2346.98	243511		High	High	3.611e-05	3.21e-05	2.47	62.58
FALSE	High	[K].EYIPGQPPLSQSSDSSPTR.[N]	1xDeamidated [Q]; 1xPhospho [S16(99.3)]	2.33828e-09	3.79591e-05	1	1	6	P07814	P07814 [871-889]	P07814 1xPhospho [S886(99.3)]	0	2126.93	3.37841e+06		High	High	3.611e-05	1.788e-09	5.85	83.09
FALSE	High	[K].EYIPGQPPLSQSSDSSPTR.[N]	1xPhospho [S16(99.6)]	2.83251e-11	3.79591e-05	1	1	15	P07814	P07814 [871-889]	P07814 1xPhospho [S886(99.6)]	0	2125.94	6.70143e+07		High	High	3.611e-05	2.529e-11	4.17	80.7
FALSE	High	[K].EYIPGQPPLSQSSDSSPTR.[N]	2xPhospho [S16(99); S/T/Y]	3.67337e-05	3.79591e-05	1	1	4	P07814	P07814 [871-889]	P07814 2xPhospho [S886(99); S/T/Y]	0	2205.91	9084180		High	High	3.611e-05	2.005e-05	4.47	85.43
FALSE	High	[K].EYIPGQPPLSQSSDSSPTRNSEPAGLETPEAK.[V]	2xDeamidated [Q6; N20]; 1xPhospho [S21(93.3)]	0.000440229	3.79591e-05	1	1	1	P07814	P07814 [871-902]	P07814 1xPhospho [S891(93.3)]	1	3451.54		No Quan Values	High	High	3.611e-05	0.0002204	3.74
FALSE	High	[K].EYLSQSCPSVSNVEYPDMPR.[S]	1xCarbamidomethyl [C7]; 1xDeamidated [Q5]; 1xPhospho [S9(97.7)]	0.0957522	0.00355391	1	1	1	Q5THJ4	Q5THJ4 [1704-1723]	Q5THJ4 1xPhospho [S1712(97.7)]	0	2438.99		No Quan Values	High	High	0.002023	0.04272	1.46
FALSE	High	[K].EYLSQSCPSVSNVEYPDMPR.[S]	1xCarbamidomethyl [C7]; 1xOxidation [M18]; 1xPhospho [S/Y]	0.106478	0.00397596	1	1	1	Q5THJ4	Q5THJ4 [1704-1723]		0	2454	224461		High	High	0.002256	0.04758	1.06	87.99
FALSE	High	[K].EYVSNDAAQSDDEEK.[L]	1xPhospho [S10(100)]	2.1106e-05	3.79591e-05	1	1	3	Q5JSH3	Q5JSH3 [394-408]	Q5JSH3 1xPhospho [S403(100)]	0	1779.66	4.34962e+06		High	High	3.611e-05	1.173e-05	3.23	34.13
FALSE	High	[K].FAAHISPAQGSPKPPPAASPGVR.[A]	1xPhospho [S19(100)]	1.11827e-06	3.79591e-05	1	1	1	P19484	P19484 [104-126]	P19484 1xPhospho [S122(100)]	0	2320.16	303768		High	High	3.611e-05	6.899e-07	3.43	67.11
FALSE	High	[K].FANLTPSR.[T]	1xPhospho [T5(99.8)]	0.00210065	0.000192284	1	1	1	O15027	O15027 [2050-2057]	O15027 1xPhospho [T2054(99.8)]	0	985.45	453087		High	High	0.0001234	0.0009926	2.73	58.92
FALSE	High	[K].FASDDEHDEHDENGATGPVK.[R]	1xDeamidated [N13]; 1xPhospho [S3(100)]	5.77995e-11	3.79591e-05	1	1	13	P05455	P05455 [364-383]	P05455 1xPhospho [S366(100)]	0	2250.85	4.23489e+08		High	High	3.611e-05	5.026e-11	4.67	42.25
FALSE	High	[K].FASDDEHDEHDENGATGPVK.[R]	1xPhospho [S3(100)]	5.37802e-09	3.79591e-05	1	1	8	P05455	P05455 [364-383]	P05455 1xPhospho [S366(100)]	0	2249.86	5.02521e+08		High	High	3.611e-05	3.996e-09	5.16	40.1
FALSE	High	[K].FASDDEHDEHDENGATGPVKR.[A]	1xDeamidated [N13]; 1xPhospho [S3(100)]	5.61554e-10	3.79591e-05	1	1	2	P05455	P05455 [364-384]	P05455 1xPhospho [S366(100)]	1	2406.95	2.50889e+06		High	High	3.611e-05	4.51e-10	4.47	36.27
FALSE	High	[K].FASDDEHDEHDENGATGPVKR.[A]	1xPhospho [S3(100)]	1.53425e-08	3.79591e-05	1	1	2	P05455	P05455 [364-384]	P05455 1xPhospho [S366(100)]	1	2405.96	2.26181e+06		High	High	3.611e-05	1.1e-08	6.04	35.45
FALSE	High	[K].FCSPISSELAQNHEFYK.[N]	1xCarbamidomethyl [C2]; 1xPhospho [S3(100)]	3.63102e-07	3.79591e-05	1	1	1	Q8IVH2	Q8IVH2 [446-462]	Q8IVH2 1xPhospho [S448(100)]	0	2136.91	452732		High	High	3.611e-05	2.331e-07	3.89	97.59
FALSE	High	[K].FDDSDTEQIAEEGDDNLANSASPSK.[R]	1xPhospho [S/T]	1.69625e-07	3.79591e-05	1	1	1	Q9Y2I7	Q9Y2I7 [472-496]		0	2735.08	826088		High	High	3.611e-05	1.116e-07	4.75	87.14
FALSE	High	[K].FDDSDTEQIAEEGDDNLANSASPSKR.[T]	1xPhospho [S4(99.5)]	1.06014e-05	3.79591e-05	1	1	1	Q9Y2I7	Q9Y2I7 [472-497]	Q9Y2I7 1xPhospho [S475(99.5)]	1	2891.19	447945		High	High	3.611e-05	6.04e-06	3.16	83.1
FALSE	High	[K].FDGSENRPFSPSPLNNISSTVTVK.[N]	1xDeamidated [N15]; 1xPhospho [S10(98.7)]	1.353e-05	3.79591e-05	1	1	1	Q5UIP0	Q5UIP0 [1227-1250]	Q5UIP0 1xPhospho [S1236(98.7)]	0	2674.24	459519		High	High	3.611e-05	7.657e-06	3.15	102.63
FALSE	High	[K].FDGSENRPFSPSPLNNISSTVTVK.[N]	1xPhospho [S10(100)]	1.34842e-09	3.79591e-05	1	1	1	Q5UIP0	Q5UIP0 [1227-1250]	Q5UIP0 1xPhospho [S1236(100)]	0	2673.26	8820316		High	High	3.611e-05	1.052e-09	6.12	107.94
FALSE	High	[K].FDHESSPGTDEDK.[S]	2xPhospho [T9(100); S]	0.00754393	0.000516959	1	1	1	Q13427	Q13427 [740-752]	Q13427 2xPhospho [T748(100); S]	0	1623.52	144174		High	High	0.0003054	0.003439	2.05	25.54
FALSE	High	[K].FDPLLRDSPGRPVPVATETSSMHGANETPSGRPR.[E]	1xPhospho [S8(100)]	6.79966e-09	3.79591e-05	1	1	1	Q9Y6A5	Q9Y6A5 [563-596]	Q9Y6A5 1xPhospho [S570(100)]	1	3711.77	1.15707e+06		High	High	3.611e-05	5.013e-09	4.65	83.57
FALSE	High	[K].FDSDEEEEDTENVEAASSGK.[V]	1xPhospho [S3(100)]	1.82212e-06	3.79591e-05	1	1	1	Q8TF01	Q8TF01 [288-307]	Q8TF01 1xPhospho [S290(100)]	0	2267.83	427224		High	High	3.611e-05	1.107e-06	3.8	64.84
FALSE	High	[K].FDSSLLSSDDETK.[C]	1xPhospho [S8(99.5)]	2.08055e-05	3.79591e-05	1	1	2	P28715	P28715 [556-568]	P28715 1xPhospho [S563(99.5)]	0	1523.61	664361		High	High	3.611e-05	1.16e-05	3.07	78.12
FALSE	High	[K].FDSSLLSSDDETK.[C]	2xPhospho [S7(100); S8(100)]	0.00262825	0.000242204	1	1	1	P28715	P28715 [556-568]	P28715 2xPhospho [S562(100); S563(100)]	0	1603.58	443903		High	High	0.0001518	0.001235	3.63	81.31
FALSE	High	[K].FEDEDSDDVPR.[K]	1xPhospho [S6(100)]	0.000144583	3.79591e-05	1	1	2	P49756	P49756 [698-708]	P49756 1xPhospho [S703(100)]	0	1403.5	1.49956e+06		High	High	3.611e-05	7.528e-05	2.91	50.81
FALSE	High	[K].FEDEDSDDVPRK.[R]	1xPhospho [S6(100)]	1.52482e-05	3.79591e-05	1	1	4	P49756	P49756 [698-709]	P49756 1xPhospho [S703(100)]	1	1531.59	4.81446e+06		High	High	3.611e-05	8.576e-06	2.88	38.55
FALSE	High	[K].FEDEGAGFEESSETGDYEEK.[A]	1xPhospho [S/T/Y]	3.32292e-05	3.79591e-05	1	1	4	P46821	P46821 [926-945]		0	2334.84	1.70198e+06		High	High	3.611e-05	1.817e-05	3.32	73.69
FALSE	High	[K].FEEESKEPVADEEEEDSDDDVEPITEFR.[F]	1xPhospho [S17(100)]	1.55751e-13	3.79591e-05	1	1	5	P54105	P54105 [86-113]	P54105 1xPhospho [S102(100)]	1	3394.35	4.25889e+08		High	High	3.611e-05	1.671e-13	6.63	96.54
FALSE	High	[K].FELESGALTLPGGPAASGDELDK.[M]	1xPhospho [S17(100)]	1.05004e-05	3.79591e-05	1	1	4	O14686	O14686 [3213-3235]	O14686 1xPhospho [S3229(100)]	0	2354.08	2.1404e+06		High	High	3.611e-05	5.998e-06	3.7	119.56
FALSE	High	[K].FELLPTPPLSPSRR.[S]	1xPhospho [S12(99.6)]	0.254045	0.00906678	1	1	1	P01106	P01106 [53-66]	P01106 1xPhospho [S64(99.6)]	1	1689.87	332533		High	High	0.005142	0.123	2.02	110.94
FALSE	High	[K].FESPEVAER.[A]	1xPhospho [S3(100)]	0.000752374	0.000192284	1	1	3	P52272	P52272 [699-707]	P52272 1xPhospho [S701(100)]	0	1143.47	8.79849e+06		High	High	0.0001234	0.0003698	2.69	49.52
FALSE	High	[K].FFHVSSGVDGDTTSSDDFDWPR.[I]	1xPhospho [S14(99.6)]	2.53513e-06	3.79591e-05	1	1	1	Q96BY7	Q96BY7 [826-847]	Q96BY7 1xPhospho [S839(99.6)]	0	2554.02	755435		High	High	3.611e-05	1.52e-06	3.9	110.39
FALSE	High	[K].FFTPSPDGR.[RK]	1xPhospho [S5(100)]	0.00172863	0.000192284	2	2	1	Q8WYB5; Q92794	Q8WYB5 [441-449]; Q92794 [416-424]	Q8WYB5 1xPhospho [S445(100)]; Q92794 1xPhospho [S420(100)]	0	1103.46	241317	Shared	High	High	0.0001234	0.0008237	1.87	70.9
FALSE	High	[K].FFTTPSK.[S]	1xPhospho [T4(99.4)]	0.027392	0.0013945	1	1	2	O76021	O76021 [462-468]	O76021 1xPhospho [T465(99.4)]	0	907.396	4661397		High	High	0.0008161	0.01216	1.62	58.95
FALSE	High	[K].FGESEEVEMEVESDEEDDK.[Q]	1xOxidation [M9]; 1xPhospho [S13(100)]	4.25236e-07	3.79591e-05	1	1	4	Q15459	Q15459 [317-335]	Q15459 1xPhospho [S329(100)]	0	2327.83	2.67863e+06		High	High	3.611e-05	2.709e-07	4.23	76.61
FALSE	High	[K].FGESEEVEMEVESDEEDDK.[Q]	1xPhospho [S13(100)]	1.58675e-09	3.79591e-05	1	1	16	Q15459	Q15459 [317-335]	Q15459 1xPhospho [S329(100)]	0	2311.83	6.95734e+06		High	High	3.611e-05	1.233e-09	5.21	84.08
FALSE	High	[K].FGESEEVEMEVESDEEDDKQEK.[A]	1xOxidation [M9]; 1xPhospho [S13(100)]	4.40095e-13	3.79591e-05	1	1	8	Q15459	Q15459 [317-338]	Q15459 1xPhospho [S329(100)]	1	2713.02	2.44468e+07		High	High	3.611e-05	4.546e-13	7.84	71.67
FALSE	High	[K].FGESEEVEMEVESDEEDDKQEK.[A]	1xPhospho [S13(100)]	2.51407e-14	3.79591e-05	1	1	17	Q15459	Q15459 [317-338]	Q15459 1xPhospho [S329(100)]	1	2697.03	2.25247e+07		High	High	3.611e-05	2.87e-14	7.75	76.6
FALSE	High	[K].FGIHVYQFPECDSDEDEDFK.[Q]	1xCarbamidomethyl [C11]; 1xPhospho [S13(100)]	2.48771e-07	3.79591e-05	1	1	2	Q99719	Q99719 [213-232]	Q99719 1xPhospho [S225(100)]	0	2556.99	3.2442e+06		High	High	3.611e-05	1.618e-07	5.12	108.83
FALSE	High	[K].FGIHVYQFPECDSDEDEDFKQQDR.[E]	1xCarbamidomethyl [C11]; 1xPhospho [S13(100)]	2.88565e-07	3.79591e-05	1	1	1	Q99719	Q99719 [213-236]	Q99719 1xPhospho [S225(100)]	1	3084.24	591648		High	High	3.611e-05	1.864e-07	3.89	99.28
FALSE	High	[K].FGSADNIAHLK.[DN]	1xPhospho [S3(100)]	9.21404e-05	3.79591e-05	1	2	1	O75069	O75069 [436-446]	O75069 1xPhospho [S438(100)]	0	1252.57	813089		High	High	3.611e-05	4.878e-05	3.41	71.26
FALSE	High	[K].FGSNINLEADES.[-]	1xPhospho [S3(100)]	0.00501769	0.000430573	1	1	2	Q9NQP4	Q9NQP4 [123-134]	Q9NQP4 1xPhospho [S125(100)]	0	1375.54	4.01316e+06		High	High	0.0002577	0.002307	2.72	96.75
FALSE	High	[K].FGSTGSTPPVSPTPSER.[S]	2xPhospho [T7(100); S11(100)]	1.43292e-05	3.79591e-05	1	1	2	Q969V6	Q969V6 [444-460]	Q969V6 2xPhospho [T450(100); S454(100)]	0	1863.76	1.34117e+06		High	High	3.611e-05	8.075e-06	4.99	63.35
FALSE	High	[K].FHDTSSPLMVTPPSAEAHWAVR.[V]	1xOxidation [M9]; 1xPhospho [S/T]	3.01313e-08	3.79591e-05	1	1	1	Q9UBC2	Q9UBC2 [103-124]		0	2532.14	949607		High	High	3.611e-05	2.114e-08	2.81	93.15
FALSE	High	[K].FHDTSSPLMVTPPSAEAHWAVR.[V]	1xPhospho [T4(98.9)]	8.00364e-11	3.79591e-05	1	1	3	Q9UBC2	Q9UBC2 [103-124]	Q9UBC2 1xPhospho [T106(98.9)]	0	2516.14	27581333		High	High	3.611e-05	6.884e-11	6.41	98.3
FALSE	High	[K].FHMVDGNVSGEFTDLVPEK.[H]	1xPhospho [S9(100)]	0.00103764	0.000192284	1	1	1	O95433	O95433 [250-268]	O95433 1xPhospho [S258(100)]	0	2200.96	260917		High	High	0.0001234	0.0005029	2.85	112.57
FALSE	High	[K].FICVTPTTCSNTIDLPMSPR.[T]	2xCarbamidomethyl [C3; C9]; 1xDeamidated [N11]; 1xOxidation [M17]; 1xPhospho [S18(100)]	6.09031e-05	3.79591e-05	1	1	1	P40763	P40763 [710-729]	P40763 1xPhospho [S727(100)]	0	2407.04		No Quan Values	High	High	3.611e-05	3.271e-05	3.21
FALSE	High	[K].FICVTPTTCSNTIDLPMSPR.[T]	2xCarbamidomethyl [C3; C9]; 1xOxidation [M17]; 1xPhospho [S18(100)]	0.00020989	3.79591e-05	1	1	1	P40763	P40763 [710-729]	P40763 1xPhospho [S727(100)]	0	2406.05	704209		High	High	3.611e-05	0.0001075	2.9	105.09
FALSE	High	[K].FICVTPTTCSNTIDLPMSPR.[T]	2xCarbamidomethyl [C3; C9]; 1xPhospho [S18(100)]	5.17525e-08	3.79591e-05	1	1	2	P40763	P40763 [710-729]	P40763 1xPhospho [S727(100)]	0	2390.06	2.65703e+06		High	High	3.611e-05	3.552e-08	5.32	115.6
FALSE	High	[K].FIEFEDSQEQEKK.[D]	1xPhospho [S7(100)]	8.87026e-05	3.79591e-05	1	1	2	O60271	O60271 [103-115]	O60271 1xPhospho [S109(100)]	1	1736.74	614026		High	High	3.611e-05	4.705e-05	3.52	68.42
FALSE	High	[K].FKGPGDTSNFDDYEEEEIRVSINEK.[C]	1xPhospho [S21(100)]	7.47428e-05	3.79591e-05	1	1	2	P17612	P17612 [319-343]	P17612 1xPhospho [S339(100)]	2	2998.3		No Quan Values	High	High	3.611e-05	3.987e-05	3.28
FALSE	High	[K].FKIDSNISPK.[K]	1xPhospho [S8(100)]	0.00107052	0.000192284	1	1	1	Q9H501	Q9H501 [146-155]	Q9H501 1xPhospho [S153(100)]	1	1228.6	977869		High	High	0.0001234	0.000519	2.23	68.1
FALSE	High	[K].FKIDSNISPKK.[D]	1xPhospho [S8(100)]	0.0277064	0.0013945	1	1	1	Q9H501	Q9H501 [146-156]	Q9H501 1xPhospho [S153(100)]	2	1356.69	574968		High	High	0.0008161	0.01231	2.54	54.46
FALSE	High	[K].FKNEDLTDELSLNK.[I]	1xPhospho [T7(100)]	0.00314651	0.000342469	1	1	1	P33981	P33981 [27-40]	P33981 1xPhospho [T33(100)]	1	1745.8	189568		High	High	0.0002092	0.001469	2.3	90.89
FALSE	High	[K].FLEESVSMSPEER.[A]	1xPhospho [S9(100)]	0.00176014	0.000192284	1	1	1	P15374	P15374 [122-134]	P15374 1xPhospho [S130(100)]	0	1619.67	322174		High	High	0.0001234	0.0008369	2.48	84.82
FALSE	High	[K].FLESAAADFSDEDEDDDVDGR.[E]	1xPhospho [S10(100)]	9.06065e-08	3.79591e-05	1	1	8	O43815	O43815 [236-256]	O43815 1xPhospho [S245(100)]	0	2397.89	6.15149e+06		High	High	3.611e-05	6.106e-08	4.81	90.87
FALSE	High	[K].FLESAAADFSDEDEDDDVDGREK.[S]	1xPhospho [S10(100)]	1.09727e-07	3.79591e-05	1	1	1	O43815	O43815 [236-258]	O43815 1xPhospho [S245(100)]	1	2655.03	4.40651e+06		High	High	3.611e-05	7.347e-08	5.46	83.61
FALSE	High	[K].FLESPSR.[S]	1xPhospho [S4(100)]	0.00296276	0.000342469	1	1	1	Q9ULM3	Q9ULM3 [115-121]	Q9ULM3 1xPhospho [S118(100)]	0	915.397	3476063		High	High	0.0002092	0.001385	1.98	48.12
FALSE	High	[K].FLGSDEEDKDSLQELSTEQK.[C]	1xPhospho [S11(100)]	0.193229	0.0072505	1	1	1	Q99567	Q99567 [427-446]	Q99567 1xPhospho [S437(100)]	1	2378.03		No Quan Values	High	High	0.004111	0.09005	1.58
FALSE	High	[K].FLMECRNSPVTK.[T]	1xCarbamidomethyl [C5]; 1xDeamidated [N7]; 1xPhospho [S8(100)]	0.00010984	3.79591e-05	1	1	1	Q13541	Q13541 [58-69]	Q13541 1xPhospho [S65(100)]	1	1562.67	5.53151e+06		High	High	3.611e-05	5.758e-05	4.35	69.36
FALSE	High	[K].FLMECRNSPVTK.[T]	1xCarbamidomethyl [C5]; 1xPhospho [S8(100)]	7.47428e-05	3.79591e-05	1	1	1	Q13541	Q13541 [58-69]	Q13541 1xPhospho [S65(100)]	1	1561.69	8911785		High	High	3.611e-05	3.984e-05	3.5	63.37
FALSE	High	[K].FLMECRNSPVTKTPPR.[D]	1xCarbamidomethyl [C5]; 2xPhospho [S8(100); T13(99.5)]	0.176229	0.00663396	1	1	1	Q13541	Q13541 [58-73]	Q13541 2xPhospho [S65(100); T70(99.5)]	2	2092.91	367645		High	High	0.003776	0.08132	2.4	68.57
FALSE	High	[K].FLNRSPEESFDIK.[E]	1xPhospho [S5(100)]	3.70861e-05	3.79591e-05	1	1	2	Q96S38	Q96S38 [419-431]	Q96S38 1xPhospho [S423(100)]	1	1661.76	2845726		High	High	3.611e-05	2.026e-05	4.15	88.29
FALSE	High	[K].FLQEHGSDSFLAEHK.[L]	1xPhospho [S9(100)]	4.9098e-08	3.79591e-05	1	1	3	Q00688	Q00688 [28-42]	Q00688 1xPhospho [S36(100)]	0	1824.8	2.0126e+06		High	High	3.611e-05	3.375e-08	5.17	72.4
FALSE	High	[K].FLRPSPNVKLEGLLLGYGSNVSPNQYFPLPAEGK.[F]	2xPhospho [S5(100); S22(97.7)]	0.0466349	0.00220796	1	1	1	Q7Z7G0	Q7Z7G0 [54-87]	Q7Z7G0 2xPhospho [S58(100); S75(97.7)]	1	3861.9	1.89806e+06		High	High	0.001263	0.02059	3.26	118.31
FALSE	High	[K].FLSHSTDSLNK.[I]	1xPhospho [S5(99.4)]	0.000231657	3.79591e-05	1	1	1	Q12802	Q12802 [1925-1935]	Q12802 1xPhospho [S1929(99.4)]	0	1328.59	1.39126e+06		High	High	3.611e-05	0.0001183	2.81	49.12
FALSE	High	[K].FMEQSRSPSVSPSK.[Q]	1xOxidation [M2]; 1xPhospho [S]	0.00801312	0.000612947	1	1	1	Q96JG6	Q96JG6 [488-501]		1	1662.72	1.31652e+06		High	High	0.00036	0.003637	2.39	35.41
FALSE	High	[K].FMEQSRSPSVSPSK.[Q]	1xPhospho [S5(99.6)]	0.00646552	0.000472586	1	1	1	Q96JG6	Q96JG6 [488-501]	Q96JG6 1xPhospho [S492(99.6)]	1	1646.72	2.58123e+06		High	High	0.0002808	0.002947	1.94	45.37
FALSE	High	[K].FNDSEGDDTEETEDYR.[Q]	1xDeamidated [N2]; 1xPhospho [S4(99.5)]	0.00577506	0.000472586	1	1	2	Q9NYF8	Q9NYF8 [394-409]	Q9NYF8 1xPhospho [S397(99.5)]	0	2002.67	203641		High	High	0.0002808	0.002642	1.96	54.81
FALSE	High	[K].FNDSEGDDTEETEDYR.[Q]	1xPhospho [S4(100)]	1.1731e-06	3.79591e-05	1	1	10	Q9NYF8	Q9NYF8 [394-409]	Q9NYF8 1xPhospho [S397(100)]	0	2001.69	2.03949e+07		High	High	3.611e-05	7.214e-07	3.49	52.72
FALSE	High	[K].FNEEHIPDSPFVVPVASPSGDAR.[R]	1xPhospho [S17(99.5)]	0.00186675	0.000192284	1	1	1	P21333	P21333 [2311-2333]	P21333 1xPhospho [S2327(99.5)]	0	2547.16	112100		High	High	0.0001234	0.0008877	2.54	114.38
FALSE	High	[K].FPEFCSSPSPPVEVK.[I]	1xCarbamidomethyl [C5]; 1xPhospho [S9(100)]	0.00212954	0.000192284	1	1	2	Q68E01	Q68E01 [494-508]	Q68E01 1xPhospho [S502(100)]	0	1786.78	558547		High	High	0.0001234	0.001007	2.17	103.04
FALSE	High	[K].FPFGISPAQSHR.[N]	1xPhospho [S6(100)]	0.000581748	9.54955e-05	1	1	1	O14497	O14497 [1939-1950]	O14497 1xPhospho [S1944(100)]	0	1423.65	230472		High	High	6.965e-05	0.0002876	3.61	94.94
FALSE	High	[K].FPSPHPSPAK.[L]	1xPhospho [S3(100)]	0.000103267	3.79591e-05	1	1	1	O14681	O14681 [324-333]	O14681 1xPhospho [S326(100)]	0	1144.52	1.61414e+06		High	High	3.611e-05	5.438e-05	2.92	44
FALSE	High	[K].FPSSPLR.[I]	1xPhospho [S4(100)]	0.0029491	0.000342469	1	1	7	P06400	P06400 [792-798]	P06400 1xPhospho [S795(100)]	0	883.407	3.8265e+06		High	High	0.0002092	0.001376	1.82	63.53
FALSE	High	[K].FQALSMQSSPNGQFVAPSDIQLK.[C]	1xDeamidated [Q13]; 1xPhospho [S]	0.0772305	0.0029671	1	1	1	Q9UBW7	Q9UBW7 [616-638]		0	2574.19	89645.1		High	High	0.001702	0.03416	1.43	118.79
FALSE	High	[K].FQALSMQSSPNGQFVAPSDIQLK.[C]	1xPhospho [S]	0.000722579	0.000153663	1	1	1	Q9UBW7	Q9UBW7 [616-638]		0	2573.21	313133		High	High	0.000104	0.0003558	2.35	117.8
FALSE	High	[K].FQEQECPPSPEPTR.[K]	1xCarbamidomethyl [C6]; 1xPhospho [S9(100)]	7.73105e-06	3.79591e-05	1	1	1	P62070	P62070 [178-191]	P62070 1xPhospho [S186(100)]	0	1781.72	1.7836e+06		High	High	3.611e-05	4.456e-06	4.22	51.41
FALSE	High	[K].FQEQECPPSPEPTRK.[E]	1xCarbamidomethyl [C6]; 1xDeamidated [Q]; 1xPhospho [S9(100)]	0.00189229	0.000192284	1	1	4	P62070	P62070 [178-192]	P62070 1xPhospho [S186(100)]	1	1910.8	1.65873e+06		High	High	0.0001234	0.0008971	2.45	47.28
FALSE	High	[K].FQEQECPPSPEPTRK.[E]	1xCarbamidomethyl [C6]; 1xPhospho [S9(100)]	8.74465e-05	3.79591e-05	1	1	3	P62070	P62070 [178-192]	P62070 1xPhospho [S186(100)]	1	1909.82	8898978		High	High	3.611e-05	4.625e-05	4.6	44.69
FALSE	High	[K].FQETEFLSPPR.[K]	1xPhospho [S8(100)]	0.00395537	0.000430573	1	1	1	P42166	P42166 [417-427]	P42166 1xPhospho [S424(100)]	0	1430.64	2226011		High	High	0.0002577	0.001835	3.4	96.53
FALSE	High	[K].FQSCLSPEEPAPESPQVPEAPGGSAV.[-]	1xCarbamidomethyl [C4]; 1xPhospho [S14(100)]	0.0303714	0.00143572	1	1	2	Q99576	Q99576 [109-134]	Q99576 1xPhospho [S122(100)]	0	2747.19	8854752		High	High	0.0008383	0.0135	1.85	103.16
FALSE	High	[K].FQSPQIQATISPPLQPK.[T]	1xPhospho [S11(100)]	4.9098e-08	3.79591e-05	1	1	1	Q7Z478	Q7Z478 [190-206]	Q7Z478 1xPhospho [S200(100)]	0	1959.99	1.60449e+06		High	High	3.611e-05	3.381e-08	5.93	103.41
FALSE	High	[K].FQSQADQDQQASGLQSPPSR.[D]	1xPhospho [S16(100)]	7.77251e-07	3.79591e-05	1	1	1	Q9P2B4	Q9P2B4 [466-485]	Q9P2B4 1xPhospho [S481(100)]	0	2254.97	1.42093e+06		High	High	3.611e-05	4.864e-07	3.45	52.26
FALSE	High	[K].FRDLSPPRYDSLVQSQAR.[E]	1xPhospho [S5(100)]	0.092401	0.00342896	1	1	2	Q96SN8	Q96SN8 [1234-1251]	Q96SN8 1xPhospho [S1238(100)]	2	2215.07		No Quan Values	High	High	0.001955	0.04123	1.89
FALSE	High	[K].FRTPSFLK.[K]	1xPhospho [S5(100)]	0.0127467	0.000833898	3	3	1	P35611; Q9UEY8; P35612	P35611 [722-729]; Q9UEY8 [689-696]; P35612 [709-716]	P35611 1xPhospho [S726(100)]; Q9UEY8 1xPhospho [S693(100)]; P35612 1xPhospho [S713(100)]	1	1075.53	3.44002e+06	Shared	High	High	0.0004554	0.005738	2.77	91.53
FALSE	High	[K].FRTPSFLKK.[SN]	1xPhospho [S5(100)]	0.0105607	0.000648522	3	3	1	P35611; Q9UEY8; P35612	P35611 [722-730]; Q9UEY8 [689-697]; P35612 [709-717]	P35611 1xPhospho [S726(100)]; Q9UEY8 1xPhospho [S693(100)]; P35612 1xPhospho [S713(100)]	2	1203.63	2.52665e+06	Shared	High	High	0.000378	0.004762	2.59	76.5
FALSE	High	[K].FSDEEDGRDSDEEGAEGHR.[D]	1xPhospho [S10(100)]	1.9366e-05	3.79591e-05	1	1	1	P48634	P48634 [341-359]	P48634 1xPhospho [S350(100)]	1	2216.8	229094		High	High	3.611e-05	1.081e-05	3.19	30.09
FALSE	High	[K].FSEQDSPPPSHPLK.[A]	1xPhospho [S6(99.5)]	0.0007129	9.54955e-05	1	1	1	Q9Y2K6	Q9Y2K6 [107-120]	Q9Y2K6 1xPhospho [S112(99.5)]	0	1645.73		No Quan Values	High	High	6.965e-05	0.0003506	2.79
FALSE	High	[K].FSFRSQEDLNEPIK.[R]	1xPhospho [S5(100)]	1.57673e-05	3.79591e-05	1	1	1	Q7Z460	Q7Z460 [1192-1205]	Q7Z460 1xPhospho [S1196(100)]	1	1789.82	1.46844e+06		High	High	3.611e-05	8.851e-06	4.19	88.83
FALSE	High	[K].FSFRSQEDLNEPIKR.[D]	1xPhospho [S5(100)]	1.88463e-07	3.79591e-05	1	1	1	Q7Z460	Q7Z460 [1192-1206]	Q7Z460 1xPhospho [S1196(100)]	2	1945.92	1.28466e+06		High	High	3.611e-05	1.237e-07	5.15	78.2
FALSE	High	[K].FSFYGNLSPR.[R]	1xPhospho [S8(100)]	0.000362606	3.79591e-05	1	1	1	Q9P2F8	Q9P2F8 [1471-1480]	Q9P2F8 1xPhospho [S1478(100)]	0	1267.55	753791		High	High	3.611e-05	0.0001824	2.44	101.54
FALSE	High	[K].FSGEEGEIEDDESGTENR.[E]	1xPhospho [S13(100)]	6.8279e-05	3.79591e-05	1	1	2	Q9Y2W1	Q9Y2W1 [927-944]	Q9Y2W1 1xPhospho [S939(100)]	0	2079.77	1.22374e+06		High	High	3.611e-05	3.653e-05	3.59	54.15
FALSE	High	[K].FSGEEGEIEDDESGTENREEK.[D]	1xPhospho [S13(99.7)]	2.79136e-09	3.79591e-05	1	1	5	Q9Y2W1	Q9Y2W1 [927-947]	Q9Y2W1 1xPhospho [S939(99.7)]	1	2465.95	8.89219e+06		High	High	3.611e-05	2.119e-09	5.67	50.25
FALSE	High	[K].FSGEEGEIEDDESGTENREEK.[D]	2xPhospho [S2(100); S13(99.5)]	2.98312e-06	3.79591e-05	1	1	2	Q9Y2W1	Q9Y2W1 [927-947]	Q9Y2W1 2xPhospho [S928(100); S939(99.5)]	1	2545.91	1.45145e+06		High	High	3.611e-05	1.78e-06	4.69	55.09
FALSE	High	[K].FSGFSAKPNNSGEAPSSPTPK.[R]	1xDeamidated [N]; 1xPhospho [S17(99.1)]	1.11827e-06	3.79591e-05	1	1	2	P49916	P49916 [226-246]	P49916 1xPhospho [S242(99.1)]	0	2187.96	2.34972e+06		High	High	3.611e-05	6.908e-07	3.47	63.88
FALSE	High	[K].FSGFSAKPNNSGEAPSSPTPK.[R]	1xPhospho [S17(99.5)]	1.19618e-08	3.79591e-05	1	1	1	P49916	P49916 [226-246]	P49916 1xPhospho [S242(99.5)]	0	2186.98	3.12536e+06		High	High	3.611e-05	8.652e-09	5.01	61.43
FALSE	High	[K].FSPFLQTAEDNTQDEVAGAPADHHGPSDEEQGSPPEDK.[L]	1xPhospho [S27(100)]	1.11864e-08	3.79591e-05	1	1	1	Q92766	Q92766 [1193-1230]	Q92766 1xPhospho [S1219(100)]	0	4129.72	1.20222e+06		High	High	3.611e-05	8.102e-09	6.27	92.9
FALSE	High	[K].FSPFLQTAEDNTQDEVAGAPADHHGPSDEEQGSPPEDK.[L]	2xPhospho [S27(100); S33(100)]	1.68863e-09	3.79591e-05	1	1	1	Q92766	Q92766 [1193-1230]	Q92766 2xPhospho [S1219(100); S1225(100)]	0	4209.69	2.33863e+06		High	High	3.611e-05	1.308e-09	6.81	96.51
FALSE	High	[K].FSPPSPLPQAVFSTSSR.[F]	1xPhospho [S5(100)]	0.000852801	0.000192284	1	1	1	Q99594	Q99594 [144-160]	Q99594 1xPhospho [S148(100)]	0	1884.89	216227		High	High	0.0001234	0.0004168	1.85	112.86
FALSE	High	[K].FSPVTPK.[F]	1xPhospho [S2(100)]	0.00282911	0.000293515	1	1	2	Q15942	Q15942 [266-272]	Q15942 1xPhospho [S267(100)]	0	855.401	6.56605e+06		High	High	0.0001815	0.001322	2.1	54.93
FALSE	High	[K].FSPVTPK.[F]	2xPhospho [S2(100); T5(100)]	0.0200227	0.00127633	1	1	1	Q15942	Q15942 [266-272]	Q15942 2xPhospho [S267(100); T270(100)]	0	935.368	404742		High	High	0.0007288	0.008926	1.69	54.87
FALSE	High	[K].FSSALR.[N]	1xPhospho [S2(100)]	0.0551418	0.00229062	1	1	1	Q12789	Q12789 [1378-1383]	Q12789 1xPhospho [S1379(100)]	0	760.339	434369		High	High	0.001308	0.02442	1.2	44.63
FALSE	High	[K].FSSPTEELDYR.[N]	1xPhospho [S3(100)]	0.000163491	3.79591e-05	1	1	1	O95359	O95359 [2510-2520]	O95359 1xPhospho [S2512(100)]	0	1423.58	952005		High	High	3.611e-05	8.452e-05	2.93	79.08
FALSE	High	[K].FSVCGSSQESDSLPNSAHDR.[D]	1xCarbamidomethyl [C4]; 1xPhospho [S10(95.3)]	0.0144751	0.000966999	1	1	1	Q6PIW4	Q6PIW4 [151-170]	Q6PIW4 1xPhospho [S160(95.3)]	0	2259.9	208059		High	High	0.0005561	0.006495	1.73	67.82
FALSE	High	[K].FSVIRPQTPPPQTPSSCLTPVSPGTSDGRR.[Q]	1xCarbamidomethyl [C17]; 1xDeamidated [Q7]; 2xPhospho [T8(100); S22(98.4)]	0.000120198	3.79591e-05	1	1	1	Q8IY92	Q8IY92 [1308-1337]	Q8IY92 2xPhospho [T1315(100); S1329(98.4)]	1	3383.55		No Quan Values	High	High	3.611e-05	6.287e-05	3.74
FALSE	High	[K].FSVIRPQTPPPQTPSSCLTPVSPGTSDGRR.[Q]	1xCarbamidomethyl [C17]; 2xPhospho [T8(100); S22(98.3)]	0.000440229	3.79591e-05	1	1	1	Q8IY92	Q8IY92 [1308-1337]	Q8IY92 2xPhospho [T1315(100); S1329(98.3)]	1	3382.57	1.35101e+06		High	High	3.611e-05	0.0002205	4.2	92.29
FALSE	High	[K].FSVQSPTK.[N]	1xPhospho [S5(99.6)]	0.00552733	0.000472586	1	1	1	Q8IZU2	Q8IZU2 [329-336]	Q8IZU2 1xPhospho [S333(99.6)]	0	973.439	322618		High	High	0.0002808	0.002536	1.87	51.36
FALSE	High	[K].FSVSPVVR.[V]	1xPhospho [S4(100)]	0.0106707	0.000648522	1	1	1	P13639	P13639 [499-506]	P13639 1xPhospho [S502(100)]	0	970.476	468030		High	High	0.000378	0.004811	1.77	84
FALSE	High	[K].FTATMSTPDKK.[A]	1xOxidation [M5]; 1xPhospho [T7(100)]	0.0578578	0.0023322	1	1	1	Q5TKA1	Q5TKA1 [90-100]	Q5TKA1 1xPhospho [T96(100)]	1	1322.57	275746		High	High	0.001329	0.02553	1.27	25.35
FALSE	High	[K].FTATMSTPDKK.[A]	1xPhospho [T7(99.5)]	0.00314651	0.000342469	1	1	1	Q5TKA1	Q5TKA1 [90-100]	Q5TKA1 1xPhospho [T96(99.5)]	1	1306.57	326353		High	High	0.0002092	0.001466	2.2	41.63
FALSE	High	[K].FTDKDQQPSGSEGEDDDAEAALK.[K]	2xPhospho [S9(100); S11(100)]	7.5483e-06	3.79591e-05	1	1	1	Q9NXG2	Q9NXG2 [78-100]	Q9NXG2 2xPhospho [S86(100); S88(100)]	1	2612.99	500312		High	High	3.611e-05	4.357e-06	3.47	61.53
FALSE	High	[K].FTDKDQQPSGSEGEDDDAEAALKK.[E]	2xPhospho [S9(100); S11(100)]	1.27315e-09	3.79591e-05	1	1	2	Q9NXG2	Q9NXG2 [78-101]	Q9NXG2 2xPhospho [S86(100); S88(100)]	2	2741.09	1.91936e+06		High	High	3.611e-05	9.954e-10	5.07	54.39
FALSE	High	[K].FTPPAESGSPSK.[E]	1xPhospho [S/T]	0.00609458	0.000472586	1	1	2	Q70E73	Q70E73 [1004-1015]		0	1284.55	1.34933e+06		High	High	0.0002808	0.002792	1.89	45.02
FALSE	High	[K].FTPVASKFSPGAPGGSGSQPNQK.[L]	1xDeamidated [Q19]; 1xPhospho [S/T]	0.0100805	0.000648522	1	1	1	Q15942	Q15942 [273-295]		1	2327.07	224528		High	High	0.000378	0.004544	1.55	72.62
FALSE	High	[K].FTPVASKFSPGAPGGSGSQPNQK.[L]	1xPhospho [S9(100)]	9.06065e-08	3.79591e-05	1	1	3	Q15942	Q15942 [273-295]	Q15942 1xPhospho [S281(100)]	1	2326.09	2.56055e+06		High	High	3.611e-05	6.096e-08	3.55	71.37
FALSE	High	[K].FTSSQTQSPTPPKPPSPSFELGLSSFPPLPGAAGNLK.[T]	1xPhospho [S16(100)]	7.73539e-07	3.79591e-05	1	1	1	Q92615	Q92615 [509-545]	Q92615 1xPhospho [S524(100)]	0	3846.9		No Quan Values	High	High	3.611e-05	4.831e-07	4.57
FALSE	High	[K].FTVHSPDASSGTNSNGITNPCIR.[S]	1xCarbamidomethyl [C21]; 1xDeamidated [N]; 1xPhospho [T/S]	1.2974e-07	3.79591e-05	1	1	2	Q6PGQ7	Q6PGQ7 [295-317]		0	2513.08	540325		High	High	3.611e-05	8.642e-08	4.62	77.47
FALSE	High	[K].FTVHSPDASSGTNSNGITNPCIR.[S]	1xCarbamidomethyl [C21]; 1xPhospho [S5(100)]	0.000478156	3.79591e-05	1	1	1	Q6PGQ7	Q6PGQ7 [295-317]	Q6PGQ7 1xPhospho [S299(100)]	0	2512.09	753888		High	High	3.611e-05	0.0002384	1.56	75.87
FALSE	High	[K].FVPAENDSILMNPAQDGEVQLSQNDDK.[T]	1xPhospho [S22(100)]	2.71233e-09	3.79591e-05	1	1	1	Q12888	Q12888 [559-585]	Q12888 1xPhospho [S580(100)]	0	3054.34		No Quan Values	High	High	3.611e-05	2.069e-09	7.7
FALSE	High	[K].FVSEDDRNSFTLK.[L]	1xPhospho [S9(100)]	0.00019375	3.79591e-05	1	1	2	P34932	P34932 [639-651]	P34932 1xPhospho [S647(100)]	1	1637.72	2.63261e+06		High	High	3.611e-05	9.984e-05	3.32	72.97
FALSE	High	[K].FWEVISDEHGIDPTGTYHGDSDLQLDR.[I]	1xPhospho [S21(100)]	6.63885e-09	3.79591e-05	1	1	1	P07437	P07437 [20-46]	P07437 1xPhospho [S40(100)]	0	3182.37		No Quan Values	High	High	3.611e-05	4.895e-09	5.84
FALSE	High	[K].FYCDYCDTYLTHDSPSVR.[K]	2xCarbamidomethyl [C3; C6]; 1xPhospho [S14(100)]	4.95839e-10	3.79591e-05	1	1	3	P09234	P09234 [4-21]	P09234 1xPhospho [S17(100)]	0	2378.91	1.05522e+06		High	High	3.611e-05	4.007e-10	4.96	88.54
FALSE	High	[K].FYDPSPPR.[R]	1xPhospho [S5(100)]	0.00110937	0.000192284	1	1	1	Q3V6T2	Q3V6T2 [1383-1390]	Q3V6T2 1xPhospho [S1387(100)]	0	1058.43	432847		High	High	0.0001234	0.0005378	2.4	62.72
FALSE	High	[K].GAAEEAELEDSDDEEKPVK.[Q]	1xPhospho [S11(100)]	2.26092e-08	3.79591e-05	1	1	3	Q9UBB9	Q9UBB9 [88-106]	Q9UBB9 1xPhospho [S98(100)]	0	2140.88	1.78347e+06		High	High	3.611e-05	1.597e-08	5.12	51.64
FALSE	High	[K].GAAEEAELEDSDDEEKPVKQDDFPK.[D]	1xPhospho [S11(100)]	3.46372e-12	3.79591e-05	1	1	5	Q9UBB9	Q9UBB9 [88-112]	Q9UBB9 1xPhospho [S98(100)]	1	2871.21	7.8111e+06		High	High	3.611e-05	3.331e-12	7.02	68.59
FALSE	High	[K].GAAEEEQQDSGSEPRGDEDDIPLGPQSNVSLLDQHQHLK.[E]	1xPhospho [S]	3.10347e-14	3.79591e-05	1	1	1	Q9UJV9	Q9UJV9 [57-95]		1	4305.92	9469047		High	High	3.611e-05	3.514e-14	6.97	93.2
FALSE	High	[K].GAAEEEQQDSGSEPRGDEDDIPLGPQSNVSLLDQHQHLK.[E]	2xPhospho [S10(100); S12(100)]	5.83714e-13	3.79591e-05	1	1	2	Q9UJV9	Q9UJV9 [57-95]	Q9UJV9 2xPhospho [S66(100); S68(100)]	1	4385.88	27346027		High	High	3.611e-05	5.979e-13	7.71	97.36
FALSE	High	[K].GAAPTPPGK.[T]	1xPhospho [T5(100)]	0.186067	0.00700626	1	1	1	Q13428	Q13428 [910-918]	Q13428 1xPhospho [T914(100)]	0	875.402	195015		High	High	0.003957	0.08629	1.5	28.9
FALSE	High	[K].GAASPVLQEDHCDSLPSVLQVEEK.[T]	1xCarbamidomethyl [C12]; 1xDeamidated [Q8]; 1xPhospho [S4(100)]	4.00294e-05	3.79591e-05	1	1	1	Q8N9B5	Q8N9B5 [710-733]	Q8N9B5 1xPhospho [S713(100)]	0	2689.21	1.63338e+06		High	High	3.611e-05	2.181e-05	4.59	108.04
FALSE	High	[K].GADNDGSGSESGYTTPK.[K]	1xPhospho [S7(100)]	3.04078e-06	3.79591e-05	1	1	3	Q7Z417	Q7Z417 [206-222]	Q7Z417 1xPhospho [S212(100)]	0	1722.65	5.79982e+06		High	High	3.611e-05	1.813e-06	4.02	34.09
FALSE	High	[K].GAEASAASEEEAGPQATEPSTPSGPESGPTPASAEQNE.[-]	1xPhospho [S8(100)]	1.54879e-07	3.79591e-05	1	1	2	P49006	P49006 [158-195]	P49006 1xPhospho [S165(100)]	0	3705.52	9708738		High	High	3.611e-05	1.025e-07	5.73	72.12
FALSE	High	[K].GAEETSWSGEER.[A]	1xPhospho [S8(100)]	2.69307e-05	3.79591e-05	1	1	1	Q9H7N4	Q9H7N4 [958-969]	Q9H7N4 1xPhospho [S965(100)]	0	1417.53	4.13278e+06		High	High	3.611e-05	1.489e-05	3.63	45.55
FALSE	High	[K].GAEQDNPNQYSWGENYAGSSGLMSASPELGPAQR.[A]	2xDeamidated [N8; N15]; 1xPhospho [S26(100)]	2.26747e-05	3.79591e-05	1	1	1	Q9NVE7	Q9NVE7 [368-401]	Q9NVE7 1xPhospho [S393(100)]	0	3650.5	581679		High	High	3.611e-05	1.258e-05	3.87	107.65
FALSE	High	[K].GAESAESADAAIMNNDPNFTETIDESK.[K]	2xPhospho [S4(100); S7(100)]	1.4348e-08	3.79591e-05	1	1	1	Q9UHC6	Q9UHC6 [1300-1326]	Q9UHC6 2xPhospho [S1303(100); S1306(100)]	0	2987.15	857126		High	High	3.611e-05	1.031e-08	4.94	106.45
FALSE	High	[K].GAESAESADAAIMNNDPNFTETIDESKK.[E]	2xPhospho [S4(100); S7(100)]	6.38943e-09	3.79591e-05	1	1	1	Q9UHC6	Q9UHC6 [1300-1327]	Q9UHC6 2xPhospho [S1303(100); S1306(100)]	1	3115.25		No Quan Values	High	High	3.611e-05	4.728e-09	5.18
FALSE	High	[K].GAGDGSDEEVDGKADGAEAKPAE.[-]	1xPhospho [S6(100)]	2.37178e-08	3.79591e-05	1	1	3	P35579	P35579 [1938-1960]	P35579 1xPhospho [S1943(100)]	1	2254.9	1.16239e+07		High	High	3.611e-05	1.674e-08	5.08	38.49
FALSE	High	[K].GAGGSPVGVEEGLVNVGTGQK.[L]	1xPhospho [S5(100)]	1.43292e-05	3.79591e-05	1	1	1	Q7Z5J4	Q7Z5J4 [1370-1390]	Q7Z5J4 1xPhospho [S1374(100)]	0	1991.94	962139		High	High	3.611e-05	8.068e-06	3.82	94.37
FALSE	High	[K].GAGHTNMPNLLNTMMELR.[K]	3xDeamidated [N6; N9; N12]; 1xPhospho [T13(100)]	0.248869	0.0089042	1	1	1	Q9HCK8	Q9HCK8 [1075-1092]	Q9HCK8 1xPhospho [T1087(100)]	0	2082.87		No Quan Values	High	High	0.005053	0.1199	1.92
FALSE	High	[K].GAILSEEELAAMSPTAAAVAK.[I]	1xPhospho [S13(100)]	8.39379e-09	3.79591e-05	1	1	1	P12270	P12270 [367-387]	P12270 1xPhospho [S379(100)]	0	2110.01	5.30545e+06		High	High	3.611e-05	6.15e-09	5.66	109.44
FALSE	High	[K].GAKLTPEEEEILNK.[K]	1xPhospho [T5(100)]	5.32519e-07	3.79591e-05	1	1	1	P62241	P62241 [126-139]	P62241 1xPhospho [T130(100)]	1	1650.8	1.39126e+06		High	High	3.611e-05	3.37e-07	4.69	76.66
FALSE	High	[K].GALHTVSHEDIR.[D]	1xPhospho [S7(100)]	0.00235445	0.000242204	1	1	1	Q13136	Q13136 [757-768]	Q13136 1xPhospho [S763(100)]	0	1414.65	10780977		High	High	0.0001518	0.001111	3.22	41.95
FALSE	High	[K].GASAATGIPLESDEDSNDNDNDIENENCMHTN.[-]	1xCarbamidomethyl [C28]; 1xOxidation [M29]; 1xPhospho [S/T]	3.83463e-05	3.79591e-05	1	1	1	Q9Y4E8	Q9Y4E8 [950-981]		0	3545.32	876968		High	High	3.611e-05	2.093e-05	3.31	80.18
FALSE	High	[K].GASAATGIPLESDEDSNDNDNDIENENCMHTN.[-]	1xCarbamidomethyl [C28]; 1xPhospho [S16(99.4)]	2.54797e-07	3.79591e-05	1	1	1	Q9Y4E8	Q9Y4E8 [950-981]	Q9Y4E8 1xPhospho [S965(99.4)]	0	3529.33	2.93491e+06		High	High	3.611e-05	1.652e-07	4.53	87.23
FALSE	High	[K].GASENEEEDDDYNKPLDPNSDDEK.[I]	2xPhospho [S3(100); S20(100)]	4.0522e-06	3.79591e-05	1	1	1	P78426	P78426 [315-338]	P78426 2xPhospho [S317(100); S334(100)]	0	2885.02	573992		High	High	3.611e-05	2.385e-06	4.16	57.93
FALSE	High	[K].GASSPYGAPGTPR.[M]	1xPhospho [S4(99.4)]	0.00109953	0.000192284	1	1	1	Q5UIP0	Q5UIP0 [399-411]	Q5UIP0 1xPhospho [S402(99.4)]	0	1297.56	965436		High	High	0.0001234	0.000532	2.32	44.32
FALSE	High	[K].GCIEPGPGHWGELSRTPVPSKPQDK.[V]	1xCarbamidomethyl [C2]; 1xPhospho [T16(99.3)]	0.0368052	0.0016951	1	1	1	Q96F63	Q96F63 [16-40]	Q96F63 1xPhospho [T31(99.3)]	1	2809.31	400485		High	High	0.0009812	0.01636	1.74	74.78
FALSE	High	[K].GCLTTPNSPSMHSR.[S]	1xCarbamidomethyl [C2]; 1xPhospho [S8(100)]	0.00817656	0.000648522	1	1	1	O75128	O75128 [262-275]	O75128 1xPhospho [S269(100)]	0	1624.66	157768		High	High	0.000378	0.003709	2.05	45.3
FALSE	High	[K].GDAPDLVDDGEDESAEHDEYIDGDEK.[N]	1xPhospho [S14(100)]	1.46976e-09	3.79591e-05	1	1	2	Q6UX04	Q6UX04 [253-278]	Q6UX04 1xPhospho [S266(100)]	0	2915.09	1.06364e+06		High	High	3.611e-05	1.144e-09	5.02	79.72
FALSE	High	[K].GDAVANHVPAGWPDQSLAESDSEDPSGKPR.[L]	1xPhospho [S20(99.2)]	4.00294e-05	3.79591e-05	1	1	1	Q9NYQ6	Q9NYQ6 [2852-2881]	Q9NYQ6 1xPhospho [S2871(99.2)]	0	3169.39		No Quan Values	High	High	3.611e-05	2.182e-05	3.29
FALSE	High	[K].GDDDEESDEEAVK.[K]	1xPhospho [S7(100)]	2.07063e-05	3.79591e-05	1	1	1	O43395	O43395 [613-625]	O43395 1xPhospho [S619(100)]	0	1517.52	980034		High	High	3.611e-05	1.151e-05	3.22	29.27
FALSE	High	[K].GDDDEESDEEAVKK.[T]	1xPhospho [S7(100)]	0.000110362	3.79591e-05	1	1	1	O43395	O43395 [613-626]	O43395 1xPhospho [S619(100)]	1	1645.61	554879		High	High	3.611e-05	5.794e-05	2.7	24.92
FALSE	High	[K].GDEPQASGYHSEGETLK.[E]	1xPhospho [S11(99.3)]	0.00389994	0.000430573	1	1	1	Q70EL1	Q70EL1 [471-487]	Q70EL1 1xPhospho [S481(99.3)]	0	1884.76	235270		High	High	0.0002577	0.001809	2.25	44.45
FALSE	High	[K].GDGDRPASPGLALFNGSGR.[A]	1xPhospho [S17(100)]	0.186067	0.00700626	1	1	1	Q9Y6X6	Q9Y6X6 [1548-1566]	Q9Y6X6 1xPhospho [S1564(100)]	0	1923.87	171735		High	High	0.003957	0.08619	1.25	91.72
FALSE	High	[K].GDGPVQGIINFEQKESNGPVK.[V]	1xPhospho [S16(100)]	0.199551	0.00736922	1	1	1	P00441	P00441 [11-31]	P00441 1xPhospho [S26(100)]	1	2293.09		No Quan Values	High	High	0.004176	0.09328	1.94
FALSE	High	[K].GDLGPASPSQELGSQPVPGGDGAPALGK.[S]	1xPhospho [S7(99.5)]	3.39461e-06	3.79591e-05	1	1	1	Q4KMQ1	Q4KMQ1 [356-383]	Q4KMQ1 1xPhospho [S362(99.5)]	0	2639.23	869053		High	High	3.611e-05	2.01e-06	3.37	97.94
FALSE	High	[K].GDMSAVNDESF.[-]	1xPhospho [S10(100)]	0.00185831	0.000192284	1	1	1	Q8N488	Q8N488 [218-228]	Q8N488 1xPhospho [S227(100)]	0	1251.42	510872		High	High	0.0001234	0.0008827	2.39	76.09
FALSE	High	[K].GDMSDEDDENEFFDAPEIITMPENLGHK.[R]	1xPhospho [S4(100)]	1.33612e-12	3.79591e-05	1	1	1	P22059	P22059 [348-375]	P22059 1xPhospho [S351(100)]	0	3275.31		No Quan Values	High	High	3.611e-05	1.327e-12	5.55
FALSE	High	[K].GDNPNSHPEPAPSCEREPSGDENCAEPSAPLPAER.[E]	2xCarbamidomethyl [C14; C24]; 1xPhospho [S]	0.00273933	0.000293515	1	1	1	Q8TD26	Q8TD26 [2662-2696]		1	3850.57	241618		High	High	0.0001815	0.001285	1.52	64.11
FALSE	High	[K].GDNPNSHPEPAPSCEREPSGDENCAEPSAPLPAER.[E]	2xCarbamidomethyl [C14; C24]; 2xDeamidated [N5; N23]; 1xPhospho [S]	0.0411672	0.00186681	1	1	1	Q8TD26	Q8TD26 [2662-2696]		1	3852.54		No Quan Values	High	High	0.001076	0.01823	2.14
FALSE	High	[K].GDPNTEEIRQSDEVGDRDHR.[R]	1xDeamidated [Q10]; 1xPhospho [S11(100)]	0.0223641	0.00135644	1	1	1	P40222	P40222 [138-157]	P40222 1xPhospho [S148(100)]	2	2406		No Quan Values	High	High	0.0007723	0.009952	2.62
FALSE	High	[K].GDPNTEEIRQSDEVGDRDHR.[R]	1xPhospho [S11(99.1)]	0.0160243	0.00110222	1	1	1	P40222	P40222 [138-157]	P40222 1xPhospho [S148(99.1)]	2	2405.01	1.24251e+06		High	High	0.0006073	0.007183	1.75	36.54
FALSE	High	[K].GDSESEEDEDLEVPVPSR.[F]	2xPhospho [S3(100); S5(100)]	0.000543396	9.54955e-05	1	1	3	P13861	P13861 [76-93]	P13861 2xPhospho [S78(100); S80(100)]	0	2148.79	4192900		High	High	6.965e-05	0.0002702	4.5	92.01
FALSE	High	[K].GDSGVDTQNSEGNADEEDPLGPNCYYDK.[T]	1xCarbamidomethyl [C24]; 1xPhospho [S10(100)]	7.8098e-07	3.79591e-05	1	1	1	Q8ND56	Q8ND56 [338-365]	Q8ND56 1xPhospho [S347(100)]	0	3126.18	739074		High	High	3.611e-05	4.884e-07	2.39	84.24
FALSE	High	[K].GDSIEEILADSEDEEDNEEEER.[S]	1xPhospho [S11(100)]	3.5271e-06	3.79591e-05	1	1	1	Q5JTH9	Q5JTH9 [1070-1091]	Q5JTH9 1xPhospho [S1080(100)]	0	2631.99	2.94028e+06		High	High	3.611e-05	2.095e-06	3.82	98.26
FALSE	High	[K].GDSPELKPR.[A]	1xPhospho [S3(100)]	0.00192692	0.000192284	1	1	1	Q5VWQ8	Q5VWQ8 [976-984]	Q5VWQ8 1xPhospho [S978(100)]	0	1078.49	299932		High	High	0.0001234	0.0009148	1.6	31.54
FALSE	High	[K].GDSPVTSPFQNYSSIHSQSR.[S]	1xPhospho [S3(100)]	1.16192e-06	3.79591e-05	1	1	1	Q9H1A4	Q9H1A4 [311-330]	Q9H1A4 1xPhospho [S313(100)]	0	2273.98	416244		High	High	3.611e-05	7.146e-07	3.23	83.86
FALSE	High	[K].GDTTDLLKYARNINSHFANK.[K]	1xPhospho [Y9(96.9)]	0.223078	0.00835099	1	1	1	O43264	O43264 [383-402]	O43264 1xPhospho [Y391(96.9)]	2	2358.12	1.33367e+06		High	High	0.004755	0.1059	2.47	93.54
FALSE	High	[K].GDVEGSQSQDEGEGSGESER.[G]	1xPhospho [S]	0.00591795	0.000472586	1	1	1	Q9UQE7	Q9UQE7 [1060-1079]		0	2118.77	560977		High	High	0.0002808	0.00271	1.9	26.83
FALSE	High	[K].GEAAAERPGEAAVASSPSK.[A]	1xPhospho [S]	6.83229e-09	3.79591e-05	1	1	3	P29966	P29966 [12-30]		0	1864.84	6.84866e+07		High	High	3.611e-05	5.048e-09	5.37	36.67
FALSE	High	[K].GEADDEDDDEDGQDNQGTVTEGSSPAYLK.[E]	1xPhospho [S24(100)]	1.59436e-09	3.79591e-05	1	1	2	Q86U86	Q86U86 [155-183]	Q86U86 1xPhospho [S178(100)]	0	3137.19	1.7576e+06		High	High	3.611e-05	1.237e-09	4.32	67.32
FALSE	High	[K].GEAEQSEEEADEEDK.[A]	1xPhospho [S6(100)]	1.38575e-05	3.79591e-05	1	1	4	P46821	P46821 [1011-1025]	P46821 1xPhospho [S1016(100)]	0	1774.62	2.53632e+06		High	High	3.611e-05	7.825e-06	2.67	24.74
FALSE	High	[K].GEASSSNPATPIK.[I]	1xPhospho [S6(100)]	0.000113012	3.79591e-05	1	1	1	Q08378	Q08378 [1387-1399]	Q08378 1xPhospho [S1392(100)]	0	1338.59	563825		High	High	3.611e-05	5.927e-05	2.31	41.84
FALSE	High	[K].GEAVLRPGLDAEPELSPEEQR.[V]	1xPhospho [S16(100)]	7.88845e-10	3.79591e-05	1	1	3	Q9BRJ6	Q9BRJ6 [44-64]	Q9BRJ6 1xPhospho [S59(100)]	0	2372.11	5.66941e+06		High	High	3.611e-05	6.27e-10	5.47	89.46
FALSE	High	[K].GEDSAEETEAKPAVVAPAPVVEAVSTPSAAFPSDATAEQGPILTK.[H]	1xPhospho [S/T]	2.29394e-09	3.79591e-05	1	1	1	Q12906	Q12906 [479-523]		0	4515.17		No Quan Values	High	High	3.611e-05	1.756e-09	5.35
FALSE	High	[K].GEDTEMQNDSFHSDSHMDR.[K]	1xDeamidated [Q7]; 1xPhospho [S/T]	0.0103442	0.000648522	1	1	1	Q96ST2	Q96ST2 [339-357]		0	2318.8		No Quan Values	High	High	0.000378	0.004661	2.56
FALSE	High	[K].GEDTEMQNDSFHSDSHMDR.[K]	1xOxidation [M6]; 1xPhospho [S10(99.4)]	0.00015087	3.79591e-05	1	1	2	Q96ST2	Q96ST2 [339-357]	Q96ST2 1xPhospho [S348(99.4)]	0	2333.81	268842		High	High	3.611e-05	7.841e-05	3.22	36.03
FALSE	High	[K].GEDTEMQNDSFHSDSHMDR.[K]	1xOxidation [M6]; 2xPhospho [S10(99.6); S13(99.6)]	5.72446e-05	3.79591e-05	1	1	1	Q96ST2	Q96ST2 [339-357]	Q96ST2 2xPhospho [S348(99.6); S351(99.6)]	0	2413.77	487885		High	High	3.611e-05	3.078e-05	4.86	36.54
FALSE	High	[K].GEDTEMQNDSFHSDSHMDR.[K]	1xPhospho [S/T]	0.000390485	3.79591e-05	1	1	1	Q96ST2	Q96ST2 [339-357]		0	2317.81	302858		High	High	3.611e-05	0.0001961	2.57	45.78
FALSE	High	[K].GEDTEMQNDSFHSDSHMDR.[K]	2xOxidation [M6; M17]; 2xPhospho [S10(100); S13(99.5)]	0.0329369	0.0014771	1	1	1	Q96ST2	Q96ST2 [339-357]	Q96ST2 2xPhospho [S348(100); S351(99.5)]	0	2429.77	289927		High	High	0.0008606	0.01458	2.48	27.57
FALSE	High	[K].GEDTEMQNDSFHSDSHMDR.[K]	2xPhospho [S10(100); S13(100)]	0.000611497	9.54955e-05	1	1	1	Q96ST2	Q96ST2 [339-357]	Q96ST2 2xPhospho [S348(100); S351(100)]	0	2397.78	227053		High	High	6.965e-05	0.0003019	3.24	47.08
FALSE	High	[K].GEDTEMQNDSFHSDSHMDRK.[K]	1xOxidation [M17]; 2xPhospho [S10(100); S13(99.4)]	0.0189551	0.00118694	1	1	1	Q96ST2	Q96ST2 [339-358]	Q96ST2 2xPhospho [S348(100); S351(99.4)]	1	2541.87	347139		High	High	0.0006787	0.00848	3.17	32.32
FALSE	High	[K].GEDTEMQNDSFHSDSHMDRK.[K]	1xPhospho [S13(99.5)]	0.00451604	0.000430573	1	1	1	Q96ST2	Q96ST2 [339-358]	Q96ST2 1xPhospho [S351(99.5)]	1	2445.91	354862		High	High	0.0002577	0.002085	2.35	39.66
FALSE	High	[K].GEDTEMQNDSFHSDSHMDRK.[K]	2xPhospho [S10(100); S13(99.5)]	0.000581748	9.54955e-05	1	1	2	Q96ST2	Q96ST2 [339-358]	Q96ST2 2xPhospho [S348(100); S351(99.5)]	1	2525.87	1.23307e+06		High	High	6.965e-05	0.0002887	4.23	40.64
FALSE	High	[K].GEDVNRTLEGGR.[K]	1xPhospho [T7(100)]	0.282624	0.00995267	1	1	1	P58546	P58546 [25-36]	P58546 1xPhospho [T31(100)]	1	1382.61	292163		High	High	0.005622	0.1391	1.14	32.8
FALSE	High	[K].GEEGSDDDETENGPKPK.[K]	1xDeamidated [N12]; 1xPhospho [S5(100)]	1.79654e-07	3.79591e-05	1	1	5	Q6PD62	Q6PD62 [966-982]	Q6PD62 1xPhospho [S970(100)]	0	1884.7	904373		High	High	3.611e-05	1.181e-07	3.33	23.77
FALSE	High	[K].GEEGSDDDETENGPKPK.[K]	1xPhospho [S5(100)]	5.94224e-06	3.79591e-05	1	1	2	Q6PD62	Q6PD62 [966-982]	Q6PD62 1xPhospho [S970(100)]	0	1883.72	2.13883e+06		High	High	3.611e-05	3.465e-06	2.99	22.92
FALSE	High	[K].GEEVTPISAIR.[H]	1xPhospho [T5(100)]	0.00015087	3.79591e-05	1	1	1	Q9Y2J2	Q9Y2J2 [488-498]	Q9Y2J2 1xPhospho [T492(100)]	0	1251.6	1.94685e+06		High	High	3.611e-05	7.83e-05	2.96	79.25
FALSE	High	[K].GEGDIHENVDTDLPGSLGQSEEKPVPAAPVPSPVAPAPVPSR.[R]	1xPhospho [S32(100)]	1.07e-15	3.79591e-05	1	1	2	Q9UK76	Q9UK76 [100-141]	Q9UK76 1xPhospho [S131(100)]	0	4293.07	30117912		High	High	3.611e-05	8.144e-16	6.16	103.33
FALSE	High	[K].GEGESPPVNGTDEAAGATGDAIEPAPPSQGAEAK.[G]	1xDeamidated [N9]; 1xPhospho [S5(100)]	4.59084e-07	3.79591e-05	1	1	1	P49006	P49006 [44-77]	P49006 1xPhospho [S48(100)]	0	3258.4	739927		High	High	3.611e-05	2.924e-07	3.01	80.15
FALSE	High	[K].GEGESPPVNGTDEAAGATGDAIEPAPPSQGAEAK.[G]	1xPhospho [S5(100)]	9.64637e-11	3.79591e-05	1	1	1	P49006	P49006 [44-77]	P49006 1xPhospho [S48(100)]	0	3257.41		No Quan Values	High	High	3.611e-05	8.248e-11	4.82
FALSE	High	[K].GEGESPPVNGTDEAAGATGDAIEPAPPSQGAEAK.[G]	2xDeamidated [N9; Q29]; 1xPhospho [S5(100)]	2.59653e-06	3.79591e-05	1	1	1	P49006	P49006 [44-77]	P49006 1xPhospho [S48(100)]	0	3259.38		No Quan Values	High	High	3.611e-05	1.553e-06	2.99
FALSE	High	[K].GELDLSLENLDLSK.[D]	1xPhospho [S6(100)]	4.09117e-06	3.79591e-05	1	1	1	Q01804	Q01804 [888-901]	Q01804 1xPhospho [S893(100)]	0	1625.77	874839		High	High	3.611e-05	2.407e-06	4.38	117.91
FALSE	High	[K].GELSRSPSPFTHTHLAQGYR.[R]	3xPhospho [S4(100); S6(100); S8(100)]	0.0323677	0.0014771	1	1	1	P38398	P38398 [1184-1203]	P38398 3xPhospho [S1187(100); S1189(100); S1191(100)]	1	2481.01	1.48027e+06		High	High	0.0008606	0.0144	2.19	81.27
FALSE	High	[K].GENPFEIQDHSQDQQIEGDEEDEEK.[I]	1xDeamidated [Q8]; 1xPhospho [S11(100)]	1.9676e-07	3.79591e-05	1	1	2	Q5BKZ1	Q5BKZ1 [468-492]	Q5BKZ1 1xPhospho [S478(100)]	0	3026.17		No Quan Values	High	High	3.611e-05	1.288e-07	4.69
FALSE	High	[K].GENPFEIQDHSQDQQIEGDEEDEEK.[I]	1xPhospho [S11(100)]	2.20713e-07	3.79591e-05	1	1	1	Q5BKZ1	Q5BKZ1 [468-492]	Q5BKZ1 1xPhospho [S478(100)]	0	3025.19	809882		High	High	3.611e-05	1.439e-07	4.28	82.06
FALSE	High	[K].GEPAAAAAPEAGASPVEK.[E]	1xPhospho [S14(100)]	1.64001e-06	3.79591e-05	1	1	1	P29966	P29966 [88-105]	P29966 1xPhospho [S101(100)]	0	1702.77	541612		High	High	3.611e-05	9.973e-07	3.65	52.43
FALSE	High	[K].GEQGSPGLAGPKGAPGQAGQK.[G]	1xDeamidated [Q3]; 1xPhospho [S5(100)]	0.110284	0.00423339	1	1	1	Q9UEW3	Q9UEW3 [376-396]	Q9UEW3 1xPhospho [S380(100)]	1	1972.91	261377		High	High	0.002421	0.04928	1.08	64.64
FALSE	High	[K].GEQVSQNGLPAEQGSPR.[M]	1xDeamidated [N/Q]; 1xPhospho [S15(100)]	2.4013e-05	3.79591e-05	1	1	6	Q01082	Q01082 [2124-2140]	Q01082 1xPhospho [S2138(100)]	0	1834.8	5.43091e+06		High	High	3.611e-05	1.332e-05	3.14	53.74
FALSE	High	[K].GEQVSQNGLPAEQGSPR.[M]	1xPhospho [S15(100)]	7.33469e-06	3.79591e-05	1	1	3	Q01082	Q01082 [2124-2140]	Q01082 1xPhospho [S2138(100)]	0	1833.81	7.91079e+06		High	High	3.611e-05	4.238e-06	3.5	50.79
FALSE	High	[K].GESASPANEEITEEQNGTANGFSEINSK.[E]	1xDeamidated [N20]; 1xPhospho [S5(99)]	0.00947709	0.000648522	1	1	1	Q15022	Q15022 [691-718]	Q15022 1xPhospho [S695(99)]	0	2991.24		No Quan Values	High	High	0.000378	0.004292	2.43
FALSE	High	[K].GESASPANEEITEEQNGTANGFSEINSK.[E]	2xDeamidated [N16; N20]; 1xPhospho [S/T]	0.00115995	0.000192284	1	1	2	Q15022	Q15022 [691-718]		0	2992.22		No Quan Values	High	High	0.0001234	0.0005595	2.8
FALSE	High	[K].GESDDFHMDFDSAVAPR.[A]	1xPhospho [S3(100)]	0.00111433	0.000192284	1	1	1	P11388	P11388 [1493-1509]	P11388 1xPhospho [S1495(100)]	0	1975.75	101718		High	High	0.0001234	0.0005403	1.88	100.12
FALSE	High	[K].GEVPPKETPK.[K]	1xPhospho [T8(100)]	0.00914353	0.000648522	1	1	7	P49006	P49006 [78-87]	P49006 1xPhospho [T85(100)]	1	1161.56	1.09032e+06		High	High	0.000378	0.004134	2.11	25.69
FALSE	High	[K].GEYQESLRSLEEEGQELPQSADVQR.[W]	1xPhospho [S6(99.6)]	1.63276e-08	3.79591e-05	1	1	1	P48681	P48681 [926-950]	P48681 1xPhospho [S931(99.6)]	1	2957.32	1.38196e+06		High	High	3.611e-05	1.168e-08	4.62	100.24
FALSE	High	[K].GFDNPEENSSEFPVTFK.[E]	1xPhospho [S9(99.7)]	1.41928e-05	3.79591e-05	1	1	1	Q8IWI9	Q8IWI9 [2119-2135]	Q8IWI9 1xPhospho [S2127(99.7)]	0	2023.83	593013		High	High	3.611e-05	8.028e-06	3.49	109.2
FALSE	High	[K].GFGSVEELCTNSSLGMEK.[S]	1xCarbamidomethyl [C9]; 1xPhospho [S4(100)]	7.02555e-06	3.79591e-05	1	1	2	Q2NKX8	Q2NKX8 [817-834]	Q2NKX8 1xPhospho [S820(100)]	0	2024.83	2205442		High	High	3.611e-05	4.064e-06	3.43	102.1
FALSE	High	[K].GFKSPPCEDFSVTGESEK.[R]	1xCarbamidomethyl [C7]; 1xPhospho [S4(100)]	2.6729e-07	3.79591e-05	1	1	2	P78559	P78559 [906-923]	P78559 1xPhospho [S909(100)]	1	2080.86	2.00863e+06		High	High	3.611e-05	1.73e-07	4.87	78.88
FALSE	High	[K].GFLSPGSR.[S]	1xPhospho [S4(100)]	0.0252996	0.00135644	1	1	1	Q5UIP0	Q5UIP0 [2257-2264]	Q5UIP0 1xPhospho [S2260(100)]	0	900.398	439650		High	High	0.0007963	0.01125	1.47	69.42
FALSE	High	[K].GFNGCDSPEPDGEDSLEQSPLLEDK.[Y]	1xCarbamidomethyl [C5]; 1xPhospho [S7(100)]	0.000110362	3.79591e-05	1	1	1	Q14814	Q14814 [92-116]	Q14814 1xPhospho [S98(100)]	0	2815.13		No Quan Values	High	High	3.611e-05	5.795e-05	2.46
FALSE	High	[K].GFSDAEIR.[R]	1xPhospho [S3(100)]	0.197425	0.00732802	1	1	1	O14646	O14646 [1125-1132]	O14646 1xPhospho [S1127(100)]	0	974.398	215781		High	High	0.004154	0.09221	1.38	66.09
FALSE	High	[K].GGEFDEFVNDDTDDDLPISK.[K]	1xPhospho [T12(100)]	5.80529e-08	3.79591e-05	1	1	3	Q6PD62	Q6PD62 [914-933]	Q6PD62 1xPhospho [T925(100)]	0	2307.92	7964095		High	High	3.611e-05	3.98e-08	4.35	110.4
FALSE	High	[K].GGEFDEFVNDDTDDDLPISKK.[K]	1xPhospho [T12(100)]	2.85816e-07	3.79591e-05	1	1	1	Q6PD62	Q6PD62 [914-934]	Q6PD62 1xPhospho [T925(100)]	1	2436.01	1075275		High	High	3.611e-05	1.852e-07	5.02	101.86
FALSE	High	[K].GGEKTPVSGSLKSPVPR.[S]	2xPhospho [T5(100); S13(100)]	0.00652973	0.000472586	1	1	1	Q8NI27	Q8NI27 [1381-1397]	Q8NI27 2xPhospho [T1385(100); S1393(100)]	2	1855.87	500111		High	High	0.0002808	0.002977	2.33	57.13
FALSE	High	[K].GGETPGSEQWK.[F]	1xPhospho [T4(100)]	0.00109953	0.000192284	1	1	1	O60271	O60271 [223-233]	O60271 1xPhospho [T226(100)]	0	1255.5	1.57391e+06		High	High	0.0001234	0.0005331	2.51	44.32
FALSE	High	[K].GGGSAAAAAAAAASGGGVSPDNSIEHSDYR.[S]	1xPhospho [S19(100)]	9.55316e-10	3.79591e-05	1	1	2	P40425	P40425 [133-162]	P40425 1xPhospho [S151(100)]	0	2754.18	1.9447e+06		High	High	3.611e-05	7.528e-10	6.35	77.97
FALSE	High	[K].GGHERPPSPGLR.[G]	1xPhospho [S8(100)]	0.00262825	0.000242204	1	1	1	Q86UU1	Q86UU1 [317-328]	Q86UU1 1xPhospho [S324(100)]	0	1339.63	805492		High	High	0.0001518	0.001233	2.25	33.06
FALSE	High	[K].GGHMIAVSPQK.[Q]	1xOxidation [M4]; 1xPhospho [S8(100)]	0.104006	0.00385063	1	1	3	Q9ULM3	Q9ULM3 [620-630]	Q9ULM3 1xPhospho [S627(100)]	0	1220.55	771587		High	High	0.002186	0.0465	1.73	32.66
FALSE	High	[K].GGHMIAVSPQK.[Q]	1xPhospho [S8(100)]	0.00110444	0.000192284	1	1	2	Q9ULM3	Q9ULM3 [620-630]	Q9ULM3 1xPhospho [S627(100)]	0	1204.55	1.05256e+06		High	High	0.0001234	0.0005349	2.28	46.04
FALSE	High	[K].GGIDNPAITSDQELDDK.[K]	1xPhospho [S10(99.4)]	3.387e-05	3.79591e-05	1	1	2	Q13017	Q13017 [1209-1225]	Q13017 1xPhospho [S1218(99.4)]	0	1867.8	1.39218e+06		High	High	3.611e-05	1.856e-05	3.61	75.28
FALSE	High	[K].GGIDNPAITSDQELDDKK.[M]	1xPhospho [S10(100)]	4.81404e-06	3.79591e-05	1	1	1	Q13017	Q13017 [1209-1226]	Q13017 1xPhospho [S1218(100)]	1	1995.89	2.88983e+06		High	High	3.611e-05	2.828e-06	4.77	66.01
FALSE	High	[K].GGLNTPLHESDFSGVTPQR.[Q]	2xPhospho [T16(100); T/S]	3.69095e-05	3.79591e-05	1	1	2	Q99459	Q99459 [381-399]	Q99459 2xPhospho [T396(100); T/S]	0	2171.92	1.1079e+06		High	High	3.611e-05	2.013e-05	4.04	86.75
FALSE	High	[K].GGNVFAALIQDQSEEEEEEEK.[H]	1xPhospho [S13(100)]	9.15034e-10	3.79591e-05	1	1	11	Q8NE71	Q8NE71 [128-148]	Q8NE71 1xPhospho [S140(100)]	0	2431.02	4.05247e+07		High	High	3.611e-05	7.239e-10	6.38	114.94
FALSE	High	[K].GGNVFAALIQDQSEEEEEEEKHPPKPAKPEK.[N]	1xPhospho [S13(100)]	5.99938e-06	3.79591e-05	1	1	1	Q8NE71	Q8NE71 [128-158]	Q8NE71 1xPhospho [S140(100)]	1	3540.65	4565881		High	High	3.611e-05	3.492e-06	5.3	89.09
FALSE	High	[K].GGPEGVAAQAVASAASAGPADAEMEEIFDDASPGK.[Q]	1xPhospho [S32(100)]	1.17429e-13	3.79591e-05	1	1	1	O60264	O60264 [35-69]	O60264 1xPhospho [S66(100)]	0	3353.45	13156640		High	High	3.611e-05	1.273e-13	9.66	121.89
FALSE	High	[K].GGPSPGDVEAIK.[N]	1xPhospho [S4(100)]	0.00065441	9.54955e-05	1	1	1	P09661	P09661 [194-205]	P09661 1xPhospho [S197(100)]	0	1206.54	694858		High	High	6.965e-05	0.0003234	2.31	67.11
FALSE	High	[K].GGPTSHPSPVPPPASSPSPLSGSALCGGK.[Q]	1xCarbamidomethyl [C26]; 1xPhospho [S16(100)]	2.18702e-10	3.79591e-05	1	1	4	P49848	P49848 [619-647]	P49848 1xPhospho [S634(100)]	0	2763.28	2.25253e+06		High	High	3.611e-05	1.819e-10	6.72	86.86
FALSE	High	[K].GGQVSLTVHGTQQVHSPPEQSPVQANSSSSK.[T]	1xPhospho [S16(98.9)]	1.6965e-08	3.79591e-05	1	1	1	P22670	P22670 [189-219]	P22670 1xPhospho [S204(98.9)]	0	3238.51	923415		High	High	3.611e-05	1.209e-08	4.84	65.04
FALSE	High	[K].GGRSPDEVTLTSIVPTR.[D]	1xPhospho [S4(100)]	2.02445e-06	3.79591e-05	1	1	2	Q9UKS6	Q9UKS6 [316-332]	Q9UKS6 1xPhospho [S319(100)]	1	1864.92	931655		High	High	3.611e-05	1.222e-06	3.16	96.82
FALSE	High	[K].GGSGSGPTIEEVD.[-]	1xPhospho [S5(100)]	0.0107262	0.000648522	1	1	2	P0DMV9	P0DMV9 [629-641]	P0DMV9 1xPhospho [S633(100)]	0	1284.5	5371050		High	High	0.000378	0.004831	2.83	66.47
FALSE	High	[K].GGSSSSSSSGYGVSGGSGSGYGGVSSGSTGGR.[G]	2xPhospho [S/T/Y]	0.138011	0.00519001	1	2	1	Q01546	Q01546 [539-570]		0	2833.06		No Quan Values	High	High	0.002943	0.06245	0.46
FALSE	High	[K].GGSYVFQSDEGPEPEAEESDLDSGSVHSASGRPDGPVR.[T]	1xPhospho [S19(100)]	2.88648e-09	3.79591e-05	1	1	2	Q12873	Q12873 [306-343]	Q12873 1xPhospho [S324(100)]	0	3983.68	1.05736e+06		High	High	3.611e-05	2.191e-09	5.01	85.69
FALSE	High	[K].GGVTGSPEASISGSK.[G]	1xPhospho [S6(100)]	1.28367e-05	3.79591e-05	1	1	1	Q09666	Q09666 [5726-5740]	Q09666 1xPhospho [S5731(100)]	0	1413.63	4.7077e+06		High	High	3.611e-05	7.266e-06	3.64	50.39
FALSE	High	[K].GHDDDLTPLEGSLEEMK.[E]	1xPhospho [S12(100)]	0.000154479	3.79591e-05	1	1	1	Q8NEM0	Q8NEM0 [537-553]	Q8NEM0 1xPhospho [S548(100)]	0	1965.81	191826		High	High	3.611e-05	8.03e-05	3.11	94.41
FALSE	High	[K].GHHLPSENLGKEPLDPDPSHSPSDK.[V]	1xPhospho [S]	1.38752e-08	3.79591e-05	1	1	2	Q8NFQ8	Q8NFQ8 [100-124]		1	2770.25	1.08582e+06		High	High	3.611e-05	9.994e-09	5.42	60.24
FALSE	High	[K].GHHVTDSENDEPLNLNASDSESEELHR.[Q]	1xDeamidated [N14]; 2xPhospho [S18(100); S20(100)]	1.16836e-11	3.79591e-05	1	1	1	Q96ST2	Q96ST2 [63-89]	Q96ST2 2xPhospho [S80(100); S82(100)]	0	3192.24		No Quan Values	High	High	3.611e-05	1.074e-11	7.05
FALSE	High	[K].GHHVTDSENDEPLNLNASDSESEELHR.[Q]	1xPhospho [S18(100)]	5.40456e-10	3.79591e-05	1	1	3	Q96ST2	Q96ST2 [63-89]	Q96ST2 1xPhospho [S80(100)]	0	3111.29	1.52591e+06		High	High	3.611e-05	4.348e-10	7.2	68.37
FALSE	High	[K].GHHVTDSENDEPLNLNASDSESEELHR.[Q]	2xPhospho [T5(100); S18(100)]	4.61674e-13	3.79591e-05	1	1	3	Q96ST2	Q96ST2 [63-89]	Q96ST2 2xPhospho [T67(100); S80(100)]	0	3191.26		No Quan Values	High	High	3.611e-05	4.755e-13	7.57
FALSE	High	[K].GHLLLDSDERPSPEEEEGK.[H]	1xPhospho [S12(100)]	1.52671e-07	3.79591e-05	1	1	1	O15440	O15440 [547-565]	O15440 1xPhospho [S558(100)]	0	2216.97	616589		High	High	3.611e-05	1.012e-07	5.86	65.79
FALSE	High	[K].GHLSEGLVTK.[W]	1xPhospho [S4(100)]	0.00073899	0.000153663	1	1	1	Q16659	Q16659 [186-195]	Q16659 1xPhospho [S189(100)]	0	1120.54	1.13604e+06		High	High	0.000104	0.0003623	2.81	51.42
FALSE	High	[K].GHSPFTLRPK.[S]	1xPhospho [S3(100)]	0.000663331	9.54955e-05	1	1	1	Q53LP3	Q53LP3 [511-520]	Q53LP3 1xPhospho [S513(100)]	0	1219.6	337385		High	High	6.965e-05	0.0003277	2.59	50.71
FALSE	High	[K].GHYEVTGSDDETGK.[L]	1xPhospho [S8(100)]	2.14412e-06	3.79591e-05	1	1	3	Q09666	Q09666 [5834-5847]	Q09666 1xPhospho [S5841(100)]	0	1574.6	5022728		High	High	3.611e-05	1.291e-06	3.75	31.78
FALSE	High	[K].GIAPASPMLGNASNPNK.[A]	1xOxidation [M8]; 1xPhospho [S6(100)]	0.00401166	0.000430573	1	1	1	P27448	P27448 [464-480]	P27448 1xPhospho [S469(100)]	0	1734.79	490488		High	High	0.0002577	0.001857	1.62	65.95
FALSE	High	[K].GIAPASPMLGNASNPNK.[A]	1xPhospho [S6(100)]	0.000156685	3.79591e-05	1	1	2	P27448	P27448 [464-480]	P27448 1xPhospho [S469(100)]	0	1718.79	1.33612e+06		High	High	3.611e-05	8.121e-05	2.13	78.82
FALSE	High	[K].GIEGHSPGNLPK.[F]	1xPhospho [S6(100)]	0.00115479	0.000192284	1	1	1	Q96GY0	Q96GY0 [287-298]	Q96GY0 1xPhospho [S292(100)]	0	1285.59	332511		High	High	0.0001234	0.0005584	2.4	48.89
FALSE	High	[K].GIGTPPNTTPIK.[N]	1xPhospho [T4(100)]	0.00262825	0.000242204	1	1	1	O96028	O96028 [107-118]	O96028 1xPhospho [T110(100)]	0	1275.63	1.10175e+06		High	High	0.0001518	0.001236	2.15	70.08
FALSE	High	[K].GILAADESTGSIAK.[R]	1xPhospho [S/T]	2.91258e-06	3.79591e-05	1	1	1	P04075	P04075 [29-42]		0	1412.67	802489		High	High	3.611e-05	1.737e-06	3.82	78.05
FALSE	High	[K].GILHLSPDVYQEMEASR.[H]	1xDeamidated [Q11]; 1xPhospho [S6(100)]	9.34634e-05	3.79591e-05	1	1	1	Q9NUL3	Q9NUL3 [411-427]	Q9NUL3 1xPhospho [S416(100)]	0	2025.9		No Quan Values	High	High	3.611e-05	4.947e-05	3.46
FALSE	High	[K].GILHLSPDVYQEMEASR.[H]	1xPhospho [S6(100)]	3.95639e-06	3.79591e-05	1	1	1	Q9NUL3	Q9NUL3 [411-427]	Q9NUL3 1xPhospho [S416(100)]	0	2024.91	1.29462e+06		High	High	3.611e-05	2.333e-06	3.54	111.69
FALSE	High	[K].GILRTPDTIR.[R]	1xPhospho [T5(100)]	0.166836	0.00643344	1	1	1	Q00610	Q00610 [390-399]	Q00610 1xPhospho [T394(100)]	1	1221.64	565894		High	High	0.003625	0.07641	1.54	68.09
FALSE	High	[K].GILSLPHQASPVSR.[T]	1xPhospho [S10(100)]	4.42486e-05	3.79591e-05	1	1	1	O75925	O75925 [494-507]	O75925 1xPhospho [S503(100)]	0	1541.78	2.14021e+06		High	High	3.611e-05	2.402e-05	3.61	86.04
FALSE	High	[K].GIPLATGDTSPEPELLPGAPLPPPK.[E]	1xPhospho [T6(98.8)]	1.1675e-06	3.79591e-05	1	1	1	O75821	O75821 [33-57]	O75821 1xPhospho [T38(98.8)]	0	2544.3	17524392		High	High	3.611e-05	7.175e-07	3.94	121.8
FALSE	High	[K].GIQDNSPQHSVENKPK.[T]	1xPhospho [S6(100)]	7.65426e-05	3.79591e-05	1	1	1	Q96M89	Q96M89 [464-479]	Q96M89 1xPhospho [S469(100)]	0	1857.85	296517		High	High	3.611e-05	4.07e-05	2.41	29.5
FALSE	High	[K].GISEDSHLESLQDVGQSAAPTFMISPETVTGTGK.[K]	1xOxidation [M23]; 1xPhospho [S25(100)]	6.21022e-11	3.79591e-05	1	1	2	P27816	P27816 [600-633]	P27816 1xPhospho [S624(100)]	0	3585.63	893259		High	High	3.611e-05	5.408e-11	7.41	112.2
FALSE	High	[K].GISEDSHLESLQDVGQSAAPTFMISPETVTGTGK.[K]	1xPhospho [S25(100)]	8.19975e-13	3.79591e-05	1	1	2	P27816	P27816 [600-633]	P27816 1xPhospho [S624(100)]	0	3569.64	2215483		High	High	3.611e-05	8.271e-13	9.29	118.89
FALSE	High	[K].GISEDSHLESLQDVGQSAAPTFMISPETVTGTGKK.[C]	1xOxidation [M23]; 1xPhospho [S25(100)]	3.30138e-11	3.79591e-05	1	1	1	P27816	P27816 [600-634]	P27816 1xPhospho [S624(100)]	1	3713.73	1.01293e+06		High	High	3.611e-05	2.932e-11	6.47	107.27
FALSE	High	[K].GISEDSHLESLQDVGQSAAPTFMISPETVTGTGKK.[C]	1xPhospho [S25(98.9)]	1.23062e-06	3.79591e-05	1	1	2	P27816	P27816 [600-634]	P27816 1xPhospho [S624(98.9)]	1	3697.73	2.54004e+06		High	High	3.611e-05	7.583e-07	4.67	113.17
FALSE	High	[K].GISPVVSEHR.[K]	1xPhospho [S3(100)]	9.82025e-06	3.79591e-05	1	1	1	Q99700	Q99700 [782-791]	Q99700 1xPhospho [S784(100)]	0	1160.55	1.40711e+06		High	High	3.611e-05	5.621e-06	2.56	49.41
FALSE	High	[K].GISPVVSEHRK.[Q]	1xPhospho [S3(100)]	0.000302468	3.79591e-05	1	1	1	Q99700	Q99700 [782-792]	Q99700 1xPhospho [S784(100)]	1	1288.64	714836		High	High	3.611e-05	0.0001532	1.99	38.19
FALSE	High	[K].GISQTNLITTVTPEK.[K]	1xPhospho [T12(100)]	0.00119674	0.000192284	1	1	2	Q9Y2J2	Q9Y2J2 [458-472]	Q9Y2J2 1xPhospho [T469(100)]	0	1681.84	1803185		High	High	0.0001234	0.0005779	2.16	87.09
FALSE	High	[K].GISQTNLITTVTPEKK.[A]	1xPhospho [T12(100)]	1.69625e-07	3.79591e-05	1	1	1	Q9Y2J2	Q9Y2J2 [458-473]	Q9Y2J2 1xPhospho [T469(100)]	1	1809.94	7.92823e+06		High	High	3.611e-05	1.117e-07	5.22	76.47
FALSE	High	[K].GISQTNLITTVTPEKK.[A]	2xPhospho [S3(99.4); T12(100)]	0.0136533	0.000923711	1	1	1	Q9Y2J2	Q9Y2J2 [458-473]	Q9Y2J2 2xPhospho [S460(99.4); T469(100)]	1	1889.9	586346		High	High	0.0005321	0.006118	3.25	89.12
FALSE	High	[K].GIWKPETPQDSSGLAPFK.[T]	1xPhospho [T7(100)]	0.000414642	3.79591e-05	1	1	1	Q641Q2	Q641Q2 [929-946]	Q641Q2 1xPhospho [T935(100)]	0	2037.97		No Quan Values	High	High	3.611e-05	0.000208	2.13
FALSE	High	[K].GKASPFEEDQNR.[D]	1xPhospho [S4(100)]	8.67171e-06	3.79591e-05	1	1	3	Q8TB72	Q8TB72 [133-144]	Q8TB72 1xPhospho [S136(100)]	1	1457.61	1.1526e+07		High	High	3.611e-05	4.987e-06	2.41	33.28
FALSE	High	[K].GKDSLSDDGVDLK.[T]	1xPhospho [S6(100)]	5.37642e-07	3.79591e-05	1	1	1	P07948	P07948 [8-20]	P07948 1xPhospho [S13(100)]	1	1428.63	6054628		High	High	3.611e-05	3.409e-07	4.16	61.21
FALSE	High	[K].GKHSLDSDEEEDDDDGGSSK.[Y]	1xPhospho [S7(100)]	3.2671e-06	3.79591e-05	1	1	1	O95400	O95400 [43-62]	O95400 1xPhospho [S49(100)]	1	2201.8	246185		High	High	3.611e-05	1.94e-06	3.93	23.46
FALSE	High	[K].GKIEVLDSPASK.[K]	1xPhospho [S8(100)]	2.45224e-07	3.79591e-05	1	1	3	Q8N5I9	Q8N5I9 [171-182]	Q8N5I9 1xPhospho [S178(100)]	1	1323.66	3.05594e+06		High	High	3.611e-05	1.595e-07	4.64	56.11
FALSE	High	[K].GKLEAIITPPPAK.[K]	1xPhospho [T8(100)]	0.000131523	3.79591e-05	1	1	2	O75367	O75367 [122-134]	O75367 1xPhospho [T129(100)]	1	1414.77	1.35318e+06		High	High	3.611e-05	6.872e-05	4.12	78.37
FALSE	High	[K].GKLSAEENPDDSEVPSSSGINSTK.[S]	1xDeamidated [N]; 1xPhospho [S4(100)]	1.61488e-05	3.79591e-05	1	1	3	Q9Y5Q9	Q9Y5Q9 [40-63]	Q9Y5Q9 1xPhospho [S43(100)]	1	2529.09	1.25824e+06		High	High	3.611e-05	9.069e-06	3.21	62.04
FALSE	High	[K].GKLSAEENPDDSEVPSSSGINSTK.[S]	1xPhospho [S4(100)]	2.94268e-10	3.79591e-05	1	1	3	Q9Y5Q9	Q9Y5Q9 [40-63]	Q9Y5Q9 1xPhospho [S43(100)]	1	2528.1	32215496		High	High	3.611e-05	2.417e-10	4.36	60.78
FALSE	High	[K].GKRPPTPCSDPER.[K]	1xCarbamidomethyl [C8]; 1xPhospho [S9(100)]	0.0404433	0.00182532	1	1	2	Q9BW71	Q9BW71 [79-91]	Q9BW71 1xPhospho [S87(100)]	1	1576.69	99916.5		High	High	0.001053	0.01787	1.9	25.82
FALSE	High	[K].GKSPVPKSPVEEK.[G]	2xPhospho [S3(100); S8(100)]	9.58815e-06	3.79591e-05	1	1	6	P07197	P07197 [626-638]; [639-651]; [652-664]	P07197 2xPhospho [S628(100); S633(100)]; 2xPhospho [S641(100); S646(100)]; 2xPhospho [S654(100); S659(100)]	2	1541.7	22242686		High	High	3.611e-05	5.49e-06	4.63	33.03
FALSE	High	[K].GLAEVQQDGEAEEGATSDGEK.[K]	1xPhospho [S17(100)]	2.63518e-08	3.79591e-05	1	1	6	Q02952	Q02952 [582-602]	Q02952 1xPhospho [S598(100)]	0	2199.89	5487063		High	High	3.611e-05	1.851e-08	4.63	55.52
FALSE	High	[K].GLAEVQQDGEAEEGATSDGEKK.[R]	1xPhospho [T/S]	7.09682e-07	3.79591e-05	1	1	1	Q02952	Q02952 [582-603]		1	2327.99	326322		High	High	3.611e-05	4.44e-07	4.96	50.2
[truncated: 10,656 more rows]

## Sheet: Glycolic acid_02
Checked	Confidence	Annotated Sequence	Modifications	Qvality PEP	Qvality q-value	# Protein Groups	# Proteins	# PSMs	Master Protein Accessions	Positions in Master Proteins	Modifications in Master Proteins	# Missed Cleavages	Theo. MH+ [Da]	Abundances (Normalized): F5: Sample	Quan Info	Found in Sample: [S5] F5: Sample	Confidence (by Search Engine): Sequest HT	Percolator q-Value (by Search Engine): Sequest HT	Percolator PEP (by Search Engine): Sequest HT	XCorr (by Search Engine): Sequest HT	Top Apex RT [min]
[truncated: 13,285 more rows]

[truncated: 1 more sheets: Glycolic acid_03]
