# Supplementary material for: Comprehensive Evaluation of Different TiO2-Based Phosphopeptide Enrichment and Fractionation Methods for Phosphoproteomics
Source: Cells. 2022 Jun 28;11(13):2047. doi: 10.3390/cells11132047 (PMC9265536; doi:10.3390/cells11132047)
Supplement: Supplementary file 1 [file cells-11-02047-s001.zip › Supplementary Table S5 Phosphopeptides identified from the DHB method (three replicates).xlsx]

## Sheet: DHB_01
Checked	Confidence	Annotated Sequence	Modifications	Qvality PEP	Qvality q-value	# Protein Groups	# Proteins	# PSMs	Master Protein Accessions	Positions in Master Proteins	Modifications in Master Proteins	# Missed Cleavages	Theo. MH+ [Da]	Abundances (Normalized): F7: Sample	Quan Info	Found in Sample: [S7] F7: Sample	Confidence (by Search Engine): Sequest HT	Percolator q-Value (by Search Engine): Sequest HT	Percolator PEP (by Search Engine): Sequest HT	XCorr (by Search Engine): Sequest HT	Top Apex RT [min]
FALSE	High	[-].MDLFGDLPEPERSPRPAAGK.[E]	1xAcetyl [N-Term]; 1xPhospho [S13(100)]	3.94267e-05	3.14791e-05	1	1	2	Q9H0C8	Q9H0C8 [1-20]	Q9H0C8 1xAcetyl [N-Term]; 1xPhospho [S13(100)]	1	2305.07	3407905		High	High	3.342e-05	2.696e-05	4.63	120.9
FALSE	High	[-].MDNYADLSDTELTTLLR.[R]	1xAcetyl [N-Term]; 1xPhospho [S8(99.6)]	7.43139e-05	3.14791e-05	1	1	1	P50402	P50402 [1-17]	P50402 1xAcetyl [N-Term]; 1xPhospho [S8(99.6)]	0	2092.91	797038		High	High	3.342e-05	4.916e-05	4.49	123.26
FALSE	High	[-].MDNYADLSDTELTTLLR.[R]	1xOxidation [M1]; 2xPhospho [Y4(100); S8(100)]	0.0234536	0.000975058	1	1	2	P50402	P50402 [1-17]	P50402 2xPhospho [Y4(100); S8(100)]	0	2146.87	325781		High	High	0.0005821	0.01055	2.04	122.76
FALSE	High	[-].MDTDLYDEFGNYIGPELDSDEDDDELGR.[E]	2xPhospho [S19(100); T/Y]	9.90436e-06	3.14791e-05	1	1	2	Q15029	Q15029 [1-28]	Q15029 2xPhospho [S19(100); T/Y]	0	3398.25	2.14769e+06		High	High	3.342e-05	7.289e-06	3.64	122.54
FALSE	High	[-].MDTDLYDEFGNYIGPELDSDEDDDELGR.[E]	1xAcetyl [N-Term]; 1xPhospho [S19(100)]	1.71226e-10	3.14791e-05	1	1	1	Q15029	Q15029 [1-28]	Q15029 1xAcetyl [N-Term]; 1xPhospho [S19(100)]	0	3360.29		No Quan Values	High	High	3.342e-05	2.263e-10	7.27
FALSE	High	[-].MDWGTLQTILGGVNKHSTSIGK.[I]	2xDeamidated [Q7; N14]; 2xPhospho [S/T]	0.095176	0.00329773	1	1	1	P29033	P29033 [1-22]		1	2505.11	1.33075e+06		High	High	0.001948	0.04335	3.08	86.19
FALSE	High	[-].MEDLDQSPLVSSSDSPPRPQPAFK.[Y]	1xAcetyl [N-Term]; 1xDeamidated [Q]; 1xPhospho [S15(99.6)]	2.41383e-09	3.14791e-05	1	1	2	Q9NQC3	Q9NQC3 [1-24]	Q9NQC3 1xAcetyl [N-Term]; 1xPhospho [S15(99.6)]	0	2751.22	2893565		High	High	3.342e-05	2.768e-09	5.49	116
FALSE	High	[-].MEDLDQSPLVSSSDSPPRPQPAFK.[Y]	1xAcetyl [N-Term]; 1xPhospho [S15(100)]	9.26514e-09	3.14791e-05	1	1	5	Q9NQC3	Q9NQC3 [1-24]	Q9NQC3 1xAcetyl [N-Term]; 1xPhospho [S15(100)]	0	2750.24	49676036		High	High	3.342e-05	9.912e-09	5.6	114.32
FALSE	High	[-].MEDLDQSPLVSSSDSPPRPQPAFK.[Y]	1xAcetyl [N-Term]; 2xPhospho [S7(100); S15(100)]	0.000326308	7.57875e-05	1	1	1	Q9NQC3	Q9NQC3 [1-24]	Q9NQC3 1xAcetyl [N-Term]; 2xPhospho [S7(100); S15(100)]	0	2830.2	1.49744e+06		High	High	5.798e-05	0.0002008	3.55	111.82
FALSE	High	[-].MEDLDQSPLVSSSDSPPRPQPAFK.[Y]	1xDeamidated [Q6]; 2xPhospho [S7(97.1); S15(100)]	0.0420426	0.00177615	1	1	1	Q9NQC3	Q9NQC3 [1-24]	Q9NQC3 2xPhospho [S7(97.1); S15(100)]	0	2789.18		No Quan Values	High	High	0.001027	0.01879	2.41
FALSE	High	[-].MEDLDQSPLVSSSDSPPRPQPAFK.[Y]	2xPhospho [S7(100); S15(100)]	0.0995688	0.00347107	1	1	2	Q9NQC3	Q9NQC3 [1-24]	Q9NQC3 2xPhospho [S7(100); S15(100)]	0	2788.19	21116820		High	High	0.002045	0.04537	2.9	101.39
FALSE	High	[-].MEDPFEEADQPTTEPGMVLDSVEAGDTTPPTK.[R]	2xPhospho [T28(97.1); T/S]	0.0220491	0.000975058	1	1	1	Q8IZ21	Q8IZ21 [1-32]	Q8IZ21 2xPhospho [T28(97.1); T/S]	0	3594.45		No Quan Values	High	High	0.0005821	0.009974	2.56
FALSE	High	[-].MEDSMDMDMSPLRPQNYLFGCELK.[A]	1xAcetyl [N-Term]; 1xCarbamidomethyl [C21]; 2xOxidation [M5; M7]; 1xPhospho [S10(100)]	1.49175e-08	3.14791e-05	1	1	1	P06748	P06748 [1-24]	P06748 1xAcetyl [N-Term]; 1xPhospho [S10(100)]	0	3061.22	10982009		High	High	3.342e-05	1.558e-08	4.63	122
FALSE	High	[-].MEDSMDMDMSPLRPQNYLFGCELK.[A]	1xAcetyl [N-Term]; 1xCarbamidomethyl [C21]; 1xOxidation [M5]; 1xPhospho [S4(100)]	7.82563e-07	3.14791e-05	1	1	1	P06748	P06748 [1-24]	P06748 1xAcetyl [N-Term]; 1xPhospho [S4(100)]	0	3045.22	6.27945e+06		High	High	3.342e-05	6.592e-07	3.92	122.26
FALSE	High	[-].MEDSMDMDMSPLRPQNYLFGCELK.[A]	1xAcetyl [N-Term]; 1xCarbamidomethyl [C21]; 1xPhospho [S4(100)]	9.91108e-05	3.14791e-05	1	1	2	P06748	P06748 [1-24]	P06748 1xAcetyl [N-Term]; 1xPhospho [S4(100)]	0	3029.23	1.06801e+06		High	High	3.342e-05	6.454e-05	1.83	115.01
FALSE	High	[-].MEDSMDMDMSPLRPQNYLFGCELK.[A]	1xAcetyl [N-Term]; 1xCarbamidomethyl [C21]; 2xPhospho [S4(100); S10(100)]	0.00598707	0.000345759	1	1	1	P06748	P06748 [1-24]	P06748 1xAcetyl [N-Term]; 2xPhospho [S4(100); S10(100)]	0	3109.19	3.78198e+06		High	High	0.0002312	0.002939	1.48	116.9
FALSE	High	[-].MEEPQSDPSVEPPLSQETFSDLWK.[L]	1xAcetyl [N-Term]; 1xPhospho [S6(99.6)]	3.53843e-07	3.14791e-05	1	1	1	P04637	P04637 [1-24]	P04637 1xAcetyl [N-Term]; 1xPhospho [S6(99.6)]	0	2898.24	3.72387e+06		High	High	3.342e-05	3.118e-07	3.31	122.98
FALSE	High	[-].MEEPQSDPSVEPPLSQETFSDLWK.[L]	1xAcetyl [N-Term]; 2xPhospho [S15(100); S/T]	0.0632133	0.0024528	1	1	1	P04637	P04637 [1-24]	P04637 1xAcetyl [N-Term]; 2xPhospho [S15(100); S/T]	0	2978.21	157343		High	High	0.001422	0.02841	2.04	123.62
FALSE	High	[-].MELEDGVVYQEEPGGSGAVMSER.[V]	1xOxidation [M20]; 1xPhospho [Y9(100)]	0.00294156	0.000276239	1	1	1	O60271	O60271 [1-23]	O60271 1xPhospho [Y9(100)]	0	2565.05	1.34734e+06		High	High	0.0001944	0.001527	2.52	92.9
FALSE	High	[-].MEQLSDEEIDHGAEEDSDKEDQDLDK.[M]	1xAcetyl [N-Term]; 1xDeamidated [Q3]; 2xPhospho [S5(100); S17(100)]	0.000354194	7.57875e-05	1	1	1	Q70E73	Q70E73 [1-26]	Q70E73 1xAcetyl [N-Term]; 2xPhospho [S5(100); S17(100)]	1	3223.17		No Quan Values	High	High	5.798e-05	0.0002171	4.26
FALSE	High	[-].MEQPGQDPTSDDVMDSFLEK.[F]	1xOxidation [M14]; 1xPhospho [T/S]	0.0355435	0.00148722	1	1	1	O95801	O95801 [1-20]		0	2364.92	687415		High	High	0.0008668	0.01587	1.55	93.13
FALSE	High	[-].MESQEPTESSQNGK.[Q]	1xDeamidated [N12]; 1xPhospho [S3(100)]	0.0120672	0.000646947	1	1	1	Q9UKK9	Q9UKK9 [1-14]	Q9UKK9 1xPhospho [S3(100)]	0	1632.61	295395		High	High	0.0003999	0.005639	1.58	26.2
FALSE	High	[-].METEQPEETFPNTETNGEFGK.[R]	1xDeamidated [N]; 1xOxidation [M1]; 1xPhospho [T3(100)]	1.02592e-05	3.14791e-05	1	1	4	P61978	P61978 [1-21]	P61978 1xPhospho [T3(100)]	0	2511.97	1.89183e+07		High	High	3.342e-05	7.536e-06	3.04	89.48
FALSE	High	[-].METEQPEETFPNTETNGEFGK.[R]	1xDeamidated [N16]; 1xPhospho [T3(100)]	2.85327e-05	3.14791e-05	1	1	4	P61978	P61978 [1-21]	P61978 1xPhospho [T3(100)]	0	2495.98	3.42696e+07		High	High	3.342e-05	1.988e-05	3.3	89.48
FALSE	High	[-].METEQPEETFPNTETNGEFGK.[R]	1xOxidation [M1]; 1xPhospho [T3(100)]	0.00034843	7.57875e-05	1	1	1	P61978	P61978 [1-21]	P61978 1xPhospho [T3(100)]	0	2510.99	3.50155e+06		High	High	5.798e-05	0.000214	3.47	89.11
FALSE	High	[-].METMASPGK.[D]	1xAcetyl [N-Term]; 1xOxidation [M4]; 1xPhospho [S6(99.4)]	0.00108326	0.00019834	1	1	2	O60684	O60684 [1-9]	O60684 1xAcetyl [N-Term]; 1xPhospho [S6(99.4)]	0	1089.4	626274		High	High	0.0001516	0.0006125	1.56	41.02
FALSE	High	[-].MEVAEPSSPTEEEEEEEEHSAEPRPR.[T]	1xAcetyl [N-Term]; 1xPhospho [S8(99.6)]	3.3453e-09	3.14791e-05	1	1	2	Q9NWV8	Q9NWV8 [1-26]	Q9NWV8 1xAcetyl [N-Term]; 1xPhospho [S8(99.6)]	0	3132.26	1.01384e+07		High	High	3.342e-05	3.777e-09	3.28	76.81
FALSE	High	[-].MEVAEPSSPTEEEEEEEEHSAEPRPR.[T]	1xAcetyl [N-Term]; 2xPhospho [S/T]	0.00575258	0.000345759	1	1	1	Q9NWV8	Q9NWV8 [1-26]	Q9NWV8 1xAcetyl [N-Term]	0	3212.23		No Quan Values	High	High	0.0002312	0.002838	2.02
FALSE	High	[-].MEVKPPPGRPQPDSGR.[R]	1xAcetyl [N-Term]; 1xPhospho [S14(100)]	0.0774683	0.00269473	1	1	2	P51991	P51991 [1-16]	P51991 1xAcetyl [N-Term]; 1xPhospho [S14(100)]	0	1869.87	1.893e+06		High	High	0.001575	0.03503	2.87	60.44
FALSE	High	[-].MEVSPLQPVNENMQVNK.[I]	1xAcetyl [N-Term]; 1xOxidation [M13]; 1xPhospho [S4(100)]	0.000221936	7.57875e-05	1	1	1	P11388	P11388 [1-17]	P11388 1xAcetyl [N-Term]; 1xPhospho [S4(100)]	0	2094.92	410011		High	High	5.798e-05	0.0001395	2.25	98.55
FALSE	High	[-].MEVSPLQPVNENMQVNK.[I]	1xAcetyl [N-Term]; 1xDeamidated [Q7]; 1xOxidation [M13]; 1xPhospho [S4(100)]	0.00537478	0.000345759	1	1	1	P11388	P11388 [1-17]	P11388 1xAcetyl [N-Term]; 1xPhospho [S4(100)]	0	2095.91		No Quan Values	High	High	0.0002312	0.00266	2.27
FALSE	High	[-].MFQIPEFEPSEQEDSSSAER.[G]	1xOxidation [M1]; 1xPhospho [S10(100)]	0.0957157	0.00336859	1	1	1	Q92934	Q92934 [1-20]	Q92934 1xPhospho [S10(100)]	0	2438.97	361754		High	High	0.001968	0.04354	1.24	117.19
FALSE	High	[-].MKPPAACAGDMADAASPCSVVNDLR.[W]	2xCarbamidomethyl [C7; C18]; 2xOxidation [M1; M11]; 1xPhospho [S16(100)]	8.79265e-10	3.14791e-05	1	1	1	P52888	P52888 [1-25]	P52888 1xPhospho [S16(100)]	0	2716.12	2.35646e+06		High	High	3.342e-05	1.068e-09	6.55	89.07
FALSE	High	[-].MMCGAPSATQPATAETQHIADQVR.[S]	1xCarbamidomethyl [C3]; 1xOxidation [M1]; 1xPhospho [S/T]	2.32515e-06	3.14791e-05	1	1	1	P04080	P04080 [1-24]		0	2667.14	1914341		High	High	3.342e-05	1.852e-06	3.67	80.48
FALSE	High	[-].MMCGAPSATQPATAETQHIADQVR.[S]	1xCarbamidomethyl [C3]; 2xOxidation [M1; M2]; 1xPhospho [S/T]	0.0412962	0.00177615	1	1	1	P04080	P04080 [1-24]		0	2683.13	360700		High	High	0.001027	0.01839	1.58	80.48
FALSE	High	[-].MNTAPSRPSPTRR.[D]	1xAcetyl [N-Term]; 1xPhospho [S9(99.6)]	0.00830377	0.000457524	1	1	2	Q9HCD5	Q9HCD5 [1-13]	Q9HCD5 1xAcetyl [N-Term]; 1xPhospho [S9(99.6)]	1	1592.74	9762784		High	High	0.0002935	0.003984	2.91	43.77
FALSE	High	[-].MRKETPPPLVPPAAR.[E]	1xOxidation [M1]; 1xPhospho [T5(100)]	8.89309e-07	3.14791e-05	1	1	5	Q9BQA1	Q9BQA1 [1-15]	Q9BQA1 1xPhospho [T5(100)]	2	1755.9	13874328		High	High	3.342e-05	7.449e-07	4.97	61.49
FALSE	High	[-].MRKETPPPLVPPAAR.[E]	1xPhospho [T5(100)]	0.000835677	0.000118178	1	1	1	Q9BQA1	Q9BQA1 [1-15]	Q9BQA1 1xPhospho [T5(100)]	2	1739.9	1.33951e+06		High	High	0.000108	0.0004828	2.17	65.5
FALSE	High	[-].MSSNLLPTLNSGGK.[V]	1xAcetyl [N-Term]; 1xDeamidated [N4]; 2xPhospho [T8(97); S]	0.175582	0.00552446	1	1	1	Q502W7	Q502W7 [1-14]	Q502W7 1xAcetyl [N-Term]; 2xPhospho [T8(97); S]	0	1621.66		No Quan Values	High	High	0.003228	0.08398	1.26
FALSE	High	[-].MTIGRMENVEVFTAEGKGR.[G]	2xOxidation [M1; M6]; 1xPhospho [T13(100)]	0.274439	0.00854778	1	1	1	Q8NB12	Q8NB12 [1-19]	Q8NB12 1xPhospho [T13(100)]	2	2237.01		No Quan Values	High	High	0.004986	0.138	1.77
FALSE	High	[EK].HLSPNDNENDTSYVIESDEDLEMEMLK.[HS]	2xOxidation [M23; M25]; 1xPhospho [S17(100)]	2.91953e-10	3.14791e-05	1	1	1	Q14191	Q14191 [424-450]; [451-477]	Q14191 1xPhospho [S440(100)]; 1xPhospho [S467(100)]	0	3279.32		No Quan Values	High	High	3.342e-05	3.754e-10	5.62
FALSE	High	[GR].QSPSYGRHGSGSGR.[S]	1xDeamidated [Q1]; 2xPhospho [S10(98.2); S/Y]	0.295202	0.00919205	1	1	1	Q86YZ3	Q86YZ3 [902-915]; [1137-1150]; [1607-1620]; [2077-2090]; [2547-2560]	Q86YZ3 2xPhospho [S911(98.2); S/Y]; 2xPhospho [S1146(98.2); S/Y]; 2xPhospho [S1616(98.2); S/Y]; 2xPhospho [S2086(98.2); S/Y]; 2xPhospho [S2556(98.2); S/Y]	1	1593.58	231985		High	High	0.00534	0.1501	1.15	29.07
FALSE	High	[K].AAAAALSGSPPQTEKPTHYR.[Y]	1xPhospho [S9(99.4)]	2.96789e-05	3.14791e-05	1	1	3	Q9H9P5	Q9H9P5 [7-26]	Q9H9P5 1xPhospho [S15(99.4)]	0	2133.01	442665		High	High	3.342e-05	2.065e-05	4.09	49.62
FALSE	High	[K].AAAAAPASEDEDDEDDEDDEDDDDDEEDDSEEEAMETTPAK.[G]	1xOxidation [M35]; 2xPhospho [S8(100); S30(100)]	2.06067e-10	3.14791e-05	1	1	23	P19338	P19338 [177-217]	P19338 2xPhospho [S184(100); S206(100)]	0	4622.49	1.63259e+07		High	High	3.342e-05	2.697e-10	7.08	54.78
FALSE	High	[K].AAAAAPASEDEDDEDDEDDEDDDDDEEDDSEEEAMETTPAK.[G]	2xPhospho [S8(100); S30(100)]	4.15222e-09	3.14791e-05	1	1	5	P19338	P19338 [177-217]	P19338 2xPhospho [S184(100); S206(100)]	0	4606.49	1.30484e+07		High	High	3.342e-05	4.636e-09	5.94	67.49
FALSE	High	[K].AAAAAPASEDEDDEDDEDDEDDDDDEEDDSEEEAMETTPAK.[G]	1xOxidation [M35]; 1xPhospho [S30(100)]	3.32865e-08	3.14791e-05	1	1	3	P19338	P19338 [177-217]	P19338 1xPhospho [S206(100)]	0	4542.52	3.69955e+06		High	High	3.342e-05	3.316e-08	3.78	53.88
FALSE	High	[K].AAAAAPASEDEDDEDDEDDEDDDDDEEDDSEEEAMETTPAK.[G]	1xPhospho [S30(100)]	9.4245e-08	3.14791e-05	1	1	1	P19338	P19338 [177-217]	P19338 1xPhospho [S206(100)]	0	4526.53	1.22304e+06		High	High	3.342e-05	8.911e-08	5.03	65.77
FALSE	High	[K].AAAAAWEEPSSGNGTAR.[A]	1xDeamidated [N13]; 1xPhospho [S/T]	3.29633e-05	3.14791e-05	1	1	2	Q9P258	Q9P258 [6-22]		0	1726.71	1.5218e+06		High	High	3.342e-05	2.276e-05	3.8	58.68
FALSE	High	[K].AAAGAQASQAQLGEAAGPASETPAGTESPHSSASPCQEHKR.[G]	1xCarbamidomethyl [C36]; 3xPhospho [S/T]	0.220866	0.0069427	1	1	1	Q9Y261	Q9Y261 [276-316]		1	4240.74		No Quan Values	High	High	0.004067	0.1082	2.66
FALSE	High	[K].AAATPESQEPQAK.[G]	1xPhospho [T4(100)]	0.00035565	7.57875e-05	1	1	4	P49006	P49006 [145-157]	P49006 1xPhospho [T148(100)]	0	1407.62	2.05849e+06		High	High	5.798e-05	0.000218	3.2	26.31
FALSE	High	[K].AAAYDISEDEED.[-]	1xPhospho [S7(100)]	0.0462458	0.00188038	1	1	3	P49585	P49585 [356-367]	P49585 1xPhospho [S362(100)]	0	1407.48	13074337		High	High	0.001084	0.02058	2.42	64.16
FALSE	High	[K].AADPPAENSSAPEAEQGGAE.[-]	1xPhospho [S10(99.3)]	5.75703e-05	3.14791e-05	1	1	3	P67809	P67809 [305-324]	P67809 1xPhospho [S314(99.3)]	0	1977.77	6471773		High	High	3.342e-05	3.857e-05	3.92	43.05
FALSE	High	[K].AADPPAENSSAPEAEQGGAE.[-]	1xDeamidated [N8]; 1xPhospho [S10(99.1)]	0.0159972	0.000832585	1	1	2	P67809	P67809 [305-324]	P67809 1xPhospho [S314(99.1)]	0	1978.75	415380		High	High	0.0005033	0.007356	1.86	44.63
FALSE	High	[K].AADRLPNLSSPSAEGPPGPPSGPAPR.[K]	1xPhospho [S]	3.23119e-10	3.14791e-05	1	1	4	O60784	O60784 [453-478]		1	2575.23	4.95095e+06		High	High	3.342e-05	4.138e-10	4.88	86.2
FALSE	High	[K].AAEAGGAEEQYGFLTTPTK.[Q]	1xPhospho [T16(98.8)]	0.0012715	0.00019834	1	1	1	P46821	P46821 [1052-1070]	P46821 1xPhospho [T1067(98.8)]	0	2020.89	5456118		High	High	0.0001516	0.0007094	3	88.14
FALSE	High	[K].AAEHDLEVASEEEQEREGSENNQPQVEEER.[K]	1xDeamidated [N21]; 1xPhospho [S10(100)]	2.17016e-08	3.14791e-05	1	1	1	Q9UPS8	Q9UPS8 [521-550]	Q9UPS8 1xPhospho [S530(100)]	1	3548.46	745016		High	High	3.342e-05	2.215e-08	6.83	60.22
FALSE	High	[K].AAESETPGKSPEK.[K]	1xPhospho [S10(100)]	1.17047e-08	3.14791e-05	1	1	3	O76021	O76021 [418-430]	O76021 1xPhospho [S427(100)]	1	1410.61	1.97357e+06		High	High	3.342e-05	1.237e-08	4.78	18.96
FALSE	High	[K].AAGALLTEGEACHMSLSSPELGPLTK.[G]	1xCarbamidomethyl [C12]; 1xOxidation [M14]; 1xPhospho [T/S]	0.00442769	0.000345759	1	1	2	Q12802	Q12802 [1265-1290]		0	2736.26	178143		High	High	0.0002312	0.002229	1.89	103.06
FALSE	High	[K].AAGARPLTSPESLSR.[D]	1xPhospho [S9(99.6)]	8.10039e-05	3.14791e-05	1	1	2	P46379	P46379 [1073-1087]	P46379 1xPhospho [S1081(99.6)]	0	1592.78	6.16771e+06		High	High	3.342e-05	5.337e-05	3.22	60.83
FALSE	High	[K].AAGDTTVIENSDVSPETESSEK.[E]	1xPhospho [S14(100)]	1.37137e-05	3.14791e-05	1	1	1	Q86UP2	Q86UP2 [1300-1321]	Q86UP2 1xPhospho [S1313(100)]	0	2345.99	1.96843e+06		High	High	3.342e-05	9.912e-06	3.51	63.31
FALSE	High	[K].AAGGNSREPSPLPELALR.[K]	2xPhospho [S6(100); S10(100)]	3.82593e-06	3.14791e-05	1	1	1	Q13207	Q13207 [648-665]	Q13207 2xPhospho [S653(100); S657(100)]	1	1994.91	1.10489e+06		High	High	3.342e-05	2.965e-06	5.55	101.16
FALSE	High	[K].AAGISLIVPGKSPTR.[K]	1xPhospho [S/T]	2.80097e-07	3.14791e-05	1	1	1	P47736	P47736 [473-487]		1	1546.84	1.37357e+06		High	High	3.342e-05	2.49e-07	3.8	89.85
FALSE	High	[K].AAGSPSSSDQDEKLPGQDESTAGTSEQNDILK.[V]	2xPhospho [S4(100); S8(98.8)]	1.14494e-08	3.14791e-05	1	1	1	Q9Y520	Q9Y520 [184-215]	Q9Y520 2xPhospho [S187(100); S191(98.8)]	1	3422.42	1.55879e+06		High	High	3.342e-05	1.212e-08	5.08	81.58
FALSE	High	[K].AAGSPSSSDQDEKLPGQDESTAGTSEQNDILK.[V]	1xPhospho [S4(100)]	7.99808e-14	3.14791e-05	1	1	1	Q9Y520	Q9Y520 [184-215]	Q9Y520 1xPhospho [S187(100)]	1	3342.45	2.36901e+06		High	High	3.342e-05	1.596e-13	6.38	76.37
FALSE	High	[K].AAIPPPVYEEQDRPRSPTGPSNSFLANMGGTVAHK.[I]	1xDeamidated [Q/N]; 1xOxidation [M28]; 1xPhospho [S16(98.1)]	7.8094e-06	3.14791e-05	1	1	3	Q96I25	Q96I25 [207-241]	Q96I25 1xPhospho [S222(98.1)]	1	3788.77		No Quan Values	High	High	3.342e-05	5.828e-06	4.35
FALSE	High	[K].AAIPPPVYEEQDRPRSPTGPSNSFLANMGGTVAHK.[I]	1xOxidation [M28]; 1xPhospho [S16(99.4)]	1.42655e-07	3.14791e-05	1	1	5	Q96I25	Q96I25 [207-241]	Q96I25 1xPhospho [S222(99.4)]	1	3787.79	7.94212e+07		High	High	3.342e-05	1.315e-07	4.36	87.13
FALSE	High	[K].AAIPPPVYEEQDRPRSPTGPSNSFLANMGGTVAHK.[I]	1xDeamidated [Q/N]; 1xPhospho [S21(97.4)]	7.33581e-05	3.14791e-05	1	1	3	Q96I25	Q96I25 [207-241]	Q96I25 1xPhospho [S227(97.4)]	1	3772.78		No Quan Values	High	High	3.342e-05	4.858e-05	3.55
FALSE	High	[K].AAIPPPVYEEQDRPRSPTGPSNSFLANMGGTVAHK.[I]	1xPhospho [S/Y/T]	7.82563e-07	3.14791e-05	1	1	7	Q96I25	Q96I25 [207-241]		1	3771.79	32361698		High	High	3.342e-05	6.586e-07	4.3	99.23
FALSE	High	[K].AAIPPPVYEEQDRPRSPTGPSNSFLANMGGTVAHK.[I]	2xDeamidated [Q11; N27]; 1xOxidation [M28]; 1xPhospho [S/T/Y]	0.00255818	0.000235683	1	1	1	Q96I25	Q96I25 [207-241]		1	3789.76	6014264		High	High	0.0001715	0.001344	3.02	88.36
FALSE	High	[K].AAIPPPVYEEQDRPRSPTGPSNSFLANMGGTVAHK.[I]	2xDeamidated [Q11; N27]; 1xPhospho [T/S/Y]	0.144436	0.00487728	1	1	1	Q96I25	Q96I25 [207-241]		1	3773.76		No Quan Values	High	High	0.002874	0.06751	3.24
FALSE	High	[K].AAISDSADCSLSPDVDPVLAFQR.[E]	1xCarbamidomethyl [C9]; 1xPhospho [S]	0.00121725	0.00019834	1	1	1	Q8TEW0	Q8TEW0 [798-820]		0	2514.12	625997		High	High	0.0001516	0.0006807	2.47	120.67
FALSE	High	[K].AALGLQDSDDEDAAVDIDEQIESMFNSK.[K]	1xOxidation [M24]; 1xPhospho [S8(100)]	7.21022e-05	3.14791e-05	1	1	1	Q7L014	Q7L014 [797-824]	Q7L014 1xPhospho [S804(100)]	0	3122.3		No Quan Values	High	High	3.342e-05	4.787e-05	3.36
FALSE	High	[K].AALLAQYADVTDEEDEADEK.[D]	1xPhospho [T11(100)]	1.18617e-05	3.14791e-05	1	1	3	Q96MW1	Q96MW1 [129-148]	Q96MW1 1xPhospho [T139(100)]	0	2275.95	3.68968e+07		High	High	3.342e-05	8.656e-06	4.77	97.25
FALSE	High	[K].AALPSLTNPPSLSPIR.[R]	1xPhospho [S13(100)]	1.36393e-06	3.14791e-05	1	1	3	P42858	P42858 [1167-1182]	P42858 1xPhospho [S1179(100)]	0	1713.89	882082		High	High	3.342e-05	1.118e-06	4.18	115.51
FALSE	High	[K].AALPSLTNPPSLSPIR.[R]	1xDeamidated [N8]; 1xPhospho [S13(99.5)]	0.019129	0.000904376	1	1	1	P42858	P42858 [1167-1182]	P42858 1xPhospho [S1179(99.5)]	0	1714.88	102331		High	High	0.0005432	0.008717	1.85	116.91
FALSE	High	[K].AALPSLTNPPSLSPIRR.[K]	1xPhospho [S/T]	0.0650864	0.00252333	1	1	1	P42858	P42858 [1167-1183]		1	1869.99		No Quan Values	High	High	0.001461	0.02926	1.97
FALSE	High	[K].AALQTAPESADDSPSQLSK.[W]	1xPhospho [S13(99.5)]	5.20801e-06	3.14791e-05	1	1	1	O43524	O43524 [272-290]	O43524 1xPhospho [S284(99.5)]	0	1995.89	434839		High	High	3.342e-05	3.969e-06	3.68	65.34
FALSE	High	[K].AAMYDIISSPSK.[D]	1xPhospho [S9(100)]	6.96475e-06	3.14791e-05	1	1	1	Q6KC79	Q6KC79 [342-353]	Q6KC79 1xPhospho [S350(100)]	0	1362.6	2.50428e+06		High	High	3.342e-05	5.215e-06	3.47	89.41
FALSE	High	[K].AAMYDIISSPSK.[D]	1xOxidation [M3]; 1xPhospho [S/Y]	0.000458962	7.57875e-05	1	1	1	Q6KC79	Q6KC79 [342-353]		0	1378.6	3.32909e+06		High	High	5.798e-05	0.0002767	3.21	71.1
FALSE	High	[K].AANQVEETLHTHLPQTPETNFR.[D]	1xPhospho [T16(100)]	8.23299e-06	3.14791e-05	1	1	1	Q5VZL5	Q5VZL5 [202-223]	Q5VZL5 1xPhospho [T217(100)]	0	2613.21	3.03492e+06		High	High	3.342e-05	6.133e-06	4.52	89.96
FALSE	High	[K].AANRTPPKSPGDPSK.[D]	2xPhospho [T5(100); S9(100)]	0.142144	0.00484218	1	1	1	O94811	O94811 [10-24]	O94811 2xPhospho [T14(100); S18(100)]	2	1682.73	754245		High	High	0.002855	0.06641	2.79	23.09
FALSE	High	[K].AAPAQVRPPSPGNIRPVK.[R]	1xPhospho [S10(100)]	3.77432e-05	3.14791e-05	1	1	1	Q14244	Q14244 [356-373]	Q14244 1xPhospho [S365(100)]	0	1935.03	5594340		High	High	3.342e-05	2.591e-05	2.9	69.59
FALSE	High	[K].AAPEASSPPASPLQHLLPGK.[A]	2xPhospho [S7(99.3); S11(100)]	1.00617e-06	3.14791e-05	1	1	5	Q96TA1	Q96TA1 [686-705]	Q96TA1 2xPhospho [S692(99.3); S696(100)]	0	2127.99	14990090		High	High	3.342e-05	8.366e-07	3.93	107.57
FALSE	High	[K].AAPEASSPPASPLQHLLPGK.[A]	1xPhospho [S7(100)]	8.29796e-09	3.14791e-05	1	1	10	Q96TA1	Q96TA1 [686-705]	Q96TA1 1xPhospho [S692(100)]	0	2048.02	19308720		High	High	3.342e-05	8.938e-09	3.63	105.66
FALSE	High	[K].AAPEASSPPASPLQHLLPGK.[A]	1xDeamidated [Q14]; 2xPhospho [S11(99.5); S]	0.00729171	0.00042237	1	1	1	Q96TA1	Q96TA1 [686-705]	Q96TA1 2xPhospho [S696(99.5); S]	0	2128.97	530731		High	High	0.0002742	0.003535	1.05	112.38
FALSE	High	[K].AAPEASSPPASPLQHLLPGK.[A]	1xDeamidated [Q14]; 1xPhospho [S]	0.0074651	0.00042237	1	1	1	Q96TA1	Q96TA1 [686-705]		0	2049.01	450507		High	High	0.0002742	0.003595	1.61	109.67
FALSE	High	[K].AAPPPPALTPDSQTVDSSCK.[T]	1xCarbamidomethyl [C19]; 1xDeamidated [Q13]; 1xPhospho [T9(100)]	0.00496991	0.000345759	1	1	1	Q9H7N4	Q9H7N4 [981-1000]	Q9H7N4 1xPhospho [T989(100)]	0	2119.93	885998		High	High	0.0002312	0.002472	2.29	70.31
FALSE	High	[K].AAPPPPALTPDSQTVDSSCKTPEVSFLPEEATEEAGVR.[G]	1xCarbamidomethyl [C19]; 2xPhospho [T/S]	0.00192696	0.00019834	1	1	1	Q9H7N4	Q9H7N4 [981-1018]		1	4140.84	825241		High	High	0.0001516	0.001037	1.41	115.24
FALSE	High	[K].AAPPPPPPPPPLESSPR.[V]	1xPhospho [S15(99.7)]	5.77993e-09	3.14791e-05	1	1	5	Q5T4S7	Q5T4S7 [606-622]	Q5T4S7 1xPhospho [S620(99.7)]	0	1783.88	3.7091e+06		High	High	3.342e-05	6.326e-09	4.77	79.34
FALSE	High	[K].AAPQSPSVPK.[K]	1xPhospho [S5(99.4)]	0.0276951	0.00119543	1	1	1	O75694	O75694 [988-997]	O75694 1xPhospho [S992(99.4)]	0	1061.5	7.84277e+06		High	High	0.0007051	0.0124	1.35	38.23
FALSE	High	[K].AAPWGSNPSPSAESTQAMDR.[S]	1xOxidation [M18]; 1xPhospho [S9(100)]	1.13838e-06	3.14791e-05	1	1	1	Q96N67	Q96N67 [938-957]	Q96N67 1xPhospho [S946(100)]	0	2155.88	877746		High	High	3.342e-05	9.406e-07	5.13	66.83
FALSE	High	[K].AAQQLQQEGGLGPPPPPPPSPR.[R]	1xPhospho [S20(100)]	4.7368e-08	3.14791e-05	1	1	3	Q9H2Z4	Q9H2Z4 [252-273]	Q9H2Z4 1xPhospho [S271(100)]	0	2299.12	1.87491e+06		High	High	3.342e-05	4.638e-08	6.68	78.88
FALSE	High	[K].AASADSTTEGTPADGFTVLSTK.[S]	1xPhospho [S3(100)]	1.10072e-05	3.14791e-05	1	1	1	O75367	O75367 [168-189]	O75367 1xPhospho [S170(100)]	0	2206.98	306138		High	High	3.342e-05	8.055e-06	4.01	97.69
FALSE	High	[K].AASEQQADTSGGDSPKDESKPPFSYAQLIVQAISSAQDR.[Q]	2xPhospho [T/S/Y]	1.28328e-07	3.14791e-05	1	1	1	P85037	P85037 [286-324]		1	4239.88	3156105		High	High	3.342e-05	1.193e-07	5.45	122.61
FALSE	High	[K].AASLTEDR.[D]	1xPhospho [S3(100)]	0.00247173	0.000235683	1	1	1	Q04637	Q04637 [1207-1214]	Q04637 1xPhospho [S1209(100)]	0	942.393	358433		High	High	0.0001715	0.001303	2.13	29.49
FALSE	High	[K].AASLTEDRDR.[G]	1xPhospho [S3(100)]	0.00480738	0.000345759	1	1	1	Q04637	Q04637 [1207-1216]	Q04637 1xPhospho [S1209(100)]	1	1213.52	205329		High	High	0.0002312	0.002398	1.84	25.56
FALSE	High	[K].AASPSPQSVR.[R]	1xDeamidated [Q7]; 1xPhospho [S3(100)]	0.00131111	0.00019834	1	1	1	Q8IYB3	Q8IYB3 [736-745]	Q8IYB3 1xPhospho [S738(100)]	0	1080.47	2.28745e+06		High	High	0.0001516	0.000729	2.49	33
FALSE	High	[K].AASPSPQSVR.[R]	1xPhospho [S3(100)]	0.0025207	0.000235683	1	1	1	Q8IYB3	Q8IYB3 [736-745]	Q8IYB3 1xPhospho [S738(100)]	0	1079.49	7.885e+06		High	High	0.0001715	0.001325	1.9	29.69
FALSE	High	[K].AASPSPQSVR.[R]	2xPhospho [S3(100); S5(100)]	0.00254561	0.000235683	1	1	2	Q8IYB3	Q8IYB3 [736-745]	Q8IYB3 2xPhospho [S738(100); S740(100)]	0	1159.45	6225727		High	High	0.0001715	0.001337	2.91	29.49
FALSE	High	[K].AASPSPQSVR.[R]	1xDeamidated [Q7]; 2xPhospho [S3(100); S5(100)]	0.0582348	0.00223873	1	1	1	Q8IYB3	Q8IYB3 [736-745]	Q8IYB3 2xPhospho [S738(100); S740(100)]	0	1160.44	388623		High	High	0.001283	0.02612	1.56	32.74
FALSE	High	[K].AASPVLQEDIDIEGVQSEGQDNGAEDSGDTEDELRR.[V]	1xDeamidated [N22]; 1xPhospho [S3(100)]	7.28225e-12	3.14791e-05	1	1	2	P18887	P18887 [459-494]	P18887 1xPhospho [S461(100)]	1	3925.67	2.63772e+06		High	High	3.342e-05	1.143e-11	6.52	99.26
FALSE	High	[K].AASPVLQEDIDIEGVQSEGQDNGAEDSGDTEDELRR.[V]	1xPhospho [S/T]	8.08128e-09	3.14791e-05	1	1	1	P18887	P18887 [459-494]		1	3924.69		No Quan Values	High	High	3.342e-05	8.701e-09	5.37
FALSE	High	[K].AASYTEEDENHTAK.[D]	1xPhospho [S3(100)]	0.000201035	7.57875e-05	1	1	1	Q14126	Q14126 [780-793]	Q14126 1xPhospho [S782(100)]	0	1645.64	272106		High	High	5.798e-05	0.000127	1.89	25.56
FALSE	High	[K].AATEALGEKSPDSATVSGYDIMK.[S]	1xOxidation [M22]; 1xPhospho [S10(100)]	9.55562e-09	3.14791e-05	1	1	1	Q6WCQ1	Q6WCQ1 [968-990]	Q6WCQ1 1xPhospho [S977(100)]	1	2437.08	1.42301e+06		High	High	3.342e-05	1.019e-08	6.31	74.79
FALSE	High	[K].AATTATPAATTSPK.[E]	1xPhospho [T/S]	1.42669e-05	3.14791e-05	1	1	1	Q92766	Q92766 [1111-1124]		0	1368.64	1.03934e+06		High	High	3.342e-05	1.029e-05	2.88	32.31
FALSE	High	[K].AAVLSDSEDEEK.[A]	1xPhospho [S7(100)]	7.92784e-05	3.14791e-05	1	1	2	Q96ST2	Q96ST2 [394-405]	Q96ST2 1xPhospho [S400(100)]	0	1372.55	6905017		High	High	3.342e-05	5.242e-05	2.74	42.45
FALSE	High	[K].AAVLSDSEDEEK.[A]	2xPhospho [S5(100); S7(100)]	0.000523845	7.57875e-05	1	1	4	Q96ST2	Q96ST2 [394-405]	Q96ST2 2xPhospho [S398(100); S400(100)]	0	1452.52	19714978		High	High	5.798e-05	0.000314	3.32	45.31
FALSE	High	[K].AAYGDLSSEEEEENEPESLGVVYK.[S]	2xPhospho [S7(100); S8(100)]	7.34262e-06	3.14791e-05	1	1	3	O15541	O15541 [78-101]	O15541 2xPhospho [S84(100); S85(100)]	0	2804.11	14612207		High	High	3.342e-05	5.494e-06	4.93	104.51
FALSE	High	[K].ACSPCSSQSSSSGICTDFWDLLVK.[L]	3xCarbamidomethyl [C2; C5; C15]; 1xPhospho [S3(100)]	3.32865e-08	3.14791e-05	1	1	1	Q7Z6Z7	Q7Z6Z7 [3371-3394]	Q7Z6Z7 1xPhospho [S3373(100)]	0	2772.14		No Quan Values	High	High	3.342e-05	3.325e-08	5.14
FALSE	High	[K].ADAASSLTVDVTPPTAK.[A]	1xPhospho [T12(100)]	1.01956e-06	3.14791e-05	1	1	4	Q9H8Y8	Q9H8Y8 [404-420]	Q9H8Y8 1xPhospho [T415(100)]	0	1723.81	3.7132e+06		High	High	3.342e-05	8.463e-07	4.78	88.26
FALSE	High	[K].ADEESDSQMSPSHSSTDDHSNWFIIGSK.[T]	1xDeamidated [Q8]; 1xOxidation [M9]; 1xPhospho [S/T]	6.60131e-10	3.14791e-05	1	1	3	Q8NEM7	Q8NEM7 [372-399]		0	3191.24	3.4311e+06		High	High	3.342e-05	8.139e-10	6.33	92.3
FALSE	High	[K].ADEESDSQMSPSHSSTDDHSNWFIIGSK.[T]	1xPhospho [S10(94.9)]	1.21788e-05	3.14791e-05	1	1	2	Q8NEM7	Q8NEM7 [372-399]	Q8NEM7 1xPhospho [S381(94.9)]	0	3174.26	713280		High	High	3.342e-05	8.874e-06	3.78	95.78
FALSE	High	[K].ADEESDSQMSPSHSSTDDHSNWFIIGSK.[T]	1xOxidation [M9]; 1xPhospho [S5(95.1)]	0.00183913	0.00019834	1	1	2	Q8NEM7	Q8NEM7 [372-399]	Q8NEM7 1xPhospho [S376(95.1)]	0	3190.26	5.43567e+06		High	High	0.0001516	0.0009948	3.36	92.3
FALSE	High	[K].ADEESDSQMSPSHSSTDDHSNWFIIGSK.[T]	1xOxidation [M9]; 2xPhospho [S/T]	0.00129397	0.00019834	1	1	1	Q8NEM7	Q8NEM7 [372-399]		0	3270.22		No Quan Values	High	High	0.0001516	0.0007186	1.92
FALSE	High	[K].ADEPSSEESDLEIDK.[E]	3xPhospho [S5(100); S6(100); S9(100)]	3.45866e-05	3.14791e-05	2	2	24	Q8IZP2; P50502	Q8IZP2 [67-81]; P50502 [71-85]	Q8IZP2 3xPhospho [S71(100); S72(100); S75(100)]; P50502 3xPhospho [S75(100); S76(100); S79(100)]	0	1903.62	1.62852e+07	Shared	High	High	3.342e-05	2.386e-05	5.3	71.79
FALSE	High	[K].ADEPSSEESDLEIDK.[E]	2xPhospho [S6(100); S9(100)]	3.55406e-07	3.14791e-05	2	2	9	Q8IZP2; P50502	Q8IZP2 [67-81]; P50502 [71-85]	Q8IZP2 2xPhospho [S72(100); S75(100)]; P50502 2xPhospho [S76(100); S79(100)]	0	1823.65	7.1319e+07	Shared	High	High	3.342e-05	3.126e-07	3.98	68.75
FALSE	High	[K].ADEPSSEESDLEIDK.[E]	1xPhospho [S9(100)]	2.86341e-07	3.14791e-05	2	2	3	Q8IZP2; P50502	Q8IZP2 [67-81]; P50502 [71-85]	Q8IZP2 1xPhospho [S75(100)]; P50502 1xPhospho [S79(100)]	0	1743.68	6.2401e+06	Shared	High	High	3.342e-05	2.544e-07	5	65.33
FALSE	High	[K].ADGATSDDLDLHDDR.[L]	1xPhospho [S6(100)]	2.50859e-07	3.14791e-05	1	1	2	Q07157	Q07157 [805-819]	Q07157 1xPhospho [S810(100)]	0	1695.65	1.04693e+06		High	High	3.342e-05	2.245e-07	3.99	52.06
FALSE	High	[K].ADGATSDDLDLHDDRLSYLSAPGSEYSMYSTDSR.[H]	1xOxidation [M28]; 2xPhospho [T5(99.5); S/Y/T]	0.000259408	7.57875e-05	1	1	1	Q07157	Q07157 [805-838]	Q07157 2xPhospho [T809(99.5); S/Y/T]	1	3886.53	241706		High	High	5.798e-05	0.0001616	3.25	101.8
FALSE	High	[K].ADGEDAGAESNEEAPGEPSAGSSEEAPGEPSAGSSEEAPGER.[S]	1xPhospho [S10(100)]	5.93491e-09	3.14791e-05	1	1	1	Q8N8A6	Q8N8A6 [94-135]	Q8N8A6 1xPhospho [S103(100)]	0	4080.59	6.36885e+06		High	High	3.342e-05	6.484e-09	4.81	62.63
FALSE	High	[K].ADGPPGPHDGGDRPSAEAR.[Q]	1xPhospho [S15(100)]	0.0190113	0.000904376	1	1	1	Q4KMP7	Q4KMP7 [785-803]	Q4KMP7 1xPhospho [S799(100)]	0	1938.81	152050		High	High	0.0005432	0.00865	1.9	30.16
FALSE	High	[K].ADLIPYQDSPEGPDHSSASSGVPNPPK.[A]	1xDeamidated [Q7]; 1xPhospho [S9(100)]	0.000154038	3.14791e-05	1	1	1	Q8WUA4	Q8WUA4 [757-783]	Q8WUA4 1xPhospho [S765(100)]	0	2843.24		No Quan Values	High	High	3.342e-05	9.826e-05	3.56
FALSE	High	[K].ADMTASGSPDYGQPHK.[I]	1xOxidation [M3]; 1xPhospho [S8(100)]	0.000464678	7.57875e-05	1	1	2	Q01543	Q01543 [32-47]	Q01543 1xPhospho [S39(100)]	0	1757.68	276191		High	High	5.798e-05	0.0002803	2.03	28.57
FALSE	High	[K].ADRDQSPFSK.[I]	1xPhospho [S6(100)]	0.124913	0.00428433	1	1	2	Q13427	Q13427 [682-691]	Q13427 1xPhospho [S687(100)]	1	1230.52	776381		High	High	0.002511	0.05755	1.38	27.17
FALSE	High	[K].ADREVQAEQPSSSSPR.[R]	1xPhospho [S]	0.00128268	0.00019834	1	1	1	Q9Y388	Q9Y388 [175-190]		1	1823.79	791213		High	High	0.0001516	0.0007147	3.77	27.99
FALSE	High	[K].ADSDGAKPEPVAMAR.[S]	1xOxidation [M13]; 1xPhospho [S3(100)]	1.27664e-06	3.14791e-05	1	1	7	Q7Z4V5	Q7Z4V5 [238-252]	Q7Z4V5 1xPhospho [S240(100)]	0	1610.69	1.21512e+08		High	High	3.342e-05	1.047e-06	4.16	33.11
FALSE	High	[K].ADSDGAKPEPVAMAR.[S]	1xPhospho [S3(100)]	3.04576e-07	3.14791e-05	1	1	7	Q7Z4V5	Q7Z4V5 [238-252]	Q7Z4V5 1xPhospho [S240(100)]	0	1594.69	4.46946e+07		High	High	3.342e-05	2.704e-07	4.19	48.6
FALSE	High	[K].ADSLLAVVK.[R]	1xPhospho [S3(100)]	0.00135812	0.00019834	2	2	1	Q15424; Q14151	Q15424 [286-294]; Q14151 [285-293]	Q15424 1xPhospho [S288(100)]; Q14151 1xPhospho [S287(100)]	0	995.517	1.02516e+06	Shared	High	High	0.0001516	0.0007523	2.87	96.06
FALSE	High	[K].ADSPPPSYPTQQAEQAPNTCECHVCK.[Q]	3xCarbamidomethyl [C20; C22; C25]; 1xPhospho [S3(100)]	8.4407e-08	3.14791e-05	1	1	1	P78312	P78312 [391-416]	P78312 1xPhospho [S393(100)]	0	3052.23	341471		High	High	3.342e-05	8.03e-08	3.61	58.76
FALSE	High	[K].ADSPVNGLPK.[G]	1xPhospho [S3(100)]	0.000260473	7.57875e-05	1	1	1	Q96S94	Q96S94 [367-376]	Q96S94 1xPhospho [S369(100)]	0	1077.5	911040		High	High	5.798e-05	0.0001627	2.67	54.6
FALSE	High	[K].ADSPVNGLPK.[G]	1xDeamidated [N6]; 1xPhospho [S3(100)]	0.000623518	0.000118178	1	1	1	Q96S94	Q96S94 [367-376]	Q96S94 1xPhospho [S369(100)]	0	1078.48	1.62077e+06		High	High	0.000108	0.0003688	3.21	59.51
FALSE	High	[K].ADTEGKSPSHSSSNRPFTPPTSTGGSK.[S]	1xPhospho [T/S]	4.29031e-06	3.14791e-05	1	1	1	Q15648	Q15648 [1015-1041]		1	2797.24	1.25873e+06		High	High	3.342e-05	3.3e-06	3.37	40.3
FALSE	High	[K].ADTEGKSPSHSSSNRPFTPPTSTGGSK.[S]	2xPhospho [S7(100); T18(99.1)]	0.00110204	0.00019834	1	1	3	Q15648	Q15648 [1015-1041]	Q15648 2xPhospho [S1021(100); T1032(99.1)]	1	2877.21	2.79745e+06		High	High	0.0001516	0.000622	3.44	44.65
FALSE	High	[K].ADTPGPEDGGVK.[A]	1xPhospho [T3(100)]	0.0739666	0.00262196	1	1	1	O14686	O14686 [1841-1852]	O14686 1xPhospho [T1843(100)]	0	1222.5	530994		High	High	0.001515	0.03335	1.79	33.91
FALSE	High	[K].ADTSQEICSPR.[L]	1xCarbamidomethyl [C8]; 1xPhospho [S9(100)]	3.25338e-05	3.14791e-05	1	1	2	P52948	P52948 [1020-1030]	P52948 1xPhospho [S1028(100)]	0	1343.53	1.34231e+06		High	High	3.342e-05	2.252e-05	3.1	33.95
FALSE	High	[K].ADTTTPTPTAILAPGSPASPPGSLEPK.[A]	2xPhospho [S16(100); S19(99.4)]	2.71583e-07	3.14791e-05	1	1	3	P25440	P25440 [283-309]	P25440 2xPhospho [S298(100); S301(99.4)]	0	2734.26	16334864		High	High	3.342e-05	2.424e-07	4.63	111.51
FALSE	High	[K].ADTTTPTPTAILAPGSPASPPGSLEPK.[A]	1xPhospho [S19(100)]	4.3804e-10	3.14791e-05	1	1	6	P25440	P25440 [283-309]	P25440 1xPhospho [S301(100)]	0	2654.3	24419789		High	High	3.342e-05	5.509e-10	5.66	107.54
FALSE	High	[K].ADVGRLSPEVK.[A]	1xPhospho [S7(100)]	0.00178045	0.00019834	1	1	2	P49815	P49815 [1405-1415]	P49815 1xPhospho [S1411(100)]	1	1250.61	1.45911e+07		High	High	0.0001516	0.0009648	2.75	53.01
FALSE	High	[K].ADVLEAHEAEAEEPEAGKSEAEDDEDEVDDLPSSR.[R]	1xPhospho [S19(100)]	0.00143871	0.00019834	1	1	1	Q8IVT5	Q8IVT5 [551-585]	Q8IVT5 1xPhospho [S569(100)]	1	3863.58	702494		High	High	0.0001516	0.0007921	2.89	82.64
FALSE	High	[K].ADVQAPVSPSETSQANPYSEGQFLDEHHSVNFHLGLK.[E]	1xDeamidated [N31]; 1xPhospho [S13(96.8)]	0.179302	0.00562786	1	1	1	Q5UIP0	Q5UIP0 [1765-1801]	Q5UIP0 1xPhospho [S1777(96.8)]	0	4116.86		No Quan Values	High	High	0.003267	0.08566	2.45
FALSE	High	[K].AEAAAAPTVAPGPAQPGHVSPTPATTSPGEK.[G]	1xPhospho [S20(99.5)]	7.94456e-10	3.14791e-05	1	1	2	Q9Y6R0	Q9Y6R0 [244-274]	Q9Y6R0 1xPhospho [S263(99.5)]	0	2945.4	7.65015e+06		High	High	3.342e-05	9.681e-10	5.61	70.58
FALSE	High	[K].AEAAAAPTVAPGPAQPGHVSPTPATTSPGEK.[G]	2xPhospho [T22(97.7); T/S]	0.00170039	0.00019834	1	1	1	Q9Y6R0	Q9Y6R0 [244-274]	Q9Y6R0 2xPhospho [T265(97.7); T/S]	0	3025.37		No Quan Values	High	High	0.0001516	0.0009226	2.48
FALSE	High	[K].AEAGAGSATEFQFR.[G]	1xPhospho [S7(100)]	1.15951e-07	3.14791e-05	1	2	4	P46783	P46783 [140-153]	P46783 1xPhospho [S146(100)]	0	1521.64	1.50854e+06		High	High	3.342e-05	1.084e-07	3.86	80.8
FALSE	High	[K].AEAPAGPALGLPSPEAESGVDR.[G]	1xPhospho [S13(100)]	1.16153e-10	3.14791e-05	1	1	3	Q53F19	Q53F19 [13-34]	Q53F19 1xPhospho [S25(100)]	0	2171	7796731		High	High	3.342e-05	1.566e-10	5.06	97.67
FALSE	High	[K].AEAPAGPALGLPSPEAESGVDRGEPEPMEVEEGELEIVPVRR.[S]	1xPhospho [S]	0.000142213	3.14791e-05	1	1	1	Q53F19	Q53F19 [13-54]		2	4446.12		No Quan Values	High	High	3.342e-05	9.1e-05	3
FALSE	High	[K].AEAPAGPALGLPSPEAESGVDRGEPEPMEVEEGELEIVPVRR.[S]	1xOxidation [M28]; 1xPhospho [S]	6.80038e-08	3.14791e-05	1	1	1	Q53F19	Q53F19 [13-54]		2	4462.11	737571		High	High	3.342e-05	6.532e-08	4.19	114.58
FALSE	High	[K].AEAPSSPDVAPAGK.[E]	1xPhospho [S6(100)]	2.51299e-05	3.14791e-05	1	1	2	Q9P1Y6	Q9P1Y6 [1355-1368]	Q9P1Y6 1xPhospho [S1360(100)]	0	1376.61	1.05379e+07		High	High	3.342e-05	1.759e-05	2.95	42.39
FALSE	High	[K].AEAPSSPDVAPAGKEDSPSASGR.[V]	2xPhospho [S6(100); S17(100)]	5.55502e-09	3.14791e-05	1	1	1	Q9P1Y6	Q9P1Y6 [1355-1377]	Q9P1Y6 2xPhospho [S1360(100); S1371(100)]	1	2342.95	2.50816e+06		High	High	3.342e-05	6.111e-09	4.84	47.21
FALSE	High	[K].AEAPSSPDVAPAGKEDSPSASGR.[V]	1xPhospho [S17(99.2)]	1.31267e-08	3.14791e-05	1	1	2	Q9P1Y6	Q9P1Y6 [1355-1377]	Q9P1Y6 1xPhospho [S1371(99.2)]	1	2262.99	1.26345e+06		High	High	3.342e-05	1.375e-08	4.89	46.77
FALSE	High	[K].AEDEALLSEEDDPIDR.[R]	1xPhospho [S8(100)]	8.87261e-06	3.14791e-05	1	1	1	Q04721	Q04721 [1771-1786]	Q04721 1xPhospho [S1778(100)]	0	1896.77	1.87324e+06		High	High	3.342e-05	6.574e-06	4.58	90.11
FALSE	High	[K].AEDGATPSPSNETPK.[K]	1xDeamidated [N11]; 1xPhospho [S8(99.7)]	1.11045e-05	3.14791e-05	1	1	1	P29966	P29966 [138-152]	P29966 1xPhospho [S145(99.7)]	0	1581.63	1.22483e+06		High	High	3.342e-05	8.135e-06	3.97	38.71
FALSE	High	[K].AEDGATPSPSNETPK.[K]	1xPhospho [S8(99.6)]	9.67021e-07	3.14791e-05	1	1	10	P29966	P29966 [138-152]	P29966 1xPhospho [S145(99.6)]	0	1580.65	1.45999e+08		High	High	3.342e-05	8.068e-07	5.02	31.2
FALSE	High	[K].AEDGATPSPSNETPK.[K]	2xPhospho [T6(100); S8(100)]	0.000948894	0.000118178	1	1	1	P29966	P29966 [138-152]	P29966 2xPhospho [T143(100); S145(100)]	0	1660.61	783791		High	High	0.000108	0.000541	3.41	34.99
FALSE	High	[K].AEDGATPSPSNETPKK.[K]	1xPhospho [T13(99.5)]	0.00182214	0.00019834	1	1	1	P29966	P29966 [138-153]	P29966 1xPhospho [T150(99.5)]	1	1708.74	151831		High	High	0.0001516	0.0009866	2.71	25.45
FALSE	High	[K].AEDKPSTDLSAPVNGEATSQKGESAEDK.[E]	2xDeamidated [N14; Q20]; 1xPhospho [T/S]	3.7261e-06	3.14791e-05	1	1	2	Q7Z4V5	Q7Z4V5 [590-617]		1	2943.26		No Quan Values	High	High	3.342e-05	2.886e-06	3.89
FALSE	High	[K].AEDKPSTDLSAPVNGEATSQKGESAEDK.[E]	1xDeamidated [N14]; 1xPhospho [S24(100)]	6.96808e-12	3.14791e-05	1	1	2	Q7Z4V5	Q7Z4V5 [590-617]	Q7Z4V5 1xPhospho [S613(100)]	1	2942.28	888565		High	High	3.342e-05	1.094e-11	5.46	53.97
FALSE	High	[K].AEDMLSEDTDADRGSDPGTSPPHLSTCGLGTGEESR.[Q]	1xCarbamidomethyl [C27]; 1xOxidation [M4]; 1xPhospho [S6(99)]	1.20645e-07	3.14791e-05	1	1	1	Q9Y3S1	Q9Y3S1 [1257-1292]	Q9Y3S1 1xPhospho [S1262(99)]	1	3843.56	640111		High	High	3.342e-05	1.123e-07	5.39	79.83
FALSE	High	[K].AEDSDSEPEPEDNVR.[L]	1xPhospho [S4(100)]	4.2646e-05	3.14791e-05	1	1	1	Q9H0D6	Q9H0D6 [496-510]	Q9H0D6 1xPhospho [S499(100)]	0	1768.65	1.22384e+06		High	High	3.342e-05	2.905e-05	3.25	41.27
FALSE	High	[K].AEEAKDEPPSEGEAEEEEK.[D]	1xPhospho [S10(100)]	1.74587e-06	3.14791e-05	1	1	3	P07196	P07196 [463-481]	P07196 1xPhospho [S472(100)]	1	2182.85	2.64856e+06		High	High	3.342e-05	1.409e-06	5.31	37.42
FALSE	High	[K].AEEDEILNRSPR.[N]	1xDeamidated [N8]; 1xPhospho [S10(100)]	1.65653e-05	3.14791e-05	1	1	6	P27824	P27824 [574-585]	P27824 1xPhospho [S583(100)]	1	1509.66	8.24675e+07		High	High	3.342e-05	1.188e-05	2.68	55.23
FALSE	High	[K].AEEDEILNRSPR.[N]	1xPhospho [S10(100)]	2.63704e-05	3.14791e-05	1	1	8	P27824	P27824 [574-585]	P27824 1xPhospho [S583(100)]	1	1508.67	3.76642e+08		High	High	3.342e-05	1.84e-05	2.48	52.05
FALSE	High	[K].AEEDPEAADSGEPQNKRTPDLPEEEYVK.[E]	1xPhospho [T18(100)]	4.56327e-06	3.14791e-05	1	1	1	Q9NYB0	Q9NYB0 [213-240]	Q9NYB0 1xPhospho [T230(100)]	2	3223.4	1.10048e+06		High	High	3.342e-05	3.502e-06	4.56	72.36
FALSE	High	[K].AEEKSPISINVK.[T]	1xDeamidated [N10]; 1xPhospho [S5(100)]	0.000103883	3.14791e-05	1	1	1	Q9UK58	Q9UK58 [348-359]	Q9UK58 1xPhospho [S352(100)]	1	1395.68		No Quan Values	High	High	3.342e-05	6.755e-05	3.26
FALSE	High	[K].AEEKSPISINVK.[T]	1xPhospho [S5(100)]	2.18806e-07	3.14791e-05	1	1	3	Q9UK58	Q9UK58 [348-359]	Q9UK58 1xPhospho [S352(100)]	1	1394.69	8302601		High	High	3.342e-05	1.978e-07	4.89	60.24
FALSE	High	[K].AEENTDQASPQEDYAGFER.[L]	1xDeamidated [N4]; 1xPhospho [S9(100)]	4.69347e-05	3.14791e-05	1	1	1	Q9NU22	Q9NU22 [4530-4548]	Q9NU22 1xPhospho [S4538(100)]	0	2237.85	385352		High	High	3.342e-05	3.184e-05	2.93	71.03
FALSE	High	[K].AEENTDQASPQEDYAGFER.[L]	1xPhospho [S9(100)]	1.7309e-05	3.14791e-05	1	1	2	Q9NU22	Q9NU22 [4530-4548]	Q9NU22 1xPhospho [S4538(100)]	0	2236.87	9974614		High	High	3.342e-05	1.235e-05	4.82	69.76
FALSE	High	[K].AEEPPSQLDQDTQVQDMDEGSDDEEEGQK.[V]	1xDeamidated [Q10]; 1xOxidation [M17]; 1xPhospho [S21(100)]	3.42382e-11	3.14791e-05	1	1	3	Q15459	Q15459 [339-367]	Q15459 1xPhospho [S359(100)]	0	3346.26	4306908		High	High	3.342e-05	4.93e-11	6.76	65.45
FALSE	High	[K].AEEPPSQLDQDTQVQDMDEGSDDEEEGQK.[V]	1xOxidation [M17]; 1xPhospho [S21(100)]	4.0687e-12	3.14791e-05	1	1	7	Q15459	Q15459 [339-367]	Q15459 1xPhospho [S359(100)]	0	3345.27	102667703		High	High	3.342e-05	6.589e-12	7.55	62.97
FALSE	High	[K].AEEPPSQLDQDTQVQDMDEGSDDEEEGQK.[V]	1xDeamidated [Q10]; 1xPhospho [S21(100)]	1.04828e-08	3.14791e-05	1	1	1	Q15459	Q15459 [339-367]	Q15459 1xPhospho [S359(100)]	0	3330.26		No Quan Values	High	High	3.342e-05	1.113e-08	5.14
FALSE	High	[K].AEEPPSQLDQDTQVQDMDEGSDDEEEGQK.[V]	1xPhospho [S21(100)]	1.33911e-12	3.14791e-05	1	1	5	Q15459	Q15459 [339-367]	Q15459 1xPhospho [S359(100)]	0	3329.28	22202896		High	High	3.342e-05	2.296e-12	7.6	74.38
FALSE	High	[K].AEEQQLPPPLSPPSPSTPNHR.[R]	1xPhospho [S/T]	6.6063e-06	3.14791e-05	1	1	4	Q6WCQ1	Q6WCQ1 [279-299]		0	2359.11	2.30203e+06		High	High	3.342e-05	4.961e-06	4.47	85.36
FALSE	High	[K].AEEQQLPPPLSPPSPSTPNHR.[R]	2xPhospho [S11(100); S14(98.9)]	3.77432e-05	3.14791e-05	1	1	3	Q6WCQ1	Q6WCQ1 [279-299]	Q6WCQ1 2xPhospho [S289(100); S292(98.9)]	0	2439.07	1.45229e+06		High	High	3.342e-05	2.593e-05	4.37	85.61
FALSE	High	[K].AEESMGIGSEEKPGTGRDEAEMSPVVER.[K]	2xOxidation [M5; M22]; 1xPhospho [S23(100)]	0.000265866	7.57875e-05	1	1	2	A6NDB9	A6NDB9 [398-425]	A6NDB9 1xPhospho [S420(100)]	1	3089.31	369839		High	High	5.798e-05	0.0001657	2.78	50.63
FALSE	High	[K].AEFAEYASVDR.[N]	1xPhospho [Y6(100)]	0.00113088	0.00019834	1	1	1	Q9NWQ8	Q9NWQ8 [222-232]	Q9NWQ8 1xPhospho [Y227(100)]	0	1337.54	846574		High	High	0.0001516	0.0006371	1.88	64.12
FALSE	High	[K].AEFIPQLESEDDTSYFDTR.[S]	1xPhospho [S9(100)]	0.00359497	0.000312341	1	2	1	Q6P0Q8	Q6P0Q8 [798-816]	Q6P0Q8 1xPhospho [S806(100)]	0	2342.97	77444.9		High	High	0.0002137	0.001837	2.01	117.82
FALSE	High	[K].AEFTSPPSLFK.[T]	1xPhospho [S5(100)]	0.000511	7.57875e-05	1	1	5	Q6UN15	Q6UN15 [255-265]	Q6UN15 1xPhospho [S259(100)]	0	1303.6	6116761		High	High	5.798e-05	0.000306	2.75	109.85
FALSE	High	[K].AEGEEEMDTGADDQDGDAAQHPEEHSEEQQQSVEEK.[D]	1xOxidation [M7]; 1xPhospho [S32(100)]	4.86381e-08	3.14791e-05	1	1	1	Q9NU22	Q9NU22 [4951-4986]	Q9NU22 1xPhospho [S4982(100)]	0	4080.53	1.1552e+06		High	High	3.342e-05	4.758e-08	5.3	38.48
FALSE	High	[K].AEGEPQEESPLK.[S]	1xPhospho [S9(100)]	0.00150448	0.00019834	1	1	2	Q9NYF8	Q9NYF8 [169-180]	Q9NYF8 1xPhospho [S177(100)]	0	1393.59	72423488		High	High	0.0001516	0.000827	2.59	42.61
FALSE	High	[K].AEGEPQEESPLK.[S]	1xDeamidated [Q6]; 1xPhospho [S9(100)]	0.00163938	0.00019834	1	1	1	Q9NYF8	Q9NYF8 [169-180]	Q9NYF8 1xPhospho [S177(100)]	0	1394.57	7785396		High	High	0.0001516	0.0008941	2.59	44.73
FALSE	High	[K].AEKPPLSASSPQQRPPEPETGESAGTSR.[A]	1xPhospho [S/T]	0.000146466	3.14791e-05	1	1	1	Q9Y3Q8	Q9Y3Q8 [181-208]		0	2971.38	898384		High	High	3.342e-05	9.373e-05	1.79	55.73
FALSE	High	[K].AELASPLNEADGHR.[G]	1xPhospho [S5(100)]	3.00244e-06	3.14791e-05	1	1	2	Q9BXC9	Q9BXC9 [361-374]	Q9BXC9 1xPhospho [S365(100)]	0	1559.68	1.38919e+06		High	High	3.342e-05	2.358e-06	4.1	63.92
FALSE	High	[K].AELEEMEEVHPSDEEEEDATK.[A]	1xOxidation [M6]; 1xPhospho [S12(100)]	1.86798e-08	3.14791e-05	1	1	1	P78559	P78559 [656-676]	P78559 1xPhospho [S667(100)]	0	2541.97	12365157		High	High	3.342e-05	1.92e-08	5.65	57.35
FALSE	High	[K].AELEEMEEVHPSDEEEEDATK.[A]	1xPhospho [S12(100)]	2.30211e-05	3.14791e-05	1	1	1	P78559	P78559 [656-676]	P78559 1xPhospho [S667(100)]	0	2525.97	4358848		High	High	3.342e-05	1.619e-05	2.62	74.96
FALSE	High	[K].AELLQSDENGIPSSPQK.[V]	1xDeamidated [N9]; 1xPhospho [S14(99.1)]	0.0270233	0.00112148	1	1	1	Q14542	Q14542 [239-255]	Q14542 1xPhospho [S252(99.1)]	0	1893.85	3178374		High	High	0.0006428	0.01209	2.19	76.78
FALSE	High	[K].AENAEGQTPAIGPDGEPLDETSQMSDLPVK.[V]	1xOxidation [M24]; 2xPhospho [S22(99.4); S25(100)]	2.04022e-08	3.14791e-05	1	1	2	P51532	P51532 [589-618]	P51532 2xPhospho [S610(99.4); S613(100)]	0	3272.36	2.31724e+06		High	High	3.342e-05	2.091e-08	4.77	99.23
FALSE	High	[K].AENAEGQTPAIGPDGEPLDETSQMSDLPVK.[V]	1xOxidation [M24]; 1xPhospho [S25(97.2)]	1.36393e-06	3.14791e-05	1	1	1	P51532	P51532 [589-618]	P51532 1xPhospho [S613(97.2)]	0	3192.39	2.22822e+06		High	High	3.342e-05	1.117e-06	4.42	96.51
FALSE	High	[K].AEPASPDSPKGSSETETEPPVALAPGPAPTR.[C]	3xPhospho [S5(100); S8(98.3); S/T]	0.000113133	3.14791e-05	1	1	1	P11474	P11474 [15-45]	P11474 3xPhospho [S19(100); S22(98.3); S/T]	1	3283.38		No Quan Values	High	High	3.342e-05	7.319e-05	3.19
FALSE	High	[K].AEPMPSASSAPPASSLYSSPVNSSAPLAEDIDPELAR.[Y]	1xOxidation [M4]; 1xPhospho [S/Y]	1.18536e-07	3.14791e-05	1	1	1	O14964	O14964 [292-328]		0	3807.73	562632		High	High	3.342e-05	1.105e-07	4.07	119.67
FALSE	High	[K].AEPSEVDMNSPK.[S]	1xOxidation [M8]; 1xPhospho [S10(100)]	1.44563e-05	3.14791e-05	1	1	1	Q9NR30	Q9NR30 [62-73]	Q9NR30 1xPhospho [S71(100)]	0	1399.54	2220701		High	High	3.342e-05	1.042e-05	3.82	29.49
FALSE	High	[K].AEPYETSQGKGTPR.[G]	1xPhospho [T12(100)]	0.00845335	0.000457524	1	1	1	Q86UE8	Q86UE8 [67-80]	Q86UE8 1xPhospho [T78(100)]	1	1600.7	274075		High	High	0.0002935	0.004039	2.55	29.13
FALSE	High	[K].AEQDASIPPGTHEALLQTALSPPPPPTRPVSPPQK.[A]	1xDeamidated [Q17]; 1xPhospho [T/S]	9.79897e-07	3.14791e-05	1	1	1	Q9UGP5	Q9UGP5 [147-181]		0	3705.85		No Quan Values	High	High	3.342e-05	8.163e-07	4.73
FALSE	High	[K].AEQDASIPPGTHEALLQTALSPPPPPTRPVSPPQK.[A]	1xPhospho [T/S]	0.0112857	0.000609496	1	1	1	Q9UGP5	Q9UGP5 [147-181]		0	3704.87	1.5085e+06		High	High	0.000379	0.005304	2.15	102.65
FALSE	High	[K].AEQGSEEEGEGEEEEEEGGESK.[A]	1xPhospho [S5(100)]	8.25662e-08	3.14791e-05	1	1	3	Q8NE71	Q8NE71 [224-245]	Q8NE71 1xPhospho [S228(100)]	0	2433.86	7.89292e+06		High	High	3.342e-05	7.853e-08	3.33	32.83
FALSE	High	[K].AERTSPSSPAPLPHQEATPR.[A]	2xPhospho [S7(99.4); T/S]	5.41862e-06	3.14791e-05	1	1	1	P04920	P04920 [166-185]	P04920 2xPhospho [S172(99.4); T/S]	1	2289.01	545502		High	High	3.342e-05	4.116e-06	3.32	51.14
FALSE	High	[K].AERTSPSSPAPLPHQEATPR.[A]	1xPhospho [T/S]	8.97186e-07	3.14791e-05	1	1	1	P04920	P04920 [166-185]		1	2209.04	520607		High	High	3.342e-05	7.513e-07	4.29	49.43
FALSE	High	[K].AESDGEEKEEVKEELGRPATLLWLIQK.[L]	1xPhospho [S3(100)]	2.74156e-08	3.14791e-05	1	1	1	O75691	O75691 [2599-2625]	O75691 1xPhospho [S2601(100)]	2	3177.57	872245		High	High	3.342e-05	2.763e-08	5.49	121.43
FALSE	High	[K].AESEEMETSQAGSK.[D]	1xOxidation [M6]; 1xPhospho [S3(100)]	5.0163e-08	3.14791e-05	1	1	3	P34932	P34932 [544-557]	P34932 1xPhospho [S546(100)]	0	1579.58	1.06335e+06		High	High	3.342e-05	4.898e-08	4.91	19.8
FALSE	High	[K].AESPAEKVPEESVLPLVQK.[S]	1xPhospho [S3(100)]	8.78244e-08	3.14791e-05	1	1	3	Q9UKV3	Q9UKV3 [488-506]	Q9UKV3 1xPhospho [S490(100)]	1	2130.07	1.93589e+06		High	High	3.342e-05	8.324e-08	5.24	99.98
FALSE	High	[K].AETEEAEEPEEDGEEHVCVSASK.[H]	1xCarbamidomethyl [C18]; 1xPhospho [T3(100)]	2.92121e-11	3.14791e-05	1	1	1	P46821	P46821 [946-968]	P46821 1xPhospho [T948(100)]	0	2641.01	1.6325e+06		High	High	3.342e-05	4.245e-11	5.29	56.8
FALSE	High	[K].AETPTESVSEPEVATK.[Q]	1xPhospho [T3(100)]	7.79238e-05	3.14791e-05	1	1	2	P18858	P18858 [193-208]	P18858 1xPhospho [T195(100)]	0	1754.77	2.72352e+06		High	High	3.342e-05	5.142e-05	2.97	60.15
FALSE	High	[K].AETSEGSGSAPAVPEASASPK.[Q]	1xPhospho [S19(99.3)]	6.17054e-05	3.14791e-05	1	1	1	P51608	P51608 [62-82]	P51608 1xPhospho [S80(99.3)]	0	2009.87	3.18403e+06		High	High	3.342e-05	4.123e-05	3.25	53.29
FALSE	High	[K].AEVPGATGGDSPHLQPAEPPGEPR.[R]	1xDeamidated [Q15]; 1xPhospho [S11(100)]	2.542e-07	3.14791e-05	1	1	2	Q9P2K5	Q9P2K5 [7-30]	Q9P2K5 1xPhospho [S17(100)]	0	2447.09	4728062		High	High	3.342e-05	2.278e-07	4.18	76.88
FALSE	High	[K].AEVPGATGGDSPHLQPAEPPGEPR.[R]	1xPhospho [S11(100)]	1.62833e-07	3.14791e-05	1	1	4	Q9P2K5	Q9P2K5 [7-30]	Q9P2K5 1xPhospho [S17(100)]	0	2446.1	2.03784e+07		High	High	3.342e-05	1.493e-07	3.61	74.04
FALSE	High	[K].AEVYGSENESER.[N]	1xPhospho [S6(100)]	4.30194e-05	3.14791e-05	1	1	1	Q9BVS4	Q9BVS4 [345-356]	Q9BVS4 1xPhospho [S350(100)]	0	1449.55	3514089		High	High	3.342e-05	2.933e-05	2.4	34.01
FALSE	High	[K].AFEEDIETPPTR.[N]	1xPhospho [T8(100)]	0.0133881	0.000758545	1	1	1	Q9P2D1	Q9P2D1 [2544-2555]	Q9P2D1 1xPhospho [T2551(100)]	0	1484.63	298890		High	High	0.0004622	0.006224	1.49	72.59
FALSE	High	[K].AFGPGLQGGSAGSPAR.[F]	1xPhospho [S13(100)]	2.74304e-05	3.14791e-05	1	1	3	P21333	P21333 [1072-1087]	P21333 1xPhospho [S1084(100)]	0	1509.68	1.3374e+06		High	High	3.342e-05	1.911e-05	4.23	65.8
FALSE	High	[K].AFHKPPPTSPK.[S]	1xPhospho [T/S]	0.0403206	0.00174357	1	1	3	Q6IPM2	Q6IPM2 [34-44]		0	1286.63	128922		High	High	0.001009	0.01802	1.22	24.69
FALSE	High	[K].AFLAELEQNSPK.[I]	1xPhospho [S10(100)]	0.000252068	7.57875e-05	1	1	1	Q9UPN3	Q9UPN3 [4512-4523]	Q9UPN3 1xPhospho [S4521(100)]	0	1426.66	624281		High	High	5.798e-05	0.0001573	2.59	94.6
FALSE	High	[K].AFMESPK.[Q]	1xOxidation [M3]; 1xPhospho [S5(100)]	0.00496991	0.000345759	1	1	1	P46013	P46013 [1675-1681]	P46013 1xPhospho [S1679(100)]	0	905.347	556121		High	High	0.0002312	0.00248	1.58	28.8
FALSE	High	[K].AFWMAIGGDRDEIEGLSSDEEH.[-]	1xOxidation [M4]; 2xPhospho [S17(100); S18(100)]	1.0523e-07	3.14791e-05	1	1	8	Q6PD74	Q6PD74 [294-315]	Q6PD74 2xPhospho [S310(100); S311(100)]	1	2640	17452380		High	High	3.342e-05	9.877e-08	5.85	113.18
FALSE	High	[K].AFWMAIGGDRDEIEGLSSDEEH.[-]	1xOxidation [M4]; 1xPhospho [S]	2.76126e-06	3.14791e-05	1	1	1	Q6PD74	Q6PD74 [294-315]		1	2560.03	1.86795e+06		High	High	3.342e-05	2.176e-06	4.39	109.38
FALSE	High	[K].AFYGSEEDEAK.[G]	1xPhospho [S5(100)]	0.000492335	7.57875e-05	1	1	2	Q13367	Q13367 [268-278]	Q13367 1xPhospho [S272(100)]	0	1325.49	1.12969e+06		High	High	5.798e-05	0.0002961	2.31	51.03
FALSE	High	[K].AGDNIPEEQPVASTPTTVSDGENKK.[D]	1xPhospho [S19(100)]	7.29256e-07	3.14791e-05	1	1	2	Q9Y320	Q9Y320 [270-294]	Q9Y320 1xPhospho [S288(100)]	1	2664.2	1.09234e+07		High	High	3.342e-05	6.164e-07	5.5	65.42
FALSE	High	[K].AGDNIPEEQPVASTPTTVSDGENKK.[D]	2xDeamidated [Q9; N23]; 1xPhospho [T/S]	0.0788206	0.00280154	1	1	1	Q9Y320	Q9Y320 [270-294]		1	2666.17		No Quan Values	High	High	0.001615	0.03552	2.01
FALSE	High	[K].AGEQQLSEPEDMEMEAGDTDDPPR.[I]	1xDeamidated [Q5]; 2xOxidation [M12; M14]; 1xPhospho [S7(100)]	2.92408e-06	3.14791e-05	1	1	1	Q93009	Q93009 [12-35]	Q93009 1xPhospho [S18(100)]	0	2760.02	1.1573e+06		High	High	3.342e-05	2.302e-06	4.17	61.39
FALSE	High	[K].AGEQQLSEPEDMEMEAGDTDDPPR.[I]	2xOxidation [M12; M14]; 1xPhospho [S7(100)]	1.64863e-06	3.14791e-05	1	1	5	Q93009	Q93009 [12-35]	Q93009 1xPhospho [S18(100)]	0	2759.03	21472132		High	High	3.342e-05	1.337e-06	3.24	59.28
FALSE	High	[K].AGEQQLSEPEDMEMEAGDTDDPPR.[I]	1xOxidation [M]; 1xPhospho [S7(100)]	2.57585e-07	3.14791e-05	1	1	8	Q93009	Q93009 [12-35]	Q93009 1xPhospho [S18(100)]	0	2743.04	9900280		High	High	3.342e-05	2.306e-07	2.91	79.23
FALSE	High	[K].AGEQQLSEPEDMEMEAGDTDDPPR.[I]	1xPhospho [S7(100)]	1.43929e-05	3.14791e-05	1	1	1	Q93009	Q93009 [12-35]	Q93009 1xPhospho [S18(100)]	0	2727.04		No Quan Values	High	High	3.342e-05	1.039e-05	2.46
FALSE	High	[K].AGGKPSQSPSQEAAGEAVLGAK.[T]	1xPhospho [S]	0.00750916	0.00042237	1	1	1	P00519	P00519 [910-931]		0	2120		No Quan Values	High	High	0.0002742	0.003621	2.2
FALSE	High	[K].AGGSAALSPSK.[K]	1xPhospho [S8(99.8)]	1.61981e-06	3.14791e-05	1	1	3	Q92522	Q92522 [24-34]	Q92522 1xPhospho [S31(99.8)]	0	1025.47	3471056		High	High	3.342e-05	1.315e-06	4.02	27.54
FALSE	High	[K].AGGSVESLR.[S]	1xPhospho [S4(100)]	0.00645207	0.00042237	1	1	1	O94885	O94885 [504-512]	O94885 1xPhospho [S507(100)]	0	955.424	665466		High	High	0.0002536	0.003143	2.43	39.97
FALSE	High	[K].AGHSDSDSGAELGPHPGGGAVYK.[A]	1xPhospho [S4(99.4)]	5.58478e-05	3.14791e-05	1	1	3	P57073	P57073 [181-203]	P57073 1xPhospho [S184(99.4)]	0	2245.95	632540		High	High	3.342e-05	3.756e-05	3.36	51.33
FALSE	High	[K].AGHSDSDSGAELGPHPGGGAVYK.[A]	3xPhospho [S4(100); S6(100); S8(100)]	5.88324e-05	3.14791e-05	1	1	1	P57073	P57073 [181-203]	P57073 3xPhospho [S184(100); S186(100); S188(100)]	0	2405.88	552787		High	High	3.342e-05	3.947e-05	3.38	63.11
FALSE	High	[K].AGHSDSDSGAELGPHPGGGAVYK.[A]	2xPhospho [S4(100); S6(98.6)]	0.0487841	0.00188038	1	1	1	P57073	P57073 [181-203]	P57073 2xPhospho [S184(100); S186(98.6)]	0	2325.92	356609		High	High	0.001084	0.02178	1.38	58.62
FALSE	High	[K].AGIPQHHPPMAQNLQYPDDSDDEK.[K]	1xOxidation [M10]; 1xPhospho [S20(100)]	1.32075e-11	3.14791e-05	1	1	2	Q15223	Q15223 [403-426]	Q15223 1xPhospho [S422(100)]	0	2799.17	2268652		High	High	3.342e-05	2.001e-11	6.18	60.79
FALSE	High	[K].AGLASPEEEDAVGKEPLK.[A]	1xPhospho [S5(100)]	2.12283e-08	3.14791e-05	1	1	1	Q9UNS1	Q9UNS1 [1145-1162]	Q9UNS1 1xPhospho [S1149(100)]	1	1919.9	7128309		High	High	3.342e-05	2.167e-08	4.25	74.55
FALSE	High	[K].AGLESGAEPGDGDSDTTK.[K]	2xPhospho [S5(100); S14(100)]	2.05403e-05	3.14791e-05	1	1	2	O60832	O60832 [481-498]	O60832 2xPhospho [S485(100); S494(100)]	0	1866.67	803056		High	High	3.342e-05	1.453e-05	2.62	47.25
FALSE	High	[K].AGLESGAEPGDGDSDTTK.[K]	1xPhospho [S14(99.6)]	1.85158e-08	3.14791e-05	1	1	5	O60832	O60832 [481-498]	O60832 1xPhospho [S494(99.6)]	0	1786.7	50709772		High	High	3.342e-05	1.91e-08	6.09	42.47
FALSE	High	[K].AGLESGAEPGDGDSDTTKK.[K]	1xPhospho [S14(99.4)]	8.78758e-09	3.14791e-05	1	1	2	O60832	O60832 [481-499]	O60832 1xPhospho [S494(99.4)]	1	1914.8	3.29636e+06		High	High	3.342e-05	9.436e-09	5.29	35.76
FALSE	High	[K].AGLQMKSPEK.[K]	1xDeamidated [Q4]; 1xOxidation [M5]; 1xPhospho [S7(100)]	0.00555997	0.000345759	1	1	1	Q9BRQ0	Q9BRQ0 [34-43]	Q9BRQ0 1xPhospho [S40(100)]	1	1185.52	191949		High	High	0.0002312	0.002741	1.99	22.77
FALSE	High	[K].AGMSSNQSISSPVLDAVPR.[T]	1xDeamidated [Q7]; 1xOxidation [M3]; 1xPhospho [S11(100)]	3.12784e-05	3.14791e-05	1	1	1	Q9UQ35	Q9UQ35 [1394-1412]	Q9UQ35 1xPhospho [S1404(100)]	0	2012.9	3273766		High	High	3.342e-05	2.168e-05	4.28	97.88
FALSE	High	[K].AGMSSNQSISSPVLDAVPR.[T]	1xOxidation [M3]; 1xPhospho [S11(100)]	1.09108e-05	3.14791e-05	1	1	1	Q9UQ35	Q9UQ35 [1394-1412]	Q9UQ35 1xPhospho [S1404(100)]	0	2011.92	22608980		High	High	3.342e-05	7.986e-06	4.15	95.96
FALSE	High	[K].AGMSSNQSISSPVLDAVPR.[T]	1xPhospho [S11(100)]	2.82278e-06	3.14791e-05	1	1	1	Q9UQ35	Q9UQ35 [1394-1412]	Q9UQ35 1xPhospho [S1404(100)]	0	1995.92	6460526		High	High	3.342e-05	2.224e-06	3.57	101.01
FALSE	High	[K].AGMSSNQSISSPVLDAVPRTPSR.[E]	1xOxidation [M3]; 2xPhospho [S11(99.5); T20(99.5)]	4.35861e-09	3.14791e-05	1	1	1	Q9UQ35	Q9UQ35 [1394-1416]	Q9UQ35 2xPhospho [S1404(99.5); T1413(99.5)]	1	2533.12	12199386		High	High	3.342e-05	4.855e-09	7.41	88.58
FALSE	High	[K].AGMSSNQSISSPVLDAVPRTPSR.[E]	2xPhospho [S11(99.5); T20(99.5)]	7.90042e-08	3.14791e-05	1	1	1	Q9UQ35	Q9UQ35 [1394-1416]	Q9UQ35 2xPhospho [S1404(99.5); T1413(99.5)]	1	2517.12	1.31734e+06		High	High	3.342e-05	7.543e-08	6.34	93.86
FALSE	High	[K].AGMSSNQSISSPVLDAVPRTPSR.[E]	1xOxidation [M3]; 1xPhospho [T20(99.7)]	1.25195e-10	3.14791e-05	1	1	1	Q9UQ35	Q9UQ35 [1394-1416]	Q9UQ35 1xPhospho [T1413(99.7)]	1	2453.15	4.18035e+06		High	High	3.342e-05	1.683e-10	7.24	85.63
FALSE	High	[K].AGMSSNQSISSPVLDAVPRTPSR.[E]	1xPhospho [T20(99.4)]	1.53634e-06	3.14791e-05	1	1	1	Q9UQ35	Q9UQ35 [1394-1416]	Q9UQ35 1xPhospho [T1413(99.4)]	1	2437.15	475654		High	High	3.342e-05	1.251e-06	4.42	90.21
FALSE	High	[K].AGMSSNQSISSPVLDAVPRTPSR.[E]	1xDeamidated [Q7]; 1xOxidation [M3]; 1xPhospho [T20(99)]	0.00344792	0.000312341	1	1	1	Q9UQ35	Q9UQ35 [1394-1416]	Q9UQ35 1xPhospho [T1413(99)]	1	2454.13		No Quan Values	High	High	0.0002137	0.001768	2.01
FALSE	High	[K].AGMSSNQSISSPVLDAVPRTPSRER.[S]	1xOxidation [M3]; 3xPhospho [T20(100); S22(100); S]	2.09493e-08	3.14791e-05	1	1	1	Q9UQ35	Q9UQ35 [1394-1418]	Q9UQ35 3xPhospho [T1413(100); S1415(100); S]	2	2898.23	3118783		High	High	3.342e-05	2.146e-08	7.4	85.02
FALSE	High	[K].AGNSDSEEDDANGRVELILEPK.[D]	1xDeamidated [N12]; 2xPhospho [S4(100); S6(100)]	1.34601e-06	3.14791e-05	2	2	4	Q9Y4E1; Q641Q2	Q9Y4E1 [155-176]; Q641Q2 [155-176]	Q9Y4E1 2xPhospho [S158(100); S160(100)]; Q641Q2 2xPhospho [S158(100); S160(100)]	1	2519.02	7114542	Shared	High	High	3.342e-05	1.103e-06	4.58	101.9
FALSE	High	[K].AGNSDSEEDDANGRVELILEPK.[D]	2xPhospho [S4(100); S6(100)]	0.000104328	3.14791e-05	2	2	4	Q9Y4E1; Q641Q2	Q9Y4E1 [155-176]; Q641Q2 [155-176]	Q9Y4E1 2xPhospho [S158(100); S160(100)]; Q641Q2 2xPhospho [S158(100); S160(100)]	1	2518.04	1.56893e+06	Shared	High	High	3.342e-05	6.793e-05	2.86	101.09
FALSE	High	[K].AGNSDSEEDDANGRVELILEPK.[D]	2xDeamidated [N3; N12]; 1xPhospho [S4(100)]	1.54411e-05	3.14791e-05	2	2	1	Q9Y4E1; Q641Q2	Q9Y4E1 [155-176]; Q641Q2 [155-176]	Q9Y4E1 1xPhospho [S158(100)]; Q641Q2 1xPhospho [S158(100)]	1	2440.04		No Quan Values	High	High	3.342e-05	1.111e-05	2.35
FALSE	High	[K].AGNSDSEEDDANGRVELILEPK.[D]	1xDeamidated [N12]; 1xPhospho [S4(100)]	2.38426e-05	3.14791e-05	2	2	1	Q9Y4E1; Q641Q2	Q9Y4E1 [155-176]; Q641Q2 [155-176]	Q9Y4E1 1xPhospho [S158(100)]; Q641Q2 1xPhospho [S158(100)]	1	2439.06	563167	Shared	High	High	3.342e-05	1.674e-05	2.66	96.22
FALSE	High	[K].AGPDLPSLPSHALEDEGWAAAAPSPGSAR.[S]	1xPhospho [S27(100)]	5.54015e-12	3.14791e-05	1	1	3	Q9H3Q1	Q9H3Q1 [269-297]	Q9H3Q1 1xPhospho [S295(100)]	0	2907.33	1.35606e+07		High	High	3.342e-05	8.792e-12	7.18	113.32
FALSE	High	[K].AGPDLPSLPSHALEDEGWAAAAPSPGSAR.[S]	2xPhospho [S24(100); S27(100)]	0.000994412	0.000118178	1	1	1	Q9H3Q1	Q9H3Q1 [269-297]	Q9H3Q1 2xPhospho [S292(100); S295(100)]	0	2987.3	1.67605e+06		High	High	0.000108	0.0005652	4.1	118.2
FALSE	High	[K].AGPTLTDENGDDLGLPPSPGDTSYYQDQVDDFHEAR.[S]	3xDeamidated [N9; Q26; Q28]; 1xPhospho [S/T/Y]	2.64862e-05	3.14791e-05	1	1	1	Q9NQZ2	Q9NQZ2 [20-55]		0	3975.62	1.52465e+06		High	High	3.342e-05	1.851e-05	2.86	112.09
FALSE	High	[K].AGPTLTDENGDDLGLPPSPGDTSYYQDQVDDFHEAR.[S]	2xDeamidated [N9; Q26]; 1xPhospho [S18(100)]	1.0339e-07	3.14791e-05	1	1	2	Q9NQZ2	Q9NQZ2 [20-55]	Q9NQZ2 1xPhospho [S37(100)]	0	3974.64	8828691		High	High	3.342e-05	9.709e-08	4.23	110.02
FALSE	High	[K].AGPTLTDENGDDLGLPPSPGDTSYYQDQVDDFHEAR.[S]	1xDeamidated [Q/N]; 1xPhospho [S18(100)]	1.0272e-11	3.14791e-05	1	1	2	Q9NQZ2	Q9NQZ2 [20-55]	Q9NQZ2 1xPhospho [S37(100)]	0	3973.66		No Quan Values	High	High	3.342e-05	1.578e-11	6.94
FALSE	High	[K].AGPTLTDENGDDLGLPPSPGDTSYYQDQVDDFHEAR.[S]	1xPhospho [S18(100)]	1.29269e-12	3.14791e-05	1	1	4	Q9NQZ2	Q9NQZ2 [20-55]	Q9NQZ2 1xPhospho [S37(100)]	0	3972.67	7394172		High	High	3.342e-05	2.224e-12	5.48	109.45
FALSE	High	[K].AGQTQPNPGILPIQPALTPR.[K]	1xPhospho [T18(100)]	1.16889e-06	3.14791e-05	1	1	1	Q2M2I8	Q2M2I8 [372-391]	Q2M2I8 1xPhospho [T389(100)]	0	2149.12	1.84839e+06		High	High	3.342e-05	9.643e-07	4.13	111.98
FALSE	High	[K].AGRPVMPPPQVPLPTSSISPAK.[M]	1xPhospho [S/T]	4.27145e-06	3.14791e-05	1	1	1	P42684	P42684 [1036-1057]		0	2307.19		No Quan Values	High	High	3.342e-05	3.294e-06	3.98
FALSE	High	[K].AGRPVMPPPQVPLPTSSISPAK.[M]	1xOxidation [M6]; 1xPhospho [S/T]	5.8535e-08	3.14791e-05	1	1	3	P42684	P42684 [1036-1057]		0	2323.19	2.04405e+06		High	High	3.342e-05	5.678e-08	5.43	92.3
FALSE	High	[K].AGRPVMPPPQVPLPTSSISPAK.[M]	1xDeamidated [Q10]; 1xOxidation [M6]; 1xPhospho [T/S]	0.00581849	0.000345759	1	1	1	P42684	P42684 [1036-1057]		0	2324.17		No Quan Values	High	High	0.0002312	0.002861	2.41
FALSE	High	[K].AGSEPETSRPSPLGSYSPIR.[S]	1xPhospho [S15(99.6)]	0.000981772	0.000118178	1	1	1	Q8N2Y8	Q8N2Y8 [765-784]	Q8N2Y8 1xPhospho [S779(99.6)]	0	2168	811212		High	High	0.000108	0.0005588	3.41	77.81
FALSE	High	[K].AGSSAAGASGWTSAGSLNSVPTNSAQQGHNSPDSPVTSAAK.[G]	1xDeamidated [Q]; 1xPhospho [S/T]	0.00233141	0.000235683	1	1	3	Q86XP3	Q86XP3 [721-761]		0	3893.72		No Quan Values	High	High	0.0001715	0.001232	2.92
FALSE	High	[K].AGSSPAQGAQNEPPR.[L]	1xPhospho [S4(100)]	2.86579e-05	3.14791e-05	1	1	7	Q9UGU0	Q9UGU0 [556-570]	Q9UGU0 1xPhospho [S559(100)]	0	1546.66	1.2741e+06		High	High	3.342e-05	1.994e-05	2.63	29.31
FALSE	High	[K].AGSSPCLGSSSAASSPPPPASR.[L]	1xCarbamidomethyl [C6]; 1xPhospho [S4(94.5)]	0.000569099	7.57875e-05	1	1	2	Q6ZRS2	Q6ZRS2 [260-281]	Q6ZRS2 1xPhospho [S263(94.5)]	0	2107.91	1.21462e+06		High	High	8.599e-05	0.000339	4.11	52.38
FALSE	High	[K].AGTPVSELTK.[Q]	1xPhospho [T3(100)]	0.00113577	0.00019834	1	1	4	O75113	O75113 [240-249]	O75113 1xPhospho [T242(100)]	0	1082.51	4.14791e+06		High	High	0.0001516	0.000638	2.8	60.03
FALSE	High	[K].AGTVSPGKEDPVSSR.[R]	1xPhospho [S5(100)]	8.03543e-07	3.14791e-05	1	1	2	Q7Z2K8	Q7Z2K8 [448-462]	Q7Z2K8 1xPhospho [S452(100)]	1	1566.72	1.88882e+06		High	High	3.342e-05	6.765e-07	4.03	42.41
FALSE	High	[K].AGWGSPCHLSGESVILLGPTVGTESK.[V]	1xCarbamidomethyl [C7]; 1xPhospho [S5(99.5)]	1.82456e-06	3.14791e-05	1	1	1	Q7Z5J4	Q7Z5J4 [912-937]	Q7Z5J4 1xPhospho [S916(99.5)]	0	2719.28	872372		High	High	3.342e-05	1.471e-06	3.91	118.71
FALSE	High	[K].AGYSTDESSSSSLHATR.[T]	2xPhospho [S4(100); T5(100)]	5.27729e-06	3.14791e-05	1	1	2	P51116	P51116 [407-423]	P51116 2xPhospho [S410(100); T411(100)]	0	1915.71	2.20824e+06		High	High	3.342e-05	4.023e-06	3.19	43.62
FALSE	High	[K].AGYSTDESSSSSLHATR.[T]	1xPhospho [T5(100)]	5.13111e-09	3.14791e-05	1	1	1	P51116	P51116 [407-423]	P51116 1xPhospho [T411(100)]	0	1835.74	2.82628e+06		High	High	3.342e-05	5.669e-09	3.58	38.42
FALSE	High	[K].AHASLMSPGR.[R]	1xOxidation [M6]; 1xPhospho [S7(100)]	0.0386653	0.00170734	1	1	3	Q14207	Q14207 [201-210]	Q14207 1xPhospho [S207(100)]	0	1122.48	2.07718e+06		High	High	0.0009896	0.01725	1.93	25.3
FALSE	High	[K].AHASLMSPGR.[R]	1xPhospho [S7(100)]	0.12289	0.0042142	1	1	1	Q14207	Q14207 [201-210]	Q14207 1xPhospho [S207(100)]	0	1106.48	593926		High	High	0.002472	0.05676	2.1	41.01
FALSE	High	[K].AHETLHQSLSLASSPK.[G]	1xPhospho [S10(98)]	0.000658169	0.000118178	1	1	2	P30304	P30304 [308-323]	P30304 1xPhospho [S317(98)]	0	1785.85	248371		High	High	0.000108	0.0003875	2.27	56.71
FALSE	High	[K].AHLGSSDNVATMSNEER.[S]	1xPhospho [S/T]	2.52403e-05	3.14791e-05	1	1	1	Q9Y6X4	Q9Y6X4 [522-538]		0	1897.77	653990		High	High	3.342e-05	1.77e-05	4.2	54.24
FALSE	High	[K].AHLGSSDNVATMSNEER.[S]	1xOxidation [M12]; 1xPhospho [S/T]	3.15532e-05	3.14791e-05	1	1	2	Q9Y6X4	Q9Y6X4 [522-538]		0	1913.77		No Quan Values	High	High	3.342e-05	2.187e-05	5.12
FALSE	High	[K].AHLPLGQSNSCGSVLPPSLAAMAK.[D]	1xCarbamidomethyl [C11]; 1xPhospho [S]	0.011082	0.000571847	1	1	1	Q86SQ0	Q86SQ0 [925-948]		0	2486.19	256610		High	High	0.0003579	0.005201	1.74	116.5
FALSE	High	[K].AHPPVTSAPLSPPQPNDLYK.[N]	1xDeamidated [N/Q]; 1xPhospho [S11(100)]	1.52286e-06	3.14791e-05	1	1	17	Q4VCS5	Q4VCS5 [190-209]	Q4VCS5 1xPhospho [S200(100)]	0	2210.05	38575167		High	High	3.342e-05	1.239e-06	3.89	94.16
FALSE	High	[K].AHPPVTSAPLSPPQPNDLYK.[N]	1xPhospho [S11(100)]	5.26221e-07	3.14791e-05	1	1	9	Q4VCS5	Q4VCS5 [190-209]	Q4VCS5 1xPhospho [S200(100)]	0	2209.07	117322202		High	High	3.342e-05	4.537e-07	5.3	92.86
FALSE	High	[K].AHPPVTSAPLSPPQPNDLYK.[N]	2xDeamidated [Q14; N16]; 1xPhospho [S11(100)]	0.00067765	0.000118178	1	1	2	Q4VCS5	Q4VCS5 [190-209]	Q4VCS5 1xPhospho [S200(100)]	0	2211.04		No Quan Values	High	High	0.000108	0.0003979	2.86
FALSE	High	[K].AHQGTGAGISPVILNSGEGK.[E]	1xPhospho [S10(100)]	1.35195e-06	3.14791e-05	1	1	2	Q8IZD4	Q8IZD4 [138-157]	Q8IZD4 1xPhospho [S147(100)]	0	1972.95	815670		High	High	3.342e-05	1.107e-06	5.1	78.22
FALSE	High	[K].AHQGTGAGISPVILNSGEGK.[E]	1xDeamidated [N15]; 1xPhospho [T/S]	0.00197272	0.000235683	1	1	1	Q8IZD4	Q8IZD4 [138-157]		0	1973.93	172637		High	High	0.0001715	0.001059	2.64	77.29
FALSE	High	[K].AHSLMELSPSAPPGGSPHLDSSR.[S]	1xPhospho [S16(98)]	0.00266137	0.000235683	1	1	1	Q13586	Q13586 [593-615]	Q13586 1xPhospho [S608(98)]	0	2410.09		No Quan Values	High	High	0.0001715	0.001391	1.87
FALSE	High	[K].AHVEHMQSLPEDPLETSK.[E]	1xOxidation [M6]; 1xPhospho [S17(99.4)]	0.000105673	3.14791e-05	1	1	2	Q13029	Q13029 [1240-1257]	Q13029 1xPhospho [S1256(99.4)]	0	2143.94	2.03062e+06		High	High	3.342e-05	6.876e-05	3.18	68.06
FALSE	High	[K].AHVEHMQSLPEDPLETSK.[E]	1xPhospho [S17(99)]	0.000122129	3.14791e-05	1	1	1	Q13029	Q13029 [1240-1257]	Q13029 1xPhospho [S1256(99)]	0	2127.94	518830		High	High	3.342e-05	7.878e-05	3.84	78.63
FALSE	High	[K].AIGGIILTASHNPGGPNGDFGIK.[F]	2xDeamidated [N12; N17]; 1xPhospho [S10(100)]	2.20287e-11	3.14791e-05	1	1	5	P36871	P36871 [108-130]	P36871 1xPhospho [S117(100)]	0	2288.1	5.38557e+06		High	High	3.342e-05	3.247e-11	5.6	111.64
FALSE	High	[K].AIGGIILTASHNPGGPNGDFGIK.[F]	1xDeamidated [N17]; 1xPhospho [S10(100)]	6.08123e-13	3.14791e-05	1	1	8	P36871	P36871 [108-130]	P36871 1xPhospho [S117(100)]	0	2287.11	139486177		High	High	3.342e-05	1.086e-12	5.1	110.26
FALSE	High	[K].AIGGIILTASHNPGGPNGDFGIK.[F]	1xPhospho [S10(100)]	6.63431e-11	3.14791e-05	1	1	7	P36871	P36871 [108-130]	P36871 1xPhospho [S117(100)]	0	2286.13	4.82871e+07		High	High	3.342e-05	9.226e-11	6.13	108.7
FALSE	High	[K].AIGSDTSDIVHIWCPEGMK.[T]	1xCarbamidomethyl [C14]; 1xOxidation [M18]; 1xPhospho [S/T]	0.0186625	0.000904376	1	1	1	Q71F23	Q71F23 [226-244]		0	2211.95	234809		High	High	0.0005432	0.008497	1.84	112.13
FALSE	High	[K].AIGSGESETPPSTPTAQEPSSSGGFEFFR.[N]	1xDeamidated [Q17]; 1xPhospho [T9(99.4)]	7.7228e-07	3.14791e-05	1	1	1	Q4ADV7	Q4ADV7 [984-1012]	Q4ADV7 1xPhospho [T992(99.4)]	0	3038.29		No Quan Values	High	High	3.342e-05	6.51e-07	3.92
FALSE	High	[K].AIGSGESETPPSTPTAQEPSSSGGFEFFR.[N]	1xPhospho [S7(99.5)]	1.62833e-07	3.14791e-05	1	1	1	Q4ADV7	Q4ADV7 [984-1012]	Q4ADV7 1xPhospho [S990(99.5)]	0	3037.31	1.29714e+06		High	High	3.342e-05	1.492e-07	4.62	112.89
FALSE	High	[K].AIGSSPLGSGEGLLGLSPGPNGHSHLLK.[V]	1xDeamidated [N21]; 2xPhospho [S17(100); S]	4.77589e-05	3.14791e-05	1	1	1	Q8IY67	Q8IY67 [508-535]	Q8IY67 2xPhospho [S524(100); S]	0	2813.33		No Quan Values	High	High	3.342e-05	3.23e-05	3.08
FALSE	High	[K].AILDAEPGPRPALQPSPSIR.[L]	1xDeamidated [Q14]; 1xPhospho [S16(99.1)]	0.135456	0.00456285	1	1	1	Q9BXI6	Q9BXI6 [392-411]	Q9BXI6 1xPhospho [S407(99.1)]	0	2166.1	241089		High	High	0.002702	0.06307	2.19	95.8
FALSE	High	[K].AILTQQMSPSSLSALLSR.[Q]	1xOxidation [M7]; 1xPhospho [S8(100)]	0.000394102	7.57875e-05	1	1	1	Q9P2E2	Q9P2E2 [362-379]	Q9P2E2 1xPhospho [S369(100)]	0	1998.99	542164		High	High	5.798e-05	0.0002402	3.46	119.29
FALSE	High	[K].AIPVSPSAVEEDEDEDGHTVVATAR.[G]	1xPhospho [S5(100)]	8.57293e-12	3.14791e-05	1	1	4	Q07157	Q07157 [1613-1637]	Q07157 1xPhospho [S1617(100)]	0	2674.19	14782531		High	High	3.342e-05	1.332e-11	4.53	91.41
FALSE	High	[K].AISSPTVSR.[L]	1xPhospho [S4(100)]	0.00522592	0.000345759	1	1	1	O94811	O94811 [157-165]	O94811 1xPhospho [S160(100)]	0	997.471	1.11235e+06		High	High	0.0002312	0.002591	1.02	35.59
FALSE	High	[K].AITPPLPESTVPFSNGVLK.[G]	1xDeamidated [N15]; 1xPhospho [T3(100)]	8.36072e-07	3.14791e-05	1	1	1	Q92667	Q92667 [531-549]	Q92667 1xPhospho [T533(100)]	0	2048.04	13855593		High	High	3.342e-05	7.018e-07	4.64	121.75
FALSE	High	[K].AITPPQQPYK.[K]	1xPhospho [T3(100)]	0.00202933	0.000235683	1	1	3	Q9NYV4	Q9NYV4 [690-699]	Q9NYV4 1xPhospho [T692(100)]	0	1222.59	7642169		High	High	0.0001715	0.001085	2.55	60.31
FALSE	High	[K].AITPPQQPYK.[K]	1xDeamidated [Q6]; 1xPhospho [T3(100)]	0.00496991	0.000345759	1	1	1	Q9NYV4	Q9NYV4 [690-699]	Q9NYV4 1xPhospho [T692(100)]	0	1223.57	1.8604e+06		High	High	0.0002312	0.002472	2.27	63.22
FALSE	High	[K].AKADSPVNGLPK.[G]	1xDeamidated [N8]; 1xPhospho [S5(100)]	0.0287323	0.00123297	1	1	1	Q96S94	Q96S94 [365-376]	Q96S94 1xPhospho [S369(100)]	1	1277.61	1.03574e+06		High	High	0.0007264	0.0129	2.45	43.46
FALSE	High	[K].AKDPPRSPPDSESEQLLLETER.[L]	1xPhospho [S/T]	0.0118486	0.000609496	1	1	1	Q53GL0	Q53GL0 [336-357]		2	2574.21		No Quan Values	High	High	0.000379	0.005537	1.89
FALSE	High	[K].AKLEAQEMPSQLFTLGASEHSPLK.[T]	1xOxidation [M8]; 1xPhospho [S21(100)]	2.27934e-09	3.14791e-05	1	1	1	Q92692	Q92692 [413-436]	Q92692 1xPhospho [S433(100)]	1	2708.3	1882290		High	High	3.342e-05	2.621e-09	6.16	98.08
FALSE	High	[K].AKMDSSQPER.[S]	1xDeamidated [Q7]; 1xOxidation [M3]; 1xPhospho [S]	0.3009	0.00946583	1	1	1	Q9H160	Q9H160 [138-147]		1	1245.48	88683.2		High	High	0.005548	0.154	1.4	25.67
FALSE	High	[K].AKPAMPQDSVPSPR.[S]	1xOxidation [M5]; 1xPhospho [S12(100)]	5.81426e-06	3.14791e-05	1	1	5	P53396	P53396 [470-483]	P53396 1xPhospho [S481(100)]	0	1576.72	1.37391e+07		High	High	3.342e-05	4.407e-06	4.32	40.01
FALSE	High	[K].AKPPADPAAAASPCR.[A]	1xCarbamidomethyl [C14]; 1xPhospho [S12(100)]	1.73968e-07	3.14791e-05	1	1	1	Q9GZT9	Q9GZT9 [114-128]	Q9GZT9 1xPhospho [S125(100)]	0	1559.7	2.06135e+06		High	High	3.342e-05	1.588e-07	4.69	38.7
FALSE	High	[K].AKPVGSPLFK.[F]	1xPhospho [S6(100)]	0.00201976	0.000235683	1	1	3	Q92576	Q92576 [278-287]	Q92576 1xPhospho [S283(100)]	0	1123.59	4063515		High	High	0.0001715	0.001084	2.69	67.9
FALSE	High	[K].AKPVVSDFDSDEEQDER.[E]	2xPhospho [S6(100); S10(100)]	0.00101154	0.000163272	1	1	1	P51531	P51531 [1563-1579]	P51531 2xPhospho [S1568(100); S1572(100)]	0	2125.8		No Quan Values	High	High	0.000134	0.0005733	3.46
FALSE	High	[K].AKSPAPGLASGDRPPSVSSVHSEGDCNR.[R]	1xCarbamidomethyl [C26]; 1xPhospho [S3(100)]	4.8393e-07	3.14791e-05	1	1	1	Q9Y618	Q9Y618 [2411-2438]	Q9Y618 1xPhospho [S2413(100)]	1	2915.31	1.41384e+06		High	High	3.342e-05	4.191e-07	2.86	54.98
FALSE	High	[K].AKSPAPGLASGDRPPSVSSVHSEGDCNRR.[T]	1xCarbamidomethyl [C26]; 1xDeamidated [N27]; 1xPhospho [S3(100)]	4.4141e-08	3.14791e-05	1	1	1	Q9Y618	Q9Y618 [2411-2439]	Q9Y618 1xPhospho [S2413(100)]	2	3072.4	538470		High	High	3.342e-05	4.333e-08	5.21	52.66
FALSE	High	[K].AKSPAPGLASGDRPPSVSSVHSEGDCNRR.[T]	1xCarbamidomethyl [C26]; 1xPhospho [S3(100)]	8.94397e-09	3.14791e-05	1	1	2	Q9Y618	Q9Y618 [2411-2439]	Q9Y618 1xPhospho [S2413(100)]	2	3071.41	2.20671e+06		High	High	3.342e-05	9.574e-09	5.44	50.21
FALSE	High	[K].AKSPISSGSGGSHMSGTSSSSGMK.[S]	2xOxidation [M14; M23]; 1xPhospho [S3(100)]	7.53506e-10	3.14791e-05	1	1	6	Q15648	Q15648 [1221-1244]	Q15648 1xPhospho [S1223(100)]	1	2323.95	3.9957e+06		High	High	3.342e-05	9.226e-10	4.62	17.81
FALSE	High	[K].AKSPISSGSGGSHMSGTSSSSGMK.[S]	1xOxidation [M]; 1xPhospho [S3(100)]	2.87299e-06	3.14791e-05	1	1	4	Q15648	Q15648 [1221-1244]	Q15648 1xPhospho [S1223(100)]	1	2307.96	1.93551e+06		High	High	3.342e-05	2.263e-06	3.41	23.36
FALSE	High	[K].AKSPISSGSGGSHMSGTSSSSGMK.[S]	1xPhospho [S3(100)]	6.22628e-08	3.14791e-05	1	1	1	Q15648	Q15648 [1221-1244]	Q15648 1xPhospho [S1223(100)]	1	2291.96	512746		High	High	3.342e-05	6.004e-08	4.2	31.91
FALSE	High	[K].AKSPTPSPSPPRNSDQEGGGK.[K]	3xPhospho [S3(100); S14(100); T/S]	0.0894146	0.00308432	1	1	1	Q8IYB3	Q8IYB3 [789-809]	Q8IYB3 3xPhospho [S791(100); S802(100); T/S]	2	2333.92	340028		High	High	0.001811	0.04043	2.35	32.09
FALSE	High	[K].AKSPVPKSPVEEAK.[S]	2xPhospho [S3(100); S8(100)]	5.9963e-06	3.14791e-05	1	1	5	P07197	P07197 [678-691]	P07197 2xPhospho [S680(100); S685(100)]	2	1626.75	14539185		High	High	3.342e-05	4.541e-06	5.68	37.99
FALSE	High	[K].AKSPVPKSPVEEK.[G]	2xPhospho [S3(100); S8(100)]	6.69415e-06	3.14791e-05	1	1	2	P07197	P07197 [613-625]	P07197 2xPhospho [S615(100); S620(100)]	2	1555.72	12547443		High	High	3.342e-05	5.034e-06	5.3	32.82
FALSE	High	[K].AKSTQDLSEGISR.[K]	1xPhospho [S/T]	0.0185476	0.000868571	1	1	1	P24588	P24588 [176-188]		1	1471.68	489246		High	High	0.0005233	0.008429	1.91	43
FALSE	High	[K].AKTDHGAEIVYKSPVVSGDTSPR.[H]	3xPhospho [S13(100); S17(100); S21(99.3)]	1.13489e-08	3.14791e-05	1	1	5	P10636	P10636 [701-723]	P10636 3xPhospho [S713(100); S717(100); S721(99.3)]	2	2654.13	14609498		High	High	3.342e-05	1.2e-08	8.26	61.97
FALSE	High	[K].AKTDHGAEIVYKSPVVSGDTSPR.[H]	2xPhospho [S13(100); T/S/Y]	2.45537e-08	3.14791e-05	1	1	3	P10636	P10636 [701-723]	P10636 2xPhospho [S713(100); T/S/Y]	2	2574.16	5.07017e+06		High	High	3.342e-05	2.489e-08	5.66	59
FALSE	High	[K].AKYPSLGQKPGGSDFLMK.[R]	1xOxidation [M17]; 1xPhospho [S5(100)]	0.259874	0.00792606	1	1	1	O43768	O43768 [39-56]	O43768 1xPhospho [S43(100)]	1	2019.96		No Quan Values	High	High	0.004644	0.1299	1.81
FALSE	High	[K].ALAEEASEEELPSDVDLNDPYFAEEVK.[Q]	1xPhospho [S7(100)]	6.1298e-06	3.14791e-05	1	1	4	Q9H501	Q9H501 [651-677]	Q9H501 1xPhospho [S657(100)]	0	3089.34	6.64173e+06		High	High	3.342e-05	4.621e-06	2.78	118.89
FALSE	High	[K].ALAPADLMEHHSGSQGPLLTTGDLGK.[E]	1xPhospho [S/T]	8.45652e-05	3.14791e-05	1	1	1	Q15648	Q15648 [940-965]		0	2696.27	356949		High	High	3.342e-05	5.568e-05	3.28	104.25
FALSE	High	[K].ALAPADLMEHHSGSQGPLLTTGDLGK.[E]	1xOxidation [M8]; 1xPhospho [S/T]	0.0505495	0.00198912	1	1	1	Q15648	Q15648 [940-965]		0	2712.27		No Quan Values	High	High	0.001125	0.02257	1.86
FALSE	High	[K].ALDISLSSGEEDEGDEEDSTAGTTK.[Q]	2xPhospho [S5(98.9); S8(98.9)]	0.000181267	7.57875e-05	1	1	3	Q8IY81	Q8IY81 [329-353]	Q8IY81 2xPhospho [S333(98.9); S336(98.9)]	0	2716.03	15363550		High	High	5.798e-05	0.0001147	2.78	90.37
FALSE	High	[K].ALDSNSLENDDLSAPGREPGHFNPESR.[E]	1xPhospho [S6(100)]	2.38348e-10	3.14791e-05	1	1	1	Q32MZ4	Q32MZ4 [763-789]	Q32MZ4 1xPhospho [S768(100)]	1	3004.31	2.65731e+06		High	High	3.342e-05	3.103e-10	5.59	81.02
FALSE	High	[K].ALDVSASDDEIAR.[L]	1xPhospho [S7(100)]	3.90842e-05	3.14791e-05	1	1	2	P13798	P13798 [181-193]	P13798 1xPhospho [S187(100)]	0	1441.62	2627107		High	High	3.342e-05	2.678e-05	3.62	73.05
FALSE	High	[K].ALEISPR.[S]	1xPhospho [S5(100)]	0.00397507	0.000312341	1	1	1	Q8IY92	Q8IY92 [1181-1187]	Q8IY92 1xPhospho [S1185(100)]	0	865.418	2.49833e+06		High	High	0.0002137	0.00202	2.15	56.43
FALSE	High	[K].ALELPLAASSIPRPRTPSPESHR.[S]	2xPhospho [T16(98.8); S18(100)]	1.94015e-05	3.14791e-05	1	1	1	Q66K74	Q66K74 [623-645]	Q66K74 2xPhospho [T638(98.8); S640(100)]	1	2642.29	2585370		High	High	3.342e-05	1.376e-05	5.75	101.75
FALSE	High	[K].ALESPERPFLAILGGAK.[V]	1xPhospho [S4(100)]	8.31228e-05	3.14791e-05	1	1	1	P00558	P00558 [200-216]	P00558 1xPhospho [S203(100)]	0	1848.96	4.06371e+06		High	High	3.342e-05	5.478e-05	3.13	121.95
FALSE	High	[K].ALESPLGLRPHLPLLMGGQAALKPEPGRPGEESPAPK.[Q]	1xOxidation [M16]; 1xPhospho [S33(100)]	3.93344e-07	3.14791e-05	1	1	1	Q8TBE0	Q8TBE0 [303-339]	Q8TBE0 1xPhospho [S335(100)]	0	3907.03	1.33177e+06		High	High	3.342e-05	3.437e-07	5.52	106.94
FALSE	High	[K].ALEYSNGIFDCQSPTSPFMGSLR.[A]	1xCarbamidomethyl [C11]; 1xDeamidated [N6]; 1xOxidation [M19]; 1xPhospho [S13(100)]	1.12492e-08	3.14791e-05	1	1	4	Q86W92	Q86W92 [25-47]	Q86W92 1xPhospho [S37(100)]	0	2674.12	2.28159e+06		High	High	3.342e-05	1.192e-08	5.99	119.8
FALSE	High	[K].ALEYSNGIFDCQSPTSPFMGSLR.[A]	1xCarbamidomethyl [C11]; 1xDeamidated [N6]; 1xPhospho [S13(100)]	4.72697e-06	3.14791e-05	1	1	1	Q86W92	Q86W92 [25-47]	Q86W92 1xPhospho [S37(100)]	0	2658.13		No Quan Values	High	High	3.342e-05	3.627e-06	2.93
FALSE	High	[K].ALFAVGVGRPSFGLGTPK.[A]	1xPhospho [S11(99.4)]	0.0209859	0.000975058	1	1	1	O14686	O14686 [1788-1805]	O14686 1xPhospho [S1798(99.4)]	0	1853.97		No Quan Values	High	High	0.0005821	0.009518	2.26
FALSE	High	[K].ALFKPPEDSQDDESDSDAEEEQTTK.[R]	2xDeamidated [Q10; Q22]; 2xPhospho [S14(100); S16(100)]	1.22698e-06	3.14791e-05	1	1	1	Q13769	Q13769 [299-323]	Q13769 2xPhospho [S312(100); S314(100)]	0	2973.1	892828		High	High	3.342e-05	1.011e-06	3.65	77.24
FALSE	High	[K].ALFKPPEDSQDDESDSDAEEEQTTK.[R]	2xPhospho [S14(100); S16(100)]	3.34722e-10	3.14791e-05	1	1	7	Q13769	Q13769 [299-323]	Q13769 2xPhospho [S312(100); S314(100)]	0	2971.13	1.44007e+07		High	High	3.342e-05	4.273e-10	7.21	75.56
FALSE	High	[K].ALFKPPEDSQDDESDSDAEEEQTTK.[R]	1xPhospho [S14(100)]	1.64373e-08	3.14791e-05	1	1	1	Q13769	Q13769 [299-323]	Q13769 1xPhospho [S312(100)]	0	2891.16	1.04209e+06		High	High	3.342e-05	1.705e-08	4.44	69.51
FALSE	High	[K].ALGPAATMAVELHYEEGSPR.[N]	1xPhospho [S18(100)]	7.05619e-05	3.14791e-05	1	1	1	O14523	O14523 [394-413]	O14523 1xPhospho [S411(100)]	0	2178.99	288182		High	High	3.342e-05	4.69e-05	4.09	102.55
FALSE	High	[K].ALHSNQANAELTDDEHENESK.[H]	1xPhospho [T12(100)]	1.36739e-10	3.14791e-05	1	1	1	Q5TB80	Q5TB80 [165-185]	Q5TB80 1xPhospho [T176(100)]	0	2432	1.02068e+06		High	High	3.342e-05	1.83e-10	7.11	37.14
FALSE	High	[K].ALIQTCLNSPDSPPR.[S]	1xCarbamidomethyl [C6]; 1xPhospho [S12(100)]	0.000102122	3.14791e-05	1	1	2	P11831	P11831 [213-227]	P11831 1xPhospho [S224(100)]	0	1748.8	1.70192e+06		High	High	3.342e-05	6.641e-05	3.42	87.21
FALSE	High	[K].ALIQTCLNSPDSPPR.[S]	1xCarbamidomethyl [C6]; 1xDeamidated [Q4]; 1xPhospho [S12(100)]	0.000315784	7.57875e-05	1	1	2	P11831	P11831 [213-227]	P11831 1xPhospho [S224(100)]	0	1749.79	480950		High	High	5.798e-05	0.0001947	2.8	90.93
FALSE	High	[K].ALIQTCLNSPDSPPRSDPTTDQR.[M]	1xCarbamidomethyl [C6]; 1xPhospho [S12(100)]	1.21254e-05	3.14791e-05	1	1	2	P11831	P11831 [213-235]	P11831 1xPhospho [S224(100)]	1	2649.2	4.49849e+06		High	High	3.342e-05	8.844e-06	3.74	80.11
FALSE	High	[K].ALLSPFSTPVR.[S]	1xPhospho [S4(100)]	0.00395391	0.000312341	1	1	1	Q13322	Q13322 [415-425]	Q13322 1xPhospho [S418(100)]	0	1267.64	1.05159e+06		High	High	0.0002137	0.00201	2.4	112.63
FALSE	High	[K].ALLSSPEGEEK.[V]	1xPhospho [S5(100)]	0.270409	0.00841187	1	1	1	O75592	O75592 [3928-3938]	O75592 1xPhospho [S3932(100)]	0	1239.55	577443		High	High	0.004891	0.1358	1.34	56.84
FALSE	High	[K].ALNGAEPNYHSLPSAR.[T]	1xDeamidated [N3]; 1xPhospho [S11(99.2)]	0.0511513	0.00202512	1	1	1	Q6IAA8	Q6IAA8 [32-47]	Q6IAA8 1xPhospho [S42(99.2)]	0	1777.79	310453		High	High	0.001145	0.02287	2.44	68.62
FALSE	High	[K].ALNTLSSPGQSSFSHGTR.[N]	1xPhospho [S/T]	0.000157301	3.14791e-05	1	1	1	Q8WWQ0	Q8WWQ0 [1554-1571]		0	1926.87	507411		High	High	3.342e-05	0.0001003	2.31	63.74
FALSE	High	[K].ALPASETPK.[A]	1xPhospho [T7(100)]	0.000605647	0.000118178	1	1	2	O76021	O76021 [409-417]	O76021 1xPhospho [T415(100)]	0	993.465	3.27684e+06		High	High	0.000108	0.0003586	2.35	35.94
FALSE	High	[K].ALPLSPR.[K]	1xPhospho [S5(100)]	0.0714378	0.00259111	1	1	2	Q99741	Q99741 [50-56]	Q99741 1xPhospho [S54(100)]	0	833.428	2.5782e+06		High	High	0.001498	0.03211	1.16	67.38
FALSE	High	[K].ALPLSSAEK.[R]	1xPhospho [S6(99.6)]	0.139137	0.00473917	1	1	1	Q9UPY3	Q9UPY3 [1011-1019]	Q9UPY3 1xPhospho [S1016(99.6)]	0	995.481	808238		High	High	0.002779	0.06473	1.74	59.86
FALSE	High	[K].ALPQTPRPR.[S]	1xDeamidated [Q4]; 1xPhospho [T5(100)]	0.0171185	0.000832585	1	1	1	Q9UQ35	Q9UQ35 [1488-1496]	Q9UQ35 1xPhospho [T1492(100)]	0	1116.56	886192		High	High	0.0005033	0.007836	2.55	39.29
FALSE	High	[K].ALPQTPRPR.[S]	1xPhospho [T5(100)]	0.0159972	0.000832585	1	1	1	Q9UQ35	Q9UQ35 [1488-1496]	Q9UQ35 1xPhospho [T1492(100)]	0	1115.57	16416669		High	High	0.0004833	0.007326	2.64	36.55
FALSE	High	[K].ALQEGEGDLSISADRLSEK.[R]	1xPhospho [S12(99.4)]	2.95318e-07	3.14791e-05	1	1	2	P49589	P49589 [296-314]	P49589 1xPhospho [S307(99.4)]	1	2097.97	1.29474e+06		High	High	3.342e-05	2.621e-07	4.48	84.13
FALSE	High	[K].ALRPPTSPGVFGALQNFK.[E]	1xDeamidated [N16]; 1xPhospho [T/S]	0.000157301	3.14791e-05	1	1	1	O75151	O75151 [649-666]		0	1980.99	150411		High	High	3.342e-05	0.0001002	2.99	121.18
FALSE	High	[K].ALRPPTSPGVFGALQNFK.[E]	1xPhospho [S7(99.5)]	6.19477e-07	3.14791e-05	1	1	3	O75151	O75151 [649-666]	O75151 1xPhospho [S655(99.5)]	0	1980.01	2.52099e+06		High	High	3.342e-05	5.287e-07	4.3	118.92
FALSE	High	[K].ALSAAVADSLTNSPR.[D]	1xPhospho [S13(100)]	1.28386e-05	3.14791e-05	1	1	1	Q14687	Q14687 [897-911]	Q14687 1xPhospho [S909(100)]	0	1552.74	930124		High	High	3.342e-05	9.328e-06	3.62	81.38
FALSE	High	[K].ALSGTSPDDVQPGPSVGPPSK.[D]	1xPhospho [S6(99.3)]	0.000118049	3.14791e-05	1	1	2	Q9Y314	Q9Y314 [133-153]	Q9Y314 1xPhospho [S138(99.3)]	0	2072.95	2.62083e+06		High	High	3.342e-05	7.625e-05	3.07	72.69
FALSE	High	[K].ALSGTSPDDVQPGPSVGPPSK.[D]	3xPhospho [S/T]	0.312473	0.00997895	1	1	1	Q9Y314	Q9Y314 [133-153]		0	2232.89		No Quan Values	High	High	0.00585	0.1606	0.28
FALSE	High	[K].ALSGVLEQDRVQSLK.[D]	1xPhospho [S13(100)]	0.222008	0.00701121	1	1	1	Q9Y450	Q9Y450 [115-129]	Q9Y450 1xPhospho [S127(100)]	1	1722.88	1.07388e+06		High	High	0.004106	0.1086	2.2	83.76
FALSE	High	[K].ALSPVTSR.[T]	1xPhospho [S3(100)]	0.00522592	0.000345759	1	1	1	Q96L91	Q96L91 [734-741]	Q96L91 1xPhospho [S736(100)]	0	910.439	3.19018e+06		High	High	0.0002312	0.002595	2.05	43.67
FALSE	High	[K].ALSQTVPSSGTNGVSLPADCTGAVPAASPDTAAWR.[S]	1xCarbamidomethyl [C20]; 1xDeamidated [N12]; 1xPhospho [S28(100)]	1.01582e-07	3.14791e-05	1	1	2	Q9H6Z4	Q9H6Z4 [184-218]	Q9H6Z4 1xPhospho [S211(100)]	0	3493.59	7.50438e+06		High	High	3.342e-05	9.554e-08	4.77	108.02
FALSE	High	[K].ALSSAVQASPTSPGGSPSSPSSGQR.[S]	2xPhospho [S12(100); S19(99.1)]	7.99643e-05	3.14791e-05	1	1	2	Q03164	Q03164 [3500-3524]	Q03164 2xPhospho [S3511(100); S3518(99.1)]	0	2460.04	1.58169e+06		High	High	3.342e-05	5.283e-05	4.68	59.28
FALSE	High	[K].ALSSAVQASPTSPGGSPSSPSSGQR.[S]	1xPhospho [S12(99)]	2.88878e-07	3.14791e-05	1	1	2	Q03164	Q03164 [3500-3524]	Q03164 1xPhospho [S3511(99)]	0	2380.08	974142		High	High	3.342e-05	2.567e-07	3.91	57.7
FALSE	High	[K].ALSSLHGDDQDSEDEVLTIPEVK.[V]	2xPhospho [S12(100); S/T]	3.99461e-05	3.14791e-05	1	1	1	P11717	P11717 [2398-2420]	P11717 2xPhospho [S2409(100); S/T]	0	2657.13	3541310		High	High	3.342e-05	2.735e-05	4.7	110.04
FALSE	High	[K].ALSSLHGDDQDSEDEVLTIPEVK.[V]	1xDeamidated [Q10]; 1xPhospho [S12(100)]	2.87607e-07	3.14791e-05	1	1	1	P11717	P11717 [2398-2420]	P11717 1xPhospho [S2409(100)]	0	2578.14	1.90239e+06		High	High	3.342e-05	2.556e-07	4.09	104.54
FALSE	High	[K].ALSSLHGDDQDSEDEVLTIPEVK.[V]	1xPhospho [S12(100)]	1.88671e-10	3.14791e-05	1	1	4	P11717	P11717 [2398-2420]	P11717 1xPhospho [S2409(100)]	0	2577.16	60442360		High	High	3.342e-05	2.488e-10	5.95	103.69
FALSE	High	[K].ALTDDSDENEEEDAFTDQK.[I]	1xPhospho [S6(99.6)]	4.03367e-06	3.14791e-05	1	1	1	Q8NI35	Q8NI35 [1207-1225]	Q8NI35 1xPhospho [S1212(99.6)]	0	2251.84	1.98996e+06		High	High	3.342e-05	3.12e-06	4.56	73.1
FALSE	High	[K].ALVATPGK.[K]	1xPhospho [T5(100)]	0.00309464	0.000312341	1	1	2	P19338	P19338 [117-124]	P19338 1xPhospho [T121(100)]	0	836.428	3076081		High	High	0.0002137	0.001598	2.34	43.21
FALSE	High	[K].ALVLDCHYPEDEVGQEDEAESDIFSIR.[E]	1xCarbamidomethyl [C6]; 1xPhospho [S21(100)]	9.67021e-07	3.14791e-05	1	1	1	Q07021	Q07021 [181-207]	Q07021 1xPhospho [S201(100)]	0	3216.37	623286		High	High	3.342e-05	8.054e-07	4.52	119.18
FALSE	High	[K].ALVVPEPEPDSDSNQER.[K]	2xPhospho [S11(100); S13(100)]	1.17578e-05	3.14791e-05	1	1	2	Q5VTR2	Q5VTR2 [126-142]	Q5VTR2 2xPhospho [S136(100); S138(100)]	0	2041.82	2.00153e+06		High	High	3.342e-05	8.569e-06	4.18	83.91
FALSE	High	[K].ALVVPEPEPDSDSNQER.[K]	1xDeamidated [N14]; 1xPhospho [S13(100)]	1.05335e-05	3.14791e-05	1	1	1	Q5VTR2	Q5VTR2 [126-142]	Q5VTR2 1xPhospho [S138(100)]	0	1962.83	916099		High	High	3.342e-05	7.742e-06	4.74	81.03
FALSE	High	[K].ALVVPEPEPDSDSNQER.[K]	1xPhospho [S13(100)]	3.61292e-06	3.14791e-05	1	1	4	Q5VTR2	Q5VTR2 [126-142]	Q5VTR2 1xPhospho [S138(100)]	0	1961.85	24106226		High	High	3.342e-05	2.806e-06	4.91	79.96
FALSE	High	[K].ALVVPEPEPDSDSNQERK.[D]	1xPhospho [S]	0.000258346	7.57875e-05	1	1	2	Q5VTR2	Q5VTR2 [126-143]		1	2089.94	4073154		High	High	5.798e-05	0.0001612	3.27	69.81
FALSE	High	[K].AMGISIPSPVMENNFVDLTEDTEEPKK.[T]	2xOxidation [M2; M11]; 1xPhospho [S8(100)]	1.99191e-05	3.14791e-05	1	1	1	Q9NPI1	Q9NPI1 [614-640]	Q9NPI1 1xPhospho [S621(100)]	1	3103.39		No Quan Values	High	High	3.342e-05	1.414e-05	2.81
FALSE	High	[K].AMHTPKPAVGEEK.[D]	1xOxidation [M2]; 1xPhospho [T4(100)]	0.000228417	7.57875e-05	1	1	1	P46013	P46013 [1781-1793]	P46013 1xPhospho [T1784(100)]	0	1490.67	188612		High	High	5.798e-05	0.0001431	2.69	23.39
FALSE	High	[K].AMIVPSSPSK.[T]	1xOxidation [M2]; 1xPhospho [S]	0.00111157	0.00019834	1	1	3	Q01484	Q01484 [3787-3796]		0	1112.51	4323050		High	High	0.0001516	0.0006249	2.23	44.26
FALSE	High	[K].AMIVPSSPSK.[T]	1xPhospho [S7(99.2)]	0.00186498	0.00019834	1	1	1	Q01484	Q01484 [3787-3796]	Q01484 1xPhospho [S3793(99.2)]	0	1096.51	1176579		High	High	0.0001516	0.001007	2.43	58.28
FALSE	High	[K].ANESSPKPVGPPPER.[D]	1xPhospho [S5(99.7)]	1.98576e-07	3.14791e-05	1	1	1	Q9BQI0	Q9BQI0 [130-144]	Q9BQI0 1xPhospho [S134(99.7)]	0	1641.76	933135		High	High	3.342e-05	1.799e-07	3.9	38.82
FALSE	High	[K].ANGSQPNSGSPQPAP.[-]	1xDeamidated [N2]; 1xPhospho [S8(99)]	0.0558864	0.00216778	1	1	2	P49848	P49848 [663-677]	P49848 1xPhospho [S670(99)]	0	1489.6	1.71181e+06		High	High	0.001244	0.02505	2.32	33.96
FALSE	High	[K].ANIVDQSHLHDSSQK.[G]	1xPhospho [S12(99.7)]	0.000718441	0.000118178	1	1	1	Q99570	Q99570 [802-816]	Q99570 1xPhospho [S813(99.7)]	0	1758.78	1.14182e+06		High	High	0.000108	0.0004199	2.87	39.55
FALSE	High	[K].ANSDDERPVASDNDDEK.[Q]	2xPhospho [S3(100); S11(100)]	1.33524e-07	3.14791e-05	1	1	2	Q8WVC0	Q8WVC0 [210-226]	Q8WVC0 2xPhospho [S212(100); S220(100)]	0	2036.71	1589859		High	High	3.342e-05	1.239e-07	6.68	27.2
FALSE	High	[K].ANSPEKPPEAGAAHKPR.[A]	1xDeamidated [N2]; 1xPhospho [S3(100)]	4.43078e-07	3.14791e-05	1	1	1	Q9UFC0	Q9UFC0 [210-226]	Q9UFC0 1xPhospho [S212(100)]	0	1837.86	953454		High	High	3.342e-05	3.845e-07	3.43	24.87
FALSE	High	[K].ANSPEKPPEAGAAHKPR.[A]	1xPhospho [S3(100)]	5.58279e-10	3.14791e-05	1	1	3	Q9UFC0	Q9UFC0 [210-226]	Q9UFC0 1xPhospho [S212(100)]	0	1836.88	21522932		High	High	3.342e-05	6.945e-10	4.48	23.72
FALSE	High	[K].ANSWQLVETPEK.[R]	1xPhospho [T9(100)]	5.70729e-05	3.14791e-05	1	1	1	Q9Y2H0	Q9Y2H0 [907-918]	Q9Y2H0 1xPhospho [T915(100)]	0	1481.67	3.93515e+06		High	High	3.342e-05	3.831e-05	4.01	84.7
FALSE	High	[K].ANVSSPHREFPPATAR.[E]	1xPhospho [S/T]	2.29461e-06	3.14791e-05	1	1	19	Q92530	Q92530 [149-164]		1	1816.85	1.32089e+07		High	High	3.342e-05	1.83e-06	3.75	47.25
FALSE	High	[K].APAGPSLEETSVSSPK.[G]	1xPhospho [S/T]	0.000403946	7.57875e-05	1	1	1	Q6AI08	Q6AI08 [630-645]		0	1636.75	484719		High	High	5.798e-05	0.0002462	2.84	64.3
FALSE	High	[K].APAPPPKPETPEK.[T]	1xPhospho [T10(100)]	4.04722e-05	3.14791e-05	1	1	2	Q9ULL5	Q9ULL5 [1696-1708]	Q9ULL5 1xPhospho [T1705(100)]	0	1438.7	2420006		High	High	3.342e-05	2.761e-05	4.13	35.26
FALSE	High	[K].APAPPVLSPK.[T]	1xPhospho [S8(100)]	0.000585866	7.57875e-05	1	1	2	Q8NDI1	Q8NDI1 [401-410]	Q8NDI1 1xPhospho [S408(100)]	0	1056.55	1.72256e+06		High	High	8.599e-05	0.0003473	2.56	67
FALSE	High	[K].APAPVVLGSPVVLGPPVGQAR.[V]	1xPhospho [S9(100)]	6.58924e-07	3.14791e-05	1	1	5	Q6ZN55	Q6ZN55 [156-176]	Q6ZN55 1xPhospho [S164(100)]	0	2061.13	453338		High	High	3.342e-05	5.604e-07	3.31	118.18
FALSE	High	[K].APASPGAGNPPGTPK.[G]	1xPhospho [S4(100)]	1.69282e-06	3.14791e-05	1	1	1	Q9ULD9	Q9ULD9 [624-638]	Q9ULD9 1xPhospho [S627(100)]	0	1398.64	1455665		High	High	3.342e-05	1.369e-06	3.62	37.92
FALSE	High	[K].APASPGAGSDAQGPQFGWDHSLHK.[R]	1xPhospho [S4(100)]	9.56664e-11	3.14791e-05	1	1	1	Q5T6F0	Q5T6F0 [12-35]	Q5T6F0 1xPhospho [S15(100)]	0	2498.09		No Quan Values	High	High	3.342e-05	1.306e-10	6.24
FALSE	High	[K].APDPEGLARPVSPDSPEIISELQQYADVAAAR.[E]	2xPhospho [S12(97.5); S15(97.5)]	0.00568754	0.000345759	1	1	1	Q9Y4B4	Q9Y4B4 [1158-1189]	Q9Y4B4 2xPhospho [S1169(97.5); S1172(97.5)]	0	3522.62		No Quan Values	High	High	0.0002312	0.00281	3.03
FALSE	High	[K].APEAAVSEDGKSDDELLSSK.[A]	1xPhospho [S12(99.6)]	1.68878e-09	3.14791e-05	1	1	2	Q8NEY1	Q8NEY1 [188-207]	Q8NEY1 1xPhospho [S199(99.6)]	1	2127.93	5971745		High	High	3.342e-05	1.979e-09	6.77	66.29
FALSE	High	[K].APFHTPPEEPNECDFK.[N]	1xCarbamidomethyl [C13]; 1xPhospho [T5(100)]	0.000104774	3.14791e-05	1	1	1	Q9UBU7	Q9UBU7 [549-564]	Q9UBU7 1xPhospho [T553(100)]	0	1994.8		No Quan Values	High	High	3.342e-05	6.823e-05	2.86
FALSE	High	[K].APIDTSDVEEK.[A]	1xPhospho [S6(100)]	1.57148e-05	3.14791e-05	1	1	1	Q06265	Q06265 [301-311]	Q06265 1xPhospho [S306(100)]	0	1283.54	73584016		High	High	3.342e-05	1.13e-05	3.3	55.47
FALSE	High	[K].APLKPYPVSPSDK.[V]	1xPhospho [S9(99.6)]	2.82578e-07	3.14791e-05	1	1	4	P41252	P41252 [1039-1051]	P41252 1xPhospho [S1047(99.6)]	0	1478.73	7796098		High	High	3.342e-05	2.518e-07	4.81	60.32
FALSE	High	[K].APPSPGSLAAPGR.[L]	1xPhospho [S4(100)]	0.000305602	7.57875e-05	1	1	2	Q9Y4B5	Q9Y4B5 [84-96]	Q9Y4B5 1xPhospho [S87(100)]	0	1257.6	803722		High	High	5.798e-05	0.0001889	2.07	65.96
FALSE	High	[K].APPTLQAETATKPQATSAPSPAPK.[Q]	1xPhospho [S20(100)]	3.64935e-07	3.14791e-05	2	2	1	A8CG34; Q96HA1	A8CG34 [655-678]; Q96HA1 [678-701]	A8CG34 1xPhospho [S674(100)]; Q96HA1 1xPhospho [S697(100)]	0	2440.21	735492	Shared	High	High	3.342e-05	3.206e-07	4.49	63.99
FALSE	High	[K].APRPFGSVSSPK.[V]	1xPhospho [S]	8.73762e-07	3.14791e-05	1	1	1	Q96HC4	Q96HC4 [128-139]		0	1309.63	750206		High	High	3.342e-05	7.31e-07	3.77	51.81
FALSE	High	[K].APSANVPQSSAISPTPEISSETPGYIYSSNFHAVK.[R]	1xPhospho [S/T/Y]	0.244654	0.00773257	1	1	1	Q9BX66	Q9BX66 [628-662]		0	3713.74	818742		High	High	0.004461	0.121	2.17	75.69
FALSE	High	[K].APSEEELHGDQTDFGQGSQSPQK.[Q]	1xDeamidated [Q11]; 1xPhospho [S20(100)]	1.12026e-05	3.14791e-05	1	1	1	Q8TE77	Q8TE77 [68-90]	Q8TE77 1xPhospho [S87(100)]	0	2553.04		No Quan Values	High	High	3.342e-05	8.193e-06	5.71
FALSE	High	[K].APSEEELHGDQTDFGQGSQSPQK.[Q]	1xPhospho [S20(99.4)]	2.10881e-05	3.14791e-05	1	1	1	Q8TE77	Q8TE77 [68-90]	Q8TE77 1xPhospho [S87(99.4)]	0	2552.06	867622		High	High	3.342e-05	1.493e-05	3.86	56.59
FALSE	High	[K].APSIDGKEELDLAEK.[M]	1xPhospho [S3(100)]	0.000107492	3.14791e-05	1	1	4	Q9H0E9	Q9H0E9 [385-399]	Q9H0E9 1xPhospho [S387(100)]	1	1694.79	2.41184e+06		High	High	3.342e-05	6.998e-05	2.75	80.22
FALSE	High	[K].APSLTDLVK.[S]	1xPhospho [S3(100)]	2.22276e-05	3.14791e-05	1	1	4	O15014	O15014 [1053-1061]	O15014 1xPhospho [S1055(100)]	0	1023.51	4467001		High	High	3.342e-05	1.566e-05	3.68	96.94
FALSE	High	[K].APSPTGPALISGASPVHCAADGTVELK.[A]	1xCarbamidomethyl [C18]; 1xPhospho [S3(100)]	7.52632e-08	3.14791e-05	1	1	1	Q76L83	Q76L83 [832-858]	Q76L83 1xPhospho [S834(100)]	0	2683.28		No Quan Values	High	High	3.342e-05	7.182e-08	5.08
FALSE	High	[K].APVHFVEPLSPTGVAGHR.[K]	1xPhospho [S10(100)]	2.38981e-07	3.14791e-05	1	1	3	Q5T5Y3	Q5T5Y3 [1071-1088]	Q5T5Y3 1xPhospho [S1080(100)]	0	1950.96	13003897		High	High	3.342e-05	2.143e-07	5.93	89.02
FALSE	High	[K].APVHFVEPLSPTGVAGHRK.[A]	1xPhospho [S10(100)]	8.0184e-06	3.14791e-05	1	1	1	Q5T5Y3	Q5T5Y3 [1071-1089]	Q5T5Y3 1xPhospho [S1080(100)]	1	2079.05	1.48256e+06		High	High	3.342e-05	5.968e-06	4.46	78.57
FALSE	High	[K].APVPGTPDSLSSGSSR.[D]	1xPhospho [T6(100)]	0.00022285	7.57875e-05	1	1	1	Q9UJZ1	Q9UJZ1 [322-337]	Q9UJZ1 1xPhospho [T327(100)]	0	1594.71	4.56203e+06		High	High	5.798e-05	0.0001402	2.3	59.42
FALSE	High	[K].APVPSTCSSTFPEELSPPSHQAK.[R]	1xCarbamidomethyl [C7]; 1xPhospho [S16(100)]	3.05584e-06	3.14791e-05	1	1	1	Q14980	Q14980 [154-176]	Q14980 1xPhospho [S169(100)]	0	2534.13	1.2488e+06		High	High	3.342e-05	2.396e-06	3.95	84.62
FALSE	High	[K].APVPSTCSSTFPEELSPPSHQAK.[R]	1xCarbamidomethyl [C7]; 1xDeamidated [Q21]; 1xPhospho [S16(100)]	0.0217784	0.000975058	1	1	2	Q14980	Q14980 [154-176]	Q14980 1xPhospho [S169(100)]	0	2535.11	7.2741e+06		High	High	0.0005821	0.009855	3.03	87.95
FALSE	High	[K].APVQPQQSPAAAPGGTDEKPSGK.[E]	1xPhospho [S8(100)]	7.63982e-11	3.14791e-05	1	1	2	Q13200	Q13200 [9-31]	Q13200 1xPhospho [S16(100)]	0	2298.08	4.10572e+07		High	High	3.342e-05	1.058e-10	5.76	39.56
FALSE	High	[K].APVQPQQSPAAAPGGTDEKPSGK.[E]	2xDeamidated [Q4; Q6]; 1xPhospho [S8(100)]	0.0060909	0.000345759	1	1	1	Q13200	Q13200 [9-31]	Q13200 1xPhospho [S16(100)]	0	2300.04		No Quan Values	High	High	0.0002312	0.002984	2
FALSE	High	[K].APVSSTESVIQSNTPTPPPSQPLNETAEEESR.[I]	2xPhospho [T14(91.2); T16(96.5)]	4.01593e-06	3.14791e-05	1	1	2	Q9HC35	Q9HC35 [884-915]	Q9HC35 2xPhospho [T897(91.2); T899(96.5)]	0	3539.55	7.86814e+06		High	High	3.342e-05	3.098e-06	4.11	88.07
FALSE	High	[K].APVSSTESVIQSNTPTPPPSQPLNETAEEESR.[I]	1xPhospho [S/T]	5.76327e-06	3.14791e-05	1	1	1	Q9HC35	Q9HC35 [884-915]		0	3459.58	4.36652e+06		High	High	3.342e-05	4.366e-06	4.43	89.68
FALSE	High	[K].AQALAIETEAELQRVQK.[V]	1xDeamidated [Q16]; 1xPhospho [T8(100)]	0.170142	0.00545981	1	1	1	Q14764	Q14764 [748-764]	Q14764 1xPhospho [T755(100)]	1	1978.98	3.11067e+06		High	High	0.003192	0.08086	2.6	54.53
FALSE	High	[K].AQAVSEEEEEEEGK.[S]	1xDeamidated [Q2]; 1xPhospho [S5(100)]	1.20722e-05	3.14791e-05	1	1	1	Q9GZR7	Q9GZR7 [78-91]	Q9GZR7 1xPhospho [S82(100)]	0	1644.62	4.1346e+06		High	High	3.342e-05	8.794e-06	3.76	38.54
FALSE	High	[K].AQAVSEEEEEEEGK.[S]	1xPhospho [S5(100)]	0.000110749	3.14791e-05	1	1	2	Q9GZR7	Q9GZR7 [78-91]	Q9GZR7 1xPhospho [S82(100)]	0	1643.63	26487130		High	High	3.342e-05	7.184e-05	3.58	36.19
FALSE	High	[K].AQEAEAQSEDDDEDTEEEQGEEK.[E]	2xPhospho [S8(100); T15(100)]	2.68014e-07	3.14791e-05	1	1	1	Q5C9Z4	Q5C9Z4 [273-295]	Q5C9Z4 2xPhospho [S280(100); T287(100)]	0	2770.92	880153		High	High	3.342e-05	2.397e-07	6.72	30.88
FALSE	High	[K].AQESGQGSTAGPLRPPPPGAGGPATPSK.[A]	1xPhospho [T25(99.2)]	4.65398e-08	3.14791e-05	1	1	2	Q96RK0	Q96RK0 [559-586]	Q96RK0 1xPhospho [T583(99.2)]	0	2650.26	755862		High	High	3.342e-05	4.57e-08	5.72	60.28
FALSE	High	[K].AQGPLPNQHSLK.[G]	1xPhospho [S10(100)]	0.000239958	7.57875e-05	1	1	1	Q4VCS5	Q4VCS5 [220-231]	Q4VCS5 1xPhospho [S229(100)]	0	1369.66	768118		High	High	5.798e-05	0.0001503	3.54	47.29
FALSE	High	[K].AQHTLPQDPAIVQSSLGSASASPFQPHVPYSPFR.[G]	1xPhospho [S31(100)]	6.05968e-07	3.14791e-05	1	1	1	Q9BX40	Q9BX40 [85-118]	Q9BX40 1xPhospho [S115(100)]	0	3697.78	133698		High	High	3.342e-05	5.187e-07	4.03	117.06
FALSE	High	[K].AQIHDLVLVGGSTR.[I]	1xPhospho [S12(99.4)]	0.00935809	0.000457524	1	1	1	P0DMV9	P0DMV9 [329-342]	P0DMV9 1xPhospho [S340(99.4)]	0	1545.78	414955		High	High	0.0002935	0.004438	1.63	87
FALSE	High	[K].AQLEPVASPAK.[K]	1xPhospho [S8(100)]	0.000721452	0.000118178	1	1	1	Q15149	Q15149 [1428-1438]	Q15149 1xPhospho [S1435(100)]	0	1190.58	1.33903e+06		High	High	0.000108	0.0004212	3.35	51.61
FALSE	High	[K].AQQGLYQVPGPSPQFQSPPAK.[Q]	1xPhospho [S17(100)]	4.07468e-07	3.14791e-05	1	1	1	P56945	P56945 [123-143]	P56945 1xPhospho [S139(100)]	0	2305.1	947654		High	High	3.342e-05	3.552e-07	4.31	94.19
FALSE	High	[K].AQQQEEQGSVNDVKEEEK.[E]	1xPhospho [S9(100)]	0.000387676	7.57875e-05	1	1	1	Q9Y4W2	Q9Y4W2 [552-569]	Q9Y4W2 1xPhospho [S560(100)]	1	2154.92	493845		High	High	5.798e-05	0.0002369	3.46	31.45
FALSE	High	[K].AQSNGSGNGSDSEMDTSSLER.[G]	2xDeamidated [N4; N8]; 1xOxidation [M14]; 1xPhospho [S10(100)]	1.18617e-05	3.14791e-05	1	1	3	Q9NRY4	Q9NRY4 [1125-1145]	Q9NRY4 1xPhospho [S1134(100)]	0	2226.8	2.26301e+06		High	High	3.342e-05	8.638e-06	4.99	38.69
FALSE	High	[K].AQSNGSGNGSDSEMDTSSLER.[G]	1xDeamidated [N]; 1xOxidation [M14]; 1xPhospho [S12(99.2)]	0.000333064	7.57875e-05	1	1	2	Q9NRY4	Q9NRY4 [1125-1145]	Q9NRY4 1xPhospho [S1136(99.2)]	0	2225.81	969441		High	High	5.798e-05	0.0002054	2.77	37.18
FALSE	High	[K].AQSVSPVQAPPPGGSAQLLPGK.[V]	1xPhospho [S]	7.29256e-07	3.14791e-05	1	1	2	Q96RK0	Q96RK0 [900-921]		0	2166.1	1.66941e+06		High	High	3.342e-05	6.174e-07	4.9	88.78
FALSE	High	[K].AQTPPGPSLSGSK.[S]	1xPhospho [T3(100)]	0.000263696	7.57875e-05	1	1	5	Q9UQ35	Q9UQ35 [1001-1013]	Q9UQ35 1xPhospho [T1003(100)]	0	1306.6	68957672		High	High	5.798e-05	0.0001642	2.52	47.78
FALSE	High	[K].AQTPPGPSLSGSK.[S]	1xDeamidated [Q2]; 1xPhospho [T3(100)]	0.00150448	0.00019834	1	1	1	Q9UQ35	Q9UQ35 [1001-1013]	Q9UQ35 1xPhospho [T1003(100)]	0	1307.59	3689959		High	High	0.0001516	0.0008254	2.2	51.37
FALSE	High	[K].AQTPPGPSLSGSKSPCPQEK.[S]	1xCarbamidomethyl [C16]; 1xPhospho [S14(99.5)]	7.05619e-05	3.14791e-05	1	1	4	Q9UQ35	Q9UQ35 [1001-1020]	Q9UQ35 1xPhospho [S1014(99.5)]	1	2132.97	3.4414e+06		High	High	3.342e-05	4.676e-05	2.72	49.76
FALSE	High	[K].AQTPPGPSLSGSKSPCPQEK.[S]	1xCarbamidomethyl [C16]; 2xPhospho [T3(100); S14(100)]	5.98005e-07	3.14791e-05	1	1	3	Q9UQ35	Q9UQ35 [1001-1020]	Q9UQ35 2xPhospho [T1003(100); S1014(100)]	1	2212.93	20817916		High	High	3.342e-05	5.111e-07	4.98	52.77
FALSE	High	[K].AQTPPGPSLSGSKSPCPQEK.[S]	1xCarbamidomethyl [C16]; 1xDeamidated [Q2]; 2xPhospho [T3(100); S14(100)]	0.0178735	0.000868571	1	1	1	Q9UQ35	Q9UQ35 [1001-1020]	Q9UQ35 2xPhospho [T1003(100); S1014(100)]	1	2213.92	833141		High	High	0.0005233	0.008169	2.13	55.66
FALSE	High	[K].AQTPPGPSLSGSKSPCPQEK.[S]	1xCarbamidomethyl [C16]; 1xDeamidated [Q18]; 1xPhospho [S14(100)]	0.0792761	0.00280154	1	1	1	Q9UQ35	Q9UQ35 [1001-1020]	Q9UQ35 1xPhospho [S1014(100)]	1	2133.95	1.24873e+06		High	High	0.001634	0.0357	2.15	53.78
FALSE	High	[K].ARGSPPTSSNIVQGQIK.[Q]	1xPhospho [S4(100)]	1.53734e-05	3.14791e-05	1	1	1	Q9Y4E6	Q9Y4E6 [932-948]	Q9Y4E6 1xPhospho [S935(100)]	1	1819.91	791208		High	High	3.342e-05	1.105e-05	4.27	60.62
FALSE	High	[K].ARLSLVIR.[S]	1xPhospho [S4(100)]	0.0129055	0.000723851	1	1	1	Q9BQG0	Q9BQG0 [1300-1307]	Q9BQG0 1xPhospho [S1303(100)]	1	1007.58	341911		High	High	0.0004435	0.006014	2.24	81.71
FALSE	High	[K].ARLSLVIRSPSLLQSGAK.[K]	2xPhospho [S4(100); S9(100)]	0.000801207	0.000118178	1	1	1	Q9BQG0	Q9BQG0 [1300-1317]	Q9BQG0 2xPhospho [S1303(100); S1308(100)]	2	2056.07	399148		High	High	0.000108	0.0004637	2.56	103.52
FALSE	High	[K].ARPSSPSTSWHRPASPCPSPGPGHTLPPKPPSPR.[G]	1xCarbamidomethyl [C17]; 2xPhospho [S32(100); S/T]	0.00160256	0.00019834	1	1	1	Q3KQU3	Q3KQU3 [465-498]	Q3KQU3 2xPhospho [S496(100); S/T]	0	3740.73	551175		High	High	0.0001516	0.0008741	3.38	64.83
FALSE	High	[K].ARPSSPSTSWHRPASPCPSPGPGHTLPPKPPSPR.[G]	1xCarbamidomethyl [C17]; 3xPhospho [S32(100); S/T]	0.102978	0.00347107	1	1	2	Q3KQU3	Q3KQU3 [465-498]	Q3KQU3 3xPhospho [S496(100); S/T]	0	3820.7	864382		High	High	0.002062	0.04694	3.22	67.52
FALSE	High	[K].ARSVSPPPK.[R]	2xPhospho [S3(100); S5(100)]	0.00198203	0.000235683	1	1	2	Q13247	Q13247 [312-320]	Q13247 2xPhospho [S314(100); S316(100)]	1	1098.47	1768202		High	High	0.0001715	0.001062	3.01	23.07
FALSE	High	[K].ARVGGSDEEASGIPSR.[T]	1xPhospho [S6(100)]	5.11705e-06	3.14791e-05	1	1	3	Q9NQ55	Q9NQ55 [354-369]	Q9NQ55 1xPhospho [S359(100)]	1	1667.74	1.98058e+06		High	High	3.342e-05	3.895e-06	4.49	43.61
FALSE	High	[K].ASALLFSSDEEDQWNIPASQTHLASDSR.[S]	2xPhospho [S7(100); S8(100)]	7.33407e-09	3.14791e-05	2	2	3	Q9Y4E1; Q641Q2	Q9Y4E1 [613-640]; Q641Q2 [613-640]	Q9Y4E1 2xPhospho [S619(100); S620(100)]; Q641Q2 2xPhospho [S619(100); S620(100)]	0	3235.36	1.6753e+06	Shared	High	High	3.342e-05	7.934e-09	4.03	120.87
FALSE	High	[K].ASALLFSSDEEDQWNIPASQTHLASDSR.[S]	1xPhospho [S/T]	2.1631e-10	3.14791e-05	2	2	3	Q9Y4E1; Q641Q2	Q9Y4E1 [613-640]; Q641Q2 [613-640]		0	3155.4	4.18198e+06	Shared	High	High	3.342e-05	2.829e-10	3.25	116.16
FALSE	High	[K].ASDSAEAIEAFQLTPQQQHLIR.[E]	1xPhospho [S2(99.5)]	0.00147776	0.00019834	1	1	1	Q96PU4	Q96PU4 [680-701]	Q96PU4 1xPhospho [S681(99.5)]	0	2533.21		No Quan Values	High	High	0.0001516	0.0008135	2.38
FALSE	High	[K].ASEENLLSSSSVPSADRDSSPTTNSK.[L]	1xPhospho [S/T]	1.00247e-07	3.14791e-05	1	1	1	Q9NRA8	Q9NRA8 [733-758]		1	2746.21	4156767		High	High	3.342e-05	9.428e-08	5.89	72.16
FALSE	High	[K].ASEENLLSSSSVPSADRDSSPTTNSK.[L]	1xDeamidated [N24]; 1xPhospho [S/T]	2.34574e-06	3.14791e-05	1	1	1	Q9NRA8	Q9NRA8 [733-758]		1	2747.19	789826		High	High	3.342e-05	1.866e-06	3.99	73.65
FALSE	High	[K].ASESSKPWPDATYGTGSASR.[A]	1xPhospho [S17(99.5)]	4.6922e-07	3.14791e-05	1	1	1	Q9Y2W1	Q9Y2W1 [216-235]	Q9Y2W1 1xPhospho [S232(99.5)]	0	2134.91	941848		High	High	3.342e-05	4.066e-07	5.65	64.26
FALSE	High	[K].ASETPPPVAQPKPEAPHPGLETTLQER.[L]	1xPhospho [S2(99.3)]	6.44986e-08	3.14791e-05	1	1	4	Q6P1N0	Q6P1N0 [117-143]	Q6P1N0 1xPhospho [S118(99.3)]	0	2957.44	5411042		High	High	3.342e-05	6.209e-08	4.83	80.1
FALSE	High	[K].ASEVAIEEEK.[E]	1xPhospho [S2(100)]	0.0028255	0.000276239	1	1	1	Q5QJE6	Q5QJE6 [511-520]	Q5QJE6 1xPhospho [S512(100)]	0	1184.51	672199		High	High	0.0001944	0.00147	2.47	44.96
FALSE	High	[K].ASFDHSPDSLPLR.[S]	1xPhospho [S6(100)]	0.000138077	3.14791e-05	1	1	1	Q8NB78	Q8NB78 [12-24]	Q8NB78 1xPhospho [S17(100)]	0	1521.67	3.00459e+06		High	High	3.342e-05	8.864e-05	2.43	78.85
FALSE	High	[K].ASGDPGASGMSPR.[A]	1xPhospho [S]	4.91815e-06	3.14791e-05	1	1	1	Q8NDT2	Q8NDT2 [99-111]		0	1269.49	973648		High	High	3.342e-05	3.761e-06	3.36	31.96
FALSE	High	[K].ASGSENEGDYNPGR.[K]	1xPhospho [S4(100)]	0.000626116	0.000118178	1	1	2	Q02880	Q02880 [1549-1562]	Q02880 1xPhospho [S1552(100)]	0	1532.56	5.2418e+06		High	High	0.000108	0.0003703	2.52	30.93
FALSE	High	[K].ASGSENEGDYNPGRK.[T]	1xPhospho [S4(100)]	5.984e-08	3.14791e-05	1	1	4	Q02880	Q02880 [1549-1563]	Q02880 1xPhospho [S1552(100)]	1	1660.66	2.42706e+06		High	High	3.342e-05	5.794e-08	4.26	25.35
FALSE	High	[K].ASGSGGGSAALGPSGFGPSGGSGTK.[L]	1xPhospho [S22(99.4)]	6.56465e-08	3.14791e-05	1	1	1	P25440	P25440 [590-614]	P25440 1xPhospho [S611(99.4)]	0	2087.9		No Quan Values	High	High	3.342e-05	6.327e-08	6.04
FALSE	High	[K].ASHWSRSPPRPPR.[E]	1xPhospho [S]	0.000672023	0.000118178	1	2	2	P21127	P21127 [228-240]		1	1610.77	2.43935e+06		High	High	0.000108	0.0003946	3.06	38.38
FALSE	High	[K].ASLELELPSSPDSTGGTPK.[A]	1xPhospho [S10(100)]	4.61245e-05	3.14791e-05	1	1	1	Q63HK5	Q63HK5 [324-342]	Q63HK5 1xPhospho [S333(100)]	0	1965.91	311427		High	High	3.342e-05	3.131e-05	2.69	99.89
FALSE	High	[K].ASLGSLEGEAEAEASSPK.[G]	1xPhospho [S]	1.36393e-06	3.14791e-05	1	1	2	Q09666	Q09666 [5748-5765]		0	1812.79	2.58403e+06		High	High	3.342e-05	1.115e-06	4.1	99.73
FALSE	High	[K].ASLLHSMPTHSSPR.[S]	1xPhospho [S11(99.4)]	0.000482269	7.57875e-05	1	1	1	O75122	O75122 [1002-1015]	O75122 1xPhospho [S1012(99.4)]	0	1600.73	786025		High	High	5.798e-05	0.0002898	3.17	54.29
FALSE	High	[K].ASLLHSMPTHSSPR.[S]	1xOxidation [M7]; 1xPhospho [S/T]	0.000189726	7.57875e-05	1	1	1	O75122	O75122 [1002-1015]		0	1616.73	784887		High	High	5.798e-05	0.0001199	4.09	35.54
FALSE	High	[K].ASLVALPEQTASEEETPPPLLTK.[E]	1xPhospho [S12(100)]	1.1046e-07	3.14791e-05	1	1	5	Q9UKV3	Q9UKV3 [399-421]	Q9UKV3 1xPhospho [S410(100)]	0	2501.24	6.55896e+06		High	High	3.342e-05	1.036e-07	5.15	119.11
FALSE	High	[K].ASMSEFLESEDGEVEQQR.[T]	1xOxidation [M3]; 1xPhospho [S9(100)]	9.81759e-06	3.14791e-05	1	1	1	Q15022	Q15022 [538-555]	Q15022 1xPhospho [S546(100)]	0	2166.85	2.95791e+06		High	High	3.342e-05	7.223e-06	5.12	75.22
FALSE	High	[K].ASMSEFLESEDGEVEQQR.[T]	1xPhospho [S9(100)]	0.000482269	7.57875e-05	1	1	1	Q15022	Q15022 [538-555]	Q15022 1xPhospho [S546(100)]	0	2150.86	1.49679e+06		High	High	5.798e-05	0.0002898	3.81	94.95
FALSE	High	[K].ASNGDTPTHEDLTK.[N]	1xDeamidated [N3]; 1xPhospho [T6(100)]	0.00343005	0.000312341	1	1	1	P11171	P11171 [55-68]	P11171 1xPhospho [T60(100)]	0	1566.63	344099		High	High	0.0002137	0.001763	1.5	33.95
FALSE	High	[K].ASPAGTAGGPGAGAAAGGTGPLAAR.[A]	1xPhospho [S2(98)]	0.0914729	0.00311977	1	1	2	Q12962	Q12962 [43-67]	Q12962 1xPhospho [S44(98)]	0	2043.96	908711		High	High	0.00185	0.04155	2.25	67.62
FALSE	High	[K].ASPAPPRHTPDQSPGMESR.[H]	1xOxidation [M16]; 1xPhospho [T9(100)]	0.000502617	7.57875e-05	1	1	1	Q7Z2K8	Q7Z2K8 [52-70]	Q7Z2K8 1xPhospho [T60(100)]	1	2113.91	509725		High	High	5.798e-05	0.0003018	1.83	29.04
FALSE	High	[K].ASPEARPQIPTKPR.[V]	1xPhospho [S2(100)]	0.000801207	0.000118178	1	1	1	Q8N3F8	Q8N3F8 [272-285]	Q8N3F8 1xPhospho [S273(100)]	0	1627.83	1.67037e+06		High	High	0.000108	0.0004638	2.78	45.87
FALSE	High	[K].ASPEPEGEAAGK.[M]	1xPhospho [S2(100)]	0.00355752	0.000312341	1	1	1	Q8IU81	Q8IU81 [383-394]	Q8IU81 1xPhospho [S384(100)]	0	1222.5	281344		High	High	0.0002137	0.001819	0.83	24.69
FALSE	High	[K].ASPFEEDQNR.[D]	1xPhospho [S2(100)]	0.0144989	0.000758545	1	1	1	Q8TB72	Q8TB72 [135-144]	Q8TB72 1xPhospho [S136(100)]	0	1272.49	818146		High	High	0.0004622	0.006692	1.88	39.01
FALSE	High	[K].ASPITNDGEDEFVPSDGLDK.[D]	1xDeamidated [N6]; 1xPhospho [S15(100)]	0.000102999	3.14791e-05	1	1	1	Q02880	Q02880 [1399-1418]	Q02880 1xPhospho [S1413(100)]	0	2186.9	460837		High	High	3.342e-05	6.708e-05	1.98	96.67
FALSE	High	[K].ASPITNDGEDEFVPSDGLDK.[D]	1xPhospho [S15(100)]	5.63774e-06	3.14791e-05	1	1	2	Q02880	Q02880 [1399-1418]	Q02880 1xPhospho [S1413(100)]	0	2185.92	8786318		High	High	3.342e-05	4.274e-06	2.82	95.56
FALSE	High	[K].ASPPGDLQNPK.[R]	1xDeamidated [Q/N]; 1xPhospho [S2(100)]	0.00153177	0.00019834	1	1	7	O00273	O00273 [314-324]	O00273 1xPhospho [S315(100)]	0	1204.52	5.57657e+06		High	High	0.0001516	0.0008384	1.66	47.87
FALSE	High	[K].ASPPGDLQNPK.[R]	1xPhospho [S2(100)]	0.00337709	0.000312341	1	1	2	O00273	O00273 [314-324]	O00273 1xPhospho [S315(100)]	0	1203.54	31437632		High	High	0.0002137	0.001733	1.95	43.64
FALSE	High	[K].ASPPITHHSIVNGQSSVLSAR.[R]	1xDeamidated [N12]; 1xPhospho [S2(100)]	5.21601e-07	3.14791e-05	1	1	2	O15409	O15409 [307-327]	O15409 1xPhospho [S308(100)]	0	2239.09	2.22049e+06		High	High	3.342e-05	4.487e-07	4.58	77.54
FALSE	High	[K].ASPSENNAGGGSPSSGSGGNPTNTSGTTR.[R]	1xPhospho [S12(99.4)]	2.37697e-06	3.14791e-05	1	1	1	Q9NRH2	Q9NRH2 [596-624]	Q9NRH2 1xPhospho [S607(99.4)]	0	2686.1	399982		High	High	3.342e-05	1.889e-06	3.62	30.67
FALSE	High	[K].ASPSVSTAGQPNWNLDEQLK.[Q]	1xPhospho [S/T]	0.000274726	7.57875e-05	1	1	2	Q8IVW6	Q8IVW6 [164-183]		0	2222.01	3.12788e+06		High	High	5.798e-05	0.0001705	3	99.42
FALSE	High	[K].ASPTLDFTER.[-]	1xPhospho [S2(100)]	0.00465107	0.000345759	1	1	1	O43426	O43426 [1564-1573]	O43426 1xPhospho [S1565(100)]	0	1216.52	2913184		High	High	0.0002312	0.002334	2.05	78.47
FALSE	High	[K].ASPVAVGSSGAGADPSFQPVLSAR.[Q]	1xPhospho [S2(100)]	3.29737e-07	3.14791e-05	1	1	2	Q5TGY3	Q5TGY3 [895-918]	Q5TGY3 1xPhospho [S896(100)]	0	2308.1	652287		High	High	3.342e-05	2.916e-07	3.58	100.78
FALSE	High	[K].ASPVGDGNFR.[N]	1xPhospho [S2(100)]	0.238521	0.00727858	1	1	1	Q86YS7	Q86YS7 [851-860]	Q86YS7 1xPhospho [S852(100)]	0	1099.46	992038		High	High	0.004269	0.118	1.84	45.67
FALSE	High	[K].ASPVPSDPEKPGTPGEGMLSSDLDR.[I]	1xOxidation [M18]; 1xPhospho [T13(100)]	4.8393e-07	3.14791e-05	1	1	1	O14686	O14686 [1853-1877]	O14686 1xPhospho [T1865(100)]	0	2635.16	2.66142e+06		High	High	3.342e-05	4.194e-07	4.03	79.85
FALSE	High	[K].ASPVTTSPTAATTQNPVLSK.[L]	1xPhospho [T9(99.5)]	4.30926e-06	3.14791e-05	1	1	2	Q96JN0	Q96JN0 [36-55]	Q96JN0 1xPhospho [T44(99.5)]	0	2051.01	2.75616e+06		High	High	3.342e-05	3.314e-06	3.69	79.39
FALSE	High	[K].ASQEPSPKPGTEVIPAAPR.[K]	1xPhospho [S6(100)]	2.34802e-07	3.14791e-05	1	1	1	Q96CP2	Q96CP2 [16-34]	Q96CP2 1xPhospho [S21(100)]	0	2011.98	2069131		High	High	3.342e-05	2.115e-07	4.21	70.61
FALSE	High	[K].ASQSRPNSSALETLGGEK.[L]	1xPhospho [S8(100)]	1.18617e-05	3.14791e-05	1	1	3	O94804	O94804 [447-464]	O94804 1xPhospho [S454(100)]	0	1911.88	1.22301e+06		High	High	3.342e-05	8.659e-06	4.04	62.91
FALSE	High	[K].ASSFSGISILTR.[G]	1xPhospho [S3(100)]	0.00215866	0.000235683	1	1	1	Q9Y2K5	Q9Y2K5 [347-358]	Q9Y2K5 1xPhospho [S349(100)]	0	1318.64	1425616		High	High	0.0001715	0.00115	2.26	110.05
FALSE	High	[K].ASSFSGISVLTR.[G]	1xPhospho [S3(100)]	0.000595672	0.000118178	1	1	1	Q15032	Q15032 [379-390]	Q15032 1xPhospho [S381(100)]	0	1304.62	3.57386e+06		High	High	0.000108	0.0003525	2.93	102.3
FALSE	High	[K].ASSGDQGSPPCFLR.[F]	1xCarbamidomethyl [C11]; 1xPhospho [S8(100)]	1.84062e-05	3.14791e-05	1	1	1	O75147	O75147 [3-16]	O75147 1xPhospho [S10(100)]	0	1558.64	822872		High	High	3.342e-05	1.313e-05	3.29	80.07
FALSE	High	[K].ASSLPGSLQR.[S]	1xPhospho [S3(100)]	0.0046767	0.000345759	1	1	3	O75122	O75122 [358-367]	O75122 1xPhospho [S360(100)]	0	1095.52	3734398		High	High	0.0002312	0.002337	1.57	57.02
FALSE	High	[K].ASSPSPLTIGTPESQR.[K]	1xPhospho [T11(100)]	0.00207796	0.000235683	1	1	2	Q9NPI6	Q9NPI6 [521-536]	Q9NPI6 1xPhospho [T531(100)]	0	1707.79	2019578		High	High	0.0001715	0.001111	1.79	78.8
FALSE	High	[K].ASSRLENLGIPEEELLR.[Q]	1xPhospho [S]	0.000194497	7.57875e-05	1	1	1	Q01658	Q01658 [104-120]		1	2006	413535		High	High	5.798e-05	0.000123	2.12	110.37
FALSE	High	[K].ASSTPSSETQEEFVDDFR.[V]	1xPhospho [S/T]	0.00138235	0.00019834	1	1	1	P30622	P30622 [42-59]		0	2111.84	217319		High	High	0.0001516	0.0007636	2.94	97.81
FALSE	High	[K].ASSVGVLSPQKK.[S]	1xPhospho [S8(100)]	0.000771472	0.000118178	1	1	1	Q9UGU5	Q9UGU5 [490-501]	Q9UGU5 1xPhospho [S497(100)]	1	1280.66	710105		High	High	0.000108	0.0004481	2.48	42.72
FALSE	High	[K].ASTLQLGSPR.[A]	1xPhospho [S8(100)]	0.0353297	0.00148722	1	1	1	Q7L8L6	Q7L8L6 [88-97]	Q7L8L6 1xPhospho [S95(100)]	0	1109.54	293374		High	High	0.0008463	0.01579	1.22	59.19
FALSE	High	[K].ASTSDYQVISDRQTPKK.[D]	1xPhospho [S/T/Y]	0.0326565	0.00137767	1	1	1	Q8NFH5	Q8NFH5 [295-311]		2	2003.94	394275		High	High	0.0008061	0.0146	2.3	45.29
FALSE	High	[K].ASTTSLSGSDSETEGK.[Q]	1xPhospho [S9(100)]	7.33581e-05	3.14791e-05	1	1	2	Q8N1G2	Q8N1G2 [45-60]	Q8N1G2 1xPhospho [S53(100)]	0	1636.66	434114		High	High	3.342e-05	4.852e-05	3.35	33.75
FALSE	High	[K].ASVSGPNSPSETR.[R]	1xPhospho [S8(99.4)]	4.88093e-05	3.14791e-05	1	1	1	O15344	O15344 [89-101]	O15344 1xPhospho [S96(99.4)]	0	1368.58	3.05641e+06		High	High	3.342e-05	3.305e-05	3.08	29.14
FALSE	High	[K].ASVSGPNSPSETR.[R]	2xPhospho [S4(100); T12(99.4)]	0.0021078	0.000235683	1	1	1	O15344	O15344 [89-101]	O15344 2xPhospho [S92(100); T100(99.4)]	0	1448.55	284480		High	High	0.0001715	0.001126	1.85	30.16
FALSE	High	[K].ASVSGPNSPSETRR.[E]	1xPhospho [S8(99.5)]	0.0077338	0.000457524	1	1	1	O15344	O15344 [89-102]	O15344 1xPhospho [S96(99.5)]	1	1524.68	4.39498e+06		High	High	0.0002935	0.003722	2.15	25.54
FALSE	High	[K].ASVSQTSPQSASSPR.[M]	1xPhospho [S7(100)]	6.10286e-06	3.14791e-05	1	1	2	Q8TDY2	Q8TDY2 [641-655]	Q8TDY2 1xPhospho [S647(100)]	0	1569.69	1.4209e+06		High	High	3.342e-05	4.611e-06	3.92	30.23
FALSE	High	[K].ASVVDPSTESSPAPQEGSEQPASPASPLSSR.[Q]	1xDeamidated [Q20]; 2xPhospho [S23(100); S26(100)]	4.4141e-08	3.14791e-05	1	1	1	Q66K14	Q66K14 [410-440]	Q66K14 2xPhospho [S432(100); S435(100)]	0	3213.35	2.05445e+06		High	High	3.342e-05	4.338e-08	4.44	79.68
FALSE	High	[K].ASVVDPSTESSPAPQEGSEQPASPASPLSSR.[Q]	1xDeamidated [Q15]; 1xPhospho [S26(100)]	2.79197e-09	3.14791e-05	1	1	1	Q66K14	Q66K14 [410-440]	Q66K14 1xPhospho [S435(100)]	0	3133.38		No Quan Values	High	High	3.342e-05	3.177e-09	4.99
FALSE	High	[K].ASVVDPSTESSPAPQEGSEQPASPASPLSSR.[Q]	1xPhospho [S26(100)]	4.86944e-10	3.14791e-05	1	1	3	Q66K14	Q66K14 [410-440]	Q66K14 1xPhospho [S435(100)]	0	3132.4	2.46969e+07		High	High	3.342e-05	6.103e-10	5.89	79.32
FALSE	High	[K].ATASGIMGSPKPAIK.[S]	1xOxidation [M7]; 1xPhospho [S9(100)]	0.000588302	7.57875e-05	1	1	1	Q7L590	Q7L590 [540-554]	Q7L590 1xPhospho [S548(100)]	0	1524.75	453279		High	High	8.599e-05	0.0003487	2.62	46.33
FALSE	High	[K].ATDGDLAQEPGPGLTFEDSGNPKSPDK.[A]	1xPhospho [S24(100)]	0.000170301	3.14791e-05	1	1	1	O15417	O15417 [2520-2546]	O15417 1xPhospho [S2543(100)]	1	2823.24	2.41617e+06		High	High	3.342e-05	0.0001084	3.84	87.97
FALSE	High	[K].ATDSDLSSPR.[H]	1xPhospho [S/T]	0.000932897	0.000118178	1	1	1	Q9BRD0	Q9BRD0 [351-360]		0	1128.46	507636		High	High	0.000108	0.0005332	2.83	27.98
FALSE	High	[K].ATEDGEEDEVSAGEK.[E]	1xPhospho [S11(100)]	4.07725e-08	3.14791e-05	1	1	3	Q9BXW9	Q9BXW9 [1425-1439]	Q9BXW9 1xPhospho [S1435(100)]	0	1645.61	1.49789e+07		High	High	3.342e-05	4.023e-08	4.6	32.13
FALSE	High	[K].ATEETGQAQSGQANCQGLSPVSVASK.[N]	1xCarbamidomethyl [C15]; 1xPhospho [S19(100)]	4.28487e-10	3.14791e-05	1	1	1	Q9UHF7	Q9UHF7 [160-185]	Q9UHF7 1xPhospho [S178(100)]	0	2685.18	1.00123e+06		High	High	3.342e-05	5.393e-10	6.26	65.83
FALSE	High	[K].ATEPPSPDAGELSLASR.[L]	1xPhospho [S6(99.5)]	6.90369e-06	3.14791e-05	1	1	3	Q8IYB8	Q8IYB8 [720-736]	Q8IYB8 1xPhospho [S725(99.5)]	0	1777.8	644920		High	High	3.342e-05	5.188e-06	3.5	82.82
FALSE	High	[K].ATGEEEGMDIQK.[S]	1xOxidation [M8]; 1xPhospho [T2(100)]	9.78464e-05	3.14791e-05	1	1	1	Q96GA3	Q96GA3 [170-181]	Q96GA3 1xPhospho [T171(100)]	0	1403.54	646097		High	High	3.342e-05	6.377e-05	3.27	29.09
FALSE	High	[K].ATGGLCLLGAYADSDDDDNDVSEK.[L]	1xCarbamidomethyl [C6]; 1xDeamidated [N19]; 1xPhospho [S14(100)]	8.62888e-08	3.14791e-05	1	1	1	Q8N3X1	Q8N3X1 [103-126]	Q8N3X1 1xPhospho [S116(100)]	0	2582.01	566868		High	High	3.342e-05	8.202e-08	4.1	107.47
FALSE	High	[K].ATGGLCLLGAYADSDDDDNDVSEK.[L]	1xCarbamidomethyl [C6]; 1xPhospho [S14(100)]	7.564e-09	3.14791e-05	1	1	3	Q8N3X1	Q8N3X1 [103-126]	Q8N3X1 1xPhospho [S116(100)]	0	2581.03	5664196		High	High	3.342e-05	8.161e-09	5.46	106.41
FALSE	High	[K].ATGPPSQNSNIGTGRGSEGDCSPEDK.[N]	1xCarbamidomethyl [C21]; 2xPhospho [S/T]	0.000550536	7.57875e-05	1	1	1	Q9UKJ3	Q9UKJ3 [1060-1085]		1	2778.07	2.38153e+06		High	High	8.599e-05	0.0003287	3.44	42.57
FALSE	High	[K].ATISDEEIER.[Q]	1xPhospho [S4(100)]	0.00332509	0.000312341	1	1	2	Q9UQN3	Q9UQN3 [196-205]	Q9UQN3 1xPhospho [S199(100)]	0	1242.52	73693376		High	High	0.0002137	0.00171	3.03	54.56
FALSE	High	[K].ATLPSPDKLPGFK.[M]	1xPhospho [S5(100)]	4.55259e-05	3.14791e-05	1	1	3	P22314	P22314 [831-843]	P22314 1xPhospho [S835(100)]	1	1450.73	6.24981e+06		High	High	3.342e-05	3.093e-05	3.31	97.13
FALSE	High	[K].ATLTASPLGAS.[-]	1xPhospho [S6(100)]	0.0482088	0.00188038	1	1	1	Q13111	Q13111 [946-956]	Q13111 1xPhospho [S951(100)]	0	1068.5	3174084		High	High	0.001084	0.02155	3.23	76.67
FALSE	High	[K].ATNESEDEIPQLVPIGK.[K]	1xDeamidated [Q/N]; 1xPhospho [T2(99.6)]	0.000480281	7.57875e-05	1	1	3	O76021	O76021 [357-373]	O76021 1xPhospho [T358(99.6)]	0	1920.88	5.92664e+06		High	High	5.798e-05	0.0002895	2.67	112.83
FALSE	High	[K].ATNESEDEIPQLVPIGK.[K]	1xPhospho [T2(99.6)]	0.000500543	7.57875e-05	1	1	2	O76021	O76021 [357-373]	O76021 1xPhospho [T358(99.6)]	0	1919.9	33181404		High	High	5.798e-05	0.0003006	2.71	110.26
FALSE	High	[K].ATPELGSSENSASSPPR.[F]	1xDeamidated [N10]; 1xPhospho [S/T]	0.0779166	0.00273076	1	1	1	Q9BX63	Q9BX63 [1019-1035]		0	1767.74		No Quan Values	High	High	0.001595	0.03519	2.05
FALSE	High	[K].ATPELGSSENSASSPPR.[F]	1xPhospho [S/T]	0.113187	0.00386063	1	1	1	Q9BX63	Q9BX63 [1019-1035]		0	1766.76		No Quan Values	High	High	0.002278	0.05201	1.65
FALSE	High	[K].ATSDTLESPPK.[I]	1xPhospho [S8(100)]	6.78699e-05	3.14791e-05	1	1	3	O94782	O94782 [306-316]	O94782 1xPhospho [S313(100)]	0	1225.53	9.72618e+06		High	High	3.342e-05	4.523e-05	3.84	43.57
FALSE	High	[K].ATSEEDVSIKSPICEK.[Q]	1xCarbamidomethyl [C14]; 1xPhospho [S11(100)]	6.76589e-07	3.14791e-05	1	1	2	Q5UIP0	Q5UIP0 [1606-1621]	Q5UIP0 1xPhospho [S1616(100)]	1	1872.83	3.52211e+06		High	High	3.342e-05	5.755e-07	4.25	61.09
FALSE	High	[K].ATSSHFSASEESMDFLDK.[S]	1xOxidation [M13]; 1xPhospho [S/T]	7.24142e-05	3.14791e-05	1	1	1	Q9ULU4	Q9ULU4 [454-471]		0	2084.82	296078		High	High	3.342e-05	4.792e-05	2.99	81.16
FALSE	High	[K].ATSSHFSASEESMDFLDK.[S]	1xPhospho [S/T]	0.00204862	0.000235683	1	1	1	Q9ULU4	Q9ULU4 [454-471]		0	2068.82	291967		High	High	0.0001715	0.001095	1.8	96.32
FALSE	High	[K].ATTPASTANSDVATIPTDTPLK.[E]	1xPhospho [T2(99.3)]	6.61313e-05	3.14791e-05	1	1	1	O60271	O60271 [274-295]	O60271 1xPhospho [T275(99.3)]	0	2252.07	4839688		High	High	3.342e-05	4.411e-05	2.52	93.8
FALSE	High	[K].ATTPASTANSDVATIPTDTPLK.[E]	1xDeamidated [N9]; 1xPhospho [T3(99.5)]	0.00010256	3.14791e-05	1	1	1	O60271	O60271 [274-295]	O60271 1xPhospho [T276(99.5)]	0	2253.05		No Quan Values	High	High	3.342e-05	6.693e-05	2.9
FALSE	High	[K].ATVPVAAATAAEGEGSPPAVAAVAGPPAAAEVGGGVGGSSR.[A]	1xPhospho [T2(100)]	4.08734e-06	3.14791e-05	1	1	1	O75179	O75179 [4-44]	O75179 1xPhospho [T5(100)]	0	3564.73	1.21832e+06		High	High	3.342e-05	3.161e-06	3.76	107.94
FALSE	High	[K].ATVTPSPVK.[G]	1xPhospho [S6(100)]	0.00027137	7.57875e-05	1	1	6	Q9H1E3	Q9H1E3 [176-184]	Q9H1E3 1xPhospho [S181(100)]	0	979.486	332831921		High	High	5.798e-05	0.0001685	3.09	40.76
FALSE	High	[K].ATVTPSPVK.[G]	2xPhospho [T4(100); S6(100)]	0.00298652	0.000276239	1	1	4	Q9H1E3	Q9H1E3 [176-184]	Q9H1E3 2xPhospho [T179(100); S181(100)]	0	1059.45	19779512		High	High	0.0001944	0.001551	2.28	40.57
FALSE	High	[K].AVAEEDNGSIGEETDSSPGR.[K]	1xDeamidated [N7]; 1xPhospho [S/T]	0.00190011	0.00019834	1	1	1	Q13586	Q13586 [652-671]		0	2100.82	302653		High	High	0.0001516	0.001022	2.73	48.79
FALSE	High	[K].AVAEEDNGSIGEETDSSPGRK.[K]	1xDeamidated [N7]; 1xPhospho [S17(99.6)]	2.61476e-10	3.14791e-05	1	1	2	Q13586	Q13586 [652-672]	Q13586 1xPhospho [S668(99.6)]	1	2228.92	2.0339e+06		High	High	3.342e-05	3.39e-10	6.05	42.3
FALSE	High	[K].AVAEEDNGSIGEETDSSPGRK.[K]	1xPhospho [S9(98.1)]	0.191928	0.00586552	1	1	1	Q13586	Q13586 [652-672]	Q13586 1xPhospho [S660(98.1)]	1	2227.94	272241		High	High	0.003436	0.09259	1.91	42.17
FALSE	High	[K].AVCSTYLQSR.[Y]	1xCarbamidomethyl [C3]; 1xPhospho [Y6(99.7)]	0.00361387	0.000312341	1	2	1	Q9H2X6	Q9H2X6 [356-365]	Q9H2X6 1xPhospho [Y361(99.7)]	0	1264.54	1189701		High	High	0.0002137	0.001846	1.78	42.3
FALSE	High	[K].AVDKPPSPSPIEMK.[K]	1xOxidation [M13]; 1xPhospho [S7(99.6)]	0.000628724	0.000118178	1	1	3	Q9H165	Q9H165 [80-93]	Q9H165 1xPhospho [S86(99.6)]	0	1591.74	1.58581e+06		High	High	0.000108	0.0003709	2.6	52.53
FALSE	High	[K].AVDLGPPKPSDQETGEQVSSPSSHPALHTTTEDSAGVQTEF.[-]	1xPhospho [S/T]	0.0003513	7.57875e-05	1	1	1	Q96TA1	Q96TA1 [706-746]		0	4313.94	4829811		High	High	5.798e-05	0.0002159	4.28	92.11
FALSE	High	[K].AVDSSSEEIEVEVPVVDR.[R]	1xPhospho [S]	0.000821704	0.000118178	1	1	1	Q9Y6X4	Q9Y6X4 [632-649]		0	2038.92	394974		High	High	0.000108	0.0004746	2.4	104.92
FALSE	High	[K].AVDSSSEEIEVEVPVVDRR.[N]	2xPhospho [S4(100); S5(100)]	4.25838e-07	3.14791e-05	1	1	1	Q9Y6X4	Q9Y6X4 [632-650]	Q9Y6X4 2xPhospho [S635(100); S636(100)]	1	2274.99	2750220		High	High	3.342e-05	3.717e-07	4.83	100.23
FALSE	High	[K].AVDSSSEEIEVEVPVVDRR.[N]	1xPhospho [S4(99.4)]	1.3051e-06	3.14791e-05	1	1	1	Q9Y6X4	Q9Y6X4 [632-650]	Q9Y6X4 1xPhospho [S635(99.4)]	1	2195.02	2.01564e+06		High	High	3.342e-05	1.071e-06	3.91	96.62
FALSE	High	[K].AVEFSSGAKSPSK.[S]	1xPhospho [S10(99.3)]	0.000384504	7.57875e-05	1	1	1	P25054	P25054 [1351-1363]	P25054 1xPhospho [S1360(99.3)]	1	1374.63	928978		High	High	5.798e-05	0.000235	2.35	35.99
FALSE	High	[K].AVEQEDELSDVSQGGSK.[A]	1xPhospho [S9(99.3)]	0.148329	0.0049439	1	1	1	O60271	O60271 [257-273]	O60271 1xPhospho [S265(99.3)]	0	1857.77	558049		High	High	0.002911	0.06948	2.06	55.81
FALSE	High	[K].AVGMPSPVSPK.[L]	1xOxidation [M4]; 1xPhospho [S9(100)]	0.000435012	7.57875e-05	1	1	2	Q9UHB7	Q9UHB7 [1050-1060]	Q9UHB7 1xPhospho [S1058(100)]	0	1165.53	6.14104e+06		High	High	5.798e-05	0.0002638	2.76	43.86
FALSE	High	[K].AVGMPSPVSPK.[L]	1xOxidation [M4]; 2xPhospho [S6(100); S9(100)]	0.00125494	0.00019834	1	1	1	Q9UHB7	Q9UHB7 [1050-1060]	Q9UHB7 2xPhospho [S1055(100); S1058(100)]	0	1245.5	352766		High	High	0.0001516	0.0007004	2.36	41.51
FALSE	High	[K].AVGMPSPVSPK.[L]	1xPhospho [S9(100)]	0.00363289	0.000312341	1	1	1	Q9UHB7	Q9UHB7 [1050-1060]	Q9UHB7 1xPhospho [S1058(100)]	0	1149.54	3052909		High	High	0.0002137	0.001857	2.08	69.85
FALSE	High	[K].AVGNGAAEISLKSPR.[E]	1xDeamidated [N4]; 1xPhospho [S13(100)]	0.00249608	0.000235683	1	1	1	Q5T481	Q5T481 [968-982]	Q5T481 1xPhospho [S980(100)]	1	1550.76	279531		High	High	0.0001715	0.001313	2.91	66.04
FALSE	High	[K].AVGSLAPGELAR.[G]	1xPhospho [S4(100)]	0.00660326	0.00042237	1	1	3	Q96JG9	Q96JG9 [3674-3685]	Q96JG9 1xPhospho [S3677(100)]	0	1220.6	2.04961e+06		High	High	0.0002742	0.003215	1.79	53.76
FALSE	High	[K].AVIVSSPK.[A]	1xPhospho [S6(100)]	0.000998664	0.000118178	1	1	2	Q14966	Q14966 [1396-1403]	Q14966 1xPhospho [S1401(100)]	0	880.454	7.79669e+06		High	High	0.000108	0.0005677	2.67	42.83
FALSE	High	[K].AVLIASTRSPISFLSK.[L]	1xPhospho [S/T]	0.0192475	0.000904376	1	1	1	Q7RTP6	Q7RTP6 [641-656]		1	1769.96	120641		High	High	0.0005432	0.008734	2.36	111.88
FALSE	High	[K].AVLPVTCHRDSFSR.[M]	1xCarbamidomethyl [C7]; 1xPhospho [S11(100)]	0.0101813	0.000534948	1	1	1	Q96N67	Q96N67 [2119-2132]	Q96N67 1xPhospho [S2129(100)]	1	1724.79	1.54455e+06		High	High	0.0003374	0.004819	2.65	61.58
FALSE	High	[K].AVLWQDSFSPHLK.[H]	1xPhospho [S9(99.5)]	0.107082	0.00361268	1	1	1	Q14671	Q14671 [11-23]	Q14671 1xPhospho [S19(99.5)]	0	1607.76	269047		High	High	0.002141	0.04882	1.56	106.18
FALSE	High	[K].AVPALGKSPPHHSGFQQYQQADASK.[Q]	1xPhospho [S8(100)]	1.12062e-09	3.14791e-05	1	1	6	Q92540	Q92540 [774-798]	Q92540 1xPhospho [S781(100)]	1	2729.28	1.39076e+07		High	High	3.342e-05	1.34e-09	5.04	60.96
FALSE	High	[K].AVPALGKSPPHHSGFQQYQQADASK.[Q]	1xDeamidated [Q19]; 1xPhospho [S/Y]	0.0148594	0.000758545	1	1	1	Q92540	Q92540 [774-798]		1	2730.27	8508744		High	High	0.0004622	0.006843	2.26	64.32
FALSE	High	[K].AVPMAPAPASPGSSNDSSAR.[S]	1xPhospho [S10(100)]	3.32527e-05	3.14791e-05	1	1	2	Q66K74	Q66K74 [750-769]	Q66K74 1xPhospho [S759(100)]	0	1949.84	640096		High	High	3.342e-05	2.296e-05	3.41	61.7
FALSE	High	[K].AVPMAPAPASPGSSNDSSAR.[S]	1xOxidation [M4]; 1xPhospho [S10(100)]	0.000440422	7.57875e-05	1	1	2	Q66K74	Q66K74 [750-769]	Q66K74 1xPhospho [S759(100)]	0	1965.84	785012		High	High	5.798e-05	0.0002665	2.53	50.38
FALSE	High	[K].AVPMAPAPASPGSSNDSSAR.[S]	1xDeamidated [N15]; 1xOxidation [M4]; 1xPhospho [S10(100)]	0.000897947	0.000118178	1	1	3	Q66K74	Q66K74 [750-769]	Q66K74 1xPhospho [S759(100)]	0	1966.82	3.7966e+06		High	High	0.000108	0.0005147	2.65	53.23
FALSE	High	[K].AVPPVSPELR.[K]	1xPhospho [S6(100)]	0.00140084	0.00019834	1	1	10	Q96JM3	Q96JM3 [411-420]	Q96JM3 1xPhospho [S416(100)]	0	1144.58	13298204		High	High	0.0001516	0.000775	1.62	75.53
FALSE	High	[K].AVPVESPVQKV.[-]	1xPhospho [S6(100)]	0.031106	0.00134253	1	1	2	Q8TB61	Q8TB61 [422-432]	Q8TB61 1xPhospho [S427(100)]	1	1232.63	1.97623e+06		High	High	0.0007664	0.01388	1.92	67.84
FALSE	High	[K].AVQQHQHGYDSDEEVDSELGTWEHQLR.[R]	2xDeamidated [Q3; Q4]; 1xPhospho [S11(99.4)]	3.38182e-06	3.14791e-05	1	1	1	Q8IWZ8	Q8IWZ8 [475-501]	Q8IWZ8 1xPhospho [S485(99.4)]	0	3275.35		No Quan Values	High	High	3.342e-05	2.641e-06	4.72
FALSE	High	[K].AVQQHQHGYDSDEEVDSELGTWEHQLR.[R]	1xDeamidated [Q3]; 1xPhospho [Y/S/T]	0.000101253	3.14791e-05	1	1	1	Q8IWZ8	Q8IWZ8 [475-501]		0	3274.37	1.79073e+06		High	High	3.342e-05	6.589e-05	3.7	96.2
FALSE	High	[K].AVQQHQHGYDSDEEVDSELGTWEHQLR.[R]	1xPhospho [S11(100)]	3.87011e-17	3.14791e-05	1	1	3	Q8IWZ8	Q8IWZ8 [475-501]	Q8IWZ8 1xPhospho [S485(100)]	0	3273.39	2.25904e+07		High	High	3.342e-05	1.161e-16	7.97	95.58
FALSE	High	[K].AVSETPAVPPVSEDEDDDDDDATPPPVIAPRPEHTK.[S]	1xPhospho [T5(99.3)]	9.15392e-11	3.14791e-05	1	1	3	Q13153	Q13153 [163-198]	Q13153 1xPhospho [T167(99.3)]	0	3888.73	3.58543e+07		High	High	3.342e-05	1.25e-10	3.58	90.5
FALSE	High	[K].AVSFHLVHR.[S]	1xPhospho [S3(100)]	0.00260917	0.000235683	1	1	1	Q96GA3	Q96GA3 [15-23]	Q96GA3 1xPhospho [S17(100)]	0	1145.56	1.42255e+06		High	High	0.0001715	0.001369	2.29	68.8
FALSE	High	[K].AVSGYQSHDDSSDNSECSFPFK.[Y]	1xCarbamidomethyl [C17]; 1xPhospho [S7(100)]	6.36085e-07	3.14791e-05	1	1	2	Q9UBW7	Q9UBW7 [1050-1071]	Q9UBW7 1xPhospho [S1056(100)]	0	2543.97	1.07912e+06		High	High	3.342e-05	5.431e-07	3.8	83.36
FALSE	High	[K].AVSPPHLDGPPSPR.[S]	1xPhospho [S12(100)]	1.71576e-05	3.14791e-05	1	1	4	P29590	P29590 [516-529]	P29590 1xPhospho [S527(100)]	0	1506.71	19045324		High	High	3.342e-05	1.226e-05	3.38	66.54
FALSE	High	[K].AVSPPHLDGPPSPR.[S]	2xPhospho [S3(100); S12(100)]	0.000279266	7.57875e-05	1	1	3	P29590	P29590 [516-529]	P29590 2xPhospho [S518(100); S527(100)]	0	1586.68	3205878		High	High	5.798e-05	0.0001736	3.31	75.92
FALSE	High	[K].AVSPPHLDGPPSPRSPVIGSEVFLPNSNHVASGAGEAEER.[V]	1xDeamidated [N26]; 3xPhospho [S3(100); S12(100); S15(100)]	4.6922e-07	3.14791e-05	1	1	2	P29590	P29590 [516-555]	P29590 3xPhospho [S518(100); S527(100); S530(100)]	1	4301.89	3.85877e+06		High	High	3.342e-05	4.065e-07	5.44	111.35
FALSE	High	[K].AVSTVVVTTAPSPK.[Q]	1xPhospho [S12(100)]	4.06491e-05	3.14791e-05	1	1	1	Q6P4R8	Q6P4R8 [1280-1293]	Q6P4R8 1xPhospho [S1291(100)]	0	1436.74	686322		High	High	3.342e-05	2.775e-05	3.08	70.24
FALSE	High	[K].AVTDPQGVGTPEMIPLDWEK.[G]	1xOxidation [M13]; 1xPhospho [T10(100)]	0.00325723	0.000312341	1	1	1	Q12802	Q12802 [1140-1159]	Q12802 1xPhospho [T1149(100)]	0	2279.03	148572		High	High	0.0002137	0.001682	2.09	109.6
FALSE	High	[K].AVTFSPDLGPVPHEGLGEYNR.[A]	1xPhospho [S5(99.2)]	0.000299406	7.57875e-05	1	1	1	Q9P1Y5	Q9P1Y5 [681-701]	Q9P1Y5 1xPhospho [S685(99.2)]	0	2335.08	982839		High	High	5.798e-05	0.0001856	2.84	106.03
FALSE	High	[K].AVTIANSPSKPSEK.[D]	1xDeamidated [N6]; 1xPhospho [S7(100)]	6.99548e-05	3.14791e-05	1	1	2	Q8NEF9	Q8NEF9 [197-210]	Q8NEF9 1xPhospho [S203(100)]	0	1509.72	652710		High	High	3.342e-05	4.643e-05	3.02	39.8
FALSE	High	[K].AVTIANSPSKPSEK.[D]	1xPhospho [S/T]	1.57752e-06	3.14791e-05	1	1	3	Q8NEF9	Q8NEF9 [197-210]		0	1508.74	12844702		High	High	3.342e-05	1.279e-06	4.87	36.24
FALSE	High	[K].AVTSGLPGDTALLLPPSPRPSPR.[V]	1xPhospho [S17(100)]	2.02231e-08	3.14791e-05	1	1	1	Q6W2J9	Q6W2J9 [320-342]	Q6W2J9 1xPhospho [S336(100)]	0	2379.24	1.62937e+06		High	High	3.342e-05	2.072e-08	5.04	109.41
FALSE	High	[K].AVVSPPK.[F]	1xPhospho [S4(100)]	0.00327404	0.000312341	2	7	3	P49792; Q99666	P49792 [2507-2513]; Q99666 [1531-1537]	P49792 1xPhospho [S2510(100)]; Q99666 1xPhospho [S1534(100)]	0	777.391	1768144	Shared	High	High	0.0002137	0.001686	1.6	45
FALSE	High	[K].AVVSPPKFVFGSESVK.[RS]	1xPhospho [S4(100)]	0.0072067	0.00042237	1	5	1	P49792	P49792 [2507-2522]	P49792 1xPhospho [S2510(100)]	1	1757.89	205974		High	High	0.0002742	0.003482	1.35	107.4
FALSE	High	[K].AWENSPNVR.[E]	1xPhospho [S5(100)]	0.200119	0.00617859	1	1	1	Q9Y520	Q9Y520 [2256-2264]	Q9Y520 1xPhospho [S2260(100)]	0	1152.48	442464		High	High	0.003609	0.09676	1.22	47.28
FALSE	High	[K].AYSFCGTVEYMAPEVVNR.[RQ]	1xCarbamidomethyl [C5]; 1xOxidation [M11]; 1xPhospho [S3(100)]	9.99624e-05	3.14791e-05	1	3	2	P51812	P51812 [225-242]	P51812 1xPhospho [S227(100)]	0	2188.91	2.44748e+06		High	High	3.342e-05	6.514e-05	2.76	101.78
FALSE	High	[K].AYSSPSTTPEAR.[R]	1xPhospho [S4(100)]	0.00106483	0.000163272	1	1	1	Q9UPU9	Q9UPU9 [417-428]	Q9UPU9 1xPhospho [S420(100)]	0	1346.56	2.34452e+06		High	High	0.000134	0.0006021	2.27	34.85
FALSE	High	[K].AYTPVVVTLWYR.[A]	1xPhospho [T3(100)]	0.00433248	0.000345759	1	1	1	P21127	P21127 [593-604]	P21127 1xPhospho [T595(100)]	0	1547.77		No Quan Values	High	High	0.0002312	0.00218	2.17
FALSE	High	[K].CAAPRPPSSSPEQR.[T]	1xCarbamidomethyl [C1]; 1xPhospho [S]	0.000576224	7.57875e-05	1	1	2	Q5H9R7	Q5H9R7 [844-857]		0	1619.7	3391953		High	High	8.599e-05	0.0003426	3.52	33.34
FALSE	High	[K].CDILVQEELLASPKK.[L]	1xCarbamidomethyl [C1]; 1xPhospho [S12(100)]	4.59548e-09	3.14791e-05	1	1	1	Q96JM3	Q96JM3 [592-606]	Q96JM3 1xPhospho [S603(100)]	1	1822.9	4471027		High	High	3.342e-05	5.094e-09	6.68	97.85
FALSE	High	[K].CDILVQEELLASPKK.[L]	1xCarbamidomethyl [C1]; 1xDeamidated [Q6]; 1xPhospho [S12(100)]	0.000969303	0.000118178	1	1	1	Q96JM3	Q96JM3 [592-606]	Q96JM3 1xPhospho [S603(100)]	1	1823.89	1.32911e+06		High	High	0.000108	0.0005521	2.84	102.52
FALSE	High	[K].CDSSPDSAEDVRK.[LV]	1xCarbamidomethyl [C1]; 1xPhospho [S7(100)]	0.00035565	7.57875e-05	1	2	1	P12763	P12763 [132-144]	P12763 1xPhospho [S138(100)]	1	1545.59	664469		High	High	5.798e-05	0.0002178	2.22	25.24
FALSE	High	[K].CGGVEQASSSPR.[S]	1xCarbamidomethyl [C1]; 1xPhospho [S]	8.37922e-06	3.14791e-05	1	1	1	Q5VZL5	Q5VZL5 [1232-1243]		0	1314.51	712362		High	High	3.342e-05	6.228e-06	3.62	23.59
FALSE	High	[K].CGGVEQASSSPR.[S]	1xCarbamidomethyl [C1]; 1xDeamidated [Q6]; 1xPhospho [S10(100)]	0.043574	0.00177615	1	1	1	Q5VZL5	Q5VZL5 [1232-1243]	Q5VZL5 1xPhospho [S1241(100)]	0	1315.5	1.3063e+06		High	High	0.001027	0.01948	1.88	26.83
FALSE	High	[K].CGSGPVHISGQHLVAVEEDAESEDEEEEDVK.[L]	1xCarbamidomethyl [C1]; 1xDeamidated [Q11]; 1xPhospho [S22(100)]	3.75605e-11	3.14791e-05	1	1	27	P06748	P06748 [104-134]	P06748 1xPhospho [S125(100)]	0	3461.42	9.61322e+07		High	High	3.342e-05	5.396e-11	9.44	88.51
FALSE	High	[K].CGSGPVHISGQHLVAVEEDAESEDEEEEDVK.[L]	1xCarbamidomethyl [C1]; 1xPhospho [S22(100)]	3.61613e-14	3.14791e-05	1	1	87	P06748	P06748 [104-134]	P06748 1xPhospho [S125(100)]	0	3460.44	1.48834e+08		High	High	3.342e-05	7.535e-14	8.4	84.29
FALSE	High	[K].CHAEHTPEEEIDHTGAK.[T]	1xCarbamidomethyl [C1]; 1xPhospho [T6(100)]	1.40049e-06	3.14791e-05	1	1	1	O95757	O95757 [540-556]	O95757 1xPhospho [T545(100)]	0	2040.81	885377		High	High	3.342e-05	1.146e-06	4.86	30.39
FALSE	High	[K].CHSLGYNFIHK.[M]	1xCarbamidomethyl [C1]; 1xPhospho [S3(100)]	1.17578e-05	3.14791e-05	1	1	2	Q86X27	Q86X27 [341-351]	Q86X27 1xPhospho [S343(100)]	0	1455.62	1357907		High	High	3.342e-05	8.593e-06	4.57	70.15
FALSE	High	[K].CHSLGYNFIHK.[M]	1xCarbamidomethyl [C1]; 1xDeamidated [N7]; 1xPhospho [S3(99.5)]	0.0731145	0.00262196	1	1	1	Q86X27	Q86X27 [341-351]	Q86X27 1xPhospho [S343(99.5)]	0	1456.61		No Quan Values	High	High	0.001515	0.03296	1.85
FALSE	High	[K].CLNNVIESPGLNVMR.[V]	1xCarbamidomethyl [C1]; 1xOxidation [M14]; 1xPhospho [S8(100)]	0.0077338	0.000457524	1	1	1	Q9HCM4	Q9HCM4 [543-557]	Q9HCM4 1xPhospho [S550(100)]	0	1811.82	402035		High	High	0.0002935	0.003714	2.01	93.05
FALSE	High	[K].CLTPQR.[E]	1xCarbamidomethyl [C1]; 1xPhospho [T3(100)]	0.00327404	0.000312341	1	1	2	Q9UQ35	Q9UQ35 [1509-1514]	Q9UQ35 1xPhospho [T1511(100)]	0	854.359	1.46255e+06		High	High	0.0002137	0.001691	1.58	28.97
FALSE	High	[K].CPSPINEHNGLIK.[G]	1xCarbamidomethyl [C1]; 2xDeamidated [N6; N9]; 1xPhospho [S3(100)]	0.0060909	0.000345759	1	1	1	Q9Y2H6	Q9Y2H6 [211-223]	Q9Y2H6 1xPhospho [S213(100)]	0	1560.68	499007		High	High	0.0002312	0.002983	2.07	74.42
FALSE	High	[K].CSDVSELSSSPPGPYHQEPYVCKPEER.[F]	2xCarbamidomethyl [C1; C22]; 1xDeamidated [Q17]; 1xPhospho [S10(99.5)]	1.02995e-08	3.14791e-05	1	1	2	Q9Y478	Q9Y478 [173-199]	Q9Y478 1xPhospho [S182(99.5)]	0	3215.33		No Quan Values	High	High	3.342e-05	1.093e-08	4.15
FALSE	High	[K].CSDVSELSSSPPGPYHQEPYVCKPEER.[F]	2xCarbamidomethyl [C1; C22]; 1xPhospho [S8(98.8)]	1.00617e-06	3.14791e-05	1	1	2	Q9Y478	Q9Y478 [173-199]	Q9Y478 1xPhospho [S180(98.8)]	0	3214.35	7.98105e+06		High	High	3.342e-05	8.375e-07	3.69	77.84
FALSE	High	[K].CSGPGLSPGMVR.[A]	1xCarbamidomethyl [C1]; 1xOxidation [M10]; 1xPhospho [S7(100)]	2.75508e-05	3.14791e-05	1	1	3	P21333	P21333 [1453-1464]	P21333 1xPhospho [S1459(100)]	0	1313.54	6.02052e+06		High	High	3.342e-05	1.924e-05	3.75	59.6
FALSE	High	[K].CSPGSPTDPNATLSK.[D]	1xCarbamidomethyl [C1]; 1xPhospho [S5(99.6)]	0.0119938	0.000646947	1	1	1	Q9P0K8	Q9P0K8 [42-56]	Q9P0K8 1xPhospho [S46(99.6)]	0	1611.67		No Quan Values	High	High	0.0003999	0.005608	1.57
FALSE	High	[K].CSPSESPLMEK.[K]	1xCarbamidomethyl [C1]; 1xOxidation [M9]; 2xPhospho [S2(100); S6(99.5)]	0.113813	0.00386063	1	1	1	Q8WUM9	Q8WUM9 [264-274]	Q8WUM9 2xPhospho [S265(100); S269(99.5)]	0	1440.48	1.28658e+06		High	High	0.002297	0.05215	2.19	43.38
FALSE	High	[K].CTGDFSPSPEK.[L]	1xCarbamidomethyl [C1]; 1xPhospho [S8(100)]	0.00195427	0.000235683	1	1	1	Q5VWN6	Q5VWN6 [1534-1544]	Q5VWN6 1xPhospho [S1541(100)]	0	1304.49	944138		High	High	0.0001715	0.001049	2.23	44.88
FALSE	High	[K].CVGAELEYDSEHSDWHGFD.[-]	1xCarbamidomethyl [C1]; 1xPhospho [S10(99.7)]	2.79035e-08	3.14791e-05	1	1	2	Q9GZN8	Q9GZN8 [156-174]	Q9GZN8 1xPhospho [S165(99.7)]	0	2332.85	2.45765e+06		High	High	3.342e-05	2.814e-08	4.95	97.48
FALSE	High	[K].CYDSPPSSPEMNNSSINNQLLPVDAIR.[I]	1xCarbamidomethyl [C1]; 1xOxidation [M11]; 1xPhospho [S4(100)]	3.19698e-05	3.14791e-05	1	1	1	Q9NZW5	Q9NZW5 [103-129]	Q9NZW5 1xPhospho [S106(100)]	0	3114.35	1.03219e+06		High	High	3.342e-05	2.209e-05	3.49	113.28
FALSE	High	[K].DAAAHLQTSHKPSAEDAEGQSPLSQK.[Y]	1xPhospho [S21(100)]	1.03689e-12	3.14791e-05	1	1	2	Q96F24	Q96F24 [93-118]	Q96F24 1xPhospho [S113(100)]	0	2783.26	2.10579e+06		High	High	3.342e-05	1.807e-12	7.18	46.82
FALSE	High	[K].DAAAHLQTSHKPSAEDAEGQSPLSQKYSPSTEK.[C]	1xPhospho [S/Y/T]	1.34193e-08	3.14791e-05	1	1	2	Q96F24	Q96F24 [93-125]		1	3575.63	1.01822e+06		High	High	3.342e-05	1.404e-08	4.59	58.05
FALSE	High	[K].DAASKPSGEGSFSKPGDGGSPSKPSDHEPPK.[N]	1xPhospho [S20(99.3)]	5.60097e-08	3.14791e-05	1	1	7	O14654	O14654 [853-883]	O14654 1xPhospho [S872(99.3)]	0	3117.38	95690706		High	High	3.342e-05	5.428e-08	6.61	37.89
FALSE	High	[K].DADLSPVNASIIK.[E]	1xPhospho [S5(100)]	0.000173163	3.14791e-05	1	1	1	O75970	O75970 [479-491]	O75970 1xPhospho [S483(100)]	0	1422.69	13447146		High	High	3.342e-05	0.00011	2.99	94.78
FALSE	High	[K].DADSQNPDAPEGK.[R]	1xPhospho [S4(100)]	0.00237712	0.000235683	1	1	1	P53621	P53621 [399-411]	P53621 1xPhospho [S402(100)]	0	1423.54	209000		High	High	0.0001715	0.001255	2.91	23.38
FALSE	High	[K].DAENHEAQLKNGSLDSPGKQDTEEDEEEDEK.[D]	1xDeamidated [N11]; 1xPhospho [S16(99.5)]	3.03236e-07	3.14791e-05	1	1	1	Q9Y266	Q9Y266 [124-154]	Q9Y266 1xPhospho [S139(99.5)]	2	3567.44	870372		High	High	3.342e-05	2.687e-07	3.9	47.13
FALSE	High	[K].DAETGSSQCQTPGSTASSEPVSPLQEK.[L]	1xCarbamidomethyl [C9]; 1xPhospho [S22(100)]	2.58881e-08	3.14791e-05	1	1	1	A7KAX9	A7KAX9 [835-861]	A7KAX9 1xPhospho [S856(100)]	0	2858.2		No Quan Values	High	High	3.342e-05	2.62e-08	4.82
FALSE	High	[K].DAEYIYPSLESDDDDPALK.[S]	1xPhospho [S11(100)]	2.67192e-05	3.14791e-05	1	1	1	Q9UPP1	Q9UPP1 [847-865]	Q9UPP1 1xPhospho [S857(100)]	0	2235.92	5.87935e+06		High	High	3.342e-05	1.866e-05	5.12	105.46
FALSE	High	[K].DANIMSPGSSLPSLHVR.[K]	1xOxidation [M5]; 1xPhospho [S6(100)]	2.87607e-07	3.14791e-05	1	1	2	P25054	P25054 [739-755]	P25054 1xPhospho [S744(100)]	0	1876.86	3780948		High	High	3.342e-05	2.553e-07	3.68	89.97
FALSE	High	[K].DANIMSPGSSLPSLHVR.[K]	1xPhospho [S6(100)]	0.000115566	3.14791e-05	1	1	2	P25054	P25054 [739-755]	P25054 1xPhospho [S744(100)]	0	1860.87	230220		High	High	3.342e-05	7.484e-05	2.95	102.97
FALSE	High	[K].DAPGEDEEEDGVSEAASLEEPK.[E]	2xPhospho [S13(100); S17(100)]	3.4738e-05	3.14791e-05	1	1	2	Q9H0E9	Q9H0E9 [625-646]	Q9H0E9 2xPhospho [S637(100); S641(100)]	0	2462.9	1.37711e+06		High	High	3.342e-05	2.395e-05	4.85	77.61
FALSE	High	[K].DAPISPASIASSSSTPSSK.[S]	1xPhospho [S/T]	0.0899253	0.00308432	1	1	1	Q04727	Q04727 [288-306]		0	1869.85	506927		High	High	0.00183	0.04072	2.35	80.99
FALSE	High	[K].DAPSLEEVEGHVADGSATEMGTTK.[K]	1xOxidation [M20]; 1xPhospho [S/T]	4.19683e-06	3.14791e-05	1	1	2	Q15003	Q15003 [186-209]		0	2527.05	1.05545e+06		High	High	3.342e-05	3.234e-06	4.37	85.06
FALSE	High	[K].DAPTSPASVASSSSTPSSK.[T]	1xPhospho [T/S]	0.00113088	0.00019834	1	1	2	Q04726	Q04726 [282-300]		0	1843.8	778810		High	High	0.0001516	0.0006354	2.29	50.35
FALSE	High	[K].DAQRLSPIPEEVPK.[S]	1xDeamidated [Q3]; 1xPhospho [S6(100)]	0.000403946	7.57875e-05	1	1	3	Q96T23	Q96T23 [599-612]	Q96T23 1xPhospho [S604(100)]	1	1659.8	3.83356e+06		High	High	5.798e-05	0.0002457	2.34	82.59
FALSE	High	[K].DAQRLSPIPEEVPK.[S]	1xPhospho [S6(100)]	0.000576224	7.57875e-05	1	1	2	Q96T23	Q96T23 [599-612]	Q96T23 1xPhospho [S604(100)]	1	1658.81	38275672		High	High	8.599e-05	0.0003427	2.62	79.65
FALSE	High	[K].DASDDLDDLNFFNQK.[K]	1xPhospho [S3(100)]	0.00249608	0.000235683	1	1	2	P20042	P20042 [65-79]	P20042 1xPhospho [S67(100)]	0	1836.73	937332		High	High	0.0001715	0.001315	2.34	120.87
FALSE	High	[K].DASPINRWSPTR.[R]	2xPhospho [S3(100); S9(100)]	0.0196074	0.000904376	1	1	4	Q13523	Q13523 [429-440]	Q13523 2xPhospho [S431(100); S437(100)]	1	1559.64	35372552		High	High	0.0005432	0.008894	3.13	66.27
FALSE	High	[K].DASPINRWSPTR.[R]	1xDeamidated [N6]; 2xPhospho [S3(100); S9(100)]	0.0217784	0.000975058	1	1	2	Q13523	Q13523 [429-440]	Q13523 2xPhospho [S431(100); S437(100)]	1	1560.62	1.85827e+06		High	High	0.0005821	0.009849	2.32	71.76
FALSE	High	[K].DASPINRWSPTR.[R]	1xPhospho [S9(99.5)]	0.176505	0.00552446	1	1	1	Q13523	Q13523 [429-440]	Q13523 1xPhospho [S437(99.5)]	1	1479.67	695724		High	High	0.003228	0.08427	2.11	65.38
FALSE	High	[K].DASSSPASTASSASSTSLK.[S]	1xPhospho [S/T]	5.05374e-05	3.14791e-05	1	1	3	Q04724	Q04724 [282-300]		0	1821.77	1.32252e+06		High	High	3.342e-05	3.412e-05	3.6	49.58
FALSE	High	[K].DATNVGDEGGFAPNILENK.[E]	1xDeamidated [N4]; 1xPhospho [T3(100)]	0.000146466	3.14791e-05	1	1	2	P06733	P06733 [203-221]	P06733 1xPhospho [T205(100)]	0	2041.88	1301346		High	High	3.342e-05	9.368e-05	3.11	106.76
FALSE	High	[K].DCEYQQISPGAAPLPASPGAR.[R]	1xCarbamidomethyl [C2]; 1xDeamidated [Q5]; 1xPhospho [S17(100)]	0.000252068	7.57875e-05	1	1	1	Q9NUE0	Q9NUE0 [3-23]	Q9NUE0 1xPhospho [S19(100)]	0	2265.98	375841		High	High	5.798e-05	0.0001576	2.76	90.82
FALSE	High	[K].DCSYGAVTSPTSTLESR.[D]	1xCarbamidomethyl [C2]; 1xPhospho [S9(99.9)]	0.000842758	0.000118178	1	1	1	Q9HCD6	Q9HCD6 [161-177]	Q9HCD6 1xPhospho [S169(99.9)]	0	1910.78	926744		High	High	0.000108	0.0004862	2.5	79.43
FALSE	High	[K].DDDAYKTEDSDDIHFEPVVQMPEK.[V]	1xDeamidated [Q20]; 1xOxidation [M21]; 2xPhospho [T7(100); S10(100)]	0.00365202	0.000312341	2	5	1	P49792; Q99666	P49792 [1999-2022]; Q99666 [1023-1046]	P49792 2xPhospho [T2005(100); S2008(100)]; Q99666 2xPhospho [T1029(100); S1032(100)]	1	3000.14		No Quan Values	High	High	0.0002137	0.001866	3.81
FALSE	High	[K].DDDDIDLFGSDDEEESEEAK.[R]	1xPhospho [S10(100)]	2.40037e-07	3.14791e-05	1	1	11	P24534	P24534 [97-116]	P24534 1xPhospho [S106(100)]	0	2352.84	4.9047e+07		High	High	3.342e-05	2.156e-07	4.22	99.18
FALSE	High	[K].DDDDIDLFGSDDEEESEEAKR.[L]	1xPhospho [S10(100)]	2.227e-07	3.14791e-05	1	1	1	P24534	P24534 [97-117]	P24534 1xPhospho [S106(100)]	1	2508.94	2115529		High	High	3.342e-05	2.005e-07	4.47	91.35
FALSE	High	[K].DDDDSIADFLNSDEEEDR.[V]	1xPhospho [S12(100)]	0.000468529	7.57875e-05	1	1	2	Q15649	Q15649 [69-86]	Q15649 1xPhospho [S80(100)]	0	2179.78	726001		High	High	5.798e-05	0.0002831	1.58	106.49
FALSE	High	[K].DDDDSIADFLNSDEEEDRVSLQNLK.[N]	1xPhospho [S12(100)]	1.19336e-11	3.14791e-05	1	1	3	Q15649	Q15649 [69-93]	Q15649 1xPhospho [S80(100)]	1	2962.25	1.84985e+07		High	High	3.342e-05	1.824e-11	5.09	120.64
FALSE	High	[K].DDDLVEFSDLESEDDERPR.[S]	2xPhospho [S8(100); S12(100)]	2.20744e-07	3.14791e-05	1	1	2	Q9HCK8	Q9HCK8 [1413-1431]	Q9HCK8 2xPhospho [S1420(100); S1424(100)]	0	2440.91	3.07025e+06		High	High	3.342e-05	1.995e-07	5.63	102.9
FALSE	High	[K].DDDSDTETSNDLPK.[F]	1xPhospho [S4(100)]	0.00300169	0.000276239	1	1	1	Q9UID6	Q9UID6 [57-70]	Q9UID6 1xPhospho [S60(100)]	0	1631.6		No Quan Values	High	High	0.0001944	0.00156	1.75
FALSE	High	[K].DDDSLPAETGQNHPFFR.[R]	1xPhospho [S4(100)]	7.92984e-07	3.14791e-05	1	1	1	O95071	O95071 [2008-2024]	O95071 1xPhospho [S2011(100)]	0	2025.83	3565748		High	High	3.342e-05	6.683e-07	3.55	87.43
FALSE	High	[K].DDEEKPKIEDVGSDEEDDSGK.[D]	1xPhospho [S13(100)]	6.54711e-11	3.14791e-05	2	2	12	P08238; Q58FF8	P08238 [243-263]; Q58FF8 [165-185]	P08238 1xPhospho [S255(100)]; Q58FF8 1xPhospho [S177(100)]	1	2415.96	1.54057e+08	Shared	High	High	3.342e-05	9.124e-11	5.57	47.79
FALSE	High	[K].DDEEKPKIEDVGSDEEDDSGKDK.[K]	1xPhospho [S13(100)]	2.22366e-12	3.14791e-05	2	2	1	P08238; Q58FF8	P08238 [243-265]; Q58FF8 [165-187]	P08238 1xPhospho [S255(100)]; Q58FF8 1xPhospho [S177(100)]	2	2659.08	4.03112e+06	Shared	High	High	3.342e-05	3.713e-12	6.53	43.43
FALSE	High	[K].DDFESEEEDVK.[S]	1xPhospho [S5(100)]	0.000214747	7.57875e-05	1	1	2	Q7Z6E9	Q7Z6E9 [1324-1334]	Q7Z6E9 1xPhospho [S1328(100)]	0	1421.5	34528672		High	High	5.798e-05	0.000135	2.89	61.77
FALSE	High	[K].DDKEEEEDGTGSPQLNNR.[-]	1xDeamidated [N16]; 1xPhospho [S12(100)]	1.39569e-05	3.14791e-05	1	1	1	P49407	P49407 [401-418]	P49407 1xPhospho [S412(100)]	1	2113.82	275913		High	High	3.342e-05	1.007e-05	3.5	36.31
FALSE	High	[K].DDKEEEEDGTGSPQLNNR.[-]	1xPhospho [S12(100)]	2.33542e-06	3.14791e-05	1	1	2	P49407	P49407 [401-418]	P49407 1xPhospho [S412(100)]	1	2112.84	1.6116e+06		High	High	3.342e-05	1.858e-06	4.63	34.46
FALSE	High	[K].DDKHGSYEDAVHSGALND.[-]	1xPhospho [S6(100)]	0.00919113	0.000457524	1	1	1	P17987	P17987 [539-556]	P17987 1xPhospho [S544(100)]	1	2009.79	637399		High	High	0.0002935	0.004372	3.43	52.43
FALSE	High	[K].DDNHSLTFFPESTEQK.[Q]	1xPhospho [S/T]	0.00190011	0.00019834	1	1	1	Q8IW35	Q8IW35 [496-511]		0	1974.81	548327		High	High	0.0001516	0.001025	1.56	93.13
FALSE	High	[K].DDPDGKQEAKPQQAAGMLSPK.[T]	1xOxidation [M17]; 1xPhospho [S19(100)]	5.39413e-05	3.14791e-05	1	1	3	Q13428	Q13428 [1239-1259]	Q13428 1xPhospho [S1257(100)]	1	2307.03	2.27368e+06		High	High	3.342e-05	3.637e-05	3.06	40.27
FALSE	High	[K].DDSDDDGGGWITPSNIK.[Q]	1xPhospho [S3(100)]	0.000402288	7.57875e-05	1	1	1	Q9ULX3	Q9ULX3 [199-215]	Q9ULX3 1xPhospho [S201(100)]	0	1871.73	1.02188e+06		High	High	5.798e-05	0.000245	3.44	94.98
FALSE	High	[K].DDSNEEENKDSLVDDEEEK.[E]	2xPhospho [S3(100); S11(100)]	2.85081e-07	3.14791e-05	1	1	4	Q9H1E5	Q9H1E5 [249-267]	Q9H1E5 2xPhospho [S251(100); S259(100)]	1	2398.83	4.7069e+06		High	High	3.342e-05	2.536e-07	6.5	49.8
FALSE	High	[K].DDSNEEENKDSLVDDEEEK.[E]	1xPhospho [S11(100)]	4.09269e-07	3.14791e-05	1	1	4	Q9H1E5	Q9H1E5 [249-267]	Q9H1E5 1xPhospho [S259(100)]	1	2318.87	1.37078e+06		High	High	3.342e-05	3.576e-07	3.86	46.27
FALSE	High	[K].DDSSEDISVPSSPHTEAIQHSSVSTSNGVSSTSK.[A]	1xDeamidated [N27]; 1xPhospho [S/T]	1.71682e-07	3.14791e-05	1	1	1	P15336	P15336 [435-468]		0	3540.51	659654		High	High	3.342e-05	1.567e-07	4.39	73.5
FALSE	High	[K].DDSTHESLSQESESEEDGIHVDSQK.[A]	3xPhospho [S9(99.4); S12(100); S14(100)]	1.92539e-07	3.14791e-05	1	1	3	Q9H6T3	Q9H6T3 [108-132]	Q9H6T3 3xPhospho [S116(99.4); S119(100); S121(100)]	0	3028.07	5.69494e+06		High	High	3.342e-05	1.747e-07	3.62	61.25
FALSE	High	[K].DDSTHESLSQESESEEDGIHVDSQK.[A]	2xPhospho [S12(100); S14(100)]	3.85008e-08	3.14791e-05	1	1	2	Q9H6T3	Q9H6T3 [108-132]	Q9H6T3 2xPhospho [S119(100); S121(100)]	0	2948.1	4.12407e+06		High	High	3.342e-05	3.814e-08	4.58	59.43
FALSE	High	[K].DDSTHESLSQESESEEDGIHVDSQK.[A]	1xPhospho [S12(99.5)]	2.57585e-07	3.14791e-05	1	1	1	Q9H6T3	Q9H6T3 [108-132]	Q9H6T3 1xPhospho [S119(99.5)]	0	2868.13	563763		High	High	3.342e-05	2.305e-07	3.83	56.17
FALSE	High	[K].DEALSDGDDLRDFPSDLK.[K]	1xPhospho [S5(100)]	1.03498e-05	3.14791e-05	1	1	5	Q01831	Q01831 [90-107]	Q01831 1xPhospho [S94(100)]	1	2087.88	4915212		High	High	3.342e-05	7.597e-06	3.66	101.44
FALSE	High	[K].DEALSDGDDLRDFPSDLKK.[A]	1xPhospho [S5(100)]	2.44779e-05	3.14791e-05	1	1	4	Q01831	Q01831 [90-108]	Q01831 1xPhospho [S94(100)]	2	2215.98	3.02057e+06		High	High	3.342e-05	1.72e-05	3.57	91.54
FALSE	High	[K].DEDDVDQELANIDPTWIESPK.[T]	1xPhospho [S19(100)]	5.43387e-09	3.14791e-05	1	1	1	P78362	P78362 [362-382]	P78362 1xPhospho [S380(100)]	0	2509.07	3.04654e+06		High	High	3.342e-05	5.974e-09	4.91	121.82
FALSE	High	[K].DEDSSECSDGEWSASLPHR.[F]	1xCarbamidomethyl [C7]; 3xPhospho [S4(100); S5(100); S8(100)]	0.000314493	7.57875e-05	1	1	1	O43164	O43164 [425-443]	O43164 3xPhospho [S428(100); S429(100); S432(100)]	0	2403.75	1.96448e+06		High	High	5.798e-05	0.0001942	2.44	83.05
FALSE	High	[K].DEDVEEEDEDAEGKDEENGEDRDTASEK.[E]	1xDeamidated [N18]; 2xPhospho [T24(100); S26(100)]	1.94071e-06	3.14791e-05	1	1	2	Q15061	Q15061 [633-660]	Q15061 2xPhospho [T656(100); S658(100)]	2	3345.15	1.41628e+06		High	High	3.342e-05	1.558e-06	4.88	38.91
FALSE	High	[K].DEDVEEEDEDAEGKDEENGEDRDTASEK.[E]	2xPhospho [T24(100); S26(100)]	0.00334232	0.000312341	1	1	1	Q15061	Q15061 [633-660]	Q15061 2xPhospho [T656(100); S658(100)]	2	3344.16		No Quan Values	High	High	0.0002137	0.001718	2.58
FALSE	High	[K].DEEEDEESDDADDTPILKPVSLLR.[K]	1xPhospho [S8(100)]	1.20856e-10	3.14791e-05	1	1	1	Q92794	Q92794 [1106-1129]	Q92794 1xPhospho [S1113(100)]	0	2810.21	1.18464e+06		High	High	3.342e-05	1.633e-10	4.27	121.12
FALSE	High	[K].DEEGESGAEEGPDLEEPGAGYK.[K]	1xPhospho [S6(100)]	3.47243e-06	3.14791e-05	1	1	1	Q9UQL6	Q9UQL6 [606-627]	Q9UQL6 1xPhospho [S611(100)]	0	2344.9	676619		High	High	3.342e-05	2.708e-06	3.87	73.63
FALSE	High	[K].DEEGESGAEEGPDLEEPGAGYKK.[L]	1xPhospho [S6(100)]	5.70729e-05	3.14791e-05	1	1	1	Q9UQL6	Q9UQL6 [606-628]	Q9UQL6 1xPhospho [S611(100)]	1	2472.99	413759		High	High	3.342e-05	3.828e-05	1.94	62.93
FALSE	High	[K].DEETEDVLASNGYESDEQEK.[S]	1xDeamidated [N11]; 1xPhospho [S15(100)]	5.05746e-07	3.14791e-05	1	1	2	Q96JG6	Q96JG6 [532-551]	Q96JG6 1xPhospho [S546(100)]	0	2367.89	843592		High	High	3.342e-05	4.372e-07	3.6	70.07
FALSE	High	[K].DEETEESEYDSEHENSEPVTNIR.[N]	1xPhospho [S11(100)]	2.28809e-08	3.14791e-05	1	1	1	Q15154	Q15154 [527-549]	Q15154 1xPhospho [S537(100)]	0	2818.08	2.55177e+06		High	High	3.342e-05	2.329e-08	5.3	63.19
FALSE	High	[K].DEETEESEYDSEHENSEPVTNIR.[N]	3xPhospho [T4(100); S7(100); S11(100)]	0.00147117	0.00019834	1	1	1	Q15154	Q15154 [527-549]	Q15154 3xPhospho [T530(100); S533(100); S537(100)]	0	2978.02	776853		High	High	0.0001516	0.0008082	2.61	68.34
FALSE	High	[K].DEIDEFANSPSEDK.[E]	1xPhospho [S9(100)]	3.35215e-06	3.14791e-05	1	1	1	Q9P2D1	Q9P2D1 [1866-1879]	Q9P2D1 1xPhospho [S1874(100)]	0	1675.64	2.0013e+06		High	High	3.342e-05	2.616e-06	4.27	68.5
FALSE	High	[K].DEILPTTPISEQK.[G]	1xPhospho [T7(100)]	0.00140084	0.00019834	1	1	2	P23396	P23396 [215-227]	P23396 1xPhospho [T221(100)]	0	1550.73	11976453		High	High	0.0001516	0.0007731	2.48	87.75
FALSE	High	[K].DEKPPLCEKPPPSPDITGR.[A]	1xCarbamidomethyl [C7]; 1xPhospho [S13(99.2)]	0.00455019	0.000345759	1	1	1	Q96ST8	Q96ST8 [209-227]	Q96ST8 1xPhospho [S221(99.2)]	0	2213.03	687978		High	High	0.0002312	0.00229	2.54	67.55
FALSE	High	[K].DELAELSEAESEGDEKPK.[L]	2xPhospho [S7(100); S11(100)]	0.000644611	0.000118178	1	1	1	Q3L8U1	Q3L8U1 [1462-1479]	Q3L8U1 2xPhospho [S1468(100); S1472(100)]	0	2135.83	1.13651e+06		High	High	0.000108	0.0003792	3.55	74.63
FALSE	High	[K].DELHIVEAEAMNYEGSPIK.[V]	1xDeamidated [N12]; 1xOxidation [M11]; 1xPhospho [S16(100)]	9.02321e-09	3.14791e-05	1	1	7	P06748	P06748 [55-73]	P06748 1xPhospho [S70(100)]	0	2241.96	31097552		High	High	3.342e-05	9.643e-09	5.16	103.21
FALSE	High	[K].DELHIVEAEAMNYEGSPIK.[V]	1xOxidation [M11]; 1xPhospho [S16(100)]	8.90462e-09	3.14791e-05	1	1	9	P06748	P06748 [55-73]	P06748 1xPhospho [S70(100)]	0	2240.98	3.59423e+08		High	High	3.342e-05	9.52e-09	5.72	102.31
FALSE	High	[K].DELHIVEAEAMNYEGSPIK.[V]	1xDeamidated [N12]; 1xPhospho [S16(100)]	6.17161e-08	3.14791e-05	1	1	3	P06748	P06748 [55-73]	P06748 1xPhospho [S70(100)]	0	2225.97	6.48011e+06		High	High	3.342e-05	5.954e-08	4.87	110.96
FALSE	High	[K].DELHIVEAEAMNYEGSPIK.[V]	1xPhospho [S16(100)]	6.07423e-11	3.14791e-05	1	1	5	P06748	P06748 [55-73]	P06748 1xPhospho [S70(100)]	0	2224.98	1.13037e+08		High	High	3.342e-05	8.509e-11	5.24	109.58
FALSE	High	[K].DELSDYAEK.[S]	1xPhospho [S4(100)]	0.0849341	0.0029438	1	1	1	P46100	P46100 [1058-1066]	P46100 1xPhospho [S1061(100)]	0	1149.43	3180938		High	High	0.001733	0.03852	1.61	56.55
FALSE	High	[K].DELTESPK.[Y]	1xPhospho [S6(100)]	0.00228674	0.000235683	1	1	2	Q8NC51	Q8NC51 [229-236]	Q8NC51 1xPhospho [S234(100)]	0	998.408	3.53215e+06		High	High	0.0001715	0.001212	2.72	31.25
FALSE	High	[K].DENERASVSPMDEPVPDSESPIEK.[V]	1xDeamidated [N3]; 1xOxidation [M11]; 2xPhospho [S7(100); S9(100)]	0.00598707	0.000345759	1	1	1	P46821	P46821 [1370-1393]	P46821 2xPhospho [S1376(100); S1378(100)]	1	2834.1		No Quan Values	High	High	0.0002312	0.002946	3.17
FALSE	High	[K].DENIHTSHITQDEFQR.[N]	1xPhospho [S7(99.5)]	0.000468529	7.57875e-05	1	1	1	Q03188	Q03188 [441-456]	Q03188 1xPhospho [S447(99.5)]	0	2049.87	679385		High	High	5.798e-05	0.0002831	3.09	66.84
FALSE	High	[K].DEPPPLSPAPLTPATPSSLDPFFSR.[E]	1xPhospho [S7(100)]	6.36509e-08	3.14791e-05	1	1	1	Q7Z6Z7	Q7Z6Z7 [3913-3937]	Q7Z6Z7 1xPhospho [S3919(100)]	0	2716.29	13883722		High	High	3.342e-05	6.129e-08	3.87	122.36
FALSE	High	[K].DEPPPLSPAPLTPATPSSLDPFFSR.[E]	2xPhospho [S7(100); T12(100)]	0.000462764	7.57875e-05	1	1	1	Q7Z6Z7	Q7Z6Z7 [3913-3937]	Q7Z6Z7 2xPhospho [S3919(100); T3924(100)]	0	2796.26	3118537		High	High	5.798e-05	0.0002791	3.91	122.62
FALSE	High	[K].DEPPPLSPAPLTPATPSSLDPFFSR.[E]	3xPhospho [S7(100); T12(100); T15(100)]	0.00128831	0.00019834	1	1	2	Q7Z6Z7	Q7Z6Z7 [3913-3937]	Q7Z6Z7 3xPhospho [S3919(100); T3924(100); T3927(100)]	0	2876.22	656439		High	High	0.0001516	0.0007178	2.66	123.15
FALSE	High	[K].DEPPSEGEAEEEEK.[D]	1xPhospho [S5(100)]	0.000119057	3.14791e-05	1	1	6	P07196	P07196 [468-481]	P07196 1xPhospho [S472(100)]	0	1654.6	4.01171e+06		High	High	3.342e-05	7.712e-05	1.75	36.59
FALSE	High	[K].DEPQTVPDVPSFGESPPLSPIDMDTQER.[I]	1xOxidation [M23]; 2xPhospho [T5(97.3); S19(97.2)]	0.00830377	0.000457524	1	1	1	P17535	P17535 [241-268]	P17535 2xPhospho [T245(97.3); S259(97.2)]	0	3259.34	1.2079e+06		High	High	0.0002935	0.003974	2.54	117.1
FALSE	High	[K].DESCYDNAEAAFSDDEEDLNSK.[G]	1xCarbamidomethyl [C4]; 1xPhospho [S13(100)]	1.59469e-09	3.14791e-05	1	1	2	Q68E01	Q68E01 [525-546]	Q68E01 1xPhospho [S537(100)]	0	2603.92	6363704		High	High	3.342e-05	1.871e-09	6.01	87.67
FALSE	High	[K].DESEVISQNETCSPAEVESNEK.[D]	1xCarbamidomethyl [C12]; 1xPhospho [S13(100)]	1.28795e-06	3.14791e-05	1	1	1	Q6VMQ6	Q6VMQ6 [506-527]	Q6VMQ6 1xPhospho [S518(100)]	0	2561.02	594924		High	High	3.342e-05	1.058e-06	3.07	65.64
FALSE	High	[K].DESKEPIVEVR.[T]	1xPhospho [S3(100)]	0.00148439	0.00019834	1	1	1	P13591	P13591 [782-792]	P13591 1xPhospho [S784(100)]	1	1380.64	1.78994e+06		High	High	0.0001516	0.000816	2.44	59.04
FALSE	High	[K].DETDESSKEETEPQVLK.[F]	2xPhospho [T3(100); S/T]	0.000144021	3.14791e-05	1	1	2	Q9BV44	Q9BV44 [210-226]	Q9BV44 2xPhospho [T212(100); S/T]	1	2123.83	633467		High	High	3.342e-05	9.226e-05	2.98	59.44
FALSE	High	[K].DETPLSTPTAR.[D]	1xPhospho [T7(99.1)]	0.00499762	0.000345759	1	1	2	Q9UI36	Q9UI36 [576-586]	Q9UI36 1xPhospho [T582(99.1)]	0	1267.56	1.77224e+06		High	High	0.0002312	0.002495	2.51	49.84
FALSE	High	[K].DEVEVSDDDEKEPEVDYR.[T]	1xPhospho [S6(100)]	2.01037e-06	3.14791e-05	1	1	3	Q15746	Q15746 [1433-1450]	Q15746 1xPhospho [S1438(100)]	1	2247.88	752478		High	High	3.342e-05	1.613e-06	3.2	65.62
FALSE	High	[K].DEYSSSETTGEKPEQNDDDTIK.[S]	2xPhospho [S4(100); S5(100)]	4.98824e-05	3.14791e-05	1	1	1	Q8NFC6	Q8NFC6 [2840-2861]	Q8NFC6 2xPhospho [S2843(100); S2844(100)]	0	2647.98	295091		High	High	3.342e-05	3.377e-05	2.94	49.18
FALSE	High	[K].DEYTFSPGK.[S]	1xPhospho [S6(100)]	0.00179699	0.00019834	1	1	3	Q02880	Q02880 [1419-1427]	Q02880 1xPhospho [S1424(100)]	0	1123.43	26116516		High	High	0.0001516	0.0009709	2.71	61.17
FALSE	High	[K].DFDHHDSPALEVFTEQPPSPLPK.[S]	1xPhospho [S19(100)]	1.68038e-08	3.14791e-05	1	1	3	Q92545	Q92545 [1357-1379]	Q92545 1xPhospho [S1375(100)]	0	2683.21	6.43335e+06		High	High	3.342e-05	1.742e-08	3.98	110.67
FALSE	High	[K].DFDIAEQNESSDEESLRK.[E]	2xPhospho [S10(100); S11(99.4)]	0.000226546	7.57875e-05	1	1	3	Q96KC8	Q96KC8 [470-487]	Q96KC8 2xPhospho [S479(100); S480(99.4)]	1	2271.87	8.24901e+06		High	High	5.798e-05	0.0001423	4.66	80.38
FALSE	High	[K].DFFDPVESDEDITNVHDDELDSNK.[E]	2xPhospho [S8(100); S22(100)]	1.93506e-08	3.14791e-05	1	1	2	O00566	O00566 [268-291]	O00566 2xPhospho [S275(100); S289(100)]	0	2955.11	10695983		High	High	3.342e-05	1.985e-08	5.51	114.16
FALSE	High	[K].DFFDPVESDEDITNVHDDELDSNK.[E]	1xPhospho [S8(100)]	8.25085e-07	3.14791e-05	1	1	1	O00566	O00566 [268-291]	O00566 1xPhospho [S275(100)]	0	2875.15	5.31291e+06		High	High	3.342e-05	6.931e-07	3.02	110.45
FALSE	High	[K].DFQDYMEPEEGCQGSPQR.[R]	1xCarbamidomethyl [C12]; 1xOxidation [M6]; 1xPhospho [S15(100)]	9.58531e-07	3.14791e-05	1	1	2	O43237	O43237 [180-197]	O43237 1xPhospho [S194(100)]	0	2268.82	5.12577e+06		High	High	3.342e-05	8.008e-07	4.91	63.14
FALSE	High	[K].DFQDYMEPEEGCQGSPQR.[R]	1xCarbamidomethyl [C12]; 1xPhospho [S15(100)]	7.44024e-06	3.14791e-05	1	1	1	O43237	O43237 [180-197]	O43237 1xPhospho [S194(100)]	0	2252.83	1.07168e+06		High	High	3.342e-05	5.55e-06	3.98	85.24
FALSE	High	[K].DFQDYMEPEEGCQGSPQRR.[G]	1xCarbamidomethyl [C12]; 1xPhospho [S15(100)]	4.90221e-05	3.14791e-05	1	1	1	O43237	O43237 [180-198]	O43237 1xPhospho [S194(100)]	1	2408.93	1802349		High	High	3.342e-05	3.322e-05	2.99	77.76
FALSE	High	[K].DFQDYMEPEEGCQGSPQRR.[G]	1xCarbamidomethyl [C12]; 1xOxidation [M6]; 1xPhospho [S15(100)]	0.000185836	7.57875e-05	1	1	2	O43237	O43237 [180-198]	O43237 1xPhospho [S194(100)]	1	2424.92	2.73401e+06		High	High	5.798e-05	0.0001178	3.81	56.99
FALSE	High	[K].DFQDYMEPEEGCQGSPQRR.[G]	1xCarbamidomethyl [C12]; 1xDeamidated [Q]; 1xOxidation [M6]; 1xPhospho [S15(100)]	0.00919113	0.000457524	1	1	2	O43237	O43237 [180-198]	O43237 1xPhospho [S194(100)]	1	2425.91	603793		High	High	0.0002935	0.004378	2.6	60.03
FALSE	High	[K].DFQHLISSPLKK.[S]	1xPhospho [S]	0.000184301	7.57875e-05	1	1	1	Q15361	Q15361 [58-69]		1	1492.76	7.12294e+06		High	High	5.798e-05	0.0001167	3.98	90.15
FALSE	High	[K].DFYLATSPPDSFLDDHHLTRPHPER.[V]	1xPhospho [T/S/Y]	1.26642e-07	3.14791e-05	1	1	1	Q13131	Q13131 [350-374]		0	3043.37	1.33751e+06		High	High	3.342e-05	1.175e-07	3.73	101.58
FALSE	High	[K].DGAVNGPSVVGDQTPIEPQTSIER.[L]	1xDeamidated [N5]; 1xPhospho [T14(100)]	1.01956e-06	3.14791e-05	1	1	3	P49321	P49321 [377-400]	P49321 1xPhospho [T390(100)]	0	2547.16	4.34268e+06		High	High	3.342e-05	8.46e-07	5.04	90.42
FALSE	High	[K].DGDEKTDEEAEGPYSDNEMLTHK.[G]	1xOxidation [M19]; 2xPhospho [T6(100); S15(100)]	2.74156e-08	3.14791e-05	1	1	1	Q6NUK4	Q6NUK4 [196-218]	Q6NUK4 2xPhospho [T201(100); S210(100)]	1	2786.01	1.01383e+06		High	High	3.342e-05	2.767e-08	5.57	49.98
FALSE	High	[K].DGDEKTDEEAEGPYSDNEMLTHK.[G]	1xOxidation [M19]; 1xPhospho [T6(100)]	0.0021078	0.000235683	1	1	1	Q6NUK4	Q6NUK4 [196-218]	Q6NUK4 1xPhospho [T201(100)]	1	2706.04	901591		High	High	0.0001715	0.001124	1.54	49.4
FALSE	High	[K].DGDKSPMSSLQISNEK.[N]	1xDeamidated [Q11]; 1xOxidation [M7]; 1xPhospho [S5(100)]	0.000124747	3.14791e-05	1	1	2	Q9UER7	Q9UER7 [491-506]	Q9UER7 1xPhospho [S495(100)]	1	1832.76	650408		High	High	3.342e-05	8.034e-05	2.05	53.31
FALSE	High	[K].DGDKSPMSSLQISNEK.[N]	1xPhospho [S5(100)]	7.56073e-05	3.14791e-05	1	1	1	Q9UER7	Q9UER7 [491-506]	Q9UER7 1xPhospho [S495(100)]	1	1815.78	1.56618e+06		High	High	3.342e-05	5.007e-05	2.95	71.58
FALSE	High	[K].DGDKSPMSSLQISNEK.[N]	1xOxidation [M7]; 1xPhospho [S5(100)]	0.00024594	7.57875e-05	1	1	1	Q9UER7	Q9UER7 [491-506]	Q9UER7 1xPhospho [S495(100)]	1	1831.78	7158674		High	High	5.798e-05	0.0001539	2.71	49.88
FALSE	High	[K].DGDSYDPYDFSDTEEEMPQVHTPK.[T]	1xOxidation [M17]; 3xPhospho [S11(100); T13(100); T22(100)]	1.04306e-07	3.14791e-05	1	1	3	P25205	P25205 [701-724]	P25205 3xPhospho [S711(100); T713(100); T722(100)]	0	3058.03	5.54589e+06		High	High	3.342e-05	9.803e-08	5.14	90.73
FALSE	High	[K].DGDSYDPYDFSDTEEEMPQVHTPK.[T]	1xOxidation [M17]; 2xPhospho [S11(100); T22(100)]	1.33524e-07	3.14791e-05	1	1	3	P25205	P25205 [701-724]	P25205 2xPhospho [S711(100); T722(100)]	0	2978.06	5.06628e+07		High	High	3.342e-05	1.237e-07	5.63	91.03
FALSE	High	[K].DGDSYDPYDFSDTEEEMPQVHTPK.[T]	2xPhospho [S4(100); S11(99.5)]	2.00335e-07	3.14791e-05	1	1	3	P25205	P25205 [701-724]	P25205 2xPhospho [S704(100); S711(99.5)]	0	2962.07	3.92145e+06		High	High	3.342e-05	1.815e-07	4.54	99.81
FALSE	High	[K].DGDSYDPYDFSDTEEEMPQVHTPK.[T]	1xOxidation [M17]; 1xPhospho [S11(100)]	7.20999e-10	3.14791e-05	1	1	5	P25205	P25205 [701-724]	P25205 1xPhospho [S711(100)]	0	2898.1	85911704		High	High	3.342e-05	8.818e-10	6.15	89.51
FALSE	High	[K].DGDSYDPYDFSDTEEEMPQVHTPK.[T]	1xPhospho [S11(100)]	1.72743e-10	3.14791e-05	1	1	2	P25205	P25205 [701-724]	P25205 1xPhospho [S711(100)]	0	2882.1	8.10211e+06		High	High	3.342e-05	2.285e-10	5.81	101.68
FALSE	High	[K].DGEQPQILLEDSSAGEDSVHDR.[F]	1xPhospho [S13(99.6)]	1.4317e-06	3.14791e-05	1	1	1	Q96K76	Q96K76 [131-152]	Q96K76 1xPhospho [S143(99.6)]	0	2477.05		No Quan Values	High	High	3.342e-05	1.171e-06	4.84
FALSE	High	[K].DGEQPQILLEDSSAGEDSVHDR.[F]	1xDeamidated [Q6]; 1xPhospho [S]	0.00130537	0.00019834	1	1	1	Q96K76	Q96K76 [131-152]		0	2478.03	748784		High	High	0.0001516	0.0007254	3.09	86.28
FALSE	High	[K].DGETLEGSDAEESLDK.[T]	1xPhospho [S8(100)]	5.63774e-06	3.14791e-05	1	1	1	Q9P2D1	Q9P2D1 [2949-2964]	Q9P2D1 1xPhospho [S2956(100)]	0	1774.69	4.38769e+06		High	High	3.342e-05	4.286e-06	3.62	64.19
FALSE	High	[K].DGHRISLPSDFQHK.[I]	1xPhospho [S6(100)]	2.57324e-06	3.14791e-05	1	1	1	Q5TCX8	Q5TCX8 [509-522]	Q5TCX8 1xPhospho [S514(100)]	1	1716.79	1.35283e+06		High	High	3.342e-05	2.04e-06	4.18	68
FALSE	High	[K].DGLNQTTIPVSPPSTTKPSR.[A]	1xDeamidated [Q/N]; 1xPhospho [S11(100)]	3.29942e-08	3.14791e-05	1	1	8	Q71RC2	Q71RC2 [573-592]	Q71RC2 1xPhospho [S583(100)]	0	2177.05	5264830		High	High	3.342e-05	3.294e-08	5.02	83.73
FALSE	High	[K].DGLNQTTIPVSPPSTTKPSR.[A]	1xPhospho [S11(100)]	1.91692e-07	3.14791e-05	1	1	9	Q71RC2	Q71RC2 [573-592]	Q71RC2 1xPhospho [S583(100)]	0	2176.06	40492004		High	High	3.342e-05	1.746e-07	4.22	81.53
FALSE	High	[K].DGLPRTPSR.[R]	1xPhospho [T6(99.5)]	0.00993849	0.000534948	1	1	2	Q9UQ35	Q9UQ35 [1429-1437]	Q9UQ35 1xPhospho [T1434(99.5)]	1	1078.5	6.25693e+06		High	High	0.0003374	0.004691	2.36	34.06
FALSE	High	[K].DGLPRTPSRR.[S]	1xPhospho [T6(100)]	0.00223231	0.000235683	1	1	2	Q9UQ35	Q9UQ35 [1429-1438]	Q9UQ35 1xPhospho [T1434(100)]	2	1234.61	12821491		High	High	0.0001715	0.001184	2.23	28.34
FALSE	High	[K].DGPISPK.[K]	1xPhospho [S5(100)]	0.00244767	0.000235683	1	1	1	Q8WWQ0	Q8WWQ0 [907-913]	Q8WWQ0 1xPhospho [S911(100)]	0	793.349	696524		High	High	0.0001715	0.001291	2.2	34.38
FALSE	High	[K].DGQDAIAQSPEK.[E]	1xPhospho [S9(100)]	6.17054e-05	3.14791e-05	1	1	3	Q9NWH9	Q9NWH9 [281-292]	Q9NWH9 1xPhospho [S289(100)]	0	1338.56	1.32431e+07		High	High	3.342e-05	4.118e-05	3.95	33.7
FALSE	High	[K].DGQDAIAQSPEK.[E]	1xDeamidated [Q]; 1xPhospho [S9(100)]	0.000183538	7.57875e-05	1	1	2	Q9NWH9	Q9NWH9 [281-292]	Q9NWH9 1xPhospho [S289(100)]	0	1339.54	590741		High	High	5.798e-05	0.0001162	3.15	37.25
FALSE	High	[K].DGSFGEGLTMK.[K]	1xOxidation [M10]; 1xPhospho [S3(100)]	0.00149775	0.00019834	1	1	1	Q9ULT0	Q9ULT0 [645-655]	Q9ULT0 1xPhospho [S647(100)]	0	1237.48	1.23689e+06		High	High	0.0001516	0.0008226	2.56	63.84
FALSE	High	[K].DGSGGASGTLQPSSGGGSSNSRER.[H]	1xPhospho [S/T]	5.53928e-06	3.14791e-05	1	1	1	Q9NYV4	Q9NYV4 [12-35]		1	2287.95	658890		High	High	3.342e-05	4.2e-06	4.57	30.89
FALSE	High	[K].DGSGPEGGIVEPR.[V]	1xPhospho [S3(100)]	0.000144021	3.14791e-05	1	1	1	Q9C0B9	Q9C0B9 [234-246]	Q9C0B9 1xPhospho [S236(100)]	0	1349.57	647097		High	High	3.342e-05	9.221e-05	2.82	59.22
FALSE	High	[K].DGSPLAEPVENGK.[E]	1xDeamidated [N11]; 1xPhospho [S3(100)]	0.00041234	7.57875e-05	1	1	1	Q63HK5	Q63HK5 [680-692]	Q63HK5 1xPhospho [S682(100)]	0	1393.59	389540		High	High	5.798e-05	0.000251	2.12	57.55
FALSE	High	[K].DGSSPPLLEK.[Q]	1xPhospho [S4(100)]	0.000511	7.57875e-05	1	1	2	Q6W2J9	Q6W2J9 [420-429]	Q6W2J9 1xPhospho [S423(100)]	0	1122.51	3.67008e+06		High	High	5.798e-05	0.0003059	2.4	63.55
FALSE	High	[K].DGTSPEEEIEIER.[Q]	1xPhospho [S4(100)]	0.000352744	7.57875e-05	1	1	3	Q9H501	Q9H501 [691-703]	Q9H501 1xPhospho [S694(100)]	0	1583.65	4.36132e+06		High	High	5.798e-05	0.0002165	2.11	76.45
FALSE	High	[K].DGVADVSIEDSVISLSGDHCIIGR.[T]	1xCarbamidomethyl [C20]; 1xPhospho [S16(100)]	1.21714e-07	3.14791e-05	1	1	3	P00441	P00441 [93-116]	P00441 1xPhospho [S108(100)]	0	2594.18	1.05508e+06		High	High	3.342e-05	1.134e-07	6.37	119.82
FALSE	High	[K].DGVLTLANNVTPAK.[D]	1xPhospho [T11(100)]	4.71395e-05	3.14791e-05	1	1	1	P27816	P27816 [561-574]	P27816 1xPhospho [T571(100)]	0	1492.74	488388		High	High	3.342e-05	3.192e-05	2.64	90.33
FALSE	High	[K].DHFGLEGDEESTMLEDSVSPK.[K]	1xOxidation [M13]; 1xPhospho [S19(100)]	1.10653e-10	3.14791e-05	1	1	5	Q9Y490	Q9Y490 [407-427]	Q9Y490 1xPhospho [S425(100)]	0	2417.97	4.67483e+06		High	High	3.342e-05	1.496e-10	7.39	89.32
FALSE	High	[K].DHFGLEGDEESTMLEDSVSPKK.[S]	1xOxidation [M13]; 1xPhospho [S19(100)]	3.70027e-08	3.14791e-05	1	1	4	Q9Y490	Q9Y490 [407-428]	Q9Y490 1xPhospho [S425(100)]	1	2546.06	1.42566e+07		High	High	3.342e-05	3.681e-08	6.36	81.67
FALSE	High	[K].DHFYSDDDAIEADSEGDAEPCDK.[E]	1xCarbamidomethyl [C21]; 2xPhospho [S5(100); S14(100)]	1.35382e-08	3.14791e-05	1	1	3	Q9Y3B9	Q9Y3B9 [54-76]	Q9Y3B9 2xPhospho [S58(100); S67(100)]	0	2760.92	16247656		High	High	3.342e-05	1.42e-08	5.79	78.92
FALSE	High	[K].DHFYSDDDAIEADSEGDAEPCDK.[E]	1xCarbamidomethyl [C21]; 1xPhospho [S5(100)]	9.09133e-07	3.14791e-05	1	1	1	Q9Y3B9	Q9Y3B9 [54-76]	Q9Y3B9 1xPhospho [S58(100)]	0	2680.95	6.01718e+06		High	High	3.342e-05	7.613e-07	4.11	79.93
FALSE	High	[K].DHMVSPTAVAFLER.[N]	1xOxidation [M3]; 1xPhospho [S5(99.5)]	0.00109731	0.00019834	1	1	1	O60499	O60499 [104-117]	O60499 1xPhospho [S108(99.5)]	0	1668.75	251423		High	High	0.0001516	0.0006193	2.53	98.73
FALSE	High	[K].DHNSEDEDEDKYADDIDMPGQNFDSK.[R]	1xOxidation [M18]; 1xPhospho [S4(100)]	2.01925e-06	3.14791e-05	1	1	1	O95391	O95391 [232-257]	O95391 1xPhospho [S235(100)]	1	3125.15	422466		High	High	3.342e-05	1.62e-06	3.13	73.7
FALSE	High	[K].DHNSEDEDEDKYADDIDMPGQNFDSK.[R]	1xDeamidated [N3]; 1xOxidation [M18]; 1xPhospho [S4(99.5)]	0.00188245	0.00019834	1	1	1	O95391	O95391 [232-257]	O95391 1xPhospho [S235(99.5)]	1	3126.13		No Quan Values	High	High	0.0001516	0.001015	2.3
FALSE	High	[K].DHNSEDEDEDKYADDIDMPGQNFDSK.[R]	1xPhospho [S/Y]	0.0502511	0.001953	1	1	1	O95391	O95391 [232-257]		1	3109.15		No Quan Values	High	High	0.001125	0.02252	1.54
FALSE	High	[K].DHNVGSPPKSPTHASPQHTQTEK.[D]	2xPhospho [S6(100); S10(99)]	8.37922e-06	3.14791e-05	1	1	3	A0JNW5	A0JNW5 [409-431]	A0JNW5 2xPhospho [S414(100); S418(99)]	1	2640.12	1.46217e+06		High	High	3.342e-05	6.236e-06	4.7	29.76
FALSE	High	[K].DHNVGSPPKSPTHASPQHTQTEK.[D]	1xPhospho [S10(99.3)]	2.52827e-06	3.14791e-05	1	1	3	A0JNW5	A0JNW5 [409-431]	A0JNW5 1xPhospho [S418(99.3)]	1	2560.16	1.87107e+06		High	High	3.342e-05	2.004e-06	4.99	25.45
FALSE	High	[K].DHQNGSMAAVNGHTNSFSPLENNVKPR.[K]	2xDeamidated [N4; N11]; 1xOxidation [M7]; 1xPhospho [S18(99.3)]	2.64806e-09	3.14791e-05	1	1	2	Q9NYP7	Q9NYP7 [268-294]	Q9NYP7 1xPhospho [S285(99.3)]	0	3019.3	2.12467e+06		High	High	3.342e-05	3.022e-09	6.34	73.52
FALSE	High	[K].DHSDSDDQMLVAK.[R]	1xOxidation [M9]; 2xPhospho [S3(100); S5(100)]	0.014678	0.000758545	1	1	1	Q9NW75	Q9NW75 [113-125]	Q9NW75 2xPhospho [S115(100); S117(100)]	0	1636.56	257123		High	High	0.0004622	0.006757	2.07	39.45
FALSE	High	[K].DHTVSGDEDYCPR.[S]	1xCarbamidomethyl [C11]; 1xPhospho [S5(100)]	1.32398e-05	3.14791e-05	1	1	3	Q9UIG0	Q9UIG0 [943-955]	Q9UIG0 1xPhospho [S947(100)]	0	1630.58	4.72292e+06		High	High	3.342e-05	9.585e-06	3.44	41.32
FALSE	High	[K].DHYPCVSSLEQLTELGR.[E]	1xCarbamidomethyl [C5]; 1xPhospho [S/Y/T]	0.00845335	0.000457524	1	1	1	Q8WWK9	Q8WWK9 [644-660]		0	2083.92	127670		High	High	0.0002935	0.004049	1.5	114.5
FALSE	High	[K].DHYQDPVPGITPSSSSR.[T]	1xPhospho [S/Y/T]	0.00047633	7.57875e-05	1	1	1	Q7KZ85	Q7KZ85 [1513-1529]		0	1922.83	483293		High	High	5.798e-05	0.0002872	3.18	74.05
FALSE	High	[K].DIDHETVVEEQIIGENSPPDYSEYMTGK.[K]	1xOxidation [M25]; 1xPhospho [S17(100)]	1.56261e-12	3.14791e-05	1	1	2	P25490	P25490 [231-258]	P25490 1xPhospho [S247(100)]	0	3291.39	5.62882e+06		High	High	3.342e-05	2.656e-12	5.8	101.33
FALSE	High	[K].DIDHETVVEEQIIGENSPPDYSEYMTGK.[K]	1xDeamidated [Q/N]; 1xPhospho [S17(100)]	1.57645e-12	3.14791e-05	1	1	4	P25490	P25490 [231-258]	P25490 1xPhospho [S247(100)]	0	3276.38	1.82456e+06		High	High	3.342e-05	2.686e-12	6.61	111.34
FALSE	High	[K].DIDHETVVEEQIIGENSPPDYSEYMTGK.[K]	1xPhospho [S17(100)]	0.00022285	7.57875e-05	1	1	1	P25490	P25490 [231-258]	P25490 1xPhospho [S247(100)]	0	3275.4	309423		High	High	5.798e-05	0.0001401	3.44	111.29
FALSE	High	[K].DIDISSPEFK.[I]	1xPhospho [S6(100)]	0.0251	0.0010463	1	1	1	Q09666	Q09666 [172-181]	Q09666 1xPhospho [S177(100)]	0	1230.53	4934519		High	High	0.0006216	0.01126	2.23	88.03
FALSE	High	[K].DIEVLSEDTDYEEDEVTK.[K]	1xPhospho [S6(100)]	5.68258e-05	3.14791e-05	1	1	1	Q4LE39	Q4LE39 [785-802]	Q4LE39 1xPhospho [S790(100)]	0	2208.9	568603		High	High	3.342e-05	3.814e-05	3.99	96.44
FALSE	High	[K].DIKEESDEEEEDDEESGR.[L]	1xPhospho [S6(100)]	4.46385e-06	3.14791e-05	1	1	2	Q96EV2	Q96EV2 [200-217]	Q96EV2 1xPhospho [S205(100)]	1	2219.8	12625376		High	High	3.342e-05	3.43e-06	4.59	33.39
FALSE	High	[K].DILKPSPGK.[S]	1xPhospho [S6(100)]	0.00324053	0.000312341	1	1	1	P31641	P31641 [16-24]	P31641 1xPhospho [S21(100)]	0	1034.53	434663		High	High	0.0002137	0.001671	2.36	45.89
FALSE	High	[K].DINTFVGTPVEK.[L]	1xPhospho [T8(100)]	0.00112602	0.00019834	1	1	1	P46013	P46013 [1916-1927]	P46013 1xPhospho [T1923(100)]	0	1399.65	1.15374e+06		High	High	0.0001516	0.0006344	3.21	84.5
FALSE	High	[K].DIPAPSPPLPLLSGVPPPPPLPPPPPIK.[G]	1xPhospho [S6(100)]	3.2849e-08	3.14791e-05	1	1	1	Q9Y613	Q9Y613 [568-595]	Q9Y613 1xPhospho [S573(100)]	0	2877.59		No Quan Values	High	High	3.342e-05	3.282e-08	3.27
FALSE	High	[K].DIQRPDSEHGLSPDSENFDWK.[A]	1xPhospho [S12(100)]	2.28942e-09	3.14791e-05	1	1	1	P25054	P25054 [2082-2102]	P25054 1xPhospho [S2093(100)]	0	2552.07	4.08541e+06		High	High	3.342e-05	2.641e-09	3.91	88.52
FALSE	High	[K].DIQRPDSEHGLSPDSENFDWK.[A]	2xPhospho [S7(100); S12(100)]	3.2218e-06	3.14791e-05	1	1	2	P25054	P25054 [2082-2102]	P25054 2xPhospho [S2088(100); S2093(100)]	0	2632.04	1.89613e+06		High	High	3.342e-05	2.518e-06	4.85	92.44
FALSE	High	[K].DISGPSPSK.[K]	1xPhospho [S6(99.6)]	0.010751	0.000571847	1	1	1	Q96GX9	Q96GX9 [82-90]	Q96GX9 1xPhospho [S87(99.6)]	0	967.413	1.42629e+06		High	High	0.0003579	0.005059	1.4	28.77
FALSE	High	[K].DITDPLSLNTCTDEGHVVLASPLK.[T]	1xCarbamidomethyl [C11]; 1xDeamidated [N9]; 1xPhospho [S21(100)]	1.57464e-10	3.14791e-05	1	1	2	Q7L2J0	Q7L2J0 [234-257]	Q7L2J0 1xPhospho [S254(100)]	0	2676.25	628015		High	High	3.342e-05	2.096e-10	7.39	120.57
FALSE	High	[K].DITDPLSLNTCTDEGHVVLASPLK.[T]	1xCarbamidomethyl [C11]; 1xPhospho [S21(100)]	6.23709e-11	3.14791e-05	1	1	1	Q7L2J0	Q7L2J0 [234-257]	Q7L2J0 1xPhospho [S254(100)]	0	2675.26	26300978		High	High	3.342e-05	8.709e-11	7.66	119.16
FALSE	High	[K].DITTSADQIAEVK.[T]	1xPhospho [S5(100)]	3.1006e-05	3.14791e-05	1	1	1	Q76I76	Q76I76 [483-495]	Q76I76 1xPhospho [S487(100)]	0	1470.67	1.82383e+06		High	High	3.342e-05	2.151e-05	3.45	78.95
FALSE	High	[K].DIVQHCTQCQILHLPTQEAGVNPR.[G]	2xCarbamidomethyl [C6; C9]; 2xDeamidated [Q4; N22]; 2xPhospho [T7(100); T16(100)]	0.269075	0.00834341	1	1	1	P63135	P63135 [619-642]	P63135 2xPhospho [T625(100); T634(100)]	0	2976.28	751156		High	High	0.004891	0.1349	2.06	120.17
FALSE	High	[K].DKDDQEWESPSPPKPTVFISGVIAR.[G]	1xDeamidated [Q5]; 1xPhospho [S11(100)]	8.0893e-06	3.14791e-05	1	1	1	P51397	P51397 [41-65]	P51397 1xPhospho [S51(100)]	1	2879.35		No Quan Values	High	High	3.342e-05	6.018e-06	3.76
FALSE	High	[K].DKDDQEWESPSPPKPTVFISGVIAR.[G]	1xPhospho [S11(100)]	2.41523e-10	3.14791e-05	1	1	5	P51397	P51397 [41-65]	P51397 1xPhospho [S51(100)]	1	2878.37	14383085		High	High	3.342e-05	3.136e-10	4.49	119.21
FALSE	High	[K].DKDEDQVHIIEHDQLSFSSITDQAAGMK.[E]	1xOxidation [M27]; 2xPhospho [S19(99.6); S/T]	0.000288569	7.57875e-05	1	1	1	O00180	O00180 [285-312]	O00180 2xPhospho [S303(99.6); S/T]	1	3333.4	1.20162e+06		High	High	5.798e-05	0.0001787	3.85	101.11
FALSE	High	[K].DKDQPPSPSPPPQSEALSSTSR.[L]	1xDeamidated [Q4]; 1xPhospho [S7(100)]	1.66382e-05	3.14791e-05	1	1	1	Q7L1V2	Q7L1V2 [53-74]	Q7L1V2 1xPhospho [S59(100)]	1	2389.06		No Quan Values	High	High	3.342e-05	1.191e-05	3.1
FALSE	High	[K].DKDQPPSPSPPPQSEALSSTSR.[L]	1xPhospho [S/T]	2.11221e-07	3.14791e-05	1	1	2	Q7L1V2	Q7L1V2 [53-74]		1	2388.07	2.23748e+06		High	High	3.342e-05	1.911e-07	3.72	61.96
FALSE	High	[K].DKEADEEGGENGPADQGFQPQEEEEREDSDTEEQVPEALER.[K]	1xPhospho [S/T]	8.34906e-12	3.14791e-05	1	1	2	Q9NU22	Q9NU22 [4987-5027]		2	4697.9	6.83095e+06		High	High	3.342e-05	1.297e-11	5.28	86.37
FALSE	High	[K].DKEADEEGGENGPADQGFQPQEEEEREDSDTEEQVPEALER.[K]	1xDeamidated [Q16]; 1xPhospho [S29(100)]	4.01291e-11	3.14791e-05	1	1	1	Q9NU22	Q9NU22 [4987-5027]	Q9NU22 1xPhospho [S5015(100)]	2	4698.89	4.85214e+06		High	High	3.342e-05	5.739e-11	6.93	87.11
FALSE	High	[K].DKEDSDELEEGRGGVSEGEPDPADPK.[R]	1xPhospho [S16(100)]	0.000236049	7.57875e-05	1	1	4	Q8IZ40	Q8IZ40 [198-223]	Q8IZ40 1xPhospho [S213(100)]	2	2837.16	2.17712e+06		High	High	5.798e-05	0.0001478	3.78	57.83
FALSE	High	[K].DKEISPSVTK.[K]	1xPhospho [S5(99.6)]	0.00159531	0.00019834	1	1	1	Q8N488	Q8N488 [95-104]	Q8N488 1xPhospho [S99(99.6)]	1	1183.56		No Quan Values	High	High	0.0001516	0.0008719	2.02
FALSE	High	[K].DKEPFTFSSPASGR.[S]	1xPhospho [S9(100)]	0.000233158	7.57875e-05	1	1	1	Q6P1X5	Q6P1X5 [1177-1190]	Q6P1X5 1xPhospho [S1185(100)]	1	1605.69	4.29099e+06		High	High	5.798e-05	0.0001461	2.88	76.32
FALSE	High	[K].DKETGTDGILAGSQEHDPGQGSSSPEQAGSPTEGEGVSTWESFK.[R]	1xPhospho [S13(100)]	4.17538e-11	3.14791e-05	1	1	1	Q02952	Q02952 [720-763]	Q02952 1xPhospho [S732(100)]	1	4556.95		No Quan Values	High	High	3.342e-05	5.947e-11	5.48
FALSE	High	[K].DKFSPFPVQDRPESSLVFK.[D]	1xDeamidated [Q9]; 1xPhospho [S4(100)]	5.81426e-06	3.14791e-05	1	1	1	Q9UQ35	Q9UQ35 [1185-1203]	Q9UQ35 1xPhospho [S1188(100)]	1	2304.09	1.33393e+06		High	High	3.342e-05	4.404e-06	4.01	107.57
FALSE	High	[K].DKFSPFPVQDRPESSLVFK.[D]	1xPhospho [S4(100)]	7.39472e-08	3.14791e-05	1	1	2	Q9UQ35	Q9UQ35 [1185-1203]	Q9UQ35 1xPhospho [S1188(100)]	1	2303.11	38227260		High	High	3.342e-05	7.077e-08	4.6	105.49
FALSE	High	[K].DKLDFAPPTPPHYPPHER.[R]	1xPhospho [T9(100)]	1.35195e-06	3.14791e-05	1	1	4	Q86Y56	Q86Y56 [326-343]	Q86Y56 1xPhospho [T334(100)]	1	2194.01	1.31065e+06		High	High	3.342e-05	1.105e-06	4.42	82.89
FALSE	High	[K].DKMEGSDFESSGGR.[G]	1xOxidation [M3]; 1xPhospho [S6(100)]	5.04987e-06	3.14791e-05	1	1	2	Q8WYH8	Q8WYH8 [113-126]	Q8WYH8 1xPhospho [S118(100)]	1	1597.58	1.843e+06		High	High	3.342e-05	3.86e-06	3.69	29.2
FALSE	High	[K].DKPEIEDVGSDEEEEK.[K]	1xPhospho [S10(100)]	0.016396	0.000832585	1	1	1	Q14568	Q14568 [254-269]	Q14568 1xPhospho [S263(100)]	0	1927.77	459094		High	High	0.0005033	0.007534	2.2	52.88
FALSE	High	[K].DKPEIEDVGSDEEEEKK.[D]	1xPhospho [S10(100)]	1.13489e-08	3.14791e-05	1	1	2	Q14568	Q14568 [254-270]	Q14568 1xPhospho [S263(100)]	1	2055.86	485001		High	High	3.342e-05	1.201e-08	4.73	48.05
FALSE	High	[K].DKPTYDEIFYTLSPVNGK.[I]	1xDeamidated [N16]; 1xPhospho [S13(100)]	3.06018e-05	3.14791e-05	1	1	1	Q9H4M9	Q9H4M9 [444-461]	Q9H4M9 1xPhospho [S456(100)]	0	2167.98	581646		High	High	3.342e-05	2.126e-05	4.16	111.65
FALSE	High	[K].DKSPVREPIDNLTPEER.[D]	1xDeamidated [N11]; 1xPhospho [S3(100)]	1.02209e-10	3.14791e-05	1	1	8	Q14498	Q14498 [134-150]	Q14498 1xPhospho [S136(100)]	2	2075.96	1.81946e+07		High	High	3.342e-05	1.393e-10	5.98	74.18
FALSE	High	[K].DKSPVREPIDNLTPEER.[D]	1xPhospho [S3(100)]	8.64389e-11	3.14791e-05	1	1	9	Q14498	Q14498 [134-150]	Q14498 1xPhospho [S136(100)]	2	2074.98	6.69833e+08		High	High	3.342e-05	1.185e-10	6.39	70.18
FALSE	High	[K].DKTESVTSGPMSPEGSPSKSPSK.[K]	1xOxidation [M11]; 1xPhospho [S20(99.7)]	4.08432e-11	3.14791e-05	1	1	1	P35612	P35612 [682-704]	P35612 1xPhospho [S701(99.7)]	2	2416.06	961074		High	High	3.342e-05	5.824e-11	7.23	35.32
FALSE	High	[K].DLDDALDKLSDSLGQR.[Q]	1xPhospho [S10(99.7)]	1.83422e-07	3.14791e-05	1	1	1	P20810	P20810 [566-581]	P20810 1xPhospho [S575(99.7)]	1	1840.83	1.50302e+06		High	High	3.342e-05	1.673e-07	5.35	100.52
FALSE	High	[K].DLDEDELLGNLSETELK.[Q]	1xPhospho [S/T]	0.00417163	0.000312341	1	1	2	Q9NYL9	Q9NYL9 [14-30]		0	2012.89	353086		High	High	0.0002137	0.002106	2.17	118.44
FALSE	High	[K].DLDLEPLSDLEEGLEETR.[D]	1xPhospho [S8(100)]	0.000141019	3.14791e-05	1	1	1	P29375	P29375 [1104-1121]	P29375 1xPhospho [S1111(100)]	0	2152.95	1.02448e+06		High	High	3.342e-05	9.037e-05	2.62	122.62
FALSE	High	[K].DLDLLASVPSPSSSGSR.[K]	1xPhospho [S10(100)]	0.000492335	7.57875e-05	1	1	1	Q8WU79	Q8WU79 [210-226]	Q8WU79 1xPhospho [S219(100)]	0	1767.82	399014		High	High	5.798e-05	0.0002963	2.11	109.4
FALSE	High	[K].DLDRPESQSPK.[R]	1xPhospho [S9(100)]	0.00129965	0.00019834	1	1	2	Q8WUA4	Q8WUA4 [159-169]	Q8WUA4 1xPhospho [S167(100)]	0	1351.59	1.19165e+07		High	High	0.0001516	0.0007234	2.08	29.16
FALSE	High	[K].DLEASHQHSSPNEQLK.[K]	1xPhospho [S]	6.67059e-05	3.14791e-05	1	1	1	Q9P2B4	Q9P2B4 [276-291]		0	1899.82	567892		High	High	3.342e-05	4.444e-05	3.66	35.6
FALSE	High	[K].DLELALSPIHNSSALPTTGR.[S]	1xDeamidated [N11]; 1xPhospho [S7(100)]	9.17551e-05	3.14791e-05	1	1	1	Q96GX5	Q96GX5 [364-383]	Q96GX5 1xPhospho [S370(100)]	0	2173.05		No Quan Values	High	High	3.342e-05	6.017e-05	3.14
FALSE	High	[K].DLELALSPIHNSSALPTTGR.[S]	1xPhospho [S7(100)]	9.41463e-05	3.14791e-05	1	1	1	Q96GX5	Q96GX5 [364-383]	Q96GX5 1xPhospho [S370(100)]	0	2172.07	1.68879e+06		High	High	3.342e-05	6.163e-05	3.01	108.97
FALSE	High	[K].DLESCSDDDNQGSK.[S]	1xCarbamidomethyl [C5]; 1xPhospho [S6(100)]	6.17054e-05	3.14791e-05	1	1	1	Q5T3I0	Q5T3I0 [125-138]	Q5T3I0 1xPhospho [S130(100)]	0	1649.56	725229		High	High	3.342e-05	4.124e-05	2.83	25.09
FALSE	High	[K].DLFDLNSSEEDDTEGFSER.[G]	2xPhospho [S7(100); S8(100)]	5.02768e-06	3.14791e-05	1	1	13	Q9Y3T9	Q9Y3T9 [666-684]	Q9Y3T9 2xPhospho [S672(100); S673(100)]	0	2364.84	8.10317e+06		High	High	3.342e-05	3.839e-06	4.47	120.9
FALSE	High	[K].DLFDLNSSEEDDTEGFSER.[G]	1xPhospho [S/T]	0.00022285	7.57875e-05	1	1	2	Q9Y3T9	Q9Y3T9 [666-684]		0	2284.88	3.01972e+06		High	High	5.798e-05	0.00014	3	114.59
FALSE	High	[K].DLFDYSPPLHK.[N]	1xPhospho [S6(100)]	0.000274726	7.57875e-05	1	1	3	Q9NYF8	Q9NYF8 [507-517]	Q9NYF8 1xPhospho [S512(100)]	0	1411.63	3.78172e+06		High	High	5.798e-05	0.0001706	3.19	101.63
FALSE	High	[K].DLFDYSPPLHKNLDAR.[E]	1xDeamidated [N12]; 1xPhospho [S6(100)]	9.57738e-05	3.14791e-05	1	1	2	Q9NYF8	Q9NYF8 [507-522]	Q9NYF8 1xPhospho [S512(100)]	1	1981.91	1.05757e+06		High	High	3.342e-05	6.263e-05	2.53	102.87
FALSE	High	[K].DLFETGLEDENNSPLEDEESLESIR.[A]	1xPhospho [S13(99.2)]	0.000258346	7.57875e-05	1	1	1	Q9HAW4	Q9HAW4 [213-237]	Q9HAW4 1xPhospho [S225(99.2)]	0	2960.26		No Quan Values	High	High	5.798e-05	0.0001611	3.02
FALSE	High	[K].DLGHPVEEEDELESGDQEDEDDESEDPGK.[D]	2xPhospho [S14(100); S24(100)]	5.20545e-11	3.14791e-05	1	1	1	O60763	O60763 [929-957]	O60763 2xPhospho [S942(100); S952(100)]	0	3403.21	1.58601e+06		High	High	3.342e-05	7.328e-11	7.18	72.78
FALSE	High	[K].DLGHPVEEEDELESGDQEDEDDESEDPGK.[D]	1xDeamidated [Q17]; 1xPhospho [S14(100)]	2.68487e-10	3.14791e-05	1	1	1	O60763	O60763 [929-957]	O60763 1xPhospho [S942(100)]	0	3324.22	2.57543e+06		High	High	3.342e-05	3.475e-10	6.2	71.68
FALSE	High	[K].DLGHPVEEEDELESGDQEDEDDESEDPGK.[D]	1xPhospho [S24(100)]	2.06424e-13	3.14791e-05	1	1	4	O60763	O60763 [929-957]	O60763 1xPhospho [S952(100)]	0	3323.24	1.07271e+08		High	High	3.342e-05	3.912e-13	7.54	70.53
FALSE	High	[K].DLGSTEDGDGTDDFLTDK.[E]	1xPhospho [T11(100)]	0.00337709	0.000312341	1	1	2	Q15527	Q15527 [180-197]	Q15527 1xPhospho [T190(100)]	0	1980.76	814987		High	High	0.0002137	0.001735	2.32	88.74
FALSE	High	[K].DLGSTEDGDGTDDFLTDKEDEK.[A]	2xPhospho [T11(100); T16(100)]	0.000119564	3.14791e-05	1	1	1	Q15527	Q15527 [180-201]	Q15527 2xPhospho [T190(100); T195(100)]	1	2561.93	859615		High	High	3.342e-05	7.74e-05	3.4	79.74
FALSE	High	[K].DLGSTEDGDGTDDFLTDKEDEK.[A]	1xPhospho [T16(100)]	1.06162e-07	3.14791e-05	1	1	4	Q15527	Q15527 [180-201]	Q15527 1xPhospho [T195(100)]	1	2481.97	8.70178e+06		High	High	3.342e-05	9.953e-08	4.77	78.92
FALSE	High	[K].DLHQPSLSPASPHSQGFER.[G]	1xDeamidated [Q15]; 1xPhospho [S11(100)]	1.93166e-05	3.14791e-05	1	1	1	Q9BZF1	Q9BZF1 [58-76]	Q9BZF1 1xPhospho [S68(100)]	0	2170.96	730976		High	High	3.342e-05	1.37e-05	4.29	73.33
FALSE	High	[K].DLHQPSLSPASPHSQGFER.[G]	1xPhospho [S8(100)]	7.7751e-06	3.14791e-05	1	1	2	Q9BZF1	Q9BZF1 [58-76]	Q9BZF1 1xPhospho [S65(100)]	0	2169.97	4.40128e+06		High	High	3.342e-05	5.797e-06	4.48	70.54
FALSE	High	[K].DLHQPSLSPASPHSQGFER.[G]	2xPhospho [S11(100); S]	0.000864388	0.000118178	1	1	1	Q9BZF1	Q9BZF1 [58-76]	Q9BZF1 2xPhospho [S68(100); S]	0	2249.94	2.15679e+06		High	High	0.000108	0.0004969	3.79	74.21
FALSE	High	[K].DLHSDDNEEESDEVEDNDNDSEMERPVNR.[G]	1xOxidation [M23]; 2xPhospho [S4(100); S11(100)]	3.63557e-08	3.14791e-05	1	1	1	P42568	P42568 [409-437]	P42568 2xPhospho [S412(100); S419(100)]	0	3609.28	2.18043e+06		High	High	3.342e-05	3.618e-08	4.7	47.41
FALSE	High	[K].DLHSDDNEEESDEVEDNDNDSEMERPVNR.[G]	2xPhospho [S4(100); S11(100)]	3.83536e-09	3.14791e-05	1	1	1	P42568	P42568 [409-437]	P42568 2xPhospho [S412(100); S419(100)]	0	3593.28	496002		High	High	3.342e-05	4.305e-09	4.22	58.09
FALSE	High	[K].DLHSDDNEEESDEVEDNDNDSEMERPVNR.[G]	1xOxidation [M23]; 1xPhospho [S4(100)]	3.91115e-06	3.14791e-05	1	1	1	P42568	P42568 [409-437]	P42568 1xPhospho [S412(100)]	0	3529.31	222479		High	High	3.342e-05	3.031e-06	2.26	47.91
FALSE	High	[K].DLILPNGGTPAGTSSPASSSSLLNR.[L]	2xDeamidated [N6; N24]; 1xPhospho [T9(100)]	0.112563	0.00378942	1	1	1	Q5VWJ9	Q5VWJ9 [53-77]	Q5VWJ9 1xPhospho [T61(100)]	0	2494.17	1.15449e+06		High	High	0.002258	0.05164	2.87	111.14
FALSE	High	[K].DLISLDSSPAK.[E]	1xPhospho [S7(99.6)]	0.00128831	0.00019834	1	1	1	Q9UN79	Q9UN79 [379-389]	Q9UN79 1xPhospho [S385(99.6)]	0	1225.57	1.67719e+06		High	High	0.0001516	0.0007172	3.11	88.76
FALSE	High	[K].DLKIESDVQEPTEPEDDLDIMLGNK.[K]	1xDeamidated [Q9]; 1xOxidation [M21]; 1xPhospho [S6(100)]	2.41582e-05	3.14791e-05	1	1	1	P20042	P20042 [100-124]	P20042 1xPhospho [S105(100)]	1	2940.3	766212		High	High	3.342e-05	1.697e-05	5.09	108.58
FALSE	High	[K].DLLHPSPEEEK.[R]	1xPhospho [S6(100)]	1.5646e-05	3.14791e-05	1	1	2	P42677	P42677 [6-16]	P42677 1xPhospho [S11(100)]	0	1373.6	8182797		High	High	3.342e-05	1.124e-05	3.08	63.21
FALSE	High	[K].DLLHPSPEEEKR.[K]	1xPhospho [S6(100)]	0.167481	0.00545981	1	1	1	P42677	P42677 [6-17]	P42677 1xPhospho [S11(100)]	1	1529.7	430408		High	High	0.003192	0.0797	1.66	54.29
FALSE	High	[K].DLLSGDDEETQSSADDLTPSVTSHETSDFFPRPLR.[S]	1xPhospho [S4(100)]	4.71294e-07	3.14791e-05	1	1	1	Q7Z3K6	Q7Z3K6 [111-145]	Q7Z3K6 1xPhospho [S114(100)]	0	3944.73		No Quan Values	High	High	3.342e-05	4.083e-07	4.08
FALSE	High	[K].DLLVSSGSNNSLPCGSPK.[K]	1xCarbamidomethyl [C14]; 1xPhospho [S16(100)]	0.012141	0.000646947	1	1	1	Q5THK1	Q5THK1 [1014-1031]	Q5THK1 1xPhospho [S1029(100)]	0	1911.85	1.14054e+06		High	High	0.0003999	0.005676	2.76	85.35
FALSE	High	[K].DLLVSSGSNNSLPCGSPKK.[C]	1xCarbamidomethyl [C14]; 1xPhospho [S16(100)]	4.43517e-05	3.14791e-05	1	1	1	Q5THK1	Q5THK1 [1014-1032]	Q5THK1 1xPhospho [S1029(100)]	1	2039.95	976392		High	High	3.342e-05	3.013e-05	4.13	74.71
FALSE	High	[K].DLSISDHNGNPSAPPSK.[R]	1xPhospho [S16(99.1)]	0.19701	0.006039	1	1	1	Q14153	Q14153 [95-111]	Q14153 1xPhospho [S110(99.1)]	0	1815.79	508245		High	High	0.003531	0.09516	1.61	96.87
FALSE	High	[K].DLSTSPKPSPIPSPVLGR.[K]	3xPhospho [S9(100); S13(100); T/S]	0.00074602	0.000118178	1	1	3	Q8NDI1	Q8NDI1 [424-441]	Q8NDI1 3xPhospho [S432(100); S436(100); T/S]	0	2087.92	4652247		High	High	0.000108	0.0004351	3.41	97.52
FALSE	High	[K].DLSTSPKPSPIPSPVLGR.[K]	2xPhospho [S13(100); S/T]	0.000791162	0.000118178	1	1	1	Q8NDI1	Q8NDI1 [424-441]	Q8NDI1 2xPhospho [S436(100); S/T]	0	2007.96	987869		High	High	0.000108	0.0004591	2.84	99.6
FALSE	High	[K].DLSTSPKPSPIPSPVLGR.[K]	1xPhospho [S5(98.4)]	0.00135812	0.00019834	1	1	1	Q8NDI1	Q8NDI1 [424-441]	Q8NDI1 1xPhospho [S428(98.4)]	0	1927.99	702754		High	High	0.0001516	0.0007528	3.17	96.17
FALSE	High	[K].DLVASVPDMQGDGEDNHMDGDK.[G]	2xOxidation [M9; M18]; 1xPhospho [S5(100)]	1.37741e-05	3.14791e-05	1	1	1	Q14919	Q14919 [85-106]	Q14919 1xPhospho [S89(100)]	0	2456.92	420460		High	High	3.342e-05	9.982e-06	3.58	61.16
FALSE	High	[K].DLVLPTQALPASPALK.[N]	1xPhospho [S12(100)]	3.67717e-06	3.14791e-05	1	1	1	Q15554	Q15554 [354-369]	Q15554 1xPhospho [S365(100)]	0	1713.92	13486946		High	High	3.342e-05	2.849e-06	4.25	118.85
FALSE	High	[K].DMDEPSPVPNVEEVTLPK.[T]	1xPhospho [S6(100)]	8.3841e-05	3.14791e-05	1	1	1	Q8TAQ2	Q8TAQ2 [342-359]	Q8TAQ2 1xPhospho [S347(100)]	0	2075.92	833276		High	High	3.342e-05	5.52e-05	2.95	107.71
FALSE	High	[K].DMDEPSPVPNVEEVTLPK.[T]	1xOxidation [M2]; 1xPhospho [S6(100)]	0.000373606	7.57875e-05	1	1	3	Q8TAQ2	Q8TAQ2 [342-359]	Q8TAQ2 1xPhospho [S347(100)]	0	2091.92	8032963		High	High	5.798e-05	0.0002282	1.71	103.26
FALSE	High	[K].DMESPTKLDVTLAK.[D]	1xPhospho [S4(100)]	8.91175e-06	3.14791e-05	1	1	2	P27816	P27816 [277-290]	P27816 1xPhospho [S280(100)]	1	1627.76	2.42321e+06		High	High	3.342e-05	6.599e-06	3.38	88.7
FALSE	High	[K].DMNQPSSSFFSISPTSNSSATIAR.[E]	1xOxidation [M2]; 1xPhospho [S13(100)]	6.88629e-07	3.14791e-05	1	1	1	Q9NUL3	Q9NUL3 [443-466]	Q9NUL3 1xPhospho [S455(100)]	0	2628.13	1.21491e+06		High	High	3.342e-05	5.852e-07	4.37	107.02
FALSE	High	[K].DMNQPSSSFFSISPTSNSSATIAR.[E]	1xDeamidated [N17]; 1xOxidation [M2]; 1xPhospho [S13(99.5)]	0.00163938	0.00019834	1	1	1	Q9NUL3	Q9NUL3 [443-466]	Q9NUL3 1xPhospho [S455(99.5)]	0	2629.11		No Quan Values	High	High	0.0001516	0.0008944	1.81
FALSE	High	[K].DMNQPSSSFFSISPTSNSSATIAR.[E]	1xPhospho [S13(100)]	0.206474	0.00638763	1	1	1	Q9NUL3	Q9NUL3 [443-466]	Q9NUL3 1xPhospho [S455(100)]	0	2612.13	218534		High	High	0.003742	0.1006	1.71	111.18
FALSE	High	[K].DMPPMGSPVIPTDLPLR.[A]	2xOxidation [M2; M5]; 1xPhospho [S7(100)]	0.0859119	0.0029774	1	1	1	Q9H2E6	Q9H2E6 [790-806]	Q9H2E6 1xPhospho [S796(100)]	0	1947.9	134304		High	High	0.001733	0.03879	1.52	110.7
FALSE	High	[K].DMSLKDSGSDLSHRPK.[R]	1xOxidation [M2]; 2xPhospho [S7(100); S9(100)]	0.000122129	3.14791e-05	1	1	2	O95251	O95251 [156-171]	O95251 2xPhospho [S162(100); S164(100)]	1	1948.79	733370		High	High	3.342e-05	7.875e-05	3.63	35.8
FALSE	High	[K].DMSLKDSGSDLSHRPK.[R]	1xOxidation [M2]; 1xPhospho [S7(99.6)]	1.58535e-05	3.14791e-05	1	1	2	O95251	O95251 [156-171]	O95251 1xPhospho [S162(99.6)]	1	1868.82	1.90418e+06		High	High	3.342e-05	1.138e-05	4.09	32.28
FALSE	High	[K].DMSLKDSGSDLSHRPK.[R]	1xPhospho [S]	0.000384504	7.57875e-05	1	1	1	O95251	O95251 [156-171]		1	1852.83	281745		High	High	5.798e-05	0.000235	2.86	44.45
FALSE	High	[K].DMSPLSETEMALGK.[D]	2xOxidation [M2; M10]; 1xPhospho [S3(100)]	4.0389e-07	3.14791e-05	1	1	7	P27816	P27816 [505-518]	P27816 1xPhospho [S507(100)]	0	1620.65	8040201		High	High	3.342e-05	3.527e-07	3.46	96.38
FALSE	High	[K].DMSPLSETEMALGK.[D]	1xPhospho [S3(100)]	1.90639e-05	3.14791e-05	1	1	1	P27816	P27816 [505-518]	P27816 1xPhospho [S507(100)]	0	1588.66	1.73815e+06		High	High	3.342e-05	1.357e-05	3.69	111.04
FALSE	High	[K].DMSPLSETEMALGK.[D]	2xOxidation [M2; M10]; 2xPhospho [S3(100); S6(99.6)]	0.00166956	0.00019834	1	1	1	P27816	P27816 [505-518]	P27816 2xPhospho [S507(100); S510(99.6)]	0	1700.62	915296		High	High	0.0001516	0.0009086	2	99.35
FALSE	High	[K].DMSPLSETEMALGK.[D]	1xOxidation [M2]; 1xPhospho [S3(100)]	0.095176	0.00329773	1	1	1	P27816	P27816 [505-518]	P27816 1xPhospho [S507(100)]	0	1604.66	3.75775e+06		High	High	0.001928	0.0432	2.03	99.88
FALSE	High	[K].DNDDDQSDKGTYTIELENPNSEEVEAR.[K]	1xDeamidated [N20]; 1xPhospho [S/T/Y]	2.64491e-07	3.14791e-05	1	1	1	Q5SW79	Q5SW79 [491-517]		1	3164.27	1.65162e+06		High	High	3.342e-05	2.365e-07	4.56	88.59
FALSE	High	[K].DNDDDQSDKGTYTIELENPNSEEVEAR.[K]	1xPhospho [S/T/Y]	1.14122e-10	3.14791e-05	1	1	3	Q5SW79	Q5SW79 [491-517]		1	3163.29	17490800		High	High	3.342e-05	1.543e-10	6.17	87.91
FALSE	High	[K].DNDSESDYMFMAPGAGAIPK.[N]	2xOxidation [M9; M11]; 1xPhospho [S4(99.5)]	5.50304e-08	3.14791e-05	1	1	8	O14654	O14654 [772-791]	O14654 1xPhospho [S775(99.5)]	0	2227.86	4.62384e+06		High	High	3.342e-05	5.347e-08	4.39	94.86
FALSE	High	[K].DNDSESDYMFMAPGAGAIPK.[N]	1xOxidation [M9]; 1xPhospho [S/Y]	1.62769e-05	3.14791e-05	1	1	2	O14654	O14654 [772-791]		0	2211.86	2.51081e+06		High	High	3.342e-05	1.165e-05	4.28	103.99
FALSE	High	[K].DNDSESDYMFMAPGAGAIPK.[N]	1xPhospho [S/Y]	5.46486e-05	3.14791e-05	1	1	1	O14654	O14654 [772-791]		0	2195.87	1.34815e+06		High	High	3.342e-05	3.674e-05	2.83	115.55
FALSE	High	[K].DNEESEQPPVPGTPTLR.[N]	1xPhospho [T13(100)]	1.73054e-06	3.14791e-05	1	1	3	O15439	O15439 [634-650]	O15439 1xPhospho [T646(100)]	0	1945.85	1.65456e+06		High	High	3.342e-05	1.398e-06	4.92	76.64
FALSE	High	[K].DNELLPPPSPSLGSFDPLAELTGK.[D]	1xPhospho [S/T]	0.00496991	0.000345759	1	1	1	Q15025	Q15025 [69-92]		0	2574.24	629813		High	High	0.0002312	0.002483	2.03	122.98
FALSE	High	[K].DNLVSSIHTDDSLEVER.[R]	1xPhospho [S12(100)]	1.11355e-06	3.14791e-05	1	1	3	Q5VZL5	Q5VZL5 [99-115]	Q5VZL5 1xPhospho [S110(100)]	0	2008.89	1.49316e+06		High	High	3.342e-05	9.223e-07	4.56	88.36
FALSE	High	[K].DNLVSSIHTDDSLEVER.[R]	2xPhospho [T9(100); S12(100)]	0.000552822	7.57875e-05	1	1	1	Q5VZL5	Q5VZL5 [99-115]	Q5VZL5 2xPhospho [T107(100); S110(100)]	0	2088.85	1.39424e+06		High	High	8.599e-05	0.0003302	3.16	87.22
FALSE	High	[K].DNPSPEPQLDDIKR.[E]	1xDeamidated [N/Q]; 1xPhospho [S4(100)]	3.35215e-06	3.14791e-05	1	1	2	Q96JC9	Q96JC9 [162-175]	Q96JC9 1xPhospho [S165(100)]	1	1704.75	1.79958e+06		High	High	3.342e-05	2.619e-06	2.95	67.84
FALSE	High	[K].DNPSPEPQLDDIKR.[E]	1xPhospho [S4(100)]	1.17495e-07	3.14791e-05	1	1	2	Q96JC9	Q96JC9 [162-175]	Q96JC9 1xPhospho [S165(100)]	1	1703.76	16170747		High	High	3.342e-05	1.096e-07	3.26	64.08
FALSE	High	[K].DNQESSDAELSSSEYIK.[T]	1xPhospho [S/Y]	0.000301869	7.57875e-05	1	1	1	Q96JM3	Q96JM3 [622-638]		0	1981.79	976588		High	High	5.798e-05	0.0001868	2.96	72.73
FALSE	High	[K].DNVEDRTPEHFALVPLTESQGPPHSGSGSR.[T]	1xDeamidated [Q20]; 1xPhospho [T7(99.9)]	4.88093e-05	3.14791e-05	1	1	1	P51825	P51825 [691-720]	P51825 1xPhospho [T697(99.9)]	1	3297.48	915180		High	High	3.342e-05	3.3e-05	3.18	92.31
FALSE	High	[K].DNVEDRTPEHFALVPLTESQGPPHSGSGSR.[T]	1xPhospho [T7(100)]	1.36535e-05	3.14791e-05	1	1	1	P51825	P51825 [691-720]	P51825 1xPhospho [T697(100)]	1	3296.5	642436		High	High	3.342e-05	9.889e-06	3.85	92.26
FALSE	High	[K].DPDSNPYSLLDNTESDQTADTDASESHHSTNR.[R]	2xPhospho [T13(100); S15(100)]	6.2851e-09	3.14791e-05	1	1	2	P51114	P51114 [471-502]	P51114 2xPhospho [T483(100); S485(100)]	0	3679.4	3555466		High	High	3.342e-05	6.872e-09	6.83	83.82
FALSE	High	[K].DPDSNPYSLLDNTESDQTADTDASESHHSTNR.[R]	1xPhospho [S15(100)]	3.68825e-10	3.14791e-05	1	1	3	P51114	P51114 [471-502]	P51114 1xPhospho [S485(100)]	0	3599.43	5.7282e+06		High	High	3.342e-05	4.677e-10	4.28	82.86
FALSE	High	[K].DPDSNPYSLLDNTESDQTADTDASESHHSTNRR.[R]	1xDeamidated [Q17]; 2xPhospho [T13(100); S15(100)]	2.70107e-06	3.14791e-05	1	1	1	P51114	P51114 [471-503]	P51114 2xPhospho [T483(100); S485(100)]	1	3836.48		No Quan Values	High	High	3.342e-05	2.13e-06	5.12
FALSE	High	[K].DPDSNPYSLLDNTESDQTADTDASESHHSTNRR.[R]	2xPhospho [S15(98.8); S/T/Y]	5.53651e-05	3.14791e-05	1	1	1	P51114	P51114 [471-503]	P51114 2xPhospho [S485(98.8); S/T/Y]	1	3835.5	1.47263e+06		High	High	3.342e-05	3.726e-05	3.47	77.23
FALSE	High	[K].DPDSNPYSLLDTSEPEPPVDSEPGEPPPASAR.[R]	1xPhospho [S21(99.1)]	0.000327648	7.57875e-05	1	1	1	P51116	P51116 [513-544]	P51116 1xPhospho [S533(99.1)]	0	3442.48	1.29104e+06		High	High	5.798e-05	0.0002019	3.16	110.17
FALSE	High	[K].DPFSPDK.[K]	1xPhospho [S4(100)]	0.0144102	0.000758545	1	1	1	Q5PSV4	Q5PSV4 [194-200]	Q5PSV4 1xPhospho [S197(100)]	0	885.339	892983		High	High	0.0004622	0.006645	2.25	48.13
FALSE	High	[K].DPFSPDKK.[K]	1xPhospho [S4(100)]	0.00250835	0.000235683	1	1	2	Q5PSV4	Q5PSV4 [194-201]	Q5PSV4 1xPhospho [S197(100)]	1	1013.43	627910		High	High	0.0001715	0.001319	2.81	37.11
FALSE	High	[K].DPGRSPGRPAHWASGPK.[V]	1xPhospho [S5(100)]	0.00399636	0.000312341	1	1	1	Q9Y219	Q9Y219 [1204-1220]	Q9Y219 1xPhospho [S1208(100)]	1	1852.86	466642		High	High	0.0002137	0.002024	2.31	37.54
FALSE	High	[K].DPLEEMVPLSHLEEEQPPAPESPESR.[A]	1xDeamidated [Q16]; 1xOxidation [M6]; 1xPhospho [S22(100)]	2.36346e-05	3.14791e-05	1	1	1	O60307	O60307 [327-352]	O60307 1xPhospho [S348(100)]	0	3039.32	420552		High	High	3.342e-05	1.66e-05	3.49	101.26
FALSE	High	[K].DPLEEMVPLSHLEEEQPPAPESPESR.[A]	1xPhospho [S22(100)]	2.69542e-05	3.14791e-05	1	1	1	O60307	O60307 [327-352]	O60307 1xPhospho [S348(100)]	0	3022.34	702167		High	High	3.342e-05	1.879e-05	3.27	118.99
FALSE	High	[K].DPLEEMVPLSHLEEEQPPAPESPESR.[A]	1xDeamidated [Q16]; 1xPhospho [S22(100)]	0.0244887	0.00101076	1	1	1	O60307	O60307 [327-352]	O60307 1xPhospho [S348(100)]	0	3023.32	115825		High	High	0.0006021	0.01105	1.69	119.04
FALSE	High	[K].DPLTHTSNSLPR.[S]	1xPhospho [S/T]	0.012141	0.000646947	1	1	1	Q9UBP0	Q9UBP0 [237-248]		0	1417.65	414962		High	High	0.0003999	0.005652	2.3	57.27
FALSE	High	[K].DPSSGQEVATPPVPQLQVCEPK.[E]	1xCarbamidomethyl [C19]; 1xDeamidated [Q17]; 1xPhospho [S/T]	9.73158e-06	3.14791e-05	1	1	1	Q9UKV3	Q9UKV3 [673-694]		0	2444.11	813976		High	High	3.342e-05	7.16e-06	3.58	101.88
FALSE	High	[K].DPSSGQEVATPPVPQLQVCEPK.[E]	1xCarbamidomethyl [C19]; 1xPhospho [T10(100)]	2.6566e-07	3.14791e-05	1	1	2	Q9UKV3	Q9UKV3 [673-694]	Q9UKV3 1xPhospho [T682(100)]	0	2443.12	3422497		High	High	3.342e-05	2.377e-07	5.21	98.45
FALSE	High	[K].DPTQKPSPHPVKPLSAAPVEGSPDRK.[Q]	1xPhospho [S22(100)]	0.000268054	7.57875e-05	1	1	2	Q9BXF6	Q9BXF6 [517-542]	Q9BXF6 1xPhospho [S538(100)]	1	2815.41	1477347		High	High	5.798e-05	0.0001666	3.96	51.78
FALSE	High	[K].DQEPKPSPEPAAVSR.[G]	1xPhospho [S7(100)]	2.49107e-05	3.14791e-05	1	1	1	Q9H7S9	Q9H7S9 [246-260]	Q9H7S9 1xPhospho [S252(100)]	0	1687.77	2.42717e+06		High	High	3.342e-05	1.746e-05	3.46	43.42
FALSE	High	[K].DQEPKPSPEPAAVSR.[G]	1xDeamidated [Q2]; 1xPhospho [S7(100)]	0.0585778	0.00223873	1	1	1	Q9H7S9	Q9H7S9 [246-260]	Q9H7S9 1xPhospho [S252(100)]	0	1688.75	260164		High	High	0.001283	0.02627	1.72	45.13
FALSE	High	[K].DQPDGSSLSPAQSPSQSQPPAASSLR.[E]	2xPhospho [S9(99.3); S13(100)]	5.07217e-06	3.14791e-05	1	1	1	Q6WCQ1	Q6WCQ1 [212-237]	Q6WCQ1 2xPhospho [S220(99.3); S224(100)]	0	2755.16	1858439		High	High	3.342e-05	3.866e-06	3.4	72.6
FALSE	High	[K].DQPDGSSLSPAQSPSQSQPPAASSLREPGLESK.[E]	2xPhospho [S]	0.00253312	0.000235683	1	1	1	Q6WCQ1	Q6WCQ1 [212-244]		1	3495.53		No Quan Values	High	High	0.0001715	0.001331	3.01
FALSE	High	[K].DQPPFGDSDDSVEADK.[S]	2xPhospho [S8(100); S11(100)]	0.00143871	0.00019834	1	1	1	Q14676	Q14676 [488-503]	Q14676 2xPhospho [S495(100); S498(100)]	0	1881.65		No Quan Values	High	High	0.0001516	0.0007944	2.5
FALSE	High	[K].DQPPFGDSDDSVEADKSSPGIHLER.[S]	1xPhospho [S]	2.00455e-08	3.14791e-05	1	1	3	Q14676	Q14676 [488-512]		1	2778.19	3.43625e+06		High	High	3.342e-05	2.052e-08	4.03	85.3
FALSE	High	[K].DQPPFGDSDDSVEADKSSPGIHLER.[S]	3xPhospho [S8(100); S11(100); S]	2.88878e-07	3.14791e-05	1	1	4	Q14676	Q14676 [488-512]	Q14676 3xPhospho [S495(100); S498(100); S]	1	2938.12	11161032		High	High	3.342e-05	2.565e-07	3.69	91.8
FALSE	High	[K].DQPPFGDSDDSVEADKSSPGIHLER.[S]	2xPhospho [S18(98.7); S]	0.000468529	7.57875e-05	1	1	2	Q14676	Q14676 [488-512]	Q14676 2xPhospho [S505(98.7); S]	1	2858.16	1.33384e+06		High	High	5.798e-05	0.0002823	3.05	88.81
FALSE	High	[K].DQPPSPSPPPQSEALSSTSR.[L]	1xPhospho [S7(99.2)]	2.90366e-05	3.14791e-05	1	1	1	Q7L1V2	Q7L1V2 [55-74]	Q7L1V2 1xPhospho [S61(99.2)]	0	2144.95	981310		High	High	3.342e-05	2.02e-05	4.13	65.95
FALSE	High	[K].DQQPSGSEGEDDDAEAALK.[K]	2xPhospho [S5(100); S7(100)]	0.000472413	7.57875e-05	1	1	3	Q9NXG2	Q9NXG2 [82-100]	Q9NXG2 2xPhospho [S86(100); S88(100)]	0	2121.75	1.76419e+06		High	High	5.798e-05	0.0002843	2.48	58.67
FALSE	High	[K].DQQPSGSEGEDDDAEAALK.[K]	1xPhospho [S5(99.4)]	0.000715444	0.000118178	1	1	1	Q9NXG2	Q9NXG2 [82-100]	Q9NXG2 1xPhospho [S86(99.4)]	0	2041.79	364142		High	High	0.000108	0.0004181	1.8	55.31
FALSE	High	[K].DQQPSGSEGEDDDAEAALKK.[E]	2xPhospho [S5(100); S7(100)]	4.91815e-06	3.14791e-05	1	1	4	Q9NXG2	Q9NXG2 [82-101]	Q9NXG2 2xPhospho [S86(100); S88(100)]	1	2249.85	23063698		High	High	3.342e-05	3.766e-06	4.07	51.44
FALSE	High	[K].DQQPSGSEGEDDDAEAALKK.[E]	1xPhospho [S]	1.20722e-05	3.14791e-05	1	1	2	Q9NXG2	Q9NXG2 [82-101]		1	2169.88	1221038		High	High	3.342e-05	8.808e-06	2.64	48.07
FALSE	High	[K].DQSLALSPK.[L]	1xPhospho [S7(100)]	0.00309464	0.000312341	1	1	1	P51957	P51957 [455-463]	P51957 1xPhospho [S461(100)]	0	1038.49	844038		High	High	0.0002137	0.0016	2.62	59.76
FALSE	High	[K].DQSPPPSPPPSYHPPPPPTK.[K]	2xPhospho [S3(100); S7(100)]	1.20192e-05	3.14791e-05	1	1	3	Q9P206	Q9P206 [667-686]	Q9P206 2xPhospho [S669(100); S673(100)]	0	2279.98		No Quan Values	High	High	3.342e-05	8.757e-06	4.16
FALSE	High	[K].DQSPSRAPGLR.[Q]	1xPhospho [S3(100)]	0.00301695	0.000276239	1	1	2	P09601	P09601 [227-237]	P09601 1xPhospho [S229(100)]	1	1263.58	6965785		High	High	0.0001944	0.001561	1.99	34.11
FALSE	High	[K].DQVNLSPK.[L]	1xPhospho [S6(100)]	0.00602146	0.000345759	1	1	1	Q5FBB7	Q5FBB7 [251-258]	Q5FBB7 1xPhospho [S256(100)]	0	980.445	966447		High	High	0.0002312	0.002953	1.62	43.82
FALSE	High	[K].DRASPESLDLTR.[D]	1xPhospho [S4(100)]	0.000386087	7.57875e-05	1	1	2	Q92786	Q92786 [508-519]	Q92786 1xPhospho [S511(100)]	1	1439.65	2.68021e+06		High	High	5.798e-05	0.0002359	2.19	62.7
FALSE	High	[K].DREDSPERCSDSDEEK.[K]	1xCarbamidomethyl [C9]; 2xPhospho [S5(99.5); S10(99.5)]	0.25091	0.00779588	1	1	1	Q14677	Q14677 [223-238]	Q14677 2xPhospho [S227(99.5); S232(99.5)]	2	2113.71	735426		High	High	0.004573	0.1249	1.65	19.63
FALSE	High	[K].DREDSPERCSDSDEEK.[K]	1xCarbamidomethyl [C9]; 3xPhospho [S5(100); S10(100); S12(100)]	0.296621	0.00925875	1	1	1	Q14677	Q14677 [223-238]	Q14677 3xPhospho [S227(100); S232(100); S234(100)]	2	2193.67	246368		High	High	0.005434	0.151	2.21	20.81
FALSE	High	[K].DREGPTDHLESACPLNLPLQNNHTAADMYLSPVRSPK.[K]	1xCarbamidomethyl [C13]; 1xDeamidated [N22]; 1xOxidation [M28]; 2xPhospho [S35(100); Y/S/T]	2.47562e-07	3.14791e-05	1	1	1	P06400	P06400 [578-614]	P06400 2xPhospho [S612(100); Y/S/T]	2	4320.91		No Quan Values	High	High	3.342e-05	2.216e-07	4.36
FALSE	High	[K].DREGPTDHLESACPLNLPLQNNHTAADMYLSPVRSPK.[K]	1xCarbamidomethyl [C13]; 1xOxidation [M28]; 2xPhospho [S31(100); S35(100)]	6.40064e-10	3.14791e-05	1	1	1	P06400	P06400 [578-614]	P06400 2xPhospho [S608(100); S612(100)]	2	4319.93	1.67181e+06		High	High	3.342e-05	7.891e-10	5.54	101.95
FALSE	High	[K].DREGPTDHLESACPLNLPLQNNHTAADMYLSPVRSPK.[K]	1xCarbamidomethyl [C13]; 1xDeamidated [N22]; 1xOxidation [M28]; 1xPhospho [S31(98.7)]	1.50584e-09	3.14791e-05	1	1	2	P06400	P06400 [578-614]	P06400 1xPhospho [S608(98.7)]	2	4240.94	2.03981e+06		High	High	3.342e-05	1.776e-09	6.71	103.17
FALSE	High	[K].DREGPTDHLESACPLNLPLQNNHTAADMYLSPVRSPK.[K]	1xCarbamidomethyl [C13]; 1xOxidation [M28]; 1xPhospho [S/T/Y]	2.50051e-09	3.14791e-05	1	1	2	P06400	P06400 [578-614]		2	4239.96	7025737		High	High	3.342e-05	2.872e-09	7.3	100.86
FALSE	High	[K].DREGPTDHLESACPLNLPLQNNHTAADMYLSPVRSPK.[K]	1xCarbamidomethyl [C13]; 1xPhospho [S35(99.3)]	3.41578e-07	3.14791e-05	1	1	1	P06400	P06400 [578-614]	P06400 1xPhospho [S612(99.3)]	2	4223.96	1.66568e+06		High	High	3.342e-05	3.016e-07	4.75	105.73
FALSE	High	[K].DREGPTDHLESACPLNLPLQNNHTAADMYLSPVRSPK.[K]	1xCarbamidomethyl [C13]; 1xDeamidated [N22]; 2xPhospho [T24(97.6); S31(97.6)]	0.0047546	0.000345759	1	1	1	P06400	P06400 [578-614]	P06400 2xPhospho [T601(97.6); S608(97.6)]	2	4304.91	806722		High	High	0.0002312	0.002375	4.68	106.8
FALSE	High	[K].DRGLDSGAETEEEK.[D]	1xPhospho [S6(100)]	0.000593205	0.000118178	1	1	4	P78559	P78559 [607-620]	P78559 1xPhospho [S612(100)]	1	1615.65	3.8697e+06		High	High	0.000108	0.0003521	2.82	32.53
FALSE	High	[K].DRLGSPLAVDEALR.[R]	1xPhospho [S5(100)]	0.000122129	3.14791e-05	1	1	1	Q7RTP6	Q7RTP6 [1306-1319]	Q7RTP6 1xPhospho [S1310(100)]	1	1591.78	1.37156e+06		High	High	3.342e-05	7.895e-05	3.44	95.8
FALSE	High	[K].DRPHASGTDGDESEEDPPEHKPSK.[L]	2xPhospho [S6(100); S13(99.3)]	3.28195e-05	3.14791e-05	1	1	5	Q96RS0	Q96RS0 [400-423]	Q96RS0 2xPhospho [S405(100); S412(99.3)]	0	2777.07	2.48767e+06		High	High	3.342e-05	2.264e-05	2.58	24.19
FALSE	High	[K].DRPHASGTDGDESEEDPPEHKPSK.[L]	1xPhospho [S13(100)]	1.09073e-08	3.14791e-05	1	1	4	Q96RS0	Q96RS0 [400-423]	Q96RS0 1xPhospho [S412(100)]	0	2697.11	1.67893e+06		High	High	3.342e-05	1.157e-08	3.97	23.2
FALSE	High	[K].DRPHASGTDGDESEEDPPEHKPSK.[L]	3xPhospho [S6(100); T8(100); S13(100)]	0.244654	0.00773257	1	1	2	Q96RS0	Q96RS0 [400-423]	Q96RS0 3xPhospho [S405(100); T407(100); S412(100)]	0	2857.04	1.47522e+06		High	High	0.004481	0.1212	2.68	25.76
FALSE	High	[K].DRPVSQPSLVGSK.[E]	1xPhospho [S5(100)]	1.05335e-05	3.14791e-05	1	1	3	Q9H4A3	Q9H4A3 [163-175]	Q9H4A3 1xPhospho [S167(100)]	0	1449.71	3.93832e+06		High	High	3.342e-05	7.721e-06	3.91	52.49
FALSE	High	[K].DRQSPLHGNHITISHTQATGSR.[S]	1xPhospho [S4(100)]	1.85158e-08	3.14791e-05	1	1	2	Q86VQ1	Q86VQ1 [255-276]	Q86VQ1 1xPhospho [S258(100)]	1	2493.17	3855561		High	High	3.342e-05	1.909e-08	4.35	45.25
FALSE	High	[K].DRQSPLHGNHITISHTQATGSR.[S]	1xDeamidated [N9]; 1xPhospho [S4(100)]	0.00502551	0.000345759	1	1	1	Q86VQ1	Q86VQ1 [255-276]	Q86VQ1 1xPhospho [S258(100)]	1	2494.16		No Quan Values	High	High	0.0002312	0.002509	2.22
FALSE	High	[K].DRVLDDVSIRSPETK.[C]	1xPhospho [S11(100)]	3.1006e-05	3.14791e-05	1	1	2	Q12830	Q12830 [1290-1304]	Q12830 1xPhospho [S1300(100)]	2	1809.87		No Quan Values	High	High	3.342e-05	2.148e-05	3.61
FALSE	High	[K].DRWPEVSPEDTQSLSLSEESPSK.[E]	1xPhospho [S20(99.7)]	1.28972e-08	3.14791e-05	1	1	2	P78559	P78559 [1184-1206]	P78559 1xPhospho [S1203(99.7)]	1	2683.18	3.08809e+06		High	High	3.342e-05	1.354e-08	6.3	98
FALSE	High	[K].DSAPELNVSSSETEEDKEEAKPDGEK.[D]	2xPhospho [S/T]	2.42993e-06	3.14791e-05	1	1	1	Q86UV5	Q86UV5 [878-903]		1	2980.19	799824		High	High	3.342e-05	1.931e-06	2.75	58.23
FALSE	High	[K].DSDQVAQSDGEESPAAEEQLLGEHIK.[E]	1xPhospho [S8(100)]	3.28287e-07	3.14791e-05	1	1	1	O94979	O94979 [520-545]	O94979 1xPhospho [S527(100)]	0	2862.23	1.16174e+06		High	High	3.342e-05	2.9e-07	3.29	94.97
FALSE	High	[K].DSDYVYPSLESDEDNPIFK.[S]	1xPhospho [S11(100)]	8.42023e-05	3.14791e-05	1	1	2	O75151	O75151 [872-890]	O75151 1xPhospho [S882(100)]	0	2312.95	1.78811e+06		High	High	3.342e-05	5.55e-05	3.76	118.35
FALSE	High	[K].DSELKTPPSVGPPSVTVVTLESAPSALEK.[T]	1xPhospho [T6(100)]	4.61845e-10	3.14791e-05	1	1	1	Q96T58	Q96T58 [1628-1656]	Q96T58 1xPhospho [T1633(100)]	1	3015.52		No Quan Values	High	High	3.342e-05	5.792e-10	4.94
FALSE	High	[K].DSEPAADGPAASEDPSATESDLPNPHVGEVSVLSSGSPR.[L]	1xPhospho [S37(100)]	3.67413e-11	3.14791e-05	1	1	1	O14686	O14686 [12-50]	O14686 1xPhospho [S48(100)]	0	3911.71	3575961		High	High	3.342e-05	5.289e-11	6.69	101.1
FALSE	High	[K].DSFIENSSSNCTSGSSKPNSPSISPSILSNTEHK.[R]	1xCarbamidomethyl [C11]; 3xPhospho [S20(100); S24(100); T/S]	5.63774e-06	3.14791e-05	1	1	2	Q99700	Q99700 [842-875]	Q99700 3xPhospho [S861(100); S865(100); T/S]	0	3835.54	3012260		High	High	3.342e-05	4.28e-06	4.6	99.23
FALSE	High	[K].DSFIENSSSNCTSGSSKPNSPSISPSILSNTEHK.[R]	1xCarbamidomethyl [C11]; 1xDeamidated [N]; 2xPhospho [S20(100); S24(100)]	1.91918e-09	3.14791e-05	1	1	2	Q99700	Q99700 [842-875]	Q99700 2xPhospho [S861(100); S865(100)]	0	3756.56	3.9385e+06		High	High	3.342e-05	2.231e-09	7.43	96.47
FALSE	High	[K].DSFIENSSSNCTSGSSKPNSPSISPSILSNTEHK.[R]	1xCarbamidomethyl [C11]; 2xPhospho [S20(98.4); S/T]	1.4337e-08	3.14791e-05	1	1	1	Q99700	Q99700 [842-875]	Q99700 2xPhospho [S861(98.4); S/T]	0	3755.58		No Quan Values	High	High	3.342e-05	1.497e-08	5.25
FALSE	High	[K].DSFIENSSSNCTSGSSKPNSPSISPSILSNTEHK.[R]	1xCarbamidomethyl [C11]; 1xDeamidated [N19]; 1xPhospho [S22(100)]	9.09712e-05	3.14791e-05	1	1	1	Q99700	Q99700 [842-875]	Q99700 1xPhospho [S863(100)]	0	3676.6		No Quan Values	High	High	3.342e-05	5.95e-05	3.12
FALSE	High	[K].DSGLESPAAAEAPLR.[G]	1xPhospho [S6(100)]	0.0217784	0.000975058	1	1	1	Q8NBR6	Q8NBR6 [89-103]	Q8NBR6 1xPhospho [S94(100)]	0	1563.71	674148		High	High	0.0005821	0.009822	1.4	80.08
FALSE	High	[K].DSGNWDTSGSELSEGELEK.[R]	1xPhospho [S13(100)]	0.000458962	7.57875e-05	1	1	1	O75400	O75400 [926-944]	O75400 1xPhospho [S938(100)]	0	2119.83		No Quan Values	High	High	5.798e-05	0.0002777	3.54
FALSE	High	[K].DSGSDEDFLMEDDDDSDYGSSK.[K]	1xOxidation [M10]; 2xPhospho [S2(100); S4(100)]	1.07023e-06	3.14791e-05	1	1	3	Q9H1E3	Q9H1E3 [129-150]	Q9H1E3 2xPhospho [S130(100); S132(100)]	0	2604.8	1.07902e+06		High	High	3.342e-05	8.865e-07	5.5	84.77
FALSE	High	[K].DSGSDEDFLMEDDDDSDYGSSK.[K]	1xOxidation [M10]; 1xPhospho [S4(99.5)]	6.1298e-06	3.14791e-05	1	1	1	Q9H1E3	Q9H1E3 [129-150]	Q9H1E3 1xPhospho [S132(99.5)]	0	2524.83	429618		High	High	3.342e-05	4.628e-06	4.05	80.75
FALSE	High	[K].DSGSDTASAIIPSTTPSVDSDDESVVK.[D]	2xPhospho [S24(99.4); S/T]	3.7261e-06	3.14791e-05	1	1	1	Q6WKZ4	Q6WKZ4 [183-209]	Q6WKZ4 2xPhospho [S206(99.4); S/T]	0	2840.16	1.59179e+06		High	High	3.342e-05	2.887e-06	6.29	100.8
FALSE	High	[K].DSGSDTASAIIPSTTPSVDSDDESVVK.[D]	1xPhospho [S/T]	6.95199e-08	3.14791e-05	1	1	1	Q6WKZ4	Q6WKZ4 [183-209]		0	2760.2	36904984		High	High	3.342e-05	6.671e-08	5.88	99.23
FALSE	High	[K].DSGSSSPLPK.[Y]	1xPhospho [S6(100)]	0.00149775	0.00019834	1	1	1	Q86VQ1	Q86VQ1 [393-402]	Q86VQ1 1xPhospho [S398(100)]	0	1054.45	508883		High	High	0.0001516	0.0008226	2.65	34.3
FALSE	High	[K].DSISAVSSEKVSPSK.[S]	1xPhospho [S12(99.7)]	2.3561e-06	3.14791e-05	1	1	3	P46821	P46821 [1241-1255]	P46821 1xPhospho [S1252(99.7)]	1	1600.75	6434436		High	High	3.342e-05	1.869e-06	4.75	49.96
FALSE	High	[K].DSLITPHVSR.[S]	1xPhospho [T5(100)]	0.0428018	0.00177615	2	7	1	P49792; Q99666	P49792 [2446-2455]; Q99666 [1470-1479]	P49792 1xPhospho [T2450(100)]; Q99666 1xPhospho [T1474(100)]	0	1204.57	1.16025e+06	Shared	High	High	0.001027	0.01915	1.97	64.22
FALSE	High	[K].DSLSDDGVDLK.[T]	1xPhospho [S4(100)]	0.0012715	0.00019834	1	1	5	P07948	P07948 [10-20]	P07948 1xPhospho [S13(100)]	0	1243.51	1.86634e+07		High	High	0.0001516	0.0007083	2.77	71.52
FALSE	High	[K].DSMNATSTPAALSPSVLTTPSK.[I]	1xPhospho [S13(100)]	1.22698e-06	3.14791e-05	1	1	1	P54198	P54198 [537-558]	P54198 1xPhospho [S549(100)]	0	2256.05	235984		High	High	3.342e-05	1.01e-06	3.76	102.02
FALSE	High	[K].DSPDSPEPPNK.[K]	1xPhospho [S5(100)]	0.000455191	7.57875e-05	1	1	2	Q9NVM9	Q9NVM9 [622-632]	Q9NVM9 1xPhospho [S626(100)]	0	1262.49	3.82413e+06		High	High	5.798e-05	0.0002749	2.64	28.32
FALSE	High	[K].DSPDSPEPPNKKPLVEMDETPQVEK.[S]	1xPhospho [S2(100)]	5.77277e-07	3.14791e-05	1	1	1	Q9NVM9	Q9NVM9 [622-646]	Q9NVM9 1xPhospho [S623(100)]	1	2886.31	1.08566e+06		High	High	3.342e-05	4.943e-07	4.5	77.17
FALSE	High	[K].DSPDSPEPPNKKPLVEMDETPQVEK.[S]	1xOxidation [M17]; 1xPhospho [S2(100)]	5.96995e-06	3.14791e-05	1	1	4	Q9NVM9	Q9NVM9 [622-646]	Q9NVM9 1xPhospho [S623(100)]	1	2902.31	5.36123e+06		High	High	3.342e-05	4.523e-06	3.55	63.01
FALSE	High	[K].DSPGIPPSANAHQLFR.[G]	1xPhospho [S2(100)]	2.55323e-07	3.14791e-05	1	1	4	P51812	P51812 [368-383]	P51812 1xPhospho [S369(100)]	0	1786.83	1.35916e+06		High	High	3.342e-05	2.285e-07	2.86	86.29
FALSE	High	[K].DSPVRDLLPTVNSLTR.[S]	1xPhospho [S2(100)]	0.00782573	0.000457524	1	1	1	Q6PGN9	Q6PGN9 [121-136]	Q6PGN9 1xPhospho [S122(100)]	1	1862.94	302608		High	High	0.0002935	0.003762	2.31	115.23
FALSE	High	[K].DSSEATGWEEPSPPSIR.[R]	1xPhospho [S12(100)]	0.00176409	0.00019834	1	1	1	Q9HCJ0	Q9HCJ0 [703-719]	Q9HCJ0 1xPhospho [S714(100)]	0	1924.8	727520		High	High	0.0001516	0.0009542	2.8	90.83
FALSE	High	[K].DSSFFANPVEISPPYCSQGR.[Q]	1xCarbamidomethyl [C16]; 1xDeamidated [Q18]; 1xPhospho [S12(100)]	0.184059	0.00569543	1	1	1	Q8NCN2	Q8NCN2 [153-172]	Q8NCN2 1xPhospho [S164(100)]	0	2338.97	66449.5		High	High	0.003341	0.08839	1.33	119.58
FALSE	High	[K].DSSGQEDETQSSNDDPSQSVASQDAQEIIRPR.[R]	1xPhospho [S3(99.3)]	4.24233e-08	3.14791e-05	1	1	3	Q8N108	Q8N108 [120-151]	Q8N108 1xPhospho [S122(99.3)]	0	3556.49	4972855		High	High	3.342e-05	4.178e-08	4.09	85.66
FALSE	High	[K].DSSPGSSSTSLLIK.[K]	1xPhospho [S3(100)]	0.000407282	7.57875e-05	1	1	1	Q99550	Q99550 [872-885]	Q99550 1xPhospho [S874(100)]	0	1458.67	919521		High	High	5.798e-05	0.0002474	2.36	82.26
FALSE	High	[K].DSSSPGHDSPLDSK.[I]	1xPhospho [S3(99.1)]	7.99643e-05	3.14791e-05	1	1	2	Q7Z2Z1	Q7Z2Z1 [1159-1172]	Q7Z2Z1 1xPhospho [S1161(99.1)]	0	1508.59	607191		High	High	3.342e-05	5.281e-05	2.73	36.67
FALSE	High	[K].DSTSQHDDDNISTTSGFSSR.[A]	1xPhospho [T3(99)]	4.50336e-06	3.14791e-05	1	1	2	P49790	P49790 [171-190]	P49790 1xPhospho [T173(99)]	0	2236.86	1.02203e+07		High	High	3.342e-05	3.456e-06	3.54	54.92
FALSE	High	[K].DTDSDREAGTETGGENNDK.[E]	1xDeamidated [N17]; 1xPhospho [S4(100)]	0.00588526	0.000345759	1	1	1	Q15910	Q15910 [377-395]	Q15910 1xPhospho [S380(100)]	1	2091.76	119049		High	High	0.0002312	0.002891	2.16	20.69
FALSE	High	[K].DTDSDREAGTETGGENNDKEEEEK.[K]	1xPhospho [T/S]	2.44739e-10	3.14791e-05	1	1	2	Q15910	Q15910 [377-400]		2	2735.04	2.49585e+06		High	High	3.342e-05	3.178e-10	5.05	23.02
FALSE	High	[K].DTDVEEGSEVEDERPAWNSK.[L]	1xPhospho [S8(100)]	1.24025e-09	3.14791e-05	1	1	2	Q9H2J7	Q9H2J7 [48-67]	Q9H2J7 1xPhospho [S55(100)]	0	2371.96	13499237		High	High	3.342e-05	1.475e-09	5.59	69.61
FALSE	High	[K].DTHEDHDTSTENTDESNHDPQFEPIVSLPEQEIK.[T]	1xDeamidated [N/Q]; 2xPhospho [T/S]	2.6566e-07	3.14791e-05	1	1	3	P43487	P43487 [6-39]		0	4094.63	2.07494e+06		High	High	3.342e-05	2.37e-07	4.43	107.63
FALSE	High	[K].DTHEDHDTSTENTDESNHDPQFEPIVSLPEQEIK.[T]	1xPhospho [T/S]	1.78946e-10	3.14791e-05	1	1	1	P43487	P43487 [6-39]		0	4013.68	69946888		High	High	3.342e-05	2.363e-10	4.25	102.45
FALSE	High	[K].DTHEDHDTSTENTDESNHDPQFEPIVSLPEQEIK.[T]	2xDeamidated [N17; Q/N]; 1xPhospho [T/S]	5.38926e-10	3.14791e-05	1	1	3	P43487	P43487 [6-39]		0	4015.65	4898926		High	High	3.342e-05	6.698e-10	4.4	103.67
FALSE	High	[K].DTHEDHDTSTENTDESNHDPQFEPIVSLPEQEIK.[T]	1xDeamidated [Q21]; 1xPhospho [S16(96.9)]	0.0351171	0.00145056	1	1	1	P43487	P43487 [6-39]	P43487 1xPhospho [S21(96.9)]	0	4014.67	997655		High	High	0.0008463	0.01564	2.26	104.89
FALSE	High	[K].DTIIDVVGAPLTPNSR.[K]	1xPhospho [T12(99.7)]	1.11847e-06	3.14791e-05	1	1	1	Q9NPF5	Q9NPF5 [434-449]	Q9NPF5 1xPhospho [T445(99.7)]	0	1747.86	1.49175e+06		High	High	3.342e-05	9.243e-07	3.96	112.04
FALSE	High	[K].DTLEGAGDTSEVMDTQAGSVDEENGR.[Q]	1xDeamidated [N24]; 1xOxidation [M13]; 1xPhospho [S19(100)]	0.000451452	7.57875e-05	1	1	1	Q9UBL3	Q9UBL3 [83-108]	Q9UBL3 1xPhospho [S101(100)]	0	2780.07		No Quan Values	High	High	5.798e-05	0.0002725	3.19
FALSE	High	[K].DTLEGAGDTSEVMDTQAGSVDEENGR.[Q]	2xDeamidated [Q16; N24]; 1xOxidation [M13]; 1xPhospho [S19(99.9)]	0.138394	0.00463178	1	1	1	Q9UBL3	Q9UBL3 [83-108]	Q9UBL3 1xPhospho [S101(99.9)]	0	2781.06	729036		High	High	0.002739	0.06453	2.39	63.64
FALSE	High	[K].DTLRTPPRER.[S]	1xPhospho [T5(100)]	0.194962	0.00600531	1	1	1	Q9UQ35	Q9UQ35 [1204-1213]	Q9UQ35 1xPhospho [T1208(100)]	2	1320.64	8.1812e+06		High	High	0.003474	0.0939	1.7	30.36
FALSE	High	[K].DTLSNPQSPQPSPYNSPKPQHK.[V]	1xDeamidated [Q10]; 3xPhospho [S8(100); S12(100); S16(99.2)]	5.83243e-05	3.14791e-05	1	1	1	Q96PU5	Q96PU5 [472-493]	Q96PU5 3xPhospho [S479(100); S483(100); S487(99.2)]	0	2688.08		No Quan Values	High	High	3.342e-05	3.907e-05	4.33
FALSE	High	[K].DTLSNPQSPQPSPYNSPKPQHK.[V]	3xPhospho [S8(100); S12(100); S16(100)]	3.32273e-06	3.14791e-05	1	1	1	Q96PU5	Q96PU5 [472-493]	Q96PU5 3xPhospho [S479(100); S483(100); S487(100)]	0	2687.09	712625		High	High	3.342e-05	2.588e-06	4.23	47.06
FALSE	High	[K].DTLSNPQSPQPSPYNSPKPQHK.[V]	1xPhospho [T2(99.6)]	5.09456e-06	3.14791e-05	1	1	1	Q96PU5	Q96PU5 [472-493]	Q96PU5 1xPhospho [T473(99.6)]	0	2527.16	464023		High	High	3.342e-05	3.882e-06	3.54	49.96
FALSE	High	[K].DTNQEDGVIISEHGEDEMDMESEK.[E]	2xOxidation [M18; M20]; 1xPhospho [S22(100)]	5.61296e-06	3.14791e-05	1	1	1	Q9Y5B6	Q9Y5B6 [170-193]	Q9Y5B6 1xPhospho [S191(100)]	0	2849.06	3.05134e+06		High	High	3.342e-05	4.257e-06	6.9	61.52
FALSE	High	[K].DTPTSHVPSGPLSSSATSPVLLPALPR.[R]	1xPhospho [S18(100)]	1.64373e-08	3.14791e-05	1	1	1	Q9NSC2	Q9NSC2 [1102-1128]	Q9NSC2 1xPhospho [S1119(100)]	0	2764.39	1.62084e+06		High	High	3.342e-05	1.701e-08	5.56	121.26
FALSE	High	[K].DTREEDGADASEEDLTR.[A]	1xPhospho [S11(100)]	1.4317e-06	3.14791e-05	1	1	1	Q86X53	Q86X53 [228-244]	Q86X53 1xPhospho [S238(100)]	1	1988.77	2.52916e+06		High	High	3.342e-05	1.17e-06	5.97	43.14
FALSE	High	[K].DTSATSQSVNGSPQAEQPSLESTSK.[E]	1xDeamidated [N/Q]; 1xPhospho [S12(100)]	1.90123e-08	3.14791e-05	1	1	6	Q86WB0	Q86WB0 [51-75]	Q86WB0 1xPhospho [S62(100)]	0	2617.11	8.07298e+06		High	High	3.342e-05	1.955e-08	5.18	58.08
FALSE	High	[K].DTSATSQSVNGSPQAEQPSLESTSK.[E]	1xPhospho [S12(100)]	9.55002e-08	3.14791e-05	1	1	1	Q86WB0	Q86WB0 [51-75]	Q86WB0 1xPhospho [S62(100)]	0	2616.13	2.05094e+06		High	High	3.342e-05	9.026e-08	4.99	56.47
FALSE	High	[K].DTSENADGQSDENKDDYTIPDEYR.[I]	1xPhospho [S10(100)]	1.24881e-06	3.14791e-05	1	1	1	P43243	P43243 [757-780]	P43243 1xPhospho [S766(100)]	1	2857.1	1044548		High	High	3.342e-05	1.026e-06	4.69	74.07
FALSE	High	[K].DTTSFEDISPQGVSDDSSTGSR.[V]	1xPhospho [T3(99.2)]	1.79422e-07	3.14791e-05	1	1	3	Q3V6T2	Q3V6T2 [1558-1579]	Q3V6T2 1xPhospho [T1560(99.2)]	0	2367.95	1.30995e+06		High	High	3.342e-05	1.64e-07	3.18	83.38
FALSE	High	[K].DTVIIVSEPSEDEESQGLPTMAR.[R]	1xOxidation [M21]; 2xPhospho [S7(100); S10(100)]	1.9232e-05	3.14791e-05	1	1	3	Q9H4L7	Q9H4L7 [118-140]	Q9H4L7 2xPhospho [S124(100); S127(100)]	0	2679.11	14730281		High	High	3.342e-05	1.367e-05	4.01	99.29
FALSE	High	[K].DTVIIVSEPSEDEESQGLPTMAR.[R]	2xPhospho [S7(100); S10(100)]	9.17185e-07	3.14791e-05	1	1	3	Q9H4L7	Q9H4L7 [118-140]	Q9H4L7 2xPhospho [S124(100); S127(100)]	0	2663.12	2.26521e+06		High	High	3.342e-05	7.682e-07	3.93	109.74
FALSE	High	[K].DTVIIVSEPSEDEESQGLPTMAR.[R]	1xDeamidated [Q16]; 2xPhospho [S7(100); S10(99.3)]	0.000305602	7.57875e-05	1	1	1	Q9H4L7	Q9H4L7 [118-140]	Q9H4L7 2xPhospho [S124(100); S127(99.3)]	0	2664.1		No Quan Values	High	High	5.798e-05	0.0001886	3.01
FALSE	High	[K].DVDVSEDSPPPLPER.[T]	1xPhospho [S8(100)]	0.0344864	0.00145056	1	1	1	Q05209	Q05209 [666-680]	Q05209 1xPhospho [S673(100)]	0	1731.75	651673		High	High	0.0008463	0.01543	1.94	79.63
FALSE	High	[K].DVEFQDGWPRSPGR.[A]	1xPhospho [S11(100)]	0.0854217	0.0029438	1	1	1	O60292	O60292 [148-161]	O60292 1xPhospho [S158(100)]	1	1725.74	634141		High	High	0.001733	0.03869	2.19	85.19
FALSE	High	[K].DVESPSWR.[S]	1xPhospho [S4(100)]	0.0104304	0.000571847	1	1	2	O00159	O00159 [405-412]	O00159 1xPhospho [S408(100)]	0	1055.42	1860631		High	High	0.0003579	0.004917	1.72	55.39
FALSE	High	[K].DVLGPSTVVANSDESQLLTPGK.[M]	1xPhospho [T19(100)]	2.69198e-07	3.14791e-05	1	1	1	Q9BZF1	Q9BZF1 [21-42]	Q9BZF1 1xPhospho [T39(100)]	0	2307.11		No Quan Values	High	High	3.342e-05	2.399e-07	4.92
FALSE	High	[K].DVLSPLRPSR.[R]	1xPhospho [S4(100)]	0.0178735	0.000868571	1	1	1	Q12756	Q12756 [1091-1100]	Q12756 1xPhospho [S1094(100)]	0	1219.62	1.56019e+06		High	High	0.0005233	0.008137	1.94	79.36
FALSE	High	[K].DVNSSSPVMLAFK.[S]	1xOxidation [M9]; 1xPhospho [S6(100)]	4.59241e-05	3.14791e-05	1	1	1	Q99598	Q99598 [28-40]	Q99598 1xPhospho [S33(100)]	0	1490.66	2.84389e+06		High	High	3.342e-05	3.116e-05	3.94	91.7
FALSE	High	[K].DVPGGGPSSSAPAGAEADGPKASPEARPQIPTKPR.[V]	1xDeamidated [Q29]; 1xPhospho [S23(99)]	2.86579e-05	3.14791e-05	1	1	1	Q8N3F8	Q8N3F8 [251-285]	Q8N3F8 1xPhospho [S273(99)]	1	3433.64		No Quan Values	High	High	3.342e-05	1.994e-05	2.23
FALSE	High	[K].DVPGGGPSSSAPAGAEADGPKASPEARPQIPTKPR.[V]	1xPhospho [S23(100)]	4.43618e-09	3.14791e-05	1	1	3	Q8N3F8	Q8N3F8 [251-285]	Q8N3F8 1xPhospho [S273(100)]	1	3432.65	3.79827e+06		High	High	3.342e-05	4.924e-09	3.13	65.28
FALSE	High	[K].DVRQSLSPMSQRPVLK.[V]	1xOxidation [M9]; 2xPhospho [S5(100); S7(100)]	0.0094712	0.000496502	1	1	1	Q9NSV4	Q9NSV4 [1087-1102]	Q9NSV4 2xPhospho [S1091(100); S1093(100)]	1	2016.93	393927		High	High	0.0003157	0.004502	3.32	60.53
FALSE	High	[K].DVTLSPVK.[A]	1xPhospho [S5(100)]	0.0282092	0.00119543	1	1	1	Q8NFC6	Q8NFC6 [1527-1534]	Q8NFC6 1xPhospho [S1531(100)]	0	938.459	15226726		High	High	0.0007051	0.01266	2.1	62.63
FALSE	High	[K].DVTPPPETEVVLIK.[N]	1xPhospho [T3(100)]	2.48656e-07	3.14791e-05	1	1	4	P27816	P27816 [519-532]	P27816 1xPhospho [T521(100)]	0	1616.82	29805292		High	High	3.342e-05	2.233e-07	4.73	106.31
FALSE	High	[K].DWEDDSDEDMSNFDR.[F]	1xDeamidated [N12]; 1xOxidation [M10]; 1xPhospho [S6(100)]	2.38426e-05	3.14791e-05	1	1	4	Q15185	Q15185 [108-122]	Q15185 1xPhospho [S113(100)]	0	1972.61	5.07411e+06		High	High	3.342e-05	1.673e-05	4.1	71.02
FALSE	High	[K].DWEDDSDEDMSNFDR.[F]	1xOxidation [M10]; 1xPhospho [S6(100)]	7.57242e-06	3.14791e-05	1	1	35	Q15185	Q15185 [108-122]	Q15185 1xPhospho [S113(100)]	0	1971.62	3.07776e+08		High	High	3.342e-05	5.65e-06	3.64	67.97
FALSE	High	[K].DWEDDSDEDMSNFDR.[F]	1xPhospho [S6(100)]	0.000176803	3.14791e-05	1	1	4	Q15185	Q15185 [108-122]	Q15185 1xPhospho [S113(100)]	0	1955.63	7557697		High	High	3.342e-05	0.0001124	3.29	86.41
FALSE	High	[K].DWEDDSDEDMSNFDR.[F]	1xDeamidated [N12]; 1xPhospho [S6(100)]	0.00139465	0.00019834	1	1	1	Q15185	Q15185 [108-122]	Q15185 1xPhospho [S113(100)]	0	1956.61	608470		High	High	0.0001516	0.0007723	3.02	88.95
FALSE	High	[K].DYDVYSDNDICSQESEDNFAK.[E]	1xCarbamidomethyl [C11]; 1xPhospho [S6(100)]	1.64863e-06	3.14791e-05	1	1	1	Q8N5P1	Q8N5P1 [72-92]	Q8N5P1 1xPhospho [S77(100)]	0	2593.95	3.13163e+06		High	High	3.342e-05	1.335e-06	3.91	89.68
FALSE	High	[K].DYEIESQNPLASPTNTLLGSAK.[E]	1xPhospho [S12(100)]	3.21127e-07	3.14791e-05	1	1	1	Q7Z417	Q7Z417 [618-639]	Q7Z417 1xPhospho [S629(100)]	0	2428.13	7.28444e+06		High	High	3.342e-05	2.841e-07	5.47	116.7
FALSE	High	[K].DYEIESQNPLASPTNTLLGSAK.[E]	1xDeamidated [Q/N]; 1xPhospho [S12(100)]	1.34193e-08	3.14791e-05	1	1	4	Q7Z417	Q7Z417 [618-639]	Q7Z417 1xPhospho [S629(100)]	0	2429.11	2.32772e+06		High	High	3.342e-05	1.406e-08	5.17	117.85
FALSE	High	[K].DYEIESQNPLASPTNTLLGSAK.[E]	2xDeamidated [N8; N15]; 1xPhospho [S12(100)]	3.73071e-07	3.14791e-05	1	1	1	Q7Z417	Q7Z417 [618-639]	Q7Z417 1xPhospho [S629(100)]	0	2430.1		No Quan Values	High	High	3.342e-05	3.269e-07	5.1
FALSE	High	[K].DYLLSESEDEGDNDGERK.[H]	2xPhospho [S5(100); S7(100)]	1.37792e-08	3.14791e-05	1	1	4	Q9BVJ6	Q9BVJ6 [25-42]	Q9BVJ6 2xPhospho [S29(100); S31(100)]	1	2230.81	15436602		High	High	3.342e-05	1.444e-08	5.21	68.65
FALSE	High	[K].DYLLSESEDEGDNDGERK.[H]	1xPhospho [S7(100)]	1.53084e-07	3.14791e-05	1	1	4	Q9BVJ6	Q9BVJ6 [25-42]	Q9BVJ6 1xPhospho [S31(100)]	1	2150.84	3.635e+06		High	High	3.342e-05	1.411e-07	5	68.06
FALSE	High	[K].DYLLSESEDEGDNDGERK.[H]	1xDeamidated [N13]; 2xPhospho [S5(100); S7(100)]	0.124913	0.00428433	1	1	1	Q9BVJ6	Q9BVJ6 [25-42]	Q9BVJ6 2xPhospho [S29(100); S31(100)]	1	2231.79	881010		High	High	0.002511	0.05761	1.41	70.14
FALSE	High	[K].DYNASASTISPPSSMEEDK.[F]	1xOxidation [M15]; 1xPhospho [S10(100)]	0.00733464	0.00042237	1	1	3	P46821	P46821 [1199-1217]	P46821 1xPhospho [S1208(100)]	0	2124.83	807381		High	High	0.0002742	0.003538	2.67	60.92
FALSE	High	[K].EAAGEGPALYEDPPDQKTSPSGKPATLK.[I]	1xPhospho [T/S/Y]	8.94229e-05	3.14791e-05	1	1	3	P27695	P27695 [36-63]		1	2934.38	1.33574e+06		High	High	3.342e-05	5.873e-05	3.55	68.75
FALSE	High	[K].EAAGPAPSPMR.[A]	1xPhospho [S8(100)]	0.000103883	3.14791e-05	1	1	1	Q12834	Q12834 [34-44]	Q12834 1xPhospho [S41(100)]	0	1163.49	757416		High	High	3.342e-05	6.775e-05	2.38	43.43
FALSE	High	[K].EAAGPAPSPMR.[A]	1xOxidation [M10]; 1xPhospho [S8(100)]	0.000334432	7.57875e-05	1	1	1	Q12834	Q12834 [34-44]	Q12834 1xPhospho [S41(100)]	0	1179.49	6988256		High	High	5.798e-05	0.0002055	2.71	29.13
FALSE	High	[K].EAASSGDDSGRDREPPVQR.[K]	3xPhospho [S4(100); S5(100); S9(100)]	0.258579	0.00792606	1	1	1	Q9BW71	Q9BW71 [297-315]	Q9BW71 3xPhospho [S300(100); S301(100); S305(100)]	2	2268.83	2.3454e+06		High	High	0.004644	0.1291	1.11	34.82
FALSE	High	[K].EAASSSSGTQPAPPAPASPWDSK.[K]	1xPhospho [S18(100)]	2.28809e-08	3.14791e-05	1	1	3	Q9H7N4	Q9H7N4 [531-553]	Q9H7N4 1xPhospho [S548(100)]	0	2306	5.74999e+06		High	High	3.342e-05	2.329e-08	5	73.41
FALSE	High	[K].EAASSSSGTQPAPPAPASPWDSKK.[H]	1xPhospho [S18(100)]	1.34787e-08	3.14791e-05	1	1	1	Q9H7N4	Q9H7N4 [531-554]	Q9H7N4 1xPhospho [S548(100)]	1	2434.09	4014374		High	High	3.342e-05	1.414e-08	5.67	64.3
FALSE	High	[K].EAATQEDPEQLPELEAHGVSESEGEERPVAEEEILLR.[E]	1xPhospho [S20(99.2)]	2.03242e-09	3.14791e-05	1	1	1	Q9BVJ6	Q9BVJ6 [386-422]	Q9BVJ6 1xPhospho [S405(99.2)]	0	4195.92	3.69087e+06		High	High	3.342e-05	2.36e-09	5.18	111.01
FALSE	High	[K].EADDDEEVDDNIPEMPSPK.[K]	1xOxidation [M15]; 1xPhospho [S17(100)]	9.94803e-06	3.14791e-05	1	1	3	P26358	P26358 [698-716]	P26358 1xPhospho [S714(100)]	0	2240.84	27514387		High	High	3.342e-05	7.318e-06	3.44	66.37
FALSE	High	[K].EADDDEEVDDNIPEMPSPK.[K]	1xPhospho [S17(100)]	2.02817e-06	3.14791e-05	1	1	4	P26358	P26358 [698-716]	P26358 1xPhospho [S714(100)]	0	2224.85	10390878		High	High	3.342e-05	1.625e-06	4.52	88.31
FALSE	High	[K].EADDDEEVDDNIPEMPSPKK.[M]	1xOxidation [M15]; 1xPhospho [S17(100)]	3.06288e-09	3.14791e-05	1	1	4	P26358	P26358 [698-717]	P26358 1xPhospho [S714(100)]	1	2368.94	1.05825e+07		High	High	3.342e-05	3.472e-09	4.79	58.08
FALSE	High	[K].EADDDEEVDDNIPEMPSPKK.[M]	1xPhospho [S17(100)]	1.18674e-09	3.14791e-05	1	1	3	P26358	P26358 [698-717]	P26358 1xPhospho [S714(100)]	1	2352.94	4.95474e+06		High	High	3.342e-05	1.414e-09	4.38	78.34
FALSE	High	[K].EADEEGGENGPADQGFQPQEEEEREDSDTEEQVPEALER.[K]	1xDeamidated [Q]; 1xPhospho [S/T]	1.64137e-06	3.14791e-05	1	1	2	Q9NU22	Q9NU22 [4989-5027]		1	4455.77	1.47852e+07		High	High	3.342e-05	1.331e-06	3.46	89.38
FALSE	High	[K].EADEEGGENGPADQGFQPQEEEEREDSDTEEQVPEALER.[K]	2xDeamidated [Q14; Q17]; 1xPhospho [T29(98.1)]	0.183098	0.00562786	1	1	1	Q9NU22	Q9NU22 [4989-5027]	Q9NU22 1xPhospho [T5017(98.1)]	1	4456.75	4991622		High	High	0.003285	0.08782	2.35	90.29
FALSE	High	[K].EADESTGSGDGPIK.[S]	1xPhospho [S8(100)]	5.09787e-05	3.14791e-05	1	1	1	O14967	O14967 [587-600]	O14967 1xPhospho [S594(100)]	0	1442.57	726929		High	High	3.342e-05	3.446e-05	2.61	35.77
FALSE	High	[K].EADIDSSDESDIEEDIDQPSAHK.[T]	3xPhospho [S6(100); S7(100); S10(100)]	1.6583e-08	3.14791e-05	1	1	4	Q9P2I0	Q9P2I0 [414-436]	Q9P2I0 3xPhospho [S419(100); S420(100); S423(100)]	0	2784.97	9049368		High	High	3.342e-05	1.72e-08	6.51	88.62
FALSE	High	[K].EAEEESSGGEEEDEDENIEVVYSK.[A]	2xPhospho [S6(100); S7(100)]	5.2889e-08	3.14791e-05	1	1	7	P55010	P55010 [384-407]	P55010 2xPhospho [S389(100); S390(100)]	0	2862.03	4.47325e+06		High	High	3.342e-05	5.14e-08	6.02	85.92
FALSE	High	[K].EAEEGEDDRDSANGEDDS.[-]	1xDeamidated [N13]; 1xPhospho [S11(100)]	5.83114e-09	3.14791e-05	1	1	5	P07910	P07910 [289-306]	P07910 1xPhospho [S299(100)]	1	2020.64	9.52144e+06		High	High	3.342e-05	6.387e-09	5.65	21.92
FALSE	High	[K].EAEEGEDDRDSANGEDDS.[-]	1xPhospho [S11(100)]	3.60364e-08	3.14791e-05	1	1	2	P07910	P07910 [289-306]	P07910 1xPhospho [S299(100)]	1	2019.66	1.8369e+07		High	High	3.342e-05	3.582e-08	5.13	20.71
FALSE	High	[K].EAEEGPTGASESQDSPRK.[L]	1xPhospho [S15(99.4)]	8.52805e-06	3.14791e-05	1	1	2	Q5TCZ1	Q5TCZ1 [533-550]	Q5TCZ1 1xPhospho [S547(99.4)]	1	1954.8	654032		High	High	3.342e-05	6.32e-06	4.43	25.13
FALSE	High	[K].EAEFSDPENTR.[T]	1xPhospho [S5(100)]	0.000857113	0.000118178	1	1	1	Q5T481	Q5T481 [872-882]	Q5T481 1xPhospho [S876(100)]	0	1374.52	5.67042e+06		High	High	0.000108	0.0004933	2.48	48.95
FALSE	High	[K].EAEFSDPENTR.[T]	1xDeamidated [N9]; 1xPhospho [S5(100)]	0.0454282	0.00188038	1	1	1	Q5T481	Q5T481 [872-882]	Q5T481 1xPhospho [S876(100)]	0	1375.5		No Quan Values	High	High	0.001068	0.02025	1.65
FALSE	High	[K].EAENQGLDISSPGMSGHR.[Q]	1xOxidation [M14]; 1xPhospho [S11(100)]	6.95199e-08	3.14791e-05	1	1	2	Q15545	Q15545 [191-208]	Q15545 1xPhospho [S201(100)]	0	1980.81	2.47842e+06		High	High	3.342e-05	6.666e-08	4.53	51.43
FALSE	High	[K].EAFEQPQTSSTPPRDLDSK.[A]	1xPhospho [T11(99.4)]	2.59125e-05	3.14791e-05	1	1	4	P52564	P52564 [18-36]	P52564 1xPhospho [T28(99.4)]	1	2212.98	5138299		High	High	3.342e-05	1.81e-05	4.03	63.08
FALSE	High	[K].EAFEQPQTSSTPPRDLDSK.[A]	1xDeamidated [Q7]; 1xPhospho [T11(97.8)]	0.0047546	0.000345759	1	1	2	P52564	P52564 [18-36]	P52564 1xPhospho [T28(97.8)]	1	2213.96	408127		High	High	0.0002312	0.002382	2.01	65.03
FALSE	High	[K].EAFLVLSDEEDISGEK.[D]	1xPhospho [S7(100)]	6.06451e-05	3.14791e-05	1	1	2	Q6VMQ6	Q6VMQ6 [490-505]	Q6VMQ6 1xPhospho [S496(100)]	0	1860.82	734540		High	High	3.342e-05	4.063e-05	3.52	110.49
FALSE	High	[K].EAGLSQSHDDLSNATATPSVR.[K]	1xPhospho [S5(98.8)]	0.000603137	0.000118178	1	1	1	O14523	O14523 [656-676]	O14523 1xPhospho [S660(98.8)]	0	2235.99		No Quan Values	High	High	0.000108	0.0003569	3.34
FALSE	High	[K].EAKPGAAEPEVGVPSSLSPSSPSSSWTETDVEER.[V]	1xPhospho [S18(99.1)]	6.74848e-10	3.14791e-05	1	1	1	Q6L8Q7	Q6L8Q7 [200-233]	Q6L8Q7 1xPhospho [S217(99.1)]	0	3579.6		No Quan Values	High	High	3.342e-05	8.292e-10	5.47
FALSE	High	[K].EALNIIGDISTSTVSTPVPPPVDDTWLQSASSHSPTPQR.[R]	1xPhospho [T36(99.2)]	8.6609e-07	3.14791e-05	1	1	1	P50570	P50570 [731-769]	P50570 1xPhospho [T766(99.2)]	0	4181.01	1.33016e+06		High	High	3.342e-05	7.269e-07	3.8	121.88
FALSE	High	[K].EANANGSSPEPVK.[A]	1xDeamidated [N5]; 1xPhospho [S8(99.6)]	2.69542e-05	3.14791e-05	1	1	1	Q3KQU3	Q3KQU3 [735-747]	Q3KQU3 1xPhospho [S742(99.6)]	0	1380.57	490573		High	High	3.342e-05	1.882e-05	3.38	28.25
FALSE	High	[K].EANANGSSPEPVK.[A]	2xDeamidated [N3; N5]; 1xPhospho [S]	0.00104674	0.000163272	1	1	1	Q3KQU3	Q3KQU3 [735-747]		0	1381.55	397235		High	High	0.000134	0.0005926	2.61	27.85
FALSE	High	[K].EANLQQNEEKNHSDSSTSESEVSSVSPLK.[N]	1xDeamidated [N11]; 1xPhospho [S26(100)]	1.06735e-05	3.14791e-05	1	1	1	Q9NY27	Q9NY27 [201-229]	Q9NY27 1xPhospho [S226(100)]	1	3241.4	891234		High	High	3.342e-05	7.823e-06	3.56	60.32
FALSE	High	[K].EAPAEGEAAEPGSPTAAEGEAASAASSTSSPK.[A]	2xPhospho [S/T]	2.92905e-08	3.14791e-05	1	1	2	P29966	P29966 [106-137]		0	3075.24	1.44249e+06		High	High	3.342e-05	2.947e-08	4.14	63.71
FALSE	High	[K].EAPAEGEAAEPGSPTAAEGEAASAASSTSSPK.[A]	1xPhospho [S/T]	8.29796e-09	3.14791e-05	1	1	2	P29966	P29966 [106-137]		0	2995.27	5693678		High	High	3.342e-05	8.913e-09	5.66	73.79
FALSE	High	[K].EAPPPVLLTPK.[A]	1xPhospho [T9(100)]	0.000864388	0.000118178	1	1	1	P48634	P48634 [1339-1349]	P48634 1xPhospho [T1347(100)]	0	1241.65	1.37743e+06		High	High	0.000108	0.0004967	2.29	87.7
FALSE	High	[K].EAPSPTCPDLGAK.[S]	1xCarbamidomethyl [C7]; 1xPhospho [S4(100)]	0.104137	0.00354204	1	1	1	O00257	O00257 [179-191]	O00257 1xPhospho [S182(100)]	0	1422.6	536825		High	High	0.002082	0.04762	1.76	55.15
FALSE	High	[K].EAPSPTLR.[R]	1xPhospho [S4(99.6)]	0.0677968	0.00255806	1	1	1	P25054	P25054 [2446-2453]	P25054 1xPhospho [S2449(99.6)]	0	950.434	743007		High	High	0.00148	0.03054	1.24	41.02
FALSE	High	[K].EASCDESDVGTNDYDMEHSTVK.[E]	1xCarbamidomethyl [C4]; 1xOxidation [M16]; 1xPhospho [S3(100)]	3.7261e-06	3.14791e-05	1	1	2	Q99592	Q99592 [277-298]	Q99592 1xPhospho [S279(100)]	0	2584.93	388435		High	High	3.342e-05	2.892e-06	3.52	47.44
FALSE	High	[K].EASENETDMEDPREIQTDSWR.[K]	1xPhospho [S3(100)]	0.000555118	7.57875e-05	1	1	2	Q8WXH0	Q8WXH0 [6359-6379]	Q8WXH0 1xPhospho [S6361(100)]	1	2618.03	493620		High	High	8.599e-05	0.0003312	2.59	83.75
FALSE	High	[K].EASPESEDEEEALPCTDWEN.[-]	1xCarbamidomethyl [C15]; 1xPhospho [S6(99.6)]	8.64024e-05	3.14791e-05	1	1	1	Q8N9B5	Q8N9B5 [969-988]	Q8N9B5 1xPhospho [S974(99.6)]	0	2416.86	1.42218e+06		High	High	3.342e-05	5.673e-05	3.31	98.33
FALSE	High	[K].EASPESEDEEEALPCTDWEN.[-]	1xCarbamidomethyl [C15]; 1xDeamidated [N20]; 1xPhospho [S/T]	0.0748279	0.00262196	1	1	1	Q8N9B5	Q8N9B5 [969-988]		0	2417.85		No Quan Values	High	High	0.001515	0.03376	2.44
FALSE	High	[K].EASRSSPVEFECINEK.[K]	1xCarbamidomethyl [C12]; 1xPhospho [S3(98.6)]	0.0051389	0.000345759	1	1	1	O75131	O75131 [238-253]	O75131 1xPhospho [S240(98.6)]	1	1961.83	637892		High	High	0.0002312	0.002557	2.83	68.85
FALSE	High	[K].EASTTAAAPGEETSPVQVPAR.[A]	1xPhospho [S14(98.8)]	0.000419184	7.57875e-05	1	1	2	Q5SXM2	Q5SXM2 [613-633]	Q5SXM2 1xPhospho [S626(98.8)]	0	2148.98	783736		High	High	5.798e-05	0.0002551	2.38	65.74
FALSE	High	[K].EATAQKPTGSVGSTVTTPPPLVR.[G]	1xPhospho [T3(100)]	0.155572	0.00518745	1	1	3	Q86YP4	Q86YP4 [173-195]	Q86YP4 1xPhospho [T175(100)]	0	2374.2	982897		High	High	0.003044	0.07346	1.97	79.98
FALSE	High	[K].EATNTTSEPSAPSQDLLDLSPSPR.[M]	1xPhospho [S22(100)]	7.66026e-08	3.14791e-05	1	1	2	O75674	O75674 [302-325]	O75674 1xPhospho [S323(100)]	0	2593.17	4.87154e+06		High	High	3.342e-05	7.314e-08	6.39	102.69
FALSE	High	[K].EAYSGCSGPVDSECPPPPSSPVHK.[A]	2xCarbamidomethyl [C6; C14]; 1xPhospho [S19(99.6)]	5.48201e-09	3.14791e-05	1	1	2	Q8N556	Q8N556 [246-269]	Q8N556 1xPhospho [S264(99.6)]	0	2621.07	1.74031e+06		High	High	3.342e-05	6.039e-09	4.81	58.2
FALSE	High	[K].ECINAAPDSPSK.[Q]	1xCarbamidomethyl [C2]; 1xPhospho [S9(99.7)]	7.92784e-05	3.14791e-05	1	1	2	Q7Z569	Q7Z569 [109-120]	Q7Z569 1xPhospho [S117(99.7)]	0	1368.55	9321963		High	High	3.342e-05	5.237e-05	3.44	36.85
FALSE	High	[K].ECINAAPDSPSK.[Q]	1xCarbamidomethyl [C2]; 1xDeamidated [N4]; 1xPhospho [S9(99.5)]	0.00472847	0.000345759	1	1	2	Q7Z569	Q7Z569 [109-120]	Q7Z569 1xPhospho [S117(99.5)]	0	1369.53	2397219		High	High	0.0002312	0.002365	2.41	40.45
FALSE	High	[K].ECLSLDPEER.[K]	1xCarbamidomethyl [C2]; 1xPhospho [S4(100)]	0.0830085	0.0029438	1	1	1	Q8NI08	Q8NI08 [438-447]	Q8NI08 1xPhospho [S441(100)]	0	1327.52	695689		High	High	0.001733	0.03755	1.76	71.8
FALSE	High	[K].ECPDQLGPSPK.[R]	1xCarbamidomethyl [C2]; 1xPhospho [S9(100)]	0.00935809	0.000457524	1	1	1	Q15596	Q15596 [21-31]	Q15596 1xPhospho [S29(100)]	0	1307.53	2.07084e+06		High	High	0.0002935	0.00444	2.84	46.22
FALSE	High	[K].ECSEAMEVETSVISIDSPQK.[L]	1xCarbamidomethyl [C2]; 1xOxidation [M6]; 1xPhospho [S17(100)]	3.52505e-08	3.14791e-05	1	1	1	Q12888	Q12888 [711-730]	Q12888 1xPhospho [S727(100)]	0	2334.97	1.89794e+06		High	High	3.342e-05	3.515e-08	4.68	94.83
FALSE	High	[K].EDAEAPGIRDHESL.[-]	1xPhospho [S13(100)]	0.0693929	0.00259111	1	1	1	P51858	P51858 [227-240]	P51858 1xPhospho [S239(100)]	1	1618.67	1089868		High	High	0.001498	0.03125	2.91	61.34
FALSE	High	[K].EDDDVIVNKPHVSDEEEEEPPFYHHPFK.[L]	1xPhospho [S13(100)]	2.37697e-06	3.14791e-05	1	1	3	P18583	P18583 [2117-2144]	P18583 1xPhospho [S2129(100)]	0	3457.49	124689296		High	High	3.342e-05	1.888e-06	5.49	86.99
FALSE	High	[K].EDDDVIVNKPHVSDEEEEEPPFYHHPFK.[L]	1xDeamidated [N8]; 1xPhospho [S13(100)]	0.014322	0.000758545	1	1	1	P18583	P18583 [2117-2144]	P18583 1xPhospho [S2129(100)]	0	3458.47	1.10236e+06		High	High	0.0004622	0.006615	2.59	89.04
FALSE	High	[K].EDDEEEEDEDASGGDQDQEER.[R]	1xPhospho [S12(100)]	1.058e-05	3.14791e-05	1	1	1	O60216	O60216 [534-554]	O60216 1xPhospho [S545(100)]	0	2505.82	199033		High	High	3.342e-05	7.765e-06	3.33	29.06
FALSE	High	[K].EDDGTFGEYSDAEDHKPLK.[K]	1xPhospho [S10(99.9)]	0.0783674	0.00276657	1	1	1	Q92823	Q92823 [1217-1235]	Q92823 1xPhospho [S1226(99.9)]	0	2232.9	268652		High	High	0.001595	0.03527	1.88	62.56
FALSE	High	[K].EDGEEPPGTSQTSPEEFTDAK.[H]	1xPhospho [S13(99.2)]	9.74285e-05	3.14791e-05	1	1	1	Q68CQ4	Q68CQ4 [141-161]	Q68CQ4 1xPhospho [S153(99.2)]	0	2330.92	883888		High	High	3.342e-05	6.355e-05	2.18	69.01
FALSE	High	[K].EDGHRTSTSAVPNLFVPLNTNPK.[E]	1xPhospho [T/S]	1.91478e-05	3.14791e-05	1	1	1	P35611	P35611 [475-497]		1	2574.23	430184		High	High	3.342e-05	1.358e-05	3.12	104.7
FALSE	High	[K].EDGLLPKPLSSGGEEEEKPR.[G]	1xPhospho [S11(99.3)]	2.04801e-07	3.14791e-05	1	1	1	Q8N163	Q8N163 [617-636]	Q8N163 1xPhospho [S627(99.3)]	0	2247.05	1.79589e+06		High	High	3.342e-05	1.855e-07	4.52	78.64
FALSE	High	[K].EDGVLGSRSPR.[T]	1xPhospho [S]	0.0266933	0.0010463	1	1	1	P78312	P78312 [375-385]		1	1252.57	684046		High	High	0.0006216	0.01197	2.22	36.76
FALSE	High	[K].EDHEETKLSVGDIENK.[H]	1xPhospho [S9(100)]	0.146761	0.00491026	1	1	2	Q8WUM9	Q8WUM9 [280-295]	Q8WUM9 1xPhospho [S288(100)]	1	1922.84	301538		High	High	0.002893	0.06887	1.74	64.91
FALSE	High	[K].EDIESDGKETLETISNEEQTPLLK.[K]	1xPhospho [S/T]	9.21897e-08	3.14791e-05	1	1	1	Q8NHP6	Q8NHP6 [269-292]		1	2798.29	1.1785e+06		High	High	3.342e-05	8.7e-08	5.95	115.45
FALSE	High	[K].EDILENEDEQNSPPKK.[G]	1xPhospho [S12(100)]	0.000209503	7.57875e-05	1	1	1	Q9NTI5	Q9NTI5 [1272-1287]	Q9NTI5 1xPhospho [S1283(100)]	1	1964.85	1.26464e+06		High	High	5.798e-05	0.0001318	3.58	51.13
FALSE	High	[K].EDKEPGEDCPSPQPAPASPR.[D]	1xCarbamidomethyl [C9]; 2xPhospho [S11(100); S18(100)]	0.0022539	0.000235683	1	1	1	Q86YN6	Q86YN6 [246-265]	Q86YN6 2xPhospho [S256(100); S263(100)]	1	2323.89	370287		High	High	0.0001715	0.001195	2.46	41.3
FALSE	High	[K].EDKEPGEDCPSPQPAPASPR.[D]	1xCarbamidomethyl [C9]; 1xDeamidated [Q13]; 2xPhospho [S11(100); S18(100)]	0.00320741	0.000312341	1	1	1	Q86YN6	Q86YN6 [246-265]	Q86YN6 2xPhospho [S256(100); S263(100)]	1	2324.88		No Quan Values	High	High	0.0002137	0.001655	2.41
FALSE	High	[K].EDKPKPVRDEYEYVSDDGELK.[I]	1xPhospho [S15(100)]	0.00178045	0.00019834	1	1	2	O75151	O75151 [667-687]	O75151 1xPhospho [S681(100)]	1	2591.15	6.50416e+06		High	High	0.0001516	0.000965	2.96	62.16
FALSE	High	[K].EDKPPLAPSGGTEGPEQPPPPCPSQTGSPPVGLIK.[G]	1xCarbamidomethyl [C22]; 1xPhospho [S28(100)]	4.29883e-08	3.14791e-05	1	1	2	Q8WWM7	Q8WWM7 [607-641]	Q8WWM7 1xPhospho [S634(100)]	0	3598.71	10485701		High	High	3.342e-05	4.234e-08	7.38	97.91
FALSE	High	[K].EDKPPLAPSGGTEGPEQPPPPCPSQTGSPPVGLIK.[G]	1xCarbamidomethyl [C22]; 1xDeamidated [Q25]; 1xPhospho [S28(100)]	0.000269155	7.57875e-05	1	1	1	Q8WWM7	Q8WWM7 [607-641]	Q8WWM7 1xPhospho [S634(100)]	0	3599.7	1.25447e+06		High	High	5.798e-05	0.0001678	3.73	100.02
FALSE	High	[K].EDKPPLAPSGGTEGPEQPPPPCPSQTGSPPVGLIK.[G]	1xCarbamidomethyl [C22]; 2xDeamidated [Q17; Q25]; 1xPhospho [S28(97.3)]	0.0108821	0.000571847	1	1	1	Q8WWM7	Q8WWM7 [607-641]	Q8WWM7 1xPhospho [S634(97.3)]	0	3600.68		No Quan Values	High	High	0.0003579	0.005122	2.64
FALSE	High	[K].EDKSPETGTAGGSSTASYSAGR.[G]	1xPhospho [S/T/Y]	1.26704e-05	3.14791e-05	1	1	2	Q8NFC6	Q8NFC6 [2472-2493]		1	2195.91	2.05179e+06		High	High	3.342e-05	9.214e-06	3.63	34.71
FALSE	High	[K].EDLEDLEEEEVSDMGNDDPEMGER.[A]	2xOxidation [M14; M21]; 1xPhospho [S12(100)]	3.19912e-08	3.14791e-05	1	1	2	O00566	O00566 [128-151]	O00566 1xPhospho [S139(100)]	0	2894.04	7253025		High	High	3.342e-05	3.198e-08	5	87.86
FALSE	High	[K].EDLSPAFDHSPNK.[I]	1xPhospho [S10(100)]	2.75508e-05	3.14791e-05	1	1	2	P17706	P17706 [295-307]	P17706 1xPhospho [S304(100)]	0	1536.64	8.58935e+06		High	High	3.342e-05	1.924e-05	3.51	59.19
FALSE	High	[K].EDNSEGEEILEEVGGDLEEEDDHHMEFCR.[V]	1xCarbamidomethyl [C28]; 1xOxidation [M25]; 1xPhospho [S4(100)]	6.3238e-12	3.14791e-05	1	1	3	Q14839	Q14839 [425-453]	Q14839 1xPhospho [S428(100)]	0	3544.33	10957959		High	High	3.342e-05	1e-11	5.13	117.76
FALSE	High	[K].EDQEAAELLSEPEEESER.[H]	1xPhospho [S10(100)]	0.000100821	3.14791e-05	1	1	2	Q63HN8	Q63HN8 [1249-1266]	Q63HN8 1xPhospho [S1258(100)]	0	2169.87	1.97739e+06		High	High	3.342e-05	6.581e-05	4.44	81.66
FALSE	High	[K].EDQFNGSPPRPQPR.[G]	1xDeamidated [N5]; 1xPhospho [S7(100)]	0.00891994	0.000457524	1	1	3	Q69YN4	Q69YN4 [167-180]	Q69YN4 1xPhospho [S173(100)]	0	1705.73	3.90641e+06		High	High	0.0002935	0.004248	2.67	49.26
FALSE	High	[K].EDQFNGSPPRPQPR.[G]	1xPhospho [S7(100)]	0.113187	0.00386063	1	1	1	Q69YN4	Q69YN4 [167-180]	Q69YN4 1xPhospho [S173(100)]	0	1704.75	630403		High	High	0.002258	0.05178	1.56	47.55
FALSE	High	[K].EDSCHRLSPVK.[G]	1xCarbamidomethyl [C4]; 1xPhospho [S]	0.265103	0.00813524	1	1	1	Q9Y2L9	Q9Y2L9 [363-373]		1	1407.61	511103		High	High	0.004758	0.133	1.96	28.92
FALSE	High	[K].EDSDEMPSECISR.[R]	1xCarbamidomethyl [C10]; 1xOxidation [M6]; 1xPhospho [S3(100)]	3.48901e-05	3.14791e-05	1	1	1	Q96LT9	Q96LT9 [379-391]	Q96LT9 1xPhospho [S381(100)]	0	1650.57	1.05269e+06		High	High	3.342e-05	2.406e-05	2.59	42.38
FALSE	High	[K].EDSFEVWLSDGK.[H]	1xPhospho [S3(99)]	0.306658	0.00973943	1	1	1	P0C091	P0C091 [1277-1288]	P0C091 1xPhospho [S1279(99)]	0	1491.6	416146		High	High	0.005679	0.1573	1.11	40.66
FALSE	High	[K].EDSQPPTPVSQR.[S]	1xPhospho [S3(100)]	0.0161954	0.000832585	1	1	1	Q92785	Q92785 [242-253]	Q92785 1xPhospho [S244(100)]	0	1420.61	1.0315e+06		High	High	0.0005033	0.007427	1.5	42.06
FALSE	High	[K].EDTDHEEKASNEDVTK.[A]	1xPhospho [S10(100)]	0.00171606	0.00019834	1	1	1	O75475	O75475 [120-135]	O75475 1xPhospho [S129(100)]	1	1926.76	257502		High	High	0.0001516	0.0009314	2.96	20.22
FALSE	High	[K].EDVSASGPSPEATQLAK.[Q]	1xPhospho [S9(100)]	0.000173163	3.14791e-05	1	1	1	Q96T58	Q96T58 [2151-2167]	Q96T58 1xPhospho [S2159(100)]	0	1766.78	1.65877e+06		High	High	3.342e-05	0.00011	3.9	62.28
FALSE	High	[K].EDVSISPGEFEHNFLGENK.[V]	1xPhospho [S6(99.7)]	7.90042e-08	3.14791e-05	1	1	2	Q99550	Q99550 [262-280]	Q99550 1xPhospho [S267(99.7)]	0	2227.95	748845		High	High	3.342e-05	7.533e-08	2.97	118.14
FALSE	High	[K].EEADENYNSVNTR.[M]	1xPhospho [S9(100)]	0.000526018	7.57875e-05	1	1	1	Q12846	Q12846 [109-121]	Q12846 1xPhospho [S117(100)]	0	1620.62		No Quan Values	High	High	5.798e-05	0.0003143	2.21
FALSE	High	[K].EEAGETSPADESGAPK.[S]	1xPhospho [S7(100)]	1.02935e-07	3.14791e-05	1	1	1	Q9UKY1	Q9UKY1 [642-657]	Q9UKY1 1xPhospho [S648(100)]	0	1654.65	2.40399e+06		High	High	3.342e-05	9.657e-08	4.75	30.73
FALSE	High	[K].EEALQMSSPGR.[K]	1xOxidation [M6]; 1xPhospho [S]	0.003912	0.000312341	1	1	2	Q76L83	Q76L83 [433-443]		0	1300.52	401448		High	High	0.0002137	0.001988	2.03	32
FALSE	High	[K].EEALQMSSPGRK.[E]	1xOxidation [M6]; 1xPhospho [S]	0.0299885	0.00126886	1	1	2	Q76L83	Q76L83 [433-444]		1	1428.62	914566		High	High	0.000746	0.0134	1.53	25.26
FALSE	High	[K].EEAPASPLRPLYPQISPLK.[I]	1xDeamidated [Q14]; 2xPhospho [S6(100); S16(100)]	0.000130697	3.14791e-05	1	1	1	P85037	P85037 [208-226]	P85037 2xPhospho [S213(100); S223(100)]	0	2267.08	4.00028e+06		High	High	3.342e-05	8.428e-05	4.73	118.7
FALSE	High	[K].EEAPASPLRPLYPQISPLK.[I]	2xPhospho [S6(100); S16(100)]	3.58166e-05	3.14791e-05	1	1	7	P85037	P85037 [208-226]	P85037 2xPhospho [S213(100); S223(100)]	0	2266.09	5.30874e+07		High	High	3.342e-05	2.46e-05	5.07	116.24
FALSE	High	[K].EEAPASPLRPLYPQISPLK.[I]	1xDeamidated [Q14]; 1xPhospho [S16(100)]	8.32394e-07	3.14791e-05	1	1	3	P85037	P85037 [208-226]	P85037 1xPhospho [S223(100)]	0	2187.11	3.06882e+06		High	High	3.342e-05	6.988e-07	3.99	113.47
FALSE	High	[K].EEAPASPLRPLYPQISPLK.[I]	1xPhospho [S6(100)]	8.8994e-08	3.14791e-05	1	1	7	P85037	P85037 [208-226]	P85037 1xPhospho [S213(100)]	0	2186.13	8.03662e+07		High	High	3.342e-05	8.428e-08	4.58	111.83
FALSE	High	[K].EEASPVPLTSNVGSTVK.[G]	1xPhospho [S4(100)]	0.0188943	0.000904376	1	1	1	Q9UMZ2	Q9UMZ2 [717-733]	Q9UMZ2 1xPhospho [S720(100)]	0	1794.85	204648		High	High	0.0005432	0.008582	1.24	80.67
FALSE	High	[K].EEATYGVWAERDSDDERPSFGGK.[R]	1xPhospho [S13(100)]	3.2868e-09	3.14791e-05	1	1	5	Q9UBB9	Q9UBB9 [47-69]	Q9UBB9 1xPhospho [S59(100)]	1	2681.12	2.90463e+07		High	High	3.342e-05	3.71e-09	4.94	83.91
FALSE	High	[K].EECPRPMSISPPDFSPK.[T]	1xCarbamidomethyl [C3]; 1xOxidation [M7]; 1xPhospho [S10(99.4)]	6.69951e-05	3.14791e-05	1	1	3	P46821	P46821 [1611-1627]	P46821 1xPhospho [S1620(99.4)]	0	2069.87	2.13152e+06		High	High	3.342e-05	4.458e-05	4.23	84.04
FALSE	High	[K].EECPRPMSISPPDFSPK.[T]	1xCarbamidomethyl [C3]; 3xPhospho [S8(100); S10(100); S15(100)]	0.00286838	0.000276239	1	1	3	P46821	P46821 [1611-1627]	P46821 3xPhospho [S1618(100); S1620(100); S1625(100)]	0	2213.81	384945		High	High	0.0001944	0.001496	2.64	102.14
FALSE	High	[K].EECPRPMSISPPDFSPK.[T]	1xCarbamidomethyl [C3]; 1xOxidation [M7]; 2xPhospho [S8(100); S10(100)]	0.00565533	0.000345759	1	1	4	P46821	P46821 [1611-1627]	P46821 2xPhospho [S1618(100); S1620(100)]	0	2149.84	789378		High	High	0.0002312	0.002792	3.04	87.17
FALSE	High	[K].EEDAPHREDYFEPISPDR.[N]	1xPhospho [S15(100)]	3.95083e-07	3.14791e-05	1	1	4	Q69YN4	Q69YN4 [208-225]	Q69YN4 1xPhospho [S222(100)]	1	2281.94	6.0327e+06		High	High	3.342e-05	3.457e-07	5.94	75.94
FALSE	High	[K].EEDCHSPTSKPPKPDQPLK.[V]	1xCarbamidomethyl [C4]; 1xDeamidated [Q16]; 1xPhospho [S/T]	3.61731e-07	3.14791e-05	1	1	7	P23588	P23588 [454-472]		0	2271	76887754		High	High	3.342e-05	3.184e-07	3.07	39.08
FALSE	High	[K].EEDCHSPTSKPPKPDQPLK.[V]	1xCarbamidomethyl [C4]; 1xPhospho [S6(99.5)]	1.07576e-07	3.14791e-05	1	1	11	P23588	P23588 [454-472]	P23588 1xPhospho [S459(99.5)]	0	2270.02	345785112		High	High	3.342e-05	1.008e-07	3.47	36.42
FALSE	High	[K].EEDEEPESPPEK.[K]	1xPhospho [S8(100)]	2.41582e-05	3.14791e-05	1	1	11	Q9H1E3	Q9H1E3 [207-218]	Q9H1E3 1xPhospho [S214(100)]	0	1494.55	2.24375e+08		High	High	3.342e-05	1.698e-05	3.39	33.92
FALSE	High	[K].EEDEEPESPPEKK.[T]	1xPhospho [S8(100)]	0.00703997	0.00042237	1	1	1	Q9H1E3	Q9H1E3 [207-219]	Q9H1E3 1xPhospho [S214(100)]	1	1622.65	228043		High	High	0.0002742	0.003412	2.31	26.79
FALSE	High	[K].EEDGSLSLDGADSTGVVAK.[L]	1xPhospho [S5(100)]	0.000330345	7.57875e-05	1	1	1	Q13263	Q13263 [677-695]	Q13263 1xPhospho [S681(100)]	0	1929.83	761372		High	High	5.798e-05	0.0002038	2.94	82.47
FALSE	High	[K].EEEAPAAPSLATSPALGHPESTPK.[S]	1xPhospho [S/T]	1.22536e-11	3.14791e-05	1	1	2	Q8N3F8	Q8N3F8 [435-458]		0	2467.14	6.56323e+06		High	High	3.342e-05	1.871e-11	4.35	81.69
FALSE	High	[K].EEEDKDDEEKPKIEDVGSDEEDDSGK.[D]	1xPhospho [S18(100)]	8.54709e-07	3.14791e-05	1	1	1	P08238	P08238 [238-263]	P08238 1xPhospho [S255(100)]	2	3046.21	59230772		High	High	3.342e-05	7.184e-07	3.61	44.89
FALSE	High	[K].EEEDQPSTSATQSSPAPGQSK.[K]	1xPhospho [S14(100)]	3.40075e-07	3.14791e-05	1	1	2	Q09472	Q09472 [1025-1045]	Q09472 1xPhospho [S1038(100)]	0	2240.92	2.54467e+06		High	High	3.342e-05	2.997e-07	4.34	31.64
FALSE	High	[K].EEEDQPSTSATQSSPAPGQSK.[K]	1xDeamidated [Q12]; 1xPhospho [S14(99.4)]	0.0028255	0.000276239	1	1	1	Q09472	Q09472 [1025-1045]	Q09472 1xPhospho [S1038(99.4)]	0	2241.9	290151		High	High	0.0001944	0.001474	2.26	33.56
FALSE	High	[K].EEEEDDDEDEDEEDDVSEGSEVPESDRPAGAQHHQLNGER.[G]	3xDeamidated [Q32; Q35; N37]; 1xPhospho [S17(99.4)]	2.38981e-07	3.14791e-05	1	1	1	Q6SPF0	Q6SPF0 [329-368]	Q6SPF0 1xPhospho [S345(99.4)]	0	4606.7		No Quan Values	High	High	3.342e-05	2.149e-07	5.26
FALSE	High	[K].EEEEDDDEDEDEEDDVSEGSEVPESDRPAGAQHHQLNGER.[G]	2xDeamidated [Q32; Q35]; 1xPhospho [S]	4.6855e-06	3.14791e-05	1	1	1	Q6SPF0	Q6SPF0 [329-368]		0	4605.72		No Quan Values	High	High	3.342e-05	3.598e-06	3.45
FALSE	High	[K].EEEEDGQEGSIHNLPLVTSQRPFYDGPMPTPR.[Q]	1xOxidation [M28]; 1xPhospho [S10(100)]	9.17551e-05	3.14791e-05	1	1	2	O75717	O75717 [398-429]	O75717 1xPhospho [S407(100)]	0	3721.65	10796466		High	High	3.342e-05	6.012e-05	4.1	102.55
FALSE	High	[K].EEEEDGQEGSIHNLPLVTSQRPFYDGPMPTPR.[Q]	1xPhospho [S10(100)]	6.94728e-07	3.14791e-05	1	1	2	O75717	O75717 [398-429]	O75717 1xPhospho [S407(100)]	0	3705.65	2.58181e+06		High	High	3.342e-05	5.907e-07	4.28	110.3
FALSE	High	[K].EEEEDGTGSPQLNNR.[-]	1xDeamidated [N13]; 1xPhospho [S9(100)]	0.00355752	0.000312341	1	1	1	P49407	P49407 [404-418]	P49407 1xPhospho [S412(100)]	0	1755.67	260412		High	High	0.0002137	0.001817	2.78	36.86
FALSE	High	[K].EEEEEERPGTSPPPAPGR.[S]	1xPhospho [T/S]	1.21788e-05	3.14791e-05	1	1	2	Q68DQ2	Q68DQ2 [29-46]		0	2043.87	729796		High	High	3.342e-05	8.886e-06	3.94	42.53
FALSE	High	[K].EEEEGQEEEEEEDEGAKSDQAEEGGSEK.[E]	1xPhospho [S18(100)]	7.91872e-12	3.14791e-05	1	1	1	P07197	P07197 [528-555]	P07197 1xPhospho [S545(100)]	1	3192.17	1.06335e+06		High	High	3.342e-05	1.234e-11	5.84	34.13
FALSE	High	[K].EEEEGQEEEEEEDEGAKSDQAEEGGSEK.[E]	2xPhospho [S18(100); S26(100)]	5.0831e-08	3.14791e-05	1	1	1	P07197	P07197 [528-555]	P07197 2xPhospho [S545(100); S553(100)]	1	3272.13	817807		High	High	3.342e-05	4.965e-08	7.29	34.76
FALSE	High	[K].EEEELSSQMSSFNEAMTQIR.[E]	1xDeamidated [Q8]; 2xOxidation [M9; M16]; 1xPhospho [S/T]	0.000398993	7.57875e-05	1	1	1	Q99661	Q99661 [623-642]		0	2458.96		No Quan Values	High	High	5.798e-05	0.0002431	2.89
FALSE	High	[K].EEEESDEDFAHHSDNEQNR.[H]	2xPhospho [S5(100); S13(100)]	7.52116e-07	3.14791e-05	1	1	4	Q641Q2	Q641Q2 [226-244]	Q641Q2 2xPhospho [S230(100); S238(100)]	0	2476.82	8.46248e+06		High	High	3.342e-05	6.347e-07	3.95	34.91
FALSE	High	[K].EEEESDEDFAHHSDNEQNR.[H]	1xPhospho [S13(100)]	2.81037e-06	3.14791e-05	1	1	2	Q641Q2	Q641Q2 [226-244]	Q641Q2 1xPhospho [S238(100)]	0	2396.85	1.12426e+06		High	High	3.342e-05	2.216e-06	2.94	33.08
FALSE	High	[K].EEEESSSNGTASQSTSPSQPR.[K]	1xDeamidated [Q/N]; 1xPhospho [S16(100)]	0.000879135	0.000118178	1	1	2	Q92793	Q92793 [1061-1081]	Q92793 1xPhospho [S1076(100)]	0	2275.88	412475		High	High	0.000108	0.0005059	2.07	25.79
FALSE	High	[K].EEEMETESDAEVECDLSNMEITEELR.[Q]	1xCarbamidomethyl [C14]; 2xOxidation [M4; M19]; 2xPhospho [T6(100); S8(100)]	0.000328993	7.57875e-05	1	1	1	Q9NWZ8	Q9NWZ8 [119-144]	Q9NWZ8 2xPhospho [T124(100); S126(100)]	0	3309.19	1777505		High	High	5.798e-05	0.0002026	2.92	105.87
FALSE	High	[K].EEENKDDEEKPKIEDVGSDEEDDSGK.[D]	1xDeamidated [N4]; 1xPhospho [S18(100)]	2.27665e-07	3.14791e-05	1	1	1	Q58FF8	Q58FF8 [160-185]	Q58FF8 1xPhospho [S177(100)]	2	3046.21	59230772		High	High	3.342e-05	2.047e-07	3.98	44.89
FALSE	High	[K].EEENSEEELAAATTSK.[E]	1xPhospho [S5(100)]	1.07023e-06	3.14791e-05	1	1	1	P10244	P10244 [237-252]	P10244 1xPhospho [S241(100)]	0	1817.73	4.15961e+06		High	High	3.342e-05	8.864e-07	5.62	59.35
FALSE	High	[K].EEEPEAEEEEVAAKKSPVK.[A]	1xPhospho [S16(100)]	2.62169e-07	3.14791e-05	1	1	6	P07197	P07197 [496-514]	P07197 1xPhospho [S511(100)]	2	2208	8.14494e+06		High	High	3.342e-05	2.341e-07	7.13	49.38
FALSE	High	[K].EEEPTGWEEPSPESIR.[R]	1xPhospho [S11(100)]	5.61296e-06	3.14791e-05	1	1	3	Q8NDV7	Q8NDV7 [981-996]	Q8NDV7 1xPhospho [S991(100)]	0	1951.8	3.31611e+06		High	High	3.342e-05	4.26e-06	3.38	87.45
FALSE	High	[K].EEEPTGWEEPSPESIRR.[K]	1xPhospho [S11(99.5)]	0.00291202	0.000276239	1	1	1	Q8NDV7	Q8NDV7 [981-997]	Q8NDV7 1xPhospho [S991(99.5)]	1	2107.9	422175		High	High	0.0001944	0.001515	3.41	77.03
FALSE	High	[K].EEERKDDNDEEEEDIDFFEDIDSDEDEGGLFGSK.[K]	1xPhospho [S23(100)]	2.12894e-06	3.14791e-05	1	1	1	O00566	O00566 [220-253]	O00566 1xPhospho [S242(100)]	2	4076.57		No Quan Values	High	High	3.342e-05	1.701e-06	3.78
FALSE	High	[K].EEETKTSNGDLSDSTVSADPVVK.[-]	1xDeamidated [N8]; 1xPhospho [T4(100)]	6.16751e-07	3.14791e-05	1	1	3	Q2M389	Q2M389 [1151-1173]	Q2M389 1xPhospho [T1154(100)]	1	2489.08	3.67691e+06		High	High	3.342e-05	5.261e-07	3.86	68.71
FALSE	High	[K].EEETKTSNGDLSDSTVSADPVVK.[-]	1xPhospho [T4(99)]	1.02141e-05	3.14791e-05	1	1	1	Q2M389	Q2M389 [1151-1173]	Q2M389 1xPhospho [T1154(99)]	1	2488.1	1.02125e+06		High	High	3.342e-05	7.497e-06	3.44	67.08
FALSE	High	[K].EEETKTSNGDLSDSTVSADPVVK.[-]	1xDeamidated [N8]; 2xPhospho [T4(98.6); S12(98.6)]	0.000849904	0.000118178	1	1	1	Q2M389	Q2M389 [1151-1173]	Q2M389 2xPhospho [T1154(98.6); S1162(98.6)]	1	2569.05	283294		High	High	0.000108	0.0004904	2.61	72.23
FALSE	High	[K].EEETSIDVAGKPNEVTK.[A]	1xDeamidated [N13]; 1xPhospho [S5(99.5)]	3.96829e-07	3.14791e-05	1	1	3	P53985	P53985 [463-479]	P53985 1xPhospho [S467(99.5)]	0	1926.86	4.82909e+06		High	High	3.342e-05	3.47e-07	3.27	57.04
FALSE	High	[K].EEETSIDVAGKPNEVTK.[A]	1xPhospho [S5(99.7)]	1.78633e-07	3.14791e-05	1	1	2	P53985	P53985 [463-479]	P53985 1xPhospho [S467(99.7)]	0	1925.87	86871296		High	High	3.342e-05	1.627e-07	4.05	57.86
FALSE	High	[K].EEGAAPSPTHVAELATMEVESAR.[L]	1xOxidation [M17]; 1xPhospho [S7(99.4)]	3.24173e-08	3.14791e-05	1	1	2	Q9NRS6	Q9NRS6 [221-243]	Q9NRS6 1xPhospho [S227(99.4)]	0	2478.09	5.73931e+06		High	High	3.342e-05	3.247e-08	4.86	113.6
FALSE	High	[K].EEGAAPSPTHVAELATMEVESAR.[L]	1xPhospho [S/T]	1.49078e-05	3.14791e-05	1	1	1	Q9NRS6	Q9NRS6 [221-243]		0	2462.09		No Quan Values	High	High	3.342e-05	1.073e-05	3.59
FALSE	High	[K].EEGDVMDKTNGLPVQNGIDADVK.[D]	2xDeamidated [N10; N16]; 1xOxidation [M6]; 1xPhospho [T9(100)]	0.000170301	3.14791e-05	1	1	1	Q14671	Q14671 [271-293]	Q14671 1xPhospho [T279(100)]	1	2542.09		No Quan Values	High	High	3.342e-05	0.0001083	2.58
FALSE	High	[K].EEGELEDGEISDDDNNSQIR.[S]	1xPhospho [S11(100)]	1.99273e-06	3.14791e-05	1	1	2	O60293	O60293 [18-37]	O60293 1xPhospho [S28(100)]	0	2343.91	1.42494e+06		High	High	3.342e-05	1.598e-06	5.23	67.41
FALSE	High	[K].EEGSLSDTEADAVSGQLPDPTTNPSAGK.[D]	1xDeamidated [Q16]; 2xPhospho [S4(99.7); S/T]	2.6566e-07	3.14791e-05	1	1	1	Q8N1G4	Q8N1G4 [515-542]	Q8N1G4 2xPhospho [S518(99.7); S/T]	0	2934.18		No Quan Values	High	High	3.342e-05	2.378e-07	4.34
FALSE	High	[K].EEGSLSDTEADAVSGQLPDPTTNPSAGK.[D]	1xDeamidated [Q16]; 1xPhospho [S/T]	0.000167483	3.14791e-05	1	1	1	Q8N1G4	Q8N1G4 [515-542]		0	2854.21	8.38435e+06		High	High	3.342e-05	0.0001066	2.72	96.3
FALSE	High	[K].EEGSLSDTEADAVSGQLPDPTTNPSAGK.[D]	1xPhospho [S4(100)]	2.69674e-10	3.14791e-05	1	1	3	Q8N1G4	Q8N1G4 [515-542]	Q8N1G4 1xPhospho [S518(100)]	0	2853.23	120066864		High	High	3.342e-05	3.488e-10	5.2	94.03
FALSE	High	[K].EEHGGLIRSPR.[H]	1xPhospho [S9(100)]	0.000387676	7.57875e-05	1	1	3	P26368	P26368 [71-81]	P26368 1xPhospho [S79(100)]	1	1330.63	2.13962e+08		High	High	5.798e-05	0.000237	2.21	33.72
FALSE	High	[K].EEHGIELSSPRHSDNPSEEGEVK.[D]	3xPhospho [S13(100); S17(100); S]	4.08268e-05	3.14791e-05	1	1	2	O14647	O14647 [1357-1379]	O14647 3xPhospho [S1369(100); S1373(100); S]	1	2802.07	5.44054e+06		High	High	3.342e-05	2.789e-05	5.36	57.1
FALSE	High	[K].EEHGIELSSPRHSDNPSEEGEVK.[D]	1xDeamidated [N15]; 3xPhospho [S13(100); S17(100); S]	0.000626116	0.000118178	1	1	1	O14647	O14647 [1357-1379]	O14647 3xPhospho [S1369(100); S1373(100); S]	1	2803.05		No Quan Values	High	High	0.000108	0.0003695	4.72
FALSE	High	[K].EEHLDVASPDK.[A]	1xPhospho [S8(100)]	3.97722e-05	3.14791e-05	1	1	2	Q969R5	Q969R5 [676-686]	Q969R5 1xPhospho [S683(100)]	0	1319.55	1.26142e+06		High	High	3.342e-05	2.724e-05	3.05	43.39
FALSE	High	[K].EEHLDVASPDKASSPELPVSVENIK.[Q]	3xPhospho [S8(100); S13(100); S14(100)]	5.30883e-07	3.14791e-05	1	1	2	Q969R5	Q969R5 [676-700]	Q969R5 3xPhospho [S683(100); S688(100); S689(100)]	1	2930.25	2.20265e+06		High	High	3.342e-05	4.568e-07	4.91	105.8
FALSE	High	[K].EEISEAEPGGGSLGDGRPPEESAHEMMEEEEEIPKPK.[S]	2xOxidation [M26; M27]; 1xPhospho [S]	4.71395e-05	3.14791e-05	1	1	1	P15170	P15170 [25-61]		0	4118.74	1.28441e+06		High	High	3.342e-05	3.194e-05	3.64	74.69
FALSE	High	[K].EEISSPDMCPRPESPVFGASGQEELAK.[R]	1xCarbamidomethyl [C9]; 1xOxidation [M8]; 2xPhospho [S4(99.2); S14(100)]	6.96475e-06	3.14791e-05	1	1	1	Q5VT06	Q5VT06 [2826-2852]	Q5VT06 2xPhospho [S2829(99.2); S2839(100)]	0	3123.27	2.78366e+06		High	High	3.342e-05	5.233e-06	3.48	89.64
FALSE	High	[K].EEIVTPK.[E]	1xPhospho [T5(100)]	0.0309171	0.00130562	1	1	1	Q9NYV4	Q9NYV4 [510-516]	Q9NYV4 1xPhospho [T514(100)]	0	895.417	515125		High	High	0.0007664	0.0138	1.73	40.83
FALSE	High	[K].EEIVTPKETETSEK.[E]	1xPhospho [T5(100)]	0.199077	0.00617859	1	1	1	Q9NYV4	Q9NYV4 [510-523]	Q9NYV4 1xPhospho [T514(100)]	1	1699.77	1.0192e+06		High	High	0.00359	0.09639	1.3	46.18
FALSE	High	[K].EEKEESDDEAAVEEEEEEK.[K]	1xPhospho [S6(100)]	1.49175e-08	3.14791e-05	1	1	2	P14625	P14625 [301-319]	P14625 1xPhospho [S306(100)]	1	2332.87	873453		High	High	3.342e-05	1.555e-08	4.58	47.13
FALSE	High	[K].EEKESEDKPEIEDVGSDEEEEK.[K]	2xPhospho [S5(100); S16(100)]	0.000593205	0.000118178	1	1	2	P07900	P07900 [248-269]	P07900 2xPhospho [S252(100); S263(100)]	1	2739.03	2.0617e+06		High	High	8.599e-05	0.0003518	2.64	55.02
FALSE	High	[K].EELAEAEIIKDSPDSPEPPNK.[K]	1xPhospho [S]	1.06755e-09	3.14791e-05	1	1	1	Q9NVM9	Q9NVM9 [612-632]		1	2388.09	8845677		High	High	3.342e-05	1.279e-09	6.04	83.2
FALSE	High	[K].EELAEAEIIKDSPDSPEPPNKKPLVEMDETPQVEK.[S]	1xOxidation [M27]; 1xPhospho [S15(99.3)]	1.77693e-06	3.14791e-05	1	1	1	Q9NVM9	Q9NVM9 [612-646]	Q9NVM9 1xPhospho [S626(99.3)]	2	4027.9	1.54633e+06		High	High	3.342e-05	1.431e-06	6.07	87.41
FALSE	High	[K].EELDEDDIISDPDSHFPAWR.[E]	1xPhospho [S10(100)]	4.21537e-06	3.14791e-05	1	1	3	Q8IXW5	Q8IXW5 [405-424]	Q8IXW5 1xPhospho [S414(100)]	0	2466.01	1.94795e+06		High	High	3.342e-05	3.248e-06	4.2	112.33
FALSE	High	[K].EELEQQTDGDCEEDEEEENDGETPK.[S]	1xCarbamidomethyl [C11]; 1xPhospho [T7(100)]	2.6248e-09	3.14791e-05	1	1	2	Q99442	Q99442 [369-393]	Q99442 1xPhospho [T375(100)]	0	3034.08	6.63957e+06		High	High	3.342e-05	3.001e-09	5.59	50.19
FALSE	High	[K].EELMSSDLEETAGSTSIPK.[R]	1xOxidation [M4]; 2xPhospho [S5(100); S6(100)]	1.37792e-08	3.14791e-05	1	1	3	O00567	O00567 [515-533]	O00567 2xPhospho [S519(100); S520(100)]	0	2199.87	17072414		High	High	3.342e-05	1.44e-08	6.48	88.3
FALSE	High	[K].EELMSSDLEETAGSTSIPK.[R]	2xPhospho [S5(100); S6(100)]	1.02407e-06	3.14791e-05	1	1	1	O00567	O00567 [515-533]	O00567 2xPhospho [S519(100); S520(100)]	0	2183.87	1.51131e+06		High	High	3.342e-05	8.518e-07	4.78	101.88
FALSE	High	[K].EELMSSDLEETAGSTSIPK.[R]	1xOxidation [M4]; 1xPhospho [S5(99.7)]	3.04576e-07	3.14791e-05	1	1	2	O00567	O00567 [515-533]	O00567 1xPhospho [S519(99.7)]	0	2119.9	65868168		High	High	3.342e-05	2.705e-07	4.24	86.78
FALSE	High	[K].EELMSSDLEETAGSTSIPK.[R]	1xPhospho [S5(99.6)]	2.79801e-06	3.14791e-05	1	1	1	O00567	O00567 [515-533]	O00567 1xPhospho [S519(99.6)]	0	2103.9	10693102		High	High	3.342e-05	2.207e-06	4.64	98.49
FALSE	High	[K].EELSHSPEPCTK.[M]	1xCarbamidomethyl [C10]; 1xPhospho [S6(100)]	6.15686e-06	3.14791e-05	1	1	2	P41229	P41229 [296-307]	P41229 1xPhospho [S301(100)]	0	1493.6	3.60528e+06		High	High	3.342e-05	4.644e-06	4.02	30.98
FALSE	High	[K].EELSSGDSLSPDPWKR.[D]	1xPhospho [S10(100)]	6.01217e-05	3.14791e-05	1	1	1	P55196	P55196 [1503-1518]	P55196 1xPhospho [S1512(100)]	1	1882.82	4249181		High	High	3.342e-05	4.024e-05	3.87	83.07
FALSE	High	[K].EELTPGAPQHQLPPVPGSPEPYPGQQAPGPEPSQPLLELTPR.[A]	2xPhospho [T40(100); S/Y/T]	2.24234e-05	3.14791e-05	1	1	1	Q9H6F5	Q9H6F5 [143-184]	Q9H6F5 2xPhospho [T182(100); S/Y/T]	0	4593.17		No Quan Values	High	High	3.342e-05	1.581e-05	3.73
FALSE	High	[K].EELTPGAPQHQLPPVPGSPEPYPGQQAPGPEPSQPLLELTPR.[A]	2xDeamidated [Q26; Q34]; 1xPhospho [S18(100)]	1.23408e-08	3.14791e-05	1	1	1	Q9H6F5	Q9H6F5 [143-184]	Q9H6F5 1xPhospho [S160(100)]	0	4515.18		No Quan Values	High	High	3.342e-05	1.301e-08	5.44
FALSE	High	[K].EELTPGAPQHQLPPVPGSPEPYPGQQAPGPEPSQPLLELTPR.[A]	1xPhospho [S18(100)]	4.38292e-11	3.14791e-05	1	1	1	Q9H6F5	Q9H6F5 [143-184]	Q9H6F5 1xPhospho [S160(100)]	0	4513.21	36544748		High	High	3.342e-05	6.244e-11	5.12	121.04
FALSE	High	[K].EELTPGAPQHQLPPVPGSPEPYPGQQAPGPEPSQPLLELTPR.[A]	1xDeamidated [Q26]; 1xPhospho [S18(98.7)]	0.0718536	0.00259111	1	1	1	Q9H6F5	Q9H6F5 [143-184]	Q9H6F5 1xPhospho [S160(98.7)]	0	4514.19		No Quan Values	High	High	0.001498	0.03235	2.58
FALSE	High	[K].EEMSSMPDDVFESPPLSASYFR.[G]	2xOxidation [M3; M6]; 1xPhospho [S13(100)]	0.258579	0.00792606	1	1	1	Q6PJF5	Q6PJF5 [297-318]	Q6PJF5 1xPhospho [S309(100)]	0	2633.05	200971		High	High	0.004644	0.1292	1.35	119.6
FALSE	High	[K].EENSRDLEELPK.[T]	1xPhospho [S4(100)]	0.0635838	0.0024528	1	1	1	Q8NFC6	Q8NFC6 [2812-2823]	Q8NFC6 1xPhospho [S2815(100)]	1	1538.67	2.00901e+06		High	High	0.001422	0.02849	2.18	59.67
FALSE	High	[K].EEPAAAGSGAASPSAAEK.[G]	1xPhospho [S12(100)]	0.000236049	7.57875e-05	1	1	4	P29966	P29966 [70-87]	P29966 1xPhospho [S81(100)]	0	1680.71	2.38439e+06		High	High	5.798e-05	0.0001479	3.34	36.12
FALSE	High	[K].EEPDSENIPQELLSNLGHPESPPR.[K]	1xPhospho [S21(100)]	8.00564e-08	3.14791e-05	1	1	1	Q13309	Q13309 [44-67]	Q13309 1xPhospho [S64(100)]	0	2764.25		No Quan Values	High	High	3.342e-05	7.629e-08	5.65
FALSE	High	[K].EEPDSENIPQELLSNLGHPESPPRK.[R]	1xPhospho [S21(100)]	3.86934e-09	3.14791e-05	1	1	6	Q13309	Q13309 [44-68]	Q13309 1xPhospho [S64(100)]	1	2892.34	8692653		High	High	3.342e-05	4.331e-09	2.59	114.4
FALSE	High	[K].EEPDSENIPQELLSNLGHPESPPRK.[R]	1xDeamidated [Q10]; 1xPhospho [S21(100)]	0.000251036	7.57875e-05	1	1	1	Q13309	Q13309 [44-68]	Q13309 1xPhospho [S64(100)]	1	2893.33		No Quan Values	High	High	5.798e-05	0.0001567	3.46
FALSE	High	[K].EEPLHSIISSTESVQGSTSK.[H]	1xPhospho [S/T]	0.00090176	0.000118178	1	1	1	Q12931	Q12931 [68-87]		0	2196.01	362796		High	High	0.000108	0.0005162	3.2	82.55
FALSE	High	[K].EEPLSEEEPCTSTAIASPEK.[K]	1xCarbamidomethyl [C10]; 1xPhospho [S17(100)]	6.36509e-08	3.14791e-05	1	1	2	Q9Y2X3	Q9Y2X3 [498-517]	Q9Y2X3 1xPhospho [S514(100)]	0	2283.96	2705449		High	High	3.342e-05	6.129e-08	6.04	76.23
FALSE	High	[K].EEPNVDGQEVAPSSPPLAAQSPEGNHGHQEPASTSFHPPR.[I]	2xPhospho [S21(100); S/T]	2.90333e-08	3.14791e-05	1	1	1	Q9NWS9	Q9NWS9 [168-207]	Q9NWS9 2xPhospho [S188(100); S/T]	0	4344.86	1275867		High	High	3.342e-05	2.924e-08	6.29	82.02
FALSE	High	[K].EEPPSPIEATPPQSLLEK.[V]	1xPhospho [S5(100)]	2.56192e-06	3.14791e-05	1	1	2	O75151	O75151 [470-487]	O75151 1xPhospho [S474(100)]	0	2041.97	1.91767e+06		High	High	3.342e-05	2.024e-06	3.7	100.78
FALSE	High	[K].EEPPSPPQSPR.[V]	1xPhospho [S5(100)]	0.00143871	0.00019834	1	1	4	Q00613	Q00613 [299-309]	Q00613 1xPhospho [S303(100)]	0	1300.56	945107		High	High	0.0001516	0.0007921	2.04	44.29
FALSE	High	[K].EEPQTVPEMPGETPPLSPIDMESQER.[I]	2xOxidation [M9; M21]; 1xPhospho [S17(100)]	4.13155e-08	3.14791e-05	1	1	1	P05412	P05412 [227-252]	P05412 1xPhospho [S243(100)]	0	3035.29	5038084		High	High	3.342e-05	4.077e-08	4.49	91.61
FALSE	High	[K].EEPQTVPEMPGETPPLSPIDMESQER.[I]	1xOxidation [M21]; 1xPhospho [S17(100)]	3.53843e-07	3.14791e-05	1	1	1	P05412	P05412 [227-252]	P05412 1xPhospho [S243(100)]	0	3019.29	1.5411e+06		High	High	3.342e-05	3.114e-07	4.39	103.47
FALSE	High	[K].EEPSPLNLSHHTPDHQGEGR.[G]	1xPhospho [S4(99.1)]	0.000121097	3.14791e-05	1	1	1	P0C7T5	P0C7T5 [358-377]	P0C7T5 1xPhospho [S361(99.1)]	0	2317	1.33777e+06		High	High	3.342e-05	7.821e-05	2.94	53.65
FALSE	High	[K].EEPSQNDISPK.[T]	1xDeamidated [Q5]; 1xPhospho [S9(100)]	0.00245967	0.000235683	1	1	1	Q9NR30	Q9NR30 [81-91]	Q9NR30 1xPhospho [S89(100)]	0	1324.53	1565562		High	High	0.0001715	0.001295	2.29	39.16
FALSE	High	[K].EEPSQNDISPK.[T]	1xPhospho [S9(100)]	0.00675845	0.00042237	1	1	2	Q9NR30	Q9NR30 [81-91]	Q9NR30 1xPhospho [S89(100)]	0	1323.55	1.17372e+06		High	High	0.0002742	0.003292	1.69	35.14
FALSE	High	[K].EEPVLTPIDEGHLPMINQDEFR.[N]	1xOxidation [M15]; 1xPhospho [T6(100)]	1.52958e-06	3.14791e-05	1	1	3	P24723	P24723 [651-672]	P24723 1xPhospho [T656(100)]	0	2675.21	3.04079e+06		High	High	3.342e-05	1.243e-06	3.14	113.68
FALSE	High	[K].EEPVSEEGEEDEEQEAEEEPMDTSPSGLHSK.[L]	1xOxidation [M21]; 2xPhospho [S5(100); T/S]	2.85327e-05	3.14791e-05	1	1	1	Q9NVU0	Q9NVU0 [499-529]	Q9NVU0 2xPhospho [S503(100); T/S]	0	3635.33	328351		High	High	3.342e-05	1.982e-05	3.36	66.47
FALSE	High	[K].EEPVSEEGEEDEEQEAEEEPMDTSPSGLHSK.[L]	1xDeamidated [Q14]; 1xOxidation [M21]; 1xPhospho [S24(99.6)]	3.99525e-11	3.14791e-05	1	1	1	Q9NVU0	Q9NVU0 [499-529]	Q9NVU0 1xPhospho [S522(99.6)]	0	3556.35		No Quan Values	High	High	3.342e-05	5.718e-11	5.43
FALSE	High	[K].EEPVSEEGEEDEEQEAEEEPMDTSPSGLHSK.[L]	1xOxidation [M21]; 1xPhospho [S5(100)]	1.48378e-14	3.14791e-05	1	1	4	Q9NVU0	Q9NVU0 [499-529]	Q9NVU0 1xPhospho [S503(100)]	0	3555.36	1.38865e+07		High	High	3.342e-05	3.242e-14	6.08	65.12
FALSE	High	[K].EEPVSEEGEEDEEQEAEEEPMDTSPSGLHSK.[L]	1xPhospho [S5(100)]	1.5044e-15	3.14791e-05	1	1	1	Q9NVU0	Q9NVU0 [499-529]	Q9NVU0 1xPhospho [S503(100)]	0	3539.37	3.08514e+06		High	High	3.342e-05	3.718e-15	6.8	74.45
FALSE	High	[K].EEPVSSGPEEAVGK.[S]	2xPhospho [S5(100); S6(100)]	2.94203e-05	3.14791e-05	1	1	11	O00567	O00567 [565-578]	O00567 2xPhospho [S569(100); S570(100)]	0	1574.6	4.25795e+07		High	High	3.342e-05	2.043e-05	3.91	58.53
FALSE	High	[K].EEPVSSGPEEAVGK.[S]	1xPhospho [S]	7.94812e-06	3.14791e-05	1	1	7	O00567	O00567 [565-578]		0	1494.64	55484433		High	High	3.342e-05	5.92e-06	2.99	52.91
FALSE	High	[K].EEPVTPTSGGGPMSPQDDEAEEESDNELSSGTGDVSK.[D]	2xDeamidated [Q16; N26]; 1xOxidation [M13]; 1xPhospho [S24(100)]	6.84316e-06	3.14791e-05	1	1	1	Q5R372	Q5R372 [467-503]	Q5R372 1xPhospho [S490(100)]	0	3862.5		No Quan Values	High	High	3.342e-05	5.131e-06	3.83
FALSE	High	[K].EEQAASAAAEDTCDVGVSSDDDKGAQAARGSSNASLK.[E]	1xCarbamidomethyl [C13]; 1xDeamidated [Q26]; 1xPhospho [S/T]	0.00430906	0.000345759	1	1	1	Q92539	Q92539 [169-205]		2	3749.57		No Quan Values	High	High	0.0002312	0.002176	3.03
FALSE	High	[K].EEQHGISVTGLQSPDRDLGLESTLISSKPQSHSLSTSGK.[S]	1xPhospho [S/T]	3.21326e-08	3.14791e-05	1	1	1	Q9NZN5	Q9NZN5 [1164-1202]		1	4186.03	1.54751e+06		High	High	3.342e-05	3.214e-08	4.7	101.07
FALSE	High	[K].EERPEGSPTLFK.[R]	1xPhospho [S7(99.6)]	0.0351171	0.00145056	1	1	1	Q7Z5J4	Q7Z5J4 [1260-1271]	Q7Z5J4 1xPhospho [S1266(99.6)]	0	1469.67	981663		High	High	0.0008463	0.01567	2.7	63.54
FALSE	High	[K].EERSPQTLAPVGEDAMK.[T]	1xDeamidated [Q6]; 1xOxidation [M16]; 1xPhospho [S4(100)]	1.27262e-05	3.14791e-05	1	1	1	Q92797	Q92797 [1240-1256]	Q92797 1xPhospho [S1243(100)]	1	1954.85	1.91993e+06		High	High	3.342e-05	9.228e-06	3.41	59.37
FALSE	High	[K].EERSPQTLAPVGEDAMK.[T]	1xOxidation [M16]; 1xPhospho [S4(100)]	1.66382e-05	3.14791e-05	1	1	1	Q92797	Q92797 [1240-1256]	Q92797 1xPhospho [S1243(100)]	1	1953.86	22329120		High	High	3.342e-05	1.192e-05	3.64	55.93
FALSE	High	[K].EERSPQTLAPVGEDAMKTPSPAAEDAR.[E]	1xOxidation [M16]; 3xPhospho [S4(100); T7(98.6); S20(98.6)]	0.091994	0.00315496	1	1	1	Q92797	Q92797 [1240-1266]	Q92797 3xPhospho [S1243(100); T1246(98.6); S1259(98.6)]	2	3109.26	2.04568e+06		High	High	0.00185	0.04181	2.38	68.29
FALSE	High	[K].EESAEELQAAEHPDEVEDPK.[N]	1xDeamidated [Q8]; 1xPhospho [S3(100)]	9.94251e-09	3.14791e-05	1	1	4	O00193	O00193 [145-164]	O00193 1xPhospho [S147(100)]	0	2332.93	41209544		High	High	3.342e-05	1.06e-08	4.22	70.88
FALSE	High	[K].EESAEELQAAEHPDEVEDPK.[N]	1xPhospho [S3(100)]	1.20185e-08	3.14791e-05	1	1	9	O00193	O00193 [145-164]	O00193 1xPhospho [S147(100)]	0	2331.95	480390492		High	High	3.342e-05	1.266e-08	4.8	67.86
FALSE	High	[K].EESAEELQAAEHPDEVEDPKNKK.[D]	2xDeamidated [Q8; N21]; 1xPhospho [S3(100)]	7.96488e-07	3.14791e-05	1	1	1	O00193	O00193 [145-167]	O00193 1xPhospho [S147(100)]	2	2704.15		No Quan Values	High	High	3.342e-05	6.7e-07	3.51
FALSE	High	[K].EESDDEAAVEEEEEEK.[K]	1xPhospho [S3(100)]	0.00111636	0.00019834	1	1	2	P14625	P14625 [304-319]	P14625 1xPhospho [S306(100)]	0	1946.69	6925216		High	High	0.0001516	0.0006296	2.05	50.61
FALSE	High	[K].EESDEEEEDDEESGR.[L]	1xPhospho [S3(100)]	2.90366e-05	3.14791e-05	1	1	3	Q96EV2	Q96EV2 [203-217]	Q96EV2 1xPhospho [S205(100)]	0	1863.59	1.93292e+06		High	High	3.342e-05	2.016e-05	3.52	23.81
FALSE	High	[K].EESDWPASGSSSPLRGESAADSDGWDSAPSDLR.[T]	1xPhospho [S12(99.5)]	2.02231e-08	3.14791e-05	1	1	1	Q9BUL5	Q9BUL5 [53-85]	Q9BUL5 1xPhospho [S64(99.5)]	1	3501.44	1.23228e+06		High	High	3.342e-05	2.077e-08	3.4	99.73
FALSE	High	[K].EESSELEQPFAQDTSSVGPDR.[K]	1xDeamidated [Q8]; 1xPhospho [S/T]	5.85778e-05	3.14791e-05	2	2	1	Q15424; Q14151	Q15424 [232-252]; Q14151 [231-251]		0	2388.97		No Quan Values	High	High	3.342e-05	3.926e-05	3.22
FALSE	High	[K].EESSELEQPFAQDTSSVGPDR.[K]	1xPhospho [S/T]	5.12813e-08	3.14791e-05	2	2	3	Q15424; Q14151	Q15424 [232-252]; Q14151 [231-251]		0	2387.99	9.46534e+06	Shared	High	High	3.342e-05	4.995e-08	3.87	90.75
FALSE	High	[K].EESSELEQPFAQDTSSVGPDRK.[L]	1xDeamidated [Q12]; 1xPhospho [S/T]	5.49945e-07	3.14791e-05	2	2	1	Q15424; Q14151	Q15424 [232-253]; Q14151 [231-252]		1	2517.07	318560	Shared	High	High	3.342e-05	4.729e-07	3.98	84.41
FALSE	High	[K].EESSELEQPFAQDTSSVGPDRK.[L]	1xPhospho [S3(99.7)]	1.29766e-11	3.14791e-05	2	2	4	Q15424; Q14151	Q15424 [232-253]; Q14151 [231-252]	Q15424 1xPhospho [S234(99.7)]; Q14151 1xPhospho [S233(99.7)]	1	2516.08	1.14393e+07	Shared	High	High	3.342e-05	1.973e-11	4.88	82.76
FALSE	High	[K].EETNGPSNQKPVKSPDNSIK.[M]	1xPhospho [S14(100)]	0.000180516	7.57875e-05	1	1	3	Q9UKL0	Q9UKL0 [447-466]	Q9UKL0 1xPhospho [S460(100)]	1	2249.04	3.33247e+07		High	High	5.798e-05	0.0001145	2.93	34.73
FALSE	High	[K].EETNGPSNQKPVKSPDNSIK.[M]	1xDeamidated [N/Q]; 1xPhospho [S14(99.2)]	0.000186608	7.57875e-05	1	1	3	Q9UKL0	Q9UKL0 [447-466]	Q9UKL0 1xPhospho [S460(99.2)]	1	2250.03	2.24868e+06		High	High	5.798e-05	0.0001184	3.84	35.13
FALSE	High	[K].EETPPPVEPEEEEDTEDAGLDDWEAMASDEETEK.[V]	1xOxidation [M26]; 1xPhospho [S28(100)]	4.05931e-08	3.14791e-05	1	1	2	O60841	O60841 [484-517]	O60841 1xPhospho [S511(100)]	0	3944.51	11927909		High	High	3.342e-05	4.014e-08	6.56	99.84
FALSE	High	[K].EFGDGSDENEMEEHELK.[D]	1xOxidation [M11]; 1xPhospho [S6(100)]	2.28201e-05	3.14791e-05	1	1	1	Q5F1R6	Q5F1R6 [278-294]	Q5F1R6 1xPhospho [S283(100)]	0	2090.75	8117819		High	High	3.342e-05	1.609e-05	3.22	53.14
FALSE	High	[K].EFGDGSDENEMEEHELK.[D]	1xPhospho [S6(100)]	0.00015929	3.14791e-05	1	1	1	Q5F1R6	Q5F1R6 [278-294]	Q5F1R6 1xPhospho [S283(100)]	0	2074.76	2.27292e+06		High	High	3.342e-05	0.0001016	3.34	70
FALSE	High	[K].EFGYDSPHDLDSD.[-]	1xPhospho [S12(100)]	0.00222161	0.000235683	1	1	1	Q96CW6	Q96CW6 [297-309]	Q96CW6 1xPhospho [S308(100)]	0	1576.55	1.61685e+06		High	High	0.0001715	0.001181	2.65	77.11
FALSE	High	[K].EFMDTTGERSPSPLTGK.[V]	1xOxidation [M3]; 2xPhospho [S10(98.9); S12(100)]	0.00437978	0.000345759	1	1	1	Q9P2F8	Q9P2F8 [1641-1657]	Q9P2F8 2xPhospho [S1650(98.9); S1652(100)]	1	2028.8	332843		High	High	0.0002312	0.002209	2.53	59.87
FALSE	High	[K].EGAASPAPETPQPTSPETSPK.[E]	2xPhospho [S19(99.6); S/T]	9.09133e-07	3.14791e-05	1	1	1	Q9Y3X0	Q9Y3X0 [372-392]	Q9Y3X0 2xPhospho [S390(99.6); S/T]	0	2238.92	4.60527e+06		High	High	3.342e-05	7.592e-07	4.98	55.63
FALSE	High	[K].EGAASPAPETPQPTSPETSPK.[E]	1xDeamidated [Q12]; 1xPhospho [S15(99.3)]	6.07605e-06	3.14791e-05	1	1	1	Q9Y3X0	Q9Y3X0 [372-392]	Q9Y3X0 1xPhospho [S386(99.3)]	0	2159.94		No Quan Values	High	High	3.342e-05	4.599e-06	4.38
FALSE	High	[K].EGAASPAPETPQPTSPETSPK.[E]	1xPhospho [S/T]	1.82456e-06	3.14791e-05	1	1	2	Q9Y3X0	Q9Y3X0 [372-392]		0	2158.95	6498926		High	High	3.342e-05	1.472e-06	4.98	54.65
FALSE	High	[K].EGAASPAPETPQPTSPETSPK.[E]	3xPhospho [T10(100); T/S]	0.00212797	0.000235683	1	1	1	Q9Y3X0	Q9Y3X0 [372-392]	Q9Y3X0 3xPhospho [T381(100); T/S]	0	2318.89		No Quan Values	High	High	0.0001715	0.001136	3.13
FALSE	High	[K].EGALSRVSDESLSK.[V]	1xPhospho [S]	0.00097344	0.000118178	1	1	1	Q08357	Q08357 [249-262]		1	1557.72	1.02945e+06		High	High	0.000108	0.0005546	2.95	54.38
FALSE	High	[K].EGDVDVSDSDDEDDNLPANFDTCHR.[A]	1xCarbamidomethyl [C23]; 2xPhospho [S7(100); S9(100)]	1.86906e-09	3.14791e-05	1	1	1	Q9NYV6	Q9NYV6 [164-188]	Q9NYV6 2xPhospho [S170(100); S172(100)]	0	2997.04	3794001		High	High	3.342e-05	2.174e-09	5.44	86.16
FALSE	High	[K].EGDVEEPTDDSLPTTGDAGGREPMEEK.[L]	1xOxidation [M24]; 1xPhospho [T/S]	0.141387	0.00480896	1	1	1	Q9UKN8	Q9UKN8 [642-668]		1	2957.19	1.33196e+06		High	High	0.002837	0.06602	2.9	64.13
FALSE	High	[K].EGEDGDQPTTPPKPLK.[T]	1xPhospho [T10(100)]	4.12894e-07	3.14791e-05	1	1	6	P18858	P18858 [174-189]	P18858 1xPhospho [T183(100)]	0	1788.81	7899117		High	High	3.342e-05	3.6e-07	3.67	49.38
FALSE	High	[K].EGEDGDQPTTPPKPLK.[T]	1xDeamidated [Q7]; 1xPhospho [T10(100)]	0.00815708	0.000457524	1	1	2	P18858	P18858 [174-189]	P18858 1xPhospho [T183(100)]	0	1789.79	633256		High	High	0.0002935	0.003919	2.58	52.97
FALSE	High	[K].EGEEPTVYSDEEEPK.[D]	1xPhospho [S9(100)]	1.98576e-07	3.14791e-05	1	1	6	O00264	O00264 [173-187]	O00264 1xPhospho [S181(100)]	0	1817.7	6.54571e+07		High	High	3.342e-05	1.804e-07	3.89	55.55
FALSE	High	[K].EGEEPTVYSDEEEPKDESAR.[K]	1xPhospho [S9(100)]	1.06694e-08	3.14791e-05	1	1	4	O00264	O00264 [173-192]	O00264 1xPhospho [S181(100)]	1	2375.94	3.20161e+07		High	High	3.342e-05	1.133e-08	4.31	51.46
FALSE	High	[K].EGEEPTVYSDEEEPKDESARK.[N]	1xPhospho [S9(99.2)]	0.00192696	0.00019834	1	1	1	O00264	O00264 [173-193]	O00264 1xPhospho [S181(99.2)]	2	2504.03	191613		High	High	0.0001516	0.001035	2.02	44.78
FALSE	High	[K].EGEETEGSEEDDKENDK.[T]	1xPhospho [S8(100)]	3.05584e-06	3.14791e-05	1	1	2	P49321	P49321 [473-489]	P49321 1xPhospho [S480(100)]	1	2019.72	604417		High	High	3.342e-05	2.395e-06	4.29	18.19
FALSE	High	[K].EGEETEGSEEDDKENDK.[T]	1xDeamidated [N15]; 1xPhospho [S8(100)]	0.0109483	0.000571847	1	1	1	P49321	P49321 [473-489]	P49321 1xPhospho [S480(100)]	1	2020.7	178326		High	High	0.0003579	0.005139	2.48	18.68
FALSE	High	[K].EGEETEGSEEDDKENDKTEEMPNDSVLENK.[S]	1xDeamidated [N]; 1xOxidation [M21]; 1xPhospho [T/S]	3.41362e-05	3.14791e-05	1	1	2	P49321	P49321 [473-502]		2	3523.36	1.08726e+06		High	High	3.342e-05	2.357e-05	1.4	51.86
FALSE	High	[K].EGEETEGSEEDDKENDKTEEMPNDSVLENK.[S]	1xOxidation [M21]; 1xPhospho [T/S]	3.52286e-07	3.14791e-05	1	1	2	P49321	P49321 [473-502]		2	3522.37	6.6571e+06		High	High	3.342e-05	3.103e-07	4.48	50.68
FALSE	High	[K].EGEETEGSEEDDKENDKTEEMPNDSVLENK.[S]	1xPhospho [T5(99.5)]	1.67796e-06	3.14791e-05	1	1	1	P49321	P49321 [473-502]	P49321 1xPhospho [T477(99.5)]	2	3506.38	600257		High	High	3.342e-05	1.356e-06	3.74	63.53
FALSE	High	[K].EGEETEGSEEDDKENDKTEEMPNDSVLENK.[S]	1xOxidation [M21]; 2xPhospho [T5(100); S8(99.3)]	0.000193694	7.57875e-05	1	1	2	P49321	P49321 [473-502]	P49321 2xPhospho [T477(100); S480(99.3)]	2	3602.34	1.85364e+06		High	High	5.798e-05	0.0001223	3.62	54.19
FALSE	High	[K].EGFGLSENPFASLSPDEQK.[D]	1xPhospho [S14(100)]	1.7874e-08	3.14791e-05	1	1	1	O15504	O15504 [93-111]	O15504 1xPhospho [S106(100)]	0	2131.92	662026		High	High	3.342e-05	1.841e-08	4.37	121.27
FALSE	High	[K].EGGGDSSASSPTEEEQEQGEIGACSDEGTAQEGK.[A]	1xCarbamidomethyl [C24]; 2xDeamidated [Q16; Q18]; 1xPhospho [S/T]	1.17564e-08	3.14791e-05	1	1	1	P49006	P49006 [111-144]		0	3495.3		No Quan Values	High	High	3.342e-05	1.243e-08	4.27
FALSE	High	[K].EGGGDSSASSPTEEEQEQGEIGACSDEGTAQEGK.[A]	1xCarbamidomethyl [C24]; 1xDeamidated [Q18]; 1xPhospho [S6(98.8)]	2.1631e-10	3.14791e-05	1	1	2	P49006	P49006 [111-144]	P49006 1xPhospho [S116(98.8)]	0	3494.32	2595568		High	High	3.342e-05	2.827e-10	4.41	56.19
FALSE	High	[K].EGGGDSSASSPTEEEQEQGEIGACSDEGTAQEGK.[A]	1xCarbamidomethyl [C24]; 1xPhospho [S25(100)]	2.50628e-13	3.14791e-05	1	1	4	P49006	P49006 [111-144]	P49006 1xPhospho [S135(100)]	0	3493.33	8.46632e+06		High	High	3.342e-05	4.703e-13	7.26	53.46
FALSE	High	[K].EGHSLDGACIPRSPWKPGTLR.[D]	1xCarbamidomethyl [C9]; 1xPhospho [S/T]	0.0155127	0.000796166	1	1	2	Q9BY89	Q9BY89 [546-566]		1	2414.14	370113		High	High	0.0004833	0.007127	1.52	84.79
FALSE	High	[K].EGHSLEMENENLVENGADSDEDDNSFLK.[Q]	2xDeamidated [N15; N24]; 1xOxidation [M7]; 1xPhospho [S19(100)]	4.78706e-11	3.14791e-05	1	1	2	Q9UHB6	Q9UHB6 [668-695]	Q9UHB6 1xPhospho [S686(100)]	0	3235.24		No Quan Values	High	High	3.342e-05	6.791e-11	5.73
FALSE	High	[K].EGHSLEMENENLVENGADSDEDDNSFLK.[Q]	1xDeamidated [N]; 1xOxidation [M7]; 1xPhospho [S19(100)]	3.04474e-14	3.14791e-05	1	1	7	Q9UHB6	Q9UHB6 [668-695]	Q9UHB6 1xPhospho [S686(100)]	0	3234.26	45915787		High	High	3.342e-05	6.403e-14	7.47	91.07
FALSE	High	[K].EGHSLEMENENLVENGADSDEDDNSFLK.[Q]	1xDeamidated [N15]; 1xPhospho [S19(100)]	1.99154e-12	3.14791e-05	1	1	2	Q9UHB6	Q9UHB6 [668-695]	Q9UHB6 1xPhospho [S686(100)]	0	3218.26	3.10314e+06		High	High	3.342e-05	3.339e-12	6.93	100.12
FALSE	High	[K].EGHSLEMENENLVENGADSDEDDNSFLK.[Q]	1xPhospho [S19(100)]	7.16729e-15	3.14791e-05	1	1	1	Q9UHB6	Q9UHB6 [668-695]	Q9UHB6 1xPhospho [S686(100)]	0	3217.28	2.8754e+06		High	High	3.342e-05	1.629e-14	7.78	98.42
FALSE	High	[K].EGHSPEGSTVTYHLLGPQEEGEGVVDVK.[G]	1xDeamidated [Q18]; 1xPhospho [S4(100)]	2.11349e-08	3.14791e-05	1	1	1	O75381	O75381 [279-306]	O75381 1xPhospho [S282(100)]	0	3031.36		No Quan Values	High	High	3.342e-05	2.16e-08	5.85
FALSE	High	[K].EGHSPEGSTVTYHLLGPQEEGEGVVDVK.[G]	1xPhospho [S/T/Y]	2.41925e-06	3.14791e-05	1	1	4	O75381	O75381 [279-306]		0	3030.37	7.6866e+06		High	High	3.342e-05	1.922e-06	5.5	95.37
FALSE	High	[K].EGITGPPADSSKPIGPDDAIDALSSDFTCGSPTAAGK.[K]	1xCarbamidomethyl [C29]; 1xPhospho [S31(99.6)]	3.90587e-10	3.14791e-05	1	1	1	P20810	P20810 [213-249]	P20810 1xPhospho [S243(99.6)]	0	3682.65	475426		High	High	3.342e-05	4.943e-10	5.25	119.28
FALSE	High	[K].EGLSGDALSSPSAPEPVVGTPDDKLDADYIK.[R]	1xPhospho [T20(100)]	2.16435e-11	3.14791e-05	1	1	1	Q92503	Q92503 [215-245]	Q92503 1xPhospho [T234(100)]	1	3223.49	996685		High	High	3.342e-05	3.204e-11	5.96	106.09
FALSE	High	[K].EGMNPSYDEYADSDEDQHDAYLER.[M]	1xPhospho [S13(100)]	5.14295e-13	3.14791e-05	1	1	2	Q08945	Q08945 [432-455]	Q08945 1xPhospho [S444(100)]	0	2929.08	16597586		High	High	3.342e-05	9.284e-13	6.56	80.27
FALSE	High	[K].EGMNPSYDEYADSDEDQHDAYLER.[M]	1xDeamidated [Q17]; 1xPhospho [S13(100)]	6.26466e-11	3.14791e-05	1	1	1	Q08945	Q08945 [432-455]	Q08945 1xPhospho [S444(100)]	0	2930.06	3.7466e+06		High	High	3.342e-05	8.739e-11	6.47	81.66
FALSE	High	[K].EGMNPSYDEYADSDEDQHDAYLER.[M]	2xDeamidated [N4; Q17]; 1xOxidation [M3]; 1xPhospho [S13(100)]	4.28734e-11	3.14791e-05	1	1	1	Q08945	Q08945 [432-455]	Q08945 1xPhospho [S444(100)]	0	2947.04		No Quan Values	High	High	3.342e-05	6.103e-11	4.68
FALSE	High	[K].EGMNPSYDEYADSDEDQHDAYLER.[M]	1xDeamidated [Q/N]; 1xOxidation [M3]; 1xPhospho [S13(100)]	7.41185e-12	3.14791e-05	1	1	2	Q08945	Q08945 [432-455]	Q08945 1xPhospho [S444(100)]	0	2946.06	11753200		High	High	3.342e-05	1.162e-11	6.16	73.91
FALSE	High	[K].EGMNPSYDEYADSDEDQHDAYLER.[M]	1xOxidation [M3]; 1xPhospho [S13(100)]	1.47555e-12	3.14791e-05	1	1	5	Q08945	Q08945 [432-455]	Q08945 1xPhospho [S444(100)]	0	2945.07	9.6531e+07		High	High	3.342e-05	2.514e-12	6.17	72.46
FALSE	High	[K].EGPEPPEEVPPPTTPPVPK.[V]	1xPhospho [T]	7.67309e-06	3.14791e-05	1	1	2	P48634	P48634 [597-615]		0	2073.98	4355363		High	High	3.342e-05	5.722e-06	3.72	88.86
FALSE	High	[K].EGPGALGGEPSPPTHSPSR.[R]	2xPhospho [S11(100); S/T]	0.000107034	3.14791e-05	1	1	1	A5PL33	A5PL33 [167-185]	A5PL33 2xPhospho [S177(100); S/T]	0	1989.81	397597		High	High	3.342e-05	6.957e-05	3.98	59.63
FALSE	High	[K].EGPGALGGEPSPPTHSPSR.[R]	1xPhospho [S16(99.2)]	2.1498e-07	3.14791e-05	1	1	2	A5PL33	A5PL33 [167-185]	A5PL33 1xPhospho [S182(99.2)]	0	1909.84	1.28733e+06		High	High	3.342e-05	1.941e-07	4.38	55.19
FALSE	High	[K].EGPSGSGDSQLSASSR.[S]	1xPhospho [S6(100)]	9.23107e-06	3.14791e-05	1	1	1	Q12789	Q12789 [743-758]	Q12789 1xPhospho [S748(100)]	0	1601.64	999444		High	High	3.342e-05	6.817e-06	2.78	36.75
FALSE	High	[K].EGSEFSFSDGEVAEK.[A]	1xPhospho [S8(100)]	4.10539e-06	3.14791e-05	1	1	1	Q9BVS4	Q9BVS4 [330-344]	Q9BVS4 1xPhospho [S337(100)]	0	1697.66	4.7427e+06		High	High	3.342e-05	3.164e-06	4.07	87.56
FALSE	High	[K].EGSLGDELLPLGYSEPEQQEGASAGAPSPTLELASR.[S]	1xPhospho [S28(100)]	2.373e-10	3.14791e-05	1	1	1	Q96CX2	Q96CX2 [149-184]	Q96CX2 1xPhospho [S176(100)]	0	3735.73		No Quan Values	High	High	3.342e-05	3.086e-10	5.41
FALSE	High	[K].EGSSEKEEGEQEEGETEAEAEGEEAEAK.[E]	1xPhospho [S/T]	1.0069e-07	3.14791e-05	1	1	1	P07197	P07197 [556-583]		1	3077.18	471269		High	High	3.342e-05	9.456e-08	4.04	58.4
FALSE	High	[K].EGSSRPVWSDDDWLK.[K]	1xPhospho [S9(100)]	0.0031747	0.000312341	1	1	2	Q9UNP9	Q9UNP9 [89-103]	Q9UNP9 1xPhospho [S97(100)]	0	1856.79	1.47455e+06		High	High	0.0002137	0.001641	2.38	102.5
FALSE	High	[K].EGTGQQERESPRPLQLPGAEGPAISDGEEGGGEPGAGGGAAGAAGAGR.[R]	2xPhospho [S10(100); S25(100)]	5.7424e-13	3.14791e-05	1	1	1	Q6PKG0	Q6PKG0 [66-113]	Q6PKG0 2xPhospho [S75(100); S90(100)]	1	4573	2.63216e+06		High	High	3.342e-05	1.032e-12	4.75	90.86
FALSE	High	[K].EGTGQQERESPRPLQLPGAEGPAISDGEEGGGEPGAGGGAAGAAGAGR.[R]	1xPhospho [S10(99.3)]	1.52765e-11	3.14791e-05	1	1	1	Q6PKG0	Q6PKG0 [66-113]	Q6PKG0 1xPhospho [S75(99.3)]	1	4493.03	2.18661e+06		High	High	3.342e-05	2.3e-11	5.56	88.13
FALSE	High	[K].EGTLTQVPLAPPPPGAPPSPAPAR.[F]	1xPhospho [S19(100)]	1.22324e-08	3.14791e-05	1	1	2	P48634	P48634 [1129-1152]	P48634 1xPhospho [S1147(100)]	0	2398.22	3.39782e+06		High	High	3.342e-05	1.288e-08	4.87	102.21
FALSE	High	[K].EGVIEAGAFQGSPAPPLPSVMSPSR.[V]	1xOxidation [M21]; 1xPhospho [S]	4.39188e-07	3.14791e-05	1	1	2	P53367	P53367 [58-82]		0	2577.21	5313304		High	High	3.342e-05	3.817e-07	4.21	111.13
FALSE	High	[K].EGVIEAGAFQGSPAPPLPSVMSPSR.[V]	1xDeamidated [Q10]; 1xPhospho [S]	0.168364	0.00545981	1	1	1	P53367	P53367 [58-82]		0	2562.19	1.52889e+06		High	High	0.003192	0.08005	2.19	120.74
FALSE	High	[K].EGVIEPDTDAPQEMGDENAEITEEVMDQANDK.[K]	2xDeamidated [N18; N30]; 1xPhospho [T22(100)]	0.0144102	0.000758545	1	1	1	Q8IZP2	Q8IZP2 [82-113]	Q8IZP2 1xPhospho [T103(100)]	0	3601.42		No Quan Values	High	High	0.0004622	0.00667	3.76
FALSE	High	[K].EGVIEPDTDAPQEMGDENAEITEEVMDQANDKK.[V]	2xDeamidated [Q/N]; 1xPhospho [T22(100)]	1.70076e-05	3.14791e-05	1	1	4	Q8IZP2	Q8IZP2 [82-114]	Q8IZP2 1xPhospho [T103(100)]	1	3729.52		No Quan Values	High	High	3.342e-05	1.217e-05	4.27
FALSE	High	[K].EHAPLASPVENK.[E]	1xPhospho [S7(100)]	7.7255e-05	3.14791e-05	1	1	2	Q9ULJ3	Q9ULJ3 [708-719]	Q9ULJ3 1xPhospho [S714(100)]	0	1371.63	1004280		High	High	3.342e-05	5.103e-05	3.31	44.21
FALSE	High	[K].EHHPEEGSSGSEVEEIPETPCESQGEELK.[E]	1xCarbamidomethyl [C21]; 3xPhospho [S8(100); S9(100); S11(100)]	1.69331e-05	3.14791e-05	1	1	3	Q12888	Q12888 [652-680]	Q12888 3xPhospho [S659(100); S660(100); S662(100)]	0	3476.28	3.17236e+06		High	High	3.342e-05	1.214e-05	3.95	79.41
FALSE	High	[K].EHHPEEGSSGSEVEEIPETPCESQGEELK.[E]	1xCarbamidomethyl [C21]; 1xDeamidated [Q24]; 3xPhospho [S8(100); S9(100); S11(100)]	0.170142	0.00545981	1	1	1	Q12888	Q12888 [652-680]	Q12888 3xPhospho [S659(100); S660(100); S662(100)]	0	3477.26		No Quan Values	High	High	0.003192	0.08107	2.49
FALSE	High	[K].EHPGAEDASDEQNSQSSMEHSMNSSEK.[V]	2xOxidation [M18; M22]; 1xPhospho [S9(100)]	1.26704e-05	3.14791e-05	1	1	1	Q4VC05	Q4VC05 [141-167]	Q4VC05 1xPhospho [S149(100)]	0	3060.11	709916		High	High	3.342e-05	9.195e-06	4.17	21.64
FALSE	High	[K].EHPGAEDASDEQNSQSSMEHSMNSSEK.[V]	1xDeamidated [N]; 2xOxidation [M18; M22]; 1xPhospho [S14(98.7)]	0.000216522	7.57875e-05	1	1	2	Q4VC05	Q4VC05 [141-167]	Q4VC05 1xPhospho [S154(98.7)]	0	3061.09	165653		High	High	5.798e-05	0.0001363	2.57	22.28
FALSE	High	[K].EHPGAEDASDEQNSQSSMEHSMNSSEK.[V]	2xOxidation [M18; M22]; 2xPhospho [S24(94.8); S25(94.8)]	0.00141334	0.00019834	1	1	2	Q4VC05	Q4VC05 [141-167]	Q4VC05 2xPhospho [S164(94.8); S165(94.8)]	0	3140.08	442690		High	High	0.0001516	0.0007814	3.27	22.08
FALSE	High	[K].EHQEMDEGSQSLEK.[L]	1xOxidation [M5]; 1xPhospho [S11(100)]	3.67717e-06	3.14791e-05	1	1	4	Q8WYP5	Q8WYP5 [1287-1300]	Q8WYP5 1xPhospho [S1297(100)]	0	1742.66	1.16425e+06		High	High	3.342e-05	2.851e-06	3.62	23.71
FALSE	High	[K].EHQTSAYSPPR.[A]	1xPhospho [S8(100)]	0.000216522	7.57875e-05	1	1	2	Q96K21	Q96K21 [456-466]	Q96K21 1xPhospho [S463(100)]	0	1352.56		No Quan Values	High	High	5.798e-05	0.0001362	3.37
FALSE	High	[K].EHSLQVSPSLEK.[G]	1xPhospho [S7(100)]	0.000449594	7.57875e-05	1	1	1	O95235	O95235 [526-537]	O95235 1xPhospho [S532(100)]	0	1433.67	2.18549e+06		High	High	5.798e-05	0.0002724	3.22	60.03
FALSE	High	[K].EHYPVSSPSSPSPPAQPGGVSR.[N]	2xPhospho [S10(100); S12(100)]	3.17948e-06	3.14791e-05	1	1	5	O75179	O75179 [2036-2057]	O75179 2xPhospho [S2045(100); S2047(100)]	0	2380	1.1119e+07		High	High	3.342e-05	2.483e-06	4.76	65.36
FALSE	High	[K].EHYPVSSPSSPSPPAQPGGVSR.[N]	1xPhospho [S/Y]	2.37384e-05	3.14791e-05	1	1	6	O75179	O75179 [2036-2057]		0	2300.03	1.67576e+06		High	High	3.342e-05	1.666e-05	2.85	62.66
FALSE	High	[K].EHYPVSSPSSPSPPAQPGGVSR.[N]	3xPhospho [S10(99); S12(100); S/Y]	0.000238974	7.57875e-05	1	1	4	O75179	O75179 [2036-2057]	O75179 3xPhospho [S2045(99); S2047(100); S/Y]	0	2459.97	870994		High	High	5.798e-05	0.0001497	2.03	66.31
FALSE	High	[K].EHYPVSSPSSPSPPAQPGGVSR.[N]	1xDeamidated [Q16]; 1xPhospho [S/Y]	0.00166956	0.00019834	1	1	1	O75179	O75179 [2036-2057]		0	2301.02	278814		High	High	0.0001516	0.0009076	2.6	64.84
FALSE	High	[K].EIAATCSGTEWGQSSGAASPGLFQAGHR.[R]	1xCarbamidomethyl [C6]; 1xPhospho [S19(100)]	6.51455e-10	3.14791e-05	1	1	1	P49757	P49757 [407-434]	P49757 1xPhospho [S425(100)]	0	2913.26	3.30559e+06		High	High	3.342e-05	8.025e-10	7.84	94.61
FALSE	High	[K].EIAIVHSDAEK.[E]	1xPhospho [S7(100)]	2.80375e-05	3.14791e-05	1	1	3	Q9H307	Q9H307 [341-351]	Q9H307 1xPhospho [S347(100)]	0	1291.59	86124440		High	High	3.342e-05	1.951e-05	3.7	48.18
FALSE	High	[K].EIAIVHSDAEKEQEEEEQK.[Q]	1xPhospho [S7(100)]	9.18379e-09	3.14791e-05	1	1	2	Q9H307	Q9H307 [341-359]	Q9H307 1xPhospho [S347(100)]	1	2321.02	2.23953e+06		High	High	3.342e-05	9.815e-09	5.35	51.88
FALSE	High	[K].EIESEIDSEEELINK.[K]	1xPhospho [S8(100)]	0.000686182	0.000118178	1	1	1	Q14566	Q14566 [755-769]	Q14566 1xPhospho [S762(100)]	0	1856.8	421310		High	High	0.000108	0.000402	3.1	91.48
FALSE	High	[K].EILSPVDIIDR.[N]	1xPhospho [S4(100)]	0.0144989	0.000758545	1	1	1	O14495	O14495 [294-304]	O14495 1xPhospho [S297(100)]	0	1349.67	627432		High	High	0.0004622	0.00669	2.13	117.26
FALSE	High	[K].EILVGDVGQTVDDPYATFVK.[M]	1xPhospho [T17(99.4)]	1.92367e-06	3.14791e-05	1	1	1	P23528	P23528 [54-73]	P23528 1xPhospho [T70(99.4)]	0	2246.06	2.28333e+06		High	High	3.342e-05	1.543e-06	4.42	114.32
FALSE	High	[K].EIPEDVDMEEEKESEDSDEENDFTEK.[V]	1xOxidation [M8]; 2xPhospho [S14(100); S17(100)]	1.17578e-05	3.14791e-05	1	1	3	Q8IWA0	Q8IWA0 [766-791]	Q8IWA0 2xPhospho [S779(100); S782(100)]	1	3293.16	11376605		High	High	3.342e-05	8.583e-06	4.17	76.21
FALSE	High	[K].EIPEDVDMEEEKESEDSDEENDFTEK.[V]	2xPhospho [S14(100); S17(100)]	1.42669e-05	3.14791e-05	1	1	3	Q8IWA0	Q8IWA0 [766-791]	Q8IWA0 2xPhospho [S779(100); S782(100)]	1	3277.17	3986751		High	High	3.342e-05	1.03e-05	2.79	86.4
FALSE	High	[K].EIPEDVDMEEEKESEDSDEENDFTEK.[V]	1xDeamidated [N21]; 1xOxidation [M8]; 2xPhospho [S14(100); S17(100)]	0.00167721	0.00019834	1	1	2	Q8IWA0	Q8IWA0 [766-791]	Q8IWA0 2xPhospho [S779(100); S782(100)]	1	3294.15	1.52998e+06		High	High	0.0001516	0.0009146	2.41	73.76
FALSE	High	[K].EIPFNEDPNPNTHSSGPSTPLK.[N]	1xPhospho [T19(99.5)]	1.31666e-06	3.14791e-05	1	1	2	Q86YS7	Q86YS7 [267-288]	Q86YS7 1xPhospho [T285(99.5)]	0	2458.09	3.72482e+06		High	High	3.342e-05	1.081e-06	3.38	80.33
FALSE	High	[K].EIPFNEDPNPNTHSSGPSTPLK.[N]	1xDeamidated [N11]; 1xPhospho [S/T]	0.00112118	0.00019834	1	1	1	Q86YS7	Q86YS7 [267-288]		0	2459.08	374634		High	High	0.0001516	0.000632	2.7	83.21
FALSE	High	[K].EIPSATQSPISK.[K]	1xPhospho [S8(100)]	6.36049e-05	3.14791e-05	1	1	3	Q9BQG0	Q9BQG0 [1156-1167]	Q9BQG0 1xPhospho [S1163(100)]	0	1337.63	3.8259e+07		High	High	3.342e-05	4.251e-05	3.05	53.9
FALSE	High	[K].EIPSATQSPISK.[K]	2xPhospho [S4(100); S8(100)]	0.0396032	0.00170734	1	1	2	Q9BQG0	Q9BQG0 [1156-1167]	Q9BQG0 2xPhospho [S1159(100); S1163(100)]	0	1417.6	1.8067e+06		High	High	0.0009896	0.01767	2.23	56.61
FALSE	High	[K].EIPSATQSPISK.[K]	1xDeamidated [Q7]; 1xPhospho [S8(100)]	0.0575545	0.00223873	1	1	2	Q9BQG0	Q9BQG0 [1156-1167]	Q9BQG0 1xPhospho [S1163(100)]	0	1338.62	1.27003e+06		High	High	0.001283	0.02579	1.67	57.58
FALSE	High	[K].EIQNGNLHESDSESVPR.[D]	3xDeamidated [Q3; N4; N6]; 1xPhospho [S10(99.6)]	0.000170301	3.14791e-05	1	1	2	Q86UP2	Q86UP2 [66-82]	Q86UP2 1xPhospho [S75(99.6)]	0	1993.8	1.08387e+06		High	High	3.342e-05	0.0001084	2.62	59.86
FALSE	High	[K].EIQNGNLHESDSESVPR.[D]	2xDeamidated [N6; N/Q]; 1xPhospho [S12(99.6)]	1.30664e-05	3.14791e-05	1	1	2	Q86UP2	Q86UP2 [66-82]	Q86UP2 1xPhospho [S77(99.6)]	0	1992.82	5.61222e+06		High	High	3.342e-05	9.468e-06	4.31	55.23
FALSE	High	[K].EIQNGNLHESDSESVPR.[D]	1xDeamidated [N/Q]; 1xPhospho [S10(99.7)]	1.18097e-05	3.14791e-05	1	1	10	Q86UP2	Q86UP2 [66-82]	Q86UP2 1xPhospho [S75(99.7)]	0	1991.83	7.63663e+07		High	High	3.342e-05	8.61e-06	2.87	53.24
FALSE	High	[K].EIQNGNLHESDSESVPR.[D]	1xPhospho [S12(99.6)]	1.40183e-05	3.14791e-05	1	1	3	Q86UP2	Q86UP2 [66-82]	Q86UP2 1xPhospho [S77(99.6)]	0	1990.85	6141865		High	High	3.342e-05	1.014e-05	3.64	52.04
FALSE	High	[K].EIQNGNLHESDSESVPR.[D]	1xDeamidated [N4]; 2xPhospho [S10(100); S12(100)]	0.000253104	7.57875e-05	1	1	3	Q86UP2	Q86UP2 [66-82]	Q86UP2 2xPhospho [S75(100); S77(100)]	0	2071.8	1.65175e+06		High	High	5.798e-05	0.0001581	3.9	59.2
FALSE	High	[K].EISDDEAEEEK.[G]	1xPhospho [S3(100)]	0.000281563	7.57875e-05	1	2	24	P08238	P08238 [224-234]	P08238 1xPhospho [S226(100)]	0	1373.5	1.54268e+09		High	High	5.798e-05	0.0001749	2.46	31.7
FALSE	High	[K].EISDDEAEEEKGEK.[E]	1xPhospho [S3(100)]	0.000118552	3.14791e-05	1	2	1	P08238	P08238 [224-237]	P08238 1xPhospho [S226(100)]	1	1687.66	16263210		High	High	3.342e-05	7.668e-05	3.29	29.86
FALSE	High	[K].EISDDEAEEEKGEKEEEDK.[D]	1xPhospho [S3(100)]	3.90136e-08	3.14791e-05	1	2	6	P08238	P08238 [224-242]	P08238 1xPhospho [S226(100)]	2	2317.91	2.99843e+07		High	High	3.342e-05	3.869e-08	3.95	35.48
FALSE	High	[K].EISPGSGPGEIR.[K]	1xPhospho [S6(100)]	0.000101687	3.14791e-05	1	1	3	O43491	O43491 [713-724]	O43491 1xPhospho [S718(100)]	0	1278.57	1.31284e+07		High	High	3.342e-05	6.624e-05	2.91	59.42
FALSE	High	[K].EISPSVTK.[K]	1xPhospho [S3(100)]	0.0502511	0.001953	1	1	1	Q8N488	Q8N488 [97-104]	Q8N488 1xPhospho [S99(100)]	0	940.439	2.32622e+06		High	High	0.001125	0.0225	1.79	39.38
FALSE	High	[K].EISQDSLAAR.[D]	1xPhospho [S3(100)]	0.0112857	0.000609496	1	1	1	Q07157	Q07157 [210-219]	Q07157 1xPhospho [S212(100)]	0	1169.52	294002		High	High	0.000379	0.005298	1.01	50.21
FALSE	High	[K].EISSPARPCSFEEAMK.[A]	1xCarbamidomethyl [C9]; 1xOxidation [M15]; 1xPhospho [S3(99)]	0.00540514	0.000345759	1	1	1	O94916	O94916 [558-573]	O94916 1xPhospho [S560(99)]	0	1934.8	304686		High	High	0.0002312	0.00268	1.72	59.82
FALSE	High	[K].EISTPTHWSK.[L]	1xPhospho [T4(99.6)]	0.00575258	0.000345759	1	1	2	Q8IX12	Q8IX12 [624-633]	Q8IX12 1xPhospho [T627(99.6)]	0	1265.56	6294327		High	High	0.0002312	0.00283	2.12	56.62
FALSE	High	[K].EITALAPSTMK.[I]	1xOxidation [M10]; 1xPhospho [S/T]	0.00189125	0.00019834	2	6	1	P63267; P60709	P63267 [317-327]; P60709 [316-326]		0	1257.58	3.34942e+06	Shared	High	High	0.0001516	0.001019	2.34	61.31
FALSE	High	[K].EITTFEGCK.[I]	1xCarbamidomethyl [C8]; 1xPhospho [T]	0.116347	0.00403899	1	1	1	Q9NW13	Q9NW13 [64-72]		0	1164.46	297425		High	High	0.002396	0.05344	1.26	23.78
FALSE	High	[K].EKDDLSPQPLMTDFER.[S]	1xOxidation [M11]; 1xPhospho [S6(100)]	0.00196347	0.000235683	1	1	2	Q5THJ4	Q5THJ4 [1133-1148]	Q5THJ4 1xPhospho [S1138(100)]	1	2016.86		No Quan Values	High	High	0.0001715	0.001054	2.84
FALSE	High	[K].EKEDNSSEEEEEIEPFPEER.[E]	2xPhospho [S6(100); S7(100)]	0.000119564	3.14791e-05	1	1	2	Q4LE39	Q4LE39 [290-309]	Q4LE39 2xPhospho [S295(100); S296(100)]	1	2610.96	1.02936e+06		High	High	3.342e-05	7.719e-05	2.06	86.13
FALSE	High	[K].EKEDNSSEEEEEIEPFPEER.[E]	1xPhospho [S]	1.49746e-07	3.14791e-05	1	1	3	Q4LE39	Q4LE39 [290-309]		1	2531	3156108		High	High	3.342e-05	1.379e-07	4.71	80.15
FALSE	High	[K].EKEDNSSEEEEEIEPFPEER.[E]	1xDeamidated [N5]; 1xPhospho [S]	3.32273e-06	3.14791e-05	1	1	2	Q4LE39	Q4LE39 [290-309]		1	2531.98	357196		High	High	3.342e-05	2.597e-06	4.45	81.77
FALSE	High	[K].EKEEETKTSNGDLSDSTVSADPVVK.[-]	1xDeamidated [N10]; 1xPhospho [S9(98.8)]	2.04022e-08	3.14791e-05	1	1	1	Q2M389	Q2M389 [1149-1173]	Q2M389 1xPhospho [S1157(98.8)]	2	2746.22	1.27581e+06		High	High	3.342e-05	2.091e-08	5.79	62.26
FALSE	High	[K].EKEEKESEDKPEIEDVGSDEEEEK.[K]	2xPhospho [S7(100); S18(100)]	1.13422e-07	3.14791e-05	1	1	2	P07900	P07900 [246-269]	P07900 2xPhospho [S252(100); S263(100)]	2	2996.17	2.78616e+06		High	High	3.342e-05	1.061e-07	5.52	49.5
FALSE	High	[K].EKENGFSSPPQIK.[D]	1xDeamidated [N4]; 1xPhospho [S8(99)]	0.0677968	0.00255806	1	1	3	P11387	P11387 [105-117]	P11387 1xPhospho [S112(99)]	1	1541.69	846292		High	High	0.00148	0.03041	1.81	63.09
FALSE	High	[K].EKEPGEQASVPLSPK.[K]	1xPhospho [S13(100)]	2.70388e-07	3.14791e-05	1	1	2	P42858	P42858 [1187-1201]	P42858 1xPhospho [S1199(100)]	1	1675.79	9655360		High	High	3.342e-05	2.415e-07	4.63	55.91
FALSE	High	[K].EKEPGEQASVPLSPKK.[G]	1xPhospho [S13(100)]	6.22424e-05	3.14791e-05	1	1	2	P42858	P42858 [1187-1202]	P42858 1xPhospho [S1199(100)]	2	1803.89	2949314		High	High	3.342e-05	4.151e-05	3.98	45.56
FALSE	High	[K].EKFSFEPK.[I]	1xPhospho [S4(100)]	0.0111494	0.000571847	1	1	1	P23443	P23443 [424-431]	P23443 1xPhospho [S427(100)]	1	1091.48	1.18836e+06		High	High	0.0003579	0.005238	2.01	64.45
FALSE	High	[K].EKGPTTGEGALDLSDVHSPPKSPEGK.[T]	2xPhospho [S18(98.9); S22(98.9)]	8.47205e-07	3.14791e-05	1	1	2	O95684	O95684 [139-164]	O95684 2xPhospho [S156(98.9); S160(98.9)]	2	2793.24	4.7265e+06		High	High	3.342e-05	7.113e-07	4.4	70.45
FALSE	High	[K].EKKPGDGEVSPSTEDAPFQHSPLGK.[A]	1xPhospho [S10(100)]	1.70781e-06	3.14791e-05	1	1	2	O60318	O60318 [518-542]	O60318 1xPhospho [S527(100)]	1	2717.25	1.46886e+06		High	High	3.342e-05	1.384e-06	3.78	71.5
FALSE	High	[K].EKLQEEGGGSDEEETGSPSEDGMQSAR.[T]	1xOxidation [M23]; 1xPhospho [S10(100)]	1.3243e-08	3.14791e-05	1	1	1	Q13610	Q13610 [41-67]	Q13610 1xPhospho [S50(100)]	1	2935.14	804533		High	High	3.342e-05	1.389e-08	3.66	38.99
FALSE	High	[K].EKPEEAGHEAEERGETETDQNESQSPQEPEEGPSEDDK.[A]	1xDeamidated [Q]; 1xPhospho [S34(100)]	9.50799e-08	3.14791e-05	1	1	2	Q9NU22	Q9NU22 [4913-4950]	Q9NU22 1xPhospho [S4946(100)]	1	4334.71	852322		High	High	3.342e-05	8.968e-08	5.09	46.2
FALSE	High	[K].EKPEEAGHEAEERGETETDQNESQSPQEPEEGPSEDDK.[A]	1xPhospho [S25(100)]	4.07468e-07	3.14791e-05	1	1	2	Q9NU22	Q9NU22 [4913-4950]	Q9NU22 1xPhospho [S4937(100)]	1	4333.73	3.19998e+06		High	High	3.342e-05	3.558e-07	4.38	45.26
FALSE	High	[K].EKPEEAGHEAEERGETETDQNESQSPQEPEEGPSEDDK.[A]	2xPhospho [S34(100); T/S]	4.51312e-05	3.14791e-05	1	1	1	Q9NU22	Q9NU22 [4913-4950]	Q9NU22 2xPhospho [S4946(100); T/S]	1	4413.69	1.56958e+06		High	High	3.342e-05	3.068e-05	4.24	45.33
FALSE	High	[K].EKPELSEPSHLNGPSSDPEAAFLSR.[D]	1xPhospho [S16(99.6)]	7.50623e-11	3.14791e-05	1	1	1	Q9H4A3	Q9H4A3 [1997-2021]	Q9H4A3 1xPhospho [S2012(99.6)]	0	2774.27	14619547		High	High	3.342e-05	1.039e-10	7.39	93.13
FALSE	High	[K].EKPELSEPSHLNGPSSDPEAAFLSR.[D]	1xDeamidated [N12]; 1xPhospho [S]	8.75396e-10	3.14791e-05	1	1	4	Q9H4A3	Q9H4A3 [1997-2021]		0	2775.25	17613173		High	High	3.342e-05	1.06e-09	5.04	94.33
FALSE	High	[K].EKPVLNMRTPDTAK.[K]	1xOxidation [M7]; 1xPhospho [T9(100)]	0.111325	0.00378942	1	1	2	Q13112	Q13112 [386-399]	Q13112 1xPhospho [T394(100)]	1	1695.81	1.69427e+06		High	High	0.002258	0.05113	2.04	32.42
FALSE	High	[K].EKRTPAPEPEPCEASELPAK.[R]	1xCarbamidomethyl [C12]; 1xPhospho [T4(100)]	0.000660916	0.000118178	1	1	1	Q9ULV3	Q9ULV3 [241-260]	Q9ULV3 1xPhospho [T244(100)]	2	2316.06	524798		High	High	0.000108	0.0003879	3.18	56.53
FALSE	High	[K].EKSPPDQPAVPHPPPSTPIK.[L]	1xPhospho [S3(100)]	0.000196112	7.57875e-05	1	1	2	P35611	P35611 [598-617]	P35611 1xPhospho [S600(100)]	1	2199.08	1052087		High	High	5.798e-05	0.0001241	2.99	67.59
FALSE	High	[K].EKTPELPEPSVK.[V]	1xPhospho [T3(100)]	3.84282e-06	3.14791e-05	1	1	5	Q8IYB3	Q8IYB3 [218-229]	Q8IYB3 1xPhospho [T220(100)]	1	1433.69	6.57003e+07		High	High	3.342e-05	2.973e-06	3.09	65.78
FALSE	High	[K].EKTPSPKEEDEEPESPPEK.[K]	3xPhospho [T3(100); S5(100); S15(100)]	1.07496e-06	3.14791e-05	1	1	6	Q9H1E3	Q9H1E3 [200-218]	Q9H1E3 3xPhospho [T202(100); S204(100); S214(100)]	2	2421.9	32978902		High	High	3.342e-05	8.919e-07	5.87	40.44
FALSE	High	[K].ELAGDPEAVPESDEEPPPGEQAQK.[Q]	1xPhospho [S12(100)]	5.4907e-06	3.14791e-05	1	1	1	Q8WYB5	Q8WYB5 [1491-1514]	Q8WYB5 1xPhospho [S1502(100)]	0	2599.11	1.01009e+06		High	High	3.342e-05	4.178e-06	3.27	69.57
FALSE	High	[K].ELAGDPEAVPESDEEPPPGEQAQK.[Q]	1xDeamidated [Q23]; 1xPhospho [S12(100)]	0.143668	0.00484218	1	1	1	Q8WYB5	Q8WYB5 [1491-1514]	Q8WYB5 1xPhospho [S1502(100)]	0	2600.09		No Quan Values	High	High	0.002855	0.06694	2.78
FALSE	High	[K].ELAPAWEDTSPEQDNR.[Y]	1xPhospho [S10(100)]	0.0197289	0.000904376	1	1	1	P78559	P78559 [1666-1681]	P78559 1xPhospho [S1675(100)]	0	1937.79	850111		High	High	0.0005432	0.008952	1.91	81.06
FALSE	High	[K].ELASPVSPELR.[Q]	1xPhospho [S7(100)]	0.000352744	7.57875e-05	1	1	4	Q5T4S7	Q5T4S7 [175-185]	Q5T4S7 1xPhospho [S181(100)]	0	1277.61	9.93078e+06		High	High	5.798e-05	0.0002162	2.58	83.34
FALSE	High	[K].ELDENVEYEERESEFDIEDEDK.[S]	1xPhospho [S13(100)]	2.55478e-08	3.14791e-05	1	1	2	Q15291	Q15291 [338-359]	Q15291 1xPhospho [S350(100)]	1	2841.11	1.43977e+07		High	High	3.342e-05	2.586e-08	6.31	90.86
FALSE	High	[K].ELDFSSPGR.[S]	1xPhospho [S6(99.7)]	0.0118486	0.000609496	1	1	1	Q4AC94	Q4AC94 [1824-1832]	Q4AC94 1xPhospho [S1829(99.7)]	0	1087.45	408543		High	High	0.000379	0.005531	1.65	64.52
FALSE	High	[K].ELDQDMVTEDEDDPGSHK.[R]	1xOxidation [M6]; 1xPhospho [T8(100)]	1.1914e-05	3.14791e-05	1	1	1	Q9NRL2	Q9NRL2 [724-741]	Q9NRL2 1xPhospho [T731(100)]	0	2155.8	1.01933e+06		High	High	3.342e-05	8.68e-06	3	44.72
FALSE	High	[K].ELDQDMVTEDEDDPGSHK.[R]	1xPhospho [T8(100)]	3.12784e-05	3.14791e-05	1	1	1	Q9NRL2	Q9NRL2 [724-741]	Q9NRL2 1xPhospho [T731(100)]	0	2139.81	542491		High	High	3.342e-05	2.163e-05	3.65	58.33
FALSE	High	[K].ELDQDMVTEDEDDPGSHKR.[G]	1xPhospho [T8(100)]	1.80854e-06	3.14791e-05	1	1	1	Q9NRL2	Q9NRL2 [724-742]	Q9NRL2 1xPhospho [T731(100)]	1	2295.91	554479		High	High	3.342e-05	1.461e-06	3.6	52.13
FALSE	High	[K].ELEAERSLMSSPEDLTK.[D]	1xOxidation [M9]; 3xPhospho [S7(98.7); S/T]	0.189931	0.00576127	1	1	2	P46821	P46821 [822-838]	P46821 3xPhospho [S828(98.7); S/T]	1	2190.83	772997		High	High	0.003378	0.09135	2.1	78.91
FALSE	High	[K].ELEENDSENSEFEDDGSEK.[V]	2xPhospho [S7(100); S10(100)]	7.85983e-05	3.14791e-05	1	1	3	O43719	O43719 [591-609]	O43719 2xPhospho [S597(100); S600(100)]	0	2361.78	3.26102e+06		High	High	3.342e-05	5.191e-05	3.28	56.76
FALSE	High	[K].ELEENDSENSEFEDDGSEK.[V]	3xPhospho [S7(100); S10(100); S17(100)]	0.000323644	7.57875e-05	1	1	6	O43719	O43719 [591-609]	O43719 3xPhospho [S597(100); S600(100); S607(100)]	0	2441.75	823862		High	High	5.798e-05	0.0001993	3.29	57.48
FALSE	High	[K].ELEREESGAAESPALVTPDSEK.[S]	1xPhospho [S12(100)]	8.31228e-05	3.14791e-05	1	1	1	Q96EK9	Q96EK9 [173-194]	Q96EK9 1xPhospho [S184(100)]	1	2424.08	291388		High	High	3.342e-05	5.468e-05	3.07	64.84
FALSE	High	[K].ELESPLTPGK.[V]	1xPhospho [T7(100)]	0.000251036	7.57875e-05	1	1	1	O15014	O15014 [740-749]	O15014 1xPhospho [T746(100)]	0	1150.54	3.25354e+06		High	High	5.798e-05	0.000157	3.04	65.37
FALSE	High	[K].ELESPLTPGK.[V]	2xPhospho [S4(100); T7(100)]	0.240959	0.00755943	1	1	1	O15014	O15014 [740-749]	O15014 2xPhospho [S743(100); T746(100)]	0	1230.51	368226		High	High	0.004346	0.1191	1.54	58.53
FALSE	High	[K].ELESSEEGGSAEER.[R]	1xPhospho [S4(99.5)]	2.73106e-05	3.14791e-05	1	1	2	Q9HAS0	Q9HAS0 [15-28]	Q9HAS0 1xPhospho [S18(99.5)]	0	1588.6	5.16818e+06		High	High	3.342e-05	1.908e-05	2.88	33.52
FALSE	High	[K].ELGSTEDIYLASR.[K]	1xPhospho [S/T/Y]	0.00166195	0.00019834	1	1	2	Q86T65	Q86T65 [653-665]		0	1533.68	2704223		High	High	0.0001516	0.0009041	1.78	92.01
FALSE	High	[K].ELKPQKSVVSDLEADDVK.[G]	2xPhospho [S7(100); S10(100)]	0.000213864	7.57875e-05	1	1	1	P11388	P11388 [1368-1385]	P11388 2xPhospho [S1374(100); S1377(100)]	1	2159.99		No Quan Values	High	High	5.798e-05	0.0001348	3.27
FALSE	High	[K].ELLDSDSDKPCK.[E]	1xCarbamidomethyl [C11]; 1xPhospho [S]	0.00528488	0.000345759	1	1	1	Q12830	Q12830 [1127-1138]		0	1486.61	785997		High	High	0.0002312	0.002627	2.1	43.97
FALSE	High	[K].ELLSPGVK.[N]	1xPhospho [S4(100)]	0.0157047	0.000796166	1	1	1	Q14694	Q14694 [715-722]	Q14694 1xPhospho [S718(100)]	0	922.465	864249		High	High	0.0004833	0.007211	1.76	70.55
FALSE	High	[K].ELLSPLSEPDDRYPLIVK.[I]	1xPhospho [S4(100)]	2.85327e-05	3.14791e-05	1	1	2	Q9UHB7	Q9UHB7 [700-717]	Q9UHB7 1xPhospho [S703(100)]	1	2164.09	11344242		High	High	3.342e-05	1.983e-05	3.64	119.65
FALSE	High	[K].ELLSPLSEPDDRYPLIVK.[I]	2xPhospho [S4(100); S7(100)]	0.000206927	7.57875e-05	1	1	1	Q9UHB7	Q9UHB7 [700-717]	Q9UHB7 2xPhospho [S703(100); S706(100)]	1	2244.06	2.62937e+06		High	High	5.798e-05	0.0001305	3.44	121.81
FALSE	High	[K].ELNFSHLPSNSVSPGDCLLTTTLGK.[T]	1xCarbamidomethyl [C17]; 1xPhospho [S13(100)]	9.71997e-08	3.14791e-05	1	1	1	P54132	P54132 [452-476]	P54132 1xPhospho [S464(100)]	0	2767.3	619129		High	High	3.342e-05	9.17e-08	6.58	120.69
FALSE	High	[K].ELNFVTDSVEQELPSSPK.[Q]	1xDeamidated [Q11]; 1xPhospho [S16(100)]	4.98824e-05	3.14791e-05	1	1	1	Q8TAP6	Q8TAP6 [68-85]	Q8TAP6 1xPhospho [S83(100)]	0	2099.94		No Quan Values	High	High	3.342e-05	3.375e-05	3.6
FALSE	High	[K].ELNFVTDSVEQELPSSPK.[Q]	1xPhospho [S16(100)]	3.37088e-07	3.14791e-05	1	1	1	Q8TAP6	Q8TAP6 [68-85]	Q8TAP6 1xPhospho [S83(100)]	0	2098.96	1.21766e+06		High	High	3.342e-05	2.968e-07	3.83	109.52
FALSE	High	[K].ELNFVTDSVEQELPSSPKQPICFDR.[Q]	1xCarbamidomethyl [C22]; 1xPhospho [S16(99.4)]	0.00141963	0.00019834	1	1	1	Q8TAP6	Q8TAP6 [68-92]	Q8TAP6 1xPhospho [S83(99.4)]	1	3015.38	263900		High	High	0.0001516	0.0007836	2.48	117.9
FALSE	High	[K].ELPPELSHLDPNSPMREEK.[K]	1xOxidation [M15]; 1xPhospho [S13(100)]	0.00588526	0.000345759	1	1	1	Q9BXF3	Q9BXF3 [410-428]	Q9BXF3 1xPhospho [S422(100)]	1	2314.04	1.49326e+06		High	High	0.0002312	0.002894	3.49	85.28
FALSE	High	[K].ELPPPSEEIKTGEDEDEEDNDALLK.[E]	1xPhospho [T11(100)]	4.59241e-05	3.14791e-05	1	1	2	Q96FV9	Q96FV9 [532-556]	Q96FV9 1xPhospho [T542(100)]	1	2892.26		No Quan Values	High	High	3.342e-05	3.123e-05	2.79
FALSE	High	[K].ELPPSPEK.[K]	1xPhospho [S5(100)]	0.0134704	0.000758545	1	1	14	P27816	P27816 [692-699]	P27816 1xPhospho [S696(100)]	0	976.439	2.71777e+07		High	High	0.0004622	0.006238	1.76	38.25
FALSE	High	[K].ELPPSPEKK.[T]	1xPhospho [S5(100)]	0.230143	0.00707365	1	1	1	P27816	P27816 [692-700]	P27816 1xPhospho [S696(100)]	1	1104.53	199695		High	High	0.004139	0.1132	1.8	29.7
FALSE	High	[K].ELSDQATASPIVAR.[T]	1xPhospho [S9(100)]	4.87501e-06	3.14791e-05	1	1	3	Q5JSH3	Q5JSH3 [88-101]	Q5JSH3 1xPhospho [S96(100)]	0	1537.73	4.27416e+06		High	High	3.342e-05	3.734e-06	3.74	66.05
FALSE	High	[K].ELSDQATASPIVAR.[T]	1xDeamidated [Q5]; 1xPhospho [S9(100)]	0.00176409	0.00019834	1	1	1	Q5JSH3	Q5JSH3 [88-101]	Q5JSH3 1xPhospho [S96(100)]	0	1538.71	563742		High	High	0.0001516	0.0009568	3.57	69.5
FALSE	High	[K].ELSDSCEGAFGGGR.[L]	1xCarbamidomethyl [C6]; 1xPhospho [S3(100)]	0.000120073	3.14791e-05	1	1	3	Q9Y3S1	Q9Y3S1 [1148-1161]	Q9Y3S1 1xPhospho [S1150(100)]	0	1521.57	3.6524e+06		High	High	3.342e-05	7.753e-05	3.15	61.47
FALSE	High	[K].ELSEESEDEELQLEEFPMLK.[T]	1xOxidation [M18]; 1xPhospho [S]	0.295202	0.00919205	1	1	1	Q99543	Q99543 [58-77]		0	2520.06	1.40446e+06		High	High	0.005359	0.1503	2.36	118.05
FALSE	High	[K].ELSGVFR.[L]	1xPhospho [S3(100)]	0.160577	0.0053283	1	1	1	O14654	O14654 [249-255]	O14654 1xPhospho [S251(100)]	0	887.402	843754		High	High	0.003121	0.07605	2.05	86.01
FALSE	High	[K].ELSNSPLR.[E]	1xPhospho [S5(100)]	0.00372977	0.000312341	1	1	2	Q9UQ35	Q9UQ35 [1316-1323]	Q9UQ35 1xPhospho [S1320(100)]	0	995.456	31067534		High	High	0.0002137	0.001904	1.71	43.22
FALSE	High	[K].ELSNSPLR.[E]	1xDeamidated [N4]; 1xPhospho [S5(100)]	0.00559155	0.000345759	1	1	2	Q9UQ35	Q9UQ35 [1316-1323]	Q9UQ35 1xPhospho [S1320(100)]	0	996.44	1.13048e+06		High	High	0.0002312	0.002757	1.85	51.46
FALSE	High	[K].ELSNSPLR.[E]	2xPhospho [S3(100); S5(100)]	0.0114237	0.000609496	1	1	1	Q9UQ35	Q9UQ35 [1316-1323]	Q9UQ35 2xPhospho [S1318(100); S1320(100)]	0	1075.42	1.34028e+06		High	High	0.000379	0.005353	2.22	48.68
FALSE	High	[K].ELSNSPLRENSFGSPLEFR.[N]	3xPhospho [S3(100); S5(100); S14(100)]	4.79672e-05	3.14791e-05	1	1	11	Q9UQ35	Q9UQ35 [1316-1334]	Q9UQ35 3xPhospho [S1318(100); S1320(100); S1329(100)]	1	2418.98	1.15482e+07		High	High	3.342e-05	3.247e-05	3.2	112.81
FALSE	High	[K].ELSNSPLRENSFGSPLEFR.[N]	1xDeamidated [N]; 2xPhospho [S5(100); S14(100)]	1.15353e-06	3.14791e-05	1	1	14	Q9UQ35	Q9UQ35 [1316-1334]	Q9UQ35 2xPhospho [S1320(100); S1329(100)]	1	2339.99	1.07732e+07		High	High	3.342e-05	9.537e-07	3.54	111.87
FALSE	High	[K].ELSNSPLRENSFGSPLEFR.[N]	2xPhospho [S3(100); S5(100)]	2.49506e-06	3.14791e-05	1	1	16	Q9UQ35	Q9UQ35 [1316-1334]	Q9UQ35 2xPhospho [S1318(100); S1320(100)]	1	2339.01	9.86869e+07		High	High	3.342e-05	1.981e-06	4.51	109.97
FALSE	High	[K].ELSNSPLRENSFGSPLEFR.[N]	2xDeamidated [N4; N10]; 1xPhospho [S5(100)]	8.24106e-05	3.14791e-05	1	1	3	Q9UQ35	Q9UQ35 [1316-1334]	Q9UQ35 1xPhospho [S1320(100)]	1	2261.01		No Quan Values	High	High	3.342e-05	5.426e-05	3.5
FALSE	High	[K].ELSNSPLRENSFGSPLEFR.[N]	1xDeamidated [N]; 1xPhospho [S5(100)]	1.50407e-07	3.14791e-05	1	1	6	Q9UQ35	Q9UQ35 [1316-1334]	Q9UQ35 1xPhospho [S1320(100)]	1	2260.03	2.58114e+07		High	High	3.342e-05	1.386e-07	4.85	108.06
FALSE	High	[K].ELSNSPLRENSFGSPLEFR.[N]	1xPhospho [S5(99.6)]	3.36695e-06	3.14791e-05	1	1	2	Q9UQ35	Q9UQ35 [1316-1334]	Q9UQ35 1xPhospho [S1320(99.6)]	1	2259.04	75177216		High	High	3.342e-05	2.63e-06	5.29	107.41
FALSE	High	[K].ELSNSPLRENSFGSPLEFR.[N]	1xDeamidated [N]; 3xPhospho [S3(100); S5(100); S14(100)]	0.000357113	7.57875e-05	1	1	8	Q9UQ35	Q9UQ35 [1316-1334]	Q9UQ35 3xPhospho [S1318(100); S1320(100); S1329(100)]	1	2419.96	2.6614e+06		High	High	5.798e-05	0.0002194	3.72	115.34
FALSE	High	[K].ELSNSPLRENSFGSPLEFRNSGPLGTEMNTGFSSEVK.[E]	1xDeamidated [N]; 1xOxidation [M28]; 2xPhospho [S/T]	0.00695822	0.00042237	1	1	2	Q9UQ35	Q9UQ35 [1316-1352]		2	4191.83	328067		High	High	0.0002742	0.00338	1.87	119.39
FALSE	High	[K].ELSNSPLRENSFGSPLEFRNSGPLGTEMNTGFSSEVK.[E]	2xDeamidated [N10; N20]; 1xOxidation [M28]; 1xPhospho [S/T]	0.016396	0.000832585	1	1	1	Q9UQ35	Q9UQ35 [1316-1352]		2	4112.84	411745		High	High	0.0005033	0.007528	2.6	113.76
FALSE	High	[K].ELSPAALEK.[R]	1xPhospho [S3(100)]	0.00103782	0.000163272	1	1	3	O75683	O75683 [136-144]	O75683 1xPhospho [S138(100)]	0	1037.49	33729820		High	High	0.000134	0.0005889	2.47	69.26
FALSE	High	[K].ELSPAGSISK.[N]	1xPhospho [S3(100)]	0.00516772	0.000345759	1	1	2	O95453	O95453 [617-626]	O95453 1xPhospho [S619(100)]	0	1068.5	18919262		High	High	0.0002312	0.00257	1.94	51.95
FALSE	High	[K].ELSPHLPALIR.[D]	1xPhospho [S3(100)]	0.00207796	0.000235683	1	1	1	P12755	P12755 [392-402]	P12755 1xPhospho [S394(100)]	0	1325.7	341929		High	High	0.0001715	0.001113	2.05	105.85
FALSE	High	[K].ELSPPPGLPSK.[I]	1xPhospho [S3(100)]	0.00115556	0.00019834	1	1	3	Q7Z4S6	Q7Z4S6 [1210-1220]	Q7Z4S6 1xPhospho [S1212(100)]	0	1201.59	5.26357e+06		High	High	0.0001516	0.0006497	2.55	78.22
FALSE	High	[K].ELSSPISPK.[S]	1xPhospho [S7(100)]	0.00385011	0.000312341	1	1	1	P78559	P78559 [2016-2024]	P78559 1xPhospho [S2022(100)]	0	1037.49	1869754		High	High	0.0002137	0.00196	2.28	63.48
FALSE	High	[K].ELSVQDQPSLSPTSLQNSSSHTTTAK.[G]	1xPhospho [S11(100)]	4.55775e-10	3.14791e-05	1	1	1	O95628	O95628 [422-447]	O95628 1xPhospho [S432(100)]	0	2823.3	4.85459e+06		High	High	3.342e-05	5.727e-10	5.83	83.41
FALSE	High	[K].ELTDEEAER.[L]	1xPhospho [T3(100)]	0.00071246	0.000118178	1	1	3	Q9Y266	Q9Y266 [106-114]	Q9Y266 1xPhospho [T108(100)]	0	1171.45	3.77295e+06		High	High	0.000108	0.0004157	1.88	34.82
FALSE	High	[K].ELTVDPTAAGDVRPIMHHPPNQIDDLETQWGVGSSPQR.[D]	1xOxidation [M16]; 1xPhospho [S35(100)]	8.08128e-09	3.14791e-05	1	1	1	O00139	O00139 [552-589]	O00139 1xPhospho [S586(100)]	0	4259.98	5130607		High	High	3.342e-05	8.693e-09	4.7	103.32
FALSE	High	[K].ELTVDPTAAGDVRPIMHHPPNQIDDLETQWGVGSSPQRDDLK.[L]	1xOxidation [M16]; 1xPhospho [S/T]	0.000130697	3.14791e-05	1	1	1	O00139	O00139 [552-593]		1	4731.21	4336948		High	High	3.342e-05	8.398e-05	3.86	102.02
FALSE	High	[K].ELTVDPTAAGDVRPIMHHPPNQIDDLETQWGVGSSPQRDDLK.[L]	1xDeamidated [Q22]; 1xPhospho [T/S]	1.80858e-05	3.14791e-05	1	1	1	O00139	O00139 [552-593]		1	4716.2	1.21695e+06		High	High	3.342e-05	1.29e-05	3.68	107.14
FALSE	High	[K].ELVGPPLAETVFTPKTSPENVQDR.[F]	2xPhospho [T/S]	6.58458e-05	3.14791e-05	1	1	3	P49792	P49792 [1384-1407]		1	2784.29	7.83586e+06		High	High	3.342e-05	4.379e-05	4.69	115.74
FALSE	High	[K].ELVPDQAVISDSTFSLANSPGSESVTK.[D]	1xPhospho [S19(100)]	1.61403e-07	3.14791e-05	1	1	2	Q12802	Q12802 [772-798]	Q12802 1xPhospho [S790(100)]	0	2858.33	1.75605e+06		High	High	3.342e-05	1.483e-07	4.85	117.68
FALSE	High	[K].ELVSDDEER.[G]	1xPhospho [S4(100)]	0.00406105	0.000312341	1	1	1	P38398	P38398 [1339-1347]	P38398 1xPhospho [S1342(100)]	0	1171.45	1.79695e+06		High	High	0.0002137	0.00206	2.15	41.78
FALSE	High	[K].ELVSSKVSGAQEMVSSAK.[D]	1xOxidation [M13]; 1xPhospho [S8(100)]	3.23919e-05	3.14791e-05	1	1	1	O60664	O60664 [123-140]	O60664 1xPhospho [S130(100)]	1	1932.9	477996		High	High	3.342e-05	2.24e-05	3.6	56.41
FALSE	High	[K].EMEHNTVCAAGTSPVGEIGEEK.[I]	1xCarbamidomethyl [C8]; 1xDeamidated [N5]; 1xOxidation [M2]; 1xPhospho [S13(100)]	5.88279e-09	3.14791e-05	1	1	5	P18583	P18583 [1544-1565]	P18583 1xPhospho [S1556(100)]	0	2441.98	1.03793e+07		High	High	3.342e-05	6.438e-09	5.17	69.06
FALSE	High	[K].EMEHNTVCAAGTSPVGEIGEEK.[I]	1xCarbamidomethyl [C8]; 1xOxidation [M2]; 1xPhospho [S13(100)]	1.45922e-08	3.14791e-05	1	1	2	P18583	P18583 [1544-1565]	P18583 1xPhospho [S1556(100)]	0	2441	23274536		High	High	3.342e-05	1.525e-08	4.76	64.57
FALSE	High	[K].EMEHNTVCAAGTSPVGEIGEEK.[I]	1xCarbamidomethyl [C8]; 1xDeamidated [N5]; 1xPhospho [S13(100)]	8.37922e-06	3.14791e-05	1	1	3	P18583	P18583 [1544-1565]	P18583 1xPhospho [S1556(100)]	0	2425.99	1.15918e+06		High	High	3.342e-05	6.234e-06	4.27	73.6
FALSE	High	[K].EMEHNTVCAAGTSPVGEIGEEK.[I]	1xCarbamidomethyl [C8]; 1xPhospho [S13(100)]	1.37185e-08	3.14791e-05	1	1	2	P18583	P18583 [1544-1565]	P18583 1xPhospho [S1556(100)]	0	2425	4.09396e+06		High	High	3.342e-05	1.437e-08	4.96	69.41
FALSE	High	[K].EMEVEESPEK.[I]	1xOxidation [M2]; 1xPhospho [S7(100)]	0.000590748	7.57875e-05	1	1	4	Q8N3X1	Q8N3X1 [502-511]	Q8N3X1 1xPhospho [S508(100)]	0	1302.48	1.32422e+06		High	High	8.599e-05	0.0003499	2.36	26.81
FALSE	High	[K].EMEVEESPEK.[I]	1xPhospho [S7(100)]	0.00226478	0.000235683	1	1	2	Q8N3X1	Q8N3X1 [502-511]	Q8N3X1 1xPhospho [S508(100)]	0	1286.49	1.40537e+06		High	High	0.0001715	0.0012	2.1	41.04
FALSE	High	[K].EMGTPLADTPTRPVTR.[H]	1xOxidation [M2]; 2xPhospho [T4(100); T9(100)]	0.0326565	0.00137767	1	1	1	Q9BPU6	Q9BPU6 [506-521]	Q9BPU6 2xPhospho [T509(100); T514(100)]	0	1917.82	443931		High	High	0.0008061	0.01461	3.41	54.11
FALSE	High	[K].EMLASDDEEDVSSK.[V]	1xOxidation [M2]; 1xPhospho [S5(100)]	3.661e-06	3.14791e-05	1	1	3	Q0ZGT2	Q0ZGT2 [76-89]	Q0ZGT2 1xPhospho [S80(100)]	0	1650.61	6.52052e+06		High	High	3.342e-05	2.843e-06	3.07	43.95
FALSE	High	[K].EMLASDDEEDVSSK.[V]	1xPhospho [S5(100)]	2.14614e-05	3.14791e-05	1	1	1	Q0ZGT2	Q0ZGT2 [76-89]	Q0ZGT2 1xPhospho [S80(100)]	0	1634.61	864752		High	High	3.342e-05	1.519e-05	2.2	56.51
FALSE	High	[K].EMPQDLRSPAR.[T]	1xOxidation [M2]; 1xPhospho [S8(100)]	0.00107862	0.00019834	1	1	1	O43765	O43765 [70-80]	O43765 1xPhospho [S77(100)]	1	1395.61	10268495		High	High	0.0001516	0.0006084	2.16	33.24
FALSE	High	[K].EMPQDLRSPARTPPSEEDSAEAER.[L]	1xOxidation [M2]; 2xPhospho [S8(100); T12(100)]	8.45652e-05	3.14791e-05	1	1	6	O43765	O43765 [70-93]	O43765 2xPhospho [S77(100); T81(100)]	2	2874.16	34061511		High	High	3.342e-05	5.555e-05	5.23	51.67
FALSE	High	[K].EMPQDLRSPARTPPSEEDSAEAER.[L]	2xPhospho [S8(100); T12(100)]	0.016096	0.000832585	1	1	2	O43765	O43765 [70-93]	O43765 2xPhospho [S77(100); T81(100)]	2	2858.17	2.73085e+06		High	High	0.0005033	0.007391	2.21	62.17
FALSE	High	[K].ENAAAPSPVRAPAPSPAK.[E]	1xPhospho [S7(100)]	0.000103883	3.14791e-05	1	1	1	O75781	O75781 [110-127]	O75781 1xPhospho [S116(100)]	1	1810.88	1.15987e+06		High	High	3.342e-05	6.764e-05	3.33	52.11
FALSE	High	[K].ENALSSGTLQEEQRTPPPGQDTQQFHEK.[S]	1xPhospho [T15(99.4)]	4.29031e-06	3.14791e-05	1	1	1	Q12802	Q12802 [939-966]	Q12802 1xPhospho [T953(99.4)]	1	3232.45	654837		High	High	3.342e-05	3.308e-06	3.55	65.44
FALSE	High	[K].ENDFKGLTSLYGLILNNNK.[L]	1xDeamidated [N2]; 2xPhospho [T/S/Y]	0.18119	0.00562786	1	1	1	Q9BXN1	Q9BXN1 [119-137]		1	2314.04	2.0275e+06		High	High	0.003285	0.08688	2.17	116.87
FALSE	High	[K].ENDIKPLTSFR.[Q]	1xPhospho [T/S]	0.0271898	0.00112148	1	1	1	Q14739	Q14739 [51-61]		0	1399.66	2.80181e+06		High	High	0.0006639	0.01218	2.07	79.67
FALSE	High	[K].ENDKTEEMPNDSVLENK.[S]	1xOxidation [M8]; 1xPhospho [T5(100)]	2.51299e-05	3.14791e-05	1	1	2	P49321	P49321 [486-502]	P49321 1xPhospho [T490(100)]	1	2087.85	1.92955e+06		High	High	3.342e-05	1.764e-05	2.98	47.67
FALSE	High	[K].ENDKTEEMPNDSVLENK.[S]	1xPhospho [T5(98.4)]	0.00598707	0.000345759	1	1	2	P49321	P49321 [486-502]	P49321 1xPhospho [T490(98.4)]	1	2071.85	514146		High	High	0.0002312	0.002941	1.92	63.3
FALSE	High	[K].ENDPLRTPEALPEEK.[K]	1xPhospho [T7(100)]	3.26764e-05	3.14791e-05	1	1	3	O60293	O60293 [760-774]	O60293 1xPhospho [T766(100)]	1	1817.83	5406591		High	High	3.342e-05	2.257e-05	3.6	72.88
FALSE	High	[K].ENDQEHDESDNEVMGK.[S]	1xOxidation [M14]; 1xPhospho [S9(100)]	0.0148594	0.000758545	1	1	2	Q9BZF1	Q9BZF1 [334-349]	Q9BZF1 1xPhospho [S342(100)]	0	1971.69	285775		High	High	0.0004622	0.006856	2.13	21.54
FALSE	High	[K].ENDSSEEVDVFQGSSPVDDIPQEETEEEEVSTVNVR.[R]	1xPhospho [S/T]	4.23398e-06	3.14791e-05	1	1	1	Q9NTI5	Q9NTI5 [1403-1438]		0	4103.72	1.27596e+06		High	High	3.342e-05	3.256e-06	3.17	115.3
FALSE	High	[K].ENDTVTISPK.[Q]	1xPhospho [S8(100)]	0.000358581	7.57875e-05	1	1	2	Q9UGU0	Q9UGU0 [1515-1524]	Q9UGU0 1xPhospho [S1522(100)]	0	1183.52	2013788		High	High	5.798e-05	0.0002199	3.15	50.87
FALSE	High	[K].ENELPTTPVKK.[D]	1xPhospho [T7(100)]	0.00626854	0.000385286	1	1	1	O75398	O75398 [306-316]	O75398 1xPhospho [T312(100)]	1	1335.66	674456		High	High	0.0002536	0.003065	2.45	45.19
FALSE	High	[K].ENEQSPRVSPK.[S]	1xDeamidated [Q4]; 2xPhospho [S5(100); S9(100)]	0.302334	0.0094976	1	1	1	O75952	O75952 [335-345]	O75952 2xPhospho [S339(100); S343(100)]	1	1431.56	404373		High	High	0.005548	0.1541	0.97	31.22
FALSE	High	[K].ENETDEENTEVMIK.[G]	1xOxidation [M12]; 1xPhospho [T9(98.8)]	0.170142	0.00545981	1	1	2	Q9HAU5	Q9HAU5 [1085-1098]	Q9HAU5 1xPhospho [T1093(98.8)]	0	1776.69	340943		High	High	0.003192	0.081	1.24	52.82
FALSE	High	[K].ENGFSSPPQIK.[D]	1xDeamidated [N2]; 1xPhospho [S6(100)]	0.000771472	0.000118178	1	1	1	P11387	P11387 [107-117]	P11387 1xPhospho [S112(100)]	0	1284.55	1.67433e+06		High	High	0.000108	0.0004481	2.43	73.31
FALSE	High	[K].ENIKPNETSPSFSK.[A]	1xPhospho [S9(100)]	6.90537e-05	3.14791e-05	1	1	3	Q99700	Q99700 [764-777]	Q99700 1xPhospho [S772(100)]	0	1657.75	12407017		High	High	3.342e-05	4.589e-05	3.26	48.56
FALSE	High	[K].ENIKPNETSPSFSK.[A]	1xDeamidated [N6]; 1xPhospho [S9(100)]	0.000187383	7.57875e-05	1	1	2	Q99700	Q99700 [764-777]	Q99700 1xPhospho [S772(100)]	0	1658.73	2.718e+06		High	High	5.798e-05	0.0001187	3.53	51.21
FALSE	High	[K].ENISLPK.[A]	1xDeamidated [N2]; 1xPhospho [S4(100)]	0.0610325	0.00230822	1	1	1	Q9UPN3	Q9UPN3 [2558-2564]	Q9UPN3 1xPhospho [S2561(100)]	0	881.402	114285		High	High	0.001301	0.02729	0.81	51.55
FALSE	High	[K].ENLQPQSSGVQGQVPISPEPLQRPEMLK.[E]	1xDeamidated [Q11]; 1xOxidation [M26]; 1xPhospho [S17(100)]	0.000139835	3.14791e-05	1	1	1	Q9H467	Q9H467 [94-121]	Q9H467 1xPhospho [S110(100)]	0	3183.54	2.53551e+06		High	High	3.342e-05	8.983e-05	4.49	94.24
FALSE	High	[K].ENLQPQSSGVQGQVPISPEPLQRPEMLK.[E]	1xOxidation [M26]; 1xPhospho [S17(100)]	4.991e-07	3.14791e-05	1	1	1	Q9H467	Q9H467 [94-121]	Q9H467 1xPhospho [S110(100)]	0	3182.56		No Quan Values	High	High	3.342e-05	4.305e-07	5.39
FALSE	High	[K].ENNVSQPASSSSSSSSSNNGSASPTK.[T]	1xDeamidated [N19]; 1xPhospho [S23(99.4)]	4.37256e-07	3.14791e-05	1	1	4	Q02446	Q02446 [114-139]	Q02446 1xPhospho [S136(99.4)]	0	2579.04	838914		High	High	3.342e-05	3.799e-07	5.31	26.93
FALSE	High	[K].ENPDSDADLDVDGDDTLEYGKPQYTEADVIPCTGEEPGEAK.[E]	1xCarbamidomethyl [C32]; 1xPhospho [S5(100)]	1.16549e-05	3.14791e-05	1	1	1	Q5VTB9	Q5VTB9 [386-426]	Q5VTB9 1xPhospho [S390(100)]	0	4534.88	2.65235e+06		High	High	3.342e-05	8.497e-06	3.81	105.29
FALSE	High	[K].ENPVLDVVSNPEQTAGEER.[G]	1xPhospho [S9(100)]	0.000965184	0.000118178	1	1	1	Q12888	Q12888 [55-73]	Q12888 1xPhospho [S63(100)]	0	2162.96		No Quan Values	High	High	0.000108	0.0005497	2.94
FALSE	High	[K].ENPVLDVVSNPEQTAGEER.[G]	1xDeamidated [N10]; 1xPhospho [S9(100)]	0.0276951	0.00119543	1	1	1	Q12888	Q12888 [55-73]	Q12888 1xPhospho [S63(100)]	0	2163.94		No Quan Values	High	High	0.0007051	0.01243	2.28
FALSE	High	[K].ENQEPLRSPEVGDEEALRPLTK.[E]	1xPhospho [S8(100)]	2.11958e-06	3.14791e-05	1	1	2	P48681	P48681 [673-694]	P48681 1xPhospho [S680(100)]	1	2587.24	1.79958e+06		High	High	3.342e-05	1.693e-06	3.41	85.16
FALSE	High	[K].ENQIYSADEK.[R]	1xPhospho [S6(100)]	0.00162453	0.00019834	1	2	1	Q8N5F7	Q8N5F7 [370-379]	Q8N5F7 1xPhospho [S375(100)]	0	1276.51	412710		High	High	0.0001516	0.0008881	2.33	40.92
FALSE	High	[K].ENQSEGKGSDSDSEGDNPEK.[K]	2xPhospho [S9(99.6); S11(99.6)]	0.000354194	7.57875e-05	1	1	2	Q9UN37	Q9UN37 [87-106]	Q9UN37 2xPhospho [S95(99.6); S97(99.6)]	1	2268.78	524845		High	High	5.798e-05	0.0002177	2.58	18.65
FALSE	High	[K].ENSGDYISENEDPELQDYR.[Y]	1xPhospho [S3(100)]	0.000221024	7.57875e-05	1	1	1	Q99996	Q99996 [1228-1246]	Q99996 1xPhospho [S1230(100)]	0	2352.91	465868		High	High	5.798e-05	0.0001387	3.01	85.03
FALSE	High	[K].ENSGPVENGVSDQEGEEQAR.[E]	1xPhospho [S11(100)]	1.57148e-05	3.14791e-05	1	1	1	Q8TEQ6	Q8TEQ6 [768-787]	Q8TEQ6 1xPhospho [S778(100)]	0	2210.88	730935		High	High	3.342e-05	1.13e-05	5.2	44.42
FALSE	High	[K].ENSGPVENGVSDQEGEEQAR.[E]	1xDeamidated [N8]; 1xPhospho [S11(100)]	2.19371e-05	3.14791e-05	1	1	5	Q8TEQ6	Q8TEQ6 [768-787]	Q8TEQ6 1xPhospho [S778(100)]	0	2211.87	4.02912e+06		High	High	3.342e-05	1.549e-05	4.96	45.19
FALSE	High	[K].ENSGPVENGVSDQEGEEQAREPELPCGLAPAVSR.[E]	1xCarbamidomethyl [C26]; 1xDeamidated [Q/N]; 1xPhospho [S]	8.32976e-08	3.14791e-05	1	1	3	Q8TEQ6	Q8TEQ6 [768-801]		1	3688.61	9217384		High	High	3.342e-05	7.924e-08	4.74	97.95
FALSE	High	[K].ENSGPVENGVSDQEGEEQAREPELPCGLAPAVSR.[E]	1xCarbamidomethyl [C26]; 1xPhospho [S3(99.3)]	1.74737e-07	3.14791e-05	1	1	1	Q8TEQ6	Q8TEQ6 [768-801]	Q8TEQ6 1xPhospho [S770(99.3)]	1	3687.62		No Quan Values	High	High	3.342e-05	1.6e-07	4.37
FALSE	High	[K].ENSPCVTPVSTATHSLSR.[L]	1xCarbamidomethyl [C5]; 2xPhospho [S3(100); T7(100)]	9.61849e-05	3.14791e-05	1	1	1	Q08999	Q08999 [411-428]	Q08999 2xPhospho [S413(100); T417(100)]	0	2102.86	999594		High	High	3.342e-05	6.287e-05	2.8	84.08
FALSE	High	[K].ENSPNSFPR.[R]	1xPhospho [S3(100)]	0.00359497	0.000312341	1	1	1	Q9P260	Q9P260 [451-459]	Q9P260 1xPhospho [S453(100)]	0	1127.45	3.60566e+06		High	High	0.0002137	0.001842	2.47	44.52
FALSE	High	[K].ENSREALAEAALESPRPALVR.[S]	1xPhospho [S3(100)]	1.42541e-06	3.14791e-05	1	1	3	O14745	O14745 [267-287]	O14745 1xPhospho [S269(100)]	1	2359.18	11897317		High	High	3.342e-05	1.164e-06	4.23	94.51
FALSE	High	[K].ENSSPSVTSANLDHTKPCWYWDK.[K]	1xCarbamidomethyl [C18]; 1xPhospho [S/T/Y]	4.39467e-08	3.14791e-05	1	1	1	O75909	O75909 [6-28]		0	2802.19	2.66556e+06		High	High	3.342e-05	4.318e-08	6.45	91.72
FALSE	High	[K].ENSSPSVTSANLDHTKPCWYWDK.[K]	1xCarbamidomethyl [C18]; 1xDeamidated [N11]; 1xPhospho [S3(99)]	0.00131111	0.00019834	1	1	1	O75909	O75909 [6-28]	O75909 1xPhospho [S8(99)]	0	2803.17	787496		High	High	0.0001516	0.0007298	2.89	94.88
FALSE	High	[K].ENSTHFSQPNSTK.[V]	1xDeamidated [N10]; 2xPhospho [S7(97.8); S/T]	0.16573	0.00545981	1	1	1	Q06787	Q06787 [360-372]	Q06787 2xPhospho [S366(97.8); S/T]	0	1637.59	1.53483e+06		High	High	0.003192	0.07839	1.3	95.6
FALSE	High	[K].ENTGVLHAFPPCEFSQQFLDSPAK.[A]	1xCarbamidomethyl [C12]; 1xPhospho [S21(100)]	0.00128831	0.00019834	1	1	1	Q96T37	Q96T37 [915-938]	Q96T37 1xPhospho [S935(100)]	0	2799.25	786567		High	High	0.0001516	0.0007166	2.14	119.62
FALSE	High	[K].ENTPPALSGTR.[V]	1xPhospho [T3(100)]	0.00372977	0.000312341	1	1	2	P31350	P31350 [31-41]	P31350 1xPhospho [T33(100)]	0	1222.55		No Quan Values	High	High	0.0002137	0.001901	2.59
FALSE	High	[K].EPAESAAVAHERPPGGTGSADPERPPGATCPESPGPGPPHPLGVVESGK.[G]	1xCarbamidomethyl [C30]; 1xPhospho [S5(100)]	1.60638e-05	3.14791e-05	1	1	1	Q96RK0	Q96RK0 [73-121]	Q96RK0 1xPhospho [S77(100)]	0	4870.25	3.93071e+06		High	High	3.342e-05	1.153e-05	3.29	77.17
FALSE	High	[K].EPAETLKPPEGWRSPR.[S]	1xPhospho [S14(100)]	1.14014e-05	3.14791e-05	1	1	4	Q96T58	Q96T58 [1970-1985]	Q96T58 1xPhospho [S1983(100)]	1	1929.92	4.04045e+06		High	High	3.342e-05	8.32e-06	3.69	71.66
FALSE	High	[K].EPAITSQNSPEAR.[E]	1xPhospho [S9(100)]	7.08673e-05	3.14791e-05	1	1	2	P23193	P23193 [92-104]	P23193 1xPhospho [S100(100)]	0	1479.65	11939736		High	High	3.342e-05	4.701e-05	2.4	39.69
FALSE	High	[K].EPAITSQNSPEAR.[E]	1xDeamidated [N8]; 1xPhospho [S9(100)]	0.00199138	0.000235683	1	1	1	P23193	P23193 [92-104]	P23193 1xPhospho [S100(100)]	0	1480.63	1.85541e+06		High	High	0.0001715	0.001066	2.53	42.03
FALSE	High	[K].EPDATPPSPR.[T]	1xPhospho [S8(100)]	0.0873977	0.0029774	1	1	2	P28715	P28715 [334-343]	P28715 1xPhospho [S341(100)]	0	1146.48		No Quan Values	High	High	0.001751	0.03965	1.45
FALSE	High	[K].EPEMPGPREESEEEEDEDDEEEEEEEK.[E]	1xOxidation [M4]; 1xPhospho [S11(100)]	5.31537e-09	3.14791e-05	1	1	5	P35659	P35659 [22-48]	P35659 1xPhospho [S32(100)]	1	3375.19	2.42762e+07		High	High	3.342e-05	5.855e-09	5.18	47.52
FALSE	High	[K].EPEMPGPREESEEEEDEDDEEEEEEEK.[E]	1xPhospho [S11(100)]	2.69198e-07	3.14791e-05	1	1	3	P35659	P35659 [22-48]	P35659 1xPhospho [S32(100)]	1	3359.19	26920680		High	High	3.342e-05	2.401e-07	5.32	61.28
FALSE	High	[K].EPEPLHSPDSER.[S]	1xPhospho [S7(100)]	0.000299406	7.57875e-05	1	1	1	Q6GYQ0	Q6GYQ0 [1472-1483]	Q6GYQ0 1xPhospho [S1478(100)]	0	1472.61	428969		High	High	5.798e-05	0.0001852	2.32	39.01
FALSE	High	[K].EPEQDGPAAPADGSTVESLPRPLSPTK.[L]	1xDeamidated [Q4]; 1xPhospho [S24(99.4)]	3.7261e-06	3.14791e-05	1	1	1	Q96KQ4	Q96KQ4 [648-674]	Q96KQ4 1xPhospho [S671(99.4)]	0	2827.3		No Quan Values	High	High	3.342e-05	2.892e-06	4.96
FALSE	High	[K].EPEQDGPAAPADGSTVESLPRPLSPTK.[L]	1xPhospho [S24(99.5)]	2.18101e-09	3.14791e-05	1	1	2	Q96KQ4	Q96KQ4 [648-674]	Q96KQ4 1xPhospho [S671(99.5)]	0	2826.32	6119444		High	High	3.342e-05	2.514e-09	5.7	89.76
FALSE	High	[K].EPGEQASVPLSPK.[K]	1xPhospho [S11(100)]	9.99624e-05	3.14791e-05	1	1	1	P42858	P42858 [1189-1201]	P42858 1xPhospho [S1199(100)]	0	1418.66	2.39962e+06		High	High	3.342e-05	6.509e-05	3.7	63.19
FALSE	High	[K].EPGFEAGPEASDDDLWTR.[R]	1xPhospho [S11(100)]	0.000275854	7.57875e-05	1	1	1	O15417	O15417 [1979-1996]	O15417 1xPhospho [S1989(100)]	0	2071.83	333105		High	High	5.798e-05	0.0001715	1.99	103.39
FALSE	High	[K].EPGSGGPQNLSGPGGR.[E]	1xPhospho [S11(100)]	6.90369e-06	3.14791e-05	1	1	1	Q9H0W8	Q9H0W8 [22-37]	Q9H0W8 1xPhospho [S32(100)]	0	1546.66	1.04161e+06		High	High	3.342e-05	5.175e-06	3.91	42.81
FALSE	High	[K].EPHSPADQPEQQAESTLTSAETR.[G]	1xPhospho [S4(100)]	1.07102e-07	3.14791e-05	1	1	2	Q9H2Y7	Q9H2Y7 [1325-1347]	Q9H2Y7 1xPhospho [S1328(100)]	0	2589.11	4945770		High	High	3.342e-05	1.005e-07	3.78	77.15
FALSE	High	[K].EPIPEEQEMDFRPVDEGEECSDSEGSHNEEAK.[E]	1xCarbamidomethyl [C20]; 1xOxidation [M9]; 1xPhospho [S21(100)]	1.03044e-05	3.14791e-05	1	1	1	Q6Y7W6	Q6Y7W6 [315-346]	Q6Y7W6 1xPhospho [S335(100)]	0	3801.47	1.91382e+06		High	High	3.342e-05	7.566e-06	2.77	74.04
FALSE	High	[K].EPIPEEQEMDFRPVDEGEECSDSEGSHNEEAKEPDK.[T]	1xCarbamidomethyl [C20]; 1xPhospho [S21(100)]	0.000125277	3.14791e-05	1	1	1	Q6Y7W6	Q6Y7W6 [315-350]	Q6Y7W6 1xPhospho [S335(100)]	1	4254.69	1.14567e+06		High	High	3.342e-05	8.096e-05	3.79	82.28
FALSE	High	[K].EPIPEEQEMDFRPVDEGEECSDSEGSHNEEAKEPDK.[T]	1xCarbamidomethyl [C20]; 1xOxidation [M9]; 1xPhospho [S21(100)]	1.25987e-06	3.14791e-05	1	1	1	Q6Y7W6	Q6Y7W6 [315-350]	Q6Y7W6 1xPhospho [S335(100)]	1	4270.69	3.09814e+06		High	High	3.342e-05	1.036e-06	4.31	70.52
FALSE	High	[K].EPIPEEQEMDFRPVDEGEECSDSEGSHNEEAKEPDK.[T]	1xCarbamidomethyl [C20]; 1xOxidation [M9]; 3xPhospho [S21(100); S23(100); S26(100)]	0.00053925	7.57875e-05	1	1	2	Q6Y7W6	Q6Y7W6 [315-350]	Q6Y7W6 3xPhospho [S335(100); S337(100); S340(100)]	1	4430.62	3.96205e+06		High	High	5.798e-05	0.0003225	3.74	78.38
FALSE	High	[K].EPIPEEQEMDFRPVDEGEECSDSEGSHNEEAKEPDK.[T]	1xCarbamidomethyl [C20]; 1xOxidation [M9]; 2xPhospho [S21(100); S23(100)]	0.00319101	0.000312341	1	1	1	Q6Y7W6	Q6Y7W6 [315-350]	Q6Y7W6 2xPhospho [S335(100); S337(100)]	1	4350.65	887346		High	High	0.0002137	0.001649	3.24	74.3
FALSE	High	[K].EPLIPASPK.[A]	1xPhospho [S7(100)]	0.00190011	0.00019834	1	1	1	Q9Y613	Q9Y613 [517-525]	Q9Y613 1xPhospho [S523(100)]	0	1031.52	5036723		High	High	0.0001516	0.001025	2.49	69.84
FALSE	High	[K].EPLPVEQDDDIEVIVDETSDHTEETSPVR.[A]	1xPhospho [T/S]	8.30579e-06	3.14791e-05	1	1	1	Q676U5	Q676U5 [230-258]		0	3373.48	315798		High	High	3.342e-05	6.167e-06	3.56	117.77
FALSE	High	[K].EPPRASPPGGLAEPPGSAGPQAGPTVVPGSATPMETGIAETPEGR.[R]	1xDeamidated [Q21]; 1xOxidation [M34]; 1xPhospho [S6(100)]	1.67058e-06	3.14791e-05	1	1	1	O60341	O60341 [64-108]	O60341 1xPhospho [S69(100)]	1	4372.04	3.85235e+06		High	High	3.342e-05	1.35e-06	4.77	97.9
FALSE	High	[K].EPPRASPPGGLAEPPGSAGPQAGPTVVPGSATPMETGIAETPEGR.[R]	1xOxidation [M34]; 1xPhospho [S6(100)]	0.014678	0.000758545	1	1	1	O60341	O60341 [64-108]	O60341 1xPhospho [S69(100)]	1	4371.06		No Quan Values	High	High	0.0004622	0.006783	3.93
FALSE	High	[K].EPPSPGMER.[K]	1xOxidation [M7]; 1xPhospho [S4(100)]	0.0129847	0.000723851	1	1	3	P56182	P56182 [380-388]	P56182 1xPhospho [S383(100)]	0	1095.42		No Quan Values	High	High	0.0004435	0.006034	1.38
FALSE	High	[K].EPPSSPLQPQK.[E]	1xPhospho [S5(100)]	0.000442241	7.57875e-05	1	1	3	Q92615	Q92615 [660-670]	Q92615 1xPhospho [S664(100)]	0	1287.6	2.81812e+06		High	High	5.798e-05	0.0002672	2.5	44.92
FALSE	High	[K].EPQMSPSVAASLSCPVPSTPPELSQR.[A]	1xCarbamidomethyl [C14]; 1xOxidation [M4]; 2xPhospho [S13(95.7); T19(98.5)]	0.0108163	0.000571847	1	1	1	Q7Z2Z1	Q7Z2Z1 [1342-1367]	Q7Z2Z1 2xPhospho [S1354(95.7); T1360(98.5)]	0	2928.26		No Quan Values	High	High	0.0003579	0.005089	2.37
FALSE	High	[K].EPSAAAPTGAGGVAPGSGNNSGGPSLLVPLPVNPPSSPTPSFSDAK.[A]	1xPhospho [S/T]	2.14163e-08	3.14791e-05	1	1	1	O75175	O75175 [471-516]		0	4291.06		No Quan Values	High	High	3.342e-05	2.187e-08	4.89
FALSE	High	[K].EPSATPPISNLTK.[T]	1xPhospho [T5(100)]	5.7321e-05	3.14791e-05	1	1	1	P30622	P30622 [178-190]	P30622 1xPhospho [T182(100)]	0	1434.69	1.01137e+06		High	High	3.342e-05	3.838e-05	2.52	79.21
FALSE	High	[K].EPSAYQSSTRSPSPYSR.[R]	2xPhospho [S11(98.1); S13(100)]	0.00605607	0.000345759	1	1	2	Q9NYV4	Q9NYV4 [281-297]	Q9NYV4 2xPhospho [S291(98.1); S293(100)]	1	2059.82	3.11168e+06		High	High	0.0002312	0.002971	2.99	42.31
FALSE	High	[K].EPSEVPTPK.[R]	1xPhospho [T7(100)]	0.00100294	0.000163272	1	1	5	P17096	P17096 [47-55]	P17096 1xPhospho [T53(100)]	0	1063.47	3.82605e+06		High	High	0.000108	0.0005691	2.24	41.8
FALSE	High	[K].EPTSVSENEGISTIPSPVTSPVLSR.[R]	2xPhospho [S16(100); S20(99.4)]	1.55123e-07	3.14791e-05	1	1	1	Q8NEL9	Q8NEL9 [708-732]	Q8NEL9 2xPhospho [S723(100); S727(99.4)]	0	2743.25	5.98682e+06		High	High	3.342e-05	1.429e-07	4.33	106.13
FALSE	High	[K].EPTSVSENEGISTIPSPVTSPVLSR.[R]	1xPhospho [S16(100)]	0.000344169	7.57875e-05	1	1	1	Q8NEL9	Q8NEL9 [708-732]	Q8NEL9 1xPhospho [S723(100)]	0	2663.28	443020		High	High	5.798e-05	0.0002115	1.93	106.31
FALSE	High	[K].EPVADEEEEDSDDDVEPITEFR.[F]	1xPhospho [S11(100)]	6.70649e-07	3.14791e-05	1	1	4	P54105	P54105 [92-113]	P54105 1xPhospho [S102(100)]	0	2645.03	4.23282e+07		High	High	3.342e-05	5.693e-07	5.05	98.95
FALSE	High	[K].EPVNLEGDDTSLIHGK.[I]	1xPhospho [S11(100)]	8.82126e-08	3.14791e-05	1	1	2	Q9H2J7	Q9H2J7 [665-680]	Q9H2J7 1xPhospho [S675(100)]	0	1803.82	15235187		High	High	3.342e-05	8.346e-08	5.3	80.93
FALSE	High	[K].EQDRVHSPCPTSGSEK.[K]	1xCarbamidomethyl [C9]; 1xPhospho [S7(100)]	0.0153231	0.000758545	1	1	1	Q96LT9	Q96LT9 [102-117]	Q96LT9 1xPhospho [S108(100)]	1	1893.78	111880		High	High	0.0004622	0.007029	1.79	22.4
FALSE	High	[K].EQEPIGTDLDAVRTPEPLEEFPK.[R]	1xPhospho [T14(100)]	8.34242e-06	3.14791e-05	1	1	1	P10244	P10244 [253-275]	P10244 1xPhospho [T266(100)]	1	2690.26	10136823		High	High	3.342e-05	6.193e-06	4.3	111.68
FALSE	High	[K].EQHLSENEPVDTNSDNNLFTDTDLK.[S]	1xPhospho [S14(100)]	1.98396e-06	3.14791e-05	1	1	1	O60934	O60934 [505-529]	O60934 1xPhospho [S518(100)]	0	2955.25		No Quan Values	High	High	3.342e-05	1.591e-06	3.33
FALSE	High	[K].EQISDIDDAVR.[K]	1xPhospho [S4(100)]	0.00116056	0.00019834	1	1	1	P53999	P53999 [115-125]	P53999 1xPhospho [S118(100)]	0	1340.57	6762155		High	High	0.0001516	0.0006518	1.98	77.49
FALSE	High	[K].EQLSETEGSGEDEPGNDPSETTQK.[K]	2xPhospho [T6(99.3); S9(99.3)]	1.41421e-05	3.14791e-05	1	1	2	Q13107	Q13107 [672-695]	Q13107 2xPhospho [T677(99.3); S680(99.3)]	0	2724.01	1.27767e+06		High	High	3.342e-05	1.02e-05	3.09	48.1
FALSE	High	[K].EQLSETEGSGEDEPGNDPSETTQK.[K]	1xPhospho [T6(99.4)]	0.000147084	3.14791e-05	1	1	1	Q13107	Q13107 [672-695]	Q13107 1xPhospho [T677(99.4)]	0	2644.04	592192		High	High	3.342e-05	9.397e-05	3.18	46.46
FALSE	High	[K].EQMIDLQNLLTTQSPSVK.[S]	1xOxidation [M3]; 1xPhospho [T/S]	0.232512	0.00710759	1	1	1	Q9BVJ6	Q9BVJ6 [556-573]		0	2141.02	342088		High	High	0.004157	0.1147	2.01	115.52
FALSE	High	[K].EQNSALPTSSQDEELMEVVEK.[S]	1xPhospho [S10(99)]	6.72369e-06	3.14791e-05	1	1	2	Q9UQ35	Q9UQ35 [1224-1244]	Q9UQ35 1xPhospho [S1233(99)]	0	2443.06	1286246		High	High	3.342e-05	5.059e-06	3.69	116.51
FALSE	High	[K].EQQEAIEHIDEVQNEIDRLNEQASEEILK.[V]	1xPhospho [S24(100)]	0.0020978	0.000235683	1	1	1	Q01105	Q01105 [40-68]	Q01105 1xPhospho [S63(100)]	1	3529.63	921626		High	High	0.0001715	0.001121	4.78	116.92
FALSE	High	[K].EQQNISPVVEEEPEFSLPQPSLHDLTQDK.[L]	1xPhospho [S6(100)]	3.92842e-06	3.14791e-05	1	1	1	O60293	O60293 [993-1021]	O60293 1xPhospho [S998(100)]	0	3413.58	660215		High	High	3.342e-05	3.035e-06	2.75	118.73
FALSE	High	[K].EQSELDQDLDDVEEVEEEETGEETK.[L]	1xPhospho [S3(100)]	2.3584e-07	3.14791e-05	1	1	1	P55209	P55209 [8-32]	P55209 1xPhospho [S10(100)]	0	3004.18	800706		High	High	3.342e-05	2.118e-07	5.15	115.93
FALSE	High	[K].EQSEVSVSPR.[A]	1xPhospho [S8(100)]	0.000281563	7.57875e-05	1	1	1	Q7L4I2	Q7L4I2 [25-34]	Q7L4I2 1xPhospho [S32(100)]	0	1197.51	47592560		High	High	5.798e-05	0.0001748	3.04	39.19
FALSE	High	[K].EQSEVSVSPR.[A]	2xPhospho [S6(100); S8(100)]	0.000532592	7.57875e-05	1	1	1	Q7L4I2	Q7L4I2 [25-34]	Q7L4I2 2xPhospho [S30(100); S32(100)]	0	1277.48	1.23021e+06		High	High	5.798e-05	0.0003178	3.1	39.62
FALSE	High	[K].EQSGTIYLQHADEER.[E]	1xPhospho [S3(99.7)]	3.35447e-05	3.14791e-05	1	1	1	P37198	P37198 [416-430]	P37198 1xPhospho [S418(99.7)]	0	1855.79		No Quan Values	High	High	3.342e-05	2.319e-05	2.71
FALSE	High	[K].EQTLQGAEEDEDLEGPPSYKPPTPK.[A]	1xPhospho [T23(98.1)]	1.40801e-05	3.14791e-05	1	1	1	Q92692	Q92692 [388-412]	Q92692 1xPhospho [T410(98.1)]	0	2835.26		No Quan Values	High	High	3.342e-05	1.016e-05	5.09
FALSE	High	[K].EQYSDAPEEIR.[D]	1xPhospho [S4(100)]	0.000447744	7.57875e-05	1	1	1	Q8NEJ9	Q8NEJ9 [211-221]	Q8NEJ9 1xPhospho [S214(100)]	0	1416.57	1321519		High	High	5.798e-05	0.0002712	2.45	58.49
FALSE	High	[K].EQYVPPRSPK.[-]	1xPhospho [S8(100)]	0.000948894	0.000118178	1	1	8	Q71RC2	Q71RC2 [715-724]	Q71RC2 1xPhospho [S722(100)]	1	1280.6	8247470		High	High	0.000108	0.000542	2.74	36.87
FALSE	High	[K].ERDSELSDTDSGCCLGQSESDK.[S]	2xCarbamidomethyl [C13; C14]; 1xPhospho [S7(100)]	4.8211e-08	3.14791e-05	1	1	2	Q96T88	Q96T88 [85-106]	Q96T88 1xPhospho [S91(100)]	1	2554.95	4.46336e+06		High	High	3.342e-05	4.725e-08	5.38	51.16
FALSE	High	[K].ERDSELSDTDSGCCLGQSESDK.[S]	2xCarbamidomethyl [C13; C14]; 1xDeamidated [Q17]; 1xPhospho [S7(100)]	0.000217416	7.57875e-05	1	1	1	Q96T88	Q96T88 [85-106]	Q96T88 1xPhospho [S91(100)]	1	2555.94		No Quan Values	High	High	5.798e-05	0.0001367	3.98
FALSE	High	[K].ERESPPPSALQPVQLPR.[L]	1xPhospho [S4(100)]	1.91478e-05	3.14791e-05	1	1	2	Q86VE0	Q86VE0 [199-215]	Q86VE0 1xPhospho [S202(100)]	1	1980.99	1.0902e+06		High	High	3.342e-05	1.363e-05	4.47	88.79
FALSE	High	[K].ERGSPLLGDHAVR.[G]	1xPhospho [S4(100)]	7.40756e-06	3.14791e-05	1	1	1	Q9C073	Q9C073 [175-187]	Q9C073 1xPhospho [S178(100)]	1	1486.72	1.69421e+06		High	High	3.342e-05	5.545e-06	3.91	48.71
FALSE	High	[K].ERIQQFDDGGSDEEDIWEEK.[H]	1xPhospho [S11(100)]	1.33567e-05	3.14791e-05	1	1	1	Q5H9R7	Q5H9R7 [607-626]	Q5H9R7 1xPhospho [S617(100)]	1	2505.01	443974		High	High	3.342e-05	9.672e-06	2.91	91.72
FALSE	High	[K].ERPARTPPR.[R]	1xPhospho [T6(100)]	0.128346	0.00442168	1	1	2	Q86VM9	Q86VM9 [672-680]	Q86VM9 1xPhospho [T677(100)]	1	1159.57	121900		High	High	0.002588	0.05934	1.34	17.07
FALSE	High	[K].ERPISLGIFPLPAGDGLLTPDAQK.[G]	1xPhospho [T19(100)]	4.7843e-10	3.14791e-05	1	1	3	O60271	O60271 [199-222]	O60271 1xPhospho [T217(100)]	0	2585.34	23152978		High	High	3.342e-05	5.99e-10	5.97	122.19
FALSE	High	[K].ERPVQSLKTSR.[D]	1xPhospho [T/S]	0.00151125	0.00019834	1	1	2	Q8NEY8	Q8NEY8 [192-202]		1	1380.7	1.90224e+06		High	High	0.0001516	0.000831	3.27	28.12
FALSE	High	[K].ERPVQSLKTSRDTSPSSGSAVSSSK.[V]	2xPhospho [S/T]	0.000107034	3.14791e-05	1	1	1	Q8NEY8	Q8NEY8 [192-216]		2	2738.24	8908161		High	High	3.342e-05	6.947e-05	2.68	39.49
FALSE	High	[K].ERPVQSLKTSRDTSPSSGSAVSSSK.[V]	3xPhospho [T/S]	0.159733	0.00529376	1	1	2	Q8NEY8	Q8NEY8 [192-216]		2	2818.21	1.02856e+06		High	High	0.003083	0.07546	1.28	41.99
FALSE	High	[K].ERQSPFHGNHAAINQCQAPVPK.[S]	1xCarbamidomethyl [C16]; 1xPhospho [S4(100)]	2.46622e-08	3.14791e-05	1	1	1	Q6P1L5	Q6P1L5 [304-325]	Q6P1L5 1xPhospho [S307(100)]	1	2566.18	779285		High	High	3.342e-05	2.501e-08	5.81	54.4
FALSE	High	[K].ERRPDSPTRPTLR.[G]	1xPhospho [S6(100)]	0.0283825	0.00119543	1	1	1	Q7RTP6	Q7RTP6 [1644-1656]	Q7RTP6 1xPhospho [S1649(100)]	1	1660.83	10047623		High	High	0.0007051	0.01269	2.48	30.86
FALSE	High	[K].ERRTPSDDEEDNLFAPPK.[L]	2xPhospho [T4(100); S6(100)]	1.7874e-08	3.14791e-05	2	2	5	Q9Y4E1; Q641Q2	Q9Y4E1 [328-345]; Q641Q2 [328-345]	Q9Y4E1 2xPhospho [T331(100); S333(100)]; Q641Q2 2xPhospho [T331(100); S333(100)]	2	2275.93	1.33027e+07	Shared	High	High	3.342e-05	1.842e-08	4.64	78.4
FALSE	High	[K].ERRTPSDDEEDNLFAPPK.[L]	1xDeamidated [N12]; 2xPhospho [T4(100); S6(100)]	0.0666224	0.00252333	2	2	1	Q9Y4E1; Q641Q2	Q9Y4E1 [328-345]; Q641Q2 [328-345]	Q9Y4E1 2xPhospho [T331(100); S333(100)]; Q641Q2 2xPhospho [T331(100); S333(100)]	2	2276.91		No Quan Values	High	High	0.001461	0.02998	3.13
FALSE	High	[K].ERTESEVPPRPASPK.[V]	1xPhospho [S13(100)]	8.52955e-05	3.14791e-05	1	2	18	Q9Y3L3	Q9Y3L3 [532-546]	Q9Y3L3 1xPhospho [S544(100)]	1	1759.84	1.49344e+07		High	High	3.342e-05	5.616e-05	2.88	35.54
FALSE	High	[K].ERTPESEEENVEWETNR.[D]	2xPhospho [T3(100); S6(100)]	0.000571464	7.57875e-05	1	1	2	Q5T200	Q5T200 [132-148]	Q5T200 2xPhospho [T134(100); S137(100)]	1	2293.86	2.34567e+06		High	High	8.599e-05	0.0003399	2.63	66.39
FALSE	High	[K].ERVPDSPSPAPSLEEGR.[R]	1xPhospho [S8(99.6)]	0.000130697	3.14791e-05	1	1	2	Q9UI36	Q9UI36 [486-502]	Q9UI36 1xPhospho [S493(99.6)]	1	1902.86	1.58407e+06		High	High	3.342e-05	8.396e-05	3.33	63.03
FALSE	High	[K].ERVPDSPSPAPSLEEGR.[R]	2xPhospho [S8(100); S12(100)]	0.000337185	7.57875e-05	1	1	3	Q9UI36	Q9UI36 [486-502]	Q9UI36 2xPhospho [S493(100); S497(100)]	1	1982.83	1408228		High	High	5.798e-05	0.0002076	3.08	65.69
FALSE	High	[K].ERVPDSPSPAPSLEEGR.[R]	3xPhospho [S6(100); S8(100); S12(100)]	0.00086805	0.000118178	1	1	1	Q9UI36	Q9UI36 [486-502]	Q9UI36 3xPhospho [S491(100); S493(100); S497(100)]	1	2062.79	914625		High	High	0.000108	0.0004994	3.65	62.91
FALSE	High	[K].ESAAPASPAPSPAPSPTPAPPQK.[E]	3xPhospho [S7(100); S11(100); S15(99.2)]	1.7309e-05	3.14791e-05	1	1	3	Q3KQU3	Q3KQU3 [538-560]	Q3KQU3 3xPhospho [S544(100); S548(100); S552(99.2)]	0	2392.99	6.35443e+06		High	High	3.342e-05	1.238e-05	4.49	55.95
FALSE	High	[K].ESAAPASPAPSPAPSPTPAPPQK.[E]	2xPhospho [S7(100); S15(100)]	1.77847e-07	3.14791e-05	1	1	3	Q3KQU3	Q3KQU3 [538-560]	Q3KQU3 2xPhospho [S544(100); S552(100)]	0	2313.02	3.0431e+06		High	High	3.342e-05	1.625e-07	4.57	59.28
FALSE	High	[K].ESAAPASPAPSPAPSPTPAPPQK.[E]	1xPhospho [S7(99.4)]	1.75614e-08	3.14791e-05	1	1	1	Q3KQU3	Q3KQU3 [538-560]	Q3KQU3 1xPhospho [S544(99.4)]	0	2233.05	7.00344e+06		High	High	3.342e-05	1.815e-08	4.98	60.68
FALSE	High	[K].ESADENGNLSSALGSMSPTTSSQILAR.[K]	2xDeamidated [N6; N8]; 1xOxidation [M16]; 1xPhospho [S17(100)]	6.65207e-08	3.14791e-05	1	1	1	Q9Y5J3	Q9Y5J3 [24-50]	Q9Y5J3 1xPhospho [S40(100)]	0	2821.21	3059674		High	High	3.342e-05	6.387e-08	6.59	96.12
FALSE	High	[K].ESADENGNLSSALGSMSPTTSSQILAR.[K]	1xOxidation [M16]; 1xPhospho [S17(100)]	1.61403e-07	3.14791e-05	1	1	1	Q9Y5J3	Q9Y5J3 [24-50]	Q9Y5J3 1xPhospho [S40(100)]	0	2819.24	1.19631e+06		High	High	3.342e-05	1.478e-07	4.85	95.55
FALSE	High	[K].ESDFSDTLSPSK.[E]	1xPhospho [S9(100)]	1.79277e-05	3.14791e-05	1	1	2	Q14BN4	Q14BN4 [444-455]	Q14BN4 1xPhospho [S452(100)]	0	1392.56	3.12292e+06		High	High	3.342e-05	1.277e-05	4.52	62.33
FALSE	High	[K].ESDGQLVLPSTPAHTHSDEDGVVSSPPQR.[H]	1xPhospho [S25(99.2)]	1.38347e-05	3.14791e-05	1	1	1	Q8TEV9	Q8TEV9 [590-618]	Q8TEV9 1xPhospho [S614(99.2)]	0	3122.41		No Quan Values	High	High	3.342e-05	1.001e-05	3.88
FALSE	High	[K].ESDILSDEDDDHRQTVK.[Q]	1xPhospho [S6(100)]	0.00160984	0.00019834	1	1	1	Q8IVF5	Q8IVF5 [1564-1580]	Q8IVF5 1xPhospho [S1569(100)]	1	2081.87	433829		High	High	0.0001516	0.0008797	2	48.61
FALSE	High	[K].ESDKEDGRESPSYDTPSQR.[V]	1xDeamidated [Q18]; 1xPhospho [S10(100)]	1.16037e-05	3.14791e-05	1	1	2	Q9Y6M7	Q9Y6M7 [75-93]	Q9Y6M7 1xPhospho [S84(100)]	2	2263.9	630629		High	High	3.342e-05	8.482e-06	3.07	32.13
FALSE	High	[K].ESDKEDGRESPSYDTPSQR.[V]	1xPhospho [S10(100)]	7.27275e-05	3.14791e-05	1	1	2	Q9Y6M7	Q9Y6M7 [75-93]	Q9Y6M7 1xPhospho [S84(100)]	2	2262.91	1.36996e+07		High	High	3.342e-05	4.811e-05	3.56	30.19
FALSE	High	[K].ESDQTLAALLSPK.[E]	1xPhospho [S11(100)]	6.90537e-05	3.14791e-05	1	1	1	P18583	P18583 [1687-1699]	P18583 1xPhospho [S1697(100)]	0	1452.7	1.49597e+06		High	High	3.342e-05	4.588e-05	3.03	109.79
FALSE	High	[K].ESEDDLNKESEEEVGPTK.[E]	1xPhospho [S10(100)]	3.42683e-06	3.14791e-05	1	1	2	O43719	O43719 [520-537]	O43719 1xPhospho [S529(100)]	1	2114.86	5.46311e+06		High	High	3.342e-05	2.672e-06	4.9	45.43
FALSE	High	[K].ESEDKPEIEDVGSDEEEEK.[K]	1xPhospho [S13(100)]	1.01642e-08	3.14791e-05	1	1	19	P07900	P07900 [251-269]	P07900 1xPhospho [S263(100)]	0	2272.89	7.02811e+08		High	High	3.342e-05	1.08e-08	4.04	54.66
FALSE	High	[K].ESEDKPEIEDVGSDEEEEKK.[D]	1xPhospho [S13(100)]	1.73241e-15	3.14791e-05	1	1	27	P07900	P07900 [251-270]	P07900 1xPhospho [S263(100)]	1	2400.98	1.24522e+09		High	High	3.342e-05	4.238e-15	5.99	48.13
FALSE	High	[K].ESEDKPEIEDVGSDEEEEKKDGDK.[K]	1xPhospho [S13(100)]	2.81832e-10	3.14791e-05	1	1	6	P07900	P07900 [251-274]	P07900 1xPhospho [S263(100)]	2	2816.15	2.85373e+07		High	High	3.342e-05	3.639e-10	6.8	45.2
FALSE	High	[K].ESEEGNPVRGSEEDSPKK.[E]	2xPhospho [S11(100); S15(100)]	0.000173885	3.14791e-05	1	1	2	O43719	O43719 [484-501]	O43719 2xPhospho [S494(100); S498(100)]	2	2133.84	6.01616e+06		High	High	3.342e-05	0.0001104	4.08	27.86
FALSE	High	[K].ESEEGNPVRGSEEDSPKK.[E]	1xPhospho [S15(100)]	5.37075e-05	3.14791e-05	1	1	2	O43719	O43719 [484-501]	O43719 1xPhospho [S498(100)]	2	2053.87	5928498		High	High	3.342e-05	3.621e-05	4.68	25.38
FALSE	High	[K].ESEEGNPVRGSEEDSPKK.[E]	1xDeamidated [N6]; 1xPhospho [S]	0.0077338	0.000457524	1	1	1	O43719	O43719 [484-501]		2	2054.86		No Quan Values	High	High	0.0002935	0.003726	2.35
FALSE	High	[K].ESEGEEEDEDEDLSK.[Y]	1xPhospho [S2(100)]	4.62399e-06	3.14791e-05	1	1	1	O95218	O95218 [152-166]	O95218 1xPhospho [S153(100)]	0	1819.63	10490597		High	High	3.342e-05	3.552e-06	3.96	39.71
FALSE	High	[K].ESELQMTSAASPHPGLLLDLK.[T]	1xOxidation [M6]; 1xPhospho [S11(100)]	0.00134619	0.00019834	1	1	1	Q9H2Y7	Q9H2Y7 [651-671]	Q9H2Y7 1xPhospho [S661(100)]	0	2333.11	397233		High	High	0.0001516	0.0007463	2.94	108.69
FALSE	High	[K].ESELQMTSAASPHPGLLLDLK.[T]	1xPhospho [S/T]	0.237309	0.00724446	1	1	1	Q9H2Y7	Q9H2Y7 [651-671]		0	2317.11	74396.5		High	High	0.004251	0.1172	1.24	116.58
FALSE	High	[K].ESEQESEEEILAQK.[K]	1xDeamidated [Q13]; 1xPhospho [S6(100)]	4.06491e-05	3.14791e-05	1	1	2	Q9BW71	Q9BW71 [222-235]	Q9BW71 1xPhospho [S227(100)]	0	1729.71	2.25452e+06		High	High	3.342e-05	2.781e-05	3.37	66.22
FALSE	High	[K].ESEQESEEEILAQK.[K]	1xPhospho [S2(100)]	0.000944868	0.000118178	1	1	1	Q9BW71	Q9BW71 [222-235]	Q9BW71 1xPhospho [S223(100)]	0	1728.72	2.9311e+06		High	High	0.000108	0.0005385	3.09	63.57
FALSE	High	[K].ESEQESEEEILAQKK.[E]	1xPhospho [S]	4.81764e-05	3.14791e-05	1	1	1	Q9BW71	Q9BW71 [222-236]		1	1856.82	3.41122e+06		High	High	3.342e-05	3.256e-05	4.51	53.56
FALSE	High	[K].ESESALMEDRDESEVSDEGGSPISSEGQEPR.[A]	1xOxidation [M7]; 2xPhospho [S2(100); S16(100)]	1.68135e-09	3.14791e-05	1	1	1	O14976	O14976 [814-844]	O14976 2xPhospho [S815(100); S829(100)]	1	3514.34	1.93739e+06		High	High	3.342e-05	1.97e-09	4.54	69.87
FALSE	High	[K].ESESALMEDRDESEVSDEGGSPISSEGQEPR.[A]	1xOxidation [M7]; 1xPhospho [S2(99.5)]	6.09085e-05	3.14791e-05	1	1	1	O14976	O14976 [814-844]	O14976 1xPhospho [S815(99.5)]	1	3434.37	907558		High	High	3.342e-05	4.066e-05	4.47	67.91
FALSE	High	[K].ESEVCPVPTNSPSPPPLPPPPPLPK.[I]	1xCarbamidomethyl [C5]; 2xPhospho [T9(97.3); S]	0.00010256	3.14791e-05	1	1	1	Q9ULJ3	Q9ULJ3 [971-995]	Q9ULJ3 2xPhospho [T979(97.3); S]	0	2790.29	1.52349e+06		High	High	3.342e-05	6.678e-05	2.77	114.06
FALSE	High	[K].ESEVCPVPTNSPSPPPLPPPPPLPK.[I]	1xCarbamidomethyl [C5]; 1xPhospho [S13(100)]	1.59282e-07	3.14791e-05	1	1	3	Q9ULJ3	Q9ULJ3 [971-995]	Q9ULJ3 1xPhospho [S983(100)]	0	2710.32	777696		High	High	3.342e-05	1.462e-07	4.52	112.54
FALSE	High	[K].ESEVEDVETDSGNSPEDLRK.[E]	1xPhospho [S14(100)]	1.44004e-08	3.14791e-05	1	1	1	Q7Z3K6	Q7Z3K6 [155-174]	Q7Z3K6 1xPhospho [S168(100)]	1	2314.96	484940		High	High	3.342e-05	1.505e-08	5.22	59.51
FALSE	High	[K].ESIAESKSPEMSMQEDCISDIAPMQTDEQTNK.[E]	1xCarbamidomethyl [C17]; 3xOxidation [M11; M13; M24]; 1xPhospho [S2(100)]	3.15532e-05	3.14791e-05	1	1	1	O60502	O60502 [504-535]	O60502 1xPhospho [S505(100)]	1	3757.51	4076383		High	High	3.342e-05	2.188e-05	4.12	74.74
FALSE	High	[K].ESKEEETSIDVAGKPNEVTK.[A]	1xPhospho [S/T]	1.24881e-06	3.14791e-05	1	1	2	P53985	P53985 [460-479]		1	2270.04	11323465		High	High	3.342e-05	1.025e-06	5.36	51.46
FALSE	High	[K].ESKTPPPYSVYER.[T]	1xPhospho [S/T/Y]	0.00135812	0.00019834	1	1	1	Q8N1I0	Q8N1I0 [1896-1908]		1	1632.73	451254		High	High	0.0001516	0.0007533	2.7	60.4
FALSE	High	[K].ESLGSEEESGKDWDELEEEAR.[K]	2xPhospho [S2(100); S5(100)]	0.000375143	7.57875e-05	1	1	2	Q9Y5B9	Q9Y5B9 [978-998]	Q9Y5B9 2xPhospho [S979(100); S982(100)]	1	2583.96	356234		High	High	5.798e-05	0.0002297	2.18	98.15
FALSE	High	[K].ESLKEEDESDDDNM.[-]	1xOxidation [M14]; 1xPhospho [S9(100)]	0.0340717	0.00145056	1	1	1	P25788	P25788 [242-255]	P25788 1xPhospho [S250(100)]	1	1751.58	3.3498e+06		High	High	0.0008463	0.01519	2.62	28.71
FALSE	High	[K].ESLSTHTSPSQSPNSVHGSR.[R]	1xDeamidated [N14]; 2xPhospho [S4(97.3); S12(100)]	0.000169592	3.14791e-05	1	1	1	Q9H1K0	Q9H1K0 [208-227]	Q9H1K0 2xPhospho [S211(97.3); S219(100)]	0	2255.9	418341		High	High	3.342e-05	0.000108	3.31	35.62
FALSE	High	[K].ESLSTHTSPSQSPNSVHGSR.[R]	2xPhospho [S8(99.3); S12(99.3)]	2.50608e-06	3.14791e-05	1	1	1	Q9H1K0	Q9H1K0 [208-227]	Q9H1K0 2xPhospho [S215(99.3); S219(99.3)]	0	2254.91	4.64602e+06		High	High	3.342e-05	1.983e-06	4.38	34.73
FALSE	High	[K].ESLSTHTSPSQSPNSVHGSR.[R]	1xDeamidated [Q11]; 1xPhospho [S12(100)]	9.53644e-05	3.14791e-05	1	1	1	Q9H1K0	Q9H1K0 [208-227]	Q9H1K0 1xPhospho [S219(100)]	0	2175.93		No Quan Values	High	High	3.342e-05	6.24e-05	4.46
FALSE	High	[K].ESLSTHTSPSQSPNSVHGSR.[R]	1xPhospho [S12(100)]	4.98358e-06	3.14791e-05	1	1	2	Q9H1K0	Q9H1K0 [208-227]	Q9H1K0 1xPhospho [S219(100)]	0	2174.95	349632		High	High	3.342e-05	3.812e-06	4.05	32.59
FALSE	High	[K].ESMEASPEAMVK.[A]	2xOxidation [M3; M10]; 1xPhospho [S6(100)]	0.000170301	3.14791e-05	1	1	2	Q8IWC1	Q8IWC1 [436-447]	Q8IWC1 1xPhospho [S441(100)]	0	1420.54	2.64153e+06		High	High	3.342e-05	0.0001082	2.19	33.56
FALSE	High	[K].ESPAGTPNPTPPSSPSVGGVPWR.[A]	2xPhospho [S2(99.4); T10(99.4)]	6.04935e-06	3.14791e-05	1	1	3	Q8IWQ3	Q8IWQ3 [454-476]	Q8IWQ3 2xPhospho [S455(99.4); T463(99.4)]	0	2434.05	1.33505e+06		High	High	3.342e-05	4.572e-06	2.29	100.37
FALSE	High	[K].ESPAGTPNPTPPSSPSVGGVPWR.[A]	1xPhospho [T10(100)]	6.47158e-05	3.14791e-05	1	1	1	Q8IWQ3	Q8IWQ3 [454-476]	Q8IWQ3 1xPhospho [T463(100)]	0	2354.08	636718		High	High	3.342e-05	4.311e-05	3.2	97.77
FALSE	High	[K].ESPGSSEFFQEAVSHGK.[F]	1xPhospho [S2(98.4)]	0.000641935	0.000118178	1	1	1	Q8N108	Q8N108 [487-503]	Q8N108 1xPhospho [S488(98.4)]	0	1902.79	1.23407e+06		High	High	0.000108	0.0003779	1.97	88.93
FALSE	High	[K].ESPTASKPCFPENESSPSSPK.[H]	1xCarbamidomethyl [C9]; 1xPhospho [S/T]	3.44603e-07	3.14791e-05	1	1	1	Q8IWW6	Q8IWW6 [433-453]		0	2342.98	423799		High	High	3.342e-05	3.033e-07	3.13	57.08
FALSE	High	[K].ESRPGLVTVTSSQSTPAK.[A]	1xPhospho [T15(99.2)]	2.98924e-06	3.14791e-05	1	1	1	Q9NZJ0	Q9NZJ0 [415-432]	Q9NZJ0 1xPhospho [T429(99.2)]	0	1924.94	1.01922e+06		High	High	3.342e-05	2.343e-06	4	56.02
FALSE	High	[K].ESRSPQQSAALPR.[R]	1xPhospho [S4(100)]	3.97722e-05	3.14791e-05	1	1	3	Q6IBW4	Q6IBW4 [281-293]	Q6IBW4 1xPhospho [S284(100)]	1	1506.71	12588042		High	High	3.342e-05	2.718e-05	2.68	38.92
FALSE	High	[K].ESRSPQQSAALPR.[R]	1xDeamidated [Q]; 1xPhospho [S4(99.6)]	0.00181371	0.00019834	1	1	2	Q6IBW4	Q6IBW4 [281-293]	Q6IBW4 1xPhospho [S284(99.6)]	1	1507.69	1.27991e+06		High	High	0.0001516	0.0009818	2.9	42.59
FALSE	High	[K].ESSAAQAGSHATHPGTSVLEGGAAGSMSPSR.[V]	1xOxidation [M27]; 1xPhospho [S/T]	0.000311926	7.57875e-05	1	1	1	Q5SYE7	Q5SYE7 [1249-1279]		0	2991.29	526277		High	High	5.798e-05	0.0001927	1.49	51.64
FALSE	High	[K].ESSDDDTPFDGSNYLADK.[V]	1xPhospho [S/T/Y]	0.0119938	0.000646947	1	1	1	Q7Z401	Q7Z401 [1097-1114]		0	2055.77		No Quan Values	High	High	0.0003999	0.005606	1.53
FALSE	High	[K].ESSEPTGSPAPVIQHSSATAPSNGLSVR.[S]	2xDeamidated [Q14; N23]; 1xPhospho [T/S]	3.45017e-09	3.14791e-05	1	1	1	P17544	P17544 [416-443]		0	2845.29		No Quan Values	High	High	3.342e-05	3.882e-09	5.21
FALSE	High	[K].ESSEPTGSPAPVIQHSSATAPSNGLSVR.[S]	1xDeamidated [N23]; 1xPhospho [S8(99.3)]	1.16599e-09	3.14791e-05	1	1	3	P17544	P17544 [416-443]	P17544 1xPhospho [S423(99.3)]	0	2844.3	5.59649e+06		High	High	3.342e-05	1.392e-09	6.19	79.36
FALSE	High	[K].ESSIIAPAPAEDVDTPPRK.[K]	1xPhospho [T15(100)]	1.53634e-06	3.14791e-05	1	1	4	Q15910	Q15910 [473-491]	Q15910 1xPhospho [T487(100)]	1	2072.99	9347076		High	High	3.342e-05	1.252e-06	3.99	74.67
FALSE	High	[K].ESSPIPSPTSDR.[K]	2xPhospho [S3(100); S7(100)]	0.00192696	0.00019834	1	1	3	Q01082	Q01082 [2163-2174]	Q01082 2xPhospho [S2165(100); S2169(100)]	0	1432.54	6683878		High	High	0.0001516	0.001037	2.45	49.33
FALSE	High	[K].ESSPIPSPTSDR.[K]	1xPhospho [S3(99.3)]	0.00555997	0.000345759	1	1	2	Q01082	Q01082 [2163-2174]	Q01082 1xPhospho [S2165(99.3)]	0	1352.57	4.51537e+06		High	High	0.0002312	0.002749	1.71	50.76
FALSE	High	[K].ESSPIPSPTSDRK.[A]	2xPhospho [S3(99.2); S7(100)]	8.98076e-05	3.14791e-05	1	1	4	Q01082	Q01082 [2163-2175]	Q01082 2xPhospho [S2165(99.2); S2169(100)]	1	1560.63	6206566		High	High	3.342e-05	5.878e-05	3.16	40.4
FALSE	High	[K].ESSPPREEAPPPPPPTEDSCAK.[K]	1xCarbamidomethyl [C20]; 1xPhospho [S/T]	1.52411e-07	3.14791e-05	1	1	4	Q9UPW6	Q9UPW6 [592-613]		1	2455.05	4.26822e+06		High	High	3.342e-05	1.403e-07	4.29	52.14
FALSE	High	[K].ESSTESSQSAKPVSGQDTSGNTEGSPAAEK.[A]	1xPhospho [S25(100)]	1.00769e-16	3.14791e-05	1	1	2	Q96S66	Q96S66 [485-514]	Q96S66 1xPhospho [S509(100)]	0	3033.28	3.45531e+06		High	High	3.342e-05	2.866e-16	9.26	31.35
FALSE	High	[K].ESSTSEGADQKMSSPEDDSDTK.[R]	1xDeamidated [Q10]; 1xOxidation [M12]; 2xPhospho [S13(100); S14(100)]	2.52403e-05	3.14791e-05	1	1	1	Q15424	Q15424 [371-392]	Q15424 2xPhospho [S383(100); S384(100)]	1	2507.85	320605		High	High	3.342e-05	1.769e-05	3.72	23.23
FALSE	High	[K].ESSTSEGADQKMSSPEDDSDTK.[R]	1xOxidation [M12]; 2xPhospho [S13(100); S14(100)]	1.83638e-09	3.14791e-05	1	1	5	Q15424	Q15424 [371-392]	Q15424 2xPhospho [S383(100); S384(100)]	1	2506.87	1.15148e+07		High	High	3.342e-05	2.142e-09	6.15	22.19
FALSE	High	[K].ESSTSEGADQKMSSPEDDSDTK.[R]	1xDeamidated [Q10]; 1xOxidation [M12]; 1xPhospho [S13(100)]	6.51961e-06	3.14791e-05	1	1	1	Q15424	Q15424 [371-392]	Q15424 1xPhospho [S383(100)]	1	2427.89	180481		High	High	3.342e-05	4.916e-06	3.31	23.32
FALSE	High	[K].ESSTSEGADQKMSSPEDDSDTK.[R]	1xPhospho [S13(99.7)]	1.48965e-06	3.14791e-05	1	1	1	Q15424	Q15424 [371-392]	Q15424 1xPhospho [S383(99.7)]	1	2410.91	381391		High	High	3.342e-05	1.213e-06	3.18	32.26
FALSE	High	[K].ESSTSEGADQKMSSPEDDSDTK.[R]	1xOxidation [M12]; 1xPhospho [S13(99.7)]	3.60364e-08	3.14791e-05	1	1	1	Q15424	Q15424 [371-392]	Q15424 1xPhospho [S383(99.7)]	1	2426.9	2.41504e+06		High	High	3.342e-05	3.581e-08	4.56	22.27
FALSE	High	[K].ESSTSEGADQKMSSPEDDSDTK.[R]	2xPhospho [S13(100); S14(100)]	0.00154563	0.00019834	1	1	1	Q15424	Q15424 [371-392]	Q15424 2xPhospho [S383(100); S384(100)]	1	2490.87	1514809		High	High	0.0001516	0.0008454	2.74	32.17
FALSE	High	[K].ESTNLGNLEESSE.[-]	1xPhospho [S12(99.3)]	0.0647077	0.00252333	1	1	1	P24386	P24386 [641-653]	P24386 1xPhospho [S652(99.3)]	0	1488.57	704218		High	High	0.001461	0.0291	1.63	67.33
FALSE	High	[K].ESVNSPVFGK.[A]	1xPhospho [S5(100)]	0.000145239	3.14791e-05	1	1	2	Q9UPS8	Q9UPS8 [627-636]	Q9UPS8 1xPhospho [S631(100)]	0	1143.51	2.25495e+06		High	High	3.342e-05	9.314e-05	2.87	61.04
FALSE	High	[K].ESVPEFPLSPPK.[K]	1xPhospho [S9(100)]	0.0562163	0.00216778	1	1	1	P16949	P16949 [30-41]	P16949 1xPhospho [S38(100)]	0	1406.66	1.37541e+06		High	High	0.001244	0.02509	2.39	106.18
FALSE	High	[K].ESVPEFPLSPPKK.[K]	1xPhospho [S9(100)]	1.88973e-05	3.14791e-05	1	1	2	P16949	P16949 [30-42]	P16949 1xPhospho [S38(100)]	1	1534.76	6181237		High	High	3.342e-05	1.346e-05	3.24	92.05
FALSE	High	[K].ESVSPEDSEK.[K]	1xPhospho [S4(100)]	0.00181371	0.00019834	1	1	1	P35251	P35251 [365-374]	P35251 1xPhospho [S368(100)]	0	1186.45	256821		High	High	0.0001516	0.0009796	1.71	25.12
FALSE	High	[K].ETAPEEPGSPAK.[S]	1xPhospho [S9(100)]	0.000363023	7.57875e-05	1	1	1	P35612	P35612 [584-595]	P35612 1xPhospho [S592(100)]	0	1292.54	7969231		High	High	5.798e-05	0.0002225	2.43	31.41
FALSE	High	[K].ETCVSGEDPTQGADLSPDEK.[V]	1xCarbamidomethyl [C3]; 1xPhospho [T/S]	0.000369032	7.57875e-05	1	1	1	Q02952	Q02952 [468-487]		0	2214.87	542242		High	High	5.798e-05	0.0002256	3.89	61.8
FALSE	High	[K].ETDPVKSPPLPEHQK.[I]	1xPhospho [S7(100)]	1.32832e-06	3.14791e-05	1	1	4	Q96JM3	Q96JM3 [102-116]	Q96JM3 1xPhospho [S108(100)]	1	1781.85	6.22358e+06		High	High	3.342e-05	1.088e-06	3.75	55.06
FALSE	High	[K].ETEAAYESDIPEELCGHHLPQQSLK.[S]	1xCarbamidomethyl [C15]; 1xPhospho [S8(100)]	1.17564e-08	3.14791e-05	1	1	2	Q8IYB7	Q8IYB7 [132-156]	Q8IYB7 1xPhospho [S139(100)]	0	2961.3	1.70197e+06		High	High	3.342e-05	1.243e-08	4.75	94.7
FALSE	High	[K].ETEGADSPRPEDSGIVPR.[F]	1xPhospho [S7(100)]	0.000281563	7.57875e-05	1	1	1	Q5T481	Q5T481 [1204-1221]	Q5T481 1xPhospho [S1210(100)]	0	1991.87	5.57821e+06		High	High	5.798e-05	0.000175	3.29	59.82
FALSE	High	[K].ETESAPGSPR.[A]	1xPhospho [S8(100)]	0.00353897	0.000312341	1	1	1	Q6PKG0	Q6PKG0 [514-523]	Q6PKG0 1xPhospho [S521(100)]	0	1110.45	646549		High	High	0.0002137	0.001808	2.43	21.26
FALSE	High	[K].ETESAPGSPR.[A]	2xPhospho [S4(100); S8(100)]	0.124913	0.00428433	1	1	2	Q6PKG0	Q6PKG0 [514-523]	Q6PKG0 2xPhospho [S517(100); S521(100)]	0	1190.41	334945		High	High	0.00253	0.0578	2.4	21.8
FALSE	High	[K].ETIELSPTGRPK.[R]	1xPhospho [S6(100)]	0.00699896	0.00042237	1	1	2	Q9NRZ9	Q9NRZ9 [498-509]	Q9NRZ9 1xPhospho [S503(100)]	0	1407.69	4.0677e+06		High	High	0.0002742	0.003391	1.94	58.61
FALSE	High	[K].ETIQGTGSWGPEPPGPGIPPAYSSPR.[R]	1xPhospho [S24(99.2)]	1.28952e-05	3.14791e-05	1	1	3	Q9H4L4	Q9H4L4 [3-28]	Q9H4L4 1xPhospho [S26(99.2)]	0	2715.25	3274299		High	High	3.342e-05	9.347e-06	3.26	104.58
FALSE	High	[K].ETIQGTGSWGPEPPGPGIPPAYSSPR.[R]	1xDeamidated [Q4]; 1xPhospho [S24(99.3)]	0.00183061	0.00019834	1	1	1	Q9H4L4	Q9H4L4 [3-28]	Q9H4L4 1xPhospho [S26(99.3)]	0	2716.23		No Quan Values	High	High	0.0001516	0.0009875	3.07
FALSE	High	[K].ETIQGTGSWGPEPPGPGIPPAYSSPRR.[E]	1xPhospho [S24(99.2)]	4.70619e-06	3.14791e-05	1	1	1	Q9H4L4	Q9H4L4 [3-29]	Q9H4L4 1xPhospho [S26(99.2)]	1	2871.35	2.83644e+06		High	High	3.342e-05	3.604e-06	5.23	97.53
FALSE	High	[K].ETIQGTGSWGPEPPGPGIPPAYSSPRR.[E]	1xDeamidated [Q4]; 1xPhospho [S24(100)]	0.0393667	0.00170734	1	1	1	Q9H4L4	Q9H4L4 [3-29]	Q9H4L4 1xPhospho [S26(100)]	1	2872.33		No Quan Values	High	High	0.0009896	0.01751	3.3
FALSE	High	[K].ETLEAHGASISGTPEATTSGKPEPVSSVK.[T]	1xPhospho [T2(100)]	2.6364e-09	3.14791e-05	1	1	1	Q7Z2K8	Q7Z2K8 [108-136]	Q7Z2K8 1xPhospho [T109(100)]	0	2947.39	954629		High	High	3.342e-05	3.013e-09	5.86	66.62
FALSE	High	[K].ETLETISNEEQTPLLK.[K]	1xPhospho [T2(99.3)]	0.0446245	0.00184897	1	1	1	Q8NHP6	Q8NHP6 [277-292]	Q8NHP6 1xPhospho [T278(99.3)]	0	1924.92	190255		High	High	0.001068	0.01987	2.16	97.84
FALSE	High	[K].ETLPSNNTVAQVQSNPGPVAISDVAPSASNNSPPLTNITPTQK.[L]	1xPhospho [S27(91.3)]	0.182141	0.00562786	1	1	1	Q86T24	Q86T24 [206-248]	Q86T24 1xPhospho [S232(91.3)]	0	4436.16		No Quan Values	High	High	0.003285	0.08713	2.92
FALSE	High	[K].ETNNSNAQNPSEEEGEGQDEDILPLTLEEK.[E]	1xPhospho [T/S]	3.02902e-06	3.14791e-05	1	1	1	O43422	O43422 [131-160]		0	3409.44	1.14991e+06		High	High	3.342e-05	2.374e-06	3.27	111.92
FALSE	High	[K].ETNTETPAPSPTVVRPK.[D]	1xPhospho [S10(100)]	8.25085e-07	3.14791e-05	1	1	2	Q8IX03	Q8IX03 [890-906]	Q8IX03 1xPhospho [S899(100)]	0	1903.92	995933		High	High	3.342e-05	6.933e-07	4.74	56.53
FALSE	High	[K].ETPGTLSSDTNDSGVELGEESRSSPLK.[L]	1xPhospho [S/T]	2.81605e-05	3.14791e-05	1	1	2	O75410	O75410 [293-319]		1	2872.27	1.07037e+06		High	High	3.342e-05	1.963e-05	3.66	80.33
FALSE	High	[K].ETPGTLSSDTNDSGVELGEESRSSPLK.[L]	1xDeamidated [N11]; 1xPhospho [S/T]	0.0005282	7.57875e-05	1	1	1	O75410	O75410 [293-319]		1	2873.26	1.35226e+06		High	High	5.798e-05	0.0003155	3.38	80.36
FALSE	High	[K].ETPPNGNLSPAPR.[L]	1xDeamidated [N5]; 1xPhospho [S9(100)]	0.000292137	7.57875e-05	1	1	2	P48634	P48634 [996-1008]	P48634 1xPhospho [S1004(100)]	0	1430.63	2.47627e+06		High	High	5.798e-05	0.0001812	2.29	50.67
FALSE	High	[K].ETPPPLVPPAAR.[E]	1xPhospho [T2(100)]	0.00242388	0.000235683	1	1	1	Q9BQA1	Q9BQA1 [4-15]	Q9BQA1 1xPhospho [T5(100)]	0	1324.67	1.99453e+06		High	High	0.0001715	0.001277	2.73	84.71
FALSE	High	[K].ETQPWSSPK.[G]	1xPhospho [S7(99.5)]	0.0224615	0.000975058	1	1	1	P21359	P21359 [2490-2498]	P21359 1xPhospho [S2496(99.5)]	0	1139.48	804584		High	High	0.0005821	0.01014	1.84	47.8
FALSE	High	[K].ETQTHENMSQLSEEEQNK.[D]	1xOxidation [M8]; 1xPhospho [S12(100)]	4.25267e-06	3.14791e-05	1	1	1	Q9BWU0	Q9BWU0 [701-718]	Q9BWU0 1xPhospho [S712(100)]	0	2257.89	1.05047e+06		High	High	3.342e-05	3.269e-06	4.17	30.91
FALSE	High	[K].ETSFGSSENITMTSLSK.[V]	1xOxidation [M12]; 1xPhospho [T2(96.4)]	0.0138046	0.000758545	1	1	1	Q9UMZ2	Q9UMZ2 [930-946]	Q9UMZ2 1xPhospho [T931(96.4)]	0	1914.8	456404		High	High	0.0004622	0.006402	2	80.58
FALSE	High	[K].ETSSPGTDDVFTPAPSDSPSSQR.[I]	1xDeamidated [Q22]; 1xPhospho [S/T]	2.07214e-05	3.14791e-05	1	1	1	P19634	P19634 [768-790]		0	2445.99	740193		High	High	3.342e-05	1.468e-05	3.11	76.72
FALSE	High	[K].ETSSPGTDDVFTPAPSDSPSSQR.[I]	1xPhospho [S18(99.1)]	2.54354e-08	3.14791e-05	1	1	1	P19634	P19634 [768-790]	P19634 1xPhospho [S785(99.1)]	0	2445.01	7109467		High	High	3.342e-05	2.576e-08	4.1	75.21
FALSE	High	[K].ETTSGTSTEPVKNSSPAPPQPAPGK.[V]	1xDeamidated [N13]; 1xPhospho [S/T]	2.81507e-08	3.14791e-05	1	1	1	Q9NYV4	Q9NYV4 [1069-1093]		1	2546.17	618977		High	High	3.342e-05	2.838e-08	4.73	48.51
FALSE	High	[K].ETVNSPAIYK.[F]	1xPhospho [S5(100)]	0.00234274	0.000235683	1	1	1	Q9Y3A2	Q9Y3A2 [237-246]	Q9Y3A2 1xPhospho [S241(100)]	0	1201.55	951018		High	High	0.0001715	0.001242	2.29	54.65
FALSE	High	[K].ETVQTTQSPTPVEK.[E]	1xPhospho [S8(100)]	0.000550536	7.57875e-05	1	1	1	Q9UPN6	Q9UPN6 [610-623]	Q9UPN6 1xPhospho [S617(100)]	0	1624.75	6557949		High	High	8.599e-05	0.0003288	3.51	41.22
FALSE	High	[K].ETVQTTQSPTPVEK.[E]	1xDeamidated [Q]; 1xPhospho [S8(100)]	0.0592695	0.00227276	1	1	2	Q9UPN6	Q9UPN6 [610-623]	Q9UPN6 1xPhospho [S617(100)]	0	1625.73	677395		High	High	0.001301	0.02654	2.01	43.48
FALSE	High	[K].EVAENQQNQSSDPEEEK.[G]	1xPhospho [S11(100)]	0.000115566	3.14791e-05	1	1	1	O43491	O43491 [29-45]	O43491 1xPhospho [S39(100)]	0	2040.8	1.19502e+06		High	High	3.342e-05	7.497e-05	3.14	25.63
FALSE	High	[K].EVDDILGEGSDDSDSEK.[R]	2xPhospho [S10(100); S13(99.4)]	0.000239958	7.57875e-05	1	1	1	Q9Y5B0	Q9Y5B0 [860-876]	Q9Y5B0 2xPhospho [S869(100); S872(99.4)]	0	1969.68	822704		High	High	5.798e-05	0.0001499	3.39	79.53
FALSE	High	[K].EVDGLLTSEPMGSPVSSK.[T]	1xOxidation [M11]; 1xPhospho [S13(100)]	9.11001e-06	3.14791e-05	1	1	3	Q8WWM7	Q8WWM7 [582-599]	Q8WWM7 1xPhospho [S594(100)]	0	1928.86	15625716		High	High	3.342e-05	6.745e-06	3.12	83.34
FALSE	High	[K].EVDGLLTSEPMGSPVSSK.[T]	1xPhospho [S13(100)]	0.000372075	7.57875e-05	1	1	1	Q8WWM7	Q8WWM7 [582-599]	Q8WWM7 1xPhospho [S594(100)]	0	1912.86	3.81293e+06		High	High	5.798e-05	0.0002278	3.85	96.64
FALSE	High	[K].EVDKTPPPQPPLISSMDSISQK.[S]	1xOxidation [M16]; 1xPhospho [T5(100)]	4.37256e-07	3.14791e-05	1	1	3	Q92625	Q92625 [314-335]	Q92625 1xPhospho [T318(100)]	1	2490.18	3.54152e+06		High	High	3.342e-05	3.808e-07	3.32	82.49
FALSE	High	[K].EVDPSTGELQSLQMPESEGPSSLDPSQEGPTGLK.[E]	1xOxidation [M14]; 1xPhospho [S22(99.2)]	4.6922e-07	3.14791e-05	1	1	2	Q13501	Q13501 [345-378]	Q13501 1xPhospho [S366(99.2)]	0	3622.6	4235245		High	High	3.342e-05	4.061e-07	4.32	101.38
FALSE	High	[K].EVDPSTGELQSLQMPESEGPSSLDPSQEGPTGLK.[E]	1xPhospho [S22(99.3)]	5.68214e-10	3.14791e-05	1	1	1	Q13501	Q13501 [345-378]	Q13501 1xPhospho [S366(99.3)]	0	3606.6	1.67031e+06		High	High	3.342e-05	7.057e-10	6.03	109.91
FALSE	High	[K].EVEDKESEGEEEDEDEDLSK.[Y]	1xPhospho [S7(100)]	4.67455e-08	3.14791e-05	1	1	33	O95218	O95218 [147-166]	O95218 1xPhospho [S153(100)]	1	2419.9	2.56183e+08		High	High	3.342e-05	4.585e-08	4.88	42.01
FALSE	High	[K].EVENEDEDDDDSDKEK.[D]	1xPhospho [S12(100)]	0.286778	0.00892283	1	1	1	Q9P287	Q9P287 [31-46]	Q9P287 1xPhospho [S42(100)]	1	1990.69	313659		High	High	0.005191	0.1453	1.49	18.71
FALSE	High	[K].EVFGDTLNESRDPDRPPER.[Y]	1xPhospho [T/S]	0.00103339	0.000163272	1	1	1	Q96CX2	Q96CX2 [247-265]		1	2309.02	1.92239e+06		High	High	0.000134	0.0005858	3.6	66.93
FALSE	High	[K].EVHDELEDLPSPPPPLSPPPTTSPHK.[Q]	3xPhospho [S11(100); S17(100); T/S]	3.58166e-05	3.14791e-05	1	1	4	Q9NQX3	Q9NQX3 [178-203]	Q9NQX3 3xPhospho [S188(100); S194(100); T/S]	0	3053.3	5486828		High	High	3.342e-05	2.462e-05	6.72	102.22
FALSE	High	[K].EVHDELEDLPSPPPPLSPPPTTSPHK.[Q]	2xPhospho [S17(100); T/S]	5.4907e-06	3.14791e-05	1	1	5	Q9NQX3	Q9NQX3 [178-203]	Q9NQX3 2xPhospho [S194(100); T/S]	0	2973.33	6.50842e+06		High	High	3.342e-05	4.178e-06	4.79	101.56
FALSE	High	[K].EVHDELEDLPSPPPPLSPPPTTSPHK.[Q]	1xPhospho [S17(100)]	1.00749e-08	3.14791e-05	1	1	3	Q9NQX3	Q9NQX3 [178-203]	Q9NQX3 1xPhospho [S194(100)]	0	2893.37	6706278		High	High	3.342e-05	1.073e-08	6.06	98.32
FALSE	High	[K].EVLASPDRLWGSR.[L]	1xPhospho [S5(100)]	0.0134704	0.000758545	1	1	2	Q9C0C2	Q9C0C2 [174-186]	Q9C0C2 1xPhospho [S178(100)]	1	1565.75	5.93824e+06		High	High	0.0004622	0.006237	1.71	96.66
FALSE	High	[K].EVLDEDTDEEK.[E]	1xPhospho [T7(100)]	0.000156643	3.14791e-05	1	1	2	Q9Y3P9	Q9Y3P9 [990-1000]	Q9Y3P9 1xPhospho [T996(100)]	0	1401.53	3.8898e+06		High	High	3.342e-05	0.0001001	3.18	39.64
FALSE	High	[K].EVMSPTGSAR.[G]	1xOxidation [M3]; 1xPhospho [S4(100)]	0.000663674	0.000118178	1	1	1	O43347	O43347 [188-197]	O43347 1xPhospho [S191(100)]	0	1130.45	862071		High	High	0.000108	0.0003902	1.84	21.59
FALSE	High	[K].EVPWSPSAEK.[A]	1xPhospho [S5(99.4)]	0.105896	0.00357808	1	1	1	Q5JSZ5	Q5JSZ5 [552-561]	Q5JSZ5 1xPhospho [S556(99.4)]	0	1209.52	4.02508e+06		High	High	0.002101	0.0483	1.52	73.44
FALSE	High	[K].EVQTTPSTASNKVSPEK.[H]	1xPhospho [S10(99.5)]	0.00190901	0.00019834	1	1	1	Q7L5N7	Q7L5N7 [517-533]	Q7L5N7 1xPhospho [S526(99.5)]	1	1882.88	435270		High	High	0.0001516	0.001029	3.14	36.08
FALSE	High	[K].EVSDDEAEEKEDK.[E]	1xPhospho [S3(100)]	3.62889e-05	3.14791e-05	1	1	1	P07900	P07900 [229-241]	P07900 1xPhospho [S231(100)]	1	1602.61	511311		High	High	3.342e-05	2.494e-05	2.67	21.85
FALSE	High	[K].EVSDDEAEEKEDKEEEK.[E]	1xPhospho [S3(100)]	8.55311e-08	3.14791e-05	1	1	7	P07900	P07900 [229-245]	P07900 1xPhospho [S231(100)]	2	2117.83	6.84131e+06		High	High	3.342e-05	8.122e-08	3.96	24.3
FALSE	High	[K].EVSNFTMGSPLRGPGLEALCK.[Q]	1xCarbamidomethyl [C20]; 1xOxidation [M7]; 1xPhospho [S9(100)]	2.8284e-05	3.14791e-05	1	1	2	Q9BYV9	Q9BYV9 [401-421]	Q9BYV9 1xPhospho [S409(100)]	1	2359.08	267291		High	High	3.342e-05	1.971e-05	3.82	101.29
FALSE	High	[K].EVSPDPSTTGAASPASSSAGGSAAR.[G]	1xPhospho [S13(100)]	1.33524e-07	3.14791e-05	1	1	1	P23769	P23769 [180-204]	P23769 1xPhospho [S192(100)]	0	2297.99	714084		High	High	3.342e-05	1.237e-07	5.54	47.51
FALSE	High	[K].EVSPEVVR.[S]	1xPhospho [S3(100)]	0.0545847	0.00213155	1	1	1	Q5T200	Q5T200 [196-203]	Q5T200 1xPhospho [S198(100)]	0	994.461	15198429		High	High	0.001224	0.02444	1.63	47.6
FALSE	High	[K].EVSSLEGSPPPCLGQEEAVCTK.[I]	2xCarbamidomethyl [C12; C20]; 1xPhospho [S3(99.7)]	1.47658e-06	3.14791e-05	1	1	3	Q02952	Q02952 [1388-1409]	Q02952 1xPhospho [S1390(99.7)]	0	2454.06	2.09291e+06		High	High	3.342e-05	1.204e-06	5.4	86.97
FALSE	High	[K].EVSSLEGSPPPCLGQEEAVCTK.[I]	2xCarbamidomethyl [C12; C20]; 1xDeamidated [Q15]; 1xPhospho [S3(99.5)]	7.85983e-05	3.14791e-05	1	1	1	Q02952	Q02952 [1388-1409]	Q02952 1xPhospho [S1390(99.5)]	0	2455.04	1.08564e+06		High	High	3.342e-05	5.182e-05	3.43	89.63
FALSE	High	[K].EVTPESGPPK.[V]	1xPhospho [T3(100)]	0.00190011	0.00019834	1	1	1	P46087	P46087 [193-202]	P46087 1xPhospho [T195(100)]	0	1120.49	7428154		High	High	0.0001516	0.001023	2.33	32.64
FALSE	High	[K].EVVKPVPITSPAVSK.[V]	1xPhospho [S10(100)]	6.56025e-07	3.14791e-05	1	1	1	Q96HC4	Q96HC4 [102-116]	Q96HC4 1xPhospho [S111(100)]	0	1630.88	2.11411e+06		High	High	3.342e-05	5.582e-07	3.94	74.03
FALSE	High	[K].EVYELLDSPGK.[V]	1xPhospho [S8(100)]	2.54624e-05	3.14791e-05	1	1	1	P22234	P22234 [20-30]	P22234 1xPhospho [S27(100)]	0	1329.6	9684930		High	High	3.342e-05	1.785e-05	3.66	87.67
FALSE	High	[K].EVYQQQQYGSGGR.[G]	1xPhospho [S10(100)]	0.0246401	0.00101076	1	1	1	Q99729	Q99729 [233-245]	Q99729 1xPhospho [S242(100)]	0	1579.65	542024		High	High	0.0006021	0.0111	2.11	36.66
FALSE	High	[K].EYAENIGDGRSPEFR.[E]	1xPhospho [S11(100)]	0.000578619	7.57875e-05	1	1	2	Q8WYA6	Q8WYA6 [535-549]	Q8WYA6 1xPhospho [S545(100)]	1	1819.76	5.75589e+06		High	High	8.599e-05	0.0003438	3.28	65.79
FALSE	High	[K].EYFDDSTEER.[F]	1xPhospho [S/T/Y]	0.0115635	0.000609496	1	1	2	Q8NEF9	Q8NEF9 [259-268]		0	1370.48	1.86278e+06		High	High	0.000379	0.005412	1.49	53.7
FALSE	High	[K].EYIEHCNTPTTDSDSSIAVK.[A]	1xCarbamidomethyl [C6]; 1xDeamidated [N7]; 1xPhospho [T8(100)]	1.04413e-05	3.14791e-05	1	1	1	Q9NVR5	Q9NVR5 [696-715]	Q9NVR5 1xPhospho [T703(100)]	0	2347.96	478744		High	High	3.342e-05	7.67e-06	3.93	62.45
FALSE	High	[K].EYIPGQPPLSQSSDSSPTR.[N]	1xDeamidated [Q]; 1xPhospho [S/T/Y]	2.37929e-07	3.14791e-05	1	1	3	P07814	P07814 [871-889]		0	2126.93	6.1279e+06		High	High	3.342e-05	2.135e-07	4.98	83.19
FALSE	High	[K].EYIPGQPPLSQSSDSSPTR.[N]	1xPhospho [S16(99.1)]	3.56547e-06	3.14791e-05	1	1	6	P07814	P07814 [871-889]	P07814 1xPhospho [S886(99.1)]	0	2125.94	84096696		High	High	3.342e-05	2.776e-06	4.72	80.92
FALSE	High	[K].EYIPGQPPLSQSSDSSPTR.[N]	2xPhospho [S16(98.9); S/T/Y]	0.000445902	7.57875e-05	1	1	5	P07814	P07814 [871-889]	P07814 2xPhospho [S886(98.9); S/T/Y]	0	2205.91	12804169		High	High	5.798e-05	0.0002698	4.27	86
FALSE	High	[K].EYIPGQPPLSQSSDSSPTRNSEPAGLETPEAK.[V]	2xDeamidated [Q6; N20]; 1xPhospho [S/Y/T]	0.000436808	7.57875e-05	1	1	1	P07814	P07814 [871-902]		1	3451.54		No Quan Values	High	High	5.798e-05	0.000265	3.21
FALSE	High	[K].EYLSQSCPSVSNVEYPDMPR.[S]	1xCarbamidomethyl [C7]; 1xOxidation [M18]; 1xPhospho [S/Y]	6.36049e-05	3.14791e-05	1	1	1	Q5THJ4	Q5THJ4 [1704-1723]		0	2454	833254		High	High	3.342e-05	4.239e-05	2.84	88.03
FALSE	High	[K].EYLSQSCPSVSNVEYPDMPR.[S]	1xCarbamidomethyl [C7]; 1xDeamidated [Q5]; 1xPhospho [S9(98.2)]	0.217469	0.00683936	1	1	1	Q5THJ4	Q5THJ4 [1704-1723]	Q5THJ4 1xPhospho [S1712(98.2)]	0	2438.99		No Quan Values	High	High	0.004011	0.1062	1.57
FALSE	High	[K].EYLSQSCPSVSNVEYPDMPR.[S]	1xCarbamidomethyl [C7]; 1xPhospho [S9(98.2)]	0.253447	0.00782846	1	1	1	Q5THJ4	Q5THJ4 [1704-1723]	Q5THJ4 1xPhospho [S1712(98.2)]	0	2438	237548		High	High	0.004591	0.126	1.66	98.32
FALSE	High	[K].EYVSNDAAQSDDEEK.[L]	1xPhospho [S10(100)]	0.000484265	7.57875e-05	1	1	2	Q5JSH3	Q5JSH3 [394-408]	Q5JSH3 1xPhospho [S403(100)]	0	1779.66	5745690		High	High	5.798e-05	0.0002916	3.7	34.2
FALSE	High	[K].EYVSNDAAQSDDEEK.[L]	1xDeamidated [N5]; 1xPhospho [S10(100)]	0.043574	0.00177615	1	1	1	Q5JSH3	Q5JSH3 [394-408]	Q5JSH3 1xPhospho [S403(100)]	0	1780.64	172817		High	High	0.001027	0.01944	1.52	37.91
FALSE	High	[K].FAAHISPAQGSPKPPPAASPGVR.[A]	1xPhospho [S19(100)]	4.01593e-06	3.14791e-05	1	1	2	P19484	P19484 [104-126]	P19484 1xPhospho [S122(100)]	0	2320.16	512144		High	High	3.342e-05	3.108e-06	3.57	66.97
FALSE	High	[K].FANLTPSR.[T]	1xPhospho [T5(100)]	0.000768241	0.000118178	1	1	1	O15027	O15027 [2050-2057]	O15027 1xPhospho [T2054(100)]	0	985.45	910232		High	High	0.000108	0.000447	2.86	58.76
FALSE	High	[K].FASDDEHDEHDENGATGPVK.[R]	1xDeamidated [N13]; 1xPhospho [S3(100)]	1.66659e-09	3.14791e-05	1	1	19	P05455	P05455 [364-383]	P05455 1xPhospho [S366(100)]	0	2250.85	1.13511e+09		High	High	3.342e-05	1.951e-09	6.86	40.71
FALSE	High	[K].FASDDEHDEHDENGATGPVK.[R]	1xPhospho [S3(100)]	5.17955e-10	3.14791e-05	1	1	8	P05455	P05455 [364-383]	P05455 1xPhospho [S366(100)]	0	2249.86	2.91399e+08		High	High	3.342e-05	6.469e-10	4.25	39.86
FALSE	High	[K].FASDDEHDEHDENGATGPVKR.[A]	1xDeamidated [N13]; 1xPhospho [S3(100)]	3.85008e-08	3.14791e-05	1	1	3	P05455	P05455 [364-384]	P05455 1xPhospho [S366(100)]	1	2406.95	6.84445e+06		High	High	3.342e-05	3.807e-08	5.48	36.2
FALSE	High	[K].FASDDEHDEHDENGATGPVKR.[A]	1xPhospho [S3(100)]	8.78758e-09	3.14791e-05	1	1	3	P05455	P05455 [364-384]	P05455 1xPhospho [S366(100)]	1	2405.96	2.80129e+06		High	High	3.342e-05	9.437e-09	5.94	35.32
FALSE	High	[K].FCSPISSELAQNHEFYK.[N]	1xCarbamidomethyl [C2]; 1xPhospho [S3(100)]	1.50285e-06	3.14791e-05	1	1	1	Q8IVH2	Q8IVH2 [446-462]	Q8IVH2 1xPhospho [S448(100)]	0	2136.91		No Quan Values	High	High	3.342e-05	1.224e-06	4.33
FALSE	High	[K].FDGSENRPFSPSPLNNISSTVTVK.[N]	1xDeamidated [N]; 1xPhospho [S10(99.6)]	4.29611e-07	3.14791e-05	1	1	3	Q5UIP0	Q5UIP0 [1227-1250]	Q5UIP0 1xPhospho [S1236(99.6)]	0	2674.24	956612		High	High	3.342e-05	3.738e-07	3.86	102.33
FALSE	High	[K].FDGSENRPFSPSPLNNISSTVTVK.[N]	1xPhospho [S10(96.9)]	0.00534462	0.000345759	1	1	2	Q5UIP0	Q5UIP0 [1227-1250]	Q5UIP0 1xPhospho [S1236(96.9)]	0	2673.26		No Quan Values	High	High	0.0002312	0.002653	3.09
FALSE	High	[K].FDHESSPGTDEDK.[S]	2xPhospho [S6(99.6); T9(100)]	0.0176544	0.000868571	1	1	1	Q13427	Q13427 [740-752]	Q13427 2xPhospho [S745(99.6); T748(100)]	0	1623.52	256141		High	High	0.0005233	0.008041	2.08	25.57
FALSE	High	[K].FDPLLRDSPGRPVPVATETSSMHGANETPSGRPR.[E]	1xOxidation [M22]; 1xPhospho [S8(100)]	1.07971e-06	3.14791e-05	1	1	1	Q9Y6A5	Q9Y6A5 [563-596]	Q9Y6A5 1xPhospho [S570(100)]	1	3727.76	2.24415e+06		High	High	3.342e-05	8.965e-07	3.28	77.85
FALSE	High	[K].FDSDEEEEDTENVEAASSGK.[V]	1xPhospho [S3(100)]	2.51715e-06	3.14791e-05	1	1	3	Q8TF01	Q8TF01 [288-307]	Q8TF01 1xPhospho [S290(100)]	0	2267.83	590627		High	High	3.342e-05	1.99e-06	4	65.01
FALSE	High	[K].FDSSLLSSDDETK.[C]	2xPhospho [S7(100); S8(100)]	1.02935e-07	3.14791e-05	1	1	2	P28715	P28715 [556-568]	P28715 2xPhospho [S562(100); S563(100)]	0	1603.58	2.4406e+06		High	High	3.342e-05	9.659e-08	4.38	82.1
FALSE	High	[K].FDSSLLSSDDETK.[C]	1xPhospho [S8(100)]	2.41925e-06	3.14791e-05	1	1	3	P28715	P28715 [556-568]	P28715 1xPhospho [S563(100)]	0	1523.61	1.91695e+06		High	High	3.342e-05	1.923e-06	3.49	78.23
FALSE	High	[K].FEDEDSDDVPR.[K]	1xPhospho [S6(100)]	1.79277e-05	3.14791e-05	1	1	1	P49756	P49756 [698-708]	P49756 1xPhospho [S703(100)]	0	1403.5	2632649		High	High	3.342e-05	1.281e-05	3.25	50.8
FALSE	High	[K].FEDEDSDDVPRK.[R]	1xPhospho [S6(100)]	2.27203e-05	3.14791e-05	1	1	2	P49756	P49756 [698-709]	P49756 1xPhospho [S703(100)]	1	1531.59	6.26905e+06		High	High	3.342e-05	1.602e-05	2.84	38.49
FALSE	High	[K].FEDEGAGFEESSETGDYEEK.[A]	1xPhospho [S12(100)]	3.29633e-05	3.14791e-05	1	1	2	P46821	P46821 [926-945]	P46821 1xPhospho [S937(100)]	0	2334.84	3.4316e+06		High	High	3.342e-05	2.272e-05	2.74	74
FALSE	High	[K].FEEESKEPVADEEEEDSDDDVEPITEFR.[F]	1xPhospho [S17(100)]	1.54118e-11	3.14791e-05	1	1	5	P54105	P54105 [86-113]	P54105 1xPhospho [S102(100)]	1	3394.35	5.83809e+08		High	High	3.342e-05	2.323e-11	6.29	96.48
FALSE	High	[K].FELESGALTLPGGPAASGDELDK.[M]	1xPhospho [S17(100)]	3.99461e-05	3.14791e-05	1	1	1	O14686	O14686 [3213-3235]	O14686 1xPhospho [S3229(100)]	0	2354.08	386507		High	High	3.342e-05	2.726e-05	3.48	119.75
FALSE	High	[K].FELLPTPPLSPSRR.[S]	1xPhospho [S10(99.5)]	0.143668	0.00484218	1	1	1	P01106	P01106 [53-66]	P01106 1xPhospho [S62(99.5)]	1	1689.87	318213		High	High	0.002855	0.06709	2.21	110.53
FALSE	High	[K].FESPEVAER.[A]	1xPhospho [S3(100)]	0.000381357	7.57875e-05	1	1	2	P52272	P52272 [699-707]	P52272 1xPhospho [S701(100)]	0	1143.47	7.44126e+06		High	High	5.798e-05	0.0002327	2.88	49.09
FALSE	High	[K].FFEHHPIPQEEASLAETALTSGSSPSAPASDSIGPQILTSPSPSK.[S]	1xDeamidated [Q]; 1xPhospho [T/S]	2.34802e-07	3.14791e-05	1	1	2	P15056	P15056 [294-338]		0	4684.2		No Quan Values	High	High	3.342e-05	2.114e-07	4.98
FALSE	High	[K].FFHVSSGVDGDTTSSDDFDWPR.[I]	1xPhospho [S15(100)]	3.34129e-07	3.14791e-05	1	1	1	Q96BY7	Q96BY7 [826-847]	Q96BY7 1xPhospho [S840(100)]	0	2554.02	869617		High	High	3.342e-05	2.947e-07	4.14	110.36
FALSE	High	[K].FFTTPSK.[S]	1xPhospho [S6(99.8)]	0.0171185	0.000832585	1	1	3	O76021	O76021 [462-468]	O76021 1xPhospho [S467(99.8)]	0	907.396	14568861		High	High	0.0005033	0.00785	1.71	58.63
FALSE	High	[K].FFVAVPGQVISPQSSSSGTDLTGDK.[A]	1xPhospho [S11(100)]	3.30812e-06	3.14791e-05	1	1	1	O60271	O60271 [1228-1252]	O60271 1xPhospho [S1238(100)]	0	2604.22		No Quan Values	High	High	3.342e-05	2.587e-06	3.45
FALSE	High	[K].FGAFALYKPPPAPLVAPSPGK.[A]	1xPhospho [S18(100)]	0.000944868	0.000118178	1	1	1	O95503	O95503 [229-249]	O95503 1xPhospho [S246(100)]	0	2205.15	91098.9		High	High	0.000108	0.0005402	2.29	118.63
FALSE	High	[K].FGESEEVEMEVESDEEDDK.[Q]	1xOxidation [M9]; 1xPhospho [S13(100)]	1.81225e-09	3.14791e-05	1	1	4	Q15459	Q15459 [317-335]	Q15459 1xPhospho [S329(100)]	0	2327.83	1.44617e+07		High	High	3.342e-05	2.116e-09	5.6	76.98
FALSE	High	[K].FGESEEVEMEVESDEEDDK.[Q]	1xPhospho [S13(100)]	0.00059815	0.000118178	1	1	2	Q15459	Q15459 [317-335]	Q15459 1xPhospho [S329(100)]	0	2311.83	722082		High	High	0.000108	0.0003548	2.8	85.62
FALSE	High	[K].FGESEEVEMEVESDEEDDKQEK.[A]	1xOxidation [M9]; 1xPhospho [S13(100)]	2.96524e-14	3.14791e-05	1	1	8	Q15459	Q15459 [317-338]	Q15459 1xPhospho [S329(100)]	1	2713.02	121759522		High	High	3.342e-05	6.233e-14	8.35	71.3
FALSE	High	[K].FGESEEVEMEVESDEEDDKQEK.[A]	1xPhospho [S13(100)]	3.06641e-11	3.14791e-05	1	1	5	Q15459	Q15459 [317-338]	Q15459 1xPhospho [S329(100)]	1	2697.03	8.43454e+06		High	High	3.342e-05	4.452e-11	7.38	76.65
FALSE	High	[K].FGESEEVEMEVESDEEDDKQEK.[A]	1xDeamidated [Q20]; 1xOxidation [M9]; 1xPhospho [S13(100)]	7.03792e-14	3.14791e-05	1	1	4	Q15459	Q15459 [317-338]	Q15459 1xPhospho [S329(100)]	1	2714.01	7.8949e+06		High	High	3.342e-05	1.411e-13	8.24	72.59
FALSE	High	[K].FGIHVYQFPECDSDEDEDFK.[Q]	1xCarbamidomethyl [C11]; 1xPhospho [S13(100)]	1.09008e-07	3.14791e-05	1	1	2	Q99719	Q99719 [213-232]	Q99719 1xPhospho [S225(100)]	0	2556.99	2634611		High	High	3.342e-05	1.022e-07	4.78	108.7
FALSE	High	[K].FGIHVYQFPECDSDEDEDFKQQDR.[E]	1xCarbamidomethyl [C11]; 1xPhospho [S13(100)]	5.45116e-07	3.14791e-05	1	1	1	Q99719	Q99719 [213-236]	Q99719 1xPhospho [S225(100)]	1	3084.24	304555		High	High	3.342e-05	4.679e-07	4.08	99.04
FALSE	High	[K].FGSADNIAHLK.[DN]	1xPhospho [S3(100)]	1.68589e-05	3.14791e-05	1	2	1	O75069	O75069 [436-446]	O75069 1xPhospho [S438(100)]	0	1252.57	1.27837e+06		High	High	3.342e-05	1.207e-05	3.52	70.76
FALSE	High	[K].FGSLEK.[R]	1xPhospho [S3(100)]	0.0017319	0.00019834	1	1	1	Q15058	Q15058 [270-275]	Q15058 1xPhospho [S272(100)]	0	760.328	671982		High	High	0.0001516	0.0009395	2.38	46.24
FALSE	High	[K].FGSNINLEADES.[-]	1xPhospho [S3(100)]	0.000300635	7.57875e-05	1	1	1	Q9NQP4	Q9NQP4 [123-134]	Q9NQP4 1xPhospho [S125(100)]	0	1375.54	3.9803e+06		High	High	5.798e-05	0.0001862	2.94	97.1
FALSE	High	[K].FGSTGSTPPVSPTPSER.[S]	2xPhospho [T4(98.8); S11(100)]	8.79001e-05	3.14791e-05	1	1	2	Q969V6	Q969V6 [444-460]	Q969V6 2xPhospho [T447(98.8); S454(100)]	0	1863.76	1.58716e+06		High	High	3.342e-05	5.773e-05	4.89	63.79
FALSE	High	[K].FHDTSSPLMVTPPSAEAHWAVR.[V]	1xOxidation [M9]; 1xPhospho [S/T]	7.27386e-10	3.14791e-05	1	1	2	Q9UBC2	Q9UBC2 [103-124]		0	2532.14	5.35477e+06		High	High	3.342e-05	8.908e-10	4.3	92.98
FALSE	High	[K].FHDTSSPLMVTPPSAEAHWAVR.[V]	1xPhospho [T4(99.2)]	3.5271e-09	3.14791e-05	1	1	2	Q9UBC2	Q9UBC2 [103-124]	Q9UBC2 1xPhospho [T106(99.2)]	0	2516.14	6200987		High	High	3.342e-05	3.967e-09	4.28	97.99
FALSE	High	[K].FICVTPTTCSNTIDLPMSPR.[T]	2xCarbamidomethyl [C3; C9]; 1xOxidation [M17]; 1xPhospho [S18(100)]	3.91614e-07	3.14791e-05	1	1	2	P40763	P40763 [710-729]	P40763 1xPhospho [S727(100)]	0	2406.05	3.92188e+06		High	High	3.342e-05	3.421e-07	3.34	105.06
FALSE	High	[K].FICVTPTTCSNTIDLPMSPR.[T]	2xCarbamidomethyl [C3; C9]; 1xDeamidated [N11]; 1xOxidation [M17]; 1xPhospho [S18(100)]	0.000372075	7.57875e-05	1	1	2	P40763	P40763 [710-729]	P40763 1xPhospho [S727(100)]	0	2407.04	186987		High	High	5.798e-05	0.0002277	2.18	106.2
FALSE	High	[K].FIEFEDSQEQEKK.[D]	1xPhospho [S7(100)]	0.00664168	0.00042237	1	1	1	O60271	O60271 [103-115]	O60271 1xPhospho [S109(100)]	1	1736.74	715322		High	High	0.0002742	0.003236	2.33	68.14
FALSE	High	[K].FKIDSNISPK.[K]	1xPhospho [S8(100)]	0.0027695	0.000235683	1	1	1	Q9H501	Q9H501 [146-155]	Q9H501 1xPhospho [S153(100)]	1	1228.6	1.48919e+06		High	High	0.0001715	0.001445	2.68	67.75
FALSE	High	[K].FLESAAADFSDEDEDDDVDGR.[E]	1xPhospho [S10(100)]	1.49087e-07	3.14791e-05	1	1	8	O43815	O43815 [236-256]	O43815 1xPhospho [S245(100)]	0	2397.89	10309250		High	High	3.342e-05	1.371e-07	5.13	90.87
FALSE	High	[K].FLESAAADFSDEDEDDDVDGREK.[S]	1xPhospho [S10(100)]	2.49107e-05	3.14791e-05	1	1	2	O43815	O43815 [236-258]	O43815 1xPhospho [S245(100)]	1	2655.03	6.65103e+06		High	High	3.342e-05	1.743e-05	4.14	83.6
FALSE	High	[K].FLESPSR.[S]	1xPhospho [S4(100)]	0.0129055	0.000723851	1	1	1	Q9ULM3	Q9ULM3 [115-121]	Q9ULM3 1xPhospho [S118(100)]	0	915.397	5668818		High	High	0.0004435	0.005986	2.19	47.83
FALSE	High	[K].FLLLLPGLETVEMMEESSGPYSDGTENSQLNVK.[I]	2xOxidation [M13; M14]; 2xPhospho [T10(100); S/Y/T]	0.00132269	0.00019834	1	1	1	Q5UIP0	Q5UIP0 [962-994]	Q5UIP0 2xPhospho [T971(100); S/Y/T]	0	3819.67	192040		High	High	0.0001516	0.0007349	2.53	123.53
FALSE	High	[K].FLLLLPGLETVEMMEESSGPYSDGTENSQLNVK.[I]	2xOxidation [M13; M14]; 1xPhospho [T/S/Y]	0.00369065	0.000312341	1	1	1	Q5UIP0	Q5UIP0 [962-994]		0	3739.7		No Quan Values	High	High	0.0002137	0.001883	2.61
FALSE	High	[K].FLMECRNSPVTK.[T]	1xCarbamidomethyl [C5]; 1xPhospho [S8(100)]	1.87322e-05	3.14791e-05	1	1	1	Q13541	Q13541 [58-69]	Q13541 1xPhospho [S65(100)]	1	1561.69	2.40382e+06		High	High	3.342e-05	1.335e-05	4.59	62.87
FALSE	High	[K].FLMECRNSPVTK.[T]	1xCarbamidomethyl [C5]; 1xDeamidated [N7]; 1xOxidation [M3]; 1xPhospho [S8(100)]	0.00253312	0.000235683	1	1	2	Q13541	Q13541 [58-69]	Q13541 1xPhospho [S65(100)]	1	1578.67	2.23909e+06		High	High	0.0001715	0.001335	2.81	51.67
FALSE	High	[K].FLNRSPEESFDIK.[E]	1xPhospho [S5(100)]	7.60583e-06	3.14791e-05	1	1	2	Q96S38	Q96S38 [419-431]	Q96S38 1xPhospho [S423(100)]	1	1661.76	5.5015e+06		High	High	3.342e-05	5.669e-06	4.17	87.88
FALSE	High	[K].FLPGYVGGIQEGAVTPAGVVNK.[Y]	1xDeamidated [Q10]; 1xPhospho [T15(100)]	0.306658	0.00973943	1	1	1	Q9UBM7	Q9UBM7 [121-142]	Q9UBM7 1xPhospho [T135(100)]	0	2254.12	1159470		High	High	0.005679	0.1567	1.89	113.42
FALSE	High	[K].FLQEHGSDSFLAEHK.[L]	1xPhospho [S9(100)]	2.33542e-06	3.14791e-05	1	1	3	Q00688	Q00688 [28-42]	Q00688 1xPhospho [S36(100)]	0	1824.8	3.40594e+06		High	High	3.342e-05	1.858e-06	4.71	72.05
FALSE	High	[K].FLSHSTDSLNK.[I]	1xPhospho [S5(99.8)]	0.000209503	7.57875e-05	1	1	1	Q12802	Q12802 [1925-1935]	Q12802 1xPhospho [S1929(99.8)]	0	1328.59	2.07516e+06		High	High	5.798e-05	0.0001318	3.41	48.63
FALSE	High	[K].FMEQSRSPSVSPSK.[Q]	1xOxidation [M2]; 1xPhospho [S]	0.00190901	0.00019834	1	1	2	Q96JG6	Q96JG6 [488-501]		1	1662.72	6114789		High	High	0.0001516	0.001029	2.57	35.24
FALSE	High	[K].FMEQSRSPSVSPSK.[Q]	1xPhospho [S5(98.4)]	0.0722716	0.00259111	1	1	1	Q96JG6	Q96JG6 [488-501]	Q96JG6 1xPhospho [S492(98.4)]	1	1646.72	784723		High	High	0.001498	0.0325	2	45.1
FALSE	High	[K].FNDSEGDDTEETEDYR.[Q]	1xDeamidated [N2]; 1xPhospho [S4(100)]	6.18403e-06	3.14791e-05	1	1	3	Q9NYF8	Q9NYF8 [394-409]	Q9NYF8 1xPhospho [S397(100)]	0	2002.67	3.55233e+06		High	High	3.342e-05	4.666e-06	3.39	55.04
FALSE	High	[K].FNDSEGDDTEETEDYR.[Q]	1xPhospho [S4(100)]	8.89309e-07	3.14791e-05	1	1	8	Q9NYF8	Q9NYF8 [394-409]	Q9NYF8 1xPhospho [S397(100)]	0	2001.69	3.48036e+07		High	High	3.342e-05	7.452e-07	3.97	53
FALSE	High	[K].FNDSEGDDTEETEDYR.[Q]	2xPhospho [S4(100); T9(100)]	0.00112602	0.00019834	1	1	2	Q9NYF8	Q9NYF8 [394-409]	Q9NYF8 2xPhospho [S397(100); T402(100)]	0	2081.65	434724		High	High	0.0001516	0.0006329	3.47	53.7
FALSE	High	[K].FPEFCSSPSPPVEVK.[I]	1xCarbamidomethyl [C5]; 1xPhospho [S9(100)]	0.0254111	0.0010463	1	1	2	Q68E01	Q68E01 [494-508]	Q68E01 1xPhospho [S502(100)]	0	1786.78	438130		High	High	0.0006216	0.01139	1.54	102.81
FALSE	High	[K].FPFGISPAQSHR.[N]	1xPhospho [S6(100)]	0.000474368	7.57875e-05	1	1	2	O14497	O14497 [1939-1950]	O14497 1xPhospho [S1944(100)]	0	1423.65	385440		High	High	5.798e-05	0.0002863	3.45	94.55
FALSE	High	[K].FPSPHPSPAK.[L]	1xPhospho [S3(100)]	0.000110749	3.14791e-05	1	1	2	O14681	O14681 [324-333]	O14681 1xPhospho [S326(100)]	0	1144.52	3.64743e+06		High	High	3.342e-05	7.191e-05	2.81	43.57
FALSE	High	[K].FPSPHPSPAK.[L]	2xPhospho [S3(100); S7(100)]	0.0340717	0.00145056	1	1	1	O14681	O14681 [324-333]	O14681 2xPhospho [S326(100); S330(100)]	0	1224.49	1131402		High	High	0.0008463	0.01523	2.26	48.85
FALSE	High	[K].FPSSPLR.[I]	1xPhospho [S4(100)]	0.00123325	0.00019834	1	1	6	P06400	P06400 [792-798]	P06400 1xPhospho [S795(100)]	0	883.407	7930298		High	High	0.0001516	0.0006891	2.43	63
FALSE	High	[K].FQEQECPPSPEPTR.[K]	1xCarbamidomethyl [C6]; 1xPhospho [S9(100)]	6.38808e-05	3.14791e-05	1	1	1	P62070	P62070 [178-191]	P62070 1xPhospho [S186(100)]	0	1781.72	1.76292e+06		High	High	3.342e-05	4.257e-05	3.69	51.48
FALSE	High	[K].FQEQECPPSPEPTRK.[E]	1xCarbamidomethyl [C6]; 1xPhospho [S9(100)]	1.60638e-05	3.14791e-05	1	1	3	P62070	P62070 [178-192]	P62070 1xPhospho [S186(100)]	1	1909.82	10441693		High	High	3.342e-05	1.153e-05	4.15	44.55
FALSE	High	[K].FQEQECPPSPEPTRK.[E]	1xCarbamidomethyl [C6]; 1xDeamidated [Q]; 1xPhospho [S9(100)]	0.000595672	0.000118178	1	1	4	P62070	P62070 [178-192]	P62070 1xPhospho [S186(100)]	1	1910.8	3.86359e+06		High	High	0.000108	0.0003534	3.08	47.18
FALSE	High	[K].FQETEFLSPPR.[K]	1xPhospho [S8(100)]	0.000190514	7.57875e-05	1	1	1	P42166	P42166 [417-427]	P42166 1xPhospho [S424(100)]	0	1430.64	2.9372e+06		High	High	5.798e-05	0.0001203	3.31	96.48
FALSE	High	[K].FQETEFLSPPRK.[V]	1xPhospho [S8(100)]	0.0454282	0.00188038	1	1	1	P42166	P42166 [417-428]	P42166 1xPhospho [S424(100)]	1	1558.73	480253		High	High	0.001084	0.02033	2.83	82.45
FALSE	High	[K].FQSCLSPEEPAPESPQVPEAPGGSAV.[-]	1xCarbamidomethyl [C4]; 1xDeamidated [Q]; 1xPhospho [S14(100)]	0.00178045	0.00019834	1	1	2	Q99576	Q99576 [109-134]	Q99576 1xPhospho [S122(100)]	0	2748.17	1.80428e+06		High	High	0.0001516	0.000966	3.5	106.38
FALSE	High	[K].FQSPQIQATISPPLQPK.[T]	1xPhospho [S11(100)]	4.2772e-07	3.14791e-05	1	1	2	Q7Z478	Q7Z478 [190-206]	Q7Z478 1xPhospho [S200(100)]	0	1959.99	1.8741e+06		High	High	3.342e-05	3.72e-07	5.83	103.42
FALSE	High	[K].FQSQADQDQQASGLQSPPSR.[D]	1xDeamidated [Q10]; 1xPhospho [S16(99.3)]	1.2324e-06	3.14791e-05	1	1	1	Q9P2B4	Q9P2B4 [466-485]	Q9P2B4 1xPhospho [S481(99.3)]	0	2255.96		No Quan Values	High	High	3.342e-05	1.013e-06	3.5
FALSE	High	[K].FQSQADQDQQASGLQSPPSR.[D]	1xPhospho [S16(99.3)]	4.81101e-06	3.14791e-05	1	1	3	Q9P2B4	Q9P2B4 [466-485]	Q9P2B4 1xPhospho [S481(99.3)]	0	2254.97	2.2029e+06		High	High	3.342e-05	3.686e-06	3.69	52.47
FALSE	High	[K].FRDLSPPRYDSLVQSQAR.[E]	1xPhospho [S5(100)]	0.0164973	0.000832585	1	1	1	Q96SN8	Q96SN8 [1234-1251]	Q96SN8 1xPhospho [S1238(100)]	2	2215.07		No Quan Values	High	High	0.0005033	0.007555	2.83
FALSE	High	[K].FRTPSFLK.[K]	1xPhospho [S5(100)]	0.0190113	0.000904376	3	3	2	P35611; Q9UEY8; P35612	P35611 [722-729]; Q9UEY8 [689-696]; P35612 [709-716]	P35611 1xPhospho [S726(100)]; Q9UEY8 1xPhospho [S693(100)]; P35612 1xPhospho [S713(100)]	1	1075.53	1.14844e+07	Shared	High	High	0.0005432	0.008668	2.64	90.68
FALSE	High	[K].FRTPSFLKK.[SN]	1xPhospho [S5(100)]	0.0316792	0.00134253	3	3	2	P35611; Q9UEY8; P35612	P35611 [722-730]; Q9UEY8 [689-697]; P35612 [709-717]	P35611 1xPhospho [S726(100)]; Q9UEY8 1xPhospho [S693(100)]; P35612 1xPhospho [S713(100)]	2	1203.63	3.51492e+06	Shared	High	High	0.000787	0.01414	2.13	75.76
FALSE	High	[K].FSDEEDGRDSDEEGAEGHR.[D]	1xPhospho [S10(100)]	2.67192e-05	3.14791e-05	1	1	2	P48634	P48634 [341-359]	P48634 1xPhospho [S350(100)]	1	2216.8	421324		High	High	3.342e-05	1.865e-05	3.11	30.14
FALSE	High	[K].FSFRSQEDLNEPIK.[R]	1xPhospho [S5(100)]	9.74285e-05	3.14791e-05	1	1	1	Q7Z460	Q7Z460 [1192-1205]	Q7Z460 1xPhospho [S1196(100)]	1	1789.82	3.27853e+06		High	High	3.342e-05	6.353e-05	4.12	88.53
FALSE	High	[K].FSFRSQEDLNEPIKR.[D]	1xPhospho [S5(99.6)]	1.26544e-06	3.14791e-05	1	1	1	Q7Z460	Q7Z460 [1192-1206]	Q7Z460 1xPhospho [S1196(99.6)]	2	1945.92	1760138		High	High	3.342e-05	1.041e-06	4.12	77.76
FALSE	High	[K].FSGEEGEIEDDESGTENR.[E]	1xPhospho [S13(100)]	3.9807e-06	3.14791e-05	1	1	1	Q9Y2W1	Q9Y2W1 [927-944]	Q9Y2W1 1xPhospho [S939(100)]	0	2079.77	1.39805e+06		High	High	3.342e-05	3.075e-06	3.88	54.39
FALSE	High	[K].FSGEEGEIEDDESGTENREEK.[D]	2xPhospho [S2(100); S13(100)]	2.95493e-05	3.14791e-05	1	1	1	Q9Y2W1	Q9Y2W1 [927-947]	Q9Y2W1 2xPhospho [S928(100); S939(100)]	1	2545.91	1.49339e+06		High	High	3.342e-05	2.055e-05	3.12	55.5
FALSE	High	[K].FSGEEGEIEDDESGTENREEK.[D]	1xDeamidated [N17]; 1xPhospho [S/T]	3.45216e-10	3.14791e-05	1	1	2	Q9Y2W1	Q9Y2W1 [927-947]		1	2466.93	858208		High	High	3.342e-05	4.408e-10	6.61	51.86
FALSE	High	[K].FSGEEGEIEDDESGTENREEK.[D]	1xPhospho [S13(99.6)]	2.27802e-08	3.14791e-05	1	1	7	Q9Y2W1	Q9Y2W1 [927-947]	Q9Y2W1 1xPhospho [S939(99.6)]	1	2465.95	1.59411e+07		High	High	3.342e-05	2.321e-08	4.16	50.21
FALSE	High	[K].FSGFSAKPNNSGEAPSSPTPK.[R]	1xDeamidated [N9]; 1xPhospho [S17(99.1)]	7.01358e-08	3.14791e-05	1	1	7	P49916	P49916 [226-246]	P49916 1xPhospho [S242(99.1)]	0	2187.96	2.41352e+06		High	High	3.342e-05	6.741e-08	5.09	63.36
FALSE	High	[K].FSPFLQTAEDNTQDEVAGAPADHHGPSDEEQGSPPEDK.[L]	2xPhospho [S27(100); S33(100)]	3.53843e-07	3.14791e-05	1	1	1	Q92766	Q92766 [1193-1230]	Q92766 2xPhospho [S1219(100); S1225(100)]	0	4209.69	2.79619e+06		High	High	3.342e-05	3.116e-07	5.96	96.43
FALSE	High	[K].FSPFLQTAEDNTQDEVAGAPADHHGPSDEEQGSPPEDK.[L]	1xPhospho [S/T]	1.3243e-08	3.14791e-05	1	1	1	Q92766	Q92766 [1193-1230]		0	4129.72	1.70115e+06		High	High	3.342e-05	1.386e-08	6.19	92.71
FALSE	High	[K].FSPPSPLPQAVFSTSSR.[F]	1xPhospho [S5(99.3)]	0.00151806	0.00019834	1	1	2	Q99594	Q99594 [144-160]	Q99594 1xPhospho [S148(99.3)]	0	1884.89	292839		High	High	0.0001516	0.0008333	1.66	112.87
FALSE	High	[K].FSPVTPK.[F]	1xPhospho [S2(100)]	0.0128269	0.000723851	1	1	2	Q15942	Q15942 [266-272]	Q15942 1xPhospho [S267(100)]	0	855.401	10672518		High	High	0.0004435	0.005974	2.19	54.6
FALSE	High	[K].FSPVTPK.[F]	2xPhospho [S2(100); T5(100)]	0.288172	0.00895613	1	1	1	Q15942	Q15942 [266-272]	Q15942 2xPhospho [S267(100); T270(100)]	0	935.368	538603		High	High	0.005229	0.1458	1.62	55.18
FALSE	High	[K].FSRPEESSQSRDSAPSTPTSPTEFLTPGLR.[S]	3xPhospho [S20(98.9); S/T]	0.095176	0.00329773	1	1	1	Q9NZJ4	Q9NZJ4 [4245-4274]	Q9NZJ4 3xPhospho [S4264(98.9); S/T]	1	3504.48	217156		High	High	0.001928	0.04315	1.88	105.27
FALSE	High	[K].FSVIRPQTPPPQTPSSCLTPVSPGTSDGRR.[Q]	1xCarbamidomethyl [C17]; 2xPhospho [T8(100); S22(98.5)]	1.10072e-05	3.14791e-05	1	1	1	Q8IY92	Q8IY92 [1308-1337]	Q8IY92 2xPhospho [T1315(100); S1329(98.5)]	1	3382.57	1.44036e+06		High	High	3.342e-05	8.069e-06	4.96	92.23
FALSE	High	[K].FSVSPVVR.[V]	1xPhospho [S4(100)]	0.00229781	0.000235683	1	1	1	P13639	P13639 [499-506]	P13639 1xPhospho [S502(100)]	0	970.476	1.06623e+06		High	High	0.0001715	0.00122	1.86	83.73
FALSE	High	[K].FTATMSTPDK.[K]	1xOxidation [M5]; 1xPhospho [T7(99.4)]	0.00499762	0.000345759	1	1	1	Q5TKA1	Q5TKA1 [90-99]	Q5TKA1 1xPhospho [T96(99.4)]	0	1194.47	419590		High	High	0.0002312	0.002487	2.29	32.12
FALSE	High	[K].FTATMSTPDKK.[A]	1xOxidation [M5]; 1xPhospho [T7(99.5)]	0.000182021	7.57875e-05	1	1	1	Q5TKA1	Q5TKA1 [90-100]	Q5TKA1 1xPhospho [T96(99.5)]	1	1322.57	1.67878e+06		High	High	5.798e-05	0.0001153	1.92	25.23
FALSE	High	[K].FTDKDQQPSGSEGEDDDAEAALK.[K]	2xPhospho [S9(100); S11(100)]	0.000825174	0.000118178	1	1	1	Q9NXG2	Q9NXG2 [78-100]	Q9NXG2 2xPhospho [S86(100); S88(100)]	1	2612.99	847812		High	High	0.000108	0.000476	2.4	61.85
FALSE	High	[K].FTDKDQQPSGSEGEDDDAEAALKK.[E]	2xPhospho [S9(100); S11(100)]	6.62666e-09	3.14791e-05	1	1	2	Q9NXG2	Q9NXG2 [78-101]	Q9NXG2 2xPhospho [S86(100); S88(100)]	2	2741.09	2.45384e+06		High	High	3.342e-05	7.223e-09	5.61	54.5
FALSE	High	[K].FTPVASKFSPGAPGGSGSQPNQK.[L]	1xPhospho [S6(99.4)]	2.23472e-06	3.14791e-05	1	1	1	Q15942	Q15942 [273-295]	Q15942 1xPhospho [S278(99.4)]	1	2326.09	2.65854e+06		High	High	3.342e-05	1.783e-06	2.75	71.19
FALSE	High	[K].FTSDSPMAAR.[L]	1xOxidation [M7]; 1xPhospho [S5(100)]	0.000235081	7.57875e-05	1	1	1	P53814	P53814 [337-346]	P53814 1xPhospho [S341(100)]	0	1178.45	272602		High	High	5.798e-05	0.0001473	2.37	30.17
FALSE	High	[K].FTSSQTQSPTPPKPPSPSFELGLSSFPPLPGAAGNLK.[T]	1xPhospho [S16(100)]	8.4906e-06	3.14791e-05	1	1	1	Q92615	Q92615 [509-545]	Q92615 1xPhospho [S524(100)]	0	3846.9	10333671		High	High	3.342e-05	6.3e-06	4.55	121.86
FALSE	High	[K].FTVHSPDASSGTNSNGITNPCIR.[S]	1xCarbamidomethyl [C21]; 1xDeamidated [N15]; 1xPhospho [S5(99.6)]	1.2553e-07	3.14791e-05	1	1	2	Q6PGQ7	Q6PGQ7 [295-317]	Q6PGQ7 1xPhospho [S299(99.6)]	0	2513.08	1.12172e+06		High	High	3.342e-05	1.167e-07	3.93	77.38
FALSE	High	[K].FVPAENDSILMNPAQDGEVQLSQNDDK.[T]	1xOxidation [M11]; 1xPhospho [S22(100)]	1.4317e-06	3.14791e-05	1	1	1	Q12888	Q12888 [559-585]	Q12888 1xPhospho [S580(100)]	0	3070.33	2.74743e+06		High	High	3.342e-05	1.171e-06	5.3	101
FALSE	High	[K].FVPAENDSILMNPAQDGEVQLSQNDDK.[T]	1xPhospho [S22(100)]	0.000590748	7.57875e-05	1	1	1	Q12888	Q12888 [559-585]	Q12888 1xPhospho [S580(100)]	0	3054.34		No Quan Values	High	High	8.599e-05	0.0003502	2.73
FALSE	High	[K].FVSEDDRNSFTLK.[L]	1xPhospho [S9(100)]	3.64478e-05	3.14791e-05	1	1	2	P34932	P34932 [639-651]	P34932 1xPhospho [S647(100)]	1	1637.72		No Quan Values	High	High	3.342e-05	2.503e-05	2.91
FALSE	High	[K].FWEVISDEHGIDPTGTYHGDSDLQLDR.[I]	1xPhospho [S21(100)]	5.29198e-09	3.14791e-05	1	1	1	P07437	P07437 [20-46]	P07437 1xPhospho [S40(100)]	0	3182.37	1.02664e+06		High	High	3.342e-05	5.822e-09	4.56	111.2
FALSE	High	[K].FYCDYCDTYLTHDSPSVR.[K]	2xCarbamidomethyl [C3; C6]; 1xPhospho [S14(99.6)]	1.12342e-06	3.14791e-05	1	1	1	P09234	P09234 [4-21]	P09234 1xPhospho [S17(99.6)]	0	2378.91	1.36601e+06		High	High	3.342e-05	9.297e-07	3.75	88.4
FALSE	High	[K].FYDPSPPR.[R]	1xPhospho [S5(100)]	0.00279733	0.000276239	1	1	1	Q3V6T2	Q3V6T2 [1383-1390]	Q3V6T2 1xPhospho [S1387(100)]	0	1058.43	1.05071e+06		High	High	0.0001944	0.001461	2.52	62.59
FALSE	High	[K].GAAEEAELEDSDDEEKPVK.[Q]	1xPhospho [S11(100)]	3.59734e-05	3.14791e-05	1	1	1	Q9UBB9	Q9UBB9 [88-106]	Q9UBB9 1xPhospho [S98(100)]	0	2140.88	1.88772e+06		High	High	3.342e-05	2.475e-05	3.58	51.45
FALSE	High	[K].GAAEEAELEDSDDEEKPVKQDDFPK.[D]	1xPhospho [S11(100)]	6.18945e-13	3.14791e-05	1	1	2	Q9UBB9	Q9UBB9 [88-112]	Q9UBB9 1xPhospho [S98(100)]	1	2871.21	9.30489e+06		High	High	3.342e-05	1.108e-12	6.97	68.61
FALSE	High	[K].GAAEEEQQDSGSEPR.[G]	1xPhospho [S]	0.0520668	0.00206116	1	1	1	Q9UJV9	Q9UJV9 [57-71]		0	1669.63	70537.8		High	High	0.001185	0.02333	1.55	22.82
FALSE	High	[K].GAAEEEQQDSGSEPRGDEDDIPLGPQSNVSLLDQHQHLK.[E]	2xPhospho [S10(100); S12(100)]	1.44253e-11	3.14791e-05	1	1	1	Q9UJV9	Q9UJV9 [57-95]	Q9UJV9 2xPhospho [S66(100); S68(100)]	1	4385.88	19722134		High	High	3.342e-05	2.179e-11	6	97.23
FALSE	High	[K].GAAEEEQQDSGSEPRGDEDDIPLGPQSNVSLLDQHQHLK.[E]	2xDeamidated [Q8; Q26]; 1xPhospho [S]	5.23448e-13	3.14791e-05	1	1	1	Q9UJV9	Q9UJV9 [57-95]		1	4307.88		No Quan Values	High	High	3.342e-05	9.431e-13	7.13
FALSE	High	[K].GAAEEEQQDSGSEPRGDEDDIPLGPQSNVSLLDQHQHLK.[E]	1xDeamidated [Q26]; 1xPhospho [S]	7.96289e-14	3.14791e-05	1	1	1	Q9UJV9	Q9UJV9 [57-95]		1	4306.9		No Quan Values	High	High	3.342e-05	1.59e-13	7.96
FALSE	High	[K].GAAPTPPGK.[T]	1xPhospho [T5(100)]	0.0621139	0.00238104	1	1	2	Q13428	Q13428 [910-918]	Q13428 1xPhospho [T914(100)]	0	875.402	380358		High	High	0.001382	0.02793	1.7	28.9
FALSE	High	[K].GAASPVLQEDHCDSLPSVLQVEEK.[T]	1xCarbamidomethyl [C12]; 1xDeamidated [Q8]; 1xPhospho [S4(100)]	2.81037e-06	3.14791e-05	1	1	1	Q8N9B5	Q8N9B5 [710-733]	Q8N9B5 1xPhospho [S713(100)]	0	2689.21	1782059		High	High	3.342e-05	2.214e-06	5	107.92
FALSE	High	[K].GADNDGSGSESGYTTPK.[K]	1xPhospho [S7(100)]	1.48965e-06	3.14791e-05	1	1	3	Q7Z417	Q7Z417 [206-222]	Q7Z417 1xPhospho [S212(100)]	0	1722.65	6809361		High	High	3.342e-05	1.215e-06	4.29	34.12
FALSE	High	[K].GAEASAASEEEAGPQATEPSTPSGPESGPTPASAEQNE.[-]	1xPhospho [S8(99.5)]	3.2849e-08	3.14791e-05	1	1	2	P49006	P49006 [158-195]	P49006 1xPhospho [S165(99.5)]	0	3705.52	1.01872e+07		High	High	3.342e-05	3.286e-08	6.54	72.91
FALSE	High	[K].GAEETSWSGEER.[A]	1xPhospho [S8(100)]	1.62697e-06	3.14791e-05	1	1	2	Q9H7N4	Q9H7N4 [958-969]	Q9H7N4 1xPhospho [S965(100)]	0	1417.53	6368682		High	High	3.342e-05	1.32e-06	4.62	45.5
FALSE	High	[K].GAESAESADAAIMNNDPNFTETIDESK.[K]	1xOxidation [M13]; 2xPhospho [S4(100); S7(100)]	9.86088e-06	3.14791e-05	1	1	2	Q9UHC6	Q9UHC6 [1300-1326]	Q9UHC6 2xPhospho [S1303(100); S1306(100)]	0	3003.15		No Quan Values	High	High	3.342e-05	7.268e-06	4.18
FALSE	High	[K].GAGDGSDEEVDGKADGAEAKPAE.[-]	1xPhospho [S6(100)]	3.37493e-09	3.14791e-05	1	1	3	P35579	P35579 [1938-1960]	P35579 1xPhospho [S1943(100)]	1	2254.9	1.70257e+07		High	High	3.342e-05	3.8e-09	6.53	38.53
FALSE	High	[K].GAGGSPVGVEEGLVNVGTGQK.[L]	1xPhospho [S5(100)]	1.14846e-06	3.14791e-05	1	1	1	Q7Z5J4	Q7Z5J4 [1370-1390]	Q7Z5J4 1xPhospho [S1374(100)]	0	1991.94	1.83296e+06		High	High	3.342e-05	9.486e-07	4.51	94.46
FALSE	High	[K].GAILSEEELAAMSPTAAAVAK.[I]	1xOxidation [M12]; 1xPhospho [S13(100)]	4.39467e-08	3.14791e-05	1	1	2	P12270	P12270 [367-387]	P12270 1xPhospho [S379(100)]	0	2126.01	2.93709e+06		High	High	3.342e-05	4.321e-08	4.9	96.1
FALSE	High	[K].GAILSEEELAAMSPTAAAVAK.[I]	1xPhospho [S13(100)]	1.74842e-08	3.14791e-05	1	1	1	P12270	P12270 [367-387]	P12270 1xPhospho [S379(100)]	0	2110.01	3.25582e+06		High	High	3.342e-05	1.81e-08	5.41	109.51
FALSE	High	[K].GAKLTPEEEEILNK.[K]	1xPhospho [T5(100)]	0.000189726	7.57875e-05	1	1	2	P62241	P62241 [126-139]	P62241 1xPhospho [T130(100)]	1	1650.8	1.52645e+06		High	High	5.798e-05	0.0001201	3.65	76.47
FALSE	High	[K].GALHTVSHEDIR.[D]	1xPhospho [S7(100)]	0.000913305	0.000118178	1	1	1	Q13136	Q13136 [757-768]	Q13136 1xPhospho [S763(100)]	0	1414.65	21333542		High	High	0.000108	0.0005226	3.29	41.5
FALSE	High	[K].GALSPITDNTEVDTGIHVPSEDIPETMDEDSSLR.[D]	1xOxidation [M27]; 1xPhospho [S4(100)]	1.81012e-07	3.14791e-05	1	1	1	Q08AD1	Q08AD1 [608-641]	Q08AD1 1xPhospho [S611(100)]	0	3736.64	1.68001e+06		High	High	3.342e-05	1.648e-07	5.3	114.14
FALSE	High	[K].GAMQTGLNTTQNIATGTK.[D]	1xDeamidated [Q4]; 2xPhospho [T15(98.4); T17(98.4)]	0.256003	0.00789689	1	1	1	Q96Q06	Q96Q06 [402-419]	Q96Q06 2xPhospho [T416(98.4); T418(98.4)]	0	1967.82	460478		High	High	0.004609	0.1276	2.15	51.86
FALSE	High	[K].GASAATGIPLESDEDSNDNDNDIENENCMHTN.[-]	1xCarbamidomethyl [C28]; 1xOxidation [M29]; 1xPhospho [S/T]	3.21099e-05	3.14791e-05	1	1	1	Q9Y4E8	Q9Y4E8 [950-981]		0	3545.32	1888146		High	High	3.342e-05	2.219e-05	3.27	80.62
FALSE	High	[K].GASENEEEDDDYNKPLDPNSDDEK.[I]	2xPhospho [S3(100); S20(100)]	2.75508e-05	3.14791e-05	1	1	1	P78426	P78426 [315-338]	P78426 2xPhospho [S317(100); S334(100)]	0	2885.02	1.12999e+06		High	High	3.342e-05	1.92e-05	3.66	58.11
FALSE	High	[K].GASSPYGAPGTPR.[M]	1xPhospho [S4(100)]	0.00138235	0.00019834	1	1	1	Q5UIP0	Q5UIP0 [399-411]	Q5UIP0 1xPhospho [S402(100)]	0	1297.56	1.69468e+06		High	High	0.0001516	0.0007649	2.24	44.27
FALSE	High	[K].GCLTTPNSPSMHSR.[S]	1xCarbamidomethyl [C2]; 1xOxidation [M11]; 1xPhospho [S8(98.7)]	0.157224	0.00518745	1	1	1	O75128	O75128 [262-275]	O75128 1xPhospho [S269(98.7)]	0	1640.66	245730		High	High	0.003044	0.0739	1.92	33.42
FALSE	High	[K].GDAPDLVDDGEDESAEHDEYIDGDEK.[N]	1xPhospho [S14(100)]	1.8283e-09	3.14791e-05	1	1	1	Q6UX04	Q6UX04 [253-278]	Q6UX04 1xPhospho [S266(100)]	0	2915.09	1.44325e+06		High	High	3.342e-05	2.128e-09	5.63	79.95
FALSE	High	[K].GDDDEESDEEAVK.[K]	1xPhospho [S7(100)]	1.36995e-06	3.14791e-05	1	1	1	O43395	O43395 [613-625]	O43395 1xPhospho [S619(100)]	0	1517.52	4348782		High	High	3.342e-05	1.123e-06	3.91	29.41
FALSE	High	[K].GDDDEESDEEAVKK.[T]	1xPhospho [S7(100)]	3.87446e-05	3.14791e-05	1	1	1	O43395	O43395 [613-626]	O43395 1xPhospho [S619(100)]	1	1645.61	1.02365e+06		High	High	3.342e-05	2.658e-05	3.28	24.86
FALSE	High	[K].GDEPQASGYHSEGETLK.[E]	1xPhospho [S11(98.2)]	0.00976043	0.000534948	1	1	1	Q70EL1	Q70EL1 [471-487]	Q70EL1 1xPhospho [S481(98.2)]	0	1884.76	377870		High	High	0.0003374	0.004612	1.78	44.29
FALSE	High	[K].GDLGPASPSQELGSQPVPGGDGAPALGK.[S]	1xPhospho [S7(99.2)]	3.45717e-06	3.14791e-05	1	1	1	Q4KMQ1	Q4KMQ1 [356-383]	Q4KMQ1 1xPhospho [S362(99.2)]	0	2639.23	1.12829e+06		High	High	3.342e-05	2.69e-06	2.39	98.1
FALSE	High	[K].GDMSAVNDESF.[-]	1xOxidation [M3]; 1xPhospho [S10(100)]	0.0117051	0.000609496	1	1	1	Q8N488	Q8N488 [218-228]	Q8N488 1xPhospho [S227(100)]	0	1267.42	852539		High	High	0.000379	0.005485	2.58	59.81
FALSE	High	[K].GDMSDEDDENEFFDAPEIITMPENLGHK.[R]	1xOxidation [M3]; 1xPhospho [S4(100)]	4.89942e-13	3.14791e-05	1	1	1	P22059	P22059 [348-375]	P22059 1xPhospho [S351(100)]	0	3291.3	2.58748e+06		High	High	3.342e-05	8.852e-13	5.49	121.47
FALSE	High	[K].GDMSDEDDENEFFDAPEIITMPENLGHK.[R]	2xOxidation [M3; M21]; 1xPhospho [S4(100)]	9.71642e-15	3.14791e-05	1	1	1	P22059	P22059 [348-375]	P22059 1xPhospho [S351(100)]	0	3307.3		No Quan Values	High	High	3.342e-05	2.166e-14	6.84
FALSE	High	[K].GDPNTEEIRQSDEVGDRDHR.[R]	1xPhospho [S11(99.1)]	0.101261	0.00347107	1	1	1	P40222	P40222 [138-157]	P40222 1xPhospho [S148(99.1)]	2	2405.01	1.65978e+06		High	High	0.002062	0.04624	2.03	36.49
FALSE	High	[K].GDSESEEDEDLEVPVPSR.[F]	2xPhospho [S3(100); S5(100)]	6.61313e-05	3.14791e-05	1	1	3	P13861	P13861 [76-93]	P13861 2xPhospho [S78(100); S80(100)]	0	2148.79	15052326		High	High	3.342e-05	4.401e-05	4.66	92.32
FALSE	High	[K].GDSGVDTQNSEGNADEEDPLGPNCYYDK.[T]	1xCarbamidomethyl [C24]; 1xPhospho [S10(98.7)]	0.000123694	3.14791e-05	1	1	1	Q8ND56	Q8ND56 [338-365]	Q8ND56 1xPhospho [S347(98.7)]	0	3126.18		No Quan Values	High	High	3.342e-05	7.975e-05	1.84
FALSE	High	[K].GDSIEEILADSEDEEDNEEEER.[S]	1xPhospho [S11(100)]	8.0184e-06	3.14791e-05	1	1	2	Q5JTH9	Q5JTH9 [1070-1091]	Q5JTH9 1xPhospho [S1080(100)]	0	2631.99	1.38089e+06		High	High	3.342e-05	5.968e-06	3.15	98.52
FALSE	High	[K].GDSPELKPR.[A]	1xPhospho [S3(100)]	0.0178735	0.000868571	1	1	1	Q5VWQ8	Q5VWQ8 [976-984]	Q5VWQ8 1xPhospho [S978(100)]	0	1078.49	588630		High	High	0.0005233	0.00816	1.69	31.16
FALSE	High	[K].GDVEGSQSQDEGEGSGESER.[G]	1xPhospho [S6(99.3)]	0.0487841	0.00188038	1	1	1	Q9UQE7	Q9UQE7 [1060-1079]	Q9UQE7 1xPhospho [S1065(99.3)]	0	2118.77	644862		High	High	0.001084	0.02178	2.29	26.9
FALSE	High	[K].GEAAAERPGEAAVASSPSK.[A]	1xPhospho [S]	1.58676e-08	3.14791e-05	1	1	5	P29966	P29966 [12-30]		0	1864.84	9.50854e+07		High	High	3.342e-05	1.65e-08	5.65	36.59
FALSE	High	[K].GEAAPGPAPPAPEATPPPASAAGK.[D]	1xPhospho [T15(100)]	1.93506e-08	3.14791e-05	1	1	1	Q9NSI2	Q9NSI2 [20-43]	Q9NSI2 1xPhospho [T34(100)]	0	2189.03	629139		High	High	3.342e-05	1.992e-08	4.85	66.77
FALSE	High	[K].GEADDEDDDEDGQDNQGTVTEGSSPAYLK.[E]	1xPhospho [S24(100)]	2.02464e-10	3.14791e-05	1	1	1	Q86U86	Q86U86 [155-183]	Q86U86 1xPhospho [S178(100)]	0	3137.19	4278961		High	High	3.342e-05	2.65e-10	5.59	67.64
FALSE	High	[K].GEAEQSEEEADEEDK.[A]	1xPhospho [S6(100)]	1.88973e-05	3.14791e-05	1	1	4	P46821	P46821 [1011-1025]	P46821 1xPhospho [S1016(100)]	0	1774.62	8.0638e+06		High	High	3.342e-05	1.347e-05	3.03	24.7
FALSE	High	[K].GEASSSNPATPIK.[I]	1xPhospho [S6(100)]	5.00998e-05	3.14791e-05	1	1	1	Q08378	Q08378 [1387-1399]	Q08378 1xPhospho [S1392(100)]	0	1338.59	625707		High	High	3.342e-05	3.384e-05	2.94	41.64
FALSE	High	[K].GEAVLRPGLDAEPELSPEEQR.[V]	1xPhospho [S16(100)]	2.85421e-09	3.14791e-05	1	1	4	Q9BRJ6	Q9BRJ6 [44-64]	Q9BRJ6 1xPhospho [S59(100)]	0	2372.11	6.56435e+06		High	High	3.342e-05	3.255e-09	5.47	89.12
FALSE	High	[K].GEDTEMQNDSFHSDSHMDR.[K]	2xOxidation [M6; M17]; 2xPhospho [S10(100); S13(99.6)]	1.34747e-05	3.14791e-05	1	1	1	Q96ST2	Q96ST2 [339-357]	Q96ST2 2xPhospho [S348(100); S351(99.6)]	0	2429.77	2634541		High	High	3.342e-05	9.753e-06	5.16	27.54
FALSE	High	[K].GEDTEMQNDSFHSDSHMDR.[K]	2xOxidation [M6; M17]; 1xPhospho [S13(99.6)]	3.61731e-07	3.14791e-05	1	1	2	Q96ST2	Q96ST2 [339-357]	Q96ST2 1xPhospho [S351(99.6)]	0	2349.8	1.36945e+06		High	High	3.342e-05	3.176e-07	5.29	27.13
FALSE	High	[K].GEDTEMQNDSFHSDSHMDR.[K]	1xOxidation [M6]; 1xPhospho [T/S]	0.0262054	0.0010463	1	1	1	Q96ST2	Q96ST2 [339-357]		0	2333.81	195135		High	High	0.0006216	0.01179	1.88	35.95
FALSE	High	[K].GEDTEMQNDSFHSDSHMDR.[K]	1xOxidation [M6]; 2xPhospho [S10(98.8); S13(98.8)]	0.0582348	0.00223873	1	1	1	Q96ST2	Q96ST2 [339-357]	Q96ST2 2xPhospho [S348(98.8); S351(98.8)]	0	2413.77	407132		High	High	0.001283	0.02608	1.5	36.56
FALSE	High	[K].GEDTEMQNDSFHSDSHMDRK.[K]	2xOxidation [M6; M17]; 2xPhospho [S10(100); S13(99.5)]	5.93448e-05	3.14791e-05	1	1	2	Q96ST2	Q96ST2 [339-358]	Q96ST2 2xPhospho [S348(100); S351(99.5)]	1	2557.86	2.73479e+06		High	High	3.342e-05	3.982e-05	5.28	23.14
FALSE	High	[K].GEDTEMQNDSFHSDSHMDRK.[K]	2xOxidation [M6; M17]; 1xPhospho [S13(100)]	1.52958e-06	3.14791e-05	1	1	2	Q96ST2	Q96ST2 [339-358]	Q96ST2 1xPhospho [S351(100)]	1	2477.9	1.41332e+06		High	High	3.342e-05	1.242e-06	5	22.87
FALSE	High	[K].GEDVNRTLEGGR.[K]	1xPhospho [T7(100)]	0.171037	0.00545981	1	1	1	P58546	P58546 [25-36]	P58546 1xPhospho [T31(100)]	1	1382.61	498498		High	High	0.003192	0.08143	1.89	32.49
FALSE	High	[K].GEEGSDDDETENGPKPK.[K]	1xDeamidated [N12]; 1xPhospho [S5(100)]	6.95199e-08	3.14791e-05	1	1	6	Q6PD62	Q6PD62 [966-982]	Q6PD62 1xPhospho [S970(100)]	0	1884.7	2.57956e+06		High	High	3.342e-05	6.668e-08	4.16	24.21
FALSE	High	[K].GEEGSDDDETENGPKPK.[K]	1xPhospho [S5(100)]	4.88531e-08	3.14791e-05	1	1	2	Q6PD62	Q6PD62 [966-982]	Q6PD62 1xPhospho [S970(100)]	0	1883.72	2.55102e+06		High	High	3.342e-05	4.773e-08	3.81	22.86
FALSE	High	[K].GEEVTPISAIR.[H]	1xPhospho [T5(100)]	0.000519527	7.57875e-05	1	1	1	Q9Y2J2	Q9Y2J2 [488-498]	Q9Y2J2 1xPhospho [T492(100)]	0	1251.6	3.91284e+06		High	High	5.798e-05	0.0003105	2.46	79.1
FALSE	High	[K].GEGDIHENVDTDLPGSLGQSEEKPVPAAPVPSPVAPAPVPSR.[R]	1xDeamidated [Q19]; 1xPhospho [S32(100)]	4.26847e-11	3.14791e-05	1	1	1	Q9UK76	Q9UK76 [100-141]	Q9UK76 1xPhospho [S131(100)]	0	4294.06	2.84968e+06		High	High	3.342e-05	6.084e-11	5.27	104.21
FALSE	High	[K].GEGDIHENVDTDLPGSLGQSEEKPVPAAPVPSPVAPAPVPSR.[R]	1xPhospho [S32(100)]	4.36867e-13	3.14791e-05	1	1	1	Q9UK76	Q9UK76 [100-141]	Q9UK76 1xPhospho [S131(100)]	0	4293.07	34070576		High	High	3.342e-05	7.97e-13	5.46	103.39
FALSE	High	[K].GEGESPPVNGTDEAAGATGDAIEPAPPSQGAEAK.[G]	1xDeamidated [N9]; 1xPhospho [S5(100)]	1.84556e-10	3.14791e-05	1	1	1	P49006	P49006 [44-77]	P49006 1xPhospho [S48(100)]	0	3258.4	1554795		High	High	3.342e-05	2.428e-10	4.66	80.59
FALSE	High	[K].GELDLSLENLDLSK.[D]	1xPhospho [S6(100)]	3.21099e-05	3.14791e-05	1	1	1	Q01804	Q01804 [888-901]	Q01804 1xPhospho [S893(100)]	0	1625.77	765482		High	High	3.342e-05	2.221e-05	4.54	117.82
FALSE	High	[K].GELSRSPSPFTHTHLAQGYR.[R]	3xPhospho [S4(100); S6(100); S8(100)]	3.04576e-07	3.14791e-05	1	1	3	P38398	P38398 [1184-1203]	P38398 3xPhospho [S1187(100); S1189(100); S1191(100)]	1	2481.01	4.05996e+06		High	High	3.342e-05	2.699e-07	6.06	81.17
FALSE	High	[K].GENPFEIQDHSQDQQIEGDEEDEEK.[I]	1xPhospho [S11(100)]	9.33505e-07	3.14791e-05	1	1	2	Q5BKZ1	Q5BKZ1 [468-492]	Q5BKZ1 1xPhospho [S478(100)]	0	3025.19	1436446		High	High	3.342e-05	7.791e-07	4.12	82.06
FALSE	High	[K].GEPAAAAAPEAGASPVEK.[E]	1xPhospho [S14(100)]	0.00014895	3.14791e-05	1	1	1	P29966	P29966 [88-105]	P29966 1xPhospho [S101(100)]	0	1702.77	1.17947e+06		High	High	3.342e-05	9.545e-05	2.89	52.44
FALSE	High	[K].GEQVSQNGLPAEQGSPR.[M]	1xPhospho [S15(100)]	0.000240945	7.57875e-05	1	1	1	Q01082	Q01082 [2124-2140]	Q01082 1xPhospho [S2138(100)]	0	1833.81	2.33965e+06		High	High	5.798e-05	0.0001506	2.82	50.79
FALSE	High	[K].GEQVSQNGLPAEQGSPR.[M]	1xDeamidated [Q/N]; 1xPhospho [S5(100)]	0.000402288	7.57875e-05	1	1	4	Q01082	Q01082 [2124-2140]	Q01082 1xPhospho [S2128(100)]	0	1834.8	6.25907e+06		High	High	5.798e-05	0.0002452	3.14	54.11
FALSE	High	[K].GERQSPVDIDTHTAK.[Y]	1xPhospho [S5(100)]	9.19054e-06	3.14791e-05	1	1	1	P00918	P00918 [25-39]	P00918 1xPhospho [S29(100)]	1	1733.79	467842		High	High	3.342e-05	6.8e-06	3.69	36.77
FALSE	High	[K].GESASPANEEITEEQNGTANGFSEINSK.[E]	2xDeamidated [N16; N20]; 1xPhospho [S3(100)]	6.03828e-05	3.14791e-05	1	1	1	Q15022	Q15022 [691-718]	Q15022 1xPhospho [S693(100)]	0	2992.22	823901		High	High	3.342e-05	4.033e-05	3.82	81.08
FALSE	High	[K].GESDDFHMDFDSAVAPR.[A]	1xOxidation [M8]; 1xPhospho [S3(100)]	0.00708125	0.00042237	1	1	1	P11388	P11388 [1493-1509]	P11388 1xPhospho [S1495(100)]	0	1991.75		No Quan Values	High	High	0.0002742	0.003425	1.51
FALSE	High	[K].GEVPPKETPK.[K]	1xPhospho [T8(100)]	0.000274726	7.57875e-05	1	1	14	P49006	P49006 [78-87]	P49006 1xPhospho [T85(100)]	1	1161.56	5.36609e+06		High	High	5.798e-05	0.0001705	2.71	25.26
FALSE	High	[K].GFDNPEENSSEFPVTFK.[E]	1xPhospho [S/T]	0.0015881	0.00019834	1	1	1	Q8IWI9	Q8IWI9 [2119-2135]		0	2023.83	590436		High	High	0.0001516	0.0008691	2.66	109.14
FALSE	High	[K].GFEEEHKDSDDDSSDDEQEK.[K]	2xPhospho [S9(100); S13(99.5)]	0.00417163	0.000312341	1	1	1	Q13435	Q13435 [423-442]	Q13435 2xPhospho [S431(100); S435(99.5)]	1	2500.82	233474		High	High	0.0002137	0.002106	2.64	27.3
FALSE	High	[K].GFEEEHKDSDDDSSDDEQEK.[K]	3xPhospho [S9(100); S13(100); S14(100)]	0.00810882	0.000457524	1	1	3	Q13435	Q13435 [423-442]	Q13435 3xPhospho [S431(100); S435(100); S436(100)]	1	2580.78	308041		High	High	0.0002935	0.00389	2.08	29.04
FALSE	High	[K].GFGLVAYAADSSDEEEEHGGHK.[N]	2xPhospho [S11(100); S12(100)]	0.0182074	0.000868571	1	1	1	Q7Z7F0	Q7Z7F0 [561-582]	Q7Z7F0 2xPhospho [S571(100); S572(100)]	0	2464.93		No Quan Values	High	High	0.0005233	0.008293	1.68
FALSE	High	[K].GFGSVEELCTNSSLGMEK.[S]	1xCarbamidomethyl [C9]; 1xOxidation [M16]; 1xPhospho [S4(100)]	9.68886e-06	3.14791e-05	1	1	3	Q2NKX8	Q2NKX8 [817-834]	Q2NKX8 1xPhospho [S820(100)]	0	2040.83	1.95354e+06		High	High	3.342e-05	7.145e-06	3.61	94.47
FALSE	High	[K].GFGSVEELCTNSSLGMEK.[S]	1xCarbamidomethyl [C9]; 1xPhospho [S4(100)]	0.000239958	7.57875e-05	1	1	1	Q2NKX8	Q2NKX8 [817-834]	Q2NKX8 1xPhospho [S820(100)]	0	2024.83	380864		High	High	5.798e-05	0.0001501	2.44	102.07
FALSE	High	[K].GFINDDDDEDEGEEDEGSDSGDSEDDVGHKK.[R]	3xPhospho [S18(100); S20(100); S23(100)]	2.99397e-05	3.14791e-05	1	1	1	Q7KZ85	Q7KZ85 [56-86]	Q7KZ85 3xPhospho [S73(100); S75(100); S78(100)]	1	3596.16	1.14447e+06		High	High	3.342e-05	2.078e-05	5.98	62.61
FALSE	High	[K].GFKSPPCEDFSVTGESEK.[R]	1xCarbamidomethyl [C7]; 1xPhospho [S4(100)]	1.10072e-05	3.14791e-05	1	1	3	P78559	P78559 [906-923]	P78559 1xPhospho [S909(100)]	1	2080.86	2141133		High	High	3.342e-05	8.06e-06	4.39	78.65
FALSE	High	[K].GFPAPSQSSTSDEEPGAYWNGK.[L]	1xDeamidated [N20]; 1xPhospho [S/T/Y]	0.00012796	3.14791e-05	1	1	1	Q9P2M7	Q9P2M7 [104-125]		0	2392.96		No Quan Values	High	High	3.342e-05	8.26e-05	1.98
FALSE	High	[K].GFSDAEIR.[R]	1xPhospho [S3(100)]	0.0545847	0.00213155	1	1	2	O14646	O14646 [1125-1132]	O14646 1xPhospho [S1127(100)]	0	974.398	375926		High	High	0.001224	0.02446	1.66	65.98
FALSE	High	[K].GGDDHDDTSDSDSDGLTLK.[E]	3xPhospho [T8(100); S9(100); S11(100)]	0.0487841	0.00188038	1	1	2	Q9BTC0	Q9BTC0 [144-162]	Q9BTC0 3xPhospho [T151(100); S152(100); S154(100)]	0	2189.68	955736		High	High	0.001084	0.02173	1.57	62.68
FALSE	High	[K].GGEFDEFVNDDTDDDLPISK.[K]	1xPhospho [T12(100)]	1.62697e-06	3.14791e-05	1	1	5	Q6PD62	Q6PD62 [914-933]	Q6PD62 1xPhospho [T925(100)]	0	2307.92	1.03034e+07		High	High	3.342e-05	1.319e-06	4.55	110.48
FALSE	High	[K].GGEFDEFVNDDTDDDLPISK.[K]	1xDeamidated [N9]; 1xPhospho [T12(100)]	0.0654673	0.00252333	1	1	2	Q6PD62	Q6PD62 [914-933]	Q6PD62 1xPhospho [T925(100)]	0	2308.9	726509		High	High	0.001461	0.02938	2.21	112
FALSE	High	[K].GGEKTPVSGSLKSPVPR.[S]	2xPhospho [S13(99.5); T/S]	0.273091	0.0084791	1	1	1	Q8NI27	Q8NI27 [1381-1397]	Q8NI27 2xPhospho [S1393(99.5); T/S]	2	1855.87	407374		High	High	0.004967	0.1376	2.43	56.7
FALSE	High	[K].GGETPGSEQWK.[F]	1xPhospho [T4(100)]	0.00187369	0.00019834	1	1	1	O60271	O60271 [223-233]	O60271 1xPhospho [T226(100)]	0	1255.5	2.58982e+06		High	High	0.0001516	0.00101	2.85	44.19
FALSE	High	[K].GGGSAAAAAAAAASGGGVSPDNSIEHSDYR.[S]	1xDeamidated [N22]; 1xPhospho [S19(100)]	2.47712e-08	3.14791e-05	1	1	1	P40425	P40425 [133-162]	P40425 1xPhospho [S151(100)]	0	2755.16		No Quan Values	High	High	3.342e-05	2.514e-08	6.39
FALSE	High	[K].GGGSAAAAAAAAASGGGVSPDNSIEHSDYR.[S]	1xPhospho [S19(100)]	5.25459e-12	3.14791e-05	1	1	1	P40425	P40425 [133-162]	P40425 1xPhospho [S151(100)]	0	2754.18	3423621		High	High	3.342e-05	8.381e-12	8.08	78.04
FALSE	High	[K].GGHERPPSPGLR.[G]	1xPhospho [S8(100)]	0.000315784	7.57875e-05	1	1	2	Q86UU1	Q86UU1 [317-328]	Q86UU1 1xPhospho [S324(100)]	0	1339.63	1.74308e+06		High	High	5.798e-05	0.0001952	3.53	32.57
FALSE	High	[K].GGHMIAVSPQK.[Q]	1xOxidation [M4]; 1xPhospho [S8(100)]	0.000281563	7.57875e-05	1	1	4	Q9ULM3	Q9ULM3 [620-630]	Q9ULM3 1xPhospho [S627(100)]	0	1220.55	3.33868e+06		High	High	5.798e-05	0.0001747	3.03	32.29
FALSE	High	[K].GGIDNPAITSDQELDDK.[K]	1xPhospho [S10(99.4)]	0.0008535	0.000118178	1	1	1	Q13017	Q13017 [1209-1225]	Q13017 1xPhospho [S1218(99.4)]	0	1867.8	1.10403e+06		High	High	0.000108	0.0004918	2.09	75.35
FALSE	High	[K].GGIDNPAITSDQELDDKK.[M]	1xPhospho [S10(100)]	1.84885e-06	3.14791e-05	1	1	1	Q13017	Q13017 [1209-1226]	Q13017 1xPhospho [S1218(100)]	1	1995.89	4.42994e+06		High	High	3.342e-05	1.487e-06	5.11	65.8
FALSE	High	[K].GGLNTPLHESDFSGVTPQR.[Q]	1xDeamidated [N4]; 2xPhospho [T5(100); T16(100)]	1.08529e-07	3.14791e-05	1	1	1	Q99459	Q99459 [381-399]	Q99459 2xPhospho [T385(100); T396(100)]	0	2172.9		No Quan Values	High	High	3.342e-05	1.017e-07	5.1
FALSE	High	[K].GGNVFAALIQDQSEEEEEEEK.[H]	1xDeamidated [Q/N]; 1xPhospho [S13(100)]	2.2172e-07	3.14791e-05	1	1	3	Q8NE71	Q8NE71 [128-148]	Q8NE71 1xPhospho [S140(100)]	0	2432	1.64025e+06		High	High	3.342e-05	2e-07	5.39	117.42
FALSE	High	[K].GGNVFAALIQDQSEEEEEEEK.[H]	1xPhospho [S13(100)]	3.314e-08	3.14791e-05	1	1	4	Q8NE71	Q8NE71 [128-148]	Q8NE71 1xPhospho [S140(100)]	0	2431.02	4.50966e+07		High	High	3.342e-05	3.306e-08	5.27	114.83
FALSE	High	[K].GGNVFAALIQDQSEEEEEEEKHPPKPAKPEK.[N]	1xPhospho [S13(100)]	9.39499e-06	3.14791e-05	1	1	1	Q8NE71	Q8NE71 [128-158]	Q8NE71 1xPhospho [S140(100)]	1	3540.65	4.88202e+06		High	High	3.342e-05	6.939e-06	4.84	88.39
FALSE	High	[K].GGPEGVAAQAVASAASAGPADAEMEEIFDDASPGK.[Q]	1xPhospho [S32(100)]	4.59281e-08	3.14791e-05	1	1	1	O60264	O60264 [35-69]	O60264 1xPhospho [S66(100)]	0	3353.45		No Quan Values	High	High	3.342e-05	4.504e-08	6.28
FALSE	High	[K].GGPSPGDVEAIK.[N]	1xPhospho [S4(100)]	0.000328993	7.57875e-05	1	1	1	P09661	P09661 [194-205]	P09661 1xPhospho [S197(100)]	0	1206.54	1.20935e+06		High	High	5.798e-05	0.0002028	2.5	67.08
FALSE	High	[K].GGPTSHPSPVPPPASSPSPLSGSALCGGK.[Q]	1xCarbamidomethyl [C26]; 1xPhospho [S16(100)]	4.15701e-11	3.14791e-05	1	1	1	P49848	P49848 [619-647]	P49848 1xPhospho [S634(100)]	0	2763.28	1.42628e+06		High	High	3.342e-05	5.932e-11	7.16	86.63
FALSE	High	[K].GGQVSLTVHGTQQVHSPPEQSPVQANSSSSK.[T]	1xPhospho [S16(98.9)]	1.12923e-07	3.14791e-05	1	1	1	P22670	P22670 [189-219]	P22670 1xPhospho [S204(98.9)]	0	3238.51	545287		High	High	3.342e-05	1.057e-07	4.5	64.8
FALSE	High	[K].GGRSPDEVTLTSIVPTR.[D]	1xPhospho [S4(100)]	1.23405e-05	3.14791e-05	1	1	1	Q9UKS6	Q9UKS6 [316-332]	Q9UKS6 1xPhospho [S319(100)]	1	1864.92	1612395		High	High	3.342e-05	8.988e-06	3.55	96.82
FALSE	High	[K].GGRSRSSSPVTELASR.[S]	3xPhospho [S4(100); S6(99.4); S8(100)]	0.0085547	0.000457524	1	1	2	Q9UQ35	Q9UQ35 [1096-1111]	Q9UQ35 3xPhospho [S1099(100); S1101(99.4); S1103(100)]	2	1886.76	1.02608e+06		High	High	0.0002935	0.004097	3.2	57.08
FALSE	High	[K].GGSGSGPTIEEVD.[-]	1xPhospho [S5(100)]	0.00815708	0.000457524	1	1	3	P0DMV9	P0DMV9 [629-641]	P0DMV9 1xPhospho [S633(100)]	0	1284.5	8.26675e+06		High	High	0.0002935	0.003911	2.73	66.95
FALSE	High	[K].GGSYVFQSDEGPEPEAEESDLDSGSVHSASGRPDGPVR.[T]	1xPhospho [S19(100)]	9.3763e-07	3.14791e-05	1	1	2	Q12873	Q12873 [306-343]	Q12873 1xPhospho [S324(100)]	0	3983.68		No Quan Values	High	High	3.342e-05	7.837e-07	4.85
FALSE	High	[K].GGTSPAKEDANQEMSSVAYSNLAVK.[D]	1xOxidation [M14]; 1xPhospho [T/S/Y]	0.000196112	7.57875e-05	1	1	1	Q99966	Q99966 [13-37]		1	2650.17	910886		High	High	5.798e-05	0.0001239	2.32	71.72
FALSE	High	[K].GGVTGSPEASISGSK.[G]	1xPhospho [S6(100)]	1.59934e-05	3.14791e-05	1	1	1	Q09666	Q09666 [5726-5740]	Q09666 1xPhospho [S5731(100)]	0	1413.63	8345244		High	High	3.342e-05	1.15e-05	3.67	50.31
FALSE	High	[K].GHHLPSENLGKEPLDPDPSHSPSDK.[V]	1xPhospho [S21(99.5)]	4.51251e-08	3.14791e-05	1	1	1	Q8NFQ8	Q8NFQ8 [100-124]	Q8NFQ8 1xPhospho [S120(99.5)]	1	2770.25	802672		High	High	3.342e-05	4.436e-08	5.16	60.25
FALSE	High	[K].GHHVTDSENDEPLNLNASDSESEELHR.[Q]	2xPhospho [T5(100); S]	2.2126e-11	3.14791e-05	1	1	3	Q96ST2	Q96ST2 [63-89]	Q96ST2 2xPhospho [T67(100); S]	0	3191.26	2.11516e+06		High	High	3.342e-05	3.268e-11	6.9	71.98
FALSE	High	[K].GHHVTDSENDEPLNLNASDSESEELHR.[Q]	3xPhospho [S7(100); S18(100); S20(100)]	4.04145e-08	3.14791e-05	1	1	2	Q96ST2	Q96ST2 [63-89]	Q96ST2 3xPhospho [S69(100); S80(100); S82(100)]	0	3271.22	3.81e+06		High	High	3.342e-05	3.99e-08	8.08	76.2
FALSE	High	[K].GHHVTDSENDEPLNLNASDSESEELHR.[Q]	1xDeamidated [N14]; 2xPhospho [S/T]	0.00578543	0.000345759	1	1	1	Q96ST2	Q96ST2 [63-89]		0	3192.24	1.31367e+06		High	High	0.0002312	0.002856	2.24	72.57
FALSE	High	[K].GHLSEGLVTK.[W]	1xPhospho [S4(100)]	7.98319e-06	3.14791e-05	1	1	2	Q16659	Q16659 [186-195]	Q16659 1xPhospho [S189(100)]	0	1120.54	1.61194e+06		High	High	3.342e-05	5.934e-06	3.49	50.78
FALSE	High	[K].GHYEVTGSDDETGK.[L]	1xPhospho [S8(100)]	9.54314e-07	3.14791e-05	1	1	4	Q09666	Q09666 [5834-5847]	Q09666 1xPhospho [S5841(100)]	0	1574.6	6.79622e+06		High	High	3.342e-05	7.977e-07	4.28	31.44
FALSE	High	[K].GIAPASPMLGNASNPNK.[A]	1xOxidation [M8]; 1xPhospho [S6(100)]	2.13835e-06	3.14791e-05	1	1	2	P27448	P27448 [464-480]	P27448 1xPhospho [S469(100)]	0	1734.79	2.36155e+06		High	High	3.342e-05	1.707e-06	5.09	65.94
FALSE	High	[K].GIGLDESELDSEAELMR.[S]	1xOxidation [M16]; 1xPhospho [S11(100)]	1.48425e-05	3.14791e-05	1	1	1	Q96RS0	Q96RS0 [79-95]	Q96RS0 1xPhospho [S89(100)]	0	1959.83	1.13818e+06		High	High	3.342e-05	1.07e-05	4.16	96.96
FALSE	High	[K].GIGTPPNTTPIK.[N]	1xPhospho [T4(100)]	0.00314239	0.000312341	1	1	2	O96028	O96028 [107-118]	O96028 1xPhospho [T110(100)]	0	1275.63		No Quan Values	High	High	0.0002137	0.001622	2.06
FALSE	High	[K].GILAADESTGSIAK.[R]	1xPhospho [S/T]	4.98358e-06	3.14791e-05	1	1	1	P04075	P04075 [29-42]		0	1412.67	993364		High	High	3.342e-05	3.798e-06	3.87	77.93
FALSE	High	[K].GILHLSPDVYQEMEASR.[H]	1xOxidation [M13]; 1xPhospho [S6(100)]	1.81653e-06	3.14791e-05	1	1	1	Q9NUL3	Q9NUL3 [411-427]	Q9NUL3 1xPhospho [S416(100)]	0	2040.91	1.4663e+06		High	High	3.342e-05	1.465e-06	4.37	97.25
FALSE	High	[K].GILHLSPDVYQEMEASR.[H]	1xPhospho [S6(100)]	0.00153868	0.00019834	1	1	1	Q9NUL3	Q9NUL3 [411-427]	Q9NUL3 1xPhospho [S416(100)]	0	2024.91	282683		High	High	0.0001516	0.0008448	2.01	111.5
FALSE	High	[K].GILSLPHQASPVSR.[T]	1xPhospho [S10(100)]	0.000202702	7.57875e-05	1	1	1	O75925	O75925 [494-507]	O75925 1xPhospho [S503(100)]	0	1541.78	1.14191e+06		High	High	5.798e-05	0.0001279	3.6	85.58
FALSE	High	[K].GIPLATGDTSPEPELLPGAPLPPPK.[E]	1xPhospho [T6(98.3)]	7.62623e-05	3.14791e-05	1	1	1	O75821	O75821 [33-57]	O75821 1xPhospho [T38(98.3)]	0	2544.3	31513730		High	High	3.342e-05	5.048e-05	4.26	121.78
FALSE	High	[K].GIPLATGDTSPEPELLPGAPLPPPK.[E]	2xPhospho [S10(99.7); T]	1.43919e-07	3.14791e-05	1	1	1	O75821	O75821 [33-57]	O75821 2xPhospho [S42(99.7); T]	0	2624.27	8565671		High	High	3.342e-05	1.328e-07	4.12	122.19
FALSE	High	[K].GIQDNSPQHSVENKPK.[T]	1xPhospho [S6(100)]	7.79238e-05	3.14791e-05	1	1	3	Q96M89	Q96M89 [464-479]	Q96M89 1xPhospho [S469(100)]	0	1857.85	623024		High	High	3.342e-05	5.137e-05	2.66	29.51
FALSE	High	[K].GIQLYDTPYEPEGQSVDSDSESTVSPR.[L]	1xPhospho [S18(100)]	3.18689e-09	3.14791e-05	1	1	1	Q15464	Q15464 [293-319]	Q15464 1xPhospho [S310(100)]	0	3036.3	3811274		High	High	3.342e-05	3.614e-09	5.14	99.88
FALSE	High	[K].GISEDSHLESLQDVGQSAAPTFMISPETVTGTGK.[K]	1xPhospho [S25(99.3)]	1.60789e-08	3.14791e-05	1	1	1	P27816	P27816 [600-633]	P27816 1xPhospho [S624(99.3)]	0	3569.64	622965		High	High	3.342e-05	1.668e-08	5.67	118.85
FALSE	High	[K].GISEDSHLESLQDVGQSAAPTFMISPETVTGTGK.[K]	1xOxidation [M23]; 1xPhospho [S25(100)]	2.47334e-13	3.14791e-05	1	1	2	P27816	P27816 [600-633]	P27816 1xPhospho [S624(100)]	0	3585.63	3.05772e+06		High	High	3.342e-05	4.649e-13	8.43	112.23
FALSE	High	[K].GISEDSHLESLQDVGQSAAPTFMISPETVTGTGKK.[C]	1xOxidation [M23]; 1xPhospho [S25(100)]	3.42579e-12	3.14791e-05	1	1	1	P27816	P27816 [600-634]	P27816 1xPhospho [S624(100)]	1	3713.73	3520353		High	High	3.342e-05	5.586e-12	7.88	107.19
FALSE	High	[K].GISPVVSEHR.[K]	1xPhospho [S3(100)]	8.71481e-05	3.14791e-05	1	1	1	Q99700	Q99700 [782-791]	Q99700 1xPhospho [S784(100)]	0	1160.55	2362067		High	High	3.342e-05	5.715e-05	2.76	48.92
FALSE	High	[K].GISPVVSEHRK.[Q]	1xPhospho [S3(100)]	0.000378237	7.57875e-05	1	1	1	Q99700	Q99700 [782-792]	Q99700 1xPhospho [S784(100)]	1	1288.64	1264850		High	High	5.798e-05	0.0002311	2.66	37.65
FALSE	High	[K].GISQTNLITTVTPEK.[K]	1xPhospho [T12(100)]	0.00078454	0.000118178	1	1	2	Q9Y2J2	Q9Y2J2 [458-472]	Q9Y2J2 1xPhospho [T469(100)]	0	1681.84	2.5508e+06		High	High	0.000108	0.0004541	2.79	87.06
FALSE	High	[K].GISQTNLITTVTPEKK.[A]	1xPhospho [T12(100)]	4.84241e-08	3.14791e-05	1	1	2	Q9Y2J2	Q9Y2J2 [458-473]	Q9Y2J2 1xPhospho [T469(100)]	1	1809.94	9565763		High	High	3.342e-05	4.739e-08	5.23	76.2
FALSE	High	[K].GIVRSPCGSPTGSPK.[S]	1xCarbamidomethyl [C7]; 3xPhospho [S5(100); S9(100); S13(100)]	0.000917188	0.000118178	1	1	1	Q13191	Q13191 [517-531]	Q13191 3xPhospho [S521(100); S525(100); S529(100)]	1	1739.66	513005		High	High	0.000108	0.0005248	4.25	46.55
FALSE	High	[K].GKASPFEEDQNR.[D]	1xPhospho [S4(100)]	7.7255e-05	3.14791e-05	1	1	4	Q8TB72	Q8TB72 [133-144]	Q8TB72 1xPhospho [S136(100)]	1	1457.61	1.65426e+07		High	High	3.342e-05	5.101e-05	2.49	32.99
FALSE	High	[K].GKDSLSDDGVDLK.[T]	1xPhospho [S6(100)]	0.00865737	0.000457524	1	1	1	P07948	P07948 [8-20]	P07948 1xPhospho [S13(100)]	1	1428.63	3543752		High	High	0.0002935	0.004137	1.79	60.96
FALSE	High	[K].GKIEVLDSPASK.[K]	1xPhospho [S8(100)]	2.12894e-06	3.14791e-05	1	1	3	Q8N5I9	Q8N5I9 [171-182]	Q8N5I9 1xPhospho [S178(100)]	1	1323.66	3.98404e+06		High	High	3.342e-05	1.701e-06	4.37	55.52
FALSE	High	[K].GKIEVLDSPASKK.[K]	1xPhospho [S]	0.126277	0.00431969	1	1	1	Q8N5I9	Q8N5I9 [171-183]		2	1451.75	293842		High	High	0.00253	0.05838	2.15	45.01
FALSE	High	[K].GKLEAIITPPPAK.[K]	1xPhospho [T8(100)]	1.10557e-05	3.14791e-05	1	1	3	O75367	O75367 [122-134]	O75367 1xPhospho [T129(100)]	1	1414.77	4546088		High	High	3.342e-05	8.092e-06	4.49	77.92
FALSE	High	[K].GKLSAEENPDDSEVPSSSGINSTK.[S]	1xDeamidated [N]; 1xPhospho [S4(100)]	3.83314e-08	3.14791e-05	1	1	7	Q9Y5Q9	Q9Y5Q9 [40-63]	Q9Y5Q9 1xPhospho [S43(100)]	1	2529.09	8.42173e+06		High	High	3.342e-05	3.791e-08	4.03	60.84
FALSE	High	[K].GKLSAEENPDDSEVPSSSGINSTK.[S]	1xPhospho [S4(100)]	1.15575e-09	3.14791e-05	1	1	4	Q9Y5Q9	Q9Y5Q9 [40-63]	Q9Y5Q9 1xPhospho [S43(100)]	1	2528.1	3.37238e+07		High	High	3.342e-05	1.38e-09	5.02	60.85
[truncated: 10,276 more rows]

## Sheet: DHB_02
Checked	Confidence	Annotated Sequence	Modifications	Qvality PEP	Qvality q-value	# Protein Groups	# Proteins	# PSMs	Master Protein Accessions	Positions in Master Proteins	Modifications in Master Proteins	# Missed Cleavages	Theo. MH+ [Da]	Abundances (Normalized): F8: Sample	Quan Info	Found in Sample: [S8] F8: Sample	Confidence (by Search Engine): Sequest HT	Percolator q-Value (by Search Engine): Sequest HT	Percolator PEP (by Search Engine): Sequest HT	XCorr (by Search Engine): Sequest HT	Top Apex RT [min]
[truncated: 11,971 more rows]

[truncated: 1 more sheets: DHB_03]
