# Supplementary material for: Comprehensive Evaluation of Different TiO2-Based Phosphopeptide Enrichment and Fractionation Methods for Phosphoproteomics
Source: Cells. 2022 Jun 28;11(13):2047. doi: 10.3390/cells11132047 (PMC9265536; doi:10.3390/cells11132047)
Supplement: Supplementary file 1 [file cells-11-02047-s001.zip › Supplementary Table S6 Phosphopeptides identified from the four phosphopeptide enrichment methods (combined results of three replicates of each method).xlsx]

## Sheet: Glutamic acid_combined
Checked	Confidence	Annotated Sequence	Modifications	Qvality PEP	Qvality q-value	# Protein Groups	# Proteins	# PSMs	Master Protein Accessions	Positions in Master Proteins	Modifications in Master Proteins	# Missed Cleavages	Theo. MH+ [Da]	Abundances (Grouped): F1	Abundances (Grouped): F2	Abundances (Grouped): F3	Quan Info	Found in Sample: [S1] F1: Sample	Found in Sample: [S2] F2: Sample	Found in Sample: [S3] F3: Sample	Confidence (by Search Engine): Sequest HT	Percolator q-Value (by Search Engine): Sequest HT	Percolator PEP (by Search Engine): Sequest HT	XCorr (by Search Engine): Sequest HT	Top Apex RT [min]
FALSE	High	[-].MAAAAGPGAALSPRPCDSDPATPGAQSPK.[D]	1xCarbamidomethyl [C16]; 2xPhospho [S12(100); S27(100)]	0.000659495	0.000145592	1	1	1	Q8WUB8	Q8WUB8 [1-29]	Q8WUB8 2xPhospho [S12(100); S27(100)]	0	2909.24				No Quan Values	Not Found	High	Not Found	High	0.0001092	0.0003381	2.82
FALSE	High	[-].MAAAAGPGAALSPRPCDSDPATPGAQSPK.[D]	1xCarbamidomethyl [C16]; 1xOxidation [M1]; 1xPhospho [S27(97.4)]	0.0192494	0.0012924	1	1	1	Q8WUB8	Q8WUB8 [1-29]	Q8WUB8 1xPhospho [S27(97.4)]	0	2845.26			193397		Not Found	Not Found	High	High	0.0005945	0.005391	2.24	72.53
FALSE	High	[-].MADLDSPPKLSGVQQPSEGVGGGR.[C]	1xPhospho [S6(100)]	0.0174499	0.00125094	1	1	1	Q9H9E3	Q9H9E3 [1-24]	Q9H9E3 1xPhospho [S6(100)]	1	2462.14				No Quan Values	Not Found	High	Not Found	High	0.000575	0.004957	1.65
FALSE	High	[-].MAGAGGQHHPPGAAGGAAAGAGAAVTSAAASAGPGEDSSDSEAEQEGPQK.[L]	1xDeamidated [Q45]; 3xPhospho [S38(99.9); S39(99.9); S41(99.9)]	4.69646e-06	5.92238e-05	1	1	1	Q86XP1	Q86XP1 [1-50]	Q86XP1 3xPhospho [S38(99.9); S39(99.9); S41(99.9)]	0	4639.83	455334	503354	396918		High	Peak Found	Peak Found	High	2.136e-05	4.039e-06	4.55	77.87
FALSE	High	[-].MDDAHESPSDK.[G]	1xAcetyl [N-Term]; 1xPhospho [S7(100)]	5.86513e-05	5.92238e-05	1	1	3	Q15544	Q15544 [1-11]	Q15544 1xAcetyl [N-Term]; 1xPhospho [S7(100)]	0	1353.47	811624	1.27708e+06	601608		High	High	High	High	2.136e-05	4.037e-05	3.63	35.35
FALSE	High	[-].MDDDSLDELVAR.[S]	1xAcetyl [N-Term]; 1xPhospho [S5(100)]	0.00232527	0.000278918	1	1	1	Q9P1Y6	Q9P1Y6 [1-12]	Q9P1Y6 1xAcetyl [N-Term]; 1xPhospho [S5(100)]	0	1500.59	270118	342056	163873		Peak Found	High	Peak Found	High	0.0001352	0.0009198	2.65	117.09
FALSE	High	[-].MDHTEGSPAEEPPAHAPSPGK.[F]	1xAcetyl [N-Term]; 1xPhospho [S18(100)]	9.40342e-07	5.92238e-05	1	1	3	Q06330	Q06330 [1-21]	Q06330 1xAcetyl [N-Term]; 1xPhospho [S18(100)]	0	2263.93	677935	767785	543519		High	High	High	High	2.136e-05	9.302e-07	5.22	62.05
FALSE	High	[-].MDHTEGSPAEEPPAHAPSPGK.[F]	1xAcetyl [N-Term]; 2xPhospho [S18(100); T/S]	0.000117291	5.92238e-05	1	1	3	Q06330	Q06330 [1-21]	Q06330 1xAcetyl [N-Term]; 2xPhospho [S18(100); T/S]	0	2343.9	425795	449675	287172		High	High	Peak Found	High	2.136e-05	7.616e-05	3.99	62.89
FALSE	High	[-].MDLAAAAEPGAGSQHLEVR.[D]	1xAcetyl [N-Term]; 1xPhospho [S13(100)]	1.45086e-05	5.92238e-05	1	1	4	Q14566	Q14566 [1-19]	Q14566 1xAcetyl [N-Term]; 1xPhospho [S13(100)]	0	2044.92	681690	733165	468038		High	High	High	High	2.136e-05	1.13e-05	5.75	109.2
FALSE	High	[-].MDLFGDLPEPERSPRPAAGK.[E]	1xAcetyl [N-Term]; 1xPhospho [S13(100)]	2.24849e-06	5.92238e-05	1	1	1	Q9H0C8	Q9H0C8 [1-20]	Q9H0C8 1xAcetyl [N-Term]; 1xPhospho [S13(100)]	1	2305.07	2.69596e+06	2.86984e+06	3.30151e+06		High	Peak Found	Peak Found	High	2.136e-05	2.064e-06	5.62	122.16
FALSE	High	[-].MDNYADLSDTELTTLLR.[R]	1xAcetyl [N-Term]; 1xPhospho [S8(99.7)]	6.75003e-05	5.92238e-05	1	1	3	P50402	P50402 [1-17]	P50402 1xAcetyl [N-Term]; 1xPhospho [S8(99.7)]	0	2092.91	1.62578e+06	2.46402e+06	1.52173e+06		High	High	High	High	2.136e-05	4.596e-05	4.88	123.85
FALSE	High	[-].MDNYADLSDTELTTLLR.[R]	1xOxidation [M1]; 2xPhospho [Y4(100); S8(100)]	0.170834	0.00885187	1	1	1	P50402	P50402 [1-17]	P50402 2xPhospho [Y4(100); S8(100)]	0	2146.87				No Quan Values	Not Found	Not Found	High	High	0.003062	0.04427	1.79
FALSE	High	[-].MDRNPSPPPPGR.[D]	1xAcetyl [N-Term]; 1xPhospho [S6(100)]	0.000272233	0.000145592	1	1	8	Q96ER3	Q96ER3 [1-12]	Q96ER3 1xAcetyl [N-Term]; 1xPhospho [S6(100)]	1	1442.62	2.27379e+06	2.88533e+06	1425306		High	High	High	High	8.854e-05	0.0001649	2.71	50.5
FALSE	High	[-].MDRNPSPPPPGR.[D]	1xAcetyl [N-Term]; 1xDeamidated [N4]; 1xPhospho [S6(100)]	0.034421	0.00201925	1	1	1	Q96ER3	Q96ER3 [1-12]	Q96ER3 1xAcetyl [N-Term]; 1xPhospho [S6(100)]	1	1443.61	298208	318881	207738		High	Peak Found	Peak Found	High	0.0008403	0.00893	2.31	52.92
FALSE	High	[-].MDSAGQDINLNSPNK.[G]	1xAcetyl [N-Term]; 1xPhospho [S12(100)]	0.000243402	0.000145592	1	1	3	O43399	O43399 [1-15]	O43399 1xAcetyl [N-Term]; 1xPhospho [S12(100)]	0	1725.71	319351	362356	253752		High	High	High	High	8.854e-05	0.0001494	3.4	86.9
FALSE	High	[-].MDSPPKLTGETLIVHHIPLVHCQVPDR.[Q]	1xAcetyl [N-Term]; 1xCarbamidomethyl [C22]; 1xPhospho [T11(99)]	4.50611e-05	5.92238e-05	1	1	2	Q8N2Y8	Q8N2Y8 [1-27]	Q8N2Y8 1xAcetyl [N-Term]; 1xPhospho [T11(99)]	1	3211.58		293539	197135		Not Found	High	High	High	2.136e-05	3.178e-05	2.76	119.05
FALSE	High	[-].MDTDLYDEFGNYIGPELDSDEDDDELGR.[E]	1xAcetyl [N-Term]; 1xPhospho [S19(100)]	2.98382e-09	5.92238e-05	1	1	7	Q15029	Q15029 [1-28]	Q15029 1xAcetyl [N-Term]; 1xPhospho [S19(100)]	0	3360.29	8.40457e+06	2.72362e+07	8658002		High	High	High	High	2.136e-05	4.896e-09	7.83	123.6
FALSE	High	[-].MDTDLYDEFGNYIGPELDSDEDDDELGR.[E]	2xPhospho [S19(100); T/Y]	0.000158404	0.000125813	1	1	3	Q15029	Q15029 [1-28]	Q15029 2xPhospho [S19(100); T/Y]	0	3398.25			1.75237e+06		High	High	High	High	5.876e-05	0.0001006	3.78	123.12
FALSE	High	[-].MDTSPSR.[K]	1xAcetyl [N-Term]; 1xPhospho [S4(99.7)]	0.0549652	0.00288793	1	1	3	Q8TBE7	Q8TBE7 [1-7]	Q8TBE7 1xAcetyl [N-Term]; 1xPhospho [S4(99.7)]	0	915.328	130932	189656	84729.9		High	High	Peak Found	High	0.001092	0.01372	1.87	36.41
FALSE	High	[-].MDVAESPERDPHSPEDEEQPQGLSDDDILR.[D]	1xAcetyl [N-Term]; 1xPhospho [S6(100)]	7.61337e-06	5.92238e-05	1	1	3	Q86VM9	Q86VM9 [1-30]	Q86VM9 1xAcetyl [N-Term]; 1xPhospho [S6(100)]	1	3528.47	1.91682e+06	2.17974e+06	1.36928e+06		High	High	High	High	2.136e-05	6.275e-06	4.77	106.7
FALSE	High	[-].MDVAESPERDPHSPEDEEQPQGLSDDDILR.[D]	1xAcetyl [N-Term]; 2xPhospho [S6(100); S13(100)]	0.000480924	0.000145592	1	1	5	Q86VM9	Q86VM9 [1-30]	Q86VM9 1xAcetyl [N-Term]; 2xPhospho [S6(100); S13(100)]	1	3608.44	718577	776016	404280		High	High	High	High	0.0001092	0.0002642	2.8	110.37
FALSE	High	[-].MDWGTLQTILGGVNKHSTSIGK.[I]	2xDeamidated [Q7; N14]; 2xPhospho [S/T]	0.136778	0.00710422	1	1	4	P29033	P29033 [1-22]		1	2505.11	2.39423e+06	1.66698e+06	2354480		High	High	Peak Found	High	0.00245	0.03467	1.88	91.38
FALSE	High	[-].MEDLDQSPLVSSSDSPPRPQPAFK.[Y]	1xAcetyl [N-Term]; 1xPhospho [S15(100)]	1.75564e-09	5.92238e-05	1	1	17	Q9NQC3	Q9NQC3 [1-24]	Q9NQC3 1xAcetyl [N-Term]; 1xPhospho [S15(100)]	0	2750.24	1.63845e+08	2.24327e+08	123473543		High	High	High	High	2.136e-05	3.024e-09	6.49	119.69
FALSE	High	[-].MEDLDQSPLVSSSDSPPRPQPAFK.[Y]	1xAcetyl [N-Term]; 1xDeamidated [Q]; 1xPhospho [S15(100)]	6.81406e-08	5.92238e-05	1	1	7	Q9NQC3	Q9NQC3 [1-24]	Q9NQC3 1xAcetyl [N-Term]; 1xPhospho [S15(100)]	0	2751.22	2.21044e+07	2.56467e+07	15172035		High	High	High	High	2.136e-05	8.508e-08	6.01	121.29
FALSE	High	[-].MEDLDQSPLVSSSDSPPRPQPAFK.[Y]	1xAcetyl [N-Term]; 2xPhospho [S7(100); S15(100)]	1.77663e-05	5.92238e-05	1	1	6	Q9NQC3	Q9NQC3 [1-24]	Q9NQC3 1xAcetyl [N-Term]; 2xPhospho [S7(100); S15(100)]	0	2830.2	3.73151e+06	5.02396e+06	445667		High	High	High	High	2.136e-05	1.357e-05	3.68	115.51
FALSE	High	[-].MEDLDQSPLVSSSDSPPRPQPAFK.[Y]	1xAcetyl [N-Term]; 1xDeamidated [Q20]; 2xPhospho [S7(100); S15(100)]	0.0011961	0.000189632	1	1	1	Q9NQC3	Q9NQC3 [1-24]	Q9NQC3 1xAcetyl [N-Term]; 2xPhospho [S7(100); S15(100)]	0	2831.19			2015712		Not Found	Not Found	High	High	0.0001164	0.000537	3.86	116.04
FALSE	High	[-].MEDLDQSPLVSSSDSPPRPQPAFK.[Y]	1xDeamidated [Q6]; 2xPhospho [S7(99); S15(100)]	0.00591185	0.000485698	1	1	1	Q9NQC3	Q9NQC3 [1-24]	Q9NQC3 2xPhospho [S7(99); S15(100)]	0	2789.18	1.50303e+06	938470	1.64503e+06		High	Peak Found	Peak Found	High	0.0002365	0.002005	2.86	107.5
FALSE	High	[-].MEDLDQSPLVSSSDSPPRPQPAFK.[Y]	1xOxidation [M1]; 2xPhospho [S7(100); S15(100)]	0.00857926	0.000773252	1	1	4	Q9NQC3	Q9NQC3 [1-24]	Q9NQC3 2xPhospho [S7(100); S15(100)]	0	2804.19	1.74055e+06	944412	2139296		High	High	High	High	0.0003503	0.00274	2.18	105.78
FALSE	High	[-].MEDLDQSPLVSSSDSPPRPQPAFK.[Y]	1xDeamidated [Q6]; 1xOxidation [M1]; 2xPhospho [S7(100); S15(100)]	0.0148547	0.00101263	1	1	1	Q9NQC3	Q9NQC3 [1-24]	Q9NQC3 2xPhospho [S7(100); S15(100)]	0	2805.17				No Quan Values	Not Found	Not Found	High	High	0.0005023	0.004332	2
FALSE	High	[-].MEDLDQSPLVSSSDSPPRPQPAFK.[Y]	2xPhospho [S7(97.1); S15(100)]	0.0297444	0.00183309	1	1	2	Q9NQC3	Q9NQC3 [1-24]	Q9NQC3 2xPhospho [S7(97.1); S15(100)]	0	2788.19	1.57319e+07	9.38309e+06	2.07995e+07		Peak Found	High	High	High	0.0008007	0.007839	2.62	105.76
FALSE	High	[-].MEDSMDMDMSPLRPQNYLFGCELK.[A]	1xAcetyl [N-Term]; 1xCarbamidomethyl [C21]; 1xPhospho [S10(100)]	1.57526e-08	5.92238e-05	1	1	3	P06748	P06748 [1-24]	P06748 1xAcetyl [N-Term]; 1xPhospho [S10(100)]	0	3029.23	2.39518e+07	7.05993e+07	11066943		High	High	High	High	2.136e-05	2.232e-08	6.06	123.16
FALSE	High	[-].MEDSMDMDMSPLRPQNYLFGCELK.[A]	1xAcetyl [N-Term]; 1xCarbamidomethyl [C21]; 2xDeamidated [Q15; N16]; 1xPhospho [S10(100)]	9.37597e-05	5.92238e-05	1	1	1	P06748	P06748 [1-24]	P06748 1xAcetyl [N-Term]; 1xPhospho [S10(100)]	0	3031.19				No Quan Values	Not Found	High	Not Found	High	2.136e-05	6.212e-05	3.77
FALSE	High	[-].MEDSMDMDMSPLRPQNYLFGCELK.[A]	1xAcetyl [N-Term]; 1xCarbamidomethyl [C21]; 1xOxidation [M]; 1xPhospho [S10(100)]	1.87147e-08	5.92238e-05	1	1	3	P06748	P06748 [1-24]	P06748 1xAcetyl [N-Term]; 1xPhospho [S10(100)]	0	3045.22	2.72743e+07	4.26399e+07	32362160		High	High	High	High	2.136e-05	2.613e-08	6.73	122.79
FALSE	High	[-].MEDSMDMDMSPLRPQNYLFGCELK.[A]	1xAcetyl [N-Term]; 1xCarbamidomethyl [C21]; 2xOxidation [M5; M7]; 1xPhospho [S10(100)]	3.13567e-07	5.92238e-05	1	1	3	P06748	P06748 [1-24]	P06748 1xAcetyl [N-Term]; 1xPhospho [S10(100)]	0	3061.22	6.25893e+07	4.901e+07	44636580		High	High	High	High	2.136e-05	3.421e-07	5.76	122.51
FALSE	High	[-].MEDSMDMDMSPLRPQNYLFGCELK.[A]	1xCarbamidomethyl [C21]; 1xDeamidated [Q15]; 1xOxidation [M5]; 2xPhospho [S4(100); S10(100)]	0.00208292	0.000278918	1	1	1	P06748	P06748 [1-24]	P06748 2xPhospho [S4(100); S10(100)]	0	3084.16				No Quan Values	High	Not Found	Not Found	High	0.0001352	0.0008376	2.3
FALSE	High	[-].MEDSMDMDMSPLRPQNYLFGCELK.[A]	1xCarbamidomethyl [C21]; 2xOxidation [M5; M]; 2xPhospho [S4(100); S10(100)]	0.0280617	0.00179974	1	1	2	P06748	P06748 [1-24]	P06748 2xPhospho [S4(100); S10(100)]	0	3099.17	1.45956e+06				High	Not Found	High	High	0.0007859	0.007465	1.78	121.93
FALSE	High	[-].MEEPQSDPSVEPPLSQETFSDLWK.[L]	1xAcetyl [N-Term]; 2xPhospho [S6(99.5); S15(100)]	0.000215771	0.000145592	1	1	3	P04637	P04637 [1-24]	P04637 1xAcetyl [N-Term]; 2xPhospho [S6(99.5); S15(100)]	0	2978.21	474609	879214	610252		High	High	High	High	7.512e-05	0.0001338	2.93	123.94
FALSE	High	[-].MEEPQSDPSVEPPLSQETFSDLWK.[L]	2xPhospho [S6(100); S9(100)]	0.000464375	0.000145592	1	1	2	P04637	P04637 [1-24]	P04637 2xPhospho [S6(100); S9(100)]	0	2936.2	1.11366e+06	1.15619e+06	1.05233e+06		High	Peak Found	High	High	0.0001092	0.0002568	2.93	123.2
FALSE	High	[-].MEEPQSDPSVEPPLSQETFSDLWK.[L]	1xAcetyl [N-Term]; 1xPhospho [S/T]	0.0269422	0.0017629	1	1	1	P04637	P04637 [1-24]	P04637 1xAcetyl [N-Term]	0	2898.24	1.39947e+07	1.7178e+07	9102583		Peak Found	Peak Found	High	High	0.0007592	0.007203	2.18	123.52
FALSE	High	[-].MEEQPQMQDADEPADSGGEGR.[A]	1xAcetyl [N-Term]; 1xPhospho [S16(100)]	6.29312e-06	5.92238e-05	1	1	4	Q9H3R5	Q9H3R5 [1-21]	Q9H3R5 1xAcetyl [N-Term]; 1xPhospho [S16(100)]	0	2398.88	652045	1.00151e+06	368144		High	High	High	High	2.136e-05	5.269e-06	5.32	75.02
FALSE	High	[-].MEEQPQMQDADEPADSGGEGR.[A]	1xAcetyl [N-Term]; 1xOxidation [M7]; 1xPhospho [S16(100)]	0.143189	0.00738843	1	1	1	Q9H3R5	Q9H3R5 [1-21]	Q9H3R5 1xAcetyl [N-Term]; 1xPhospho [S16(100)]	0	2414.87	321483	93864.1	183310		High	Peak Found	Peak Found	High	0.002558	0.03645	1.57	58.87
FALSE	High	[-].MEGDGSDPEPPDAGEDSK.[S]	1xAcetyl [N-Term]; 1xPhospho [S6(100)]	0.000251073	0.000145592	1	1	3	Q9P0U4	Q9P0U4 [1-18]	Q9P0U4 1xAcetyl [N-Term]; 1xPhospho [S6(100)]	0	1954.69	375462	482882	239867		High	High	High	High	8.854e-05	0.0001537	2.19	62.4
FALSE	High	[-].MEGGLADGEPDRTSLLGDSK.[D]	1xAcetyl [N-Term]; 1xPhospho [T/S]	3.99727e-06	5.92238e-05	1	1	5	Q9BZF1	Q9BZF1 [1-20]	Q9BZF1 1xAcetyl [N-Term]	1	2169.94	1.63898e+06	2.25877e+06	1.01986e+06		High	High	High	High	2.136e-05	3.485e-06	6.01	102.49
FALSE	High	[-].MEGSGGGAGER.[A]	1xAcetyl [N-Term]; 1xPhospho [S4(100)]	0.00081159	0.000145592	1	1	1	Q8N697	Q8N697 [1-11]	Q8N697 1xAcetyl [N-Term]; 1xPhospho [S4(100)]	0	1129.4	172280	308031	145455		Peak Found	High	Peak Found	High	0.0001092	0.0003972	2.23	32.55
FALSE	High	[-].MEPAPARSPRPQQDPARPQEPTMPPPETPSEGR.[Q]	1xAcetyl [N-Term]; 1xPhospho [S8(100)]	6.60452e-06	5.92238e-05	1	1	5	P29590	P29590 [1-33]	P29590 1xAcetyl [N-Term]; 1xPhospho [S8(100)]	1	3756.73	1.72379e+06	2.50163e+06	932606		High	High	High	High	2.136e-05	5.514e-06	3.2	82.26
FALSE	High	[-].MEPAPARSPRPQQDPARPQEPTMPPPETPSEGR.[Q]	1xAcetyl [N-Term]; 1xOxidation [M23]; 1xPhospho [S8(100)]	9.87335e-05	5.92238e-05	1	1	3	P29590	P29590 [1-33]	P29590 1xAcetyl [N-Term]; 1xPhospho [S8(100)]	1	3772.72	1.05007e+06	717030	1.64169e+06		High	High	High	High	2.136e-05	6.504e-05	2.63	71.68
FALSE	High	[-].MEPAPARSPRPQQDPARPQEPTMPPPETPSEGR.[Q]	1xAcetyl [N-Term]; 1xDeamidated [Q]; 1xPhospho [S8(100)]	0.000139993	0.000125813	1	1	3	P29590	P29590 [1-33]	P29590 1xAcetyl [N-Term]; 1xPhospho [S8(100)]	1	3757.71				No Quan Values	High	High	Not Found	High	4.213e-05	8.966e-05	2.45
FALSE	High	[-].MEPAPARSPRPQQDPARPQEPTMPPPETPSEGR.[Q]	1xAcetyl [N-Term]; 2xDeamidated [Q12; Q13]; 1xPhospho [S8(100)]	0.0572384	0.0029586	1	1	1	P29590	P29590 [1-33]	P29590 1xAcetyl [N-Term]; 1xPhospho [S8(100)]	1	3758.69				No Quan Values	Not Found	High	Not Found	High	0.001117	0.01425	1.67
FALSE	High	[-].MEPSSWSGSESPAENMER.[M]	1xAcetyl [N-Term]; 1xPhospho [S11(99.1)]	0.0125896	0.000807509	1	1	2	P28347	P28347 [1-18]	P28347 1xAcetyl [N-Term]; 1xPhospho [S11(99.1)]	0	2132.79	160330	253021	112094		High	High	Peak Found	High	0.0004455	0.003776	1.97	99.94
FALSE	High	[-].MEQLSDEEIDHGAEEDSDK.[E]	1xAcetyl [N-Term]; 2xPhospho [S5(100); S17(100)]	3.19835e-05	5.92238e-05	1	1	3	Q70E73	Q70E73 [1-19]	Q70E73 1xAcetyl [N-Term]; 2xPhospho [S5(100); S17(100)]	0	2378.83	777456	999602	684355		High	High	High	High	2.136e-05	2.324e-05	4.28	88.4
FALSE	High	[-].MEQLSDEEIDHGAEEDSDKEDQDLDK.[M]	1xAcetyl [N-Term]; 2xPhospho [S5(100); S17(100)]	6.03658e-08	5.92238e-05	1	1	3	Q70E73	Q70E73 [1-26]	Q70E73 1xAcetyl [N-Term]; 2xPhospho [S5(100); S17(100)]	1	3222.19	4.59805e+06	5.93145e+06			High	High	High	High	2.136e-05	7.605e-08	7.06	90.05
FALSE	High	[-].MEQLSDEEIDHGAEEDSDKEDQDLDK.[M]	1xAcetyl [N-Term]; 1xDeamidated [Q]; 2xPhospho [S5(100); S17(100)]	0.00538548	0.000485698	1	1	2	Q70E73	Q70E73 [1-26]	Q70E73 1xAcetyl [N-Term]; 2xPhospho [S5(100); S17(100)]	1	3223.17			2.28979e+06		Not Found	Not Found	High	High	0.0002365	0.001859	5.31	90.49
FALSE	High	[-].MEQSPPPAPEPTQGPTPAR.[S]	1xAcetyl [N-Term]; 1xPhospho [S4(100)]	1.25267e-05	5.92238e-05	1	1	7	Q96AY4	Q96AY4 [1-19]	Q96AY4 1xAcetyl [N-Term]; 1xPhospho [S4(100)]	0	2109.93	430526	444494	365670		High	High	High	High	2.136e-05	9.88e-06	3.41	79.98
FALSE	High	[-].MERSPPQSPGPGK.[A]	1xAcetyl [N-Term]; 1xPhospho [S4(100)]	0.0440311	0.00231931	1	1	1	Q86VQ6	Q86VQ6 [1-13]	Q86VQ6 1xAcetyl [N-Term]; 1xPhospho [S4(100)]	1	1489.65		403014			Not Found	High	Not Found	High	0.0009347	0.01114	1.82	51.46
FALSE	High	[-].MESGDEAAIER.[H]	1xAcetyl [N-Term]; 1xPhospho [S3(100)]	6.03291e-05	5.92238e-05	1	1	5	Q8TDP1	Q8TDP1 [1-11]	Q8TDP1 1xAcetyl [N-Term]; 1xPhospho [S3(100)]	0	1329.5	1.23411e+06	1.5341e+06	996926		High	High	High	High	2.136e-05	4.144e-05	3.67	72.93
FALSE	High	[-].METDAPQPGLASPDSPHDPCK.[M]	1xAcetyl [N-Term]; 1xCarbamidomethyl [C20]; 1xPhospho [S12(100)]	1.53045e-06	5.92238e-05	1	1	8	O43347	O43347 [1-21]	O43347 1xAcetyl [N-Term]; 1xPhospho [S12(100)]	0	2371.96	1.31903e+06	1.55044e+06	1.08888e+06		High	High	High	High	2.136e-05	1.451e-06	5.42	83.12
FALSE	High	[-].METDAPQPGLASPDSPHDPCK.[M]	1xAcetyl [N-Term]; 1xCarbamidomethyl [C20]; 1xDeamidated [Q7]; 1xPhospho [S15(100)]	3.04228e-05	5.92238e-05	1	1	4	O43347	O43347 [1-21]	O43347 1xAcetyl [N-Term]; 1xPhospho [S15(100)]	0	2372.94	1.32557e+06	1.5204e+06	1.03552e+06		High	High	High	High	2.136e-05	2.218e-05	4.62	87.02
FALSE	High	[-].METDESPSPLPCGPAGEAVMESR.[A]	1xAcetyl [N-Term]; 1xCarbamidomethyl [C12]; 1xPhospho [S8(100)]	1.27938e-07	5.92238e-05	1	1	3	Q8WYQ5	Q8WYQ5 [1-23]	Q8WYQ5 1xAcetyl [N-Term]; 1xPhospho [S8(100)]	0	2569.03	1.58592e+06	1.87945e+06	774697		High	High	Peak Found	High	2.136e-05	1.51e-07	5.24	109.22
FALSE	High	[-].METDESPSPLPCGPAGEAVMESR.[A]	1xAcetyl [N-Term]; 1xCarbamidomethyl [C12]; 1xOxidation [M20]; 1xPhospho [T/S]	0.000200343	0.000145592	1	1	1	Q8WYQ5	Q8WYQ5 [1-23]	Q8WYQ5 1xAcetyl [N-Term]	0	2585.02				No Quan Values	High	Not Found	Not Found	High	7.512e-05	0.0001249	2.3
FALSE	High	[-].METEQPEETFPNTETNGEFGK.[R]	1xPhospho [T3(99.2)]	0.0126612	0.000807509	1	1	1	P61978	P61978 [1-21]	P61978 1xPhospho [T3(99.2)]	0	2495				No Quan Values	Not Found	Not Found	High	High	0.0004455	0.003784	2.22
FALSE	High	[-].METMASPGK.[D]	1xAcetyl [N-Term]; 1xOxidation [M4]; 1xPhospho [S6(100)]	0.000567224	0.000145592	1	1	8	O60684	O60684 [1-9]	O60684 1xAcetyl [N-Term]; 1xPhospho [S6(100)]	0	1089.4	4.1199e+06	2.79654e+06	4.48035e+06		High	High	High	High	0.0001092	0.0003006	2.84	38.85
FALSE	High	[-].METMASPGK.[D]	1xAcetyl [N-Term]; 1xPhospho [S6(100)]	0.000370967	0.000145592	1	1	6	O60684	O60684 [1-9]	O60684 1xAcetyl [N-Term]; 1xPhospho [S6(100)]	0	1073.4	3.5006e+06	5.9029e+06	2.24955e+06		High	High	High	High	0.0001092	0.0002146	3.26	65.84
FALSE	High	[-].METQLSNGPTCNNTANGPTTINNNCSSPVDSGNTEDSK.[T]	1xAcetyl [N-Term]; 2xCarbamidomethyl [C11; C25]; 1xDeamidated [N/Q]; 1xPhospho [S27(100)]	1.74143e-06	5.92238e-05	1	1	2	Q12926	Q12926 [1-38]	Q12926 1xAcetyl [N-Term]; 1xPhospho [S27(100)]	0	4149.66				No Quan Values	High	Not Found	Not Found	High	2.136e-05	1.634e-06	4.35
FALSE	High	[-].MEVAEPSSPTEEEEEEEEHSAEPRPR.[T]	1xAcetyl [N-Term]; 1xPhospho [S8(99.6)]	2.07865e-08	5.92238e-05	1	1	7	Q9NWV8	Q9NWV8 [1-26]	Q9NWV8 1xAcetyl [N-Term]; 1xPhospho [S8(99.6)]	0	3132.26	4.10212e+07	4.88127e+07	3.24806e+07		High	High	High	High	2.136e-05	2.878e-08	3.4	81.49
FALSE	High	[-].MEVAEPSSPTEEEEEEEEHSAEPRPR.[T]	1xAcetyl [N-Term]; 2xPhospho [S7(100); S8(99.4)]	6.80233e-06	5.92238e-05	1	1	2	Q9NWV8	Q9NWV8 [1-26]	Q9NWV8 1xAcetyl [N-Term]; 2xPhospho [S7(100); S8(99.4)]	0	3212.23	2.15437e+06	2.83458e+06	1.80455e+06		Peak Found	High	High	High	2.136e-05	5.661e-06	3.46	82.44
FALSE	High	[-].MEVAEPSSPTEEEEEEEEHSAEPRPR.[T]	2xPhospho [S7(100); S8(100)]	0.000189663	0.000125813	1	1	1	Q9NWV8	Q9NWV8 [1-26]	Q9NWV8 2xPhospho [S7(100); S8(100)]	0	3170.22	1.14599e+06	360619	1.09257e+06		Peak Found	Peak Found	High	High	5.876e-05	0.0001188	2.4	68.41
FALSE	High	[-].MEVAEPSSPTEEEEEEEEHSAEPRPR.[T]	1xOxidation [M1]; 2xPhospho [S7(100); S8(100)]	0.000141297	0.000125813	1	1	1	Q9NWV8	Q9NWV8 [1-26]	Q9NWV8 2xPhospho [S7(100); S8(100)]	0	3186.21	404574	254189	287248		High	Peak Found	Peak Found	High	4.213e-05	9.048e-05	2.53	68.4
FALSE	High	[-].MEVAEPSSPTEEEEEEEEHSAEPRPR.[T]	1xAcetyl [N-Term]; 3xPhospho [S7(100); S8(100); T10(100)]	0.00891293	0.000773252	1	1	2	Q9NWV8	Q9NWV8 [1-26]	Q9NWV8 1xAcetyl [N-Term]; 3xPhospho [S7(100); S8(100); T10(100)]	0	3292.2	570503	670927	269055		High	High	Peak Found	High	0.0003607	0.002835	2.27	82.4
FALSE	High	[-].MEVKPPPGRPQPDSGR.[R]	1xAcetyl [N-Term]; 1xPhospho [S14(100)]	0.000308675	0.000145592	1	1	13	P51991	P51991 [1-16]	P51991 1xAcetyl [N-Term]; 1xPhospho [S14(100)]	0	1869.87	6.42639e+06	7.11223e+06	5286204		High	High	High	High	0.0001092	0.0001841	3.14	64.06
FALSE	High	[-].MEVKPPPGRPQPDSGR.[R]	1xAcetyl [N-Term]; 1xDeamidated [Q11]; 1xPhospho [S14(100)]	0.0146854	0.000971162	1	1	6	P51991	P51991 [1-16]	P51991 1xAcetyl [N-Term]; 1xPhospho [S14(100)]	0	1870.85	828434	940794	774606		High	High	High	High	0.0004925	0.004285	3.32	66.4
FALSE	High	[-].MEVKPPPGRPQPDSGRR.[R]	1xAcetyl [N-Term]; 1xPhospho [S14(100)]	0.000657271	0.000145592	1	1	17	P51991	P51991 [1-17]	P51991 1xAcetyl [N-Term]; 1xPhospho [S14(100)]	1	2025.97	6.62446e+06	1.07836e+07	9.55803e+06		High	High	High	High	0.0001092	0.0003369	2.94	55.97
FALSE	High	[-].MEVSPLQPVNENMQVNK.[I]	1xAcetyl [N-Term]; 1xDeamidated [Q/N]; 1xOxidation [M13]; 1xPhospho [S4(100)]	0.00111188	0.000145592	1	1	3	P11388	P11388 [1-17]	P11388 1xAcetyl [N-Term]; 1xPhospho [S4(100)]	0	2095.91	874210	407357	594772		High	Peak Found	High	High	0.0001092	0.0005082	2.64	101.21
FALSE	High	[-].MEVSPLQPVNENMQVNK.[I]	1xAcetyl [N-Term]; 1xOxidation [M13]; 1xPhospho [S4(100)]	0.000298608	0.000145592	1	1	2	P11388	P11388 [1-17]	P11388 1xAcetyl [N-Term]; 1xPhospho [S4(100)]	0	2094.92	404341	393755	676230		Peak Found	High	High	High	0.0001092	0.0001788	3.14	101.56
FALSE	High	[-].MEVSPLQPVNENMQVNK.[I]	1xAcetyl [N-Term]; 1xPhospho [S4(100)]	0.00349793	0.00040789	1	1	3	P11388	P11388 [1-17]	P11388 1xAcetyl [N-Term]; 1xPhospho [S4(100)]	0	2078.93				No Quan Values	Not Found	High	High	High	0.0001673	0.001289	1.66
FALSE	High	[-].MEVSPLQPVNENMQVNK.[I]	1xAcetyl [N-Term]; 1xDeamidated [Q14]; 1xPhospho [S4(100)]	0.160845	0.00850059	1	1	2	P11388	P11388 [1-17]	P11388 1xAcetyl [N-Term]; 1xPhospho [S4(100)]	0	2079.91	138892	207711	125780		Peak Found	High	Peak Found	High	0.00289	0.04132	1.71	113.81
FALSE	High	[-].MFPAAPSPR.[T]	1xAcetyl [N-Term]; 1xPhospho [S7(100)]	0.000465722	0.000145592	1	1	6	Q8WUM0	Q8WUM0 [1-9]	Q8WUM0 1xAcetyl [N-Term]; 1xPhospho [S7(100)]	0	1095.47	474346	631222	327152		High	High	High	High	0.0001092	0.0002578	2.51	102.3
FALSE	High	[-].MHRDSCPLDCK.[V]	1xAcetyl [N-Term]; 2xCarbamidomethyl [C6; C10]; 1xPhospho [S5(100)]	0.00791031	0.000744129	1	1	1	P84103	P84103 [1-11]	P84103 1xAcetyl [N-Term]; 1xPhospho [S5(100)]	1	1540.57	137834	183992	74647.1		Peak Found	High	Peak Found	High	0.000331	0.00256	2.31	49.25
FALSE	High	[-].MKPPAACAGDMADAASPCSVVNDLR.[W]	2xCarbamidomethyl [C7; C18]; 1xPhospho [S16(100)]	8.30113e-05	5.92238e-05	1	1	5	P52888	P52888 [1-25]	P52888 1xPhospho [S16(100)]	0	2684.13	915171	1.82278e+06	766952		High	High	High	High	2.136e-05	5.546e-05	5.04	107.53
FALSE	High	[-].MKPPAACAGDMADAASPCSVVNDLR.[W]	2xCarbamidomethyl [C7; C18]; 1xOxidation [M11]; 1xPhospho [S16(100)]	0.000107017	5.92238e-05	1	1	3	P52888	P52888 [1-25]	P52888 1xPhospho [S16(100)]	0	2700.13	627280	466762	760280		High	High	High	High	2.136e-05	6.998e-05	4.6	98.51
FALSE	High	[-].MLEVHIPSVGPEAEGPRQSPEK.[S]	1xAcetyl [N-Term]; 1xPhospho [S19(100)]	8.17745e-05	5.92238e-05	1	1	1	Q96L94	Q96L94 [1-22]	Q96L94 1xAcetyl [N-Term]; 1xPhospho [S19(100)]	1	2509.18	173354	213715	133825		High	Peak Found	Peak Found	High	2.136e-05	5.471e-05	3.42	120.97
FALSE	High	[-].MLPAVGSADEEEDPAEEDCPELVPIETTQSEEEEK.[S]	1xCarbamidomethyl [C19]; 1xPhospho [S7(100)]	0.000207919	0.000145592	1	1	1	Q9BRT8	Q9BRT8 [1-35]	Q9BRT8 1xPhospho [S7(100)]	0	3982.65	260427	327334			High	Peak Found	Not Found	High	7.512e-05	0.0001294	1.8	120.61
FALSE	High	[-].MLQQDSNDDTEDVSLFDAEEETTNRPR.[K]	1xAcetyl [N-Term]; 1xPhospho [S6(99.4)]	0.00105985	0.000145592	1	2	4	Q96ET8	Q96ET8 [1-27]	Q96ET8 1xAcetyl [N-Term]; 1xPhospho [S6(99.4)]	0	3277.35	370139	384421	84763		High	High	Peak Found	High	0.0001092	0.0004884	1.56	118.96
FALSE	High	[-].MLQQDSNDDTEDVSLFDAEEETTNRPR.[K]	1xAcetyl [N-Term]; 1xDeamidated [Q4]; 1xPhospho [S6(99)]	0.0475135	0.00259001	1	2	1	Q96ET8	Q96ET8 [1-27]	Q96ET8 1xAcetyl [N-Term]; 1xPhospho [S6(99)]	0	3278.33				No Quan Values	Not Found	High	Not Found	High	0.001007	0.01195	1.95
FALSE	High	[-].MMATPNQTACNAESPVALEEAK.[T]	1xAcetyl [N-Term]; 1xCarbamidomethyl [C10]; 1xPhospho [S14(100)]	1.17798e-05	5.92238e-05	1	1	1	Q96MH2	Q96MH2 [1-22]	Q96MH2 1xAcetyl [N-Term]; 1xPhospho [S14(100)]	0	2485.04	228906	393430			Peak Found	High	Not Found	High	2.136e-05	9.35e-06	4.81	106.17
FALSE	High	[-].MNISGSSCGSPNSADTSSDFK.[D]	1xAcetyl [N-Term]; 1xCarbamidomethyl [C8]; 1xPhospho [S10(98.4)]	0.00346398	0.00040789	1	1	2	Q99708	Q99708 [1-21]	Q99708 1xAcetyl [N-Term]; 1xPhospho [S10(98.4)]	0	2270.86	110235	190955			High	High	Not Found	High	0.0001673	0.001282	1.66	89.87
FALSE	High	[-].MNNTAASPMSTATSSSGR.[S]	1xAcetyl [N-Term]; 1xPhospho [T/S]	0.0141895	0.000930511	1	1	1	O75486	O75486 [1-18]	O75486 1xAcetyl [N-Term]	0	1892.75	54461	107606			Peak Found	High	Not Found	High	0.0004834	0.004178	1.66	71.3
FALSE	High	[-].MNPVYSPGSSGVPYANAK.[G]	1xAcetyl [N-Term]; 1xPhospho [S6(100)]	9.49234e-05	5.92238e-05	1	1	3	A1KXE4	A1KXE4 [1-18]	A1KXE4 1xAcetyl [N-Term]; 1xPhospho [S6(100)]	0	1960.85	422814	514833	253776		High	High	High	High	2.136e-05	6.281e-05	3.02	104.56
FALSE	High	[-].MNTAPSRPSPTR.[R]	1xAcetyl [N-Term]; 1xPhospho [S9(100)]	0.00032709	0.000145592	1	1	5	Q9HCD5	Q9HCD5 [1-12]	Q9HCD5 1xAcetyl [N-Term]; 1xPhospho [S9(100)]	0	1436.64	2.15537e+06	2.40086e+06	1530865		High	High	High	High	0.0001092	0.0001933	3.04	52.48
FALSE	High	[-].MNTAPSRPSPTRR.[D]	1xAcetyl [N-Term]; 1xDeamidated [N2]; 1xPhospho [S9(99.6)]	0.00430592	0.000454017	1	1	7	Q9HCD5	Q9HCD5 [1-13]	Q9HCD5 1xAcetyl [N-Term]; 1xPhospho [S9(99.6)]	1	1593.72	1.24893e+06	1.57302e+06	1.00492e+06		High	High	High	High	0.0001992	0.001539	2.51	48.55
FALSE	High	[-].MNTAPSRPSPTRR.[D]	1xAcetyl [N-Term]; 1xPhospho [S9(99.4)]	0.00774194	0.000656827	1	1	8	Q9HCD5	Q9HCD5 [1-13]	Q9HCD5 1xAcetyl [N-Term]; 1xPhospho [S9(99.4)]	1	1592.74	2.19834e+07	3.18835e+07	17063288		High	High	High	High	0.0003099	0.002523	3.08	46.41
FALSE	High	[-].MNVTPEVK.[S]	1xAcetyl [N-Term]; 1xPhospho [T4(100)]	0.00360209	0.00040789	1	1	4	Q5T3I0	Q5T3I0 [1-8]	Q5T3I0 1xAcetyl [N-Term]; 1xPhospho [T4(100)]	0	1039.45	196696	277046	174155		High	High	High	High	0.0001877	0.001324	2.19	78.3
FALSE	High	[-].MNYPGRGSPRSPEHNGR.[G]	1xAcetyl [N-Term]; 1xDeamidated [N15]; 2xPhospho [S8(100); S11(100)]	0.00339718	0.00040789	1	1	2	Q8NEL9	Q8NEL9 [1-17]	Q8NEL9 1xAcetyl [N-Term]; 2xPhospho [S8(100); S11(100)]	2	2114.83	316204	337210	172756		High	High	Peak Found	High	0.0001673	0.001258	2.41	52.06
FALSE	High	[-].MQSPAVLVTSR.[R]	1xAcetyl [N-Term]; 1xPhospho [S3(100)]	0.000198598	0.000145592	1	1	3	Q53T59	Q53T59 [1-11]	Q53T59 1xAcetyl [N-Term]; 1xPhospho [S3(100)]	0	1310.62	593949	715968	401071		High	High	High	High	7.512e-05	0.000124	3.36	101.94
FALSE	High	[-].MRKETPPPLVPPAAR.[E]	1xPhospho [T5(100)]	7.97967e-07	5.92238e-05	1	1	11	Q9BQA1	Q9BQA1 [1-15]	Q9BQA1 1xPhospho [T5(100)]	2	1739.9	6.13286e+06	5.78154e+06	5138841		High	High	High	High	2.136e-05	8.008e-07	4.79	70.77
FALSE	High	[-].MRKETPPPLVPPAAR.[E]	1xOxidation [M1]; 1xPhospho [T5(100)]	7.78869e-07	5.92238e-05	1	1	14	Q9BQA1	Q9BQA1 [1-15]	Q9BQA1 1xPhospho [T5(100)]	2	1755.9	4.33875e+06	2.58534e+06	5.40008e+06		High	High	High	High	2.136e-05	7.84e-07	4.91	66.13
FALSE	High	[-].MRNSEEQPSGGTTVLQR.[L]	1xAcetyl [N-Term]; 1xPhospho [S4(100)]	0.000393072	0.000145592	1	1	1	Q4VCS5	Q4VCS5 [1-17]	Q4VCS5 1xAcetyl [N-Term]; 1xPhospho [S4(100)]	1	2011.89	259610	321714	165426		Peak Found	High	Peak Found	High	0.0001092	0.0002248	3.41	72.49
FALSE	High	[-].MSFFGFGQSVEVEILLNDAESR.[K]	2xDeamidated [Q8; N17]; 1xOxidation [M1]; 1xPhospho [S2(99.1)]	0.0747555	0.00413004	1	1	1	Q4G0F5	Q4G0F5 [1-22]	Q4G0F5 1xPhospho [S2(99.1)]	0	2573.12	2.52732e+06	2.11656e+06	2598816		Peak Found	Peak Found	High	High	0.001448	0.01842	1.54	88.28
FALSE	High	[-].MTKEYQDLQHLDNEESDHHQLR.[K]	3xDeamidated [Q6; Q9; N13]; 1xPhospho [S16(100)]	0.0427594	0.00228173	1	1	1	P07306	P07306 [1-22]	P07306 1xPhospho [S16(100)]	1	2849.17	1.82702e+06	881242	1.17119e+06		High	Peak Found	Peak Found	High	0.0009172	0.01087	2.5	94.81
FALSE	High	[-].MTTESGSDSESKPDQEAEPQEAAGAQGR.[A]	1xAcetyl [N-Term]; 1xPhospho [S/T]	6.41653e-07	5.92238e-05	1	1	2	Q9Y2J2	Q9Y2J2 [1-28]	Q9Y2J2 1xAcetyl [N-Term]	0	3015.22	301434	359900			High	High	Not Found	High	2.136e-05	6.575e-07	4.2	60.94
FALSE	High	[-].MTTESGSDSESKPDQEAEPQEAAGAQGR.[A]	1xAcetyl [N-Term]; 2xPhospho [T/S]	2.07976e-06	5.92238e-05	1	1	2	Q9Y2J2	Q9Y2J2 [1-28]	Q9Y2J2 1xAcetyl [N-Term]	0	3095.18	396534	631922	325157		High	High	Peak Found	High	2.136e-05	1.92e-06	4.1	62.28
FALSE	High	[-].MVPSSPAVEK.[Q]	1xAcetyl [N-Term]; 1xPhospho [S5(100)]	0.00283059	0.000324646	1	1	2	P41440	P41440 [1-10]	P41440 1xAcetyl [N-Term]; 1xPhospho [S5(100)]	0	1166.52	541945	567545	313723		High	High	Peak Found	High	0.0001461	0.001082	2.36	78.46
FALSE	High	[-].MYPESTTGSPAR.[L]	1xPhospho [S9(100)]	0.00314424	0.00040789	1	1	7	Q13303	Q13303 [1-12]	Q13303 1xPhospho [S9(100)]	0	1376.56	498653	582407	320499		High	High	High	High	0.0001673	0.001182	2.28	45.9
FALSE	High	[EK].HLSPNDNENDTSYVIESDEDLEMEMLK.[HS]	2xOxidation [M23; M25]; 1xPhospho [S17(100)]	5.57228e-09	5.92238e-05	1	1	2	Q14191	Q14191 [424-450]; [451-477]	Q14191 1xPhospho [S440(100)]; 1xPhospho [S467(100)]	0	3279.32	689997				High	Not Found	High	High	2.136e-05	8.671e-09	6.31	95.52
FALSE	High	[EK].HLSPNDNENDTSYVIESDEDLEMEMLK.[HS]	1xDeamidated [N9]; 1xOxidation [M23]; 1xPhospho [S17(100)]	2.97131e-07	5.92238e-05	1	1	2	Q14191	Q14191 [424-450]; [451-477]	Q14191 1xPhospho [S440(100)]; 1xPhospho [S467(100)]	0	3264.31			484834		High	Not Found	High	High	2.136e-05	3.254e-07	4.9	111.93
FALSE	High	[EK].HLSPNDNENDTSYVIESDEDLEMEMLK.[HS]	1xOxidation [M]; 1xPhospho [S17(100)]	6.85084e-08	5.92238e-05	1	1	4	Q14191	Q14191 [424-450]; [451-477]	Q14191 1xPhospho [S440(100)]; 1xPhospho [S467(100)]	0	3263.33	1.83629e+06	1.1441e+06	1.25988e+06		High	High	Peak Found	High	2.136e-05	8.55e-08	6.17	105.28
FALSE	High	[EK].HLSPNDNENDTSYVIESDEDLEMEMLK.[HS]	1xPhospho [S17(100)]	1.38058e-08	5.92238e-05	1	1	3	Q14191	Q14191 [424-450]; [451-477]	Q14191 1xPhospho [S440(100)]; 1xPhospho [S467(100)]	0	3247.33	1.08299e+06	2.06701e+06	963029		High	High	High	High	2.136e-05	1.982e-08	5.6	118.15
FALSE	High	[EK].HLSPNDNENDTSYVIESDEDLEMEMLK.[HS]	1xOxidation [M23]; 2xPhospho [S3(100); S17(100)]	0.0002483	0.000145592	1	1	1	Q14191	Q14191 [424-450]; [451-477]	Q14191 2xPhospho [S426(100); S440(100)]; 2xPhospho [S453(100); S467(100)]	0	3343.29	475056				High	Not Found	Not Found	High	8.854e-05	0.000152	3.26	117.08
FALSE	High	[K].AAAAAAAAAAAATGTEAGPGTAGGSENGSEVAAQPAGLSGPAEVGPGAVGERTPR.[K]	2xDeamidated [N27; Q34]; 1xPhospho [T53(100)]	3.28514e-06	5.92238e-05	1	1	2	O60341	O60341 [7-61]	O60341 1xPhospho [T59(100)]	1	4838.25	391901	252132			Peak Found	High	Not Found	High	2.136e-05	2.914e-06	5.37	103.11
FALSE	High	[K].AAAAALSGSPPQTEKPTHYR.[Y]	1xPhospho [S9(99.6)]	2.37275e-06	5.92238e-05	1	1	9	Q9H9P5	Q9H9P5 [7-26]	Q9H9P5 1xPhospho [S15(99.6)]	0	2133.01	1.2651e+06	476352	343980		High	High	High	High	2.136e-05	2.166e-06	5.08	53.27
FALSE	High	[K].AAAAALSGSPPQTEKPTHYR.[Y]	1xDeamidated [Q12]; 1xPhospho [S9(99.5)]	2.50387e-06	5.92238e-05	1	1	7	Q9H9P5	Q9H9P5 [7-26]	Q9H9P5 1xPhospho [S15(99.5)]	0	2134	536369	503630	522224		High	High	High	High	2.136e-05	2.275e-06	4.29	55.7
FALSE	High	[K].AAAAAPASEDEDDEDDEDDEDDDDDEEDDSEEEAMETTPAK.[G]	1xPhospho [S30(100)]	2.33826e-07	5.92238e-05	1	1	9	P19338	P19338 [177-217]	P19338 1xPhospho [S206(100)]	0	4526.53	1.09749e+07	1.5277e+07	8.62856e+06		High	High	High	High	2.136e-05	2.619e-07	6.78	69
FALSE	High	[K].AAAAAPASEDEDDEDDEDDEDDDDDEEDDSEEEAMETTPAK.[G]	1xOxidation [M35]; 1xPhospho [S30(100)]	3.11044e-07	5.92238e-05	1	1	7	P19338	P19338 [177-217]	P19338 1xPhospho [S206(100)]	0	4542.52	4.05169e+06	2.37603e+06	6.03735e+06		High	High	High	High	2.136e-05	3.398e-07	5.74	56.43
FALSE	High	[K].AAAAAPASEDEDDEDDEDDEDDDDDEEDDSEEEAMETTPAK.[G]	2xPhospho [S8(100); S30(100)]	3.2825e-07	5.92238e-05	1	1	25	P19338	P19338 [177-217]	P19338 2xPhospho [S184(100); S206(100)]	0	4606.49	1.19495e+08	1.74055e+08	1.00319e+08		High	High	High	High	2.136e-05	3.563e-07	8.35	69.78
FALSE	High	[K].AAAAAPASEDEDDEDDEDDEDDDDDEEDDSEEEAMETTPAK.[G]	1xOxidation [M35]; 2xPhospho [S8(100); S30(100)]	6.10641e-09	5.92238e-05	1	1	26	P19338	P19338 [177-217]	P19338 2xPhospho [S184(100); S206(100)]	0	4622.49	5.17531e+07	2.76679e+07	6.72795e+07		High	High	High	High	2.136e-05	9.407e-09	5.25	56.86
FALSE	High	[K].AAAAAPASEDEDDEDDEDDEDDDDDEEDDSEEEAMETTPAK.[G]	3xPhospho [S8(100); S30(100); T38(100)]	5.15934e-06	5.92238e-05	1	1	3	P19338	P19338 [177-217]	P19338 3xPhospho [S184(100); S206(100); T214(100)]	0	4686.46	511718	4.13824e+06			High	High	Not Found	High	2.136e-05	4.403e-06	4.47	51.1
FALSE	High	[K].AAAAAPASEDEDDEDDEDDEDDDDDEEDDSEEEAMETTPAK.[G]	1xOxidation [M35]; 3xPhospho [S8(100); S30(100); T38(100)]	0.000207014	0.000145592	1	1	2	P19338	P19338 [177-217]	P19338 3xPhospho [S184(100); S206(100); T214(100)]	0	4702.45	603871		1.19248e+06		High	Not Found	High	High	7.512e-05	0.0001288	2.66	51.08
FALSE	High	[K].AAAAAWEEPSSGNGTAR.[A]	1xDeamidated [N13]; 1xPhospho [S/T]	3.86004e-06	5.92238e-05	1	1	6	Q9P258	Q9P258 [6-22]		0	1726.71	1.7115e+06	2.04582e+06	2.19348e+06		High	High	High	High	2.136e-05	3.38e-06	4.86	61.37
FALSE	High	[K].AAATPESQEPQAK.[G]	1xPhospho [T4(100)]	0.000103432	5.92238e-05	1	1	9	P49006	P49006 [145-157]	P49006 1xPhospho [T148(100)]	0	1407.62	1.608e+06	1.80209e+06	1.52374e+06		High	High	High	High	2.136e-05	6.792e-05	3.38	27.4
FALSE	High	[K].AAATPESQEPQAK.[G]	1xDeamidated [Q]; 1xPhospho [T4(100)]	0.000763223	0.000145592	1	1	5	P49006	P49006 [145-157]	P49006 1xPhospho [T148(100)]	0	1408.6	603037	683206	735527		High	High	High	High	0.0001092	0.0003789	2.63	28.61
FALSE	High	[K].AAATPESQEPQAK.[G]	2xPhospho [T4(100); S7(100)]	0.0821185	0.00469207	1	1	2	P49006	P49006 [145-157]	P49006 2xPhospho [T148(100); S151(100)]	0	1487.58	105629	133728	115843		Peak Found	High	High	High	0.001606	0.0203	1.87	25.88
FALSE	High	[K].AAAYDISEDEED.[-]	1xPhospho [S7(100)]	0.0642035	0.00353181	1	1	3	P49585	P49585 [356-367]	P49585 1xPhospho [S362(100)]	0	1407.48	2.09048e+07	2.02711e+07	23742152		Peak Found	High	High	High	0.001285	0.01591	2.7	66.21
FALSE	High	[K].AADPPAENSSAPEAEQGGAE.[-]	1xPhospho [S10(100)]	2.57212e-06	5.92238e-05	1	1	9	P67809	P67809 [305-324]	P67809 1xPhospho [S314(100)]	0	1977.77	8.40665e+06	9.62479e+06	9.65378e+06		High	High	High	High	2.136e-05	2.331e-06	4.23	44.46
FALSE	High	[K].AADPPAENSSAPEAEQGGAE.[-]	1xDeamidated [Q16]; 1xPhospho [S10(99.5)]	0.00229329	0.000278918	1	1	5	P67809	P67809 [305-324]	P67809 1xPhospho [S314(99.5)]	0	1978.75	702862	736001	719791		Peak Found	High	High	High	0.0001352	0.0009073	2.24	46.85
FALSE	High	[K].AADRLPNLSSPSAEGPPGPPSGPAPR.[K]	1xPhospho [S10(99.7)]	3.00802e-09	5.92238e-05	1	1	9	O60784	O60784 [453-478]	O60784 1xPhospho [S462(99.7)]	1	2575.23	5.09227e+06	4.91916e+06	5209728		High	High	High	High	2.136e-05	4.931e-09	6.31	90.96
FALSE	High	[K].AADRLPNLSSPSAEGPPGPPSGPAPR.[K]	1xDeamidated [N7]; 1xPhospho [S]	4.68519e-05	5.92238e-05	1	1	1	O60784	O60784 [453-478]		1	2576.21			200057		Not Found	Not Found	High	High	2.136e-05	3.294e-05	2.91	92.76
FALSE	High	[K].AAEAGGAEEQYGFLTTPTK.[Q]	1xPhospho [T16(100)]	2.69455e-05	5.92238e-05	1	1	3	P46821	P46821 [1052-1070]	P46821 1xPhospho [T1067(100)]	0	2020.89	1.23914e+06	1.06253e+06	1.41515e+06		High	High	High	High	2.136e-05	1.987e-05	3.24	92.25
FALSE	High	[K].AAEHDLEVASEEEQER.[E]	1xPhospho [S10(100)]	0.000188832	0.000125813	1	1	4	Q9UPS8	Q9UPS8 [521-536]	Q9UPS8 1xPhospho [S530(100)]	0	1921.78	675269	719743	685029		High	High	High	High	5.876e-05	0.0001183	4.36	52.93
FALSE	High	[K].AAEHDLEVASEEEQEREGSENNQPQVEEER.[K]	1xPhospho [S10(100)]	2.2626e-05	5.92238e-05	1	1	4	Q9UPS8	Q9UPS8 [521-550]	Q9UPS8 1xPhospho [S530(100)]	1	3547.47	1.17604e+06	1.53267e+06	1.85186e+06		High	High	High	High	2.136e-05	1.695e-05	4.85	64.54
FALSE	High	[K].AAEHDLEVASEEEQEREGSENNQPQVEEER.[K]	1xDeamidated [Q14]; 1xPhospho [S10(100)]	0.000119558	5.92238e-05	1	1	1	Q9UPS8	Q9UPS8 [521-550]	Q9UPS8 1xPhospho [S530(100)]	1	3548.46	326742	280581			Peak Found	High	Not Found	High	2.136e-05	7.749e-05	2.92	64.53
FALSE	High	[K].AAEMVPDLPSPPMEAPAPASNPSGR.[K]	1xPhospho [S10(100)]	0.00187742	0.000238359	1	1	3	Q6ZVM7	Q6ZVM7 [470-494]	Q6ZVM7 1xPhospho [S479(100)]	0	2569.15	117304	215601	63397.9		High	High	High	High	0.0001283	0.0007721	1.79	114.56
FALSE	High	[K].AAESETPGKSPEK.[K]	1xPhospho [S10(100)]	0.00013237	5.92238e-05	1	1	6	O76021	O76021 [418-430]	O76021 1xPhospho [S427(100)]	1	1410.61	1.97666e+06	2.17384e+06	2.21178e+06		High	High	High	High	2.136e-05	8.512e-05	3.28	19.57
FALSE	High	[K].AAGALLTEGEACHMSLSSPELGPLTK.[G]	1xCarbamidomethyl [C12]; 1xPhospho [S/T]	1.06413e-05	5.92238e-05	1	1	2	Q12802	Q12802 [1265-1290]		0	2720.27	306050	400510	163860		High	High	Peak Found	High	2.136e-05	8.516e-06	3.64	118.84
FALSE	High	[K].AAGALLTEGEACHMSLSSPELGPLTK.[G]	1xCarbamidomethyl [C12]; 1xOxidation [M14]; 1xPhospho [S18(98.6)]	5.65793e-05	5.92238e-05	1	1	3	Q12802	Q12802 [1265-1290]	Q12802 1xPhospho [S1282(98.6)]	0	2736.26	81699.3	51594.8	932996		High	Peak Found	High	High	2.136e-05	3.914e-05	3.98	108.36
FALSE	High	[K].AAGARPLTSPESLSR.[D]	1xPhospho [S9(99.4)]	0.000247201	0.000145592	1	1	6	P46379	P46379 [1073-1087]	P46379 1xPhospho [S1081(99.4)]	0	1592.78	6.60852e+06	6.29638e+06	6.20219e+06		High	High	High	High	8.854e-05	0.0001514	2.97	64.71
FALSE	High	[K].AAGDTTVIENSDVSPETESSEK.[E]	1xPhospho [S14(100)]	1.41557e-06	5.92238e-05	1	1	3	Q86UP2	Q86UP2 [1300-1321]	Q86UP2 1xPhospho [S1313(100)]	0	2345.99	2.24779e+06	2.25622e+06	2.3814e+06		High	High	High	High	2.136e-05	1.353e-06	6.61	66.64
FALSE	High	[K].AAGGNSREPSPLPELALR.[K]	2xPhospho [S6(100); S10(100)]	3.52489e-05	5.92238e-05	1	1	5	Q13207	Q13207 [648-665]	Q13207 2xPhospho [S653(100); S657(100)]	1	1994.91	1.54596e+06	1.2807e+06	1.36277e+06		High	High	High	High	2.136e-05	2.537e-05	4.38	105.65
FALSE	High	[K].AAGGNSREPSPLPELALR.[K]	1xDeamidated [N5]; 2xPhospho [S6(100); S10(100)]	0.0166638	0.00125094	1	1	5	Q13207	Q13207 [648-665]	Q13207 2xPhospho [S653(100); S657(100)]	1	1995.89	147134	121263	142354		High	High	High	High	0.000575	0.004775	2.29	106.79
FALSE	High	[K].AAGISLIVPGKSPTR.[K]	1xPhospho [S/T]	1.07271e-05	5.92238e-05	1	1	5	P47736	P47736 [473-487]		1	1546.84	1.39211e+06	1.90066e+06	1.75885e+06		High	High	High	High	2.136e-05	8.576e-06	3.82	94.99
FALSE	High	[K].AAGPASPPEEDPER.[T]	1xPhospho [S6(100)]	0.00189433	0.000238359	1	1	1	Q96KM6	Q96KM6 [404-417]	Q96KM6 1xPhospho [S409(100)]	0	1502.62	334500	372738	383341		Peak Found	High	Peak Found	High	0.0001283	0.0007777	2.4	46.53
FALSE	High	[K].AAGSPSSSDQDEKLPGQDESTAGTSEQNDILK.[V]	2xPhospho [S4(100); S8(98.9)]	1.30118e-08	5.92238e-05	1	1	3	Q9Y520	Q9Y520 [184-215]	Q9Y520 2xPhospho [S187(100); S191(98.9)]	1	3422.42	2.95931e+06	3.12466e+06	3256999		High	High	High	High	2.136e-05	1.878e-08	5.82	85.49
FALSE	High	[K].AAGSPSSSDQDEKLPGQDESTAGTSEQNDILK.[V]	1xPhospho [S4(100)]	1.71148e-11	5.92238e-05	1	1	3	Q9Y520	Q9Y520 [184-215]	Q9Y520 1xPhospho [S187(100)]	1	3342.45	3.31374e+06	2.94396e+06	3.53484e+06		High	High	High	High	2.136e-05	4.421e-11	8.19	81.09
FALSE	High	[K].AAGYKVSPGRPPGSIK.[A]	1xPhospho [S7(100)]	0.000256161	0.000145592	1	1	3	Q7Z6I8	Q7Z6I8 [131-146]	Q7Z6I8 1xPhospho [S137(100)]	1	1664.85	432931	362452	365015		High	High	High	High	8.854e-05	0.0001565	3.04	55.66
FALSE	High	[K].AAIPPPVYEEQDRPRSPTGPSNSFLANMGGTVAHK.[I]	1xDeamidated [N/Q]; 1xPhospho [S21(98.3)]	1.87374e-05	5.92238e-05	1	1	13	Q96I25	Q96I25 [207-241]	Q96I25 1xPhospho [S227(98.3)]	1	3772.78	2.82768e+06	2.96648e+06	1.93163e+06		High	High	High	High	2.136e-05	1.427e-05	4.13	104.14
FALSE	High	[K].AAIPPPVYEEQDRPRSPTGPSNSFLANMGGTVAHK.[I]	1xOxidation [M28]; 1xPhospho [S16(98.7)]	4.55972e-06	5.92238e-05	1	1	15	Q96I25	Q96I25 [207-241]	Q96I25 1xPhospho [S222(98.7)]	1	3787.79	2.48491e+07	1.18307e+07	3.7045e+07		High	High	High	High	2.136e-05	3.931e-06	4.91	92.64
FALSE	High	[K].AAIPPPVYEEQDRPRSPTGPSNSFLANMGGTVAHK.[I]	1xDeamidated [Q/N]; 1xOxidation [M28]; 1xPhospho [S/T/Y]	4.92181e-05	5.92238e-05	1	1	10	Q96I25	Q96I25 [207-241]		1	3788.77		1.96154e+06	2.99388e+06		High	High	High	High	2.136e-05	3.445e-05	5.65	93.9
FALSE	High	[K].AAIPPPVYEEQDRPRSPTGPSNSFLANMGGTVAHK.[I]	1xPhospho [Y/S/T]	2.88687e-08	5.92238e-05	1	1	13	Q96I25	Q96I25 [207-241]		1	3771.79	4.28918e+07	8.58612e+07	52543600		High	High	High	High	2.136e-05	3.878e-08	4.88	105.08
FALSE	High	[K].AAIPPPVYEEQDRPRSPTGPSNSFLANMGGTVAHK.[I]	2xDeamidated [N27; N/Q]; 1xOxidation [M28]; 1xPhospho [Y/S/T]	0.00049985	0.000145592	1	1	2	Q96I25	Q96I25 [207-241]		1	3789.76	2.55269e+06	1.26126e+06			Peak Found	High	High	High	0.0001092	0.0002725	3.75	93.84
FALSE	High	[K].AAIPPPVYEEQDRPRSPTGPSNSFLANMGGTVAHK.[I]	3xDeamidated [Q11; N22; N27]; 1xPhospho [Y/S/T]	0.000551352	0.000145592	1	1	2	Q96I25	Q96I25 [207-241]		1	3774.75	1.14457e+06	1.3404e+06			High	High	Not Found	High	0.0001092	0.0002941	2.89	107.87
FALSE	High	[K].AAIPPPVYEEQDRPRSPTGPSNSFLANMGGTVAHK.[I]	2xDeamidated [N27; N/Q]; 1xPhospho [Y/S/T]	0.000456415	0.000145592	1	1	7	Q96I25	Q96I25 [207-241]		1	3773.76	2.90246e+07	3.16417e+06	1.94411e+06		High	High	High	High	0.0001092	0.0002536	2.75	105.33
FALSE	High	[K].AAISQLRSPR.[V]	1xDeamidated [Q5]; 1xPhospho [S8(100)]	0.0052487	0.000485698	1	1	2	O95747	O95747 [352-361]	O95747 1xPhospho [S359(100)]	1	1179.59	245646	210215	219879		High	High	Peak Found	High	0.0002365	0.001821	1.67	50.34
FALSE	High	[K].AALHSPVSEGAPVIPPSSGLPLPTPDAR.[V]	1xPhospho [S5(100)]	5.75103e-08	5.92238e-05	1	1	11	Q9NRA0	Q9NRA0 [480-507]	Q9NRA0 1xPhospho [S484(100)]	0	2813.42	1.19355e+06	1.20719e+06	902090		High	High	High	High	2.136e-05	7.29e-08	4.44	120.08
FALSE	High	[K].AALLAQYADVTDEEDEADEK.[D]	1xPhospho [T11(100)]	1.14078e-05	5.92238e-05	1	1	12	Q96MW1	Q96MW1 [129-148]	Q96MW1 1xPhospho [T139(100)]	0	2275.95	3.54915e+07	3.58212e+07	3.78389e+07		High	High	High	High	2.136e-05	9.062e-06	5.2	101.24
FALSE	High	[K].AALLAQYADVTDEEDEADEK.[D]	1xDeamidated [Q6]; 1xPhospho [T11(99.1)]	0.0102285	0.000773252	1	1	1	Q96MW1	Q96MW1 [129-148]	Q96MW1 1xPhospho [T139(99.1)]	0	2276.93	532647	464162	424604		High	Peak Found	Peak Found	High	0.0004197	0.003176	1.5	103.47
FALSE	High	[K].AALPAATTPGPGLETAGPADAPAGAVVGGGSPR.[G]	1xPhospho [S31(100)]	0.043518	0.00231931	1	1	1	Q10586	Q10586 [56-88]	Q10586 1xPhospho [S86(100)]	0	2934.44	391450	433505			High	Peak Found	Not Found	High	0.0009263	0.01105	1.96	106.79
FALSE	High	[K].AALPSLTNPPSLSPIR.[R]	1xPhospho [S13(100)]	1.15923e-05	5.92238e-05	1	1	3	P42858	P42858 [1167-1182]	P42858 1xPhospho [S1179(100)]	0	1713.89	1.10278e+06	822047	571051		High	High	High	High	2.136e-05	9.197e-06	4.12	121.14
FALSE	High	[K].AALPSLTNPPSLSPIRR.[K]	1xPhospho [S/T]	0.00236871	0.000278918	1	1	7	P42858	P42858 [1167-1183]		1	1869.99	344221	287196	297283		High	High	High	High	0.0001352	0.0009316	2.97	109.99
FALSE	High	[K].AALQTAPESADDSPSQLSK.[W]	1xPhospho [S13(100)]	7.06264e-06	5.92238e-05	1	1	7	O43524	O43524 [272-290]	O43524 1xPhospho [S284(100)]	0	1995.89	1.05568e+06	935688	1.00339e+06		High	High	High	High	2.136e-05	5.86e-06	5.27	68.9
FALSE	High	[K].AALSEEELEK.[K]	1xPhospho [S4(100)]	0.00179545	0.000238359	1	1	4	Q04637	Q04637 [1235-1244]	Q04637 1xPhospho [S1238(100)]	0	1198.52	5.29133e+06	4.45016e+06	4324444		High	High	Peak Found	High	0.0001283	0.0007438	2.9	62.78
FALSE	High	[K].AAMYDIISSPSK.[D]	1xPhospho [S9(100)]	4.17831e-05	5.92238e-05	1	1	3	Q6KC79	Q6KC79 [342-353]	Q6KC79 1xPhospho [S350(100)]	0	1362.6	1.12197e+07	1.45354e+07	8849699		High	High	High	High	2.136e-05	2.967e-05	3.58	93.26
FALSE	High	[K].AAMYDIISSPSK.[D]	1xOxidation [M3]; 1xPhospho [S9(99.7)]	7.41358e-05	5.92238e-05	1	1	4	Q6KC79	Q6KC79 [342-353]	Q6KC79 1xPhospho [S350(99.7)]	0	1378.6	2.6381e+06	1.37573e+06	3862793		High	High	High	High	2.136e-05	5.008e-05	2.94	74.66
FALSE	High	[K].AANQVEETLHTHLPQTPETNFR.[D]	1xPhospho [T16(100)]	0.000159479	0.000125813	1	1	6	Q5VZL5	Q5VZL5 [202-223]	Q5VZL5 1xPhospho [T217(100)]	0	2613.21	1.30676e+06	1.55436e+06	878893		High	High	High	High	5.876e-05	0.0001011	4.09	95.56
FALSE	High	[K].AANQVEETLHTHLPQTPETNFR.[D]	1xDeamidated [Q/N]; 1xPhospho [T16(100)]	0.000301436	0.000145592	1	1	3	Q5VZL5	Q5VZL5 [202-223]	Q5VZL5 1xPhospho [T217(100)]	0	2614.19	90295.2	147698	76514.4		Peak Found	High	High	High	0.0001092	0.0001804	2.34	97.33
FALSE	High	[K].AANQVEETLHTHLPQTPETNFR.[D]	2xDeamidated [Q4; Q15]; 1xPhospho [T16(100)]	0.00295441	0.000324646	1	1	1	Q5VZL5	Q5VZL5 [202-223]	Q5VZL5 1xPhospho [T217(100)]	0	2615.18				No Quan Values	Not Found	Not Found	High	High	0.0001461	0.001122	2.37
FALSE	High	[K].AANRTPPKSPGDPSK.[D]	2xPhospho [T5(100); S9(100)]	0.0509629	0.00270056	1	1	3	O94811	O94811 [10-24]	O94811 2xPhospho [T14(100); S18(100)]	2	1682.73	491869	551112	579751		Peak Found	High	High	High	0.001031	0.01277	2.97	24.28
FALSE	High	[K].AAPAQVRPPSPGNIRPVK.[R]	1xPhospho [S10(100)]	5.72887e-06	5.92238e-05	1	1	12	Q14244	Q14244 [356-373]	Q14244 1xPhospho [S365(100)]	0	1935.03	6.85312e+06	5.12351e+06	7.55636e+06		High	High	High	High	2.136e-05	4.839e-06	4.59	74.73
FALSE	High	[K].AAPAQVRPPSPGNIRPVKR.[E]	1xDeamidated [N13]; 1xPhospho [S10(100)]	0.19062	0.00972685	1	1	2	Q14244	Q14244 [356-374]	Q14244 1xPhospho [S365(100)]	1	2092.12	154406	97723.7	149757		High	Peak Found	High	High	0.003327	0.04993	1.78	71.17
FALSE	High	[K].AAPEASSPPASPLQHLLPGK.[A]	1xPhospho [S7(100)]	1.04265e-07	5.92238e-05	1	1	25	Q96TA1	Q96TA1 [686-705]	Q96TA1 1xPhospho [S692(100)]	0	2048.02	1.55674e+07	1.49315e+07	1.31489e+07		High	High	High	High	2.136e-05	1.253e-07	4.97	111.27
FALSE	High	[K].AAPEASSPPASPLQHLLPGK.[A]	1xDeamidated [Q14]; 1xPhospho [S7(99.5)]	3.56208e-05	5.92238e-05	1	1	6	Q96TA1	Q96TA1 [686-705]	Q96TA1 1xPhospho [S692(99.5)]	0	2049.01	371189	411772	476788		High	High	High	High	2.136e-05	2.563e-05	2.79	115.41
FALSE	High	[K].AAPEASSPPASPLQHLLPGK.[A]	2xPhospho [S7(100); S11(100)]	9.53081e-07	5.92238e-05	1	1	10	Q96TA1	Q96TA1 [686-705]	Q96TA1 2xPhospho [S692(100); S696(100)]	0	2127.99	1.53373e+07	1.59234e+07	14738049		High	High	High	High	2.136e-05	9.431e-07	4.12	112.26
FALSE	High	[K].AAPEASSPPASPLQHLLPGK.[A]	1xDeamidated [Q14]; 2xPhospho [S7(100); S11(100)]	7.87553e-05	5.92238e-05	1	1	4	Q96TA1	Q96TA1 [686-705]	Q96TA1 2xPhospho [S692(100); S696(100)]	0	2128.97	946163	807165	1.00581e+06		High	High	High	High	2.136e-05	5.289e-05	2.57	117.47
FALSE	High	[K].AAPPPPALTPDSQTVDSSCK.[T]	1xCarbamidomethyl [C19]; 1xPhospho [T9(100)]	4.82082e-05	5.92238e-05	1	1	2	Q9H7N4	Q9H7N4 [981-1000]	Q9H7N4 1xPhospho [T989(100)]	0	2118.94	486301	247352	268106		High	High	Peak Found	High	2.136e-05	3.374e-05	4.12	70.92
FALSE	High	[K].AAPPPPALTPDSQTVDSSCK.[T]	1xCarbamidomethyl [C19]; 1xDeamidated [Q13]; 1xPhospho [T9(100)]	0.000701402	0.000145592	1	1	7	Q9H7N4	Q9H7N4 [981-1000]	Q9H7N4 1xPhospho [T989(100)]	0	2119.93	1.0997e+06	1.05365e+06	1.06968e+06		High	High	High	High	0.0001092	0.0003544	2.74	73.94
FALSE	High	[K].AAPPPPALTPDSQTVDSSCKTPEVSFLPEEATEEAGVR.[G]	1xCarbamidomethyl [C19]; 2xPhospho [T/S]	0.000251073	0.000145592	1	1	1	Q9H7N4	Q9H7N4 [981-1018]		1	4140.84		349323	188541		Not Found	Peak Found	High	High	8.854e-05	0.0001534	2.24	120.75
FALSE	High	[K].AAPPPPALTPDSQTVDSSCKTPEVSFLPEEATEEAGVR.[G]	1xCarbamidomethyl [C19]; 1xDeamidated [Q13]; 2xPhospho [T/S]	0.00192869	0.000278918	1	1	1	Q9H7N4	Q9H7N4 [981-1018]		1	4141.82	1.24706e+06		248537		High	Not Found	Peak Found	High	0.0001352	0.0007871	2.84	121.24
FALSE	High	[K].AAPPPPPPPPPLESSPR.[V]	1xPhospho [S15(99.8)]	1.00213e-08	5.92238e-05	1	1	19	Q5T4S7	Q5T4S7 [606-622]	Q5T4S7 1xPhospho [S620(99.8)]	0	1783.88	4.04993e+06	3.41396e+06	4545613		High	High	High	High	2.136e-05	1.48e-08	5.13	83.43
FALSE	High	[K].AAPQSPSVPK.[K]	1xPhospho [S5(100)]	0.00626157	0.000485698	1	1	7	O75694	O75694 [988-997]	O75694 1xPhospho [S992(100)]	0	1061.5	7.46465e+06	7.52709e+06	7.17532e+06		High	High	High	High	0.0002365	0.002111	1.81	39.72
FALSE	High	[K].AAPQSPSVPK.[K]	1xDeamidated [Q4]; 1xPhospho [S5(99.6)]	0.00674039	0.000573495	1	1	3	O75694	O75694 [988-997]	O75694 1xPhospho [S992(99.6)]	0	1062.49	709248	736341	790416		High	High	High	High	0.0002688	0.00224	2.29	43.3
FALSE	High	[K].AAPWGSNPSPSAESTQAMDR.[S]	1xPhospho [S9(100)]	0.000132993	5.92238e-05	1	1	5	Q96N67	Q96N67 [938-957]	Q96N67 1xPhospho [S946(100)]	0	2139.88	1.04356e+06	1.02075e+06	936591		High	High	High	High	2.136e-05	8.551e-05	3.66	83.04
FALSE	High	[K].AAPWGSNPSPSAESTQAMDR.[S]	1xOxidation [M18]; 1xPhospho [S9(100)]	5.5e-05	5.92238e-05	1	1	1	Q96N67	Q96N67 [938-957]	Q96N67 1xPhospho [S946(100)]	0	2155.88	356881	125781	118273		High	Peak Found	Peak Found	High	2.136e-05	3.811e-05	3.84	70.3
FALSE	High	[K].AAPWGSNPSPSAESTQAMDR.[S]	1xDeamidated [Q16]; 1xPhospho [S/T]	0.0142709	0.000971162	1	1	2	Q96N67	Q96N67 [938-957]		0	2140.86	298621	290230	230730		Peak Found	High	High	High	0.0004834	0.004192	1.86	85.46
FALSE	High	[K].AAQQGEPHPEFSADSPSPGLNMELEDIAK.[L]	2xDeamidated [Q3; N21]; 1xPhospho [S15(97.5)]	0.143189	0.00738843	1	1	1	Q9NZ71	Q9NZ71 [289-317]	Q9NZ71 1xPhospho [S303(97.5)]	0	3147.35				No Quan Values	Not Found	Not Found	High	High	0.002567	0.03651	1.9
FALSE	High	[K].AAQQLQQEGGLGPPPPPPPSPR.[R]	1xPhospho [S20(100)]	2.93601e-09	5.92238e-05	1	1	16	Q9H2Z4	Q9H2Z4 [252-273]	Q9H2Z4 1xPhospho [S271(100)]	0	2299.12	1.94792e+06	1.86077e+06	1.98728e+06		High	High	High	High	2.136e-05	4.827e-09	6.85	83.31
FALSE	High	[K].AAQQQLQQDSGGGGGGGGTGCPQQQQAQQQSPR.[R]	1xCarbamidomethyl [C21]; 1xPhospho [S31(100)]	9.32978e-05	5.92238e-05	1	1	2	P43699	P43699 [224-256]	P43699 1xPhospho [S254(100)]	0	3375.45				No Quan Values	Not Found	High	High	High	2.136e-05	6.181e-05	3.16
FALSE	High	[K].AAQQQLQQDSGGGGGGGGTGCPQQQQAQQQSPR.[R]	1xCarbamidomethyl [C21]; 1xDeamidated [Q8]; 1xPhospho [S31(100)]	4.89638e-05	5.92238e-05	1	1	1	P43699	P43699 [224-256]	P43699 1xPhospho [S254(100)]	0	3376.44				No Quan Values	High	Not Found	Not Found	High	2.136e-05	3.423e-05	3.25
FALSE	High	[K].AAQSLDEMSQTITDLLSEQK.[A]	1xOxidation [M8]; 1xPhospho [S4(100)]	6.44755e-05	5.92238e-05	1	1	1	Q8TDY2	Q8TDY2 [621-640]	Q8TDY2 1xPhospho [S624(100)]	0	2304.03	278539	310951	293353		Peak Found	Peak Found	High	High	2.136e-05	4.405e-05	4.2	121.15
FALSE	High	[K].AAQSLDEMSQTITDLLSEQK.[A]	2xDeamidated [Q3; Q10]; 1xOxidation [M8]; 1xPhospho [S/T]	0.00157358	0.000189632	1	1	1	Q8TDY2	Q8TDY2 [621-640]		0	2306	484116	422231	363923		Peak Found	Peak Found	High	High	0.0001164	0.0006696	2.97	121.11
FALSE	High	[K].AASADSTTEGTPADGFTVLSTK.[S]	1xPhospho [S3(100)]	5.48585e-05	5.92238e-05	1	1	4	O75367	O75367 [168-189]	O75367 1xPhospho [S170(100)]	0	2206.98	956714	789782	820894		High	High	High	High	2.136e-05	3.802e-05	5.19	96.45
FALSE	High	[K].AASADSTTEGTPADGFTVLSTK.[S]	2xPhospho [S3(96.5); T11(96.5)]	0.000260208	0.000145592	1	1	2	O75367	O75367 [168-189]	O75367 2xPhospho [S170(96.5); T178(96.5)]	0	2286.94	600507	633751			High	High	Not Found	High	8.854e-05	0.0001586	3.21	106.47
FALSE	High	[K].AASEELLEK.[S]	1xPhospho [S3(100)]	0.000991336	0.000145592	1	1	2	Q6ZV73	Q6ZV73 [513-521]	Q6ZV73 1xPhospho [S515(100)]	0	1069.48	1.54416e+06	1.7457e+06	1.35612e+06		High	High	Peak Found	High	0.0001092	0.0004643	2.75	58.7
FALSE	High	[K].AASEQQADTSGGDSPKDESKPPFSYAQLIVQAISSAQDR.[Q]	1xPhospho [T/S/Y]	1.75082e-06	5.92238e-05	1	1	2	P85037	P85037 [286-324]		1	4159.91	444962	1.83492e+06	2311013		Peak Found	Peak Found	High	High	2.136e-05	1.642e-06	6.12	122.96
FALSE	High	[K].AASEQQADTSGGDSPKDESKPPFSYAQLIVQAISSAQDR.[Q]	1xDeamidated [Q27]; 1xPhospho [T/S/Y]	3.85064e-08	5.92238e-05	1	1	1	P85037	P85037 [286-324]		1	4160.89	1.49685e+06				High	Not Found	Not Found	High	2.136e-05	5.045e-08	5.42	122.84
FALSE	High	[K].AASEQQADTSGGDSPKDESKPPFSYAQLIVQAISSAQDR.[Q]	2xPhospho [T/S/Y]	1.66806e-06	5.92238e-05	1	1	3	P85037	P85037 [286-324]		1	4239.88	1.8639e+06	3.20645e+06	3456727		High	High	High	High	2.136e-05	1.57e-06	6.59	123.28
FALSE	High	[K].AASITSEVFNK.[F]	1xPhospho [S3(100)]	0.000351544	0.000145592	1	1	3	Q9Y5B9	Q9Y5B9 [186-196]	Q9Y5B9 1xPhospho [S188(100)]	0	1246.57	720340	750664	840336		High	High	High	High	0.0001092	0.0002054	3.27	88.87
FALSE	High	[K].AASLTEDR.[D]	1xPhospho [S3(100)]	0.00469128	0.000485698	1	1	4	Q04637	Q04637 [1207-1214]	Q04637 1xPhospho [S1209(100)]	0	942.393	323021	288571	279063		High	High	High	High	0.0002316	0.001652	2.35	30.2
FALSE	High	[K].AASLTEDRDR.[G]	1xPhospho [S3(100)]	0.0021505	0.000278918	1	1	4	Q04637	Q04637 [1207-1216]	Q04637 1xPhospho [S1209(100)]	1	1213.52	1.46469e+06	1.82604e+06	1.65011e+06		High	High	High	High	0.0001352	0.000861	2.09	26.8
FALSE	High	[K].AASPSPQSVR.[R]	1xPhospho [S3(100)]	0.00102688	0.000145592	1	1	9	Q8IYB3	Q8IYB3 [736-745]	Q8IYB3 1xPhospho [S738(100)]	0	1079.49	6.3461e+06	7.77423e+06	6.88749e+06		High	High	High	High	0.0001092	0.0004776	2.43	30.62
FALSE	High	[K].AASPSPQSVR.[R]	2xPhospho [S3(100); S5(100)]	0.0018359	0.000238359	1	1	10	Q8IYB3	Q8IYB3 [736-745]	Q8IYB3 2xPhospho [S738(100); S740(100)]	0	1159.45	6.74008e+06	6.35322e+06	6522074		High	High	High	High	0.0001283	0.000758	2.66	29.91
FALSE	High	[K].AASPSPQSVR.[R]	1xDeamidated [Q7]; 2xPhospho [S3(100); S5(100)]	0.0024243	0.000278918	1	1	5	Q8IYB3	Q8IYB3 [736-745]	Q8IYB3 2xPhospho [S738(100); S740(100)]	0	1160.44	872882	920528	1.02759e+06		High	High	High	High	0.0001352	0.0009514	1.85	33.39
FALSE	High	[K].AASPSPQSVR.[R]	1xDeamidated [Q7]; 1xPhospho [S3(100)]	0.00311416	0.00040789	1	1	5	Q8IYB3	Q8IYB3 [736-745]	Q8IYB3 1xPhospho [S738(100)]	0	1080.47	3.96962e+06	4.81273e+06	4.59381e+06		High	High	High	High	0.0001673	0.001173	2.18	34.25
FALSE	High	[K].AASPVLQEDIDIEGVQSEGQDNGAEDSGDTEDELRR.[V]	3xPhospho [S3(100); S27(100); T30(100)]	7.23519e-06	5.92238e-05	1	1	2	P18887	P18887 [459-494]	P18887 3xPhospho [S461(100); S485(100); T488(100)]	1	4084.62	915361	1.88128e+06	560440		High	High	Peak Found	High	2.136e-05	5.982e-06	5.1	108.53
FALSE	High	[K].AASPVLQEDIDIEGVQSEGQDNGAEDSGDTEDELRR.[V]	1xDeamidated [Q/N]; 3xPhospho [S3(100); S27(100); T30(100)]	1.53445e-05	5.92238e-05	1	1	2	P18887	P18887 [459-494]	P18887 3xPhospho [S461(100); S485(100); T488(100)]	1	4085.61	4.72136e+06				High	High	Not Found	High	2.136e-05	1.189e-05	4.94	107.81
FALSE	High	[K].AASPVLQEDIDIEGVQSEGQDNGAEDSGDTEDELRR.[V]	2xDeamidated [Q16; Q20]; 2xPhospho [S3(100); S27(100)]	1.53445e-05	5.92238e-05	1	1	2	P18887	P18887 [459-494]	P18887 2xPhospho [S461(100); S485(100)]	1	4006.62				No Quan Values	High	Not Found	High	High	2.136e-05	1.188e-05	4.96
FALSE	High	[K].AASPVLQEDIDIEGVQSEGQDNGAEDSGDTEDELRR.[V]	1xPhospho [S3(100)]	7.06706e-10	5.92238e-05	1	1	6	P18887	P18887 [459-494]	P18887 1xPhospho [S461(100)]	1	3924.69	4.06565e+06	4.73093e+06	2.82227e+06		High	High	High	High	2.136e-05	1.318e-09	7.13	103.07
FALSE	High	[K].AASPVLQEDIDIEGVQSEGQDNGAEDSGDTEDELRR.[V]	1xDeamidated [N22]; 1xPhospho [S27(100)]	2.79712e-09	5.92238e-05	1	1	6	P18887	P18887 [459-494]	P18887 1xPhospho [S485(100)]	1	3925.67	1.99434e+06	2.00859e+06	2.08367e+06		High	High	High	High	2.136e-05	4.625e-09	7.9	103.51
FALSE	High	[K].AASPVLQEDIDIEGVQSEGQDNGAEDSGDTEDELRR.[V]	2xPhospho [S3(100); S27(100)]	4.27693e-08	5.92238e-05	1	1	5	P18887	P18887 [459-494]	P18887 2xPhospho [S461(100); S485(100)]	1	4004.66	2.79197e+06	3.58815e+06	3.38942e+06		High	High	High	High	2.136e-05	5.552e-08	7.13	106.11
FALSE	High	[K].AASPVLQEDIDIEGVQSEGQDNGAEDSGDTEDELRR.[V]	1xDeamidated [Q20]; 2xPhospho [S3(100); S/T]	0.000223925	0.000145592	1	1	1	P18887	P18887 [459-494]	P18887 2xPhospho [S461(100); S/T]	1	4005.64				No Quan Values	Not Found	High	Not Found	High	7.512e-05	0.0001384	3.7
FALSE	High	[K].AASSPSNPAALPVASDSSPMGSK.[T]	1xPhospho [S]	0.000321559	0.000145592	1	1	3	Q7Z5J4	Q7Z5J4 [1105-1127]		0	2208.98	523369	793135	465256		High	High	High	High	0.0001092	0.0001906	3.06	85.28
FALSE	High	[K].AASTDLGAGETVVGK.[V]	1xPhospho [S3(100)]	2.8482e-05	5.92238e-05	1	1	6	Q15032	Q15032 [971-985]	Q15032 1xPhospho [S973(100)]	0	1455.67	309047	332996	304912		High	High	High	High	2.136e-05	2.092e-05	3.62	70.95
FALSE	High	[K].AASWLFK.[N]	1xPhospho [S3(100)]	0.0781487	0.0042384	1	1	2	Q5THJ4	Q5THJ4 [2669-2675]	Q5THJ4 1xPhospho [S2671(100)]	0	902.417	94150.7	91487.7	86331.9		High	Peak Found	High	High	0.001491	0.0193	1.4	111.51
FALSE	High	[K].AATEALGEKSPDSATVSGYDIMK.[S]	1xPhospho [S10(100)]	1.20345e-05	5.92238e-05	1	1	2	Q6WCQ1	Q6WCQ1 [968-990]	Q6WCQ1 1xPhospho [S977(100)]	1	2421.09	346257	420562	301548		Peak Found	High	Peak Found	High	2.136e-05	9.527e-06	4.48	94.22
FALSE	High	[K].AATEALGEKSPDSATVSGYDIMK.[S]	1xOxidation [M22]; 1xPhospho [S10(100)]	1.00039e-06	5.92238e-05	1	1	4	Q6WCQ1	Q6WCQ1 [968-990]	Q6WCQ1 1xPhospho [S977(100)]	1	2437.08	729862	297916	919363		High	High	High	High	2.136e-05	9.856e-07	6.08	79.6
FALSE	High	[K].AATESVPCSPSPLAGEIR.[R]	1xCarbamidomethyl [C8]; 1xPhospho [S/T]	0.00122593	0.000189632	1	1	1	Q8N9M1	Q8N9M1 [116-133]		0	1921.87	132902	95730.7	125568		Peak Found	Peak Found	High	High	0.0001164	0.0005483	2.13	93.31
FALSE	High	[K].AATSGVPSIYAPSTYAHLSPAK.[T]	1xPhospho [S19(100)]	1.23073e-06	5.92238e-05	1	1	3	Q86X29	Q86X29 [314-335]	Q86X29 1xPhospho [S332(100)]	0	2269.09	908674	879659	960894		High	High	High	High	2.136e-05	1.192e-06	4.95	103.81
FALSE	High	[K].AATTATPAATTSPK.[E]	1xPhospho [T/S]	8.74744e-05	5.92238e-05	1	1	4	Q92766	Q92766 [1111-1124]		0	1368.64	1.11215e+06	1.35399e+06	1.20457e+06		High	High	High	High	2.136e-05	5.818e-05	3.03	33.65
FALSE	High	[K].AAVLSDSEDEEK.[A]	1xPhospho [S5(100)]	0.000127779	5.92238e-05	1	1	6	Q96ST2	Q96ST2 [394-405]	Q96ST2 1xPhospho [S398(100)]	0	1372.55	9.08306e+06	9.8231e+06	9.34878e+06		High	High	High	High	2.136e-05	8.241e-05	3.56	44.02
FALSE	High	[K].AAVLSDSEDEEK.[A]	2xPhospho [S5(100); S7(100)]	0.000229376	0.000145592	1	1	11	Q96ST2	Q96ST2 [394-405]	Q96ST2 2xPhospho [S398(100); S400(100)]	0	1452.52	2.34896e+07	2.36577e+07	28585156		High	High	High	High	8.854e-05	0.0001414	3.7	46.27
FALSE	High	[K].AAVVTLQSAYRGMK.[V]	1xDeamidated [Q7]; 1xPhospho [S8(99.5)]	0.0642035	0.00353181	1	1	4	Q8IZT6	Q8IZT6 [2022-2035]	Q8IZT6 1xPhospho [S2029(99.5)]	1	1575.76	471206	509400	624372		High	High	High	High	0.001285	0.01591	1.91	50.14
FALSE	High	[K].AAYGDLSSEEEEENEPESLGVVYK.[S]	2xPhospho [S7(100); S8(100)]	3.64822e-06	5.92238e-05	1	1	9	O15541	O15541 [78-101]	O15541 2xPhospho [S84(100); S85(100)]	0	2804.11	1.50989e+07	1.50075e+07	14735592		High	High	High	High	2.136e-05	3.207e-06	5.37	107.92
FALSE	High	[K].AAYGDLSSEEEEENEPESLGVVYK.[S]	1xDeamidated [N14]; 2xPhospho [S7(100); S8(100)]	2.05642e-05	5.92238e-05	1	1	4	O15541	O15541 [78-101]	O15541 2xPhospho [S84(100); S85(100)]	0	2805.1				No Quan Values	High	High	High	High	2.136e-05	1.551e-05	4.89
FALSE	High	[K].ACISPKPQKPWDK.[D]	1xCarbamidomethyl [C2]; 1xPhospho [S4(100)]	0.0346232	0.00201925	1	1	1	P07948	P07948 [225-237]	P07948 1xPhospho [S228(100)]	0	1634.78	150163	124293	89668.5		High	Peak Found	Peak Found	High	0.0008403	0.008955	1.66	55.43
FALSE	High	[K].ACSLAASEGLSSAQPNGPPEAEPRPPQSPASTASFIFSK.[G]	1xCarbamidomethyl [C2]; 1xPhospho [S28(98.4)]	3.14412e-07	5.92238e-05	1	1	8	Q9P206	Q9P206 [879-917]	Q9P206 1xPhospho [S906(98.4)]	0	4021.86	1.93589e+06	607473	1.67805e+06		High	High	High	High	2.136e-05	3.431e-07	5.77	120.04
FALSE	High	[K].ACSPCSSQSSSSGICTDFWDLLVK.[L]	3xCarbamidomethyl [C2; C5; C15]; 1xPhospho [S3(100)]	3.37103e-05	5.92238e-05	1	1	3	Q7Z6Z7	Q7Z6Z7 [3371-3394]	Q7Z6Z7 1xPhospho [S3373(100)]	0	2772.14				No Quan Values	High	High	High	High	2.136e-05	2.437e-05	3.85
FALSE	High	[K].ACSVEELYAIPPDADVAK.[S]	1xCarbamidomethyl [C2]; 1xPhospho [S3(100)]	0.0582384	0.0029586	1	1	1	Q9H792	Q9H792 [790-807]	Q9H792 1xPhospho [S792(100)]	0	2027.9	267718	333536	332242		Peak Found	Peak Found	High	High	0.001134	0.01448	1.5	109.82
FALSE	High	[K].ADAASSLTVDVTPPTAK.[A]	1xPhospho [T12(100)]	9.01373e-06	5.92238e-05	1	1	12	Q9H8Y8	Q9H8Y8 [404-420]	Q9H8Y8 1xPhospho [T415(100)]	0	1723.81	2.05738e+06	2.07382e+06	2412971		High	High	High	High	2.136e-05	7.312e-06	4.89	92.05
FALSE	High	[K].ADDSREEEEENDDDNSLEGETFPLER.[D]	1xPhospho [S16(100)]	4.01787e-05	5.92238e-05	1	1	1	Q5VSL9	Q5VSL9 [375-400]	Q5VSL9 1xPhospho [S390(100)]	1	3120.21	519714	417320	444734		High	Peak Found	Peak Found	High	2.136e-05	2.863e-05	3.18	92.84
FALSE	High	[K].ADEASELACPTPKEDGLAQQQTQLNLR.[S]	1xCarbamidomethyl [C9]; 1xPhospho [T11(100)]	6.56365e-05	5.92238e-05	1	1	1	P49327	P49327 [2194-2220]	P49327 1xPhospho [T2204(100)]	1	3063.41				No Quan Values	High	Not Found	Not Found	High	2.136e-05	4.477e-05	2.63
FALSE	High	[K].ADEESDSQMSPSHSSTDDHSNWFIIGSK.[T]	1xPhospho [S10(100)]	1.64818e-11	5.92238e-05	1	1	6	Q8NEM7	Q8NEM7 [372-399]	Q8NEM7 1xPhospho [S381(100)]	0	3174.26	7.00328e+06	8.60399e+06	5.3609e+06		High	High	High	High	2.136e-05	4.269e-11	8.92	100.45
FALSE	High	[K].ADEESDSQMSPSHSSTDDHSNWFIIGSK.[T]	1xDeamidated [Q8]; 1xPhospho [S10(100)]	2.78008e-08	5.92238e-05	1	1	4	Q8NEM7	Q8NEM7 [372-399]	Q8NEM7 1xPhospho [S381(100)]	0	3175.25	1.40723e+06	1.83857e+06	474641		High	High	High	High	2.136e-05	3.749e-08	6.02	101.53
FALSE	High	[K].ADEESDSQMSPSHSSTDDHSNWFIIGSK.[T]	2xDeamidated [Q8; N21]; 1xPhospho [S10(98.7)]	2.60694e-06	5.92238e-05	1	1	1	Q8NEM7	Q8NEM7 [372-399]	Q8NEM7 1xPhospho [S381(98.7)]	0	3176.23			509297		Not Found	Not Found	High	High	2.136e-05	2.359e-06	4.7	101.44
FALSE	High	[K].ADEESDSQMSPSHSSTDDHSNWFIIGSK.[T]	1xOxidation [M9]; 1xPhospho [S/T]	1.57832e-07	5.92238e-05	1	1	8	Q8NEM7	Q8NEM7 [372-399]		0	3190.26	5.75237e+06	3.23231e+06	7953610		High	High	High	High	2.136e-05	1.829e-07	5.93	97.28
FALSE	High	[K].ADEESDSQMSPSHSSTDDHSNWFIIGSK.[T]	1xDeamidated [N/Q]; 1xOxidation [M9]; 1xPhospho [S/T]	2.7436e-06	5.92238e-05	1	1	5	Q8NEM7	Q8NEM7 [372-399]		0	3191.24	1.36995e+06	579570	1.69554e+06		High	High	High	High	2.136e-05	2.475e-06	4.88	97.95
FALSE	High	[K].ADEESDSQMSPSHSSTDDHSNWFIIGSK.[T]	2xDeamidated [Q8; N21]; 1xOxidation [M9]; 1xPhospho [S/T]	8.76922e-05	5.92238e-05	1	1	1	Q8NEM7	Q8NEM7 [372-399]		0	3192.23				No Quan Values	High	Not Found	Not Found	High	2.136e-05	5.837e-05	3.38
FALSE	High	[K].ADEESDSQMSPSHSSTDDHSNWFIIGSK.[T]	1xDeamidated [Q8]; 2xPhospho [S5(100); S/T]	0.000159479	0.000125813	1	1	3	Q8NEM7	Q8NEM7 [372-399]	Q8NEM7 2xPhospho [S376(100); S/T]	0	3255.21	661947	869155	424198		High	High	Peak Found	High	5.876e-05	0.0001012	2.75	105.57
FALSE	High	[K].ADEESDSQMSPSHSSTDDHSNWFIIGSK.[T]	1xOxidation [M9]; 2xPhospho [S/T]	0.000340263	0.000145592	1	1	2	Q8NEM7	Q8NEM7 [372-399]		0	3270.22	147714		186480		High	Not Found	High	High	0.0001092	0.0001999	2.06	102.63
FALSE	High	[K].ADEESDSQMSPSHSSTDDHSNWFIIGSK.[T]	2xPhospho [S/T]	0.00514206	0.000485698	1	1	1	Q8NEM7	Q8NEM7 [372-399]		0	3254.23				No Quan Values	Not Found	High	Not Found	High	0.0002365	0.001785	1.87
FALSE	High	[K].ADEPSSEESDLEIDK.[E]	1xPhospho [S9(100)]	4.25209e-06	5.92238e-05	2	2	15	Q8IZP2; P50502	Q8IZP2 [67-81]; P50502 [71-85]	Q8IZP2 1xPhospho [S75(100)]; P50502 1xPhospho [S79(100)]	0	1743.68	8.26698e+06	7.69922e+06	8.35835e+06	Shared	High	High	High	High	2.136e-05	3.69e-06	5.15	68.52
FALSE	High	[K].ADEPSSEESDLEIDK.[E]	2xPhospho [S6(100); S9(100)]	5.5e-05	5.92238e-05	2	2	17	Q8IZP2; P50502	Q8IZP2 [67-81]; P50502 [71-85]	Q8IZP2 2xPhospho [S72(100); S75(100)]; P50502 2xPhospho [S76(100); S79(100)]	0	1823.65	7.38364e+07	6.55107e+07	7.28283e+07	Shared	High	High	High	High	2.136e-05	3.81e-05	4.97	71.11
FALSE	High	[K].ADEPSSEESDLEIDK.[E]	3xPhospho [S5(100); S6(100); S9(100)]	1.19703e-05	5.92238e-05	2	2	74	Q8IZP2; P50502	Q8IZP2 [67-81]; P50502 [71-85]	Q8IZP2 3xPhospho [S71(100); S72(100); S75(100)]; P50502 3xPhospho [S75(100); S76(100); S79(100)]	0	1903.62	1.53004e+07	1.90889e+07	2.71075e+07	Shared	High	High	High	High	2.136e-05	9.467e-06	5.47	72.29
FALSE	High	[K].ADFDNTVAIHPTSSEELVTLR.[-]	1xPhospho [T/S]	1.94974e-06	5.92238e-05	1	1	3	P00390	P00390 [502-522]		0	2395.12	624216	519424	588056		High	High	High	High	2.136e-05	1.812e-06	5.29	110.83
FALSE	High	[K].ADGATSDDLDLHDDR.[L]	1xPhospho [S6(100)]	1.83276e-06	5.92238e-05	1	1	4	Q07157	Q07157 [805-819]	Q07157 1xPhospho [S810(100)]	0	1695.65	1.88845e+06	3.32012e+06	3.25136e+06		High	High	High	High	2.136e-05	1.711e-06	4.49	54.85
FALSE	High	[K].ADGATSDDLDLHDDRLSYLSAPGSEYSMYSTDSR.[H]	2xPhospho [T/S/Y]	0.00134343	0.000189632	1	1	2	Q07157	Q07157 [805-838]		1	3870.54	90982	103871	36460		High	High	Peak Found	High	0.0001164	0.0005898	2.04	111.27
FALSE	High	[K].ADGATSDDLDLHDDRLSYLSAPGSEYSMYSTDSR.[H]	1xOxidation [M28]; 2xPhospho [T/S/Y]	0.00256388	0.000278918	1	1	2	Q07157	Q07157 [805-838]		1	3886.53	123187	35802.1	148293		High	Peak Found	High	High	0.0001352	0.0009974	2.24	106.28
FALSE	High	[K].ADGATSDDLDLHDDRLSYLSAPGSEYSMYSTDSR.[H]	1xOxidation [M28]; 3xPhospho [S24(95.6); T/S/Y]	0.0407997	0.00220926	1	1	1	Q07157	Q07157 [805-838]	Q07157 3xPhospho [S828(95.6); T/S/Y]	1	3966.5	59940.8		65360.7		Peak Found	Not Found	High	High	0.0008919	0.01039	1.54	106.91
FALSE	High	[K].ADGEDAGAESNEEAPGEPSAGSSEEAPGEPSAGSSEEAPGER.[S]	1xPhospho [S10(100)]	3.13814e-08	5.92238e-05	1	1	3	Q8N8A6	Q8N8A6 [94-135]	Q8N8A6 1xPhospho [S103(100)]	0	4080.59	8.48584e+06	7.34061e+06	7924366		High	High	High	High	2.136e-05	4.186e-08	5.28	66.07
FALSE	High	[K].ADGEDAGAESNEEAPGEPSAGSSEEAPGEPSAGSSEEAPGER.[S]	1xDeamidated [N11]; 2xPhospho [S]	0.0030114	0.000370922	1	1	2	Q8N8A6	Q8N8A6 [94-135]		0	4161.54				No Quan Values	High	Not Found	Not Found	High	0.0001575	0.00114	2.01
FALSE	High	[K].ADGPPGPHDGGDRPSAEAR.[Q]	1xPhospho [S15(100)]	0.0645704	0.00353181	1	1	2	Q4KMP7	Q4KMP7 [785-803]	Q4KMP7 1xPhospho [S799(100)]	0	1938.81	92471.1	145554	124611		High	Peak Found	High	High	0.001285	0.01596	1.65	31.91
FALSE	High	[K].ADLIPYQDSPEGPDHSSASSGVPNPPK.[A]	1xPhospho [S9(99.2)]	9.39914e-05	5.92238e-05	1	1	5	Q8WUA4	Q8WUA4 [757-783]	Q8WUA4 1xPhospho [S765(99.2)]	0	2842.26	1.51981e+06	1.67532e+06	1.57964e+06		High	High	High	High	2.136e-05	6.22e-05	3.85	93.42
FALSE	High	[K].ADMEENEEISSDEEETNVTAQAMQSNNGR.[G]	2xPhospho [S10(100); S11(100)]	1.51e-06	5.92238e-05	1	1	5	O15397	O15397 [893-921]	O15397 2xPhospho [S902(100); S903(100)]	0	3388.25	1.65713e+06	2.61103e+06	1083292		High	High	High	High	2.136e-05	1.434e-06	4.72	86.05
FALSE	High	[K].ADMEENEEISSDEEETNVTAQAMQSNNGR.[G]	1xDeamidated [N27]; 2xPhospho [S10(100); S11(100)]	4.49768e-07	5.92238e-05	1	1	4	O15397	O15397 [893-921]	O15397 2xPhospho [S902(100); S903(100)]	0	3389.23	738687	943269	286916		High	High	High	High	2.136e-05	4.75e-07	4.14	87.41
FALSE	High	[K].ADMEENEEISSDEEETNVTAQAMQSNNGR.[G]	1xOxidation [M]; 2xPhospho [S10(100); S11(100)]	1.58067e-06	5.92238e-05	1	1	5	O15397	O15397 [893-921]	O15397 2xPhospho [S902(100); S903(100)]	0	3404.25	1.20928e+06	1.09057e+06	1.88136e+06		High	High	High	High	2.136e-05	1.497e-06	4.13	80.16
FALSE	High	[K].ADMEENEEISSDEEETNVTAQAMQSNNGR.[G]	1xDeamidated [N]; 1xOxidation [M3]; 2xPhospho [S10(99.4); S11(99.4)]	7.86229e-06	5.92238e-05	1	1	3	O15397	O15397 [893-921]	O15397 2xPhospho [S902(99.4); S903(99.4)]	0	3405.23	1.2262e+06	756665	919058		High	High	High	High	2.136e-05	6.461e-06	3.92	79.88
FALSE	High	[K].ADMEENEEISSDEEETNVTAQAMQSNNGR.[G]	2xOxidation [M3; M23]; 2xPhospho [S/T]	1.6591e-06	5.92238e-05	1	1	2	O15397	O15397 [893-921]		0	3420.24	733441		1.50441e+06		High	Not Found	High	High	2.136e-05	1.562e-06	3.82	66.22
FALSE	High	[K].ADMTASGSPDYGQPHK.[I]	1xOxidation [M3]; 1xPhospho [S8(100)]	0.000234975	0.000145592	1	1	4	Q01543	Q01543 [32-47]	Q01543 1xPhospho [S39(100)]	0	1757.68	141027	78411.6	226419		High	High	High	High	8.854e-05	0.0001447	3.07	29.78
FALSE	High	[K].ADRDQSPFSK.[I]	1xPhospho [S6(100)]	0.0118303	0.000807509	1	1	4	Q13427	Q13427 [682-691]	Q13427 1xPhospho [S687(100)]	1	1230.52	928030	974050	950794		High	High	High	High	0.0004371	0.00358	2.35	28.15
FALSE	High	[K].ADREVQAEQPSSSSPR.[R]	1xPhospho [S]	0.000119843	5.92238e-05	1	1	5	Q9Y388	Q9Y388 [175-190]		1	1823.79	820590	925602	954458		High	High	High	High	2.136e-05	7.766e-05	3.92	29.48
FALSE	High	[K].ADREVQAEQPSSSSPR.[R]	1xDeamidated [Q]; 1xPhospho [S]	0.0018359	0.000238359	1	1	6	Q9Y388	Q9Y388 [175-190]		1	1824.78	205113	244517	277819		High	High	High	High	0.0001283	0.0007562	2.61	31.12
FALSE	High	[K].ADSDGAKPEPVAMAR.[S]	1xPhospho [S3(100)]	1.63254e-06	5.92238e-05	1	1	29	Q7Z4V5	Q7Z4V5 [238-252]	Q7Z4V5 1xPhospho [S240(100)]	0	1594.69	1.35632e+08	1.67777e+08	103089142		High	High	High	High	2.136e-05	1.541e-06	4.53	51.22
FALSE	High	[K].ADSDGAKPEPVAMAR.[S]	1xOxidation [M13]; 1xPhospho [S3(100)]	4.26353e-06	5.92238e-05	1	1	72	Q7Z4V5	Q7Z4V5 [238-252]	Q7Z4V5 1xPhospho [S240(100)]	0	1610.69	5.73651e+07	3.88974e+07	8.77622e+07		High	High	High	High	2.136e-05	3.693e-06	3.93	34.72
FALSE	High	[K].ADSEEERDDVSTLGSMLPAK.[A]	1xOxidation [M16]; 1xPhospho [S3(100)]	0.0052487	0.000485698	1	1	1	P78364	P78364 [643-662]	P78364 1xPhospho [S645(100)]	1	2245.95		180642	156514		Not Found	Peak Found	High	High	0.0002365	0.001816	2.31	84.14
FALSE	High	[K].ADSLLAVVK.[R]	1xPhospho [S3(100)]	0.000192178	0.000125813	2	2	4	Q15424; Q14151	Q15424 [286-294]; Q14151 [285-293]	Q15424 1xPhospho [S288(100)]; Q14151 1xPhospho [S287(100)]	0	995.517	1.01363e+06	886661	842270	Shared	High	High	High	High	5.876e-05	0.0001202	3.44	100.34
FALSE	High	[K].ADSPPPSYPTQQAEQAPNTCECHVCK.[Q]	3xCarbamidomethyl [C20; C22; C25]; 1xPhospho [S3(100)]	2.06591e-07	5.92238e-05	1	1	2	P78312	P78312 [391-416]	P78312 1xPhospho [S393(100)]	0	3052.23				No Quan Values	Not Found	Not Found	High	High	2.136e-05	2.339e-07	5.19
FALSE	High	[K].ADSPPPSYPTQQAEQAPNTCECHVCK.[Q]	3xCarbamidomethyl [C20; C22; C25]; 1xDeamidated [N18]; 1xPhospho [S3(100)]	4.32232e-05	5.92238e-05	1	1	5	P78312	P78312 [391-416]	P78312 1xPhospho [S393(100)]	0	3053.21	1.33293e+06	743713	993141		High	High	High	High	2.136e-05	3.054e-05	3.65	65.6
FALSE	High	[K].ADSPPPSYPTQQAEQAPNTCECHVCK.[Q]	3xCarbamidomethyl [C20; C22; C25]; 3xDeamidated [Q11; Q12; Q15]; 1xPhospho [S3(100)]	3.68556e-05	5.92238e-05	1	1	2	P78312	P78312 [391-416]	P78312 1xPhospho [S393(100)]	0	3055.18	1.22395e+06	3.50009e+06	941955		Peak Found	Peak Found	High	High	2.136e-05	2.643e-05	3.52	62.36
FALSE	High	[K].ADSPPPSYPTQQAEQAPNTCECHVCK.[Q]	3xCarbamidomethyl [C20; C22; C25]; 2xDeamidated [Q12; Q15]; 1xPhospho [S3(100)]	0.0190282	0.00125094	1	1	2	P78312	P78312 [391-416]	P78312 1xPhospho [S393(100)]	0	3054.2	450060	437536	359533		High	Peak Found	Peak Found	High	0.0005844	0.005318	2.71	69.1
FALSE	High	[K].ADSPVNGLPK.[G]	1xDeamidated [N6]; 1xPhospho [S3(100)]	0.000805689	0.000145592	1	1	3	Q96S94	Q96S94 [367-376]	Q96S94 1xPhospho [S369(100)]	0	1078.48	1.4457e+06	1.23949e+06	1.42542e+06		High	High	High	High	0.0001092	0.000395	2.95	62.16
FALSE	High	[K].ADSPVNGLPK.[G]	1xPhospho [S3(100)]	0.00052148	0.000145592	1	1	3	Q96S94	Q96S94 [367-376]	Q96S94 1xPhospho [S369(100)]	0	1077.5	5.66107e+06	5.51035e+06	5824661		High	High	High	High	0.0001092	0.0002819	3.44	57.07
FALSE	High	[K].ADSVDVEVR.[V]	1xPhospho [S3(100)]	0.0115018	0.000807509	1	1	1	O75376	O75376 [819-827]	O75376 1xPhospho [S821(100)]	0	1069.46	1.80722e+06	1.94524e+06	1.67061e+06		Peak Found	High	Peak Found	High	0.0004274	0.0035	2.33	54.39
FALSE	High	[K].ADTEGKSPSHSSSNRPFTPPTSTGGSK.[S]	1xPhospho [S7(100)]	2.64223e-06	5.92238e-05	1	1	8	Q15648	Q15648 [1015-1041]	Q15648 1xPhospho [S1021(100)]	1	2797.24	1.28943e+06	1.48807e+06	1.44402e+06		High	High	High	High	2.136e-05	2.388e-06	4.5	43.34
FALSE	High	[K].ADTEGKSPSHSSSNRPFTPPTSTGGSK.[S]	2xPhospho [S7(100); T18(100)]	8.03527e-05	5.92238e-05	1	1	13	Q15648	Q15648 [1015-1041]	Q15648 2xPhospho [S1021(100); T1032(100)]	1	2877.21	2.58946e+06	2.52858e+06	2.85883e+06		High	High	High	High	2.136e-05	5.393e-05	4.21	47.72
FALSE	High	[K].ADTPGPEDGGVK.[A]	1xPhospho [T3(100)]	0.00252815	0.000278918	1	1	3	O14686	O14686 [1841-1852]	O14686 1xPhospho [T1843(100)]	0	1222.5	505150	615888	571454		High	High	High	High	0.0001352	0.0009837	2.47	35.05
FALSE	High	[K].ADTPGPEDGGVKASPVPSDPEKPGTPGEGMLSSDLDR.[I]	2xPhospho [S18(100); T/S]	0.000848249	0.000145592	1	1	2	O14686	O14686 [1841-1877]	O14686 2xPhospho [S1858(100); T/S]	1	3822.65	963238	383470			High	High	Not Found	High	0.0001092	0.0004109	2.65	97.84
FALSE	High	[K].ADTSQEICSPR.[L]	1xCarbamidomethyl [C8]; 1xPhospho [S9(100)]	2.39844e-05	5.92238e-05	1	1	5	P52948	P52948 [1020-1030]	P52948 1xPhospho [S1028(100)]	0	1343.53	1.5136e+06	1.34201e+06	1517591		High	High	High	High	2.136e-05	1.786e-05	3.85	35.08
FALSE	High	[K].ADTSQEICSPR.[L]	1xCarbamidomethyl [C8]; 1xDeamidated [Q5]; 1xPhospho [S4(100)]	0.05757	0.0029586	1	1	7	P52948	P52948 [1020-1030]	P52948 1xPhospho [S1023(100)]	0	1344.51	1.53722e+06	1.67529e+06	1.59657e+06		High	High	High	High	0.001126	0.01434	1.8	46.1
FALSE	High	[K].ADTTTPTPTAILAPGSPASPPGSLEPK.[A]	1xPhospho [S16(100)]	3.96638e-08	5.92238e-05	1	1	15	P25440	P25440 [283-309]	P25440 1xPhospho [S298(100)]	0	2654.3	1.39946e+07	1.49248e+07	2.50082e+07		High	High	High	High	2.136e-05	5.185e-08	5.72	112.16
FALSE	High	[K].ADTTTPTPTAILAPGSPASPPGSLEPK.[A]	2xPhospho [S16(100); S/T]	3.30022e-07	5.92238e-05	1	1	13	P25440	P25440 [283-309]	P25440 2xPhospho [S298(100); S/T]	0	2734.26	1.87305e+07	1.8381e+07	20519324		High	High	High	High	2.136e-05	3.586e-07	5.54	115.36
FALSE	High	[K].ADTTTPTTIDPIHEPPSLPPEPK.[T]	1xPhospho [T/S]	0.0045053	0.000485698	1	1	3	O60885	O60885 [292-314]		0	2534.21	82423	74951.4	157326		High	High	High	High	0.0002217	0.001598	1.81	102.71
FALSE	High	[K].ADVGRLSPEVK.[A]	1xPhospho [S7(100)]	0.000147281	0.000125813	1	1	8	P49815	P49815 [1405-1415]	P49815 1xPhospho [S1411(100)]	1	1250.61	1.72553e+07	1.79507e+07	1.82787e+07		High	High	High	High	5.876e-05	9.393e-05	3.23	56.11
FALSE	High	[K].ADVLEAHEAEAEEPEAGKSEAEDDEDEVDDLPSSR.[R]	1xPhospho [S19(100)]	1.96867e-11	5.92238e-05	1	1	3	Q8IVT5	Q8IVT5 [551-585]	Q8IVT5 1xPhospho [S569(100)]	1	3863.58	2.91885e+06	2.7424e+06	3.07494e+06		High	High	High	High	2.136e-05	5.026e-11	6.12	87.41
FALSE	High	[K].ADVQAPVSPSETSQANPYSEGQFLDEHHSVNFHLGLK.[E]	1xPhospho [S/T/Y]	7.00603e-06	5.92238e-05	1	1	2	Q5UIP0	Q5UIP0 [1765-1801]		0	4115.88	159954	364357	834377		Peak Found	High	High	High	2.136e-05	5.811e-06	3.41	113.18
FALSE	High	[K].ADVQAPVSPSETSQANPYSEGQFLDEHHSVNFHLGLK.[E]	2xDeamidated [N16; N31]; 1xPhospho [S/T/Y]	0.00384005	0.00040789	1	1	1	Q5UIP0	Q5UIP0 [1765-1801]		0	4117.85				No Quan Values	Not Found	High	Not Found	High	0.0001877	0.001397	2.39
FALSE	High	[K].ADVQLFMDDDSYSHHSGLEYADPEK.[F]	1xOxidation [M7]; 1xPhospho [S16(99.2)]	1.29695e-05	5.92238e-05	1	1	3	P51636	P51636 [8-32]	P51636 1xPhospho [S23(99.2)]	0	2965.19	214402		235753		High	High	High	High	2.136e-05	1.018e-05	4.06	96.71
FALSE	High	[K].ADVQLFMDDDSYSHHSGLEYADPEK.[F]	1xDeamidated [Q4]; 1xOxidation [M7]; 1xPhospho [S16(99)]	1.36446e-05	5.92238e-05	1	1	1	P51636	P51636 [8-32]	P51636 1xPhospho [S23(99)]	0	2966.17				No Quan Values	Not Found	Not Found	High	High	2.136e-05	1.068e-05	3.85
FALSE	High	[K].ADVQLFMDDDSYSHHSGLEYADPEK.[F]	1xDeamidated [Q4]; 1xPhospho [S/Y]	0.000249405	0.000145592	1	1	1	P51636	P51636 [8-32]		0	2950.18		577508	253268		Not Found	High	Peak Found	High	8.854e-05	0.0001527	2.79	104.08
FALSE	High	[K].ADVTPPPDGSTTHNLEVSPK.[E]	2xPhospho [T4(100); S10(96.2)]	0.0991698	0.0053436	1	1	2	O75362	O75362 [645-664]	O75362 2xPhospho [T648(100); S662(97.1)]	0	2221.94	212009	251071	249728		Peak Found	High	High	High	0.001822	0.02456	2.22	71.94
FALSE	High	[K].AEAAAAPTVAPGPAQPGHVSPTPATTSPGEK.[G]	1xPhospho [S20(99.5)]	1.07979e-07	5.92238e-05	1	1	6	Q9Y6R0	Q9Y6R0 [244-274]	Q9Y6R0 1xPhospho [S263(99.5)]	0	2945.4	6.07092e+06	5.36657e+06	6.21324e+06		High	High	High	High	2.136e-05	1.293e-07	5.02	75.17
FALSE	High	[K].AEAAAAPTVAPGPAQPGHVSPTPATTSPGEK.[G]	1xDeamidated [Q15]; 1xPhospho [S20(99.2)]	4.77108e-05	5.92238e-05	1	1	2	Q9Y6R0	Q9Y6R0 [244-274]	Q9Y6R0 1xPhospho [S263(99.2)]	0	2946.39	321229	359598	450278		Peak Found	High	High	High	2.136e-05	3.344e-05	2.92	77.42
FALSE	High	[K].AEAAAAPTVAPGPAQPGHVSPTPATTSPGEK.[G]	2xPhospho [S/T]	3.31829e-05	5.92238e-05	1	1	3	Q9Y6R0	Q9Y6R0 [244-274]		0	3025.37	996091	646144	573866		High	High	Peak Found	High	2.136e-05	2.401e-05	3.92	77.06
FALSE	High	[K].AEAAAAPTVAPGPAQPGHVSPTPATTSPGEK.[G]	1xDeamidated [Q15]; 2xPhospho [T25(99.4); S27(99.4)]	2.37914e-06	5.92238e-05	1	1	1	Q9Y6R0	Q9Y6R0 [244-274]	Q9Y6R0 2xPhospho [T268(99.4); S270(99.4)]	0	3026.35			633053		Not Found	Not Found	High	High	2.136e-05	2.169e-06	5.13	77.2
FALSE	High	[K].AEAAAGEESCGASPTPATSASPPGPTLK.[A]	1xCarbamidomethyl [C10]; 1xPhospho [S21(100)]	9.3278e-07	5.92238e-05	1	1	2	Q6ZRI6	Q6ZRI6 [976-1003]	Q6ZRI6 1xPhospho [S996(100)]	0	2692.18	487463	402564	594622		Peak Found	Peak Found	High	High	2.136e-05	9.25e-07	4.93	75.53
FALSE	High	[K].AEAAPGPMSQAAPLASDSLQK.[L]	3xPhospho [S9(100); S16(100); S18(100)]	0.112483	0.00611452	1	1	1	Q96JQ0	Q96JQ0 [2968-2988]	Q96JQ0 3xPhospho [S2976(100); S2983(100); S2985(100)]	0	2279.91				No Quan Values	Not Found	High	Not Found	High	0.002095	0.02816	1.81
FALSE	High	[K].AEAGAGSATEFQFR.[G]	1xPhospho [S7(100)]	1.94999e-05	5.92238e-05	1	2	6	P46783	P46783 [140-153]	P46783 1xPhospho [S146(100)]	0	1521.64	1.96034e+06	1.78594e+06	2.26008e+06		High	High	High	High	2.136e-05	1.479e-05	4.63	84.75
FALSE	High	[K].AEAGLGDGHHHGDHTGQTHGPPTPPTTPK.[T]	1xDeamidated [Q17]; 1xPhospho [T18(98)]	0.00034627	0.000145592	1	1	1	P57073	P57073 [204-232]	P57073 1xPhospho [T221(98)]	0	2988.3	220795	209699	284308		Peak Found	Peak Found	High	High	0.0001092	0.0002029	1.93	43.44
FALSE	High	[K].AEAGLGDGHHHGDHTGQTHGPPTPPTTPK.[T]	1xPhospho [T]	0.0606327	0.00315144	1	1	1	P57073	P57073 [204-232]		0	2987.32	170462	150744	210401		High	Peak Found	Peak Found	High	0.001179	0.01505	1.41	43.46
FALSE	High	[K].AEAPAGPALGLPSPEAESGVDR.[G]	1xPhospho [S13(100)]	5.65402e-07	5.92238e-05	1	1	8	Q53F19	Q53F19 [13-34]	Q53F19 1xPhospho [S25(100)]	0	2171	8.49489e+06	7.19064e+06	7.65807e+06		High	High	High	High	2.136e-05	5.854e-07	4.89	101.76
FALSE	High	[K].AEAPAGPALGLPSPEAESGVDRGEPEPMEVEEGELEIVPVRR.[S]	1xOxidation [M28]; 1xPhospho [S]	0.000113413	5.92238e-05	1	1	1	Q53F19	Q53F19 [13-54]		2	4462.11				No Quan Values	High	Not Found	Not Found	High	2.136e-05	7.396e-05	3.76
FALSE	High	[K].AEAPSSPDVAPAGK.[E]	1xPhospho [S6(100)]	7.4888e-05	5.92238e-05	1	1	6	Q9P1Y6	Q9P1Y6 [1355-1368]	Q9P1Y6 1xPhospho [S1360(100)]	0	1376.61	1.29573e+07	1.34437e+07	12844262		High	High	High	High	2.136e-05	5.055e-05	3.25	44.19
FALSE	High	[K].AEAPSSPDVAPAGK.[E]	2xPhospho [S5(100); S6(100)]	0.00158043	0.000189632	1	1	2	Q9P1Y6	Q9P1Y6 [1355-1368]	Q9P1Y6 2xPhospho [S1359(100); S1360(100)]	0	1456.58	2.49037e+06	2.60206e+06	2757991		High	Peak Found	High	High	0.0001164	0.0006708	2.95	46.13
FALSE	High	[K].AEAPSSPDVAPAGKEDSPSASGR.[V]	1xPhospho [S17(99.5)]	2.46281e-05	5.92238e-05	1	1	9	Q9P1Y6	Q9P1Y6 [1355-1377]	Q9P1Y6 1xPhospho [S1371(99.5)]	1	2262.99	1.32251e+06	1.45203e+06	1.32615e+06		High	High	High	High	2.136e-05	1.829e-05	4.32	49.55
FALSE	High	[K].AEAPSSPDVAPAGKEDSPSASGR.[V]	2xPhospho [S6(100); S17(99.4)]	1.64336e-07	5.92238e-05	1	1	3	Q9P1Y6	Q9P1Y6 [1355-1377]	Q9P1Y6 2xPhospho [S1360(100); S1371(99.4)]	1	2342.95	2.96925e+06	3.05281e+06	3.02999e+06		High	High	High	High	2.136e-05	1.895e-07	4.87	49.53
FALSE	High	[K].AEASSGDHPTDTEMK.[E]	1xPhospho [S/T]	0.029229	0.00183309	1	1	2	Q02790	Q02790 [427-441]		0	1655.63	145544	228356	55159.8		Peak Found	High	Peak Found	High	0.0008007	0.007726	1.22	29.03
FALSE	High	[K].AEASSPVPYLSPETNPASSTSAVNHNVNLTNVR.[L]	1xPhospho [S/Y/T]	3.16109e-07	5.92238e-05	1	1	3	Q07157	Q07157 [923-955]		0	3503.64	638515	549340	496137		High	High	High	High	2.136e-05	3.443e-07	3.85	105.5
FALSE	High	[K].AEDEALLSEEDDPIDR.[R]	1xPhospho [S8(100)]	0.000211118	0.000145592	1	1	3	Q04721	Q04721 [1771-1786]	Q04721 1xPhospho [S1778(100)]	0	1896.77	1.52238e+06	1.65698e+06	1.49345e+06		High	High	High	High	7.512e-05	0.0001311	4.22	94.02
FALSE	High	[K].AEDEALLSEEDDPIDRRPWTQQHLEAADIR.[R]	1xPhospho [S/T]	0.000399441	0.000145592	1	1	2	Q04721	Q04721 [1771-1800]		1	3598.64	604627	512959	384083		High	High	Peak Found	High	0.0001092	0.000228	3.74	105.61
FALSE	High	[K].AEDEDIVLTPDGTR.[E]	1xPhospho [T9(99.7)]	3.6567e-05	5.92238e-05	1	1	3	Q8TEW0	Q8TEW0 [571-584]	Q8TEW0 1xPhospho [T579(99.7)]	0	1610.69	483652	526904	579975		High	High	High	High	2.136e-05	2.627e-05	4.26	78.28
FALSE	High	[K].AEDGATPSPSNETPK.[K]	1xPhospho [S10(100)]	5.72887e-06	5.92238e-05	1	1	20	P29966	P29966 [138-152]	P29966 1xPhospho [S147(100)]	0	1580.65	1.21547e+08	1.37798e+08	1.58074e+08		High	High	High	High	2.136e-05	4.836e-06	4.76	32.61
FALSE	High	[K].AEDGATPSPSNETPK.[K]	1xDeamidated [N11]; 1xPhospho [S8(99.7)]	8.61777e-05	5.92238e-05	1	1	7	P29966	P29966 [138-152]	P29966 1xPhospho [S145(99.7)]	0	1581.63	2.33392e+06	2.64692e+06	2.20846e+06		High	High	High	High	2.136e-05	5.74e-05	3.78	40.3
FALSE	High	[K].AEDGATPSPSNETPK.[K]	2xPhospho [T6(100); S8(100)]	0.00200864	0.000278918	1	1	4	P29966	P29966 [138-152]	P29966 2xPhospho [T143(100); S145(100)]	0	1660.61	1.3142e+06	1.74083e+06	1.56084e+06		High	High	High	High	0.0001352	0.0008153	2.62	35.86
FALSE	High	[K].AEDGATPSPSNETPKK.[K]	1xPhospho [T13(99.6)]	0.000163841	0.000125813	1	1	6	P29966	P29966 [138-153]	P29966 1xPhospho [T150(99.6)]	1	1708.74	1.92418e+06	2.20725e+06	2.04656e+06		High	High	High	High	5.876e-05	0.0001038	3.53	26.87
FALSE	High	[K].AEDKPSTDLSAPVNGEATSQK.[G]	1xDeamidated [N/Q]; 1xPhospho [S19(99.4)]	0.000297208	0.000145592	1	1	7	Q7Z4V5	Q7Z4V5 [590-610]	Q7Z4V5 1xPhospho [S608(99.4)]	0	2225.98	853830	979215	734162		High	High	High	High	0.0001092	0.0001783	3.53	59.79
FALSE	High	[K].AEDKPSTDLSAPVNGEATSQK.[G]	1xPhospho [S10(97.7)]	0.197318	0.00997212	1	1	1	Q7Z4V5	Q7Z4V5 [590-610]	Q7Z4V5 1xPhospho [S599(97.7)]	0	2225	123928	159822	337904		Peak Found	Peak Found	High	High	0.003381	0.05176	1.16	59.3
FALSE	High	[K].AEDKPSTDLSAPVNGEATSQKGESAEDK.[E]	1xPhospho [S24(100)]	4.72098e-07	5.92238e-05	1	1	6	Q7Z4V5	Q7Z4V5 [590-617]	Q7Z4V5 1xPhospho [S613(100)]	1	2941.29	1.25398e+06	1.12932e+06	1.05415e+06		High	High	High	High	2.136e-05	4.961e-07	4.52	56.46
FALSE	High	[K].AEDKPSTDLSAPVNGEATSQKGESAEDK.[E]	1xDeamidated [N14]; 1xPhospho [S24(100)]	3.47439e-11	5.92238e-05	1	1	12	Q7Z4V5	Q7Z4V5 [590-617]	Q7Z4V5 1xPhospho [S613(100)]	1	2942.28	3.0502e+06	3.19794e+06	3.18669e+06		High	High	High	High	2.136e-05	8.44e-11	6.26	59.05
FALSE	High	[K].AEDKPSTDLSAPVNGEATSQKGESAEDK.[E]	1xDeamidated [N14]; 2xPhospho [S24(100); T/S]	0.000300017	0.000145592	1	1	2	Q7Z4V5	Q7Z4V5 [590-617]	Q7Z4V5 2xPhospho [S613(100); T/S]	1	3022.24		729797	736130		Not Found	High	High	High	0.0001092	0.0001796	3.8	62.82
FALSE	High	[K].AEDMLSEDTDADR.[G]	1xPhospho [S6(100)]	0.000274725	0.000145592	1	1	2	Q9Y3S1	Q9Y3S1 [1257-1269]	Q9Y3S1 1xPhospho [S1262(100)]	0	1547.56	225844	394662	248069		Peak Found	High	High	High	8.854e-05	0.0001664	3.46	61.66
FALSE	High	[K].AEDMLSEDTDADR.[G]	1xOxidation [M4]; 1xPhospho [S6(100)]	0.00403523	0.00040789	1	1	1	Q9Y3S1	Q9Y3S1 [1257-1269]	Q9Y3S1 1xPhospho [S1262(100)]	0	1563.55				No Quan Values	Not Found	Not Found	High	High	0.0001877	0.001456	2.05
FALSE	High	[K].AEDMLSEDTDADRGSDPGTSPPHLSTCGLGTGEESR.[Q]	1xCarbamidomethyl [C27]; 1xPhospho [T/S]	1.5364e-07	5.92238e-05	1	1	4	Q9Y3S1	Q9Y3S1 [1257-1292]		1	3827.56	2.03109e+06	1.73166e+06	1.47197e+06		High	High	High	High	2.136e-05	1.785e-07	5.23	92.33
FALSE	High	[K].AEDMLSEDTDADRGSDPGTSPPHLSTCGLGTGEESR.[Q]	1xCarbamidomethyl [C27]; 1xOxidation [M4]; 1xPhospho [S/T]	9.12911e-07	5.92238e-05	1	1	3	Q9Y3S1	Q9Y3S1 [1257-1292]		1	3843.56	969037	449165	1200073		High	High	High	High	2.136e-05	9.058e-07	5.01	84.62
FALSE	High	[K].AEDMLSEDTDADRGSDPGTSPPHLSTCGLGTGEESR.[Q]	1xCarbamidomethyl [C27]; 2xPhospho [S/T]	0.00105148	0.000145592	1	1	1	Q9Y3S1	Q9Y3S1 [1257-1292]		1	3907.53				No Quan Values	Not Found	High	Not Found	High	0.0001092	0.0004857	2.53
FALSE	High	[K].AEDMLSEDTDADRGSDPGTSPPHLSTCGLGTGEESR.[Q]	1xCarbamidomethyl [C27]; 1xOxidation [M4]; 2xPhospho [T/S]	0.00304036	0.000370922	1	1	1	Q9Y3S1	Q9Y3S1 [1257-1292]		1	3923.53				No Quan Values	Not Found	Not Found	High	High	0.0001575	0.00115	2.88
FALSE	High	[K].AEDSDSEPEPEDNVR.[L]	1xPhospho [S4(100)]	1.89882e-05	5.92238e-05	1	1	3	Q9H0D6	Q9H0D6 [496-510]	Q9H0D6 1xPhospho [S499(100)]	0	1768.65	1.55607e+06	1.63093e+06	1.78985e+06		High	High	High	High	2.136e-05	1.443e-05	3.77	43.04
FALSE	High	[K].AEDSDSEPEPEDNVR.[L]	2xPhospho [S4(100); S6(100)]	0.000163474	0.000125813	1	1	7	Q9H0D6	Q9H0D6 [496-510]	Q9H0D6 2xPhospho [S499(100); S501(100)]	0	1848.62	911872	916333	1.16496e+06		High	High	High	High	5.876e-05	0.0001035	3.34	44.16
FALSE	High	[K].AEEAKDEPPSEGEAEEEEK.[D]	1xPhospho [S10(100)]	9.35815e-06	5.92238e-05	1	1	12	P07196	P07196 [463-481]	P07196 1xPhospho [S472(100)]	1	2182.85	2.27821e+06	2.63468e+06	2678967		High	High	High	High	2.136e-05	7.571e-06	4.89	39.66
FALSE	High	[K].AEEDEILNRSPR.[N]	1xPhospho [S10(100)]	0.000131133	5.92238e-05	1	1	31	P27824	P27824 [574-585]	P27824 1xPhospho [S583(100)]	1	1508.67	4.61588e+08	5.6274e+08	5.00147e+08		High	High	High	High	2.136e-05	8.451e-05	3.15	55.02
FALSE	High	[K].AEEDEILNRSPR.[N]	1xDeamidated [N8]; 1xPhospho [S10(100)]	3.70492e-05	5.92238e-05	1	1	18	P27824	P27824 [574-585]	P27824 1xPhospho [S583(100)]	1	1509.66	1.0792e+08	9.48086e+07	9.6953e+07		High	High	High	High	2.136e-05	2.658e-05	4.13	58.16
FALSE	High	[K].AEEDEILNRSPRNR.[K]	1xDeamidated [N13]; 1xPhospho [S10(100)]	0.000848249	0.000145592	1	1	4	P27824	P27824 [574-587]	P27824 1xPhospho [S583(100)]	2	1779.8	390198	346521	341653		High	High	High	High	0.0001092	0.0004104	2.99	48.81
FALSE	High	[K].AEEDPEAADSGEPQNKRTPDLPEEEYVK.[E]	1xPhospho [T18(100)]	1.36691e-06	5.92238e-05	1	1	2	Q9NYB0	Q9NYB0 [213-240]	Q9NYB0 1xPhospho [T230(100)]	2	3223.4	336596	613161	517067		Peak Found	High	High	High	2.136e-05	1.311e-06	5.27	77.25
FALSE	High	[K].AEEDPEAADSGEPQNKRTPDLPEEEYVK.[E]	1xDeamidated [Q14]; 1xPhospho [T18(100)]	0.000135505	5.92238e-05	1	1	1	Q9NYB0	Q9NYB0 [213-240]	Q9NYB0 1xPhospho [T230(100)]	2	3224.38	514615				High	Not Found	Not Found	High	2.136e-05	8.697e-05	2.79	77.22
FALSE	High	[K].AEEKSPISINVK.[T]	1xPhospho [S5(100)]	9.18434e-06	5.92238e-05	1	1	7	Q9UK58	Q9UK58 [348-359]	Q9UK58 1xPhospho [S352(100)]	1	1394.69	1.0558e+07	1.01074e+07	9804579		High	High	High	High	2.136e-05	7.435e-06	4.51	64
FALSE	High	[K].AEEKSPISINVK.[T]	1xDeamidated [N10]; 1xPhospho [S5(100)]	3.36218e-05	5.92238e-05	1	1	4	Q9UK58	Q9UK58 [348-359]	Q9UK58 1xPhospho [S352(100)]	1	1395.68	1.53449e+06	1.33404e+06	1437495		High	High	High	High	2.136e-05	2.432e-05	4.12	66.41
FALSE	High	[K].AEENAEGGESALGPDGEPIDESSQMSDLPVK.[V]	1xPhospho [S26(100)]	3.04228e-05	5.92238e-05	1	1	1	P51531	P51531 [566-596]	P51531 1xPhospho [S591(100)]	0	3238.36				No Quan Values	Not Found	High	Not Found	High	2.136e-05	2.218e-05	2.8
FALSE	High	[K].AEENTDQASPQEDYAGFER.[L]	1xDeamidated [Q/N]; 1xPhospho [S9(100)]	7.32052e-05	5.92238e-05	1	1	10	Q9NU22	Q9NU22 [4530-4548]	Q9NU22 1xPhospho [S4538(100)]	0	2237.85	1.1896e+06	2.10709e+06	1.40625e+06		High	High	High	High	2.136e-05	4.949e-05	3.32	74.66
FALSE	High	[K].AEENTDQASPQEDYAGFER.[L]	1xPhospho [S9(100)]	7.92578e-06	5.92238e-05	1	1	7	Q9NU22	Q9NU22 [4530-4548]	Q9NU22 1xPhospho [S4538(100)]	0	2236.87	1.17842e+07	1.3779e+07	1.15331e+07		High	High	High	High	2.136e-05	6.505e-06	5.11	73.3
FALSE	High	[K].AEEPPSQLDQDTQVQDMDEGSDDEEEGQK.[V]	1xPhospho [S21(100)]	8.23919e-10	5.92238e-05	1	1	12	Q15459	Q15459 [339-367]	Q15459 1xPhospho [S359(100)]	0	3329.28	9.36257e+07	1.1179e+08	7.16309e+07		High	High	High	High	2.136e-05	1.515e-09	8.02	78.16
FALSE	High	[K].AEEPPSQLDQDTQVQDMDEGSDDEEEGQK.[V]	1xDeamidated [Q]; 1xPhospho [S21(100)]	1.17234e-09	5.92238e-05	1	1	16	Q15459	Q15459 [339-367]	Q15459 1xPhospho [S359(100)]	0	3330.26	2.00573e+07	1.41008e+07	1.00583e+07		High	High	High	High	2.136e-05	2.091e-09	8.43	80.4
FALSE	High	[K].AEEPPSQLDQDTQVQDMDEGSDDEEEGQK.[V]	2xDeamidated [Q]; 1xPhospho [S21(100)]	1.6624e-08	5.92238e-05	1	1	12	Q15459	Q15459 [339-367]	Q15459 1xPhospho [S359(100)]	0	3331.25	1.96097e+06	1.92792e+06	1.51948e+06		High	High	High	High	2.136e-05	2.35e-08	6.46	82.61
FALSE	High	[K].AEEPPSQLDQDTQVQDMDEGSDDEEEGQK.[V]	3xDeamidated [Q13; Q15; Q]; 1xPhospho [S21(100)]	9.84658e-06	5.92238e-05	1	1	4	Q15459	Q15459 [339-367]	Q15459 1xPhospho [S359(100)]	0	3332.23		711091	584406		High	High	High	High	2.136e-05	7.929e-06	3.67	83.61
FALSE	High	[K].AEEPPSQLDQDTQVQDMDEGSDDEEEGQK.[V]	1xOxidation [M17]; 1xPhospho [S21(100)]	5.70184e-11	5.92238e-05	1	1	24	Q15459	Q15459 [339-367]	Q15459 1xPhospho [S359(100)]	0	3345.27	5.11756e+07	2.31055e+07	6.32427e+07		High	High	High	High	2.136e-05	1.327e-10	8.84	66.37
FALSE	High	[K].AEEPPSQLDQDTQVQDMDEGSDDEEEGQK.[V]	1xDeamidated [Q]; 1xOxidation [M17]; 1xPhospho [S21(100)]	1.39278e-09	5.92238e-05	1	1	26	Q15459	Q15459 [339-367]	Q15459 1xPhospho [S359(100)]	0	3346.26	6.73838e+06	4.70982e+06	1.3036e+07		High	High	High	High	2.136e-05	2.446e-09	8.65	68.74
FALSE	High	[K].AEEPPSQLDQDTQVQDMDEGSDDEEEGQK.[V]	2xDeamidated [Q]; 1xOxidation [M17]; 1xPhospho [S21(100)]	3.20646e-08	5.92238e-05	1	1	6	Q15459	Q15459 [339-367]	Q15459 1xPhospho [S359(100)]	0	3347.24	1.83569e+06	1.55033e+06	2.19857e+06		High	High	High	High	2.136e-05	4.278e-08	6.26	70.24
FALSE	High	[K].AEEQQLPPPLSPPSPSTPNHR.[R]	1xPhospho [S14(99.1)]	8.61241e-06	5.92238e-05	1	1	24	Q6WCQ1	Q6WCQ1 [279-299]	Q6WCQ1 1xPhospho [S292(99.1)]	0	2359.11	1.94751e+06	1.75162e+06	2.56832e+06		High	High	High	High	2.136e-05	7.019e-06	3.95	89.64
FALSE	High	[K].AEEQQLPPPLSPPSPSTPNHR.[R]	2xPhospho [S11(100); S14(98.9)]	5.37389e-05	5.92238e-05	1	1	12	Q6WCQ1	Q6WCQ1 [279-299]	Q6WCQ1 2xPhospho [S289(100); S292(98.9)]	0	2439.07	1.6132e+06	1.41884e+06	1.38596e+06		High	High	High	High	2.136e-05	3.728e-05	4.11	89.72
FALSE	High	[K].AEEQQLPPPLSPPSPSTPNHR.[R]	1xDeamidated [Q/N]; 2xPhospho [S11(100); S14(98.8)]	0.00195493	0.000278918	1	1	3	Q6WCQ1	Q6WCQ1 [279-299]	Q6WCQ1 2xPhospho [S289(100); S292(98.8)]	0	2440.06	1.96574e+06	1.46809e+06	2.1945e+06		Peak Found	Peak Found	High	High	0.0001352	0.0007968	3.64	89.59
FALSE	High	[K].AEEQQLPPPLSPPSPSTPNHR.[R]	1xDeamidated [N19]; 1xPhospho [S/T]	0.0512609	0.00273887	1	1	1	Q6WCQ1	Q6WCQ1 [279-299]		0	2360.09	542583		774551		High	Not Found	Peak Found	High	0.001031	0.01283	2.09	88.75
FALSE	High	[K].AEESMGIGSEEKPGTGRDEAEMSPVVER.[K]	1xPhospho [T/S]	3.93475e-05	5.92238e-05	1	1	2	A6NDB9	A6NDB9 [398-425]		1	3057.32		462701			High	High	Not Found	High	2.136e-05	2.807e-05	3.52	77.08
FALSE	High	[K].AEESMGIGSEEKPGTGRDEAEMSPVVER.[K]	1xOxidation [M5]; 1xPhospho [T15(99.3)]	0.0001296	5.92238e-05	1	1	4	A6NDB9	A6NDB9 [398-425]	A6NDB9 1xPhospho [T412(99.3)]	1	3073.31	158567	153920	226925		High	High	High	High	2.136e-05	8.357e-05	3.74	67.18
FALSE	High	[K].AEESMGIGSEEKPGTGRDEAEMSPVVER.[K]	2xOxidation [M5; M22]; 1xPhospho [S23(99.3)]	0.000618973	0.000145592	1	1	1	A6NDB9	A6NDB9 [398-425]	A6NDB9 1xPhospho [S420(99.3)]	1	3089.31	94527.3		181610		Peak Found	Not Found	High	High	0.0001092	0.0003221	2.43	54.21
FALSE	High	[K].AEEVEDETVELDVSDEEMAR.[R]	1xPhospho [S14(100)]	9.84915e-05	5.92238e-05	1	1	3	Q99547	Q99547 [97-116]	Q99547 1xPhospho [S110(100)]	0	2374.95				No Quan Values	Not Found	High	Not Found	High	2.136e-05	6.486e-05	4.66
FALSE	High	[K].AEEVEDETVELDVSDEEMAR.[R]	1xOxidation [M18]; 1xPhospho [S14(100)]	0.000288994	0.000145592	1	1	2	Q99547	Q99547 [97-116]	Q99547 1xPhospho [S110(100)]	0	2390.94	595042	228448	973833		Peak Found	Peak Found	High	High	0.0001056	0.000174	3.43	90.5
FALSE	High	[K].AEFAEYASVDR.[N]	1xPhospho [S8(100)]	7.91519e-05	5.92238e-05	1	1	8	Q9NWQ8	Q9NWQ8 [222-232]	Q9NWQ8 1xPhospho [S229(100)]	0	1337.54	1.86135e+06	1.53892e+06	1.73255e+06		High	High	High	High	2.136e-05	5.32e-05	3.27	67.42
FALSE	High	[K].AEFPSSGSNSVLNTPPTTPESPSSVTVTEGSR.[Q]	1xPhospho [S21(99.4)]	2.57212e-06	5.92238e-05	1	1	3	Q4LE39	Q4LE39 [1009-1040]	Q4LE39 1xPhospho [S1029(99.4)]	0	3299.5	715104	850722	473966		High	High	High	High	2.136e-05	2.334e-06	4.48	102.39
FALSE	High	[K].AEFTSPPSLFK.[T]	1xPhospho [S5(100)]	0.000492443	0.000145592	1	1	16	Q6UN15	Q6UN15 [255-265]	Q6UN15 1xPhospho [S259(100)]	0	1303.6	5.55968e+06	6.07584e+06	5533901		High	High	High	High	0.0001092	0.0002691	2.43	114.69
FALSE	High	[K].AEGEEEMDTGADDQDGDAAQHPEEHSEEQQQSVEEK.[D]	1xPhospho [S32(100)]	8.94985e-09	5.92238e-05	1	1	3	Q9NU22	Q9NU22 [4951-4986]	Q9NU22 1xPhospho [S4982(100)]	0	4064.54	845605	1.17005e+06	697080		High	High	High	High	2.136e-05	1.333e-08	10.07	49.08
FALSE	High	[K].AEGEEEMDTGADDQDGDAAQHPEEHSEEQQQSVEEK.[D]	1xOxidation [M7]; 1xPhospho [S32(100)]	1.42868e-07	5.92238e-05	1	1	2	Q9NU22	Q9NU22 [4951-4986]	Q9NU22 1xPhospho [S4982(100)]	0	4080.53	583531		765296		High	Not Found	High	High	2.136e-05	1.67e-07	6	40.94
FALSE	High	[K].AEGEPQEESPLK.[S]	1xDeamidated [Q6]; 1xPhospho [S9(100)]	0.000502859	0.000145592	1	1	7	Q9NYF8	Q9NYF8 [169-180]	Q9NYF8 1xPhospho [S177(100)]	0	1394.57	8.85525e+06	1.00637e+07	10419688		High	High	High	High	0.0001092	0.000274	2.6	46.68
FALSE	High	[K].AEGEPQEESPLK.[S]	1xPhospho [S9(100)]	0.000755096	0.000145592	1	1	6	Q9NYF8	Q9NYF8 [169-180]	Q9NYF8 1xPhospho [S177(100)]	0	1393.59	7.46303e+07	8.88059e+07	82971760		High	High	High	High	0.0001092	0.0003758	2.6	44.43
FALSE	High	[K].AEKPPLSASSPQQRPPEPETGESAGTSR.[A]	1xPhospho [S/T]	0.000105211	5.92238e-05	1	1	3	Q9Y3Q8	Q9Y3Q8 [181-208]		0	2971.38	693883	613891	703717		High	High	High	High	2.136e-05	6.901e-05	1.99	59.84
FALSE	High	[K].AELASPLNEADGHR.[G]	1xPhospho [S5(100)]	0.000124791	5.92238e-05	1	1	8	Q9BXC9	Q9BXC9 [361-374]	Q9BXC9 1xPhospho [S365(100)]	0	1559.68	903452	1.14465e+06	817409		High	High	High	High	2.136e-05	8.07e-05	3.94	67.78
FALSE	High	[K].AELEEMEEVHPSDEEEEDATK.[A]	1xPhospho [S12(100)]	2.70413e-07	5.92238e-05	1	1	13	P78559	P78559 [656-676]	P78559 1xPhospho [S667(100)]	0	2525.97	1.45594e+07	1.91712e+07	1.23927e+07		High	High	High	High	2.136e-05	2.985e-07	5.78	79.4
FALSE	High	[K].AELEEMEEVHPSDEEEEDATK.[A]	1xOxidation [M6]; 1xPhospho [S12(100)]	5.83963e-07	5.92238e-05	1	1	6	P78559	P78559 [656-676]	P78559 1xPhospho [S667(100)]	0	2541.97	5.74287e+06	2.79694e+06	9495309		High	High	High	High	2.136e-05	6.026e-07	5.44	61.14
FALSE	High	[K].AELLQSDENGIPSSPQK.[V]	1xPhospho [S]	0.00799604	0.000744129	1	1	5	Q14542	Q14542 [239-255]		0	1892.86	360584	771110			High	High	Not Found	High	0.000331	0.002586	2.27	79.51
FALSE	High	[K].AENAEGQTPAIGPDGEPLDETSQMSDLPVK.[V]	1xPhospho [S25(100)]	8.16098e-08	5.92238e-05	1	1	3	P51532	P51532 [589-618]	P51532 1xPhospho [S613(100)]	0	3176.4	3.4987e+06	3.83051e+06	2.75516e+06		High	High	High	High	2.136e-05	1.003e-07	5.59	111.07
FALSE	High	[K].AENAEGQTPAIGPDGEPLDETSQMSDLPVK.[V]	1xDeamidated [Q/N]; 1xPhospho [S25(100)]	2.50387e-06	5.92238e-05	1	1	4	P51532	P51532 [589-618]	P51532 1xPhospho [S613(100)]	0	3177.38	501884	521834	351310		High	High	High	High	2.136e-05	2.273e-06	4.32	112.21
FALSE	High	[K].AENAEGQTPAIGPDGEPLDETSQMSDLPVK.[V]	1xOxidation [M24]; 1xPhospho [S25(100)]	1.0711e-07	5.92238e-05	1	1	4	P51532	P51532 [589-618]	P51532 1xPhospho [S613(100)]	0	3192.39	1.44149e+06	412436	1.973e+06		High	Peak Found	High	High	2.136e-05	1.285e-07	6.25	100.58
FALSE	High	[K].AENAEGQTPAIGPDGEPLDETSQMSDLPVK.[V]	2xPhospho [S25(100); T/S]	2.91028e-08	5.92238e-05	1	1	5	P51532	P51532 [589-618]	P51532 2xPhospho [S613(100); T/S]	0	3256.36	2.46132e+06	3.51209e+06	1.70633e+06		High	High	High	High	2.136e-05	3.909e-08	5.62	112.46
FALSE	High	[K].AENAEGQTPAIGPDGEPLDETSQMSDLPVK.[V]	1xDeamidated [Q23]; 2xPhospho [S25(100); T/S]	4.82431e-06	5.92238e-05	1	1	2	P51532	P51532 [589-618]	P51532 2xPhospho [S613(100); T/S]	0	3257.35				No Quan Values	High	High	Not Found	High	2.136e-05	4.137e-06	5.1
FALSE	High	[K].AENAEGQTPAIGPDGEPLDETSQMSDLPVK.[V]	1xOxidation [M24]; 2xPhospho [S22(99.4); S25(100)]	4.79785e-07	5.92238e-05	1	1	3	P51532	P51532 [589-618]	P51532 2xPhospho [S610(99.4); S613(100)]	0	3272.36	1.3102e+06		1.98716e+06		High	Not Found	High	High	2.136e-05	5.045e-07	4.84	102.58
FALSE	High	[K].AEPASPDSPKGSSETETEPPVALAPGPAPTR.[C]	3xPhospho [S5(100); S8(99); S/T]	3.70492e-05	5.92238e-05	1	1	3	P11474	P11474 [15-45]	P11474 3xPhospho [S19(100); S22(99); S/T]	1	3283.38	1.44046e+06	1.14308e+06	1.20743e+06		High	High	High	High	2.136e-05	2.657e-05	3.23	96.89
FALSE	High	[K].AEPGDEALSPASR.[D]	1xPhospho [S9(100)]	5.6434e-05	5.92238e-05	1	1	3	Q9BYK8	Q9BYK8 [998-1010]	Q9BYK8 1xPhospho [S1006(100)]	0	1379.58	413758	433239	429401		High	High	High	High	2.136e-05	3.904e-05	3.13	48.84
FALSE	High	[K].AEPSEVDMNSPK.[S]	1xOxidation [M8]; 1xPhospho [S10(100)]	0.000457727	0.000145592	1	1	3	Q9NR30	Q9NR30 [62-73]	Q9NR30 1xPhospho [S71(100)]	0	1399.54	585847	318979	822548		High	Peak Found	High	High	0.0001092	0.0002544	2.52	30.44
FALSE	High	[K].AEPSEVDMNSPK.[S]	1xPhospho [S10(100)]	0.000760501	0.000145592	1	1	7	Q9NR30	Q9NR30 [62-73]	Q9NR30 1xPhospho [S71(100)]	0	1383.55	1.41984e+06	1.85421e+06	1.01114e+06		High	High	High	High	0.0001092	0.0003778	2.08	47.31
FALSE	High	[K].AEPYETSQGKGTPR.[G]	1xPhospho [T12(100)]	0.000771468	0.000145592	1	1	3	Q86UE8	Q86UE8 [67-80]	Q86UE8 1xPhospho [T78(100)]	1	1600.7	384231	469649	385543		High	High	High	High	0.0001092	0.0003813	2.47	30.49
FALSE	High	[K].AEQDASIPPGTHEALLQTALSPPPPPTRPVSPPQK.[A]	1xPhospho [T/S]	1.24405e-06	5.92238e-05	1	1	9	Q9UGP5	Q9UGP5 [147-181]		0	3704.87	566669	669665	567376		High	High	High	High	2.136e-05	1.201e-06	5.7	108.26
FALSE	High	[K].AEQDASIPPGTHEALLQTALSPPPPPTRPVSPPQK.[A]	1xDeamidated [Q34]; 1xPhospho [T/S]	0.000347141	0.000145592	1	1	5	Q9UGP5	Q9UGP5 [147-181]		0	3705.85	1.4055e+06	1.8907e+06	2.18092e+06		Peak Found	High	High	High	0.0001092	0.0002034	3.61	108.42
FALSE	High	[K].AEQGSEEEGEGEEEEEEGGESK.[A]	1xDeamidated [Q3]; 1xPhospho [S5(100)]	3.98654e-06	5.92238e-05	1	1	4	Q8NE71	Q8NE71 [224-245]	Q8NE71 1xPhospho [S228(100)]	0	2434.84	966851	1.05655e+06	955857		High	High	High	High	2.136e-05	3.474e-06	5	36.68
FALSE	High	[K].AEQGSEEEGEGEEEEEEGGESK.[A]	1xPhospho [S5(100)]	2.65365e-07	5.92238e-05	1	1	3	Q8NE71	Q8NE71 [224-245]	Q8NE71 1xPhospho [S228(100)]	0	2433.86	2.11535e+07	2.61274e+07	21743176		High	High	High	High	2.136e-05	2.937e-07	6.08	34.68
FALSE	High	[K].AERLSPPAPSGSER.[R]	1xPhospho [S5(100)]	0.0188095	0.00125094	1	1	1	Q9NP71	Q9NP71 [598-611]	Q9NP71 1xPhospho [S602(100)]	1	1533.71	163385	168466	123609		High	Peak Found	Peak Found	High	0.000575	0.005267	2.41	50.85
FALSE	High	[K].AERTSPSSPAPLPHQEATPR.[A]	1xPhospho [T/S]	6.48164e-06	5.92238e-05	1	1	1	P04920	P04920 [166-185]		1	2209.04	527740				High	Not Found	Not Found	High	2.136e-05	5.42e-06	3.05	53.09
FALSE	High	[K].AERTSPSSPAPLPHQEATPR.[A]	2xPhospho [T/S]	2.78133e-05	5.92238e-05	1	1	5	P04920	P04920 [166-185]		1	2289.01	646578	615354	635895		High	High	High	High	2.136e-05	2.045e-05	3.36	54.28
FALSE	High	[K].AESEEMETSQAGSK.[D]	1xPhospho [S3(100)]	1.97608e-05	5.92238e-05	1	1	5	P34932	P34932 [544-557]	P34932 1xPhospho [S546(100)]	0	1563.59	568026	956682	452567		High	High	High	High	2.136e-05	1.499e-05	4.63	30.69
FALSE	High	[K].AESEEMETSQAGSK.[D]	1xDeamidated [Q10]; 1xPhospho [S3(100)]	4.48273e-05	5.92238e-05	1	1	2	P34932	P34932 [544-557]	P34932 1xPhospho [S546(100)]	0	1564.57		266134			Not Found	High	High	High	2.136e-05	3.162e-05	2.84	33.74
FALSE	High	[K].AESEEMETSQAGSK.[D]	1xOxidation [M6]; 1xPhospho [S3(100)]	2.52886e-05	5.92238e-05	1	1	6	P34932	P34932 [544-557]	P34932 1xPhospho [S546(100)]	0	1579.58	404634	177146	562254		High	High	High	High	2.136e-05	1.876e-05	4.1	20.36
FALSE	High	[K].AESEEMETSQAGSK.[D]	1xDeamidated [Q10]; 1xOxidation [M6]; 1xPhospho [S3(100)]	0.000910932	0.000145592	1	1	1	P34932	P34932 [544-557]	P34932 1xPhospho [S546(100)]	0	1580.57	129636	53366.7	206672		Peak Found	High	Peak Found	High	0.0001092	0.0004342	2.04	22.24
FALSE	High	[K].AESPAEKVPEESVLPLVQK.[S]	1xPhospho [S3(100)]	5.37669e-08	5.92238e-05	1	1	7	Q9UKV3	Q9UKV3 [488-506]	Q9UKV3 1xPhospho [S490(100)]	1	2130.07	1.85397e+06	1.89025e+06	1.80439e+06		High	High	High	High	2.136e-05	6.845e-08	6.49	105.18
FALSE	High	[K].AESPAEKVPEESVLPLVQK.[S]	1xDeamidated [Q18]; 1xPhospho [S3(100)]	0.103996	0.00556306	1	1	1	Q9UKV3	Q9UKV3 [488-506]	Q9UKV3 1xPhospho [S490(100)]	1	2131.06	52367.3	54582.5	22026.8		High	Peak Found	Peak Found	High	0.001907	0.02588	1.37	107.77
FALSE	High	[K].AESSDSGAESEEEEAQEEVK.[G]	2xPhospho [S10(98.9); S]	0.00341374	0.00040789	1	1	2	Q5T8D3	Q5T8D3 [191-210]	Q5T8D3 2xPhospho [S200(98.9); S]	0	2299.8	289232	285846	352134		High	Peak Found	High	High	0.0001673	0.001267	3.37	60.69
FALSE	High	[K].AESTESIGSSEK.[T]	1xPhospho [S3(99.6)]	0.000390983	0.000145592	1	1	3	Q9BZI7	Q9BZI7 [407-418]	Q9BZI7 1xPhospho [S409(99.6)]	0	1304.53	248155	220466	195184		High	High	High	High	0.0001092	0.0002239	2.7	30.16
FALSE	High	[K].AETDVEEIYHPVMCTECSTEVAVYDK.[D]	2xCarbamidomethyl [C14; C17]; 1xPhospho [T3(100)]	0.000297907	0.000145592	1	1	1	Q56P03	Q56P03 [246-271]	Q56P03 1xPhospho [T248(100)]	0	3155.29				No Quan Values	High	Not Found	Not Found	High	0.0001092	0.0001786	3.24
FALSE	High	[K].AETEEAAHSVSQEMSVNSPTAQESQR.[N]	1xDeamidated [N17]; 1xPhospho [S18(100)]	0.000120704	5.92238e-05	1	1	1	Q9NUA8	Q9NUA8 [173-198]	Q9NUA8 1xPhospho [S190(100)]	0	2884.19		263181	216118		Not Found	Peak Found	High	High	2.136e-05	7.823e-05	3.67	66.56
FALSE	High	[K].AETEEAAHSVSQEMSVNSPTAQESQR.[N]	1xOxidation [M14]; 1xPhospho [S18(100)]	1.46983e-09	5.92238e-05	1	1	3	Q9NUA8	Q9NUA8 [173-198]	Q9NUA8 1xPhospho [S190(100)]	0	2899.2	560949	203882	587009		High	Peak Found	High	High	2.136e-05	2.567e-09	5.83	48.3
FALSE	High	[K].AETEEAEEPEEDGEEHVCVSASK.[H]	1xCarbamidomethyl [C18]; 1xPhospho [T3(100)]	4.13284e-09	5.92238e-05	1	1	3	P46821	P46821 [946-968]	P46821 1xPhospho [T948(100)]	0	2641.01	2.6812e+06	2.03559e+06	1.72085e+06		High	High	High	High	2.136e-05	6.601e-09	6.17	60.65
FALSE	High	[K].AETEEAEEPEEDGEEHVCVSASKHSPTEDEESAK.[A]	1xCarbamidomethyl [C18]; 1xPhospho [S/T]	2.33377e-08	5.92238e-05	1	1	2	P46821	P46821 [946-979]		1	3851.52	1.13217e+06	1.06355e+06	859747		Peak Found	High	High	High	2.136e-05	3.196e-08	5.1	55.52
FALSE	High	[K].AETPTAAEDDNEGDK.[K]	1xPhospho [T3(100)]	0.000200343	0.000145592	1	1	2	O60841	O60841 [299-313]	O60841 1xPhospho [T301(100)]	0	1642.61	93213.8	124424	119486		High	High	Peak Found	High	7.512e-05	0.0001248	2.51	29.7
FALSE	High	[K].AETPTESVSEPEVATK.[Q]	1xPhospho [T3(100)]	9.75286e-05	5.92238e-05	1	1	6	P18858	P18858 [193-208]	P18858 1xPhospho [T195(100)]	0	1754.77	2.10275e+06	1.80435e+06	1.99817e+06		High	High	High	High	2.136e-05	6.435e-05	3.81	63.17
FALSE	High	[K].AETPTESVSEPEVATK.[Q]	2xPhospho [T3(100); S9(99.4)]	0.00209242	0.000278918	1	1	3	P18858	P18858 [193-208]	P18858 2xPhospho [T195(100); S201(99.4)]	0	1834.74	193386	168342	205649		High	Peak Found	High	High	0.0001352	0.0008436	2.74	62.76
FALSE	High	[K].AETSEGSGSAPAVPEASASPK.[Q]	1xPhospho [S19(100)]	2.33826e-07	5.92238e-05	1	1	4	P51608	P51608 [62-82]	P51608 1xPhospho [S80(100)]	0	2009.87	3.64975e+06	2.94768e+06	2.4972e+06		High	High	High	High	2.136e-05	2.618e-07	3.6	55.72
FALSE	High	[K].AEVPGATGGDSPHLQPAEPPGEPR.[R]	1xPhospho [S11(100)]	2.0029e-06	5.92238e-05	1	1	11	Q9P2K5	Q9P2K5 [7-30]	Q9P2K5 1xPhospho [S17(100)]	0	2446.1	1.64111e+07	9.17958e+06	1.5671e+07		High	High	High	High	2.136e-05	1.854e-06	3.9	78.78
FALSE	High	[K].AEVPGATGGDSPHLQPAEPPGEPR.[R]	1xDeamidated [Q15]; 1xPhospho [S11(100)]	5.34782e-08	5.92238e-05	1	1	11	Q9P2K5	Q9P2K5 [7-30]	Q9P2K5 1xPhospho [S17(100)]	0	2447.09	9.9146e+06	8.6934e+06	1.05244e+07		High	High	High	High	2.136e-05	6.822e-08	5.45	81.7
FALSE	High	[K].AEVYGSENESER.[N]	1xPhospho [S6(100)]	0.000244481	0.000145592	1	1	1	Q9BVS4	Q9BVS4 [345-356]	Q9BVS4 1xPhospho [S350(100)]	0	1449.55	5.09591e+06	5.92501e+06	5.82833e+06		High	Peak Found	Peak Found	High	8.854e-05	0.0001499	2.77	35.31
FALSE	High	[K].AFEEDIETPPTR.[N]	1xPhospho [T8(100)]	0.0839357	0.0047256	1	1	5	Q9P2D1	Q9P2D1 [2544-2555]	Q9P2D1 1xPhospho [T2551(100)]	0	1484.63	235214	216098	244358		High	High	High	High	0.001632	0.02074	1.68	76.14
FALSE	High	[K].AFGGEEVILKGSPEEK.[V]	1xPhospho [S12(100)]	0.14465	0.00749853	1	1	1	Q5VUA4	Q5VUA4 [1409-1424]	Q5VUA4 1xPhospho [S1420(100)]	1	1769.84	108240	93428.8	116622		Peak Found	Peak Found	High	High	0.002584	0.03682	1.52	84.51
FALSE	High	[K].AFGPGLQGGSAGSPAR.[F]	1xPhospho [S13(100)]	1.1843e-05	5.92238e-05	1	1	7	P21333	P21333 [1072-1087]	P21333 1xPhospho [S1084(100)]	0	1509.68	2.18479e+06	2.0953e+06	2381418		High	High	High	High	2.136e-05	9.381e-06	5.02	69.12
FALSE	High	[K].AFGSGIDIKPGTPPIAGR.[S]	1xPhospho [T12(100)]	0.000739195	0.000145592	1	1	1	Q9Y520	Q9Y520 [2662-2679]	Q9Y520 1xPhospho [T2673(100)]	0	1833.93				No Quan Values	High	Not Found	Not Found	High	0.0001092	0.0003698	1.97
FALSE	High	[K].AFHKPPPTSPK.[S]	1xPhospho [T/S]	0.0881459	0.00491009	1	1	2	Q6IPM2	Q6IPM2 [34-44]		0	1286.63	135555	140168	111935		High	Peak Found	High	High	0.001699	0.02182	0.96	26.69
FALSE	High	[K].AFLAELEQNSPK.[I]	1xPhospho [S10(100)]	0.000398369	0.000145592	1	1	4	Q9UPN3	Q9UPN3 [4512-4523]	Q9UPN3 1xPhospho [S4521(100)]	0	1426.66	332370	422093	450381		High	High	High	High	0.0001092	0.0002276	2.87	98.77
FALSE	High	[K].AFMESPK.[Q]	1xPhospho [S5(100)]	0.0101156	0.000773252	1	1	3	P46013	P46013 [1675-1681]	P46013 1xPhospho [S1679(100)]	0	889.353	662788	907126	405886		High	High	High	High	0.0004197	0.003147	1.61	50.48
FALSE	High	[K].AFMESPK.[Q]	1xOxidation [M3]; 1xPhospho [S5(100)]	0.066056	0.00356722	1	1	2	P46013	P46013 [1675-1681]	P46013 1xPhospho [S1679(100)]	0	905.347	206374	106314	321724		High	Peak Found	High	High	0.001285	0.01632	1.55	29.35
FALSE	High	[K].AFTDEETEAQTGEGSWPRSPSK.[S]	1xPhospho [S19(98.7)]	0.00017713	0.000125813	1	1	1	Q09019	Q09019 [634-655]	Q09019 1xPhospho [S652(98.7)]	1	2490.05	373111	260144	298342		Peak Found	Peak Found	High	High	5.876e-05	0.0001114	2.87	75.86
FALSE	High	[K].AFTTKSGLNVHQR.[K]	2xDeamidated [N9; Q12]; 1xPhospho [T/S]	0.0803339	0.00434953	1	1	3	Q8N8J6	Q8N8J6 [688-700]		1	1540.72		400798	352439		High	High	High	High	0.001525	0.01983	1.29	63.57
FALSE	High	[K].AFWMAIGGDRDEIEGLSSDEEH.[-]	1xOxidation [M4]; 1xPhospho [S17(99.4)]	1.11663e-05	5.92238e-05	1	1	7	Q6PD74	Q6PD74 [294-315]	Q6PD74 1xPhospho [S310(99.4)]	1	2560.03	1.28699e+06	184385	1.65273e+06		High	Peak Found	High	High	2.136e-05	8.891e-06	4.71	114.61
FALSE	High	[K].AFWMAIGGDRDEIEGLSSDEEH.[-]	2xPhospho [S17(100); S18(100)]	1.06141e-06	5.92238e-05	1	1	3	Q6PD74	Q6PD74 [294-315]	Q6PD74 2xPhospho [S310(100); S311(100)]	1	2624	8.80744e+06	1.36311e+07	8662833		High	High	High	High	2.136e-05	1.041e-06	6.91	122.26
FALSE	High	[K].AFWMAIGGDRDEIEGLSSDEEH.[-]	1xOxidation [M4]; 2xPhospho [S17(100); S18(100)]	2.14799e-06	5.92238e-05	1	1	20	Q6PD74	Q6PD74 [294-315]	Q6PD74 2xPhospho [S310(100); S311(100)]	1	2640	1.46445e+07	8.09787e+06	20146636		High	High	High	High	2.136e-05	1.976e-06	6.54	117.97
FALSE	High	[K].AFYGSEEDEAK.[G]	1xPhospho [S5(100)]	0.00284406	0.000324646	1	1	4	Q13367	Q13367 [268-278]	Q13367 1xPhospho [S272(100)]	0	1325.49	1.70484e+06	1.69463e+06	1.43383e+06		High	High	High	High	0.0001461	0.001088	2.12	53.32
FALSE	High	[K].AGASGQPPSGPPGTGNEYGVSPR.[L]	1xPhospho [S21(100)]	0.000371931	0.000145592	1	1	4	Q9P266	Q9P266 [380-402]	Q9P266 1xPhospho [S400(100)]	0	2219.97	190483	164626	197463		High	High	High	High	0.0001092	0.0002153	2.62	67.38
FALSE	High	[K].AGDNIPEEQPVASTPTTVSDGENK.[K]	1xPhospho [S19(100)]	1.50884e-08	5.92238e-05	1	1	5	Q9Y320	Q9Y320 [270-293]	Q9Y320 1xPhospho [S288(100)]	0	2536.11	2.19693e+06	1.91683e+06	1.72294e+06		High	High	High	High	2.136e-05	2.151e-08	6.5	75.54
FALSE	High	[K].AGDNIPEEQPVASTPTTVSDGENKK.[D]	1xPhospho [S19(100)]	4.13759e-07	5.92238e-05	1	1	6	Q9Y320	Q9Y320 [270-294]	Q9Y320 1xPhospho [S288(100)]	1	2664.2	1.21781e+07	1.07676e+07	1.21237e+07		High	High	High	High	2.136e-05	4.409e-07	5.65	69.48
FALSE	High	[K].AGDNIPEEQPVASTPTTVSDGENKK.[D]	1xDeamidated [Q/N]; 1xPhospho [S19(100)]	2.586e-06	5.92238e-05	1	1	6	Q9Y320	Q9Y320 [270-294]	Q9Y320 1xPhospho [S288(100)]	1	2665.19	1.06057e+06	1.81207e+06	2.13835e+06		High	High	High	High	2.136e-05	2.343e-06	5.24	70.35
FALSE	High	[K].AGEAPTENPAPPTQQSSAE.[-]	1xPhospho [S17(98.1)]	0.00803929	0.000744129	1	1	3	P16989	P16989 [354-372]	P16989 1xPhospho [S370(98.1)]	0	1961.81	1.05348e+06	1.07322e+06	1.03086e+06		Peak Found	High	High	High	0.000331	0.0026	2.69	52.82
FALSE	High	[K].AGEQQLSEPEDMEMEAGDTDDPPR.[I]	1xDeamidated [Q]; 1xPhospho [S7(100)]	4.44951e-07	5.92238e-05	1	1	9	Q93009	Q93009 [12-35]	Q93009 1xPhospho [S18(100)]	0	2728.03	1.82283e+06	3.4447e+06	810043		High	High	High	High	2.136e-05	4.705e-07	5.15	91.56
FALSE	High	[K].AGEQQLSEPEDMEMEAGDTDDPPR.[I]	1xPhospho [S7(100)]	1.04546e-07	5.92238e-05	1	1	9	Q93009	Q93009 [12-35]	Q93009 1xPhospho [S18(100)]	0	2727.04	1.28439e+07	1.65212e+07	7827624		High	High	High	High	2.136e-05	1.255e-07	4.42	89.4
FALSE	High	[K].AGEQQLSEPEDMEMEAGDTDDPPR.[I]	1xOxidation [M]; 1xPhospho [S7(100)]	2.41135e-06	5.92238e-05	1	1	29	Q93009	Q93009 [12-35]	Q93009 1xPhospho [S18(100)]	0	2743.04	1.32346e+07	6.74096e+06	1.51034e+07		High	High	High	High	2.136e-05	2.197e-06	4.43	83.44
FALSE	High	[K].AGEQQLSEPEDMEMEAGDTDDPPR.[I]	1xDeamidated [Q]; 1xOxidation [M]; 1xPhospho [S7(100)]	5.65249e-06	5.92238e-05	1	1	16	Q93009	Q93009 [12-35]	Q93009 1xPhospho [S18(100)]	0	2744.02	958048	976432	1.05163e+06		High	High	High	High	2.136e-05	4.783e-06	4.24	75.71
FALSE	High	[K].AGEQQLSEPEDMEMEAGDTDDPPR.[I]	1xDeamidated [Q]; 2xOxidation [M12; M14]; 1xPhospho [S7(100)]	1.71162e-05	5.92238e-05	1	1	7	Q93009	Q93009 [12-35]	Q93009 1xPhospho [S18(100)]	0	2760.02	557803	350091	1.12029e+06		High	High	High	High	2.136e-05	1.314e-05	5.17	65.18
FALSE	High	[K].AGEQQLSEPEDMEMEAGDTDDPPR.[I]	2xOxidation [M12; M14]; 1xPhospho [S7(100)]	2.20655e-06	5.92238e-05	1	1	7	Q93009	Q93009 [12-35]	Q93009 1xPhospho [S18(100)]	0	2759.03	6.06646e+06	3.49689e+06	8668943		High	High	High	High	2.136e-05	2.025e-06	4.47	62.53
FALSE	High	[K].AGEQQLSEPEDMEMEAGDTDDPPR.[I]	2xDeamidated [Q4; Q5]; 1xOxidation [M12]; 1xPhospho [S7(100)]	0.00021204	0.000145592	1	1	1	Q93009	Q93009 [12-35]	Q93009 1xPhospho [S18(100)]	0	2745.01				No Quan Values	Not Found	Not Found	High	High	7.512e-05	0.0001317	2.96
FALSE	High	[K].AGGGATPVSSPSR.[S]	1xPhospho [S/T]	0.0152869	0.00105177	1	1	1	Q9Y4B5	Q9Y4B5 [1670-1682]		0	1223.54	85210.5	95637	110110		Peak Found	Peak Found	High	High	0.0005206	0.004444	1.71	29.41
FALSE	High	[K].AGGKPSQSPSQEAAGEAVLGAK.[T]	1xPhospho [S8(99.2)]	5.27771e-05	5.92238e-05	1	1	2	P00519	P00519 [910-931]	P00519 1xPhospho [S917(99.2)]	0	2120	525130	409139	479498		Peak Found	Peak Found	High	High	2.136e-05	3.667e-05	4.11	65.37
FALSE	High	[K].AGGSAALSPSK.[K]	1xPhospho [S8(100)]	3.24923e-05	5.92238e-05	1	1	4	Q92522	Q92522 [24-34]	Q92522 1xPhospho [S31(100)]	0	1025.47	2.57066e+06	2.92407e+06	2.8992e+06		High	High	High	High	2.136e-05	2.359e-05	3.86	28.23
FALSE	High	[K].AGGSPASYHGSPEASLCPQHR.[T]	1xCarbamidomethyl [C17]; 1xPhospho [S4(99.9)]	0.136778	0.00710422	1	1	1	O95208	O95208 [189-209]	O95208 1xPhospho [S192(99.9)]	0	2245.94		359637	247824		Not Found	Peak Found	High	High	0.002442	0.03465	1.44	56.48
FALSE	High	[K].AGGSVESLR.[S]	1xPhospho [S4(100)]	0.0016876	0.000189632	1	1	3	O94885	O94885 [504-512]	O94885 1xPhospho [S507(100)]	0	955.424	765886	711610	726426		High	High	High	High	0.0001164	0.0007065	2.4	41.54
FALSE	High	[K].AGGTALLPGPPAPSPLPATPLSAK.[E]	1xPhospho [T19(100)]	0.016473	0.00125094	1	1	1	Q6ZSZ5	Q6ZSZ5 [1327-1350]	Q6ZSZ5 1xPhospho [T1345(100)]	0	2261.19			63883.1		Not Found	Not Found	High	High	0.000571	0.004716	1.71	121.53
FALSE	High	[K].AGHSDSDSGAELGPHPGGGAVYK.[A]	1xPhospho [S4(100)]	4.28846e-08	5.92238e-05	1	1	8	P57073	P57073 [181-203]	P57073 1xPhospho [S184(100)]	0	2245.95	1.04906e+06	309465	272459		High	High	High	High	2.136e-05	5.567e-08	5.74	55.03
FALSE	High	[K].AGHSDSDSGAELGPHPGGGAVYK.[A]	3xPhospho [S4(100); S6(100); S8(100)]	0.000304303	0.000145592	1	1	9	P57073	P57073 [181-203]	P57073 3xPhospho [S184(100); S186(100); S188(100)]	0	2405.88	670289	705933	729692		High	High	High	High	0.0001092	0.0001819	2.17	66.42
FALSE	High	[K].AGHSDSDSGAELGPHPGGGAVYK.[A]	2xPhospho [S4(100); S6(99)]	0.000396237	0.000145592	1	1	5	P57073	P57073 [181-203]	P57073 2xPhospho [S184(100); S186(99)]	0	2325.92	678743	598140	649880		High	High	High	High	0.0001092	0.0002264	2.24	62.27
FALSE	High	[K].AGIPQHHPPMAQNLQYPDDSDDEK.[K]	1xPhospho [S20(100)]	7.99297e-09	5.92238e-05	1	1	8	Q15223	Q15223 [403-426]	Q15223 1xPhospho [S422(100)]	0	2783.18	4.55888e+06	4.25015e+06	3.47335e+06		High	High	High	High	2.136e-05	1.204e-08	7.33	75.51
FALSE	High	[K].AGIPQHHPPMAQNLQYPDDSDDEK.[K]	1xOxidation [M10]; 1xPhospho [S20(100)]	4.84979e-07	5.92238e-05	1	1	4	Q15223	Q15223 [403-426]	Q15223 1xPhospho [S422(100)]	0	2799.17				No Quan Values	High	High	High	High	2.136e-05	5.093e-07	5.49
FALSE	High	[K].AGIPQHHPPMAQNLQYPDDSDDEK.[K]	1xDeamidated [Q15]; 1xPhospho [S20(100)]	0.0118972	0.000807509	1	1	1	Q15223	Q15223 [403-426]	Q15223 1xPhospho [S422(100)]	0	2784.16				No Quan Values	High	Not Found	Not Found	High	0.0004371	0.003601	2.77
FALSE	High	[K].AGIYSKPGGYCLFIQK.[L]	1xCarbamidomethyl [C11]; 1xDeamidated [Q15]; 1xPhospho [S5(99.4)]	0.0609818	0.00322929	1	1	1	Q9H0R5	Q9H0R5 [422-437]	Q9H0R5 1xPhospho [S426(99.4)]	0	1882.88				No Quan Values	High	Not Found	Not Found	High	0.001179	0.01512	1.42
FALSE	High	[K].AGLASPEEEDAVGK.[E]	1xPhospho [S5(100)]	2.02391e-05	5.92238e-05	1	1	5	Q9UNS1	Q9UNS1 [1145-1158]	Q9UNS1 1xPhospho [S1149(100)]	0	1452.63	2.39757e+06	2.28067e+06	2206996		High	High	High	High	2.136e-05	1.53e-05	3.35	63.33
FALSE	High	[K].AGLASPEEEDAVGKEPLK.[A]	1xPhospho [S5(100)]	0.00171762	0.000189632	1	1	1	Q9UNS1	Q9UNS1 [1145-1162]	Q9UNS1 1xPhospho [S1149(100)]	1	1919.9	6.12318e+06	5.66537e+06	6.23801e+06		Peak Found	Peak Found	High	High	0.0001164	0.0007172	1.79	79.21
FALSE	High	[K].AGLESGAEPGDGDSDTTK.[K]	1xPhospho [S14(99.7)]	3.32698e-07	5.92238e-05	1	1	25	O60832	O60832 [481-498]	O60832 1xPhospho [S494(99.7)]	0	1786.7	7.33665e+07	8.15626e+07	8.32762e+07		High	High	High	High	2.136e-05	3.61e-07	6.73	44.21
FALSE	High	[K].AGLESGAEPGDGDSDTTK.[K]	2xPhospho [S5(100); S14(100)]	3.06642e-05	5.92238e-05	1	1	6	O60832	O60832 [481-498]	O60832 2xPhospho [S485(100); S494(100)]	0	1866.67	706428	774574	915726		Peak Found	High	High	High	2.136e-05	2.236e-05	3.38	48.5
FALSE	High	[K].AGLESGAEPGDGDSDTTKK.[K]	1xPhospho [S5(100)]	1.91337e-06	5.92238e-05	1	1	10	O60832	O60832 [481-499]	O60832 1xPhospho [S485(100)]	1	1914.8	6.17576e+06	4.58857e+06	3.60434e+06		High	High	High	High	2.136e-05	1.782e-06	4.86	37.61
FALSE	High	[K].AGLQMKSPEK.[K]	1xPhospho [S7(100)]	0.000330313	0.000145592	1	1	3	Q9BRQ0	Q9BRQ0 [34-43]	Q9BRQ0 1xPhospho [S40(100)]	1	1168.54	459945	682908	371821		High	High	High	High	0.0001092	0.0001951	3.23	38.68
FALSE	High	[K].AGLQMKSPEK.[K]	1xOxidation [M5]; 1xPhospho [S7(100)]	0.0057901	0.000485698	1	1	1	Q9BRQ0	Q9BRQ0 [34-43]	Q9BRQ0 1xPhospho [S40(100)]	1	1184.54	210355	106821	324639		High	Peak Found	Peak Found	High	0.0002365	0.001977	2.2	21.37
FALSE	High	[K].AGLSPAEPLLSR.[A]	1xPhospho [S4(100)]	0.000826601	0.000145592	1	1	2	O95402	O95402 [358-369]	O95402 1xPhospho [S361(100)]	0	1290.65	936812	1.04641e+06	867375		Peak Found	High	High	High	0.0001092	0.000403	2.8	99.11
FALSE	High	[K].AGLSPANCQSDR.[V]	1xCarbamidomethyl [C8]; 1xDeamidated [Q9]; 1xPhospho [S4(100)]	0.000326292	0.000145592	1	1	3	Q14692	Q14692 [549-560]	Q14692 1xPhospho [S552(100)]	0	1356.52	693355	739677	749787		High	High	High	High	0.0001092	0.0001929	2.98	42.17
FALSE	High	[K].AGLSPANCQSDR.[V]	1xCarbamidomethyl [C8]; 1xPhospho [S4(100)]	0.000339417	0.000145592	1	1	4	Q14692	Q14692 [549-560]	Q14692 1xPhospho [S552(100)]	0	1355.54	2.39117e+06	2.55103e+06	2.44226e+06		High	High	High	High	0.0001092	0.0001994	3.43	37.29
FALSE	High	[K].AGMSSNQSISSPVLDAVPR.[T]	1xPhospho [S11(100)]	4.34489e-05	5.92238e-05	1	1	6	Q9UQ35	Q9UQ35 [1394-1412]	Q9UQ35 1xPhospho [S1404(100)]	0	1995.92	2.60341e+07	3.24564e+07	16528697		High	High	High	High	2.136e-05	3.071e-05	4.06	105.54
FALSE	High	[K].AGMSSNQSISSPVLDAVPR.[T]	1xDeamidated [Q/N]; 1xPhospho [S11(100)]	7.08359e-05	5.92238e-05	1	1	5	Q9UQ35	Q9UQ35 [1394-1412]	Q9UQ35 1xPhospho [S1404(100)]	0	1996.9	3.39735e+06	4.31251e+06	2314728		High	High	High	High	2.136e-05	4.806e-05	3.65	107.69
FALSE	High	[K].AGMSSNQSISSPVLDAVPR.[T]	1xOxidation [M3]; 1xPhospho [S11(99.4)]	3.08262e-05	5.92238e-05	1	1	5	Q9UQ35	Q9UQ35 [1394-1412]	Q9UQ35 1xPhospho [S1404(99.4)]	0	2011.92	1.0867e+07	1.95464e+07	13246295		High	High	High	High	2.136e-05	2.246e-05	4.13	99.93
FALSE	High	[K].AGMSSNQSISSPVLDAVPR.[T]	1xDeamidated [N/Q]; 1xOxidation [M3]; 1xPhospho [S11(98.7)]	7.39488e-05	5.92238e-05	1	1	4	Q9UQ35	Q9UQ35 [1394-1412]	Q9UQ35 1xPhospho [S1404(98.7)]	0	2012.9	2.30734e+06	1.25892e+06	2.81039e+06		High	High	High	High	2.136e-05	4.991e-05	3.87	102.21
FALSE	High	[K].AGMSSNQSISSPVLDAVPR.[T]	1xOxidation [M3]; 2xPhospho [S8(98.4); S11(99.2)]	0.000179101	0.000125813	1	1	2	Q9UQ35	Q9UQ35 [1394-1412]	Q9UQ35 2xPhospho [S1401(98.4); S1404(99.2)]	0	2091.88	553509	201778	608423		High	Peak Found	High	High	5.876e-05	0.0001127	3.82	102.45
FALSE	High	[K].AGMSSNQSISSPVLDAVPR.[T]	2xPhospho [S8(98.5); S11(99.3)]	0.000436151	0.000145592	1	1	4	Q9UQ35	Q9UQ35 [1394-1412]	Q9UQ35 2xPhospho [S1401(98.5); S1404(99.3)]	0	2075.89	1.27482e+06	1.44933e+06	626841		High	High	High	High	0.0001092	0.0002447	3.38	108.35
FALSE	High	[K].AGMSSNQSISSPVLDAVPRTPSR.[E]	1xDeamidated [Q7]; 1xOxidation [M3]; 1xPhospho [T20(100)]	5.79072e-06	5.92238e-05	1	1	2	Q9UQ35	Q9UQ35 [1394-1416]	Q9UQ35 1xPhospho [T1413(100)]	1	2454.13	76950.1	35195.5	148971		Peak Found	High	High	High	2.136e-05	4.891e-06	4.35	92.39
FALSE	High	[K].AGMSSNQSISSPVLDAVPRTPSR.[E]	2xPhospho [S11(99.4); T20(99.4)]	1.63454e-07	5.92238e-05	1	1	3	Q9UQ35	Q9UQ35 [1394-1416]	Q9UQ35 2xPhospho [S1404(99.4); T1413(99.4)]	1	2517.12	7.5772e+06	9.50408e+06	5.50548e+06		High	High	High	High	2.136e-05	1.889e-07	8.22	97.96
FALSE	High	[K].AGMSSNQSISSPVLDAVPRTPSR.[E]	1xDeamidated [Q7]; 2xPhospho [T20(99.4); S]	2.44332e-05	5.92238e-05	1	1	2	Q9UQ35	Q9UQ35 [1394-1416]	Q9UQ35 2xPhospho [T1413(99.4); S]	1	2518.1				No Quan Values	High	High	Not Found	High	2.136e-05	1.819e-05	5.34
FALSE	High	[K].AGMSSNQSISSPVLDAVPRTPSR.[E]	1xOxidation [M3]; 2xPhospho [S11(99.5); T20(99.5)]	3.16109e-07	5.92238e-05	1	1	4	Q9UQ35	Q9UQ35 [1394-1416]	Q9UQ35 2xPhospho [S1404(99.5); T1413(99.5)]	1	2533.12	5.51412e+06	2.91313e+06	8.2515e+06		High	Peak Found	High	High	2.136e-05	3.445e-07	6.69	92.69
FALSE	High	[K].AGMSSNQSISSPVLDAVPRTPSR.[E]	1xOxidation [M3]; 1xPhospho [T20(99.7)]	1.67914e-07	5.92238e-05	1	1	5	Q9UQ35	Q9UQ35 [1394-1416]	Q9UQ35 1xPhospho [T1413(99.7)]	1	2453.15	1.58352e+06	889332	2.57154e+06		High	High	High	High	2.136e-05	1.935e-07	5.07	90.52
FALSE	High	[K].AGMSSNQSISSPVLDAVPRTPSR.[E]	1xDeamidated [Q7]; 1xOxidation [M3]; 2xPhospho [S11(99.4); T20(99.4)]	3.0716e-06	5.92238e-05	1	1	2	Q9UQ35	Q9UQ35 [1394-1416]	Q9UQ35 2xPhospho [S1404(99.4); T1413(99.4)]	1	2534.1	7.87782e+06	3.40746e+06	585245		High	Peak Found	High	High	2.136e-05	2.743e-06	5.15	92.63
FALSE	High	[K].AGMSSNQSISSPVLDAVPRTPSR.[E]	1xPhospho [T20(99.7)]	4.98629e-08	5.92238e-05	1	1	8	Q9UQ35	Q9UQ35 [1394-1416]	Q9UQ35 1xPhospho [T1413(99.7)]	1	2437.15	2.48246e+06	3.50778e+06	2.37123e+06		High	High	High	High	2.136e-05	6.392e-08	5.29	95.62
FALSE	High	[K].AGMSSNQSISSPVLDAVPRTPSR.[E]	1xDeamidated [N6]; 1xPhospho [T20(99.6)]	0.000182697	0.000125813	1	1	2	Q9UQ35	Q9UQ35 [1394-1416]	Q9UQ35 1xPhospho [T1413(99.6)]	1	2438.14	120053	198431			High	High	Not Found	High	5.876e-05	0.0001147	3.06	97.57
FALSE	High	[K].AGMSSNQSISSPVLDAVPRTPSRER.[S]	2xPhospho [T20(100); S22(100)]	8.0759e-06	5.92238e-05	1	1	2	Q9UQ35	Q9UQ35 [1394-1418]	Q9UQ35 2xPhospho [T1413(100); S1415(100)]	2	2802.26	2.55491e+06	3.98971e+06	1.90372e+06		High	High	Peak Found	High	2.136e-05	6.612e-06	6.58	92.91
FALSE	High	[K].AGMSSNQSISSPVLDAVPRTPSRER.[S]	1xDeamidated [Q7]; 2xPhospho [T20(100); S22(100)]	6.00207e-05	5.92238e-05	1	1	1	Q9UQ35	Q9UQ35 [1394-1418]	Q9UQ35 2xPhospho [T1413(100); S1415(100)]	2	2803.25				No Quan Values	Not Found	Not Found	High	High	2.136e-05	4.127e-05	5.77
FALSE	High	[K].AGMSSNQSISSPVLDAVPRTPSRER.[S]	3xPhospho [T20(100); S22(100); S]	4.16167e-06	5.92238e-05	1	1	3	Q9UQ35	Q9UQ35 [1394-1418]	Q9UQ35 3xPhospho [T1413(100); S1415(100); S]	2	2882.23	2.36803e+06	2.85933e+06	1625312		High	High	High	High	2.136e-05	3.62e-06	7.54	94.74
FALSE	High	[K].AGMSSNQSISSPVLDAVPRTPSRER.[S]	1xOxidation [M3]; 3xPhospho [T20(100); S22(100); S]	7.32115e-07	5.92238e-05	1	1	2	Q9UQ35	Q9UQ35 [1394-1418]	Q9UQ35 3xPhospho [T1413(100); S1415(100); S]	2	2898.23	1.40857e+06	534649	2.17841e+06		High	Peak Found	High	High	2.136e-05	7.414e-07	7.66	89.2
FALSE	High	[K].AGMSSNQSISSPVLDAVPRTPSRER.[S]	1xOxidation [M3]; 2xPhospho [T20(100); S22(100)]	0.0001602	0.000125813	1	1	2	Q9UQ35	Q9UQ35 [1394-1418]	Q9UQ35 2xPhospho [T1413(100); S1415(100)]	2	2818.26	1.10697e+06	656599	1.44859e+06		High	Peak Found	High	High	5.876e-05	0.0001015	4.94	87.47
FALSE	High	[K].AGNSDSEEDDANGRVELILEPK.[D]	1xDeamidated [N12]; 1xPhospho [S4(100)]	8.68239e-05	5.92238e-05	2	2	3	Q9Y4E1; Q641Q2	Q9Y4E1 [155-176]; Q641Q2 [155-176]	Q9Y4E1 1xPhospho [S158(100)]; Q641Q2 1xPhospho [S158(100)]	1	2439.06	499398	527860	532389	Shared	High	High	High	High	2.136e-05	5.783e-05	2.81	100.25
FALSE	High	[K].AGNSDSEEDDANGRVELILEPK.[D]	2xPhospho [S4(100); S6(100)]	6.34956e-05	5.92238e-05	2	2	13	Q9Y4E1; Q641Q2	Q9Y4E1 [155-176]; Q641Q2 [155-176]	Q9Y4E1 2xPhospho [S158(100); S160(100)]; Q641Q2 2xPhospho [S158(100); S160(100)]	1	2518.04	5.66588e+06	5.59731e+06	5.30762e+06	Shared	High	High	High	High	2.136e-05	4.346e-05	3.88	105.04
FALSE	High	[K].AGNSDSEEDDANGRVELILEPK.[D]	1xDeamidated [N12]; 2xPhospho [S4(100); S6(100)]	1.52222e-05	5.92238e-05	2	2	20	Q9Y4E1; Q641Q2	Q9Y4E1 [155-176]; Q641Q2 [155-176]	Q9Y4E1 2xPhospho [S158(100); S160(100)]; Q641Q2 2xPhospho [S158(100); S160(100)]	1	2519.02	8.51043e+06	8.89294e+06	8.53215e+06	Shared	High	High	High	High	2.136e-05	1.181e-05	4.95	105.28
FALSE	High	[K].AGNSDSEEDDANGRVELILEPK.[D]	2xDeamidated [N3; N12]; 2xPhospho [S4(100); S6(100)]	0.000311639	0.000145592	2	2	5	Q9Y4E1; Q641Q2	Q9Y4E1 [155-176]; Q641Q2 [155-176]	Q9Y4E1 2xPhospho [S158(100); S160(100)]; Q641Q2 2xPhospho [S158(100); S160(100)]	1	2520.01				No Quan Values	High	High	High	High	0.0001092	0.0001854	2.84
FALSE	High	[K].AGNSDSEEDDANGRVELILEPK.[D]	2xDeamidated [N3; N12]; 1xPhospho [S]	0.0057901	0.000485698	2	2	1	Q9Y4E1; Q641Q2	Q9Y4E1 [155-176]; Q641Q2 [155-176]		1	2440.04				No Quan Values	High	Not Found	Not Found	High	0.0002365	0.00197	1.89
FALSE	High	[K].AGPDLPSLPSHALEDEGWAAAAPSPGSAR.[S]	1xPhospho [S24(99.6)]	2.95033e-12	5.92238e-05	1	1	11	Q9H3Q1	Q9H3Q1 [269-297]	Q9H3Q1 1xPhospho [S292(99.6)]	0	2907.33	1.35139e+07	1.35269e+07	1.38993e+07		High	High	High	High	2.136e-05	8.903e-12	8.38	119.32
FALSE	High	[K].AGPDLPSLPSHALEDEGWAAAAPSPGSAR.[S]	2xPhospho [S24(100); S27(100)]	2.35782e-11	5.92238e-05	1	1	5	Q9H3Q1	Q9H3Q1 [269-297]	Q9H3Q1 2xPhospho [S292(100); S295(100)]	0	2987.3	3.60152e+06	4.78193e+06	3640745		High	High	High	High	2.136e-05	5.925e-11	9.04	121.66
FALSE	High	[K].AGPEEPGDSPPLR.[H]	1xPhospho [S9(100)]	0.00146864	0.000189632	1	1	6	Q12770	Q12770 [843-855]	Q12770 1xPhospho [S851(100)]	0	1401.6	2.52196e+06	2.50713e+06	2406145		High	High	High	High	0.0001164	0.0006322	2.22	61.77
FALSE	High	[K].AGPTLTDENGDDLGLPPSPGDTSYYQDQVDDFHEAR.[S]	1xDeamidated [N/Q]; 1xPhospho [S18(100)]	5.63669e-10	5.92238e-05	1	1	15	Q9NQZ2	Q9NQZ2 [20-55]	Q9NQZ2 1xPhospho [S37(100)]	0	3973.66	1.8548e+06	2.67043e+06	3.11787e+06		High	High	High	High	2.136e-05	1.071e-09	6.48	116.92
FALSE	High	[K].AGPTLTDENGDDLGLPPSPGDTSYYQDQVDDFHEAR.[S]	3xDeamidated [N9; Q26; Q28]; 1xPhospho [S18(98.6)]	2.05642e-05	5.92238e-05	1	1	2	Q9NQZ2	Q9NQZ2 [20-55]	Q9NQZ2 1xPhospho [S37(98.6)]	0	3975.62		960150	6.00229e+06		Not Found	High	High	High	2.136e-05	1.554e-05	4.09	115.76
FALSE	High	[K].AGPTLTDENGDDLGLPPSPGDTSYYQDQVDDFHEAR.[S]	1xPhospho [S18(100)]	3.6469e-11	5.92238e-05	1	1	11	Q9NQZ2	Q9NQZ2 [20-55]	Q9NQZ2 1xPhospho [S37(100)]	0	3972.67	2.90917e+06	7.34196e+06	6.25999e+06		High	High	High	High	2.136e-05	8.83e-11	6.21	114.66
FALSE	High	[K].AGPTLTDENGDDLGLPPSPGDTSYYQDQVDDFHEAR.[S]	2xDeamidated [Q26; N/Q]; 1xPhospho [S18(100)]	6.03658e-08	5.92238e-05	1	1	9	Q9NQZ2	Q9NQZ2 [20-55]	Q9NQZ2 1xPhospho [S37(100)]	0	3974.64	1.08954e+06	340023	2.23467e+06		High	High	High	High	2.136e-05	7.607e-08	4.89	117.19
FALSE	High	[K].AGQTQPNPGILPIQPALTPR.[K]	1xPhospho [T18(100)]	1.46202e-06	5.92238e-05	1	1	3	Q2M2I8	Q2M2I8 [372-391]	Q2M2I8 1xPhospho [T389(100)]	0	2149.12	1.18124e+06	1.41508e+06	1.24497e+06		High	High	High	High	2.136e-05	1.394e-06	4.76	117.14
FALSE	High	[K].AGRPVMPPPQVPLPTSSISPAK.[M]	1xPhospho [S/T]	2.40392e-08	5.92238e-05	1	1	9	P42684	P42684 [1036-1057]		0	2307.19	2.07944e+06	2.65748e+06	2.08294e+06		High	High	High	High	2.136e-05	3.286e-08	4.9	106.08
FALSE	High	[K].AGRPVMPPPQVPLPTSSISPAK.[M]	1xOxidation [M6]; 1xPhospho [S/T]	3.47618e-08	5.92238e-05	1	1	9	P42684	P42684 [1036-1057]		0	2323.19	1.10873e+06	605507	1.41458e+06		High	High	High	High	2.136e-05	4.596e-08	5.04	97.32
FALSE	High	[K].AGSDGDIMDSSTEAPPISIK.[S]	1xOxidation [M8]; 1xPhospho [S3(100)]	0.000293061	0.000145592	1	1	1	Q6F5E8	Q6F5E8 [1244-1263]	Q6F5E8 1xPhospho [S1246(100)]	0	2086.89			203243		Not Found	Not Found	High	High	0.0001092	0.0001761	2.86	91.63
FALSE	High	[K].AGSDGDIMDSSTEAPPISIK.[S]	1xPhospho [S3(100)]	0.00101485	0.000145592	1	1	3	Q6F5E8	Q6F5E8 [1244-1263]	Q6F5E8 1xPhospho [S1246(100)]	0	2070.89	197644	383559	461854		High	High	High	High	0.0001092	0.0004725	2.58	105.12
FALSE	High	[K].AGSEPETSRPSPLGSYSPIR.[S]	2xPhospho [S11(98.7); S15(100)]	0.000549628	0.000145592	1	1	3	Q8N2Y8	Q8N2Y8 [765-784]	Q8N2Y8 2xPhospho [S775(98.7); S779(100)]	0	2247.97	372419	279136	418268		High	High	High	High	0.0001092	0.0002936	2.22	84
FALSE	High	[K].AGSEPETSRPSPLGSYSPIR.[S]	1xPhospho [S11(97.6)]	0.00382113	0.00040789	1	1	4	Q8N2Y8	Q8N2Y8 [765-784]	Q8N2Y8 1xPhospho [S775(97.6)]	0	2168		162545	703366		High	High	High	High	0.0001877	0.001391	2.36	82.97
FALSE	High	[K].AGSLDLNFTSPSR.[Q]	1xPhospho [S3(100)]	0.00014261	0.000125813	1	1	3	Q8TEJ3	Q8TEJ3 [795-807]	Q8TEJ3 1xPhospho [S797(100)]	0	1444.65	1.53446e+06	1.62509e+06	1.42621e+06		High	High	High	High	4.213e-05	9.125e-05	4.06	100.87
FALSE	High	[K].AGSNMLLIGVHGPTTPCEEVSMK.[H]	1xCarbamidomethyl [C17]; 1xPhospho [T/S]	6.25297e-05	5.92238e-05	1	1	3	O75369	O75369 [2540-2562]		0	2508.13	153073	140254	35924.1		High	High	Peak Found	High	2.136e-05	4.284e-05	3.84	111.51
FALSE	High	[K].AGSPINLSQHSLVIK.[W]	1xPhospho [S3(100)]	0.000217661	0.000145592	1	1	3	P48552	P48552 [562-576]	P48552 1xPhospho [S564(100)]	0	1643.85	224719	159746	231825		High	High	High	High	7.512e-05	0.0001349	2.35	96.36
FALSE	High	[K].AGSQEAEVGSDGER.[V]	1xPhospho [S10(100)]	0.000357848	0.000145592	1	1	2	Q9UK96	Q9UK96 [333-346]	Q9UK96 1xPhospho [S342(100)]	0	1471.57	96814.6	102490	90413.8		High	High	Peak Found	High	0.0001092	0.0002083	2.5	26.78
FALSE	High	[K].AGSSAAGASGWTSAGSLNSVPTNSAQQGHNSPDSPVTSAAK.[G]	1xPhospho [S34(99.3)]	1.13589e-10	5.92238e-05	1	1	5	Q86XP3	Q86XP3 [721-761]	Q86XP3 1xPhospho [S754(99.3)]	0	3892.74	3.90099e+06	3.54006e+06	3.49703e+06		High	High	High	High	2.136e-05	2.483e-10	7.95	88.57
FALSE	High	[K].AGSSEWLAVDGLVSPSNNSK.[E]	1xPhospho [S14(98.9)]	0.0960571	0.00516022	1	1	1	P18848	P18848 [56-75]	P18848 1xPhospho [S69(98.9)]	0	2097.95	181430	228839	251559		Peak Found	Peak Found	High	High	0.00178	0.02377	2.33	116.41
FALSE	High	[K].AGSSPAQGAQNEPPR.[L]	1xPhospho [S4(99.6)]	0.000105725	5.92238e-05	1	1	27	Q9UGU0	Q9UGU0 [556-570]	Q9UGU0 1xPhospho [S559(99.6)]	0	1546.66	850913	710625	614956		High	High	High	High	2.136e-05	6.932e-05	2.72	30.19
FALSE	High	[K].AGSSPAQGAQNEPPR.[L]	1xDeamidated [Q7]; 1xPhospho [S]	0.0585752	0.0029586	1	1	1	Q9UGU0	Q9UGU0 [556-570]		0	1547.65	180908	172426	185080		High	Peak Found	Peak Found	High	0.001134	0.01459	1.72	31.97
FALSE	High	[K].AGSSPCLGSSSAASSPPPPASR.[L]	1xCarbamidomethyl [C6]; 1xPhospho [S15(100)]	6.76593e-06	5.92238e-05	1	1	8	Q6ZRS2	Q6ZRS2 [260-281]	Q6ZRS2 1xPhospho [S274(100)]	0	2107.91	2.05703e+06	1.982e+06	1.80049e+06		High	High	High	High	2.136e-05	5.631e-06	4.77	54.92
FALSE	High	[K].AGSSSPEPWARPSCTPQEGGCPRPK.[E]	2xCarbamidomethyl [C14; C21]; 1xPhospho [S/T]	4.16167e-06	5.92238e-05	1	1	3	Q86VE0	Q86VE0 [174-198]		0	2776.2	590369	592000	512454		High	High	High	High	2.136e-05	3.619e-06	3.14	63.8
FALSE	High	[K].AGTDSPVSCASVTEER.[V]	1xCarbamidomethyl [C9]; 1xPhospho [T/S]	0.012169	0.000807509	1	1	1	Q69YH5	Q69YH5 [706-721]		0	1745.7	134987	126727	94482.8		High	Peak Found	Peak Found	High	0.0004455	0.003667	1.33	56.88
FALSE	High	[K].AGTFIAPPVYSNITPYQSHLRSPVR.[L]	1xPhospho [S/T/Y]	9.794e-06	5.92238e-05	1	1	4	Q6PJG2	Q6PJG2 [615-639]		1	2851.43	1.46856e+06	1.4131e+06	810383		High	High	High	High	2.136e-05	7.886e-06	5.47	111.39
FALSE	High	[K].AGTPVSELTK.[Q]	1xPhospho [T3(100)]	0.00195493	0.000278918	1	1	10	O75113	O75113 [240-249]	O75113 1xPhospho [T242(100)]	0	1082.51	3.30537e+06	3.0705e+06	3.26703e+06		High	High	High	High	0.0001352	0.0007975	2.07	62.98
FALSE	High	[K].AGTVSPGKEDPVSSR.[R]	1xPhospho [S5(100)]	1.64135e-06	5.92238e-05	1	1	12	Q7Z2K8	Q7Z2K8 [448-462]	Q7Z2K8 1xPhospho [S452(100)]	1	1566.72	4.05607e+06	4.59713e+06	3.80571e+06		High	High	High	High	2.136e-05	1.549e-06	4.6	44.98
FALSE	High	[K].AGVQSVGEKESLEAAK.[E]	1xPhospho [S11(100)]	0.0559292	0.0029586	1	1	1	Q86VM9	Q86VM9 [169-184]	Q86VM9 1xPhospho [S179(100)]	1	1682.8	219199	181819	177522		Peak Found	Peak Found	High	High	0.001117	0.01392	1.82	52.27
FALSE	High	[K].AGVVNGTGAPGQSPGAGR.[A]	1xDeamidated [N5]; 1xPhospho [S13(100)]	5.74587e-05	5.92238e-05	1	1	3	Q13330	Q13330 [374-391]	Q13330 1xPhospho [S386(100)]	0	1633.73	252675	330799	273381		High	High	High	High	2.136e-05	3.962e-05	3.58	46.03
FALSE	High	[K].AGYSTDESSSSSLHATR.[T]	1xPhospho [T5(100)]	2.14526e-07	5.92238e-05	1	1	9	P51116	P51116 [407-423]	P51116 1xPhospho [T411(100)]	0	1835.74	3.1591e+06	3.99815e+06	3.59398e+06		High	High	High	High	2.136e-05	2.422e-07	4.77	40.63
FALSE	High	[K].AGYSTDESSSSSLHATR.[T]	2xPhospho [S4(100); T5(100)]	3.22369e-05	5.92238e-05	1	1	5	P51116	P51116 [407-423]	P51116 2xPhospho [S410(100); T411(100)]	0	1915.71	1.75664e+06	1.97352e+06	2.00374e+06		High	High	High	High	2.136e-05	2.34e-05	3.33	45.81
FALSE	High	[K].AHASLMSPGR.[R]	1xPhospho [S7(100)]	0.00190285	0.000238359	1	1	6	Q14207	Q14207 [201-210]	Q14207 1xPhospho [S207(100)]	0	1106.48	2.71509e+06	5.04724e+06	2.89964e+06		High	High	High	High	0.0001283	0.0007785	3.15	43.24
FALSE	High	[K].AHASLMSPGR.[R]	1xOxidation [M6]; 1xPhospho [S7(100)]	0.00483642	0.000485698	1	1	11	Q14207	Q14207 [201-210]	Q14207 1xPhospho [S207(100)]	0	1122.48	1.1605e+06	668644	1.66504e+06		High	High	High	High	0.0002316	0.001693	3	26.51
FALSE	High	[K].AHETLHQSLSLASSPK.[G]	1xPhospho [S/T]	0.0001296	5.92238e-05	1	1	1	P30304	P30304 [308-323]		0	1785.85	316555		379318		High	Not Found	Peak Found	High	2.136e-05	8.35e-05	3.02	61.37
FALSE	High	[K].AHGSEPPSVPGLPDQSSPVPR.[V]	1xPhospho [S]	0.0656819	0.00353181	1	1	1	Q6IPM2	Q6IPM2 [567-587]		0	2191.02	492057	522980			Peak Found	High	Not Found	High	0.001285	0.01628	1.81	89.75
FALSE	High	[K].AHLGSSDNVATMSNEER.[S]	1xPhospho [S/T]	1.00328e-05	5.92238e-05	1	1	3	Q9Y6X4	Q9Y6X4 [522-538]		0	1897.77	3.63891e+06		2.46155e+06		High	High	High	High	2.136e-05	8.075e-06	5.42	57.31
FALSE	High	[K].AHLGSSDNVATMSNEER.[S]	1xOxidation [M12]; 1xPhospho [S/T]	0.000162377	0.000125813	1	1	2	Q9Y6X4	Q9Y6X4 [522-538]		0	1913.77	1.62675e+06	1.09093e+06	2.22425e+06		Peak Found	Peak Found	High	High	5.876e-05	0.0001028	4.77	41.46
FALSE	High	[K].AHLPLGQSNSCGSVLPPSLAAMAK.[D]	1xCarbamidomethyl [C11]; 1xPhospho [S10(100)]	4.01687e-07	5.92238e-05	1	1	3	Q86SQ0	Q86SQ0 [925-948]	Q86SQ0 1xPhospho [S934(100)]	0	2486.19	636268	1.28422e+06	692211		High	High	High	High	2.136e-05	4.292e-07	4.24	121.71
FALSE	High	[K].AHLPLGQSNSCGSVLPPSLAAMAK.[D]	1xCarbamidomethyl [C11]; 1xOxidation [M22]; 1xPhospho [S]	6.06106e-06	5.92238e-05	1	1	2	Q86SQ0	Q86SQ0 [925-948]		0	2502.19	507616	267587	581624		High	Peak Found	High	High	2.136e-05	5.095e-06	4.39	107.93
FALSE	High	[K].AHPLTQPSSPPNQCANVMAGDDQIR.[F]	1xCarbamidomethyl [C14]; 1xPhospho [S/T]	0.000968522	0.000145592	1	1	1	Q8NFU7	Q8NFU7 [1296-1320]		0	2784.22	340079	237347			Peak Found	High	Not Found	High	0.0001092	0.000456	1.95	82.46
FALSE	High	[K].AHPPVTSAPLSPPQPNDLYK.[N]	1xPhospho [S11(100)]	1.02491e-06	5.92238e-05	1	1	20	Q4VCS5	Q4VCS5 [190-209]	Q4VCS5 1xPhospho [S200(100)]	0	2209.07	1.14041e+08	1.07729e+08	1.08449e+08		High	High	High	High	2.136e-05	1.006e-06	4.54	97.82
FALSE	High	[K].AHPPVTSAPLSPPQPNDLYK.[N]	1xDeamidated [N/Q]; 1xPhospho [S11(100)]	1.62815e-06	5.92238e-05	1	1	75	Q4VCS5	Q4VCS5 [190-209]	Q4VCS5 1xPhospho [S200(100)]	0	2210.05	3.9065e+07	3.73265e+07	3.53639e+07		High	High	High	High	2.136e-05	1.537e-06	4.61	99.05
FALSE	High	[K].AHPPVTSAPLSPPQPNDLYK.[N]	2xDeamidated [Q14; N16]; 1xPhospho [S11(100)]	9.5608e-06	5.92238e-05	1	1	12	Q4VCS5	Q4VCS5 [190-209]	Q4VCS5 1xPhospho [S200(100)]	0	2211.04	2.04018e+06	2.00186e+06	2.09876e+06		High	High	High	High	2.136e-05	7.73e-06	5.3	101.73
FALSE	High	[K].AHQGTGAGISPVILNSGEGK.[E]	1xPhospho [S10(100)]	5.62222e-06	5.92238e-05	1	1	7	Q8IZD4	Q8IZD4 [138-157]	Q8IZD4 1xPhospho [S147(100)]	0	1972.95	1.18092e+06	1.11424e+06	1.24119e+06		High	High	High	High	2.136e-05	4.754e-06	4.77	83.28
FALSE	High	[K].AHSEEDVPILIPETTSK.[N]	1xPhospho [S3(100)]	0.000447381	0.000145592	1	1	4	O15090	O15090 [1139-1155]	O15090 1xPhospho [S1141(100)]	0	1945.92	245173	235183	241682		High	High	High	High	0.0001092	0.0002499	2.23	102.29
FALSE	High	[K].AHSEVFTKPSGQQTLSPDR.[Q]	1xPhospho [S16(99.2)]	0.000227875	0.000145592	1	1	2	P15822	P15822 [2667-2685]	P15822 1xPhospho [S2682(99.2)]	0	2165	854725	950423	866882		Peak Found	High	High	High	8.854e-05	0.0001407	3.22	56.99
FALSE	High	[K].AHSEVFTKPSGQQTLSPDR.[Q]	1xDeamidated [Q13]; 1xPhospho [S/T]	0.013026	0.000847122	1	1	1	P15822	P15822 [2667-2685]		0	2165.99			116097		Not Found	Not Found	High	High	0.0004642	0.003887	2.53	60.2
FALSE	High	[K].AHSLMELSPSAPPGGSPHLDSSR.[S]	1xPhospho [S16(100)]	3.10208e-07	5.92238e-05	1	1	10	Q13586	Q13586 [593-615]	Q13586 1xPhospho [S608(100)]	0	2410.09	2.40568e+06	3.04873e+06	1.73125e+06		High	High	High	High	2.136e-05	3.383e-07	4.29	90.11
FALSE	High	[K].AHSLMELSPSAPPGGSPHLDSSR.[S]	1xOxidation [M5]; 1xPhospho [S16(100)]	2.26062e-06	5.92238e-05	1	1	3	Q13586	Q13586 [593-615]	Q13586 1xPhospho [S608(100)]	0	2426.08	440471	196832	680094		High	Peak Found	High	High	2.136e-05	2.074e-06	4.67	76.62
FALSE	High	[K].AHVEHMQSLPEDPLETSK.[E]	1xOxidation [M6]; 1xPhospho [T/S]	2.68521e-06	5.92238e-05	1	1	2	Q13029	Q13029 [1240-1257]		0	2143.94	1.19127e+06	585311	1.70044e+06		High	Peak Found	High	High	2.136e-05	2.424e-06	5.8	72.87
FALSE	High	[K].AIALCHNVTPVYESNGVTDQAEAEK.[Q]	1xCarbamidomethyl [C5]; 2xDeamidated [N15; Q20]; 1xPhospho [T/S/Y]	0.14465	0.00749853	1	1	1	O75110	O75110 [462-486]		0	2798.22	1.16896e+06	2.20651e+06			Peak Found	High	Not Found	High	0.002618	0.03696	2.42	92.21
FALSE	High	[K].AIEDEGGNPDEIEITSEGNKK.[T]	1xPhospho [S16(99.6)]	2.51062e-06	5.92238e-05	1	1	3	Q15424	Q15424 [64-84]	Q15424 1xPhospho [S79(99.6)]	1	2325.01	458224	416635	487936		High	High	High	High	2.136e-05	2.28e-06	5.2	71.8
FALSE	High	[K].AIEPQKEEADENYNSVNTR.[M]	1xPhospho [S15(100)]	0.00028699	0.000145592	1	1	3	Q12846	Q12846 [103-121]	Q12846 1xPhospho [S117(100)]	1	2286.99		292302	271098		High	High	High	High	0.0001056	0.0001729	3.34	51.62
FALSE	High	[K].AIEQADLLQEEDESPR.[S]	1xPhospho [S14(100)]	0.000723749	0.000145592	1	1	3	P61966	P61966 [134-149]	P61966 1xPhospho [S147(100)]	0	1922.84	256036	222729	245215		High	High	High	High	0.0001092	0.0003638	3.31	87.71
FALSE	High	[K].AIFSHAAGDNSTLLSFK.[E]	1xPhospho [S15(100)]	0.185034	0.0095964	1	1	1	Q9UQB8	Q9UQB8 [381-397]	Q9UQB8 1xPhospho [S395(100)]	0	1858.87	118214	125137	139775		High	Peak Found	Peak Found	High	0.003273	0.04818	1.61	109.87
FALSE	High	[K].AIGGIILTASHNPGGPNGDFGIK.[F]	1xPhospho [S10(100)]	8.64203e-09	5.92238e-05	1	1	30	P36871	P36871 [108-130]	P36871 1xPhospho [S117(100)]	0	2286.13	1.19073e+08	1.52092e+08	1.6958e+08		High	High	High	High	2.136e-05	1.293e-08	6.71	114.5
FALSE	High	[K].AIGGIILTASHNPGGPNGDFGIK.[F]	1xDeamidated [N]; 1xPhospho [S10(100)]	8.08537e-10	5.92238e-05	1	1	43	P36871	P36871 [108-130]	P36871 1xPhospho [S117(100)]	0	2287.11	1.03198e+08	1.13117e+08	1.10017e+08		High	High	High	High	2.136e-05	1.491e-09	5.89	115.88
FALSE	High	[K].AIGGIILTASHNPGGPNGDFGIK.[F]	2xDeamidated [N12; N17]; 1xPhospho [S10(100)]	5.20957e-09	5.92238e-05	1	1	21	P36871	P36871 [108-130]	P36871 1xPhospho [S117(100)]	0	2288.1	7.07757e+06	7.30027e+06	8.20624e+06		High	High	High	High	2.136e-05	8.138e-09	4.6	117.25
FALSE	High	[K].AIGSGESETPPSTPTAQEPSSSGGFEFFR.[N]	1xPhospho [S/T]	2.17433e-07	5.92238e-05	1	1	3	Q4ADV7	Q4ADV7 [984-1012]		0	3037.31	1.84725e+06	1.9161e+06	1.90829e+06		High	High	High	High	2.136e-05	2.452e-07	5.31	118.02
FALSE	High	[K].AIGSSPLGSGEGLLGLSPGPNGHSHLLK.[V]	1xPhospho [S4(99.5)]	6.89418e-06	5.92238e-05	1	1	2	Q8IY67	Q8IY67 [508-535]	Q8IY67 1xPhospho [S511(99.5)]	0	2732.38	354124	339787			High	High	Not Found	High	2.136e-05	5.724e-06	3.38	116.45
FALSE	High	[K].AIGSSPLGSGEGLLGLSPGPNGHSHLLK.[V]	1xDeamidated [N21]; 1xPhospho [S]	2.4169e-08	5.92238e-05	1	1	3	Q8IY67	Q8IY67 [508-535]		0	2733.36		460140	546076		High	High	High	High	2.136e-05	3.305e-08	5.11	120.43
FALSE	High	[K].AIGSSPLGSGEGLLGLSPGPNGHSHLLK.[V]	2xPhospho [S4(98.9); S17(100)]	3.21522e-05	5.92238e-05	1	1	2	Q8IY67	Q8IY67 [508-535]	Q8IY67 2xPhospho [S511(98.9); S524(100)]	0	2812.34	445154	415845	495233		Peak Found	Peak Found	High	High	2.136e-05	2.333e-05	2.48	120.32
FALSE	High	[K].AIHSSDEDEDEDDEEDFEDDDEWED.[-]	2xPhospho [S4(100); S5(100)]	1.67108e-05	5.92238e-05	1	1	3	O00401	O00401 [481-505]	O00401 2xPhospho [S484(100); S485(100)]	0	3189.95	1.64725e+06	2.59568e+06	1496495		High	High	High	High	2.136e-05	1.286e-05	4.92	96.14
FALSE	High	[K].AILDAEPGPRPALQPSPSIR.[L]	1xPhospho [S16(99.3)]	4.69737e-05	5.92238e-05	1	1	8	Q9BXI6	Q9BXI6 [392-411]	Q9BXI6 1xPhospho [S407(99.3)]	0	2165.11	2.09477e+06	1.95703e+06	2.00292e+06		High	High	High	High	2.136e-05	3.297e-05	3.88	97.89
FALSE	High	[K].AILDAEPGPRPALQPSPSIR.[L]	1xDeamidated [Q14]; 1xPhospho [S16(99)]	0.00570063	0.000485698	1	1	1	Q9BXI6	Q9BXI6 [392-411]	Q9BXI6 1xPhospho [S407(99)]	0	2166.1				No Quan Values	Not Found	Not Found	High	High	0.0002365	0.001944	2.71
FALSE	High	[K].AIPVSPSAVEEDEDEDGHTVVATAR.[G]	1xPhospho [S5(100)]	2.90456e-09	5.92238e-05	1	1	19	Q07157	Q07157 [1613-1637]	Q07157 1xPhospho [S1617(100)]	0	2674.19	1.17273e+07	1.20117e+07	1.48894e+07		High	High	High	High	2.136e-05	4.781e-09	4.12	96.16
FALSE	High	[K].AIQEGANSIVSSLHQAAAAACLSR.[Q]	1xCarbamidomethyl [C21]; 1xPhospho [S23(100)]	6.46427e-06	5.92238e-05	1	1	3	P25054	P25054 [2103-2126]	P25054 1xPhospho [S2125(100)]	0	2505.19	355565	310578	414718		High	High	High	High	2.136e-05	5.407e-06	5.53	119.56
FALSE	High	[K].AISPTSATSSGR.[T]	1xPhospho [S3(100)]	0.000341112	0.000145592	1	1	3	Q9Y4I1	Q9Y4I1 [598-609]	Q9Y4I1 1xPhospho [S600(100)]	0	1214.54		624584			High	High	High	High	0.0001092	0.0002003	2.88	39.38
FALSE	High	[K].AISSANLLVR.[S]	1xPhospho [S3(100)]	0.000360601	0.000145592	1	1	2	Q32P44	Q32P44 [174-183]	Q32P44 1xPhospho [S176(100)]	0	1123.59	912835	963066	755652		Peak Found	High	High	High	0.0001092	0.0002095	2.91	94.75
FALSE	High	[K].AISSPTVSR.[L]	1xPhospho [S4(100)]	0.0057901	0.000485698	1	1	5	O94811	O94811 [157-165]	O94811 1xPhospho [S160(100)]	0	997.471	1.33429e+06	1.27156e+06	1.30279e+06		High	High	High	High	0.0002365	0.001977	1.62	36.78
FALSE	High	[K].AITPPLPESTVPFSNGVLK.[G]	1xDeamidated [N15]; 1xPhospho [T3(100)]	1.37543e-05	5.92238e-05	1	1	3	Q92667	Q92667 [531-549]	Q92667 1xPhospho [T533(100)]	0	2048.04	1.71554e+07	1.6489e+07	12981601		High	High	High	High	2.136e-05	1.075e-05	5.44	122.27
FALSE	High	[K].AITPPQQPYK.[K]	1xPhospho [T3(100)]	0.00120594	0.000189632	1	1	18	Q9NYV4	Q9NYV4 [690-699]	Q9NYV4 1xPhospho [T692(100)]	0	1222.59	6.85238e+06	5.63985e+06	6.65876e+06		High	High	High	High	0.0001164	0.0005405	2.54	63.3
FALSE	High	[K].AITPPQQPYK.[K]	1xDeamidated [Q6]; 1xPhospho [T3(100)]	0.00283059	0.000324646	1	1	6	Q9NYV4	Q9NYV4 [690-699]	Q9NYV4 1xPhospho [T692(100)]	0	1223.57	2.6023e+06	2.20789e+06	2.42564e+06		High	High	High	High	0.0001461	0.00108	2.41	66.38
FALSE	High	[K].AKADSPVNGLPK.[G]	1xPhospho [S5(100)]	3.51566e-05	5.92238e-05	1	1	6	Q96S94	Q96S94 [365-376]	Q96S94 1xPhospho [S369(100)]	1	1276.63	1.1071e+06	1.20436e+06	1.04388e+06		High	High	High	High	2.136e-05	2.53e-05	3.93	48.86
FALSE	High	[K].AKADSPVNGLPK.[G]	1xDeamidated [N8]; 1xPhospho [S5(100)]	4.55321e-05	5.92238e-05	1	1	12	Q96S94	Q96S94 [365-376]	Q96S94 1xPhospho [S369(100)]	1	1277.61	1.43727e+06	1.51038e+06	1.42593e+06		High	High	High	High	2.136e-05	3.209e-05	3.63	48.47
FALSE	High	[K].AKDPPRSPPDSESEQLLLETER.[L]	1xPhospho [S/T]	0.00224108	0.000278918	1	1	2	Q53GL0	Q53GL0 [336-357]		2	2574.21				No Quan Values	High	High	Not Found	High	0.0001352	0.0008907	2.16
FALSE	High	[K].AKEQEAEPEEQEEDSSSDPR.[L]	1xPhospho [S15(99.2)]	7.33905e-05	5.92238e-05	1	1	3	P55081	P55081 [66-85]	P55081 1xPhospho [S80(99.2)]	1	2369.93	128950	144177	162278		High	High	High	High	2.136e-05	4.961e-05	2.68	31.02
FALSE	High	[K].AKLEAQEMPSQLFTLGASEHSPLK.[T]	1xOxidation [M8]; 1xPhospho [S/T]	3.10453e-08	5.92238e-05	1	1	1	Q92692	Q92692 [413-436]		1	2708.3	617710	322983	716110		Peak Found	Peak Found	High	High	2.136e-05	4.15e-08	6.12	103.99
FALSE	High	[K].AKLEAQEMPSQLFTLGASEHSPLK.[T]	1xPhospho [S21(100)]	1.20346e-08	5.92238e-05	1	1	3	Q92692	Q92692 [413-436]	Q92692 1xPhospho [S433(100)]	1	2692.31	3.06035e+06	3.22398e+06	1.53173e+06		High	High	High	High	2.136e-05	1.75e-08	6.57	114.76
FALSE	High	[K].AKPAMPQDSVPSPR.[S]	1xPhospho [S12(100)]	7.4888e-05	5.92238e-05	1	1	5	P53396	P53396 [470-483]	P53396 1xPhospho [S481(100)]	0	1560.72	2.72441e+06	2.64974e+06	1.67998e+06		High	High	High	High	2.136e-05	5.057e-05	3.61	56.15
FALSE	High	[K].AKPAMPQDSVPSPR.[S]	1xOxidation [M5]; 1xPhospho [S12(100)]	2.99817e-06	5.92238e-05	1	1	20	P53396	P53396 [470-483]	P53396 1xPhospho [S481(100)]	0	1576.72	3.67456e+06	2.83443e+06	5.6191e+06		High	High	High	High	2.136e-05	2.684e-06	4.6	42.48
FALSE	High	[K].AKPAMPQDSVPSPR.[S]	1xDeamidated [Q7]; 1xPhospho [S12(100)]	0.000703838	0.000145592	1	1	3	P53396	P53396 [470-483]	P53396 1xPhospho [S481(100)]	0	1561.71	906711	848101	543937		High	High	High	High	0.0001092	0.0003552	2.2	59
FALSE	High	[K].AKPESVSTCSVTSPDDMSTK.[S]	1xCarbamidomethyl [C9]; 1xOxidation [M17]; 1xPhospho [S13(100)]	0.00103093	0.000145592	1	1	2	Q7Z5J4	Q7Z5J4 [548-567]	Q7Z5J4 1xPhospho [S560(100)]	0	2222.92	130544		183098		High	Not Found	High	High	0.0001092	0.0004788	1.94	45.06
FALSE	High	[K].AKPPADPAAAASPCR.[A]	1xCarbamidomethyl [C14]; 1xPhospho [S12(100)]	2.46761e-07	5.92238e-05	1	1	3	Q9GZT9	Q9GZT9 [114-128]	Q9GZT9 1xPhospho [S125(100)]	0	1559.7	1.40312e+06	1.50654e+06	1.28046e+06		High	High	High	High	2.136e-05	2.751e-07	5.1	40.86
FALSE	High	[K].AKPTSDKPGSPYR.[S]	1xPhospho [S/T/Y]	0.196349	0.00990123	1	1	1	O60488	O60488 [48-60]		0	1483.69	58924.8	62523.8	47571.5		Peak Found	High	Peak Found	High	0.003381	0.05147	1.29	23.37
FALSE	High	[K].AKPVGSPLFK.[F]	1xPhospho [S6(100)]	0.00309924	0.000370922	1	1	12	Q92576	Q92576 [278-287]	Q92576 1xPhospho [S283(100)]	0	1123.59	4.05419e+06	3.3622e+06	4336812		High	High	High	High	0.0001575	0.001166	2.81	72.34
FALSE	High	[K].AKPVVSDFDSDEEQDER.[E]	2xPhospho [S6(100); S10(100)]	0.00224108	0.000278918	1	1	5	P51531	P51531 [1563-1579]	P51531 2xPhospho [S1568(100); S1572(100)]	0	2125.8	197576	241976	258049		High	High	High	High	0.0001352	0.0008924	2.94	69.38
FALSE	High	[K].AKPVVSDFDSDEEQDER.[E]	1xPhospho [S10(100)]	0.00464399	0.000485698	1	1	1	P51531	P51531 [1563-1579]	P51531 1xPhospho [S1572(100)]	0	2045.83				No Quan Values	Not Found	Not Found	High	High	0.0002316	0.001641	2.36
FALSE	High	[K].AKSEDSDVELSD.[-]	2xPhospho [S6(100); S11(100)]	0.00158732	0.000189632	1	1	3	Q5VZL5	Q5VZL5 [1537-1548]	Q5VZL5 2xPhospho [S1542(100); S1547(100)]	1	1454.5	1.06256e+06	642561	876658		High	High	High	High	0.0001164	0.0006738	3.46	43.4
FALSE	High	[K].AKSESLELPQAAPPQIYHEK.[Q]	1xPhospho [S/Y]	0.000534458	0.000145592	1	1	1	Q15040	Q15040 [11-30]		1	2316.13	533063		1.03074e+06		Peak Found	Not Found	High	High	0.0001092	0.0002871	2.88	92.7
FALSE	High	[K].AKSPAPGLASGDRPPSVSSVHSEGDCNR.[R]	1xCarbamidomethyl [C26]; 1xPhospho [S3(100)]	1.04441e-06	5.92238e-05	1	1	3	Q9Y618	Q9Y618 [2411-2438]	Q9Y618 1xPhospho [S2413(100)]	1	2915.31	966301	852144	924340		High	High	Peak Found	High	2.136e-05	1.025e-06	3.27	59.32
FALSE	High	[K].AKSPAPGLASGDRPPSVSSVHSEGDCNRR.[T]	1xCarbamidomethyl [C26]; 1xPhospho [S3(100)]	3.02245e-06	5.92238e-05	1	1	7	Q9Y618	Q9Y618 [2411-2439]	Q9Y618 1xPhospho [S2413(100)]	2	3071.41	3.03639e+06	3.34022e+06	3.89387e+06		High	High	High	High	2.136e-05	2.699e-06	2.6	54.42
FALSE	High	[K].AKSPAPGLASGDRPPSVSSVHSEGDCNRR.[T]	1xCarbamidomethyl [C26]; 1xDeamidated [N27]; 1xPhospho [S3(100)]	2.36995e-07	5.92238e-05	1	1	5	Q9Y618	Q9Y618 [2411-2439]	Q9Y618 1xPhospho [S2413(100)]	2	3072.4	401577	322440	413884		High	High	High	High	2.136e-05	2.647e-07	5.04	56.72
FALSE	High	[K].AKSPISSGSGGSHMSGTSSSSGMK.[S]	1xPhospho [S3(100)]	2.8791e-08	5.92238e-05	1	1	8	Q15648	Q15648 [1221-1244]	Q15648 1xPhospho [S1223(100)]	1	2291.96	3.47844e+06	7.54624e+06	2.18225e+06		High	High	High	High	2.136e-05	3.873e-08	3.59	34.4
FALSE	High	[K].AKSPISSGSGGSHMSGTSSSSGMK.[S]	1xOxidation [M]; 1xPhospho [S3(100)]	1.18522e-06	5.92238e-05	1	1	11	Q15648	Q15648 [1221-1244]	Q15648 1xPhospho [S1223(100)]	1	2307.96	3.11607e+06	2.44592e+06	3.26259e+06		High	High	High	High	2.136e-05	1.15e-06	3.79	25.11
FALSE	High	[K].AKSPISSGSGGSHMSGTSSSSGMK.[S]	2xOxidation [M14; M23]; 1xPhospho [S3(100)]	1.02595e-07	5.92238e-05	1	1	9	Q15648	Q15648 [1221-1244]	Q15648 1xPhospho [S1223(100)]	1	2323.95	1.08038e+06	512226	1.97447e+06		High	Peak Found	High	High	2.136e-05	1.235e-07	4.38	18.52
FALSE	High	[K].AKSPTPSPSPPRNSDQEGGGK.[K]	3xPhospho [S3(100); S14(100); S/T]	0.0735152	0.0040974	1	1	2	Q8IYB3	Q8IYB3 [789-809]	Q8IYB3 3xPhospho [S791(100); S802(100); S/T]	2	2333.92	357541	397239	322251		Peak Found	High	High	High	0.001442	0.01819	2.56	33.73
FALSE	High	[K].AKSPVPKSPVEEAK.[S]	2xPhospho [S3(100); S8(100)]	8.31754e-06	5.92238e-05	1	1	13	P07197	P07197 [678-691]	P07197 2xPhospho [S680(100); S685(100)]	2	1626.75	1.42363e+07	1.43294e+07	15463793		High	High	High	High	2.136e-05	6.795e-06	5.47	40.15
FALSE	High	[K].AKSPVPKSPVEEK.[G]	2xPhospho [S3(100); S8(100)]	3.77794e-06	5.92238e-05	1	1	10	P07197	P07197 [613-625]	P07197 2xPhospho [S615(100); S620(100)]	2	1555.72	1.21058e+07	1.32244e+07	13030673		High	High	High	High	2.136e-05	3.312e-06	5.68	34.67
FALSE	High	[K].AKSTQDLSEGISR.[K]	1xPhospho [S3(100)]	3.95538e-05	5.92238e-05	1	1	6	P24588	P24588 [176-188]	P24588 1xPhospho [S178(100)]	1	1471.68	1.23156e+06	1.31001e+06	1.42133e+06		High	High	High	High	2.136e-05	2.82e-05	3.26	45.44
FALSE	High	[K].AKTDHGAEIVYKSPVVSGDTSPR.[H]	2xPhospho [S13(100); S21(99.5)]	8.91064e-07	5.92238e-05	1	1	8	P10636	P10636 [701-723]	P10636 2xPhospho [S713(100); S721(99.5)]	2	2574.16	6.18266e+06	5.43728e+06	5.64644e+06		High	High	High	High	2.136e-05	8.866e-07	5.5	63.04
FALSE	High	[K].AKTDHGAEIVYKSPVVSGDTSPR.[H]	3xPhospho [S13(100); S17(100); T/S/Y]	9.59877e-09	5.92238e-05	1	1	8	P10636	P10636 [701-723]	P10636 3xPhospho [S713(100); S717(100); T/S/Y]	2	2654.13	1.52057e+07	1.45482e+07	1.50439e+07		High	High	High	High	2.136e-05	1.422e-08	8.22	65.66
FALSE	High	[K].AKTPTPEPFDSETR.[K]	1xPhospho [T5(100)]	0.000416052	0.000145592	1	1	3	Q9NSY0	Q9NSY0 [407-420]	Q9NSY0 1xPhospho [T411(100)]	1	1655.73	260717	245316	182294		High	High	High	High	0.0001092	0.0002354	2.37	58.7
FALSE	High	[K].ALAPADLMEHHSGSQGPLLTTGDLGK.[E]	1xPhospho [S/T]	2.81829e-05	5.92238e-05	1	1	8	Q15648	Q15648 [940-965]		0	2696.27	773717	2.44803e+06	1.42388e+06		High	High	High	High	2.136e-05	2.072e-05	4.16	110.11
FALSE	High	[K].ALAPADLMEHHSGSQGPLLTTGDLGK.[E]	1xOxidation [M8]; 1xPhospho [S14(99.2)]	0.000261967	0.000145592	1	1	1	Q15648	Q15648 [940-965]	Q15648 1xPhospho [S953(99.2)]	0	2712.27	428359		595200		Peak Found	Not Found	High	High	8.854e-05	0.0001595	4.04	98.17
FALSE	High	[K].ALAPADLMEHHSGSQGPLLTTGDLGK.[E]	1xDeamidated [Q15]; 1xPhospho [S/T]	0.00101088	0.000145592	1	1	2	Q15648	Q15648 [940-965]		0	2697.26	187677	201108	106517		High	Peak Found	High	High	0.0001092	0.0004705	2.55	111.78
FALSE	High	[K].ALASIYSPDHSSNNFSSSPSTPVGSPQGLAGTSQWPR.[A]	2xDeamidated [N13; N14]; 1xPhospho [S4(98.6)]	0.00503784	0.000485698	1	1	1	P15923	P15923 [335-371]	P15923 1xPhospho [S338(98.6)]	0	3869.73	177967	236850	99649.2		High	Peak Found	Peak Found	High	0.0002365	0.001757	2.17	112
FALSE	High	[K].ALCHTTSSPLPGDVK.[V]	1xCarbamidomethyl [C3]; 1xPhospho [T/S]	0.0169542	0.00125094	1	1	2	Q9H6S1	Q9H6S1 [294-308]		0	1662.76	291554	248158	254170		High	High	Peak Found	High	0.000575	0.004832	2.09	68.32
FALSE	High	[K].ALDISLSSGEEDEGDEEDSTAGTTK.[Q]	1xPhospho [S/T]	4.92909e-06	5.92238e-05	1	1	3	Q8IY81	Q8IY81 [329-353]		0	2636.06	1.65681e+06	1.34657e+06	1.12588e+06		High	High	High	High	2.136e-05	4.217e-06	5.44	90.24
FALSE	High	[K].ALDISLSSGEEDEGDEEDSTAGTTK.[Q]	2xPhospho [S5(99.5); S8(99.5)]	2.49715e-06	5.92238e-05	1	1	8	Q8IY81	Q8IY81 [329-353]	Q8IY81 2xPhospho [S333(99.5); S336(99.5)]	0	2716.03	4.61417e+07	4.31815e+07	38693848		High	High	High	High	2.136e-05	2.268e-06	5.95	92.93
FALSE	High	[K].ALDISLSSGEEDEGDEEDSTAGTTK.[Q]	3xPhospho [S5(100); S7(100); S8(100)]	7.73684e-06	5.92238e-05	1	1	14	Q8IY81	Q8IY81 [329-353]	Q8IY81 3xPhospho [S333(100); S335(100); S336(100)]	0	2795.99	1.66341e+06	2.70928e+06	1.51568e+06		High	High	High	High	2.136e-05	6.361e-06	5.53	91.67
FALSE	High	[K].ALDPAPLARPSPAGSAQTSPELEHR.[V]	2xPhospho [T/S]	1.51413e-05	5.92238e-05	1	1	1	Q2M3C6	Q2M3C6 [457-481]		0	2728.25	422089	250106	276659		High	Peak Found	Peak Found	High	2.136e-05	1.175e-05	3.53	86.24
FALSE	High	[K].ALDSNSLENDDLSAPGREPGHFNPESR.[E]	1xPhospho [S6(100)]	1.04265e-07	5.92238e-05	1	1	5	Q32MZ4	Q32MZ4 [763-789]	Q32MZ4 1xPhospho [S768(100)]	1	3004.31	4.59366e+06	3.6058e+06	5.23513e+06		High	High	High	High	2.136e-05	1.253e-07	5.64	86.06
FALSE	High	[K].ALDVSASDDEIAR.[L]	1xPhospho [S7(100)]	0.000125979	5.92238e-05	1	1	6	P13798	P13798 [181-193]	P13798 1xPhospho [S187(100)]	0	1441.62	3.4731e+06	3.44881e+06	4.01012e+06		High	High	High	High	2.136e-05	8.147e-05	3.79	76.67
FALSE	High	[K].ALEEALSIQTPPSSPPTAFGSPEGAGALLR.[K]	1xPhospho [S21(100)]	0.000174402	0.000125813	1	1	2	Q15025	Q15025 [422-451]	Q15025 1xPhospho [S442(100)]	0	3044.5		1.12819e+06			Not Found	High	High	High	5.876e-05	0.00011	2.55	122.29
FALSE	High	[K].ALEESESSQLISPPLAQAIR.[D]	1xPhospho [S12(100)]	0.00126189	0.000189632	1	1	3	P42166	P42166 [359-378]	P42166 1xPhospho [S370(100)]	0	2219.1	155148	179661	134524		High	High	High	High	0.0001164	0.0005615	2.21	118.25
FALSE	High	[K].ALEISPR.[S]	1xPhospho [S5(100)]	0.0134021	0.000847122	1	1	4	Q8IY92	Q8IY92 [1181-1187]	Q8IY92 1xPhospho [S1185(100)]	0	865.418	2.69693e+06	2.47042e+06	2.13945e+06		High	High	High	High	0.0004642	0.003975	2.29	59.12
FALSE	High	[K].ALELPLAASSIPRPRTPSPESHR.[S]	2xPhospho [T16(99.3); S18(99.3)]	1.59281e-05	5.92238e-05	1	1	7	Q66K74	Q66K74 [623-645]	Q66K74 2xPhospho [T638(99.3); S640(99.3)]	1	2642.29	2.46822e+07	2.4949e+07	3.13542e+07		High	High	High	High	2.136e-05	1.231e-05	5.76	107.19
FALSE	High	[K].ALELPLAASSIPRPRTPSPESHRSPAEGSER.[L]	3xPhospho [T16(97.4); S18(99.3); S]	0.000146944	0.000125813	1	1	3	Q66K74	Q66K74 [623-653]	Q66K74 3xPhospho [T638(97.4); S640(99.3); S]	2	3535.61	2.36213e+06	2.21534e+06	1.96603e+06		High	High	High	High	4.213e-05	9.374e-05	3.8	105.45
FALSE	High	[K].ALEQQEAESDSSDTEEK.[D]	2xPhospho [S9(100); S/T]	0.000408175	0.000145592	1	1	3	Q9BXY0	Q9BXY0 [189-205]	Q9BXY0 2xPhospho [S197(100); S/T]	0	2055.73	560708	790709	754204		High	High	High	High	0.0001092	0.0002319	2.77	34
FALSE	High	[K].ALEQQEAESDSSDTEEKDDDDDDEEDVGKR.[E]	2xPhospho [S9(99.7); S/T]	1.39073e-07	5.92238e-05	1	1	3	Q9BXY0	Q9BXY0 [189-218]	Q9BXY0 2xPhospho [S197(99.7); S/T]	2	3559.29	483771	496823	456345		High	High	High	High	2.136e-05	1.63e-07	5.6	46.21
FALSE	High	[K].ALESPERPFLAILGGAK.[V]	1xPhospho [S4(100)]	0.000276614	0.000145592	1	1	3	P00558	P00558 [200-216]	P00558 1xPhospho [S203(100)]	0	1848.96				No Quan Values	High	High	High	High	8.854e-05	0.0001673	2.33
FALSE	High	[K].ALESPLGLRPHLPLLMGGQAALKPEPGRPGEESPAPK.[Q]	1xPhospho [S33(100)]	1.21314e-05	5.92238e-05	1	1	2	Q8TBE0	Q8TBE0 [303-339]	Q8TBE0 1xPhospho [S335(100)]	0	3891.04	1.04278e+06	1.09141e+06			High	High	Not Found	High	2.136e-05	9.6e-06	4.39	121.03
FALSE	High	[K].ALESPLGLRPHLPLLMGGQAALKPEPGRPGEESPAPK.[Q]	1xOxidation [M16]; 1xPhospho [S33(100)]	6.78445e-05	5.92238e-05	1	1	1	Q8TBE0	Q8TBE0 [303-339]	Q8TBE0 1xPhospho [S335(100)]	0	3907.03			873678		Not Found	Not Found	High	High	2.136e-05	4.615e-05	3.79	113.95
FALSE	High	[K].ALEVEESNSEDEASFK.[S]	1xPhospho [S9(100)]	4.53529e-06	5.92238e-05	1	1	3	Q03111	Q03111 [353-368]	Q03111 1xPhospho [S361(100)]	0	1863.75	419124	405670	500339		High	High	High	High	2.136e-05	3.908e-06	4.21	76.97
FALSE	High	[K].ALEVEESNSEDEASFK.[S]	2xPhospho [S7(100); S9(100)]	0.0881459	0.00491009	1	1	2	Q03111	Q03111 [353-368]	Q03111 2xPhospho [S359(100); S361(100)]	0	1943.72	126205	149756	94817.3		High	Peak Found	High	High	0.001699	0.02182	0.88	80.18
FALSE	High	[K].ALEYSNGIFDCQSPTSPFMGSLR.[A]	1xCarbamidomethyl [C11]; 1xPhospho [S13(100)]	6.64777e-05	5.92238e-05	1	1	4	Q86W92	Q86W92 [25-47]	Q86W92 1xPhospho [S37(100)]	0	2657.14				No Quan Values	High	High	High	High	2.136e-05	4.534e-05	3.42
FALSE	High	[K].ALEYSNGIFDCQSPTSPFMGSLR.[A]	1xCarbamidomethyl [C11]; 2xDeamidated [N6; Q12]; 1xPhospho [S13(99.7)]	7.99506e-05	5.92238e-05	1	1	3	Q86W92	Q86W92 [25-47]	Q86W92 1xPhospho [S37(99.7)]	0	2659.11				No Quan Values	High	High	High	High	2.136e-05	5.358e-05	2.9
FALSE	High	[K].ALEYSNGIFDCQSPTSPFMGSLR.[A]	1xCarbamidomethyl [C11]; 1xDeamidated [Q12]; 1xPhospho [S13(100)]	0.00110742	0.000145592	1	1	1	Q86W92	Q86W92 [25-47]	Q86W92 1xPhospho [S37(100)]	0	2658.13	1.26608e+06	2.39582e+06			Peak Found	High	Not Found	High	0.0001092	0.0005057	2.17	122.42
FALSE	High	[K].ALFAVGVGRPSFGLGTPK.[A]	1xPhospho [S11(99.5)]	0.000917881	0.000145592	1	1	1	O14686	O14686 [1788-1805]	O14686 1xPhospho [S1798(99.5)]	0	1853.97				No Quan Values	Not Found	Not Found	High	High	0.0001092	0.000437	2.64
FALSE	High	[K].ALFKPPEDSQDDESDSDAEEEQTTK.[R]	1xPhospho [S14(100)]	8.7527e-08	5.92238e-05	1	1	8	Q13769	Q13769 [299-323]	Q13769 1xPhospho [S312(100)]	0	2891.16	1.17332e+06	922079	1.14614e+06		High	High	High	High	2.136e-05	1.068e-07	5.62	73.47
FALSE	High	[K].ALFKPPEDSQDDESDSDAEEEQTTK.[R]	1xDeamidated [Q10]; 1xPhospho [S14(100)]	4.73446e-06	5.92238e-05	1	1	1	Q13769	Q13769 [299-323]	Q13769 1xPhospho [S312(100)]	0	2892.15				No Quan Values	Not Found	High	Not Found	High	2.136e-05	4.069e-06	4.25
FALSE	High	[K].ALFKPPEDSQDDESDSDAEEEQTTK.[R]	2xPhospho [S14(100); S16(100)]	4.04183e-08	5.92238e-05	1	1	30	Q13769	Q13769 [299-323]	Q13769 2xPhospho [S312(100); S314(100)]	0	2971.13	1.72789e+07	1.5007e+07	1.64277e+07		High	High	High	High	2.136e-05	5.284e-08	7.32	79.05
FALSE	High	[K].ALFKPPEDSQDDESDSDAEEEQTTK.[R]	1xDeamidated [Q]; 2xPhospho [S14(100); S16(100)]	6.04482e-06	5.92238e-05	1	1	7	Q13769	Q13769 [299-323]	Q13769 2xPhospho [S312(100); S314(100)]	0	2972.11	1.02709e+06	786755	529200		High	High	High	High	2.136e-05	5.078e-06	3.6	80.9
FALSE	High	[K].ALFKPPEDSQDDESDSDAEEEQTTK.[R]	2xDeamidated [Q10; Q22]; 2xPhospho [S14(100); S16(100)]	0.000130825	5.92238e-05	1	1	3	Q13769	Q13769 [299-323]	Q13769 2xPhospho [S312(100); S314(100)]	0	2973.1		643068	673332		High	High	Peak Found	High	2.136e-05	8.42e-05	3.06	80.97
FALSE	High	[K].ALFKPPEDSQDDESDSDAEEEQTTK.[R]	3xPhospho [S9(100); S14(100); S16(100)]	1.64458e-05	5.92238e-05	1	1	3	Q13769	Q13769 [299-323]	Q13769 3xPhospho [S307(100); S312(100); S314(100)]	0	3051.1		1.44831e+06	2.40195e+06		Not Found	High	High	High	2.136e-05	1.265e-05	4.77	83.45
FALSE	High	[K].ALFKPPEDSQDDESDSDAEEEQTTKR.[R]	2xPhospho [S14(100); S16(100)]	7.06941e-07	5.92238e-05	1	1	5	Q13769	Q13769 [299-324]	Q13769 2xPhospho [S312(100); S314(100)]	1	3127.23	6.65379e+06	3.10047e+06	7107703		High	High	High	High	2.136e-05	7.186e-07	4.57	72.72
FALSE	High	[K].ALFKPPEDSQDDESDSDAEEEQTTKR.[R]	3xPhospho [S9(100); S14(100); S16(100)]	0.000120704	5.92238e-05	1	1	2	Q13769	Q13769 [299-324]	Q13769 3xPhospho [S307(100); S312(100); S314(100)]	1	3207.2	285751	328802	768812		Peak Found	High	High	High	2.136e-05	7.833e-05	2.94	77.07
FALSE	High	[K].ALFKPPEDSQDDESDSDAEEEQTTKR.[R]	1xDeamidated [Q10]; 1xPhospho [S9(99.2)]	0.0057601	0.000485698	1	1	1	Q13769	Q13769 [299-324]	Q13769 1xPhospho [S307(99.2)]	1	3048.25				No Quan Values	Not Found	Not Found	High	High	0.0002365	0.001965	1.43
FALSE	High	[K].ALGGDVSDQSLESHSQK.[V]	1xPhospho [S]	0.0384755	0.00213532	1	1	1	Q9UKJ3	Q9UKJ3 [485-501]		0	1837.8	138110	107809	164064		High	Peak Found	Peak Found	High	0.0008663	0.00984	1.22	54.52
FALSE	High	[K].ALGPAATMAVELHYEEGSPR.[N]	1xPhospho [S18(100)]	3.77346e-05	5.92238e-05	1	1	4	O14523	O14523 [394-413]	O14523 1xPhospho [S411(100)]	0	2178.99	492642	589418	514281		High	High	High	High	2.136e-05	2.701e-05	4.38	107.85
FALSE	High	[K].ALGSHHTASPWNLSPFSK.[T]	1xPhospho [S14(99.3)]	8.21849e-05	5.92238e-05	1	1	2	P23771	P23771 [102-119]	P23771 1xPhospho [S115(99.3)]	0	2016.93	158396		191427		High	Not Found	High	High	2.136e-05	5.498e-05	3.22	100.85
FALSE	High	[K].ALGSHHTASPWNLSPFSK.[T]	1xDeamidated [N12]; 1xPhospho [S14(100)]	0.0112463	0.000807509	1	1	1	P23771	P23771 [102-119]	P23771 1xPhospho [S115(100)]	0	2017.92				No Quan Values	Not Found	High	Not Found	High	0.0004274	0.003445	2.57
FALSE	High	[K].ALHSNQANAELTDDEHENESK.[H]	1xPhospho [T12(100)]	4.80535e-09	5.92238e-05	1	1	5	Q5TB80	Q5TB80 [165-185]	Q5TB80 1xPhospho [T176(100)]	0	2432	781669	1.3172e+06	1.36404e+06		High	High	High	High	2.136e-05	7.567e-09	7.01	39.7
FALSE	High	[K].ALIQTCLNSPDSPPR.[S]	1xCarbamidomethyl [C6]; 1xPhospho [S12(100)]	4.14573e-05	5.92238e-05	1	1	4	P11831	P11831 [213-227]	P11831 1xPhospho [S224(100)]	0	1748.8	1.58252e+06	1.64877e+06	1.86449e+06		High	High	High	High	2.136e-05	2.942e-05	3.77	91.34
FALSE	High	[K].ALIQTCLNSPDSPPR.[S]	1xCarbamidomethyl [C6]; 1xDeamidated [Q4]; 1xPhospho [S12(100)]	0.0242681	0.00156569	1	1	2	P11831	P11831 [213-227]	P11831 1xPhospho [S224(100)]	0	1749.79	375493	403868	452928		High	Peak Found	High	High	0.0006936	0.006564	1.81	95.08
FALSE	High	[K].ALIQTCLNSPDSPPRSDPTTDQR.[M]	1xCarbamidomethyl [C6]; 1xDeamidated [Q22]; 1xPhospho [S12(100)]	1.75781e-05	5.92238e-05	1	1	2	P11831	P11831 [213-235]	P11831 1xPhospho [S224(100)]	1	2650.18	564050	460664	608921		Peak Found	High	High	High	2.136e-05	1.345e-05	4.74	85.94
FALSE	High	[K].ALIQTCLNSPDSPPRSDPTTDQR.[M]	1xCarbamidomethyl [C6]; 1xPhospho [S12(100)]	2.14799e-06	5.92238e-05	1	1	17	P11831	P11831 [213-235]	P11831 1xPhospho [S224(100)]	1	2649.2	7.00863e+06	6.20835e+06	6.997e+06		High	High	High	High	2.136e-05	1.979e-06	5.77	84.83
FALSE	High	[K].ALLPLELQDDGSDSRK.[S]	1xPhospho [S12(99.6)]	0.0057901	0.000485698	1	1	2	Q15906	Q15906 [116-131]	Q15906 1xPhospho [S127(99.6)]	1	1836.87	599739	591660	460826		High	High	Peak Found	High	0.0002365	0.001974	2.3	106.75
FALSE	High	[K].ALLSPFSTPVR.[S]	1xPhospho [S4(100)]	0.000957369	0.000145592	1	1	3	Q13322	Q13322 [415-425]	Q13322 1xPhospho [S418(100)]	0	1267.64	635831	559322	589098		High	High	High	High	0.0001092	0.0004516	2.74	117.64
FALSE	High	[K].ALLSSPEGEEK.[V]	1xPhospho [S5(100)]	0.000455108	0.000145592	1	1	3	O75592	O75592 [3928-3938]	O75592 1xPhospho [S3932(100)]	0	1239.55	697493	711480	679671		High	High	High	High	0.0001092	0.0002529	2.7	59.53
FALSE	High	[K].ALLSSPEGEEK.[V]	2xPhospho [S4(100); S5(100)]	0.00131555	0.000189632	1	1	4	O75592	O75592 [3928-3938]	O75592 2xPhospho [S3931(100); S3932(100)]	0	1319.52	1.12936e+06	1.07567e+06	1171647		High	High	High	High	0.0001164	0.0005789	2.78	67.41
FALSE	High	[K].ALNGAEPNYHSLPSAR.[T]	1xDeamidated [N3]; 1xPhospho [S11(99.5)]	0.000796944	0.000145592	1	1	6	Q6IAA8	Q6IAA8 [32-47]	Q6IAA8 1xPhospho [S42(99.5)]	0	1777.79	225870	202475	201724		High	High	High	High	0.0001092	0.0003917	2.82	74.39
FALSE	High	[K].ALNGAEPNYHSLPSAR.[T]	1xPhospho [S11(99.3)]	0.00266198	0.000278918	1	1	3	Q6IAA8	Q6IAA8 [32-47]	Q6IAA8 1xPhospho [S42(99.3)]	0	1776.81	162470	146119	118879		High	High	High	High	0.0001352	0.001027	3.01	71.65
FALSE	High	[K].ALNTLSSPGQSSFSHGTR.[N]	1xPhospho [S7(100)]	1.76501e-06	5.92238e-05	1	1	2	Q8WWQ0	Q8WWQ0 [1554-1571]	Q8WWQ0 1xPhospho [S1560(100)]	0	1926.87	612381	462251	493962		High	High	Peak Found	High	2.136e-05	1.654e-06	4.43	68.02
FALSE	High	[K].ALPASETPK.[A]	1xPhospho [S/T]	0.121567	0.00643064	1	1	2	O76021	O76021 [409-417]		0	993.465	2.13134e+06	2.3172e+06	2.2244e+06		Peak Found	High	High	High	0.002201	0.03054	1.75	37.12
FALSE	High	[K].ALPLSPR.[K]	1xPhospho [S5(100)]	0.083023	0.00469207	1	1	6	Q99741	Q99741 [50-56]	Q99741 1xPhospho [S54(100)]	0	833.428	2.10883e+06	2.07232e+06	2.26993e+06		High	High	High	High	0.001614	0.02053	1.37	70.33
FALSE	High	[K].ALPLSSAEK.[R]	1xPhospho [S6(99.7)]	0.122195	0.00645988	1	1	3	Q9UPY3	Q9UPY3 [1011-1019]	Q9UPY3 1xPhospho [S1016(99.7)]	0	995.481	1.08192e+06	1.04507e+06	1.18194e+06		High	High	High	High	0.002209	0.0307	1.6	62.53
FALSE	High	[K].ALPQTPRPR.[S]	1xPhospho [T5(100)]	0.00360209	0.00040789	1	1	7	Q9UQ35	Q9UQ35 [1488-1496]	Q9UQ35 1xPhospho [T1492(100)]	0	1115.57	1.17642e+07	1.25418e+07	1.37576e+07		High	High	High	High	0.0001877	0.001325	2.58	38.54
FALSE	High	[K].ALPQTPRPR.[S]	1xDeamidated [Q4]; 1xPhospho [T5(100)]	0.0239881	0.00156569	1	1	7	Q9UQ35	Q9UQ35 [1488-1496]	Q9UQ35 1xPhospho [T1492(100)]	0	1116.56	1.23173e+06	1.38717e+06	1.43176e+06		High	High	High	High	0.0006936	0.006505	2.17	41.42
FALSE	High	[K].ALQALQNEPIPERSPQNGESGK.[D]	1xPhospho [S14(100)]	0.000266734	0.000145592	1	1	1	Q9NUL3	Q9NUL3 [175-196]	Q9NUL3 1xPhospho [S188(100)]	1	2443.16	263364	168993			High	Peak Found	Not Found	High	8.854e-05	0.0001622	1.72	78.3
FALSE	High	[K].ALQEGEGDLSISADR.[L]	1xPhospho [S12(100)]	0.00322091	0.00040789	1	1	2	P49589	P49589 [296-310]	P49589 1xPhospho [S307(100)]	0	1640.72	141614	125312	142207		High	Peak Found	High	High	0.0001673	0.001205	2.63	77.94
FALSE	High	[K].ALQEGEGDLSISADRLSEK.[R]	1xPhospho [S12(100)]	2.10226e-06	5.92238e-05	1	1	3	P49589	P49589 [296-314]	P49589 1xPhospho [S307(100)]	1	2097.97	1.83415e+06	1.88308e+06	1.80123e+06		High	High	High	High	2.136e-05	1.942e-06	4.87	88.9
FALSE	High	[K].ALQHTESPSETNKPHSK.[S]	1xPhospho [T/S]	0.0178571	0.00125094	1	1	1	Q14669	Q14669 [94-110]		0	1970.9	95831.6	100134	77001.4		High	Peak Found	Peak Found	High	0.000575	0.005057	1.49	19.52
FALSE	High	[K].ALRPPTSPGVFGALQNFK.[E]	1xPhospho [S7(99.5)]	1.15375e-06	5.92238e-05	1	1	3	O75151	O75151 [649-666]	O75151 1xPhospho [S655(99.5)]	0	1980.01	1.56214e+06	1.57916e+06	3.2439e+06		High	High	High	High	2.136e-05	1.121e-06	5.59	121.89
FALSE	High	[K].ALSAAVADSLTNSPR.[D]	1xPhospho [S13(100)]	4.62475e-05	5.92238e-05	1	1	3	Q14687	Q14687 [897-911]	Q14687 1xPhospho [S909(100)]	0	1552.74	851426	639719	802739		High	High	High	High	2.136e-05	3.25e-05	4.13	85.62
FALSE	High	[K].ALSFDNR.[G]	1xPhospho [S3(100)]	0.0332335	0.00194856	1	1	3	Q02156	Q02156 [366-372]	Q02156 1xPhospho [S368(100)]	0	902.377	170539	153496	168513		High	High	High	High	0.0008263	0.008656	1.94	59.94
FALSE	High	[K].ALSFDNRGEEHR.[A]	1xPhospho [S3(100)]	0.00439328	0.000485698	1	1	3	Q02156	Q02156 [366-377]	Q02156 1xPhospho [S368(100)]	1	1510.64	292103	302582	272208		High	High	High	High	0.0002217	0.001567	1.7	45.98
FALSE	High	[K].ALSGTSPDDVQPGPSVGPPSK.[D]	1xPhospho [S/T]	0.000113413	5.92238e-05	1	1	6	Q9Y314	Q9Y314 [133-153]		0	2072.95	2.42544e+06	1.96563e+06	2257138		High	High	High	High	2.136e-05	7.382e-05	3.37	76.41
FALSE	High	[K].ALSGTSPDDVQPGPSVGPPSK.[D]	1xDeamidated [Q11]; 1xPhospho [S6(98.6)]	0.000340263	0.000145592	1	1	3	Q9Y314	Q9Y314 [133-153]	Q9Y314 1xPhospho [S138(98.6)]	0	2073.94			196543		Not Found	High	High	High	0.0001092	0.0001997	2.33	79.86
FALSE	High	[K].ALSGVLEQDRVQSLK.[D]	1xPhospho [S13(100)]	0.00530294	0.000485698	1	1	4	Q9Y450	Q9Y450 [115-129]	Q9Y450 1xPhospho [S127(100)]	1	1722.88	847605	808686	948929		High	High	High	High	0.0002365	0.001833	2.97	89.03
FALSE	High	[K].ALSIESLSPTDSSNGVNWR.[T]	1xPhospho [S3(100)]	0.000119558	5.92238e-05	1	1	2	Q9Y3M8	Q9Y3M8 [409-427]	Q9Y3M8 1xPhospho [S411(100)]	0	2112.96	240832	310569	228323		Peak Found	High	High	High	2.136e-05	7.758e-05	2.92	116.64
FALSE	High	[K].ALSIESLSPTDSSNGVNWR.[T]	1xDeamidated [N14]; 1xPhospho [S/T]	0.0151125	0.00105177	1	1	2	Q9Y3M8	Q9Y3M8 [409-427]		0	2113.94	186125	176386	208469		Peak Found	High	High	High	0.0005206	0.004399	1.25	117.8
FALSE	High	[K].ALSPVTSR.[T]	1xPhospho [S3(100)]	0.0110588	0.000807509	1	1	3	Q96L91	Q96L91 [734-741]	Q96L91 1xPhospho [S736(100)]	0	910.439	3.19682e+06	3.49481e+06	4.1945e+06		High	High	High	High	0.0004274	0.00339	2.18	45.3
FALSE	High	[K].ALSQTVPSSGTNGVSLPADCTGAVPAASPDTAAWR.[S]	1xCarbamidomethyl [C20]; 1xPhospho [S/T]	1.88373e-05	5.92238e-05	1	1	5	Q9H6Z4	Q9H6Z4 [184-218]		0	3492.61	2.59681e+06	2.23772e+06	2.31044e+06		High	High	High	High	2.136e-05	1.433e-05	3.92	112.07
FALSE	High	[K].ALSQTVPSSGTNGVSLPADCTGAVPAASPDTAAWR.[S]	1xCarbamidomethyl [C20]; 1xDeamidated [N/Q]; 1xPhospho [S28(100)]	1.51815e-06	5.92238e-05	1	1	10	Q9H6Z4	Q9H6Z4 [184-218]	Q9H6Z4 1xPhospho [S211(100)]	0	3493.59	4.70954e+06	4.70584e+06	4.63814e+06		High	High	High	High	2.136e-05	1.44e-06	4.75	112.77
FALSE	High	[K].ALSQTVPSSGTNGVSLPADCTGAVPAASPDTAAWR.[S]	1xCarbamidomethyl [C20]; 2xDeamidated [Q4; N12]; 1xPhospho [S28(100)]	7.32052e-05	5.92238e-05	1	1	5	Q9H6Z4	Q9H6Z4 [184-218]	Q9H6Z4 1xPhospho [S211(100)]	0	3494.58	1.26461e+06	696438	1.2775e+06		High	Peak Found	High	High	2.136e-05	4.943e-05	3.36	115.5
FALSE	High	[K].ALSSAVQASPTSPGGSPSSPSSGQR.[S]	2xPhospho [S12(100); S19(100)]	2.14799e-06	5.92238e-05	1	1	9	Q03164	Q03164 [3500-3524]	Q03164 2xPhospho [S3511(100); S3518(100)]	0	2460.04	1.77974e+06	2.22569e+06	2.27283e+06		High	High	High	High	2.136e-05	1.977e-06	5.07	61.62
FALSE	High	[K].ALSSAVQASPTSPGGSPSSPSSGQR.[S]	1xPhospho [S12(99.6)]	1.88521e-07	5.92238e-05	1	1	6	Q03164	Q03164 [3500-3524]	Q03164 1xPhospho [S3511(99.6)]	0	2380.08	1.15982e+06	1.21488e+06	1.11732e+06		High	High	High	High	2.136e-05	2.151e-07	4.97	62.11
FALSE	High	[K].ALSSAVQASPTSPGGSPSSPSSGQR.[S]	3xPhospho [T11(98.3); S12(98.3); S19(97.5)]	0.00546946	0.000485698	1	1	1	Q03164	Q03164 [3500-3524]	Q03164 3xPhospho [T3510(98.3); S3511(98.3); S3518(97.5)]	0	2540.01	314530	320692			Peak Found	High	Not Found	High	0.0002365	0.001883	2.15	58.6
FALSE	High	[K].ALSSLHGDDQDSEDEVLTIPEVK.[V]	1xDeamidated [Q10]; 1xPhospho [S12(100)]	4.34447e-06	5.92238e-05	1	1	3	P11717	P11717 [2398-2420]	P11717 1xPhospho [S2409(100)]	0	2578.14	3.70707e+06	3.45108e+06	2509389		High	High	High	High	2.136e-05	3.758e-06	5.49	109.44
FALSE	High	[K].ALSSLHGDDQDSEDEVLTIPEVK.[V]	2xPhospho [S4(99.4); S12(100)]	2.68521e-06	5.92238e-05	1	1	4	P11717	P11717 [2398-2420]	P11717 2xPhospho [S2401(99.4); S2409(100)]	0	2657.13	4.20669e+06	4.66534e+06	4603580		High	High	High	High	2.136e-05	2.427e-06	5.56	114.62
FALSE	High	[K].ALSSLHGDDQDSEDEVLTIPEVK.[V]	1xPhospho [S12(100)]	4.5994e-08	5.92238e-05	1	1	28	P11717	P11717 [2398-2420]	P11717 1xPhospho [S2409(100)]	0	2577.16	1.00954e+08	1.02033e+08	7.26744e+07		High	High	High	High	2.136e-05	5.937e-08	5.77	108.6
FALSE	High	[K].ALSYASLDK.[E]	1xPhospho [S6(100)]	0.00279064	0.000324646	1	1	3	Q6R327	Q6R327 [1383-1391]	Q6R327 1xPhospho [S1388(100)]	0	1047.48	1.02336e+06	715248	657075		High	High	High	High	0.0001461	0.001071	2.47	73.49
FALSE	High	[K].ALTDDSDENEEEDAFTDQK.[I]	1xPhospho [S6(99.7)]	3.55275e-05	5.92238e-05	1	1	5	Q8NI35	Q8NI35 [1207-1225]	Q8NI35 1xPhospho [S1212(99.7)]	0	2251.84	2.14064e+06	2.043e+06	2.37984e+06		High	High	High	High	2.136e-05	2.558e-05	4.88	76.64
FALSE	High	[K].ALTDDSDENEEEDAFTDQK.[I]	2xPhospho [T3(100); S6(100)]	8.52059e-06	5.92238e-05	1	1	3	Q8NI35	Q8NI35 [1207-1225]	Q8NI35 2xPhospho [T1209(100); S1212(100)]	0	2331.81	370275	448695	499232		High	High	High	High	2.136e-05	6.953e-06	4.72	78.07
FALSE	High	[K].ALTPASLQK.[E]	1xPhospho [T3(100)]	0.0458741	0.00255308	1	1	1	Q9UJX4	Q9UJX4 [230-238]	Q9UJX4 1xPhospho [T232(100)]	0	1008.51	191146	186347	242766		Peak Found	Peak Found	High	High	0.0009987	0.0116	1.47	62.46
FALSE	High	[K].ALTTPTHYK.[L]	1xPhospho [T4(100)]	0.00498662	0.000485698	1	1	3	P52948	P52948 [543-551]	P52948 1xPhospho [T546(100)]	0	1111.52	393700	361727	437290		High	High	High	High	0.0002365	0.001744	2.24	43.25
FALSE	High	[K].ALVATPGK.[K]	1xPhospho [T5(100)]	0.00246985	0.000278918	1	1	8	P19338	P19338 [117-124]	P19338 1xPhospho [T121(100)]	0	836.428	2.04854e+06	2.00223e+06	2.17053e+06		High	High	High	High	0.0001352	0.0009659	2.14	44.71
FALSE	High	[K].ALVVPEPEPDSDSNQER.[K]	2xPhospho [S11(100); S13(100)]	7.99506e-05	5.92238e-05	1	1	7	Q5VTR2	Q5VTR2 [126-142]	Q5VTR2 2xPhospho [S136(100); S138(100)]	0	2041.82	1.90216e+06	1.4916e+06	1.96294e+06		High	High	High	High	2.136e-05	5.363e-05	4.67	86.39
FALSE	High	[K].ALVVPEPEPDSDSNQER.[K]	1xDeamidated [N/Q]; 1xPhospho [S13(100)]	3.1732e-05	5.92238e-05	1	1	5	Q5VTR2	Q5VTR2 [126-142]	Q5VTR2 1xPhospho [S138(100)]	0	1962.83	652719	813619	780946		High	High	High	High	2.136e-05	2.308e-05	4.6	84.79
FALSE	High	[K].ALVVPEPEPDSDSNQER.[K]	1xPhospho [S13(100)]	4.20664e-06	5.92238e-05	1	1	15	Q5VTR2	Q5VTR2 [126-142]	Q5VTR2 1xPhospho [S138(100)]	0	1961.85	2.26271e+07	1.77931e+07	20719302		High	High	High	High	2.136e-05	3.649e-06	4.02	83.69
FALSE	High	[K].ALVVPEPEPDSDSNQERK.[D]	1xPhospho [S13(99.6)]	0.000256734	0.000145592	1	1	10	Q5VTR2	Q5VTR2 [126-143]	Q5VTR2 1xPhospho [S138(99.6)]	1	2089.94	4.13117e+06	3.56808e+06	4.44598e+06		High	High	High	High	8.854e-05	0.0001565	3.03	73.86
FALSE	High	[K].AMEDTSGEPAAEDEGDTAWNYSFSQLPR.[F]	1xOxidation [M2]; 1xPhospho [T/S/Y]	0.04534	0.00247729	1	1	1	Q9BUR4	Q9BUR4 [128-155]		0	3170.26	489786	448835	449084		Peak Found	Peak Found	High	High	0.0009814	0.01146	1.34	118.78
FALSE	High	[K].AMHQAQTMEGCSSPMVVK.[F]	1xCarbamidomethyl [C11]; 1xPhospho [S/T]	0.0569085	0.0029586	1	1	1	Q92879	Q92879 [167-184]		0	2071.85	72677.2	158678			Peak Found	High	Not Found	High	0.001117	0.01414	1.38	64.01
FALSE	High	[K].AMIVPSSPSK.[T]	1xPhospho [S7(100)]	0.00111188	0.000145592	1	1	4	Q01484	Q01484 [3787-3796]	Q01484 1xPhospho [S3793(100)]	0	1096.51	4.0015e+06	4.72864e+06	2.92199e+06		High	High	High	High	0.0001092	0.0005072	2.73	60.86
FALSE	High	[K].AMIVPSSPSK.[T]	1xOxidation [M2]; 1xPhospho [S]	0.00285759	0.000324646	1	1	11	Q01484	Q01484 [3787-3796]		0	1112.51	3.04254e+06	1.57546e+06	4.11548e+06		High	High	High	High	0.0001461	0.001092	2.12	46.09
FALSE	High	[K].AMIVPSSPSKTPEEVSTPAEEEK.[L]	2xPhospho [S7(98.8); T11(100)]	3.47895e-05	5.92238e-05	1	1	3	Q01484	Q01484 [3787-3809]	Q01484 2xPhospho [S3793(98.8); T3797(100)]	1	2603.12	787781	921722	573144		High	High	High	High	2.136e-05	2.509e-05	3.18	84.65
FALSE	High	[K].AMLSEQNRASPLPSGLLTPPQSGK.[K]	1xPhospho [S10(100)]	1.27292e-05	5.92238e-05	1	1	3	P24864	P24864 [378-401]	P24864 1xPhospho [S387(100)]	1	2559.26	499963	559265	311877		High	High	Peak Found	High	2.136e-05	1.001e-05	3.59	106.36
FALSE	High	[K].AMLSEQNRASPLPSGLLTPPQSGK.[K]	1xOxidation [M2]; 1xPhospho [S/T]	0.0254215	0.00164599	1	1	1	P24864	P24864 [378-401]		1	2575.26				No Quan Values	Not Found	Not Found	High	High	0.0007122	0.006815	1.77
FALSE	High	[K].AMVADNSLYDPESPVTPSTPGSPPVSPGPLSPGGTPGK.[H]	1xDeamidated [N6]; 1xOxidation [M2]; 1xPhospho [S22(98)]	7.75764e-05	5.92238e-05	1	1	1	Q8IUW5	Q8IUW5 [136-173]	Q8IUW5 1xPhospho [S157(98)]	0	3757.72	228251	153946	321279		Peak Found	Peak Found	High	High	2.136e-05	5.214e-05	2.47	112.29
FALSE	High	[K].AMVADNSLYDPESPVTPSTPGSPPVSPGPLSPGGTPGK.[H]	2xPhospho [S22(100); S26(100)]	0.000183505	0.000125813	1	1	1	Q8IUW5	Q8IUW5 [136-173]	Q8IUW5 2xPhospho [S157(100); S161(100)]	0	3820.71				No Quan Values	Not Found	High	Not Found	High	5.876e-05	0.0001152	2.62
FALSE	High	[K].AMVADNSLYDPESPVTPSTPGSPPVSPGPLSPGGTPGK.[H]	1xPhospho [S22(98.8)]	0.000308675	0.000145592	1	1	1	Q8IUW5	Q8IUW5 [136-173]	Q8IUW5 1xPhospho [S157(98.8)]	0	3740.74	181910	347713	117541		Peak Found	High	Peak Found	High	0.0001092	0.0001841	2.25	117.21
FALSE	High	[K].ANASNSPSSLR.[L]	1xPhospho [S6(99.5)]	0.0100042	0.000773252	1	1	1	Q5T5X7	Q5T5X7 [159-169]	Q5T5X7 1xPhospho [S164(99.5)]	0	1183.51	130944	159177	134671		Peak Found	High	Peak Found	High	0.0004197	0.003119	2.05	30.08
FALSE	High	[K].ANESSPKPVGPPPER.[D]	1xPhospho [S]	5.47329e-06	5.92238e-05	1	1	2	Q9BQI0	Q9BQI0 [130-144]		0	1641.76	759126	904354	977312		High	Peak Found	High	High	2.136e-05	4.64e-06	3.77	40.9
FALSE	High	[K].ANESSPKPVGPPPER.[D]	1xDeamidated [N2]; 1xPhospho [S]	8.98973e-05	5.92238e-05	1	1	2	Q9BQI0	Q9BQI0 [130-144]		0	1642.75	2.39997e+06	3.73503e+06	2774493		Peak Found	High	High	High	2.136e-05	5.978e-05	3.31	41.27
FALSE	High	[K].ANGQENGHVKVNGDASPAAAESGAK.[E]	2xDeamidated [N6; N12]; 1xPhospho [S16(100)]	4.60079e-05	5.92238e-05	1	1	3	P29966	P29966 [31-55]	P29966 1xPhospho [S46(100)]	1	2461.06	147157	155391	244426		High	High	High	High	2.136e-05	3.24e-05	3.11	43.14
FALSE	High	[K].ANGQENGHVKVNGDASPAAAESGAK.[E]	3xDeamidated [N6; N12; N/Q]; 1xPhospho [S16(100)]	8.27308e-06	5.92238e-05	1	1	3	P29966	P29966 [31-55]	P29966 1xPhospho [S46(100)]	1	2462.05	385353	437565	371910		High	High	High	High	2.136e-05	6.769e-06	4.01	45.16
FALSE	High	[K].ANGSQPNSGSPQPAP.[-]	1xDeamidated [N/Q]; 1xPhospho [S]	0.0175508	0.00125094	1	1	8	P49848	P49848 [663-677]		0	1489.6	1.26658e+06	1.35743e+06	1.55601e+06		High	High	High	High	0.000575	0.004972	2.27	35.17
FALSE	High	[K].ANGSQPNSGSPQPAP.[-]	1xPhospho [S]	0.0533925	0.00285311	1	1	2	P49848	P49848 [663-677]		0	1488.61	210911	272945	196902		High	High	Peak Found	High	0.001085	0.01336	1.61	33.39
FALSE	High	[K].ANIVDQSHLHDSSQK.[G]	1xPhospho [S12(99.8)]	7.50772e-05	5.92238e-05	1	1	4	Q99570	Q99570 [802-816]	Q99570 1xPhospho [S813(99.8)]	0	1758.78	1.29523e+06	1.35691e+06	1.26058e+06		High	High	High	High	2.136e-05	5.068e-05	4.45	42.04
FALSE	High	[K].ANIVDQSHLHDSSQK.[G]	1xDeamidated [Q14]; 1xPhospho [S]	0.012169	0.000807509	1	1	2	Q99570	Q99570 [802-816]		0	1759.76	270275	202758	230111		High	Peak Found	High	High	0.0004455	0.003669	2.41	43.83
FALSE	High	[K].ANKTPLRPLDPTR.[L]	1xPhospho [T4(100)]	0.0920321	0.00505522	1	1	3	Q04637	Q04637 [644-656]	Q04637 1xPhospho [T647(100)]	1	1558.81	602523	691570	580159		High	High	High	High	0.001749	0.02275	1.71	53.63
FALSE	High	[K].ANLQQAIVTPLKPVDNTYYK.[E]	1xPhospho [T9(100)]	4.04948e-05	5.92238e-05	1	1	2	Q9ULW0	Q9ULW0 [64-83]	Q9ULW0 1xPhospho [T72(100)]	0	2356.19	565917	468397			High	Peak Found	Not Found	High	2.136e-05	2.879e-05	2.78	104.49
FALSE	High	[K].ANMGVSREDVTFEDHPLNPNPDSR.[W]	1xPhospho [S/T]	0.00360209	0.00040789	1	1	3	Q9NVG8	Q9NVG8 [86-109]		1	2777.2	254725	331554	164383		High	High	High	High	0.0001877	0.001324	2.67	89.56
FALSE	High	[K].ANNIHSSPSFTHLDK.[S]	1xPhospho [S/T]	5.54726e-06	5.92238e-05	1	1	3	Q8NEM0	Q8NEM0 [271-285]		0	1747.78	501606	457501	239509		High	High	High	High	2.136e-05	4.704e-06	3.99	58.65
FALSE	High	[K].ANNLSSLSK.[K]	1xPhospho [S8(100)]	0.0030844	0.000370922	1	1	3	O75396	O75396 [170-178]	O75396 1xPhospho [S177(100)]	0	1013.47	336653	286551	284779		High	High	High	High	0.0001575	0.001161	2.38	40.27
FALSE	High	[K].ANNSQEPSPQLASSVASTR.[S]	1xPhospho [S8(99.2)]	0.000749745	0.000145592	1	1	3	Q96HC4	Q96HC4 [306-324]	Q96HC4 1xPhospho [S313(99.2)]	0	2023.91	290731	341689	362163		High	High	Peak Found	High	0.0001092	0.0003733	2.5	70.53
FALSE	High	[K].ANNSQEPSPQLASSVASTR.[S]	3xDeamidated [N2; N3; Q5]; 1xPhospho [S/T]	0.0106346	0.000773252	1	1	1	Q96HC4	Q96HC4 [306-324]		0	2026.86	1.01802e+06	1.2071e+06	1.23787e+06		Peak Found	High	Peak Found	High	0.0004197	0.003278	2.17	70.62
FALSE	High	[K].ANQISPSNSSLK.[N]	1xPhospho [S5(100)]	0.000410402	0.000145592	1	1	3	Q86UU0	Q86UU0 [84-95]	Q86UU0 1xPhospho [S88(100)]	0	1325.61	786518	755911	765834		High	High	High	High	0.0001092	0.0002331	2.31	47.35
FALSE	High	[K].ANSDDERPVASDNDDEK.[Q]	2xPhospho [S3(100); S11(100)]	8.94524e-05	5.92238e-05	1	1	4	Q8WVC0	Q8WVC0 [210-226]	Q8WVC0 2xPhospho [S212(100); S220(100)]	0	2036.71	1.76254e+06	1.38135e+06	1.64157e+06		High	High	High	High	2.136e-05	5.948e-05	3.91	28.18
FALSE	High	[K].ANSPEKPPEAGAAHKPR.[A]	1xPhospho [S3(100)]	2.81018e-08	5.92238e-05	1	1	24	Q9UFC0	Q9UFC0 [210-226]	Q9UFC0 1xPhospho [S212(100)]	0	1836.88	1.81752e+07	1.66119e+07	1.55525e+07		High	High	High	High	2.136e-05	3.794e-08	6.04	25.62
FALSE	High	[K].ANSPEKPPEAGAAHKPR.[A]	1xDeamidated [N2]; 1xPhospho [S3(100)]	1.13469e-05	5.92238e-05	1	1	6	Q9UFC0	Q9UFC0 [210-226]	Q9UFC0 1xPhospho [S212(100)]	0	1837.86	1.21508e+06	1.27592e+06	963908		High	High	High	High	2.136e-05	9.027e-06	2.26	26.97
FALSE	High	[K].ANSWQLVETPEK.[R]	1xPhospho [T9(100)]	5.6434e-05	5.92238e-05	1	1	4	Q9Y2H0	Q9Y2H0 [907-918]	Q9Y2H0 1xPhospho [T915(100)]	0	1481.67	4.73867e+06	5.2745e+06	5475998		High	High	High	High	2.136e-05	3.904e-05	4.09	88.75
FALSE	High	[K].ANSWQLVETPEK.[R]	1xDeamidated [Q5]; 1xPhospho [T9(100)]	0.00341374	0.00040789	1	1	2	Q9Y2H0	Q9Y2H0 [907-918]	Q9Y2H0 1xPhospho [T915(100)]	0	1482.65	326177	393363	462220		Peak Found	Peak Found	High	High	0.0001673	0.001265	1.5	91.61
FALSE	High	[K].ANSWQLVETPEKR.[K]	1xPhospho [T9(100)]	8.76922e-05	5.92238e-05	1	1	2	Q9Y2H0	Q9Y2H0 [907-919]	Q9Y2H0 1xPhospho [T915(100)]	1	1637.77	471813	330899	337971		High	High	Peak Found	High	2.136e-05	5.838e-05	3.97	78.56
FALSE	High	[K].ANVSPEQPPLFTHTVK.[D]	1xPhospho [S4(100)]	0.000282387	0.000145592	2	2	3	A6QL64; Q5JPF3	A6QL64 [475-490]; Q5JPF3 [509-524]	A6QL64 1xPhospho [S478(100)]; Q5JPF3 1xPhospho [S512(100)]	0	1844.89	365397	334610	381629	Shared	High	High	High	High	8.854e-05	0.0001703	2.47	91.56
FALSE	High	[K].ANVSSPHREFPPATAR.[E]	1xPhospho [S5(99.7)]	7.61337e-06	5.92238e-05	1	1	86	Q92530	Q92530 [149-164]	Q92530 1xPhospho [S153(99.7)]	1	1816.85	1.51756e+07	1.1009e+07	1.54349e+07		High	High	High	High	2.136e-05	6.268e-06	3.99	50.51
FALSE	High	[K].ANVSSPHREFPPATAR.[E]	1xDeamidated [N2]; 1xPhospho [S5(100)]	0.0812221	0.00454162	1	1	1	Q92530	Q92530 [149-164]	Q92530 1xPhospho [S153(100)]	1	1817.83				No Quan Values	Not Found	High	Not Found	High	0.00157	0.02007	2.39
FALSE	High	[K].APAGPSLEETSVSSPK.[G]	1xPhospho [S/T]	0.000152763	0.000125813	1	1	4	Q6AI08	Q6AI08 [630-645]		0	1636.75	318988	390329	364721		High	High	High	High	5.876e-05	9.711e-05	3.14	67.7
FALSE	High	[K].APAGQEEPGTPPSSPLSAEQLDR.[I]	2xPhospho [T10(100); S14(99.2)]	0.000147958	0.000125813	1	1	5	P13051	P13051 [51-73]	P13051 2xPhospho [T60(100); S64(99.2)]	0	2494.05	239056	279990			High	High	High	High	5.876e-05	9.44e-05	2.5	87.19
FALSE	High	[K].APAPAPPPSGSTSCGDRDSR.[R]	1xCarbamidomethyl [C14]; 1xPhospho [S/T]	0.114251	0.00621553	1	1	1	Q9H7N4	Q9H7N4 [662-681]		1	2062.86	91305	158394	141592		Peak Found	High	Peak Found	High	0.00213	0.02863	1.63	37.2
FALSE	High	[K].APAPLGTVADSLRASDGQLQAK.[A]	1xPhospho [S/T]	0.000227377	0.000145592	1	1	4	Q9BRG2	Q9BRG2 [187-208]		1	2246.12	605437	1.09481e+06	1.07346e+06		High	High	High	High	8.854e-05	0.0001403	2.67	100.84
FALSE	High	[K].APAPPPKPETPEK.[T]	1xPhospho [T10(100)]	2.68744e-05	5.92238e-05	1	1	6	Q9ULL5	Q9ULL5 [1696-1708]	Q9ULL5 1xPhospho [T1705(100)]	0	1438.7	1.52108e+06	1.89241e+06	1.94053e+06		High	High	High	High	2.136e-05	1.98e-05	3.96	37.31
FALSE	High	[K].APAPPVLSPK.[T]	1xPhospho [S8(100)]	0.000256161	0.000145592	1	1	4	Q8NDI1	Q8NDI1 [401-410]	Q8NDI1 1xPhospho [S408(100)]	0	1056.55	1.46294e+06	1.4555e+06	1.62467e+06		High	High	High	High	8.854e-05	0.0001564	2.8	70.27
FALSE	High	[K].APAPVVLGSPVVLGPPVGQAR.[V]	1xPhospho [S9(100)]	2.87192e-06	5.92238e-05	1	1	3	Q6ZN55	Q6ZN55 [156-176]	Q6ZN55 1xPhospho [S164(100)]	0	2061.13	417472	438696	508581		High	High	High	High	2.136e-05	2.579e-06	3.87	121.75
FALSE	High	[K].APASPGAGNPPGTPK.[G]	1xPhospho [S4(100)]	2.93437e-06	5.92238e-05	1	1	3	Q9ULD9	Q9ULD9 [624-638]	Q9ULD9 1xPhospho [S627(100)]	0	1398.64	1.50864e+06	1.66908e+06	1.50368e+06		High	High	High	High	2.136e-05	2.631e-06	3.6	39.53
FALSE	High	[K].APASPGAGSDAQGPQFGWDHSLHK.[R]	1xPhospho [S4(100)]	1.23205e-07	5.92238e-05	1	1	3	Q5T6F0	Q5T6F0 [12-35]	Q5T6F0 1xPhospho [S15(100)]	0	2498.09				No Quan Values	High	High	High	High	2.136e-05	1.458e-07	5.66
FALSE	High	[K].APASPGAGSDAQGPQFGWDHSLHK.[R]	1xDeamidated [Q]; 1xPhospho [S4(100)]	1.17694e-07	5.92238e-05	1	1	4	Q5T6F0	Q5T6F0 [12-35]	Q5T6F0 1xPhospho [S15(100)]	0	2499.07	1.97873e+06	2.17344e+06	2.10624e+06		Peak Found	High	High	High	2.136e-05	1.398e-07	6.81	83.24
FALSE	High	[K].APATFNSPGNPQLPGSSQPAASAPSSAAGR.[D]	2xPhospho [T/S]	0.169981	0.00885187	1	1	1	Q6ZVF9	Q6ZVF9 [90-119]		0	2953.29	74761.6	47752.1	207493		Peak Found	Peak Found	High	High	0.003046	0.04391	1.7	115.38
FALSE	High	[K].APDPEGLARPVSPDSPEIISELQQYADVAAAR.[E]	2xPhospho [S12(100); S15(100)]	3.57364e-09	5.92238e-05	1	1	3	Q9Y4B4	Q9Y4B4 [1158-1189]	Q9Y4B4 2xPhospho [S1169(100); S1172(100)]	0	3522.62	1.64835e+06	2.46999e+06	1.88318e+06		High	High	High	High	2.136e-05	5.779e-09	7.97	122.7
FALSE	High	[K].APDSTLRSPSSPIHEEDEEK.[L]	1xPhospho [S/T]	0.00125667	0.000189632	1	1	2	O60291	O60291 [450-469]		1	2304	167011	154592	121864		High	High	Peak Found	High	0.0001164	0.0005584	2.03	58.46
FALSE	High	[K].APEAAVSEDGKSDDELLSSK.[A]	1xPhospho [S12(100)]	3.9162e-09	5.92238e-05	1	1	11	Q8NEY1	Q8NEY1 [188-207]	Q8NEY1 1xPhospho [S199(100)]	1	2127.93	8.24256e+06	7.6674e+06	8.35312e+06		High	High	High	High	2.136e-05	6.285e-09	6.49	70.44
FALSE	High	[K].APEAAVSEDGKSDDELLSSK.[A]	2xPhospho [S7(100); S12(100)]	6.33337e-05	5.92238e-05	1	1	3	Q8NEY1	Q8NEY1 [188-207]	Q8NEY1 2xPhospho [S194(100); S199(100)]	1	2207.9	845508	818606	848801		High	High	High	High	2.136e-05	4.332e-05	4.24	73.7
FALSE	High	[K].APFHTPPEEPNECDFK.[N]	1xCarbamidomethyl [C13]; 1xPhospho [T5(100)]	0.0002483	0.000145592	1	1	3	Q9UBU7	Q9UBU7 [549-564]	Q9UBU7 1xPhospho [T553(100)]	0	1994.8	301301	285843	305163		High	High	High	High	8.854e-05	0.0001519	3.39	80.73
FALSE	High	[K].APFHTPPEEPNECDFK.[N]	1xCarbamidomethyl [C13]; 1xDeamidated [N11]; 1xPhospho [T5(100)]	0.0497874	0.00270056	1	1	1	Q9UBU7	Q9UBU7 [549-564]	Q9UBU7 1xPhospho [T553(100)]	0	1995.78	47427.1	169459			Peak Found	High	Not Found	High	0.001031	0.01251	1.77	84.93
FALSE	High	[K].APIDTSDVEEK.[A]	1xPhospho [S6(100)]	2.23872e-05	5.92238e-05	1	1	8	Q06265	Q06265 [301-311]	Q06265 1xPhospho [S306(100)]	0	1283.54	7.23443e+07	7.28747e+07	64687768		High	High	High	High	2.136e-05	1.678e-05	3.65	58.1
FALSE	High	[K].APKPDGPGGGPGGSHMGGNYGDDR.[R]	1xPhospho [S14(100)]	0.00108547	0.000145592	1	1	2	P35637	P35637 [449-472]	P35637 1xPhospho [S462(100)]	0	2332.94		261085	151459		High	High	Peak Found	High	0.0001092	0.0004984	2.42	44.36
FALSE	High	[K].APKPDGPGGGPGGSHMGGNYGDDR.[R]	1xOxidation [M16]; 1xPhospho [S14(100)]	0.0515604	0.00273887	1	1	2	P35637	P35637 [449-472]	P35637 1xPhospho [S462(100)]	0	2348.94	130889		171207		High	Not Found	High	High	0.001049	0.01292	1.44	34.5
FALSE	High	[K].APLKPYPVSPSDK.[V]	1xPhospho [S9(100)]	5.11794e-06	5.92238e-05	1	1	7	P41252	P41252 [1039-1051]	P41252 1xPhospho [S1047(100)]	0	1478.73	5.93101e+06	5.95752e+06	7582863		High	High	High	High	2.136e-05	4.365e-06	4.6	64.04
FALSE	High	[K].APPPPISPTQLSDVSSPR.[S]	1xPhospho [S/T]	0.000119843	5.92238e-05	1	1	5	Q9P0K7	Q9P0K7 [275-292]		0	1925.94	243034	237519	239700		High	High	High	High	2.136e-05	7.781e-05	2.93	97.88
FALSE	High	[K].APPSPGSLAAPGR.[L]	1xPhospho [S4(100)]	0.000253318	0.000145592	1	1	7	Q9Y4B5	Q9Y4B5 [84-96]	Q9Y4B5 1xPhospho [S87(100)]	0	1257.6	962129	837151	876005		High	High	High	High	8.854e-05	0.0001548	1.9	69.32
FALSE	High	[K].APPTLQAETATKPQATSAPSPAPK.[Q]	1xPhospho [S20(100)]	4.53415e-07	5.92238e-05	2	2	9	A8CG34; Q96HA1	A8CG34 [655-678]; Q96HA1 [678-701]	A8CG34 1xPhospho [S674(100)]; Q96HA1 1xPhospho [S697(100)]	0	2440.21	1.20606e+06	1.11881e+06	1.13377e+06	Shared	High	High	High	High	2.136e-05	4.785e-07	5.03	68.49
FALSE	High	[K].APQESQVVVEGGSGEGQGSPSQLLSDDETK.[D]	1xPhospho [S25(100)]	1.12429e-07	5.92238e-05	1	1	2	Q66K14	Q66K14 [1120-1149]	Q66K14 1xPhospho [S1144(100)]	0	3095.37	1.14821e+06	1.29215e+06	1.41224e+06		High	High	Peak Found	High	2.136e-05	1.343e-07	6.45	91.55
FALSE	High	[K].APQESQVVVEGGSGEGQGSPSQLLSDDETK.[D]	1xDeamidated [Q17]; 1xPhospho [S19(100)]	1.52108e-08	5.92238e-05	1	1	1	Q66K14	Q66K14 [1120-1149]	Q66K14 1xPhospho [S1138(100)]	0	3096.35			1.77515e+06		Not Found	Not Found	High	High	2.136e-05	2.163e-08	6.08	94.16
FALSE	High	[K].APQESQVVVEGGSGEGQGSPSQLLSDDETK.[D]	2xPhospho [S19(100); S25(100)]	3.80632e-07	5.92238e-05	1	1	3	Q66K14	Q66K14 [1120-1149]	Q66K14 2xPhospho [S1138(100); S1144(100)]	0	3175.34	1.63744e+06	1.53973e+06	1.44577e+06		High	High	High	High	2.136e-05	4.084e-07	6.42	91.51
FALSE	High	[K].APRPFGSVSSPK.[V]	1xPhospho [S10(99.5)]	0.000627206	0.000145592	1	1	3	Q96HC4	Q96HC4 [128-139]	Q96HC4 1xPhospho [S137(99.5)]	0	1309.63	414710	384612	441184		High	Peak Found	Peak Found	High	0.0001092	0.000325	2.18	55.59
FALSE	High	[K].APSASDSDSKADSDGAKPEPVAMAR.[S]	3xPhospho [S5(98.5); S]	0.117859	0.00629022	1	1	2	Q7Z4V5	Q7Z4V5 [228-252]	Q7Z4V5 3xPhospho [S232(98.5); S]	1	2700.03	150337	289712	176532		Peak Found	High	High	High	0.002134	0.0295	1.48	59.07
FALSE	High	[K].APSATSPSGQLPHHSSTQPLDLAPGR.[M]	1xPhospho [S6(100)]	1.35015e-07	5.92238e-05	1	1	2	P0C7T5	P0C7T5 [201-226]	P0C7T5 1xPhospho [S206(100)]	0	2689.27	283392	380662	575111		Peak Found	High	High	High	2.136e-05	1.584e-07	4.36	81.73
FALSE	High	[K].APSATSPSGQLPHHSSTQPLDLAPGR.[M]	1xDeamidated [Q10]; 1xPhospho [T/S]	0.000224415	0.000145592	1	1	1	P0C7T5	P0C7T5 [201-226]		0	2690.26	398730				High	Not Found	Not Found	High	7.512e-05	0.0001388	2.06	81.91
FALSE	High	[K].APSEEDSLSSVPISPYKDEPWK.[Y]	1xPhospho [S14(100)]	1.42207e-08	5.92238e-05	1	1	7	Q9Y676	Q9Y676 [36-57]	Q9Y676 1xPhospho [S49(100)]	1	2541.14	1.47193e+06	1.4682e+06	1.65817e+06		High	High	High	High	2.136e-05	2.035e-08	5.92	110.04
FALSE	High	[K].APSEEELHGDQTDFGQGSQSPQK.[Q]	1xPhospho [S20(100)]	2.01403e-09	5.92238e-05	1	1	3	Q8TE77	Q8TE77 [68-90]	Q8TE77 1xPhospho [S87(100)]	0	2552.06	802732	806111	677586		High	High	High	High	2.136e-05	3.425e-09	6.62	60.45
FALSE	High	[K].APSEEELHGDQTDFGQGSQSPQKQEEQR.[Q]	1xPhospho [S20(100)]	1.42484e-07	5.92238e-05	1	1	2	Q8TE77	Q8TE77 [68-95]	Q8TE77 1xPhospho [S87(100)]	1	3222.36	188469	205313	559052		High	Peak Found	High	High	2.136e-05	1.667e-07	5.16	57.79
FALSE	High	[K].APSEEELHGDQTDFGQGSQSPQKQEEQR.[Q]	1xDeamidated [Q11]; 1xPhospho [S/T]	0.000146944	0.000125813	1	1	1	Q8TE77	Q8TE77 [68-95]		1	3223.34				No Quan Values	Not Found	High	Not Found	High	4.213e-05	9.381e-05	3.34
FALSE	High	[K].APSIDGKEELDLAEK.[M]	1xPhospho [S3(100)]	7.10062e-06	5.92238e-05	1	1	15	Q9H0E9	Q9H0E9 [385-399]	Q9H0E9 1xPhospho [S387(100)]	1	1694.79	2.32036e+06	1.99172e+06	2.283e+06		High	High	High	High	2.136e-05	5.888e-06	3.83	84.9
FALSE	High	[K].APSLEDGSDAFMSPQDVR.[G]	1xPhospho [S]	0.00158732	0.000189632	1	1	4	O75387	O75387 [265-282]		0	2001.83	74133.1	103946			High	High	Not Found	High	0.0001164	0.0006726	2.02	101.86
FALSE	High	[K].APSLTDLVK.[S]	1xPhospho [S3(100)]	0.00018391	0.000125813	1	1	9	O15014	O15014 [1053-1061]	O15014 1xPhospho [S1055(100)]	0	1023.51	4.33792e+06	4.4329e+06	3.78687e+06		High	High	High	High	5.876e-05	0.0001155	3.32	101.18
FALSE	High	[K].APSPSINR.[Q]	1xPhospho [S3(100)]	0.0396206	0.00217077	1	1	1	Q9UJ41	Q9UJ41 [122-129]	Q9UJ41 1xPhospho [S124(100)]	0	921.419	116483	135192	122142		Peak Found	Peak Found	High	High	0.0008735	0.01014	0.7	34.26
FALSE	High	[K].APSPTGPALISGASPVHCAADGTVELK.[A]	1xCarbamidomethyl [C18]; 2xPhospho [S3(100); S14(100)]	7.15239e-08	5.92238e-05	1	1	4	Q76L83	Q76L83 [832-858]	Q76L83 2xPhospho [S834(100); S845(100)]	0	2763.25	1.58131e+06	949513	1.55801e+06		High	High	High	High	2.136e-05	8.875e-08	6.6	108.21
FALSE	High	[K].APSPTGPALISGASPVHCAADGTVELK.[A]	1xCarbamidomethyl [C18]; 1xPhospho [S3(100)]	1.69983e-09	5.92238e-05	1	1	2	Q76L83	Q76L83 [832-858]	Q76L83 1xPhospho [S834(100)]	0	2683.28		843980			High	High	Not Found	High	2.136e-05	2.932e-09	6.45	106.99
FALSE	High	[K].APSSLSDAVPQR.[A]	1xPhospho [S4(100)]	0.000403773	0.000145592	1	1	2	Q8IX01	Q8IX01 [570-581]	Q8IX01 1xPhospho [S573(100)]	0	1307.6	462456	462083	373199		Peak Found	High	High	High	0.0001092	0.0002297	2.27	62.96
FALSE	High	[K].APSTSHSGFPPVANGPRSPPSLR.[C]	1xPhospho [S18(100)]	9.28379e-05	5.92238e-05	1	1	6	Q66K74	Q66K74 [565-587]	Q66K74 1xPhospho [S582(100)]	1	2396.15	779483	1.18168e+06	980489		High	High	High	High	2.136e-05	6.154e-05	3.44	84.65
FALSE	High	[K].APSTSHSGFPPVANGPRSPPSLR.[C]	1xDeamidated [N14]; 1xPhospho [S18(100)]	0.0277371	0.00179974	1	1	1	Q66K74	Q66K74 [565-587]	Q66K74 1xPhospho [S582(100)]	1	2397.13				No Quan Values	Not Found	High	Not Found	High	0.0007859	0.007372	1.17
FALSE	High	[K].APSVASSWQPWTPVPQAGEK.[L]	1xDeamidated [Q]; 1xPhospho [T12(98.4)]	0.130631	0.00674119	1	1	2	Q9HB19	Q9HB19 [347-366]	Q9HB19 1xPhospho [T358(98.4)]	0	2204.01	480213	506060	490507		High	High	Peak Found	High	0.002341	0.03302	1.57	45.16
FALSE	High	[K].APVHFVEPLSPTGVAGHR.[K]	1xPhospho [S10(100)]	2.15105e-07	5.92238e-05	1	1	10	Q5T5Y3	Q5T5Y3 [1071-1088]	Q5T5Y3 1xPhospho [S1080(100)]	0	1950.96	7.77177e+06	6.86691e+06	8597144		High	High	High	High	2.136e-05	2.422e-07	6.29	94.45
FALSE	High	[K].APVHFVEPLSPTGVAGHRK.[A]	1xPhospho [S10(100)]	5.11794e-06	5.92238e-05	1	1	4	Q5T5Y3	Q5T5Y3 [1071-1089]	Q5T5Y3 1xPhospho [S1080(100)]	1	2079.05	1.70272e+06	1.4615e+06	2.14336e+06		High	High	High	High	2.136e-05	4.368e-06	5.83	85.14
FALSE	High	[K].APVPGTPDSLSSGSSR.[D]	1xPhospho [T6(100)]	4.69646e-06	5.92238e-05	1	1	12	Q9UJZ1	Q9UJZ1 [322-337]	Q9UJZ1 1xPhospho [T327(100)]	0	1594.71	5.02056e+06	5.0323e+06	5.24941e+06		High	High	High	High	2.136e-05	4.04e-06	2.7	62.28
FALSE	High	[K].APVPSTCSSTFPEELSPPSHQAK.[R]	1xCarbamidomethyl [C7]; 1xPhospho [S16(100)]	1.6986e-08	5.92238e-05	1	1	13	Q14980	Q14980 [154-176]	Q14980 1xPhospho [S169(100)]	0	2534.13	9.49039e+06	1.04745e+07	7774886		High	High	High	High	2.136e-05	2.392e-08	6.69	89.69
FALSE	High	[K].APVPSTCSSTFPEELSPPSHQAK.[R]	1xCarbamidomethyl [C7]; 1xDeamidated [Q21]; 1xPhospho [S16(100)]	0.0053303	0.000485698	1	1	2	Q14980	Q14980 [154-176]	Q14980 1xPhospho [S169(100)]	0	2535.11		4.55151e+06			Not Found	High	High	High	0.0002365	0.001841	3.45	92.66
FALSE	High	[K].APVQPQQSPAAAPGGTDEKPSGK.[E]	1xPhospho [S8(100)]	7.20151e-10	5.92238e-05	1	1	5	Q13200	Q13200 [9-31]	Q13200 1xPhospho [S16(100)]	0	2298.08	3.72939e+07	4.08244e+07	41621900		High	High	High	High	2.136e-05	1.339e-09	5.68	42.09
FALSE	High	[K].APVQPQQSPAAAPGGTDEKPSGK.[E]	1xDeamidated [Q]; 1xPhospho [S8(100)]	9.12672e-10	5.92238e-05	1	1	6	Q13200	Q13200 [9-31]	Q13200 1xPhospho [S16(100)]	0	2299.06	5.12457e+06	5.4488e+06	6.03497e+06		High	High	High	High	2.136e-05	1.661e-09	7.6	44.39
FALSE	High	[K].APVQPQQSPAAAPGGTDEKPSGK.[E]	2xDeamidated [Q6; Q]; 1xPhospho [S8(100)]	5.1261e-09	5.92238e-05	1	1	7	Q13200	Q13200 [9-31]	Q13200 1xPhospho [S16(100)]	0	2300.04	814389	700751	1.94107e+06		High	High	High	High	2.136e-05	8.028e-09	5.95	47.33
FALSE	High	[K].APVSSTESVIQSNTPTPPPSQPLNETAEEESR.[I]	2xPhospho [S4(98); T16(100)]	2.97097e-05	5.92238e-05	1	1	5	Q9HC35	Q9HC35 [884-915]	Q9HC35 2xPhospho [S887(98); T899(100)]	0	3539.55	8.28615e+06	7.09295e+06	9.48433e+06		High	High	High	High	2.136e-05	2.171e-05	3.92	91.45
FALSE	High	[K].APVSSTESVIQSNTPTPPPSQPLNETAEEESR.[I]	1xDeamidated [N13]; 1xPhospho [S20(100)]	0.000305025	0.000145592	1	1	2	Q9HC35	Q9HC35 [884-915]	Q9HC35 1xPhospho [S903(100)]	0	3460.56				No Quan Values	Not Found	High	High	High	0.0001092	0.0001823	3.64
FALSE	High	[K].APVSSTESVIQSNTPTPPPSQPLNETAEEESR.[I]	1xDeamidated [Q11]; 2xPhospho [T16(95.4); S20(95.4)]	0.122195	0.00645988	1	1	1	Q9HC35	Q9HC35 [884-915]	Q9HC35 2xPhospho [T899(95.4); S903(95.4)]	0	3540.53		580174			Not Found	High	Not Found	High	0.002217	0.03081	1.73	91.46
FALSE	High	[K].APVYMPHPETPSKPSPCLVGEASKPPAPSEGSPK.[A]	1xCarbamidomethyl [C17]; 1xPhospho [S32(99.4)]	8.93465e-07	5.92238e-05	1	1	2	Q9P1Y5	Q9P1Y5 [516-549]	Q9P1Y5 1xPhospho [S547(99.4)]	0	3606.7				No Quan Values	High	High	Not Found	High	2.136e-05	8.887e-07	3.82
FALSE	High	[K].AQAVSEEEEEEEGK.[S]	1xPhospho [S5(100)]	0.000110977	5.92238e-05	1	1	9	Q9GZR7	Q9GZR7 [78-91]	Q9GZR7 1xPhospho [S82(100)]	0	1643.63	3.74555e+07	4.07242e+07	4.4392e+07		High	High	High	High	2.136e-05	7.243e-05	4.17	37.89
FALSE	High	[K].AQAVSEEEEEEEGK.[S]	1xDeamidated [Q2]; 1xPhospho [S5(100)]	6.80171e-05	5.92238e-05	1	1	4	Q9GZR7	Q9GZR7 [78-91]	Q9GZR7 1xPhospho [S82(100)]	0	1644.62	6.67726e+06	7.48581e+06	6.79941e+06		High	High	High	High	2.136e-05	4.632e-05	3.86	40.4
FALSE	High	[K].AQDGENEKNSEKEQDSEVSEDTK.[S]	1xPhospho [S10(100)]	2.07839e-05	5.92238e-05	1	1	4	Q92922	Q92922 [807-829]	Q92922 1xPhospho [S816(100)]	2	2676.08	217004	286304	220968		High	High	High	High	2.136e-05	1.568e-05	2.82	25.51
FALSE	High	[K].AQEAEAQSEDDDEDTEEEQGEEK.[E]	1xPhospho [S8(100)]	1.3342e-06	5.92238e-05	1	1	3	Q5C9Z4	Q5C9Z4 [273-295]	Q5C9Z4 1xPhospho [S280(100)]	0	2690.96	473992	586138	500689		High	High	High	High	2.136e-05	1.28e-06	5.2	34.3
FALSE	High	[K].AQEAEAQSEDDDEDTEEEQGEEK.[E]	2xPhospho [S8(100); T15(100)]	3.70753e-06	5.92238e-05	1	1	4	Q5C9Z4	Q5C9Z4 [273-295]	Q5C9Z4 2xPhospho [S280(100); T287(100)]	0	2770.92	1.90842e+06	1.62129e+06	2.44514e+06		High	High	High	High	2.136e-05	3.256e-06	8.17	32.31
FALSE	High	[K].AQEAEAQSEDDDEDTEEEQGEEK.[E]	1xDeamidated [Q]; 2xPhospho [S8(100); T15(100)]	3.69523e-05	5.92238e-05	1	1	2	Q5C9Z4	Q5C9Z4 [273-295]	Q5C9Z4 2xPhospho [S280(100); T287(100)]	0	2771.91	145614	77732.2	185489		High	Peak Found	High	High	2.136e-05	2.65e-05	3.84	33.67
FALSE	High	[K].AQESGQGSTAGPLRPPPPGAGGPATPSK.[A]	1xPhospho [T25(99.6)]	1.22544e-07	5.92238e-05	1	1	7	Q96RK0	Q96RK0 [559-586]	Q96RK0 1xPhospho [T583(99.6)]	0	2650.26	747338	703075	659932		High	High	High	High	2.136e-05	1.45e-07	5.75	64.15
FALSE	High	[K].AQESGQGSTAGPLRPPPPGAGGPATPSK.[A]	1xDeamidated [Q6]; 1xPhospho [T/S]	0.000128383	5.92238e-05	1	1	1	Q96RK0	Q96RK0 [559-586]		0	2651.25				No Quan Values	Not Found	Not Found	High	High	2.136e-05	8.288e-05	4.25
FALSE	High	[K].AQGAGVTLPPTPSGSRTKQR.[L]	1xDeamidated [Q19]; 1xPhospho [T17(100)]	0.129299	0.00674119	1	1	1	Q6P996	Q6P996 [681-700]	Q6P996 1xPhospho [T697(100)]	2	2090.04	144535	115935			High	Peak Found	Not Found	High	0.002335	0.03271	1.58	58.09
FALSE	High	[K].AQGPLPNQHSLK.[G]	1xPhospho [S10(100)]	0.00014097	0.000125813	1	1	3	Q4VCS5	Q4VCS5 [220-231]	Q4VCS5 1xPhospho [S229(100)]	0	1369.66	943897	885275	852049		High	High	High	High	4.213e-05	9.026e-05	3.43	50.34
FALSE	High	[K].AQIHDLVLVGGSTR.[I]	1xPhospho [S12(99.7)]	0.000946383	0.000145592	1	1	4	P0DMV9	P0DMV9 [329-342]	P0DMV9 1xPhospho [S340(99.7)]	0	1545.78	417617	244358	427695		High	High	High	High	0.0001092	0.0004471	2.82	91.89
FALSE	High	[K].AQLEPVASPAK.[K]	1xPhospho [S8(100)]	0.000270998	0.000145592	1	1	3	Q15149	Q15149 [1428-1438]	Q15149 1xPhospho [S1435(100)]	0	1190.58	1.41946e+06	1.38207e+06	1.43591e+06		High	High	High	High	8.854e-05	0.0001642	3.41	53.98
FALSE	High	[K].AQLSPGIYDDTSAR.[R]	1xPhospho [S4(100)]	0.00546946	0.000485698	1	1	3	O75376	O75376 [1469-1482]	O75376 1xPhospho [S1472(100)]	0	1573.69	296765	294986	243782		High	High	High	High	0.0002365	0.001883	2.4	79.27
FALSE	High	[K].AQLSVQTSPVPTPDPK.[R]	1xPhospho [T/S]	0.109591	0.00593022	1	1	1	O43426	O43426 [1338-1353]		0	1744.85	216807	222192	405554		Peak Found	Peak Found	High	High	0.002027	0.0274	1.55	81.94
FALSE	High	[K].AQPQDSATFAHTPPPAQATPAPGFK.[S]	1xPhospho [T12(97.9)]	0.000139669	0.000125813	1	1	2	Q9UPS6	Q9UPS6 [370-394]	Q9UPS6 1xPhospho [T381(97.9)]	0	2613.21	582429	305265	386318		High	High	Peak Found	High	4.213e-05	8.95e-05	3.41	84.66
FALSE	High	[K].AQQGLYQVPGPSPQFQSPPAK.[Q]	1xPhospho [S17(100)]	1.39392e-05	5.92238e-05	1	1	6	P56945	P56945 [123-143]	P56945 1xPhospho [S139(100)]	0	2305.1	939830	913988	938136		High	High	High	High	2.136e-05	1.088e-05	3.44	98.33
FALSE	High	[K].AQQGLYQVPGPSPQFQSPPAK.[Q]	1xDeamidated [Q]; 1xPhospho [S17(100)]	9.35285e-05	5.92238e-05	1	1	4	P56945	P56945 [123-143]	P56945 1xPhospho [S139(100)]	0	2306.09	178758	188923	137956		High	High	Peak Found	High	2.136e-05	6.193e-05	3.21	100.19
FALSE	High	[K].AQQGLYQVPGPSPQFQSPPAK.[Q]	2xDeamidated [Q7; Q14]; 1xPhospho [S17(100)]	0.000380779	0.000145592	1	1	1	P56945	P56945 [123-143]	P56945 1xPhospho [S139(100)]	0	2307.07				No Quan Values	Not Found	Not Found	High	High	0.0001092	0.000219	3.04
FALSE	High	[K].AQQQEEQGSVNDVK.[E]	1xPhospho [S9(100)]	0.000953689	0.000145592	1	1	2	Q9Y4W2	Q9Y4W2 [552-565]	Q9Y4W2 1xPhospho [S560(100)]	0	1639.7	403822	439635	429824		High	High	Peak Found	High	0.0001092	0.0004505	3.12	28.69
FALSE	High	[K].AQQQEEQGSVNDVKEEEK.[E]	1xPhospho [S9(100)]	7.84125e-06	5.92238e-05	1	1	3	Q9Y4W2	Q9Y4W2 [552-569]	Q9Y4W2 1xPhospho [S560(100)]	1	2154.92	605159	864540	670706		High	High	High	High	2.136e-05	6.44e-06	5.35	33.72
FALSE	High	[K].AQSLVISPPAPSPR.[K]	1xPhospho [S12(100)]	6.88866e-05	5.92238e-05	1	1	2	P46013	P46013 [573-586]	P46013 1xPhospho [S584(100)]	0	1499.76	756339	816190	702801		High	Peak Found	High	High	2.136e-05	4.677e-05	3.69	92.33
FALSE	High	[K].AQSNGSGNGSDSEMDTSSLER.[G]	1xDeamidated [N4]; 1xPhospho [S10(99.5)]	4.74639e-05	5.92238e-05	1	1	2	Q9NRY4	Q9NRY4 [1125-1145]	Q9NRY4 1xPhospho [S1134(99.5)]	0	2209.82	772181	794791	425158		High	High	Peak Found	High	2.136e-05	3.328e-05	4.06	55.16
FALSE	High	[K].AQSNGSGNGSDSEMDTSSLER.[G]	1xOxidation [M14]; 1xPhospho [S10(99.3)]	7.60295e-05	5.92238e-05	1	1	3	Q9NRY4	Q9NRY4 [1125-1145]	Q9NRY4 1xPhospho [S1134(99.3)]	0	2224.83	408305	259473	651910		High	High	High	High	2.136e-05	5.123e-05	5.29	37.29
FALSE	High	[K].AQSNGSGNGSDSEMDTSSLER.[G]	1xDeamidated [N/Q]; 1xOxidation [M14]; 1xPhospho [S/T]	0.000191757	0.000125813	1	1	7	Q9NRY4	Q9NRY4 [1125-1145]		0	2225.81	880746	636112	1.42009e+06		High	High	High	High	5.876e-05	0.00012	3.76	38.65
FALSE	High	[K].AQSNGSGNGSDSEMDTSSLER.[G]	2xDeamidated [N4; N8]; 1xOxidation [M14]; 1xPhospho [S10(100)]	0.000343677	0.000145592	1	1	8	Q9NRY4	Q9NRY4 [1125-1145]	Q9NRY4 1xPhospho [S1134(100)]	0	2226.8	368841	217654	746938		High	High	High	High	0.0001092	0.0002015	3.66	39.87
FALSE	High	[K].AQSNGSGNGSDSEMDTSSLER.[G]	2xDeamidated [N4; N8]; 1xPhospho [S/T]	0.000771468	0.000145592	1	1	4	Q9NRY4	Q9NRY4 [1125-1145]		0	2210.8	306781	363331	251258		High	High	Peak Found	High	0.0001092	0.0003813	2.64	56.65
FALSE	High	[K].AQSNGSGNGSDSEMDTSSLER.[G]	1xPhospho [S3(97.4)]	0.0270993	0.0017629	1	1	1	Q9NRY4	Q9NRY4 [1125-1145]	Q9NRY4 1xPhospho [S1127(97.4)]	0	2208.83	368237	485854	224611		Peak Found	High	Peak Found	High	0.0007592	0.007239	2.95	53.86
FALSE	High	[K].AQSVSPVQAPPPGGSAQLLPGK.[V]	1xPhospho [S5(100)]	1.74363e-07	5.92238e-05	1	1	9	Q96RK0	Q96RK0 [900-921]	Q96RK0 1xPhospho [S904(100)]	0	2166.1	1.67722e+06	1.73436e+06	1.73588e+06		High	High	High	High	2.136e-05	2.002e-07	5.29	92.96
FALSE	High	[K].AQSVSPVQAPPPGGSAQLLPGK.[V]	1xDeamidated [Q2]; 1xPhospho [S]	0.000177917	0.000125813	1	1	3	Q96RK0	Q96RK0 [900-921]		0	2167.08	192668	196502	286212		High	High	High	High	5.876e-05	0.000112	2.61	94.37
FALSE	High	[K].AQSVSPVQAPPPGGSAQLLPGK.[V]	2xPhospho [S3(100); S5(100)]	0.00765926	0.000656827	1	1	3	Q96RK0	Q96RK0 [900-921]	Q96RK0 2xPhospho [S902(100); S904(100)]	0	2246.06	87429.7	179347	201939		High	High	High	High	0.0003099	0.002502	2.32	95.19
FALSE	High	[K].AQTPPGPSLSGSK.[S]	1xPhospho [T3(100)]	0.000330313	0.000145592	1	1	16	Q9UQ35	Q9UQ35 [1001-1013]	Q9UQ35 1xPhospho [T1003(100)]	0	1306.6	8.88342e+07	9.49873e+07	95612616		High	High	High	High	0.0001092	0.0001948	2.47	49.86
FALSE	High	[K].AQTPPGPSLSGSK.[S]	1xDeamidated [Q2]; 1xPhospho [T3(100)]	0.000358762	0.000145592	1	1	13	Q9UQ35	Q9UQ35 [1001-1013]	Q9UQ35 1xPhospho [T1003(100)]	0	1307.59	9.55135e+06	1.06075e+07	9.15828e+06		High	High	High	High	0.0001092	0.0002089	2.54	53.8
FALSE	High	[K].AQTPPGPSLSGSKSPCPQEK.[S]	1xCarbamidomethyl [C16]; 2xPhospho [T3(100); S14(100)]	8.05187e-08	5.92238e-05	1	1	20	Q9UQ35	Q9UQ35 [1001-1020]	Q9UQ35 2xPhospho [T1003(100); S1014(100)]	1	2212.93	2.87584e+07	2.68566e+07	23365383		High	High	High	High	2.136e-05	9.9e-08	6.5	55.37
FALSE	High	[K].AQTPPGPSLSGSKSPCPQEK.[S]	1xCarbamidomethyl [C16]; 1xDeamidated [Q]; 2xPhospho [T3(100); S14(100)]	7.1845e-07	5.92238e-05	1	1	25	Q9UQ35	Q9UQ35 [1001-1020]	Q9UQ35 2xPhospho [T1003(100); S1014(100)]	1	2213.92	1.08311e+07	8.22424e+06	9.43854e+06		High	High	High	High	2.136e-05	7.291e-07	6.07	60.04
FALSE	High	[K].AQTPPGPSLSGSKSPCPQEK.[S]	1xCarbamidomethyl [C16]; 2xDeamidated [Q2; Q18]; 2xPhospho [T3(100); S14(100)]	0.000163108	0.000125813	1	1	7	Q9UQ35	Q9UQ35 [1001-1020]	Q9UQ35 2xPhospho [T1003(100); S1014(100)]	1	2214.9	1.39105e+06	1.02856e+06	1.14571e+06		High	High	High	High	5.876e-05	0.0001034	3.82	62.86
FALSE	High	[K].AQTPPGPSLSGSKSPCPQEK.[S]	1xCarbamidomethyl [C16]; 1xPhospho [S14(100)]	0.000572662	0.000145592	1	1	6	Q9UQ35	Q9UQ35 [1001-1020]	Q9UQ35 1xPhospho [S1014(100)]	1	2132.97	3.75837e+06	4.13225e+06	3.47957e+06		High	High	High	High	0.0001092	0.0003033	3.13	52.83
FALSE	High	[K].AQTPPGPSLSGSKSPCPQEK.[S]	1xCarbamidomethyl [C16]; 1xDeamidated [Q18]; 1xPhospho [S14(98.5)]	0.00411642	0.00040789	1	1	3	Q9UQ35	Q9UQ35 [1001-1020]	Q9UQ35 1xPhospho [S1014(98.5)]	1	2133.95	2.67758e+06	2.13882e+06	2.39943e+06		High	High	High	High	0.0001877	0.001481	2.08	57.1
FALSE	High	[K].AQTPPGPSLSGSKSPCPQEK.[S]	1xCarbamidomethyl [C16]; 2xDeamidated [Q2; Q18]; 1xPhospho [S14(97.1)]	0.17959	0.00942149	1	1	1	Q9UQ35	Q9UQ35 [1001-1020]	Q9UQ35 1xPhospho [S1014(97.1)]	1	2134.94	365152	313527	286810		High	Peak Found	Peak Found	High	0.003218	0.04677	2.09	59.04
FALSE	High	[K].AQTVGLPVTMHSPNMR.[L]	1xPhospho [S12(100)]	0.000136776	5.92238e-05	1	1	1	Q9H0K1	Q9H0K1 [368-383]	Q9H0K1 1xPhospho [S379(100)]	0	1818.84	234087	391799	123288		High	Peak Found	Peak Found	High	2.136e-05	8.78e-05	3.09	92.74
FALSE	High	[K].AQTVGLPVTMHSPNMR.[L]	1xOxidation [M15]; 1xPhospho [T/S]	0.0218632	0.00144965	1	1	1	Q9H0K1	Q9H0K1 [368-383]		0	1834.83	153723	94012.4	124043		Peak Found	Peak Found	High	High	0.0006488	0.005998	2.02	83.08
FALSE	High	[K].AREAAAGIQWSEEETEDEEEEK.[E]	1xPhospho [S11(100)]	3.8683e-07	5.92238e-05	1	1	5	P46087	P46087 [171-192]	P46087 1xPhospho [S181(100)]	1	2616.06	1.09192e+06	981034	1.33664e+06		High	High	High	High	2.136e-05	4.141e-07	5.76	76.76
FALSE	High	[K].AREAAAGIQWSEEETEDEEEEK.[E]	2xPhospho [S11(100); T15(100)]	2.09501e-05	5.92238e-05	1	1	4	P46087	P46087 [171-192]	P46087 2xPhospho [S181(100); T185(100)]	1	2696.03	666348	609186	644861		High	High	High	High	2.136e-05	1.581e-05	4.65	77.95
FALSE	High	[K].AREESWGPPR.[E]	1xPhospho [S5(100)]	0.0332335	0.00194856	1	1	2	Q14152	Q14152 [1184-1193]	Q14152 1xPhospho [S1188(100)]	1	1264.55	1.35767e+06	1.38791e+06	1.38344e+06		Peak Found	High	High	High	0.0008263	0.00863	2.09	51.37
FALSE	High	[K].ARGSPPTSSNIVQGQIK.[Q]	1xPhospho [S4(100)]	4.37823e-07	5.92238e-05	1	1	13	Q9Y4E6	Q9Y4E6 [932-948]	Q9Y4E6 1xPhospho [S935(100)]	1	1819.91	878105	761270	707263		High	High	High	High	2.136e-05	4.641e-07	4.93	64.72
FALSE	High	[K].ARLSLVIR.[S]	1xPhospho [S4(100)]	0.12346	0.00645988	1	1	1	Q9BQG0	Q9BQG0 [1300-1307]	Q9BQG0 1xPhospho [S1303(100)]	1	1007.58	384819	228055	399753		High	Peak Found	Peak Found	High	0.002234	0.03113	1.9	87.3
FALSE	High	[K].ARLSLVIRSPSLLQSGAK.[K]	2xPhospho [S4(100); S9(100)]	0.00629448	0.000485698	1	1	1	Q9BQG0	Q9BQG0 [1300-1317]	Q9BQG0 2xPhospho [S1303(100); S1308(100)]	2	2056.07	465307	483459	594909		High	Peak Found	Peak Found	High	0.0002365	0.002116	2.86	108.99
FALSE	High	[K].ARLSYSDK.[N]	1xPhospho [S4(100)]	0.0362845	0.00201925	1	1	3	Q05655	Q05655 [642-649]	Q05655 1xPhospho [S645(100)]	1	1019.46	2.29554e+06	2.52593e+06	2142455		High	Peak Found	High	High	0.0008403	0.009361	2.43	30.76
FALSE	High	[K].ARPSETGSDDDWEYLLNSDYHQNVESHLLNR.[S]	1xPhospho [S8(99.7)]	1.51401e-09	5.92238e-05	1	1	3	Q9H1A4	Q9H1A4 [696-726]	Q9H1A4 1xPhospho [S703(99.7)]	0	3740.62	216235	719166	961955		High	High	High	High	2.136e-05	2.641e-09	5.9	117.91
FALSE	High	[K].ARPSSPSTSWHRPASPCPSPGPGHTLPPKPPSPR.[G]	1xCarbamidomethyl [C17]; 2xPhospho [S32(100); S/T]	2.34193e-05	5.92238e-05	1	1	25	Q3KQU3	Q3KQU3 [465-498]	Q3KQU3 2xPhospho [S496(100); S/T]	0	3740.73	3.66605e+06	1.67408e+06	3.56254e+06		High	High	High	High	2.136e-05	1.748e-05	5.02	70.36
FALSE	High	[K].ARPSSPSTSWHRPASPCPSPGPGHTLPPKPPSPR.[G]	1xCarbamidomethyl [C17]; 1xPhospho [S/T]	0.0024243	0.000278918	1	1	2	Q3KQU3	Q3KQU3 [465-498]		0	3660.76		394085	347736		Not Found	High	High	High	0.0001352	0.0009505	2.66	67.55
FALSE	High	[K].ARPSSPSTSWHRPASPCPSPGPGHTLPPKPPSPR.[G]	1xCarbamidomethyl [C17]; 3xPhospho [S32(100); S/T]	0.0048611	0.000485698	1	1	7	Q3KQU3	Q3KQU3 [465-498]	Q3KQU3 3xPhospho [S496(100); S/T]	0	3820.7	1.01382e+06	1.78456e+06	2.01903e+06		High	High	High	High	0.0002316	0.0017	3.82	73.17
FALSE	High	[K].ARSDPLFSAQR.[L]	1xPhospho [S3(100)]	0.136778	0.00710422	1	1	1	Q9UBL3	Q9UBL3 [314-324]	Q9UBL3 1xPhospho [S316(100)]	1	1327.62	141080	88008.8	153780		High	Peak Found	Peak Found	High	0.002424	0.03463	1.57	63.3
FALSE	High	[K].ARSSEELAPPRPPGPCSFQHFR.[R]	1xCarbamidomethyl [C16]; 1xPhospho [S]	3.20393e-07	5.92238e-05	1	1	4	Q9UQQ2	Q9UQQ2 [118-139]		1	2603.2	896887	695227	818455		High	High	High	High	2.136e-05	3.488e-07	4.48	88.65
FALSE	High	[K].ARSVSPPPK.[R]	2xPhospho [S3(100); S5(100)]	0.000698978	0.000145592	1	1	7	Q13247	Q13247 [312-320]	Q13247 2xPhospho [S314(100); S316(100)]	1	1098.47	1.5249e+06	1.29757e+06	1.58183e+06		High	High	High	High	0.0001092	0.0003541	3.27	23.72
FALSE	High	[K].ARVGGSDEEASGIPSR.[T]	1xPhospho [S6(100)]	0.000103432	5.92238e-05	1	1	7	Q9NQ55	Q9NQ55 [354-369]	Q9NQ55 1xPhospho [S359(100)]	1	1667.74	1.93034e+06	1.96525e+06	2.24204e+06		High	High	High	High	2.136e-05	6.789e-05	3.81	46.26
FALSE	High	[K].ASALLFSSDEEDQWNIPASQTHLASDSR.[S]	1xPhospho [S/T]	8.19494e-10	5.92238e-05	2	2	4	Q9Y4E1; Q641Q2	Q9Y4E1 [613-640]; Q641Q2 [613-640]		0	3155.4	2.17899e+06	3.03025e+06	2.96957e+06	Shared	High	High	High	High	2.136e-05	1.509e-09	5.61	121.47
FALSE	High	[K].ASALLFSSDEEDQWNIPASQTHLASDSR.[S]	2xPhospho [S7(99.3); S8(99.3)]	7.79931e-06	5.92238e-05	2	2	4	Q9Y4E1; Q641Q2	Q9Y4E1 [613-640]; Q641Q2 [613-640]	Q9Y4E1 2xPhospho [S619(99.3); S620(99.3)]; Q641Q2 2xPhospho [S619(99.3); S620(99.3)]	0	3235.36		432507	708720	Shared	High	High	High	High	2.136e-05	6.41e-06	3.73	121.96
FALSE	High	[K].ASAPERTPSPAPK.[R]	2xPhospho [T7(100); S9(100)]	0.000524681	0.000145592	1	1	11	Q63ZY6	Q63ZY6 [252-264]	Q63ZY6 2xPhospho [T258(100); S260(100)]	1	1468.62	1.64817e+06	1.93858e+06	2083748		High	High	High	High	0.0001092	0.000283	2.89	29.41
FALSE	High	[K].ASAQWSAELLVINYRGELR.[S]	2xPhospho [S6(98.6); Y14(100)]	0.149117	0.00782682	1	1	1	A2RRP1	A2RRP1 [193-211]	A2RRP1 2xPhospho [S198(98.6); Y206(100)]	1	2336.08				No Quan Values	High	Not Found	Not Found	High	0.002702	0.03807	1.61
FALSE	High	[K].ASATCSSATAAASSGLEEWTSRSPR.[Q]	1xCarbamidomethyl [C5]; 1xPhospho [T20(99)]	9.11083e-06	5.92238e-05	1	1	2	Q96G74	Q96G74 [430-454]	Q96G74 1xPhospho [T449(99)]	1	2621.13	479190	511002	723052		Peak Found	High	High	High	2.136e-05	7.387e-06	4.87	92.87
FALSE	High	[K].ASCLVQTPPGQYSGNSFK.[K]	1xCarbamidomethyl [C3]; 1xPhospho [T7(100)]	9.1244e-05	5.92238e-05	1	1	3	O00311	O00311 [497-514]	O00311 1xPhospho [T503(100)]	0	2020.88	173857	127397	194528		High	High	High	High	2.136e-05	6.05e-05	2.91	86.55
FALSE	High	[K].ASDSAEAIEAFQLTPQQQHLIR.[E]	1xPhospho [S2(99.6)]	6.09503e-05	5.92238e-05	1	1	2	Q96PU4	Q96PU4 [680-701]	Q96PU4 1xPhospho [S681(99.6)]	0	2533.21	87855.9	72758	78908.3		High	Peak Found	High	High	2.136e-05	4.189e-05	3.01	114.27
FALSE	High	[K].ASEENLLSSSSVPSADRDSSPTTNSK.[L]	1xPhospho [S/T]	5.65402e-07	5.92238e-05	1	1	4	Q9NRA8	Q9NRA8 [733-758]		1	2746.21	5.622e+06	5.00023e+06	5.55181e+06		High	High	High	High	2.136e-05	5.853e-07	6.04	76.55
FALSE	High	[K].ASESSKPWPDATYGTGSASR.[A]	1xPhospho [S17(99)]	8.3636e-05	5.92238e-05	1	1	4	Q9Y2W1	Q9Y2W1 [216-235]	Q9Y2W1 1xPhospho [S232(99)]	0	2134.91	1.06198e+06	1.18348e+06	624253		High	High	High	High	2.136e-05	5.593e-05	4.53	68.43
FALSE	High	[K].ASETPPPVAQPKPEAPHPGLETTLQER.[L]	1xPhospho [S2(99.6)]	1.49559e-07	5.92238e-05	1	1	14	Q6P1N0	Q6P1N0 [117-143]	Q6P1N0 1xPhospho [S118(99.6)]	0	2957.44	6.04564e+06	5.82063e+06	6.85847e+06		High	High	High	High	2.136e-05	1.74e-07	5.6	85.44
FALSE	High	[K].ASETPPPVAQPKPEAPHPGLETTLQER.[L]	1xDeamidated [Q25]; 1xPhospho [S2(99)]	0.000358762	0.000145592	1	1	3	Q6P1N0	Q6P1N0 [117-143]	Q6P1N0 1xPhospho [S118(99)]	0	2958.42	264316	226246	350610		High	High	High	High	0.0001092	0.0002086	2.08	87.57
FALSE	High	[K].ASEVAIEEEK.[E]	1xPhospho [S2(100)]	0.000567224	0.000145592	1	1	4	Q5QJE6	Q5QJE6 [511-520]	Q5QJE6 1xPhospho [S512(100)]	0	1184.51	720438	720497	735843		High	High	High	High	0.0001092	0.0003005	2.42	46.84
FALSE	High	[K].ASFDHSPDSLPLR.[S]	1xPhospho [S6(100)]	8.87001e-06	5.92238e-05	1	1	6	Q8NB78	Q8NB78 [12-24]	Q8NB78 1xPhospho [S17(100)]	0	1521.67	2.96121e+06	3.10652e+06	3575168		High	High	High	High	2.136e-05	7.21e-06	3.18	83.89
FALSE	High	[K].ASGAGGAGGQAYSPGQPQGLLGPQAYGQGFGGGQAQDLSK.[A]	1xPhospho [S2(100)]	0.00051989	0.000145592	1	1	2	Q9ULL5	Q9ULL5 [432-471]	Q9ULL5 1xPhospho [S433(100)]	0	3770.72	575393	559801	187389		High	High	Peak Found	High	0.0001092	0.000281	2.91	110.24
FALSE	High	[K].ASGDPGASGMSPR.[A]	1xPhospho [S11(100)]	3.19835e-05	5.92238e-05	1	1	7	Q8NDT2	Q8NDT2 [99-111]	Q8NDT2 1xPhospho [S109(100)]	0	1269.49	4.8275e+06	7.39804e+06	4342522		High	High	High	High	2.136e-05	2.322e-05	3.99	33.22
FALSE	High	[K].ASGSENEGDYNPGR.[K]	1xDeamidated [N11]; 1xPhospho [S4(99.6)]	0.000302149	0.000145592	1	1	7	Q02880	Q02880 [1549-1562]	Q02880 1xPhospho [S1552(99.6)]	0	1533.55	534027	522704	674083		High	High	High	High	0.0001092	0.0001806	3.65	33.89
FALSE	High	[K].ASGSENEGDYNPGR.[K]	1xPhospho [S4(100)]	0.000288324	0.000145592	1	1	13	Q02880	Q02880 [1549-1562]	Q02880 1xPhospho [S1552(100)]	0	1532.56	4.78101e+06	4.78782e+06	4.61263e+06		High	High	High	High	0.0001056	0.0001736	3.24	32.21
FALSE	High	[K].ASGSENEGDYNPGRK.[T]	1xPhospho [S4(100)]	8.47505e-06	5.92238e-05	1	1	8	Q02880	Q02880 [1549-1563]	Q02880 1xPhospho [S1552(100)]	1	1660.66	2.19468e+06	2.36211e+06	2.23398e+06		High	High	High	High	2.136e-05	6.91e-06	3.86	26.64
FALSE	High	[K].ASGSGGGSAALGPSGFGPSGGSGTK.[L]	1xPhospho [S22(99)]	6.50922e-08	5.92238e-05	1	1	5	P25440	P25440 [590-614]	P25440 1xPhospho [S611(99)]	0	2087.9				No Quan Values	High	High	High	High	2.136e-05	8.155e-08	7.19
FALSE	High	[K].ASHWSRSPPRPPR.[E]	1xPhospho [S]	0.000264337	0.000145592	2	2	7	Q9UQ88; P21127	Q9UQ88 [216-228]; P21127 [228-240]		1	1610.77	1.70984e+06	1.60848e+06	2.1249e+06	Shared	High	High	High	High	8.854e-05	0.0001608	3.43	41.5
FALSE	High	[K].ASIANSDGPTAGSQTPPFK.[R]	1xPhospho [T15(99.2)]	0.00177955	0.000189632	1	1	4	O75167	O75167 [11-29]	O75167 1xPhospho [T25(99.2)]	0	1925.86	528911	373562	438312		High	High	High	High	0.0001164	0.0007383	2.09	77.95
FALSE	High	[K].ASIANSDGPTAGSQTPPFK.[R]	1xDeamidated [N5]; 1xPhospho [S/T]	0.118469	0.00632695	1	1	1	O75167	O75167 [11-29]		0	1926.85	105643	115811	111700		Peak Found	High	Peak Found	High	0.002161	0.02968	1.24	79.24
FALSE	High	[K].ASLELELPSSPDSTGGTPK.[A]	1xPhospho [S10(100)]	7.81638e-05	5.92238e-05	1	1	3	Q63HK5	Q63HK5 [324-342]	Q63HK5 1xPhospho [S333(100)]	0	1965.91	331822	291546	278055		High	High	High	High	2.136e-05	5.258e-05	2.76	104.11
FALSE	High	[K].ASLGSLEGEAEAEASSPK.[G]	1xPhospho [S2(99.6)]	8.54345e-06	5.92238e-05	1	1	6	Q09666	Q09666 [5748-5765]	Q09666 1xPhospho [S5749(99.6)]	0	1812.79	2.42231e+06	2.10027e+06	2.41024e+06		High	High	High	High	2.136e-05	6.965e-06	4.36	104.3
FALSE	High	[K].ASLLHSMPTHSSPR.[S]	1xPhospho [S12(99.8)]	5.18712e-06	5.92238e-05	1	1	5	O75122	O75122 [1002-1015]	O75122 1xPhospho [S1013(99.8)]	0	1600.73	2.15566e+06	2.0656e+06	835345		High	High	High	High	2.136e-05	4.424e-06	4.33	58.39
FALSE	High	[K].ASLQSGQEGAGDSPGSQFSK.[W]	1xPhospho [S13(100)]	0.0417681	0.00228173	1	1	1	Q12778	Q12778 [275-294]	Q12778 1xPhospho [S287(100)]	0	2017.85				No Quan Values	High	Not Found	Not Found	High	0.0009172	0.01065	1.96
FALSE	High	[K].ASLVALPEQTASEEETPPPLLTK.[E]	1xPhospho [T16(100)]	1.46596e-06	5.92238e-05	1	1	2	Q9UKV3	Q9UKV3 [399-421]	Q9UKV3 1xPhospho [T414(100)]	0	2501.24		2.65891e+06	2515440		Not Found	High	High	High	2.136e-05	1.396e-06	6.61	121.68
FALSE	High	[K].ASMSEFLESEDGEVEQQR.[T]	1xPhospho [S9(100)]	1.88373e-05	5.92238e-05	1	1	3	Q15022	Q15022 [538-555]	Q15022 1xPhospho [S546(100)]	0	2150.86	6.02519e+06	6.50907e+06	4164247		High	High	High	High	2.136e-05	1.433e-05	6.18	98.97
FALSE	High	[K].ASMSEFLESEDGEVEQQR.[T]	1xOxidation [M3]; 1xPhospho [S9(100)]	3.93475e-05	5.92238e-05	1	1	4	Q15022	Q15022 [538-555]	Q15022 1xPhospho [S546(100)]	0	2166.85	2.12765e+06	842622	2.81613e+06		High	High	High	High	2.136e-05	2.809e-05	4.06	79.13
FALSE	High	[K].ASMSEFLESEDGEVEQQR.[T]	1xDeamidated [Q17]; 1xOxidation [M3]; 1xPhospho [S9(100)]	0.000197298	0.000145592	1	1	2	Q15022	Q15022 [538-555]	Q15022 1xPhospho [S546(100)]	0	2167.84	335373	149601	454391		High	Peak Found	High	High	7.512e-05	0.0001231	3.95	81.32
FALSE	High	[K].ASMSEFLESEDGEVEQQR.[T]	1xDeamidated [Q17]; 1xPhospho [S9(100)]	0.000214832	0.000145592	1	1	3	Q15022	Q15022 [538-555]	Q15022 1xPhospho [S546(100)]	0	2151.84	904022	1.03793e+06	670179		High	High	High	High	7.512e-05	0.0001333	3.53	100.37
FALSE	High	[K].ASNGDTPTHEDLTK.[N]	1xDeamidated [N3]; 1xPhospho [T6(100)]	0.000412648	0.000145592	1	1	6	P11171	P11171 [55-68]	P11171 1xPhospho [T60(100)]	0	1566.63	613506	688269	687208		High	High	High	High	0.0001092	0.0002338	2.34	35.44
FALSE	High	[K].ASNGDTPTHEDLTK.[N]	1xPhospho [T6(100)]	0.000314644	0.000145592	1	1	3	P11171	P11171 [55-68]	P11171 1xPhospho [T60(100)]	0	1565.65	249403	283212	259676		High	High	High	High	0.0001092	0.0001871	2.85	33.63
FALSE	High	[K].ASPAGTAGGPGAGAAAGGTGPLAAR.[A]	1xPhospho [S2(100)]	3.50158e-07	5.92238e-05	1	1	7	Q12962	Q12962 [43-67]	Q12962 1xPhospho [S44(100)]	0	2043.96	983716	1.04281e+06	1149126		High	High	High	High	2.136e-05	3.786e-07	5.35	71.26
FALSE	High	[K].ASPALVAK.[D]	1xPhospho [S2(100)]	0.00511578	0.000485698	1	1	3	Q92783	Q92783 [155-162]	Q92783 1xPhospho [S156(100)]	0	836.428	220178	212094	235262		High	High	High	High	0.0002365	0.001779	1.69	41.95
FALSE	High	[K].ASPAPPRHTPDQSPGMESR.[H]	1xPhospho [T9(100)]	0.000249959	0.000145592	1	1	3	Q7Z2K8	Q7Z2K8 [52-70]	Q7Z2K8 1xPhospho [T60(100)]	1	2097.92	515671	759757	214117		High	High	Peak Found	High	8.854e-05	0.0001531	2.56	38.67
FALSE	High	[K].ASPAPPRHTPDQSPGMESR.[H]	1xOxidation [M16]; 1xPhospho [T9(100)]	0.00432757	0.000485698	1	1	3	Q7Z2K8	Q7Z2K8 [52-70]	Q7Z2K8 1xPhospho [T60(100)]	1	2113.91	184782	170206	229508		High	High	High	High	0.0001992	0.001542	1.86	30.81
FALSE	High	[K].ASPAPPRHTPDQSPGMESRHR.[S]	1xDeamidated [Q12]; 2xPhospho [S2(100); S13(97.4)]	0.177807	0.00931662	1	1	1	Q7Z2K8	Q7Z2K8 [52-72]	Q7Z2K8 2xPhospho [S53(100); S64(97.4)]	2	2472.03	1.74997e+06	2.12261e+06	1463758		Peak Found	High	Peak Found	High	0.003193	0.04623	2.61	77.38
FALSE	High	[K].ASPDMDGYPALK.[V]	1xPhospho [S2(100)]	0.000195578	0.000145592	1	1	2	Q8IX03	Q8IX03 [875-886]	Q8IX03 1xPhospho [S876(100)]	0	1344.55	344551	474753	318810		High	High	Peak Found	High	7.512e-05	0.0001222	2.54	81.54
FALSE	High	[K].ASPDQNASTHTPQSSVK.[T]	1xPhospho [S/T]	0.00962467	0.000773252	1	1	3	Q14677	Q14677 [298-314]		0	1834.8	486583	415757	399214		High	High	Peak Found	High	0.0004117	0.003014	2.22	28.02
FALSE	High	[K].ASPDSRHSPATISSSTR.[G]	2xPhospho [S2(100); S5(99.3)]	0.00573028	0.000485698	1	1	3	O15119	O15119 [431-447]	O15119 2xPhospho [S432(100); S435(99.3)]	1	1916.79	191186	226288	224960		Peak Found	High	High	High	0.0002365	0.001959	2.53	33.81
FALSE	High	[K].ASPEARPQIPTKPR.[V]	1xPhospho [S2(100)]	0.000169809	0.000125813	1	1	5	Q8N3F8	Q8N3F8 [272-285]	Q8N3F8 1xPhospho [S273(100)]	0	1627.83	1.88393e+06	1.78042e+06	1.69303e+06		High	High	High	High	5.876e-05	0.0001072	2.51	49.15
FALSE	High	[K].ASPEPEGEAAGK.[M]	1xPhospho [S2(100)]	0.0304461	0.00183309	1	1	2	Q8IU81	Q8IU81 [383-394]	Q8IU81 1xPhospho [S384(100)]	0	1222.5	227313	234040	226184		Peak Found	High	High	High	0.0008007	0.007985	1.14	25.56
FALSE	High	[K].ASPEPPDSAEGALK.[L]	1xPhospho [S2(100)]	0.00136625	0.000189632	1	1	4	Q9H1B7	Q9H1B7 [546-559]	Q9H1B7 1xPhospho [S547(100)]	0	1448.63	722242	724432	828398		High	High	High	High	0.0001164	0.0005968	2.1	61.04
FALSE	High	[K].ASPFEEDQNR.[D]	1xPhospho [S2(100)]	0.00886438	0.000773252	1	1	2	Q8TB72	Q8TB72 [135-144]	Q8TB72 1xPhospho [S136(100)]	0	1272.49	1.10553e+06	1.14938e+06	1.11417e+06		High	High	Peak Found	High	0.0003607	0.002827	2.36	40.37
FALSE	High	[K].ASPITNDGEDEFVPSDGLDK.[D]	1xPhospho [S2(100)]	1.92936e-05	5.92238e-05	1	1	8	Q02880	Q02880 [1399-1418]	Q02880 1xPhospho [S1400(100)]	0	2185.92	9.79624e+06	1.00898e+07	9.43455e+06		High	High	High	High	2.136e-05	1.465e-05	4.35	99.45
FALSE	High	[K].ASPITNDGEDEFVPSDGLDK.[D]	2xPhospho [S2(100); S15(100)]	0.000144265	0.000125813	1	1	4	Q02880	Q02880 [1399-1418]	Q02880 2xPhospho [S1400(100); S1413(100)]	0	2265.88	1.81148e+06	1.97437e+06	1.53758e+06		High	High	High	High	4.213e-05	9.218e-05	3.99	100.36
FALSE	High	[K].ASPITNDGEDEFVPSDGLDK.[D]	1xDeamidated [N6]; 1xPhospho [S2(100)]	0.00026916	0.000145592	1	1	1	Q02880	Q02880 [1399-1418]	Q02880 1xPhospho [S1400(100)]	0	2186.9				No Quan Values	High	Not Found	Not Found	High	8.854e-05	0.0001635	3.22
FALSE	High	[K].ASPNVEAPQPHR.[H]	1xPhospho [S2(100)]	0.000163474	0.000125813	1	1	3	P50851	P50851 [1260-1271]	P50851 1xPhospho [S1261(100)]	0	1382.62	349619	442587	410583		High	High	High	High	5.876e-05	0.0001036	3.3	38.55
FALSE	High	[K].ASPPGDLQNPK.[R]	1xDeamidated [Q/N]; 1xPhospho [S2(100)]	0.000848249	0.000145592	1	1	39	O00273	O00273 [314-324]	O00273 1xPhospho [S315(100)]	0	1204.52	9.75771e+06	9.91692e+06	1.04322e+07		High	High	High	High	0.0001092	0.0004108	2.63	49.95
FALSE	High	[K].ASPPGDLQNPK.[R]	1xPhospho [S2(100)]	0.00192869	0.000278918	1	1	10	O00273	O00273 [314-324]	O00273 1xPhospho [S315(100)]	0	1203.54	2.72619e+07	2.82245e+07	27291618		High	High	High	High	0.0001352	0.0007882	2.01	45.46
FALSE	High	[K].ASPPGDLQNPK.[R]	2xDeamidated [Q8; N9]; 1xPhospho [S2(100)]	0.00239077	0.000278918	1	1	3	O00273	O00273 [314-324]	O00273 1xPhospho [S315(100)]	0	1205.51	1.04839e+06	1.16431e+06	1.06356e+06		Peak Found	High	High	High	0.0001352	0.0009383	2.12	53.17
FALSE	High	[K].ASPPIETDLQNQACQEVLTPENSR.[Y]	1xCarbamidomethyl [C14]; 1xPhospho [S2(100)]	0.000141297	0.000125813	1	1	1	Q5T481	Q5T481 [1086-1109]	Q5T481 1xPhospho [S1087(100)]	0	2777.24	253179	563935			Peak Found	High	Not Found	High	4.213e-05	9.037e-05	4.38	105.02
FALSE	High	[K].ASPPITHHSIVNGQSSVLSAR.[R]	1xPhospho [S2(100)]	1.29878e-06	5.92238e-05	1	1	11	O15409	O15409 [307-327]	O15409 1xPhospho [S308(100)]	0	2238.1	2.32704e+06	2.51433e+06	2.66783e+06		High	High	High	High	2.136e-05	1.249e-06	5.83	80.13
FALSE	High	[K].ASPPITHHSIVNGQSSVLSAR.[R]	1xDeamidated [N12]; 1xPhospho [S2(100)]	3.98654e-06	5.92238e-05	1	1	8	O15409	O15409 [307-327]	O15409 1xPhospho [S308(100)]	0	2239.09	1.94158e+06	1.74221e+06	1.89526e+06		High	High	High	High	2.136e-05	3.475e-06	4.35	82.99
FALSE	High	[K].ASPQPALTVK.[A]	1xPhospho [S2(100)]	0.00208292	0.000278918	1	1	3	Q8N9M1	Q8N9M1 [305-314]	Q8N9M1 1xPhospho [S306(100)]	0	1091.55	516660	441446	526491		High	High	High	High	0.0001352	0.0008394	1.91	57.7
FALSE	High	[K].ASPSENNAGGGSPSSGSGGNPTNTSGTTR.[R]	1xPhospho [S12(100)]	2.26393e-07	5.92238e-05	1	1	5	Q9NRH2	Q9NRH2 [596-624]	Q9NRH2 1xPhospho [S607(100)]	0	2686.1	1.02419e+06	1.36112e+06	1.17622e+06		High	High	High	High	2.136e-05	2.54e-07	4.81	32.3
FALSE	High	[K].ASPSENNAGGGSPSSGSGGNPTNTSGTTR.[R]	1xDeamidated [N]; 1xPhospho [S4(99.5)]	3.50406e-06	5.92238e-05	1	1	4	Q9NRH2	Q9NRH2 [596-624]	Q9NRH2 1xPhospho [S599(99.5)]	0	2687.08	136000	135845	143606		High	High	High	High	2.136e-05	3.094e-06	3.69	33.85
FALSE	High	[K].ASPSGQNISYIHSSSESVTPR.[T]	1xPhospho [S2(100)]	2.14799e-06	5.92238e-05	1	1	1	Q9NZC9	Q9NZC9 [197-217]	Q9NZC9 1xPhospho [S198(100)]	0	2284.02	518099				High	Not Found	Not Found	High	2.136e-05	1.979e-06	4.55	73.2
FALSE	High	[K].ASPSVSTAGQPNWNLDEQLK.[Q]	1xPhospho [S2(100)]	0.000123612	5.92238e-05	1	1	10	Q8IVW6	Q8IVW6 [164-183]	Q8IVW6 1xPhospho [S165(100)]	0	2222.01	1.48351e+06	1.83337e+06	1527080		High	High	High	High	2.136e-05	7.991e-05	4.29	103.66
FALSE	High	[K].ASPSVSTAGQPNWNLDEQLK.[Q]	1xDeamidated [Q/N]; 1xPhospho [S/T]	0.00765926	0.000656827	1	1	3	Q8IVW6	Q8IVW6 [164-183]		0	2223	215529	168169	128632		High	Peak Found	High	High	0.0003099	0.002496	1.85	107.49
FALSE	High	[K].ASPTLDFTER.[-]	1xPhospho [S2(100)]	0.0264765	0.0017629	1	1	4	O43426	O43426 [1564-1573]	O43426 1xPhospho [S1565(100)]	0	1216.52	3.34232e+06	3.27831e+06	3.20033e+06		High	High	High	High	0.0007592	0.007082	2.03	82.15
FALSE	High	[K].ASPTSTEEEQVMLR.[N]	1xPhospho [S2(100)]	0.00616396	0.000485698	1	1	3	Q96PE3	Q96PE3 [486-499]	Q96PE3 1xPhospho [S487(100)]	0	1657.71	174198	223640			High	High	Not Found	High	0.0002365	0.002082	2.52	80.94
FALSE	High	[K].ASPVAVGSSGAGADPSFQPVLSAR.[Q]	1xPhospho [S2(100)]	1.698e-05	5.92238e-05	1	1	3	Q5TGY3	Q5TGY3 [895-918]	Q5TGY3 1xPhospho [S896(100)]	0	2308.1	993209	987032	983974		High	High	High	High	2.136e-05	1.304e-05	4.1	105.19
FALSE	High	[K].ASPVGDGNFR.[N]	1xPhospho [S2(100)]	0.0389295	0.00217077	1	1	3	Q86YS7	Q86YS7 [851-860]	Q86YS7 1xPhospho [S852(100)]	0	1099.46	1.58578e+06	1.49497e+06	1.51488e+06		High	High	High	High	0.0008735	0.009993	1.85	47.66
FALSE	High	[K].ASPVPSDPEKPGTPGEGMLSSDLDR.[I]	1xPhospho [T13(100)]	1.47387e-06	5.92238e-05	1	1	3	O14686	O14686 [1853-1877]	O14686 1xPhospho [T1865(100)]	0	2619.16	2.36936e+06	2.68384e+06	1.89293e+06		High	High	High	High	2.136e-05	1.402e-06	3.95	95.01
FALSE	High	[K].ASPVPSDPEKPGTPGEGMLSSDLDR.[I]	1xOxidation [M18]; 1xPhospho [T13(100)]	2.1136e-06	5.92238e-05	1	1	3	O14686	O14686 [1853-1877]	O14686 1xPhospho [T1865(100)]	0	2635.16	1.3257e+06	634830	2.09574e+06		High	High	High	High	2.136e-05	1.948e-06	3.66	84.75
FALSE	High	[K].ASPVTSPAAAFPTASPANK.[D]	1xPhospho [S15(99.4)]	0.000716192	0.000145592	1	1	1	Q9UIF9	Q9UIF9 [495-513]	Q9UIF9 1xPhospho [S509(99.4)]	0	1864.88	433986	282802			High	Peak Found	Not Found	High	0.0001092	0.00036	2.27	89.23
FALSE	High	[K].ASPVTSPAAAFPTASPANK.[D]	1xDeamidated [N18]; 1xPhospho [S15(99.4)]	0.0362845	0.00201925	1	1	2	Q9UIF9	Q9UIF9 [495-513]	Q9UIF9 1xPhospho [S509(99.4)]	0	1865.87	168279	153066	183181		High	Peak Found	High	High	0.0008403	0.009344	1.5	91.1
FALSE	High	[K].ASPVTTSPTAATTQNPVLSK.[L]	1xPhospho [S2(98.9)]	6.43112e-05	5.92238e-05	1	1	9	Q96JN0	Q96JN0 [36-55]	Q96JN0 1xPhospho [S37(98.9)]	0	2051.01	2.44532e+06	2.43834e+06	2.60548e+06		High	High	High	High	2.136e-05	4.394e-05	3.39	83.67
FALSE	High	[K].ASPVTTSPTAATTQNPVLSK.[L]	2xPhospho [S2(99.3); T/S]	0.000288324	0.000145592	1	1	3	Q96JN0	Q96JN0 [36-55]	Q96JN0 2xPhospho [S37(99.3); T/S]	0	2130.97	349637	247973	236719		Peak Found	High	High	High	0.0001056	0.0001736	2.38	83.21
FALSE	High	[K].ASQEPSPKPGTEVIPAAPR.[K]	1xPhospho [S6(100)]	3.33595e-07	5.92238e-05	1	1	5	Q96CP2	Q96CP2 [16-34]	Q96CP2 1xPhospho [S21(100)]	0	2011.98	1.90995e+06	1.33642e+06	1.50152e+06		High	High	High	High	2.136e-05	3.623e-07	4.59	75.09
FALSE	High	[K].ASQGSDLEQNEASR.[K]	1xPhospho [S5(100)]	8.34273e-05	5.92238e-05	1	1	3	Q96T21	Q96T21 [366-379]	Q96T21 1xPhospho [S370(100)]	0	1571.63	297789	338688	408432		High	High	High	High	2.136e-05	5.572e-05	3.08	33.94
FALSE	High	[K].ASQSRPNSSALETLGGEK.[L]	1xPhospho [S/T]	5.47431e-07	5.92238e-05	1	1	12	O94804	O94804 [447-464]		0	1911.88	1.80777e+06	1.79513e+06	1.87695e+06		High	High	High	High	2.136e-05	5.687e-07	4.75	67.18
FALSE	High	[K].ASQSRPNSSALETLGGEK.[L]	2xPhospho [S4(100); S8(100)]	0.000147958	0.000125813	1	1	5	O94804	O94804 [447-464]	O94804 2xPhospho [S450(100); S454(100)]	0	1991.85	1.05851e+06	910801	1.02204e+06		High	High	High	High	5.876e-05	9.436e-05	4.7	73.91
FALSE	High	[K].ASQSRPNSSALETLGGEK.[L]	1xDeamidated [Q/N]; 1xPhospho [S/T]	0.00989406	0.000773252	1	1	2	O94804	O94804 [447-464]		0	1912.86	165665	199659	191009		High	High	Peak Found	High	0.0004117	0.003087	1.91	68.99
FALSE	High	[K].ASQTPVPPGAPSPDKDPAKESPKPEEQK.[N]	2xPhospho [S12(98.4); S21(100)]	0.0425094	0.00228173	1	1	1	Q15911	Q15911 [3398-3425]	Q15911 2xPhospho [S3409(98.4); S3418(100)]	2	3072.4	397474	326681	183091		High	Peak Found	Peak Found	High	0.0009172	0.01082	1.78	58.04
FALSE	High	[K].ASRDPSPIQDGNEDMK.[A]	1xOxidation [M15]; 1xPhospho [S6(99.6)]	0.00263707	0.000278918	1	1	4	Q16566	Q16566 [355-370]	Q16566 1xPhospho [S360(99.6)]	1	1855.75	108977	66502.6	156493		High	Peak Found	High	High	0.0001352	0.001021	2.64	32.31
FALSE	High	[K].ASSFSGISILTR.[G]	1xPhospho [S3(100)]	0.000621016	0.000145592	1	1	5	Q9Y2K5	Q9Y2K5 [347-358]	Q9Y2K5 1xPhospho [S349(100)]	0	1318.64	2.31969e+06	2.36298e+06	2.36294e+06		High	High	High	High	0.0001092	0.0003228	2.7	115
FALSE	High	[K].ASSFSGISVLTR.[G]	1xPhospho [S3(100)]	0.000370007	0.000145592	1	1	4	Q15032	Q15032 [379-390]	Q15032 1xPhospho [S381(100)]	0	1304.62	4.51126e+06	4.43369e+06	5210334		High	High	High	High	0.0001092	0.0002143	3.12	106.87
FALSE	High	[K].ASSGDQGSPPCFLR.[F]	1xCarbamidomethyl [C11]; 1xPhospho [S8(100)]	6.38207e-05	5.92238e-05	1	1	6	O75147	O75147 [3-16]	O75147 1xPhospho [S10(100)]	0	1558.64	1.12797e+06	997144	1.03313e+06		High	High	High	High	2.136e-05	4.363e-05	4.2	84.08
FALSE	High	[K].ASSLPGSLQR.[S]	1xPhospho [S3(100)]	0.00153984	0.000189632	1	1	12	O75122	O75122 [358-367]	O75122 1xPhospho [S360(100)]	0	1095.52	4.18891e+06	3.55235e+06	3.23509e+06		High	High	High	High	0.0001164	0.0006573	2.12	59.78
FALSE	High	[K].ASSLPGSLQR.[S]	1xDeamidated [Q9]; 1xPhospho [S3(100)]	0.0189185	0.00125094	1	1	5	O75122	O75122 [358-367]	O75122 1xPhospho [S360(100)]	0	1096.5	585807	528517	609670		High	High	High	High	0.0005844	0.005302	1.79	66.08
FALSE	High	[K].ASSPELPVSVENIK.[Q]	1xPhospho [S3(99.7)]	0.000209284	0.000145592	1	1	3	Q969R5	Q969R5 [687-700]	Q969R5 1xPhospho [S689(99.7)]	0	1549.75	750391	640189	650421		High	High	High	High	7.512e-05	0.0001301	2.39	103.21
FALSE	High	[K].ASSPSDIISSK.[D]	1xPhospho [S3(100)]	0.000370967	0.000145592	1	1	3	Q9ULD9	Q9ULD9 [962-972]	Q9ULD9 1xPhospho [S964(100)]	0	1171.52	1.40289e+06	1.19562e+06	1.11983e+06		High	High	High	High	0.0001092	0.0002144	2.55	59.19
FALSE	High	[K].ASSPSPLTIGTPESQR.[K]	1xPhospho [T11(100)]	2.71599e-05	5.92238e-05	1	1	8	Q9NPI6	Q9NPI6 [521-536]	Q9NPI6 1xPhospho [T531(100)]	0	1707.79	5.80819e+06	4.90086e+06	6.1554e+06		High	High	High	High	2.136e-05	1.999e-05	4.36	78.46
FALSE	High	[K].ASSPSPLTIGTPESQR.[K]	2xPhospho [S/T]	0.166605	0.00867662	1	1	2	Q9NPI6	Q9NPI6 [521-536]		0	1787.76	171884	211543	171399		Peak Found	High	High	High	0.002971	0.04293	1.05	78.86
FALSE	High	[K].ASSQVLSESPSQDSLDAFMSEMK.[S]	1xOxidation [M22]; 1xPhospho [S9(99.2)]	0.000141297	0.000125813	1	1	2	Q9BWU0	Q9BWU0 [522-544]	Q9BWU0 1xPhospho [S530(99.2)]	0	2570.07	337061		473725		High	Not Found	High	High	4.213e-05	9.053e-05	3.54	113.99
FALSE	High	[K].ASSQVLSESPSQDSLDAFMSEMK.[S]	1xDeamidated [Q12]; 2xOxidation [M19; M22]; 1xPhospho [S]	0.000684676	0.000145592	1	1	1	Q9BWU0	Q9BWU0 [522-544]		0	2587.05				No Quan Values	Not Found	Not Found	High	High	0.0001092	0.0003477	2.87
FALSE	High	[K].ASSQVLSESPSQDSLDAFMSEMK.[S]	2xOxidation [M19; M22]; 1xPhospho [S]	0.00191142	0.000238359	1	1	1	Q9BWU0	Q9BWU0 [522-544]		0	2586.06	456494	193769	666534		Peak Found	Peak Found	High	High	0.0001283	0.0007814	3	99.54
FALSE	High	[K].ASSRLENLGIPEEELLR.[Q]	1xPhospho [S]	0.137477	0.00710422	1	1	4	Q01658	Q01658 [104-120]		1	2006	303651	319093	267542		High	High	High	High	0.002476	0.03484	1.66	116.43
FALSE	High	[K].ASSTPSSETQEEFVDDFR.[V]	1xPhospho [S/T]	0.00291247	0.000324646	1	1	3	P30622	P30622 [42-59]		0	2111.84	227946	326320	269984		High	High	High	High	0.0001461	0.001107	2.79	101.99
FALSE	High	[K].ASSVGVLSPQKK.[S]	1xDeamidated [Q10]; 1xPhospho [S8(100)]	0.0113732	0.000807509	1	1	2	Q9UGU5	Q9UGU5 [490-501]	Q9UGU5 1xPhospho [S497(100)]	1	1281.65	277404	249192	224132		High	High	Peak Found	High	0.0004274	0.003471	2.49	48.64
FALSE	High	[K].ASTNNESSNHSFGSLGSLSDK.[E]	1xPhospho [S19(99.3)]	0.00417852	0.00040789	1	1	3	Q9UKI8	Q9UKI8 [87-107]	Q9UKI8 1xPhospho [S105(99.3)]	0	2218.92	356426	310578	336839		High	High	High	High	0.0001877	0.0015	3.34	75.54
FALSE	High	[K].ASTSDYQVISDRQTPKK.[D]	1xPhospho [S/T/Y]	0.000333582	0.000145592	1	1	3	Q8NFH5	Q8NFH5 [295-311]		2	2003.94	288564	325957	332427		High	High	High	High	0.0001092	0.0001965	2.94	48.56
FALSE	High	[K].ASTTSLSGSDSETEGK.[Q]	1xPhospho [S9(100)]	3.39284e-06	5.92238e-05	1	1	3	Q8N1G2	Q8N1G2 [45-60]	Q8N1G2 1xPhospho [S53(100)]	0	1636.66	591215	561248	661155		High	High	High	High	2.136e-05	3.001e-06	4.87	35.06
FALSE	High	[K].ASTTSLSGSDSETEGK.[Q]	2xPhospho [S7(100); S9(100)]	0.000228875	0.000145592	1	1	4	Q8N1G2	Q8N1G2 [45-60]	Q8N1G2 2xPhospho [S51(100); S53(100)]	0	1716.62	710505	703876	716652		High	High	High	High	8.854e-05	0.0001413	3.47	35.06
FALSE	High	[K].ASTVLSQIVASIQPPQSPPETPQSGPK.[A]	1xPhospho [S11(99)]	0.000465722	0.000145592	1	1	1	Q9H792	Q9H792 [763-789]	Q9H792 1xPhospho [S773(99)]	0	2824.41				No Quan Values	Not Found	Not Found	High	High	0.0001092	0.0002575	2.46
FALSE	High	[K].ASVDAPPQVNVEVFCNTSMEASPK.[A]	1xCarbamidomethyl [C15]; 1xPhospho [S22(100)]	0.000117855	5.92238e-05	1	1	2	Q8IWC1	Q8IWC1 [301-324]	Q8IWC1 1xPhospho [S322(100)]	0	2657.16		248744	229463		High	High	Peak Found	High	2.136e-05	7.657e-05	4.51	113.71
FALSE	High	[K].ASVDAPPQVNVEVFCNTSMEASPK.[A]	1xCarbamidomethyl [C15]; 1xDeamidated [N10]; 1xPhospho [S/T]	0.00053117	0.000145592	1	1	1	Q8IWC1	Q8IWC1 [301-324]		0	2658.15		587461			Not Found	High	Not Found	High	0.0001092	0.0002859	3.95	114.22
FALSE	High	[K].ASVPAALASPSAR.[V]	1xPhospho [S9(99.4)]	0.00125667	0.000189632	1	1	5	P35711	P35711 [431-443]	P35711 1xPhospho [S439(99.4)]	0	1277.62	660673	516927	523446		High	High	High	High	0.0001164	0.0005591	2.31	69.77
FALSE	High	[K].ASVSGPNSPSESR.[R]	1xPhospho [S8(99.4)]	0.000360601	0.000145592	1	1	3	Q9UJV3	Q9UJV3 [109-121]	Q9UJV3 1xPhospho [S116(99.4)]	0	1354.56	207423	218250	191764		High	High	High	High	0.0001092	0.0002098	2.84	27.37
FALSE	High	[K].ASVSGPNSPSETR.[R]	1xPhospho [S8(100)]	5.02481e-05	5.92238e-05	1	1	7	O15344	O15344 [89-101]	O15344 1xPhospho [S96(100)]	0	1368.58	3.60524e+06	3.53678e+06	3.6387e+06		High	High	High	High	2.136e-05	3.512e-05	3.12	30.11
FALSE	High	[K].ASVSGPNSPSETR.[R]	2xPhospho [S4(100); S8(99.6)]	0.000652853	0.000145592	1	1	5	O15344	O15344 [89-101]	O15344 2xPhospho [S92(100); S96(99.6)]	0	1448.55	288359	386850	388327		High	High	High	High	0.0001092	0.0003355	2.8	30.83
FALSE	High	[K].ASVSGPNSPSETRR.[E]	1xPhospho [S8(99)]	0.000436151	0.000145592	1	1	6	O15344	O15344 [89-102]	O15344 1xPhospho [S96(99)]	1	1524.68	3.69404e+06	4.29461e+06	3.81751e+06		High	High	High	High	0.0001092	0.0002445	3.18	27.01
FALSE	High	[K].ASVSGPNSPSETRR.[E]	2xPhospho [S4(100); S8(100)]	0.00967789	0.000773252	1	1	1	O15344	O15344 [89-102]	O15344 2xPhospho [S92(100); S96(100)]	1	1604.65	1.78984e+06	2.17999e+06	1.90688e+06		High	Peak Found	Peak Found	High	0.0004117	0.003038	3.18	28.88
FALSE	High	[K].ASVSGPNSPSETRR.[E]	1xDeamidated [N7]; 1xPhospho [S8(99.3)]	0.0174499	0.00125094	1	1	2	O15344	O15344 [89-102]	O15344 1xPhospho [S96(99.3)]	1	1525.66	121961	144165	148255		Peak Found	High	High	High	0.000575	0.004959	2.3	29.24
FALSE	High	[K].ASVSQTSPQSASSPR.[M]	1xPhospho [S7(100)]	3.05031e-05	5.92238e-05	1	1	6	Q8TDY2	Q8TDY2 [641-655]	Q8TDY2 1xPhospho [S647(100)]	0	1569.69	1.12839e+06	1.21558e+06	1.18252e+06		High	High	High	High	2.136e-05	2.227e-05	3.92	31.49
FALSE	High	[K].ASVVDPSTESSPAPQEGSEQPASPASPLSSR.[Q]	1xPhospho [S26(100)]	1.92393e-09	5.92238e-05	1	1	10	Q66K14	Q66K14 [410-440]	Q66K14 1xPhospho [S435(100)]	0	3132.4	2.80942e+07	2.30855e+07	2.94975e+07		High	High	High	High	2.136e-05	3.279e-09	6.45	83.4
FALSE	High	[K].ASVVDPSTESSPAPQEGSEQPASPASPLSSR.[Q]	1xDeamidated [Q]; 1xPhospho [S26(100)]	2.86364e-08	5.92238e-05	1	1	7	Q66K14	Q66K14 [410-440]	Q66K14 1xPhospho [S435(100)]	0	3133.38	3.92654e+06	3.33903e+06	4.90198e+06		High	High	High	High	2.136e-05	3.851e-08	5.46	85.3
FALSE	High	[K].ASVVDPSTESSPAPQEGSEQPASPASPLSSR.[Q]	2xDeamidated [Q15; Q20]; 1xPhospho [S26(100)]	1.53457e-06	5.92238e-05	1	1	4	Q66K14	Q66K14 [410-440]	Q66K14 1xPhospho [S435(100)]	0	3134.37	422759				High	High	High	High	2.136e-05	1.457e-06	4.42	86.73
FALSE	High	[K].ASVVDPSTESSPAPQEGSEQPASPASPLSSR.[Q]	2xPhospho [S23(100); S26(100)]	3.37475e-08	5.92238e-05	1	1	3	Q66K14	Q66K14 [410-440]	Q66K14 2xPhospho [S432(100); S435(100)]	0	3212.37	3.03081e+06	1.70498e+06	2.918e+06		High	Peak Found	High	High	2.136e-05	4.479e-08	6.7	82.91
FALSE	High	[K].ASYHFSPEELDENTSPLLGDAR.[F]	1xPhospho [S/Y/T]	0.00174826	0.000189632	1	1	3	O75410	O75410 [262-283]		0	2528.1	162665	170248	154216		Peak Found	High	High	High	0.0001164	0.0007276	2.09	116.83
FALSE	High	[K].ATAPEAPSPPSADVNSPPPLPPPTSPGGPK.[E]	1xPhospho [T/S]	1.6056e-05	5.92238e-05	1	1	3	Q8IX07	Q8IX07 [37-66]		0	2910.39	663750	962233	670323		Peak Found	High	High	High	2.136e-05	1.238e-05	3.32	98.02
FALSE	High	[K].ATAPEAPSPPSADVNSPPPLPPPTSPGGPK.[E]	1xDeamidated [N15]; 1xPhospho [T/S]	7.15799e-06	5.92238e-05	1	1	2	Q8IX07	Q8IX07 [37-66]		0	2911.38				No Quan Values	High	High	Not Found	High	2.136e-05	5.924e-06	3.99
FALSE	High	[K].ATASGIMGSPKPAIK.[S]	1xPhospho [S9(100)]	0.000315402	0.000145592	1	1	1	Q7L590	Q7L590 [540-554]	Q7L590 1xPhospho [S548(100)]	0	1508.75	262641	408830	224751		Peak Found	High	Peak Found	High	0.0001092	0.0001874	3.05	68.34
FALSE	High	[K].ATDGDLAQEPGPGLTFEDSGNPKSPDK.[A]	1xPhospho [S24(100)]	2.71873e-07	5.92238e-05	1	1	2	O15417	O15417 [2520-2546]	O15417 1xPhospho [S2543(100)]	1	2823.24	2.4339e+06	2.3552e+06	1.78996e+06		High	High	Peak Found	High	2.136e-05	3.003e-07	5.97	92.34
FALSE	High	[K].ATDGDLAQEPGPGLTFEDSGNPKSPDK.[A]	1xDeamidated [Q8]; 1xPhospho [S24(100)]	6.95616e-07	5.92238e-05	1	1	1	O15417	O15417 [2520-2546]	O15417 1xPhospho [S2543(100)]	1	2824.22			2.54661e+06		Not Found	Not Found	High	High	2.136e-05	7.074e-07	5.85	92.33
FALSE	High	[K].ATDSDLSSPR.[H]	1xPhospho [S8(99.7)]	0.000279801	0.000145592	1	1	1	Q9BRD0	Q9BRD0 [351-360]	Q9BRD0 1xPhospho [S358(99.7)]	0	1128.46	425010	489765	536892		Peak Found	Peak Found	High	High	8.854e-05	0.000169	3.27	28.74
FALSE	High	[K].ATEDGEEDEVSAGEK.[E]	1xPhospho [S11(100)]	5.37212e-07	5.92238e-05	1	1	9	Q9BXW9	Q9BXW9 [1425-1439]	Q9BXW9 1xPhospho [S1435(100)]	0	1645.61	2.09021e+07	2.16431e+07	2.30551e+07		High	High	High	High	2.136e-05	5.583e-07	5.33	33.6
FALSE	High	[K].ATEETGQAQSGQANCQGLSPVSVASK.[N]	1xCarbamidomethyl [C15]; 1xPhospho [S19(99.6)]	8.31624e-08	5.92238e-05	1	1	3	Q9UHF7	Q9UHF7 [160-185]	Q9UHF7 1xPhospho [S178(99.6)]	0	2685.18	1.86595e+06	1.56338e+06	1.64604e+06		High	High	High	High	2.136e-05	1.019e-07	6.36	69.48
FALSE	High	[K].ATEPPSPDAGELSLASR.[L]	1xPhospho [S6(99.5)]	4.18409e-06	5.92238e-05	1	1	10	Q8IYB8	Q8IYB8 [720-736]	Q8IYB8 1xPhospho [S725(99.5)]	0	1777.8	612251	682818	726868		High	High	High	High	2.136e-05	3.63e-06	3.44	86.78
FALSE	High	[K].ATGEEEGMDIQK.[S]	1xPhospho [T2(100)]	0.000112596	5.92238e-05	1	1	3	Q96GA3	Q96GA3 [170-181]	Q96GA3 1xPhospho [T171(100)]	0	1387.54	707649	923547	449894		High	High	High	High	2.136e-05	7.345e-05	3.39	48.59
FALSE	High	[K].ATGEEEGMDIQK.[S]	1xOxidation [M8]; 1xPhospho [T2(100)]	0.000191757	0.000125813	1	1	2	Q96GA3	Q96GA3 [170-181]	Q96GA3 1xPhospho [T171(100)]	0	1403.54	216817	123321	292587		High	Peak Found	High	High	5.876e-05	0.00012	3.39	30
FALSE	High	[K].ATGEEEGMDIQK.[S]	1xDeamidated [Q11]; 1xPhospho [T2(100)]	0.000405965	0.000145592	1	1	1	Q96GA3	Q96GA3 [170-181]	Q96GA3 1xPhospho [T171(100)]	0	1388.53	266573	431190	298994		Peak Found	High	Peak Found	High	0.0001092	0.000231	2.92	53.02
FALSE	High	[K].ATGEEEGMDIQKSENEDDSEWEDVDDEK.[G]	1xPhospho [S13(100)]	1.43089e-06	5.92238e-05	1	1	3	Q96GA3	Q96GA3 [170-197]	Q96GA3 1xPhospho [S182(100)]	1	3309.24	463020	584523			High	High	High	High	2.136e-05	1.366e-06	5.31	85.66
FALSE	High	[K].ATGEEEGMDIQKSENEDDSEWEDVDDEK.[G]	1xDeamidated [Q11]; 1xPhospho [S13(100)]	4.52312e-06	5.92238e-05	1	1	1	Q96GA3	Q96GA3 [170-197]	Q96GA3 1xPhospho [S182(100)]	1	3310.23				No Quan Values	High	Not Found	Not Found	High	2.136e-05	3.903e-06	4.74
FALSE	High	[K].ATGEPGTFVCTSHLPAAASASPK.[L]	1xCarbamidomethyl [C10]; 1xPhospho [S/T]	0.000295124	0.000145592	1	1	2	Q8IY33	Q8IY33 [229-251]		0	2337.06	1.86639e+06	2.16532e+06	2184485		Peak Found	High	High	High	0.0001092	0.000177	3.16	89.15
FALSE	High	[K].ATGGLCLLGAYADSDDDDNDVSEK.[L]	1xCarbamidomethyl [C6]; 1xPhospho [S14(100)]	3.32698e-07	5.92238e-05	1	1	17	Q8N3X1	Q8N3X1 [103-126]	Q8N3X1 1xPhospho [S116(100)]	0	2581.03	1.15357e+07	1.12202e+07	1.07903e+07		High	High	High	High	2.136e-05	3.611e-07	6.07	110.53
FALSE	High	[K].ATGGLCLLGAYADSDDDDNDVSEK.[L]	1xCarbamidomethyl [C6]; 1xDeamidated [N19]; 1xPhospho [S14(100)]	1.39073e-07	5.92238e-05	1	1	5	Q8N3X1	Q8N3X1 [103-126]	Q8N3X1 1xPhospho [S116(100)]	0	2582.01	1.15789e+06	1.10164e+06	1237309		High	High	High	High	2.136e-05	1.628e-07	6.16	111.59
FALSE	High	[K].ATGPPSQNSNIGTGRGSEGDCSPEDK.[N]	1xCarbamidomethyl [C21]; 2xPhospho [S/T]	0.000121281	5.92238e-05	1	1	3	Q9UKJ3	Q9UKJ3 [1060-1085]		1	2778.07	2.35791e+06	2.82491e+06	2.66466e+06		High	High	High	High	2.136e-05	7.862e-05	3.41	44.81
FALSE	High	[K].ATGPPSQNSNIGTGRGSEGDCSPEDK.[N]	1xCarbamidomethyl [C21]; 1xDeamidated [N8]; 2xPhospho [S/T]	0.143918	0.00738843	1	1	1	Q9UKJ3	Q9UKJ3 [1060-1085]		1	2779.05	292443	342900	291511		High	Peak Found	Peak Found	High	0.002584	0.03675	2	47.72
FALSE	High	[K].ATISDEEIER.[Q]	1xPhospho [S4(100)]	0.004137	0.00040789	1	1	3	Q9UQN3	Q9UQN3 [196-205]	Q9UQN3 1xPhospho [S199(100)]	0	1242.52	1.0057e+08	1.01898e+08	106469568		High	High	High	High	0.0001877	0.001487	2.83	57.29
FALSE	High	[K].ATKPMAESPKNGGDVVPQYYK.[D]	1xDeamidated [Q18]; 1xPhospho [S8(100)]	0.157638	0.00828998	1	1	1	Q9Y6X8	Q9Y6X8 [712-732]	Q9Y6X8 1xPhospho [S719(100)]	1	2361.08	147805	146763	101880		Peak Found	High	Peak Found	High	0.00284	0.04049	1.5	72.71
FALSE	High	[K].ATLPSPDKLPGFK.[M]	1xPhospho [S5(100)]	4.02838e-05	5.92238e-05	1	1	7	P22314	P22314 [831-843]	P22314 1xPhospho [S835(100)]	1	1450.73	5.65244e+06	5.69966e+06	5.36667e+06		High	High	High	High	2.136e-05	2.865e-05	2.93	102.05
FALSE	High	[K].ATLSSTSGLDLMSESGEGEISPQR.[E]	1xPhospho [S21(100)]	7.73684e-06	5.92238e-05	1	1	3	Q8WWI1	Q8WWI1 [1006-1029]	Q8WWI1 1xPhospho [S1026(100)]	0	2532.12	1.97331e+06	2.12608e+06	1.85018e+06		High	High	High	High	2.136e-05	6.36e-06	5.12	107.2
FALSE	High	[K].ATLTASPLGAS.[-]	1xPhospho [S6(100)]	0.0117638	0.000807509	1	1	3	Q13111	Q13111 [946-956]	Q13111 1xPhospho [S951(100)]	0	1068.5	4.11255e+06	3.76755e+06	4189482		High	High	High	High	0.0004371	0.003575	3.33	78.94
FALSE	High	[K].ATNESEDEIPQLVPIGK.[K]	1xDeamidated [N/Q]; 1xPhospho [S5(99.5)]	0.000229376	0.000145592	1	1	12	O76021	O76021 [357-373]	O76021 1xPhospho [S361(99.5)]	0	1920.88	6.06387e+06	5.60688e+06	6.29111e+06		High	High	High	High	8.854e-05	0.0001415	2.88	117.73
FALSE	High	[K].ATNESEDEIPQLVPIGK.[K]	1xPhospho [S5(100)]	0.000373871	0.000145592	1	1	8	O76021	O76021 [357-373]	O76021 1xPhospho [S361(100)]	0	1919.9	2.70704e+07	2.4815e+07	2.58425e+07		High	High	High	High	0.0001092	0.000216	2.76	114.87
FALSE	High	[K].ATNESEDEIPQLVPIGK.[K]	2xDeamidated [N3; Q11]; 1xPhospho [T2(99.4)]	0.00283059	0.000324646	1	1	3	O76021	O76021 [357-373]	O76021 1xPhospho [T358(99.4)]	0	1921.87	292258	258889	316932		High	High	High	High	0.0001461	0.00108	1.81	118.69
FALSE	High	[K].ATPELGSSENSASSPPR.[F]	1xPhospho [S14(100)]	0.000360601	0.000145592	1	1	2	Q9BX63	Q9BX63 [1019-1035]	Q9BX63 1xPhospho [S1032(100)]	0	1766.76				No Quan Values	Not Found	Not Found	High	High	0.0001092	0.0002098	3.38
FALSE	High	[K].ATPGAPALTSMTPTAVER.[L]	1xPhospho [T12(99.3)]	0.0569085	0.0029586	1	1	1	P54198	P54198 [575-592]	P54198 1xPhospho [T586(99.3)]	0	1850.87				No Quan Values	High	Not Found	Not Found	High	0.001117	0.01414	1.89
FALSE	High	[K].ATQASKPLTLIDEEEEEK.[L]	1xDeamidated [Q3]; 3xPhospho [T2(100); S5(100); T9(100)]	0.196349	0.00990123	1	1	1	Q5VZP5	Q5VZP5 [332-349]	Q5VZP5 3xPhospho [T333(100); S336(100); T340(100)]	0	2271.9	1.58514e+06	1.66673e+06	1146297		Peak Found	High	Peak Found	High	0.003381	0.05156	1.96	57.32
FALSE	High	[K].ATSDEEDSVLNIAR.[GE]	1xPhospho [S3(100)]	6.18934e-05	5.92238e-05	1	1	2	Q5JPF3	Q5JPF3 [827-840]; [895-908]	Q5JPF3 1xPhospho [S829(100)]; 1xPhospho [S897(100)]	0	1599.69				No Quan Values	Not Found	Not Found	High	High	2.136e-05	4.242e-05	3.72
FALSE	High	[K].ATSDTLESPPK.[I]	1xPhospho [S8(100)]	0.000186767	0.000125813	1	1	11	O94782	O94782 [306-316]	O94782 1xPhospho [S313(100)]	0	1225.53	4.45905e+06	4.85851e+06	4.52833e+06		High	High	High	High	5.876e-05	0.0001171	3.64	46.75
FALSE	High	[K].ATSEEDVSIK.[S]	1xPhospho [S3(100)]	0.000942758	0.000145592	1	1	3	Q5UIP0	Q5UIP0 [1606-1615]	Q5UIP0 1xPhospho [S1608(100)]	0	1158.49	653639	706943	655277		High	High	High	High	0.0001092	0.0004464	2.32	45.08
FALSE	High	[K].ATSEEDVSIKSPICEK.[Q]	1xCarbamidomethyl [C14]; 1xPhospho [S11(100)]	1.40797e-06	5.92238e-05	1	1	3	Q5UIP0	Q5UIP0 [1606-1621]	Q5UIP0 1xPhospho [S1616(100)]	1	1872.83	3.69404e+06	3.53927e+06	4.17631e+06		High	High	High	High	2.136e-05	1.345e-06	4.79	64.9
FALSE	High	[K].ATSEEDVSIKSPICEK.[Q]	1xCarbamidomethyl [C14]; 2xPhospho [S3(99.2); S11(100)]	0.0798929	0.00434953	1	1	2	Q5UIP0	Q5UIP0 [1606-1621]	Q5UIP0 2xPhospho [S1608(99.2); S1616(100)]	1	1952.8	109739	120687	159931		Peak Found	High	High	High	0.001517	0.01969	1.3	69.69
FALSE	High	[K].ATSSHFSASEESMDFLDK.[S]	1xPhospho [S/T]	2.84604e-07	5.92238e-05	1	1	6	Q9ULU4	Q9ULU4 [454-471]		0	2068.82	697702	950619	611891		High	High	High	High	2.136e-05	3.134e-07	4.94	101.19
FALSE	High	[K].ATSSHFSASEESMDFLDK.[S]	1xOxidation [M13]; 1xPhospho [S7(98.7)]	0.000188832	0.000125813	1	1	5	Q9ULU4	Q9ULU4 [454-471]	Q9ULU4 1xPhospho [S460(98.7)]	0	2084.82	253752	161247	463474		High	High	High	High	5.876e-05	0.0001183	3.98	86.21
FALSE	High	[K].ATSSHFSASEESMDFLDK.[S]	2xPhospho [S/T]	0.000791185	0.000145592	1	1	3	Q9ULU4	Q9ULU4 [454-471]		0	2148.79	187347	227794	129885		High	High	High	High	0.0001092	0.0003893	2.88	104.82
FALSE	High	[K].ATSSSNPSSPAPDWYK.[D]	2xPhospho [S3(97.6); S9(100)]	0.00629448	0.000485698	1	1	3	P46100	P46100 [1988-2003]	P46100 2xPhospho [S1990(97.6); S1996(100)]	0	1854.7	159611	144816	188757		High	High	High	High	0.0002365	0.002115	2.05	78.18
FALSE	High	[K].ATSTTELPPEYLTSPLSQQSQLPPK.[R]	1xPhospho [S14(99.3)]	0.000316162	0.000145592	1	1	1	O14964	O14964 [227-251]	O14964 1xPhospho [S240(99.3)]	0	2793.36	246359		205354		Peak Found	Not Found	High	High	0.0001092	0.0001878	2.51	116.07
FALSE	High	[K].ATTPASTANSDVATIPTDTPLK.[E]	1xPhospho [T2(99.6)]	3.66788e-06	5.92238e-05	1	1	6	O60271	O60271 [274-295]	O60271 1xPhospho [T275(99.6)]	0	2252.07	3.51228e+06	3.67965e+06	3.63801e+06		High	High	High	High	2.136e-05	3.226e-06	4.98	97.82
FALSE	High	[K].ATTPASTANSDVATIPTDTPLK.[E]	1xDeamidated [N9]; 1xPhospho [T/S]	0.146868	0.00775499	1	1	1	O60271	O60271 [274-295]		0	2253.05		72082.9	97776.1		Not Found	Peak Found	High	High	0.002678	0.03756	1.29	96.28
FALSE	High	[K].ATTPASTANSDVATIPTDTPLKEENEGFVK.[V]	1xPhospho [T19(99.3)]	1.60208e-06	5.92238e-05	1	1	1	O60271	O60271 [274-303]	O60271 1xPhospho [T292(99.3)]	1	3184.49				No Quan Values	Not Found	Not Found	High	High	2.136e-05	1.514e-06	4.47
FALSE	High	[K].ATVPAGEGVSLEEAK.[I]	1xPhospho [S10(100)]	0.0509629	0.00270056	1	1	1	P49418	P49418 [497-511]	P49418 1xPhospho [S506(100)]	0	1537.71	352731	272438	208118		Peak Found	Peak Found	High	High	0.001031	0.01277	1.57	75.44
FALSE	High	[K].ATVPVAAATAAEGEGSPPAVAAVAGPPAAAEVGGGVGGSSR.[A]	1xPhospho [T2(100)]	2.91863e-06	5.92238e-05	1	1	3	O75179	O75179 [4-44]	O75179 1xPhospho [T5(100)]	0	3564.73	1.04413e+06	923838	1.00417e+06		High	High	High	High	2.136e-05	2.616e-06	4.2	112.84
FALSE	High	[K].ATVTPSPVK.[G]	1xPhospho [S6(100)]	0.000657271	0.000145592	1	1	20	Q9H1E3	Q9H1E3 [176-184]	Q9H1E3 1xPhospho [S181(100)]	0	979.486	3.14471e+08	3.41427e+08	3.27362e+08		High	High	High	High	0.0001092	0.0003371	3.15	42.36
FALSE	High	[K].ATVTPSPVK.[G]	2xPhospho [T4(100); S6(100)]	0.00706971	0.000656827	1	1	6	Q9H1E3	Q9H1E3 [176-184]	Q9H1E3 2xPhospho [T179(100); S181(100)]	0	1059.45	2.50073e+07	2.58314e+07	21240508		High	High	High	High	0.0002894	0.002331	2.72	41.46
FALSE	High	[K].AVADNNEDVDGDGVHEITSRDSPVYPK.[C]	1xPhospho [T/S/Y]	8.6608e-05	5.92238e-05	1	1	2	Q8N157	Q8N157 [310-336]		1	2979.3	176654	203870	178004		Peak Found	High	High	High	2.136e-05	5.767e-05	2.69	77.78
FALSE	High	[K].AVADNNEDVDGDGVHEITSRDSPVYPK.[C]	1xDeamidated [N5]; 1xPhospho [T/S/Y]	0.000572662	0.000145592	1	1	1	Q8N157	Q8N157 [310-336]		1	2980.28				No Quan Values	Not Found	Not Found	High	High	0.0001092	0.0003032	2.49
FALSE	High	[K].AVAEEDNGSIGEETDSSPGR.[K]	1xPhospho [S9(100)]	0.000274099	0.000145592	1	1	3	Q13586	Q13586 [652-671]	Q13586 1xPhospho [S660(100)]	0	2099.84	354658	319946	386213		High	High	High	High	8.854e-05	0.0001659	2.93	51.44
FALSE	High	[K].AVAEEDNGSIGEETDSSPGR.[K]	1xDeamidated [N7]; 1xPhospho [S/T]	0.00172522	0.000189632	1	1	2	Q13586	Q13586 [652-671]		0	2100.82	197121	170399	141869		High	High	Peak Found	High	0.0001164	0.0007204	2.1	50.84
FALSE	High	[K].AVAEEDNGSIGEETDSSPGRK.[K]	1xPhospho [S9(100)]	2.39842e-06	5.92238e-05	1	1	4	Q13586	Q13586 [652-672]	Q13586 1xPhospho [S660(100)]	1	2227.94	745944	658796	609333		High	High	High	High	2.136e-05	2.187e-06	3.76	44.67
FALSE	High	[K].AVAEEDNGSIGEETDSSPGRK.[K]	1xDeamidated [N7]; 1xPhospho [S17(99.7)]	1.60956e-08	5.92238e-05	1	1	11	Q13586	Q13586 [652-672]	Q13586 1xPhospho [S668(99.7)]	1	2228.92	2.5173e+06	2.64089e+06	2.4476e+06		High	High	High	High	2.136e-05	2.278e-08	5.92	44.59
FALSE	High	[K].AVAGVMITASHNR.[K]	1xPhospho [S10(100)]	8.23908e-05	5.92238e-05	1	1	3	Q6PCE3	Q6PCE3 [166-178]	Q6PCE3 1xPhospho [S175(100)]	0	1406.66	798683	775282	611038		High	High	High	High	2.136e-05	5.518e-05	3.51	62.38
FALSE	High	[K].AVAITQSPSSVR.[L]	1xPhospho [S7(99.7)]	0.000252193	0.000145592	1	1	2	P15822	P15822 [2321-2332]	P15822 1xPhospho [S2327(99.7)]	0	1295.64	314602	351776	329356		High	Peak Found	High	High	8.854e-05	0.0001543	3.38	58.14
FALSE	High	[K].AVCSTYLQSR.[Y]	1xCarbamidomethyl [C3]; 1xPhospho [Y6(99.8)]	0.000563641	0.000145592	1	2	5	Q9H2X6	Q9H2X6 [356-365]	Q9H2X6 1xPhospho [Y361(99.8)]	0	1264.54	1.93605e+06	1.89228e+06	1.86955e+06		High	High	High	High	0.0001092	0.0002992	1.88	44.16
FALSE	High	[K].AVDKPPSPSPIEMK.[K]	1xOxidation [M13]; 1xPhospho [S7(100)]	2.37946e-05	5.92238e-05	1	1	4	Q9H165	Q9H165 [80-93]	Q9H165 1xPhospho [S86(100)]	0	1591.74	947887	571878	1.11581e+06		High	High	High	High	2.136e-05	1.775e-05	3.56	55.51
FALSE	High	[K].AVDLGPPKPSDQETGEQVSSPSSHPALHTTTEDSAGVQTEF.[-]	1xPhospho [S/T]	6.89418e-06	5.92238e-05	1	1	2	Q96TA1	Q96TA1 [706-746]		0	4313.94	6.82733e+06	1.67431e+06	6000692		High	Peak Found	High	High	2.136e-05	5.723e-06	5.7	97.29
FALSE	High	[K].AVDLGPPKPSDQETGEQVSSPSSHPALHTTTEDSAGVQTEF.[-]	1xDeamidated [Q]; 1xPhospho [S/T]	0.000796944	0.000145592	1	1	3	Q96TA1	Q96TA1 [706-746]		0	4314.92		3.30152e+06			High	High	Not Found	High	0.0001092	0.0003915	4.26	97.28
FALSE	High	[K].AVDLGPPKPSDQETGEQVSSPSSHPALHTTTEDSAGVQTEF.[-]	2xDeamidated [Q12; Q17]; 1xPhospho [T/S]	0.00114836	0.000145592	1	1	1	Q96TA1	Q96TA1 [706-746]		0	4315.9				No Quan Values	Not Found	Not Found	High	High	0.0001092	0.0005211	3.25
FALSE	High	[K].AVDSSSEEIEVEVPVVDR.[R]	1xPhospho [S]	0.000144931	0.000125813	1	1	3	Q9Y6X4	Q9Y6X4 [632-649]		0	2038.92	468146	406990	384621		Peak Found	High	High	High	4.213e-05	9.267e-05	3.03	109.13
FALSE	High	[K].AVDSSSEEIEVEVPVVDR.[R]	2xPhospho [S]	0.00173286	0.000189632	1	1	1	Q9Y6X4	Q9Y6X4 [632-649]		0	2118.89	180202	236824	176132		Peak Found	High	Peak Found	High	0.0001164	0.0007226	2.69	111.8
FALSE	High	[K].AVDSSSEEIEVEVPVVDRR.[N]	1xPhospho [S4(100)]	3.94392e-06	5.92238e-05	1	1	3	Q9Y6X4	Q9Y6X4 [632-650]	Q9Y6X4 1xPhospho [S635(100)]	1	2195.02	2.44446e+06	2.32944e+06	2.69067e+06		High	High	High	High	2.136e-05	3.439e-06	3.81	101.11
FALSE	High	[K].AVDSSSEEIEVEVPVVDRR.[N]	2xPhospho [S4(100); S5(100)]	8.58113e-07	5.92238e-05	1	1	7	Q9Y6X4	Q9Y6X4 [632-650]	Q9Y6X4 2xPhospho [S635(100); S636(100)]	1	2274.99	3.22547e+06	3.54064e+06	3.27671e+06		High	High	High	High	2.136e-05	8.567e-07	5.35	104.15
FALSE	High	[K].AVDSSSMREDLFK.[Q]	1xPhospho [S6(99.8)]	0.000146944	0.000125813	1	1	2	O14776	O14776 [829-841]	O14776 1xPhospho [S834(99.8)]	1	1564.67	466442	589869	404641		High	High	Peak Found	High	4.213e-05	9.373e-05	2.98	84.83
FALSE	High	[K].AVDTEEDSPEEEMEDSQDEQHK.[V]	1xPhospho [T/S]	6.20519e-05	5.92238e-05	1	1	1	Q8IYY4	Q8IYY4 [419-440]		0	2656.97	311653	349891	215888		Peak Found	High	Peak Found	High	2.136e-05	4.258e-05	3.29	56.62
FALSE	High	[K].AVEFSSGAKSPSK.[S]	1xPhospho [S10(100)]	0.000313136	0.000145592	1	1	3	P25054	P25054 [1351-1363]	P25054 1xPhospho [S1360(100)]	1	1374.63	520948	807211	627359		High	High	High	High	0.0001092	0.0001862	3.09	37.95
FALSE	High	[K].AVEQEDELSDVSQGGSK.[A]	1xDeamidated [Q13]; 1xPhospho [S9(100)]	3.67775e-06	5.92238e-05	1	1	2	O60271	O60271 [257-273]	O60271 1xPhospho [S265(100)]	0	1858.76	249704	265452	321175		Peak Found	High	High	High	2.136e-05	3.232e-06	3.95	61.1
FALSE	High	[K].AVEQEDELSDVSQGGSK.[A]	1xPhospho [S9(100)]	0.000471166	0.000145592	1	1	2	O60271	O60271 [257-273]	O60271 1xPhospho [S265(100)]	0	1857.77		659128	608363		Not Found	High	High	High	0.0001092	0.0002601	3.17	58.72
FALSE	High	[K].AVEQEDELSDVSQGGSK.[A]	2xPhospho [S9(100); S12(100)]	0.0146015	0.000971162	1	1	1	O60271	O60271 [257-273]	O60271 2xPhospho [S265(100); S268(100)]	0	1937.74		184529	186592		Not Found	High	Peak Found	High	0.0004925	0.004271	2.37	53.23
FALSE	High	[K].AVGMPSPVSPK.[L]	1xPhospho [S9(100)]	0.000408175	0.000145592	1	1	12	Q9UHB7	Q9UHB7 [1050-1060]	Q9UHB7 1xPhospho [S1058(100)]	0	1149.54	7.34982e+06	8.00205e+06	5.51208e+06		High	High	High	High	0.0001092	0.0002321	2.05	73.36
FALSE	High	[K].AVGMPSPVSPK.[L]	2xPhospho [S6(100); S9(100)]	0.000794057	0.000145592	1	1	7	Q9UHB7	Q9UHB7 [1050-1060]	Q9UHB7 2xPhospho [S1055(100); S1058(100)]	0	1229.5	1.04349e+06	1.20271e+06	791818		High	High	High	High	0.0001092	0.0003903	2.73	72.03
FALSE	High	[K].AVGMPSPVSPK.[L]	1xOxidation [M4]; 1xPhospho [S9(100)]	0.000267944	0.000145592	1	1	7	Q9UHB7	Q9UHB7 [1050-1060]	Q9UHB7 1xPhospho [S1058(100)]	0	1165.53	4.14316e+06	1.8973e+06	6.05607e+06		High	High	High	High	8.854e-05	0.0001627	3.18	45.47
FALSE	High	[K].AVGMPSPVSPK.[L]	1xOxidation [M4]; 2xPhospho [S6(100); S9(100)]	0.00346398	0.00040789	1	1	3	Q9UHB7	Q9UHB7 [1050-1060]	Q9UHB7 2xPhospho [S1055(100); S1058(100)]	0	1245.5	278233		436864		High	Not Found	High	High	0.0001673	0.00128	2.89	42.88
FALSE	High	[K].AVGNGAAEISLKSPR.[E]	1xDeamidated [N4]; 1xPhospho [S13(100)]	0.00032078	0.000145592	1	1	3	Q5T481	Q5T481 [968-982]	Q5T481 1xPhospho [S980(100)]	1	1550.76	224499	237523	213293		High	High	High	High	0.0001092	0.0001902	3.11	69.89
FALSE	High	[K].AVGNGAAEISLKSPR.[E]	1xPhospho [S13(100)]	0.0101719	0.000773252	1	1	2	Q5T481	Q5T481 [968-982]	Q5T481 1xPhospho [S980(100)]	1	1549.77	212435	273836	358107		Peak Found	High	High	High	0.0004197	0.003157	2.72	66.59
FALSE	High	[K].AVGSLAPGELAR.[G]	1xPhospho [S4(100)]	0.151398	0.00800702	1	1	3	Q96JG9	Q96JG9 [3674-3685]	Q96JG9 1xPhospho [S3677(100)]	0	1220.6	1.05293e+06	1.29267e+06	1.39074e+06		Peak Found	High	High	High	0.002769	0.03883	1.37	55.51
FALSE	High	[K].AVGTPGGGGGGAVPGISAMSR.[G]	1xPhospho [T4(100)]	0.0216113	0.00144965	1	1	3	P48634	P48634 [1350-1370]	P48634 1xPhospho [T1353(100)]	0	1835.85	225499	241435	174954		High	High	High	High	0.0006488	0.005952	2.13	92.06
FALSE	High	[K].AVITPDFEK.[N]	1xPhospho [T4(100)]	0.0297444	0.00183309	1	1	2	Q5QJE6	Q5QJE6 [607-615]	Q5QJE6 1xPhospho [T610(100)]	0	1099.51	423261	340242	393322		High	High	Peak Found	High	0.0008007	0.007833	1.69	84.15
FALSE	High	[K].AVIVSSPK.[A]	1xPhospho [S6(100)]	0.00749685	0.000656827	1	1	11	Q14966	Q14966 [1396-1403]	Q14966 1xPhospho [S1401(100)]	0	880.454	7.22358e+06	8.21239e+06	8.15541e+06		High	High	High	High	0.0002998	0.002452	2.37	44.35
FALSE	High	[K].AVLIASTRSPISFLSK.[L]	1xPhospho [S6(99.4)]	0.00857926	0.000773252	1	1	3	Q7RTP6	Q7RTP6 [641-656]	Q7RTP6 1xPhospho [S646(99.4)]	1	1769.96	101576	99801.9	87007.6		High	High	High	High	0.0003503	0.002745	2.2	118.24
FALSE	High	[K].AVLPVTCHRDSFSR.[M]	1xCarbamidomethyl [C7]; 1xPhospho [S11(100)]	0.00126714	0.000189632	1	1	3	Q96N67	Q96N67 [2119-2132]	Q96N67 1xPhospho [S2129(100)]	1	1724.79	2.10762e+06	1.7029e+06	1.66669e+06		High	High	High	High	0.0001164	0.0005633	2.29	66.2
FALSE	High	[K].AVNVSEESDWTENSFQGGQEDGGDDK.[E]	1xPhospho [S14(100)]	1.92369e-06	5.92238e-05	1	1	2	Q8WY54	Q8WY54 [494-519]	Q8WY54 1xPhospho [S507(100)]	0	2880.11	551778	512108	521322		High	High	Peak Found	High	2.136e-05	1.79e-06	5.07	85.87
FALSE	High	[K].AVPALGKSPPHHSGFQQYQQADASK.[Q]	1xPhospho [S8(100)]	5.91876e-07	5.92238e-05	1	1	16	Q92540	Q92540 [774-798]	Q92540 1xPhospho [S781(100)]	1	2729.28	8.45555e+06	1.06305e+07	1.07179e+07		High	High	High	High	2.136e-05	6.099e-07	4.97	65.82
FALSE	High	[K].AVPALGKSPPHHSGFQQYQQADASK.[Q]	1xDeamidated [Q]; 1xPhospho [S8(99.3)]	0.00158732	0.000189632	1	1	9	Q92540	Q92540 [774-798]	Q92540 1xPhospho [S781(99.3)]	1	2730.27	756554	836152	980571		High	High	High	High	0.0001164	0.0006735	2.57	69.9
FALSE	High	[K].AVPETEDVQASVSDTAQQPSEEQSK.[S]	1xPhospho [S/T]	0.000182295	0.000125813	1	1	3	Q6FIF0	Q6FIF0 [113-137]		0	2740.18	426367	390318	604297		High	High	High	High	5.876e-05	0.0001145	2.59	69.29
FALSE	High	[K].AVPIAVADEGESESEDDDLKPR.[G]	2xPhospho [S12(100); S14(100)]	1.45195e-07	5.92238e-05	1	1	3	Q9Y2K6	Q9Y2K6 [121-142]	Q9Y2K6 2xPhospho [S132(100); S134(100)]	0	2502.03	3.63242e+06	3.49282e+06	3572170		High	High	High	High	2.136e-05	1.695e-07	5.63	92.74
FALSE	High	[K].AVPMAPAPASPGSSNDSSAR.[S]	1xPhospho [S10(100)]	3.70523e-07	5.92238e-05	1	1	7	Q66K74	Q66K74 [750-769]	Q66K74 1xPhospho [S759(100)]	0	1949.84	4.10644e+06	4.10201e+06	2.66745e+06		High	High	High	High	2.136e-05	3.979e-07	5.39	64.72
FALSE	High	[K].AVPMAPAPASPGSSNDSSAR.[S]	1xOxidation [M4]; 1xPhospho [S10(100)]	0.00016943	0.000125813	1	1	4	Q66K74	Q66K74 [750-769]	Q66K74 1xPhospho [S759(100)]	0	1965.84	507504	347619	654403		High	Peak Found	High	High	5.876e-05	0.0001071	3.5	52.93
FALSE	High	[K].AVPMAPAPASPGSSNDSSAR.[S]	1xDeamidated [N15]; 1xPhospho [S10(100)]	0.00023446	0.000145592	1	1	6	Q66K74	Q66K74 [750-769]	Q66K74 1xPhospho [S759(100)]	0	1950.83	414758	436227	333918		High	High	High	High	8.854e-05	0.0001444	3.08	66.84
FALSE	High	[K].AVPMAPAPASPGSSNDSSARSQER.[A]	2xPhospho [S21(98.5); S]	0.0623958	0.00342227	1	1	3	Q66K74	Q66K74 [750-773]	Q66K74 2xPhospho [S770(98.5); S]	1	2530.04	167187	219396	132581		High	High	High	High	0.001224	0.01544	1.66	62.28
FALSE	High	[K].AVPPGNDPVSPAMVR.[S]	1xPhospho [S10(100)]	0.00202693	0.000278918	1	1	11	O94966	O94966 [235-249]	O94966 1xPhospho [S244(100)]	0	1586.74	829931	1.0432e+06	394909		High	High	High	High	0.0001352	0.0008208	2.23	83.53
FALSE	High	[K].AVPPVSPELR.[K]	1xPhospho [S6(100)]	0.00498662	0.000485698	1	1	30	Q96JM3	Q96JM3 [411-420]	Q96JM3 1xPhospho [S416(100)]	0	1144.58	1.08341e+07	1.79029e+07	19758052		High	High	High	High	0.0002365	0.001744	1.57	79.49
FALSE	High	[K].AVPVESPVQK.[V]	1xPhospho [S6(100)]	0.0015005	0.000189632	1	1	3	Q8TB61	Q8TB61 [422-431]	Q8TB61 1xPhospho [S427(100)]	0	1133.56	664131	635968	659544		High	High	High	High	0.0001164	0.0006438	2.35	47.91
FALSE	High	[K].AVPVESPVQKV.[-]	1xPhospho [S6(100)]	0.00901091	0.000773252	1	1	4	Q8TB61	Q8TB61 [422-432]	Q8TB61 1xPhospho [S427(100)]	1	1232.63	2.12689e+06	1.68763e+06	1.94842e+06		High	High	High	High	0.0003713	0.002863	2.54	71.45
FALSE	High	[K].AVQGGGATPVVGAVQGPVPGMPPMTQAPR.[I]	1xPhospho [T8(100)]	3.05513e-06	5.92238e-05	1	1	2	P09012	P09012 [124-152]	P09012 1xPhospho [T131(100)]	0	2807.37	513441	599351			High	High	Not Found	High	2.136e-05	2.726e-06	3.61	115.7
FALSE	High	[K].AVQPHISPLTINIPDTMAHLISPLPSPTGTISAANSCPSSPR.[G]	1xCarbamidomethyl [C37]; 3xPhospho [S7(100); S26(96.6); S40(98.8)]	0.00019008	0.000125813	1	1	1	Q01167	Q01167 [174-215]	Q01167 3xPhospho [S180(100); S199(96.6); S213(98.8)]	0	4586.13				No Quan Values	Not Found	Not Found	High	High	5.876e-05	0.000119	2.68
FALSE	High	[K].AVQQHQHGYDSDEEVDSELGTWEHQLR.[R]	2xDeamidated [Q6; Q25]; 1xPhospho [S11(100)]	4.53228e-10	5.92238e-05	1	1	4	Q8IWZ8	Q8IWZ8 [475-501]	Q8IWZ8 1xPhospho [S485(100)]	0	3275.35	3.18525e+06	3.96552e+06	3584857		High	High	High	High	2.136e-05	8.774e-10	7.08	105.09
FALSE	High	[K].AVQQHQHGYDSDEEVDSELGTWEHQLR.[R]	1xDeamidated [Q6]; 1xPhospho [S11(100)]	9.61268e-11	5.92238e-05	1	1	4	Q8IWZ8	Q8IWZ8 [475-501]	Q8IWZ8 1xPhospho [S485(100)]	0	3274.37	2.45595e+06	2.47447e+06	2.86696e+07		High	High	High	High	2.136e-05	2.134e-10	6.63	101.13
FALSE	High	[K].AVQQHQHGYDSDEEVDSELGTWEHQLR.[R]	1xPhospho [S11(100)]	1.32978e-12	5.92238e-05	1	1	2	Q8IWZ8	Q8IWZ8 [475-501]	Q8IWZ8 1xPhospho [S485(100)]	0	3273.39	2.39601e+07	3.14353e+07	18746588		High	High	Peak Found	High	2.136e-05	4.298e-12	7.7	101.1
FALSE	High	[K].AVRPEVNTVASSDEVCDGDREK.[E]	1xCarbamidomethyl [C16]; 1xPhospho [S11(100)]	4.86286e-07	5.92238e-05	1	1	3	O75151	O75151 [448-469]	O75151 1xPhospho [S458(100)]	1	2513.1	439826	395408			High	High	High	High	2.136e-05	5.1e-07	4.3	56.67
FALSE	High	[K].AVRPEVNTVASSDEVCDGDREK.[E]	1xCarbamidomethyl [C16]; 2xPhospho [S11(100); S12(100)]	0.00729922	0.000656827	1	1	1	O75151	O75151 [448-469]	O75151 2xPhospho [S458(100); S459(100)]	1	2593.06		125130	139202		Not Found	Peak Found	High	High	0.0002894	0.002393	1.87	58.73
FALSE	High	[K].AVSAECLGPPLDISTK.[N]	1xCarbamidomethyl [C6]; 1xPhospho [S3(100)]	0.00538548	0.000485698	1	1	3	O75037	O75037 [1147-1162]	O75037 1xPhospho [S1149(100)]	0	1737.81	143490	127973	122613		High	High	High	High	0.0002365	0.00186	1.86	106.91
FALSE	High	[K].AVSETPAVPPVSEDEDDDDDDATPPPVIAPRPEHTK.[S]	1xPhospho [T5(99.3)]	5.9763e-09	5.92238e-05	1	1	12	Q13153	Q13153 [163-198]	Q13153 1xPhospho [T167(99.3)]	0	3888.73	3.63382e+07	2.80561e+07	3.20959e+07		High	High	High	High	2.136e-05	9.226e-09	4.21	95.08
FALSE	High	[K].AVSETPAVPPVSEDEDDDDDDATPPPVIAPRPEHTK.[S]	2xPhospho [S12(96.9); T23(94.3)]	0.0203956	0.00137092	1	1	1	Q13153	Q13153 [163-198]	Q13153 2xPhospho [S174(96.9); T185(94.3)]	0	3968.7	776585	587939	753219		Peak Found	Peak Found	High	High	0.0006223	0.005641	2.34	97.17
FALSE	High	[K].AVSFHLVHR.[S]	1xPhospho [S3(100)]	0.000297907	0.000145592	1	1	3	Q96GA3	Q96GA3 [15-23]	Q96GA3 1xPhospho [S17(100)]	0	1145.56	1.0187e+06	656492	1.34647e+06		High	High	High	High	0.0001092	0.0001786	2.59	73.71
FALSE	High	[K].AVSGYQSHDDSSDNSECSFPFK.[Y]	1xCarbamidomethyl [C17]; 1xPhospho [S11(99.5)]	5.55694e-05	5.92238e-05	1	1	6	Q9UBW7	Q9UBW7 [1050-1071]	Q9UBW7 1xPhospho [S1060(99.5)]	0	2543.97	1.27045e+06	1.30552e+06	1.37638e+06		High	High	High	High	2.136e-05	3.845e-05	3.78	87.95
FALSE	High	[K].AVSGYQSHDDSSDNSECSFPFK.[Y]	1xCarbamidomethyl [C17]; 1xDeamidated [N/Q]; 1xPhospho [S7(99.2)]	0.000297208	0.000145592	1	1	2	Q9UBW7	Q9UBW7 [1050-1071]	Q9UBW7 1xPhospho [S1056(99.2)]	0	2544.95	355404				High	High	Not Found	High	0.0001092	0.000178	3.49	92.26
FALSE	High	[K].AVSPPHLDGPPSPR.[S]	1xPhospho [S12(100)]	3.89382e-05	5.92238e-05	1	1	11	P29590	P29590 [516-529]	P29590 1xPhospho [S527(100)]	0	1506.71	1.57644e+07	1.27762e+07	1.43383e+07		High	High	High	High	2.136e-05	2.782e-05	3.87	70.85
FALSE	High	[K].AVSPPHLDGPPSPR.[S]	2xPhospho [S3(100); S12(100)]	1.40888e-05	5.92238e-05	1	1	12	P29590	P29590 [516-529]	P29590 2xPhospho [S518(100); S527(100)]	0	1586.68	3.26158e+06	2.30289e+06	2.94286e+06		High	High	High	High	2.136e-05	1.1e-05	4.3	79.87
FALSE	High	[K].AVSPPHLDGPPSPRSPVIGSEVFLPNSNHVASGAGEAEER.[V]	1xDeamidated [N28]; 2xPhospho [S12(100); S15(100)]	9.44564e-05	5.92238e-05	1	1	2	P29590	P29590 [516-555]	P29590 2xPhospho [S527(100); S530(100)]	1	4221.93				No Quan Values	Not Found	Not Found	High	High	2.136e-05	6.251e-05	3.26
FALSE	High	[K].AVSPPHLDGPPSPRSPVIGSEVFLPNSNHVASGAGEAEER.[V]	1xPhospho [S15(98.9)]	5.74427e-06	5.92238e-05	1	1	3	P29590	P29590 [516-555]	P29590 1xPhospho [S530(98.9)]	1	4140.98	528990		457785		High	High	High	High	2.136e-05	4.846e-06	3.42	108.06
FALSE	High	[K].AVSPPHLDGPPSPRSPVIGSEVFLPNSNHVASGAGEAEER.[V]	2xPhospho [S12(100); S15(100)]	1.47559e-07	5.92238e-05	1	1	3	P29590	P29590 [516-555]	P29590 2xPhospho [S527(100); S530(100)]	1	4220.94	4.12899e+06	4.32606e+06	4.18017e+06		High	High	High	High	2.136e-05	1.72e-07	5.14	111.64
FALSE	High	[K].AVSPPHLDGPPSPRSPVIGSEVFLPNSNHVASGAGEAEER.[V]	3xPhospho [S3(100); S12(100); S15(100)]	4.87597e-07	5.92238e-05	1	1	5	P29590	P29590 [516-555]	P29590 3xPhospho [S518(100); S527(100); S530(100)]	1	4300.91	3.73689e+06	3.71934e+06	3.45484e+06		High	High	High	High	2.136e-05	5.112e-07	4.55	117.1
FALSE	High	[K].AVSTVVVTTAPSPK.[Q]	1xPhospho [S12(100)]	0.000196436	0.000145592	1	1	3	Q6P4R8	Q6P4R8 [1280-1293]	Q6P4R8 1xPhospho [S1291(100)]	0	1436.74	841128	741211	807039		High	High	High	High	7.512e-05	0.0001228	3.4	73.84
FALSE	High	[K].AVTDFVIPECQKKSPISK.[S]	1xCarbamidomethyl [C10]; 1xPhospho [S/T]	0.130631	0.00674119	1	1	2	Q6P0N0	Q6P0N0 [677-694]		2	2127.06				No Quan Values	Not Found	High	Not Found	High	0.002341	0.03311	1.05
FALSE	High	[K].AVTFSPDLGPVPHEGLGEYNR.[A]	1xPhospho [S5(100)]	5.71351e-06	5.92238e-05	1	1	3	Q9P1Y5	Q9P1Y5 [681-701]	Q9P1Y5 1xPhospho [S685(100)]	0	2335.08	941301	898589	812712		Peak Found	High	High	High	2.136e-05	4.833e-06	3.17	111.5
FALSE	High	[K].AVTFSPDLGPVPHEGLGEYNR.[A]	1xDeamidated [N20]; 1xPhospho [S5(100)]	0.0125896	0.000807509	1	1	1	Q9P1Y5	Q9P1Y5 [681-701]	Q9P1Y5 1xPhospho [S685(100)]	0	2336.06	99325.6	126623	121956		High	Peak Found	Peak Found	High	0.0004455	0.003774	1.68	113.29
FALSE	High	[K].AVTGQTTQVSPPVIAGR.[V]	1xPhospho [S10(100)]	0.000339417	0.000145592	1	1	3	Q6MZP7	Q6MZP7 [255-271]	Q6MZP7 1xPhospho [S264(100)]	0	1761.89	165507	150597	162552		High	High	High	High	0.0001092	0.0001992	2.77	82.54
FALSE	High	[K].AVTIANSPSKPSEK.[D]	1xPhospho [S7(99.6)]	9.5608e-06	5.92238e-05	1	1	6	Q8NEF9	Q8NEF9 [197-210]	Q8NEF9 1xPhospho [S203(99.6)]	0	1508.74	1.18254e+07	1.43185e+07	13547798		High	High	High	High	2.136e-05	7.717e-06	4.86	38.2
FALSE	High	[K].AVTIANSPSKPSEK.[D]	1xDeamidated [N6]; 1xPhospho [S7(99.4)]	1.50206e-05	5.92238e-05	1	1	3	Q8NEF9	Q8NEF9 [197-210]	Q8NEF9 1xPhospho [S203(99.4)]	0	1509.72	614998	675500	647842		High	High	High	High	2.136e-05	1.164e-05	4.06	42.11
FALSE	High	[K].AVTSGLPGDTALLLPPSPRPSPR.[V]	1xPhospho [S17(100)]	4.2775e-05	5.92238e-05	1	1	2	Q6W2J9	Q6W2J9 [320-342]	Q6W2J9 1xPhospho [S336(100)]	0	2379.24	1.13904e+06	1.1784e+06	1.10032e+06		High	Peak Found	High	High	2.136e-05	3.028e-05	3.68	115.2
FALSE	High	[K].AVVSPPK.[F]	1xPhospho [S4(100)]	0.00428438	0.000454017	3	7	12	P49792; Q99666; Q7Z3J3	P49792 [2507-2513]; Q99666 [1531-1537]; Q7Z3J3 [1532-1538]	P49792 1xPhospho [S2510(100)]; Q99666 1xPhospho [S1534(100)]; Q7Z3J3 1xPhospho [S1535(100)]	0	777.391	1.03302e+06	984444	1.10008e+06	Shared	High	High	High	High	0.0001992	0.001534	2.45	46.82
FALSE	High	[K].AWENSPNVR.[E]	1xPhospho [S5(100)]	0.00681207	0.000573495	1	1	3	Q9Y520	Q9Y520 [2256-2264]	Q9Y520 1xPhospho [S2260(100)]	0	1152.48	570797	685550	686457		High	High	Peak Found	High	0.0002688	0.002259	1.99	49.52
FALSE	High	[K].AWSSQDEVSTNVR.[Q]	1xPhospho [S4(100)]	0.00132107	0.000189632	1	1	1	A1L390	A1L390 [430-442]	A1L390 1xPhospho [S433(100)]	0	1558.65	446070	397762	496409		Peak Found	Peak Found	High	High	0.0001164	0.0005824	2.03	67.33
FALSE	High	[K].AYEPKLTPEEMMDSSTFK.[R]	1xPhospho [T7(100)]	0.0362845	0.00201925	1	1	1	Q6KC79	Q6KC79 [1183-1200]	Q6KC79 1xPhospho [T1189(100)]	1	2183.93		130296	52530.1		Not Found	High	Peak Found	High	0.0008403	0.009353	1.15	105.9
FALSE	High	[K].AYSFCGTVEYMAPEVVNR.[RQ]	1xCarbamidomethyl [C5]; 1xOxidation [M11]; 1xPhospho [S3(100)]	2.16282e-05	5.92238e-05	2	3	9	P51812; Q15418	P51812 [225-242]; Q15418 [219-236]	P51812 1xPhospho [S227(100)]; Q15418 1xPhospho [S221(100)]	0	2188.91	976102	526019	1.44266e+06	Shared	High	High	High	High	2.136e-05	1.627e-05	3.95	106.15
FALSE	High	[K].AYSFCGTVEYMAPEVVNR.[RQ]	1xCarbamidomethyl [C5]; 1xDeamidated [N17]; 1xOxidation [M11]; 1xPhospho [S3(99.6)]	0.00906035	0.000773252	2	3	1	P51812; Q15418	P51812 [225-242]; Q15418 [219-236]	P51812 1xPhospho [S227(99.6)]; Q15418 1xPhospho [S221(99.6)]	0	2189.89	95372.6		124504	Shared	Peak Found	Not Found	High	High	0.0003921	0.002878	1.76	108.2
FALSE	High	[K].AYSFDR.[N]	1xPhospho [S3(100)]	0.171692	0.00888659	1	1	3	Q58EX7	Q58EX7 [675-680]	Q58EX7 1xPhospho [S677(100)]	0	838.313	613746	515693	475234		High	High	High	High	0.003062	0.04434	1.66	51.16
FALSE	High	[K].AYSPEDLEER.[K]	1xPhospho [S3(100)]	0.00171762	0.000189632	1	1	5	Q8WXD5	Q8WXD5 [93-102]	Q8WXD5 1xPhospho [S95(100)]	0	1288.51	766572	677006	664142		High	High	High	High	0.0001164	0.0007173	2.17	67.4
FALSE	High	[K].AYSSPSTTPEAR.[R]	1xPhospho [S4(100)]	0.000574491	0.000145592	1	1	6	Q9UPU9	Q9UPU9 [417-428]	Q9UPU9 1xPhospho [S420(100)]	0	1346.56	2.40438e+06	2.88043e+06	2.98695e+06		High	High	High	High	0.0001092	0.0003036	2.28	36.12
FALSE	High	[K].AYSVLQATVAAATTTPTAK.[D]	1xPhospho [T/Y/S]	0.000485197	0.000145592	1	1	2	Q5PRF9	Q5PRF9 [393-411]		0	1944.97	371212	350676	360333		High	Peak Found	High	High	0.0001092	0.0002659	2.66	109.34
FALSE	High	[K].AYTPVVVTLWYR.[A]	1xPhospho [T3(100)]	0.0760132	0.00416746	1	1	2	P21127	P21127 [593-604]	P21127 1xPhospho [T595(100)]	0	1547.77				No Quan Values	High	High	Not Found	High	0.001457	0.01875	1.9
FALSE	High	[K].CAAPRPPSSSPEQR.[T]	1xCarbamidomethyl [C1]; 1xPhospho [S]	0.000125087	5.92238e-05	1	1	6	Q5H9R7	Q5H9R7 [844-857]		0	1619.7	5.57837e+06	6.91916e+06	5.80207e+06		High	High	High	High	2.136e-05	8.089e-05	3.46	35.36
FALSE	High	[K].CAAPRPPSSSPEQR.[T]	1xCarbamidomethyl [C1]; 1xDeamidated [Q13]; 1xPhospho [S]	0.00292637	0.000324646	1	1	4	Q5H9R7	Q5H9R7 [844-857]		0	1620.68	489946	464377	530086		High	High	High	High	0.0001461	0.001111	2.76	37.04
FALSE	High	[K].CAHLCMDSVKTSDDEVGSPK.[E]	2xCarbamidomethyl [C1; C5]; 2xPhospho [S12(100); S18(100)]	2.59296e-06	5.92238e-05	1	1	1	Q6ULP2	Q6ULP2 [365-384]	Q6ULP2 2xPhospho [S376(100); S382(100)]	1	2395.9	281796	562397	289661		Peak Found	High	Peak Found	High	2.136e-05	2.35e-06	4.56	67.69
FALSE	High	[K].CDILVQEELLASPK.[K]	1xCarbamidomethyl [C1]; 1xPhospho [S12(100)]	3.25778e-05	5.92238e-05	1	1	4	Q96JM3	Q96JM3 [592-605]	Q96JM3 1xPhospho [S603(100)]	0	1694.81	451407	463388	395784		High	High	High	High	2.136e-05	2.362e-05	4.37	113.37
FALSE	High	[K].CDILVQEELLASPKK.[L]	1xCarbamidomethyl [C1]; 1xPhospho [S12(100)]	1.37428e-06	5.92238e-05	1	1	3	Q96JM3	Q96JM3 [592-606]	Q96JM3 1xPhospho [S603(100)]	1	1822.9	3.73928e+06	4.05356e+06	3974275		High	High	High	High	2.136e-05	1.317e-06	6.76	102.73
FALSE	High	[K].CDILVQEELLASPKK.[L]	1xCarbamidomethyl [C1]; 1xDeamidated [Q6]; 1xPhospho [S12(100)]	2.08391e-05	5.92238e-05	1	1	3	Q96JM3	Q96JM3 [592-606]	Q96JM3 1xPhospho [S603(100)]	1	1823.89	1.2902e+06	876499	949704		High	High	Peak Found	High	2.136e-05	1.571e-05	3.49	107.32
FALSE	High	[K].CDSSPDSAEDVR.[K]	1xCarbamidomethyl [C1]; 1xPhospho [S7(100)]	0.000213432	0.000145592	1	2	2	P12763	P12763 [132-143]	P12763 1xPhospho [S138(100)]	0	1417.49				No Quan Values	Not Found	High	High	High	7.512e-05	0.0001323	3.11
FALSE	High	[K].CDSSPDSAEDVRK.[LV]	1xCarbamidomethyl [C1]; 1xPhospho [S7(100)]	6.07945e-05	5.92238e-05	1	2	3	P12763	P12763 [132-144]	P12763 1xPhospho [S138(100)]	1	1545.59	659798	906331	684960		High	High	High	High	2.136e-05	4.176e-05	2.61	26.58
FALSE	High	[K].CGGVEQASSSPR.[S]	1xCarbamidomethyl [C1]; 1xPhospho [S]	0.000102427	5.92238e-05	1	1	3	Q5VZL5	Q5VZL5 [1232-1243]		0	1314.51	667783	835741	779987		High	High	High	High	2.136e-05	6.735e-05	3.15	24.36
FALSE	High	[K].CGGVEQASSSPR.[S]	1xCarbamidomethyl [C1]; 1xDeamidated [Q6]; 1xPhospho [S10(100)]	0.0135558	0.000930511	1	1	3	Q5VZL5	Q5VZL5 [1232-1243]	Q5VZL5 1xPhospho [S1241(100)]	0	1315.5	2.12343e+06	2.06685e+06	2.10805e+06		High	High	Peak Found	High	0.0004642	0.004019	1.87	27.63
FALSE	High	[K].CGSGPVHISGQHLVAVEEDAESEDEEEEDVK.[L]	1xCarbamidomethyl [C1]; 1xPhospho [S22(100)]	2.23745e-13	5.92238e-05	1	1	220	P06748	P06748 [104-134]	P06748 1xPhospho [S125(100)]	0	3460.44	2.03109e+08	1.59266e+08	2.30871e+08		High	High	High	High	2.136e-05	8.461e-13	8.1	89.4
FALSE	High	[K].CGSGPVHISGQHLVAVEEDAESEDEEEEDVK.[L]	1xCarbamidomethyl [C1]; 1xDeamidated [Q11]; 1xPhospho [S22(100)]	6.71951e-11	5.92238e-05	1	1	132	P06748	P06748 [104-134]	P06748 1xPhospho [S125(100)]	0	3461.42	1.4332e+08	9.27217e+07	1.23843e+08		High	High	High	High	2.136e-05	1.54e-10	8.28	93.2
FALSE	High	[K].CHAEHTPEEEIDHTGAK.[T]	1xCarbamidomethyl [C1]; 1xPhospho [T6(100)]	2.10793e-06	5.92238e-05	1	1	7	O95757	O95757 [540-556]	O95757 1xPhospho [T545(100)]	0	2040.81	900574	1.20862e+06	782164		High	High	High	High	2.136e-05	1.944e-06	5.91	32.6
FALSE	High	[K].CHSLGYNFIHK.[M]	1xCarbamidomethyl [C1]; 1xPhospho [S3(100)]	0.000132681	5.92238e-05	1	1	3	Q86X27	Q86X27 [341-351]	Q86X27 1xPhospho [S343(100)]	0	1455.62	475249	844878	973915		High	High	High	High	2.136e-05	8.531e-05	3.48	75.42
FALSE	High	[K].CHSLGYNFIHK.[M]	1xCarbamidomethyl [C1]; 1xDeamidated [N7]; 1xPhospho [S3(100)]	0.0450752	0.00247729	1	1	2	Q86X27	Q86X27 [341-351]	Q86X27 1xPhospho [S343(100)]	0	1456.61	1.98177e+06	1.38585e+06	2170441		Peak Found	High	High	High	0.0009814	0.01139	1.14	81.25
FALSE	High	[K].CKAGFNSYAELLTHR.[K]	1xCarbamidomethyl [C1]; 2xPhospho [S7(100); T13(100)]	0.187809	0.00962646	1	1	1	O60281	O60281 [757-771]	O60281 2xPhospho [S763(100); T769(100)]	1	1926.8	428098	469810	425226		High	Peak Found	Peak Found	High	0.003296	0.04897	2.5	39.73
FALSE	High	[K].CLEAGSPEPEPAPWQALPVLSEK.[Q]	1xCarbamidomethyl [C1]; 1xPhospho [S6(100)]	0.000261967	0.000145592	1	1	1	Q96EY9	Q96EY9 [13-35]	Q96EY9 1xPhospho [S18(100)]	0	2585.2				No Quan Values	Not Found	Not Found	High	High	8.854e-05	0.0001596	2.46
FALSE	High	[K].CLIATGGTPR.[S]	1xCarbamidomethyl [C1]; 1xPhospho [T]	0.0146854	0.000971162	1	1	1	O95831	O95831 [256-265]		0	1125.51	88149.4	81297.1			Peak Found	High	Not Found	High	0.0004925	0.004295	1.77	61.59
FALSE	High	[K].CLNNVIESPGLNVMR.[V]	1xCarbamidomethyl [C1]; 1xPhospho [S8(100)]	0.000249405	0.000145592	1	1	2	Q9HCM4	Q9HCM4 [543-557]	Q9HCM4 1xPhospho [S550(100)]	0	1795.82	152601	240864	122787		High	Peak Found	High	High	8.854e-05	0.0001526	2.67	111.23
FALSE	High	[K].CLNNVIESPGLNVMR.[V]	1xCarbamidomethyl [C1]; 1xOxidation [M14]; 1xPhospho [S8(100)]	0.00236871	0.000278918	1	1	1	Q9HCM4	Q9HCM4 [543-557]	Q9HCM4 1xPhospho [S550(100)]	0	1811.82	181422	108242	247378		High	Peak Found	Peak Found	High	0.0001352	0.0009316	2.2	97.23
FALSE	High	[K].CLSPGGHPTYRPAYLLENEEEER.[N]	1xCarbamidomethyl [C1]; 1xPhospho [S3(100)]	4.3096e-06	5.92238e-05	1	1	4	Q8NFF5	Q8NFF5 [561-583]	Q8NFF5 1xPhospho [S563(100)]	0	2797.23	1.60691e+06	652418	1.38981e+06		High	High	High	High	2.136e-05	3.734e-06	4.68	94.08
FALSE	High	[K].CLSPGGHPTYRPAYLLENEEEER.[N]	1xCarbamidomethyl [C1]; 1xDeamidated [N18]; 1xPhospho [S3(100)]	4.25527e-05	5.92238e-05	1	1	3	Q8NFF5	Q8NFF5 [561-583]	Q8NFF5 1xPhospho [S563(100)]	0	2798.21	1.17714e+06	1.02485e+06	1.06482e+06		High	High	Peak Found	High	2.136e-05	3.016e-05	3.82	97.23
FALSE	High	[K].CLTPQR.[E]	1xCarbamidomethyl [C1]; 1xPhospho [T3(100)]	0.0071453	0.000656827	1	1	4	Q9UQ35	Q9UQ35 [1509-1514]	Q9UQ35 1xPhospho [T1511(100)]	0	854.359	815334	1.03923e+06	972000		High	High	High	High	0.0002894	0.002353	2.17	29.63
FALSE	High	[K].CNPSNSSPSSAACAPSCAGDLPLPSNTPTFSIK.[T]	3xCarbamidomethyl [C1; C13; C17]; 1xPhospho [S/T]	0.00166549	0.000189632	1	1	1	Q9NZJ0	Q9NZJ0 [438-470]		0	3472.49		210753	416570		Not Found	High	Peak Found	High	0.0001164	0.000699	1.85	121.04
FALSE	High	[K].CPSPINEHNGLIK.[G]	1xCarbamidomethyl [C1]; 1xPhospho [S3(100)]	0.000182697	0.000125813	1	1	9	Q9Y2H6	Q9Y2H6 [211-223]	Q9Y2H6 1xPhospho [S213(100)]	0	1558.71	510157	471463	540181		High	High	High	High	5.876e-05	0.0001148	2.14	69.36
FALSE	High	[K].CPSPINEHNGLIK.[G]	1xCarbamidomethyl [C1]; 1xDeamidated [N9]; 1xPhospho [S3(100)]	0.000698978	0.000145592	1	1	3	Q9Y2H6	Q9Y2H6 [211-223]	Q9Y2H6 1xPhospho [S213(100)]	0	1559.69	240516	212397	205988		High	Peak Found	High	High	0.0001092	0.0003534	1.9	72.84
FALSE	High	[K].CPSPINEHNGLIK.[G]	1xCarbamidomethyl [C1]; 2xDeamidated [N6; N9]; 1xPhospho [S3(100)]	0.0415239	0.00228173	1	1	3	Q9Y2H6	Q9Y2H6 [211-223]	Q9Y2H6 1xPhospho [S213(100)]	0	1560.68	383461	316311	371751		High	High	High	High	0.0009172	0.01056	1.76	78.3
FALSE	High	[K].CQSVSSAGELETENYER.[D]	1xCarbamidomethyl [C1]; 1xPhospho [S/T/Y]	0.000197731	0.000145592	1	1	3	Q96RS0	Q96RS0 [573-589]		0	2038.81	504320	526186	397780		High	High	High	High	7.512e-05	0.0001234	3.01	71.05
FALSE	High	[K].CRSPLQTPSSGQFSSSPIQASAK.[K]	1xCarbamidomethyl [C1]; 1xDeamidated [Q6]; 1xPhospho [S3(99.4)]	0.000583763	0.000145592	1	1	2	Q6PGQ7	Q6PGQ7 [237-259]	Q6PGQ7 1xPhospho [S239(99.4)]	1	2502.13	138554	131776	213826		High	High	Peak Found	High	0.0001092	0.0003073	1.79	86.16
FALSE	High	[K].CRSPLQTPSSGQFSSSPIQASAK.[K]	1xCarbamidomethyl [C1]; 1xPhospho [S3(100)]	0.000266132	0.000145592	1	1	3	Q6PGQ7	Q6PGQ7 [237-259]	Q6PGQ7 1xPhospho [S239(100)]	1	2501.15	166510	206150	192164		High	High	High	High	8.854e-05	0.0001616	1.67	83.2
FALSE	High	[K].CSDVSELSSSPPGPYHQEPYVCKPEER.[F]	2xCarbamidomethyl [C1; C22]; 1xPhospho [S/Y]	9.7359e-10	5.92238e-05	1	1	4	Q9Y478	Q9Y478 [173-199]		0	3214.35	3.30528e+06	3.79988e+06	3.67919e+06		High	High	High	High	2.136e-05	1.762e-09	6.54	82.99
FALSE	High	[K].CSDVSELSSSPPGPYHQEPYVCKPEER.[F]	2xCarbamidomethyl [C1; C22]; 1xDeamidated [Q17]; 1xPhospho [S10(99.2)]	5.3048e-08	5.92238e-05	1	1	11	Q9Y478	Q9Y478 [173-199]	Q9Y478 1xPhospho [S182(99.2)]	0	3215.33	9.38171e+06	9.10685e+06	1.07264e+07		High	High	High	High	2.136e-05	6.769e-08	4.95	85.6
FALSE	High	[K].CSGPGLSPGMVR.[A]	1xCarbamidomethyl [C1]; 1xPhospho [S7(100)]	2.63121e-05	5.92238e-05	1	1	4	P21333	P21333 [1453-1464]	P21333 1xPhospho [S1459(100)]	0	1297.54	4.8309e+06	5.64701e+06	3.51639e+06		High	High	High	High	2.136e-05	1.942e-05	4.6	79.32
FALSE	High	[K].CSGPGLSPGMVR.[A]	1xCarbamidomethyl [C1]; 1xOxidation [M10]; 1xPhospho [S7(100)]	7.32052e-05	5.92238e-05	1	1	6	P21333	P21333 [1453-1464]	P21333 1xPhospho [S1459(100)]	0	1313.54	4.3596e+06	3.00456e+06	5.9067e+06		High	High	High	High	2.136e-05	4.949e-05	3.71	61.24
FALSE	High	[K].CSISGHGSLNSISR.[H]	1xCarbamidomethyl [C1]; 1xPhospho [S8(100)]	2.10058e-05	5.92238e-05	1	1	5	O75044	O75044 [893-906]	O75044 1xPhospho [S900(100)]	0	1554.67	597974	587989	540248		High	High	High	High	2.136e-05	1.582e-05	3.54	56.52
FALSE	High	[K].CSISGHGSLNSISR.[H]	1xCarbamidomethyl [C1]; 1xDeamidated [N10]; 1xPhospho [S]	0.0986453	0.00530775	1	1	1	O75044	O75044 [893-906]		0	1555.66	132324	106946	157518		Peak Found	Peak Found	High	High	0.001822	0.02453	1.17	62.97
FALSE	High	[K].CSPGSPTDPNATLSK.[D]	1xCarbamidomethyl [C1]; 1xPhospho [S5(100)]	0.000207014	0.000145592	1	1	1	Q9P0K8	Q9P0K8 [42-56]	Q9P0K8 1xPhospho [S46(100)]	0	1611.67				No Quan Values	Not Found	High	Not Found	High	7.512e-05	0.0001288	2.63
FALSE	High	[K].CSPSESPLMEK.[K]	1xCarbamidomethyl [C1]; 1xOxidation [M9]; 2xPhospho [S2(100); S6(100)]	0.00309924	0.000370922	1	1	4	Q8WUM9	Q8WUM9 [264-274]	Q8WUM9 2xPhospho [S265(100); S269(100)]	0	1440.48	676612	424881	1.13426e+06		High	High	High	High	0.0001575	0.001165	2.13	44.51
FALSE	High	[K].CSPSESPLMEK.[K]	1xCarbamidomethyl [C1]; 1xPhospho [S6(99.5)]	0.00304036	0.000370922	1	1	6	Q8WUM9	Q8WUM9 [264-274]	Q8WUM9 1xPhospho [S269(99.5)]	0	1344.52	529921	781550	428958		High	High	High	High	0.0001575	0.001148	2.12	54.12
FALSE	High	[K].CSPSESPLMEK.[K]	1xCarbamidomethyl [C1]; 2xPhospho [S2(100); S6(100)]	0.0106941	0.000773252	1	1	4	Q8WUM9	Q8WUM9 [264-274]	Q8WUM9 2xPhospho [S265(100); S269(100)]	0	1424.49	858820	1.31337e+06	613427		High	High	Peak Found	High	0.0004197	0.003299	2.83	57.26
FALSE	High	[K].CSTAGSSPNSVSELSLASLTEK.[I]	1xCarbamidomethyl [C1]; 1xPhospho [S7(98.1)]	0.000116731	5.92238e-05	1	1	2	Q5M775	Q5M775 [355-376]	Q5M775 1xPhospho [S361(98.1)]	0	2305.03	463376	521667	425570		High	High	Peak Found	High	2.136e-05	7.594e-05	3.25	114.21
FALSE	High	[K].CSTAGSSPNSVSELSLASLTEK.[I]	1xCarbamidomethyl [C1]; 1xDeamidated [N9]; 1xPhospho [S/T]	0.0527752	0.00281448	1	1	1	Q5M775	Q5M775 [355-376]		0	2306.01	285454	203823	136849		High	Peak Found	Peak Found	High	0.001076	0.0132	1.8	116.57
FALSE	High	[K].CTGDFSPSPEK.[L]	1xCarbamidomethyl [C1]; 1xPhospho [S8(100)]	0.000128686	5.92238e-05	1	1	5	Q5VWN6	Q5VWN6 [1534-1544]	Q5VWN6 1xPhospho [S1541(100)]	0	1304.49	837849	1.01692e+06	914252		High	High	High	High	2.136e-05	8.293e-05	3.39	46.75
FALSE	High	[K].CTGDFSPSPEK.[L]	1xCarbamidomethyl [C1]; 2xPhospho [S6(100); S8(100)]	0.00391681	0.00040789	1	1	1	Q5VWN6	Q5VWN6 [1534-1544]	Q5VWN6 2xPhospho [S1539(100); S1541(100)]	0	1384.45	180288	205582	212828		Peak Found	Peak Found	High	High	0.0001877	0.001419	2.68	47.59
FALSE	High	[K].CVGAELEYDSEHSDWHGFD.[-]	1xCarbamidomethyl [C1]; 1xPhospho [S10(100)]	3.2825e-07	5.92238e-05	1	1	7	Q9GZN8	Q9GZN8 [156-174]	Q9GZN8 1xPhospho [S165(100)]	0	2332.85	1.79378e+06	2.58137e+06	2404886		High	High	High	High	2.136e-05	3.568e-07	5.44	101.84
FALSE	High	[K].CVPASGELSPELQEWAPYSPGHSSR.[H]	1xCarbamidomethyl [C1]; 1xDeamidated [Q13]; 1xPhospho [S/Y]	0.00561269	0.000485698	1	1	2	Q8TDM6	Q8TDM6 [1138-1162]		0	2822.21		373217	407678		High	Peak Found	High	High	0.0002365	0.001925	2.1	113.35
FALSE	High	[K].CYDSPPSSPEMNNSSINNQLLPVDAIR.[I]	1xCarbamidomethyl [C1]; 1xDeamidated [N13]; 1xOxidation [M11]; 1xPhospho [S/Y]	0.000691776	0.000145592	1	1	1	Q9NZW5	Q9NZW5 [103-129]		0	3115.34				No Quan Values	High	Not Found	Not Found	High	0.0001092	0.0003513	2.37
FALSE	High	[K].CYDSPPSSPEMNNSSINNQLLPVDAIR.[I]	1xCarbamidomethyl [C1]; 1xOxidation [M11]; 1xPhospho [S4(100)]	0.000457727	0.000145592	1	1	3	Q9NZW5	Q9NZW5 [103-129]	Q9NZW5 1xPhospho [S106(100)]	0	3114.35	473836	288021	585086		High	High	High	High	0.0001092	0.000254	2.67	118.55
FALSE	High	[K].DAAAHLQTSHKPSAEDAEGQSPLSQK.[Y]	1xDeamidated [Q]; 1xPhospho [S21(100)]	8.00117e-07	5.92238e-05	1	1	5	Q96F24	Q96F24 [93-118]	Q96F24 1xPhospho [S113(100)]	0	2784.25	586299	392271	322050		High	High	High	High	2.136e-05	8.037e-07	4.51	51.71
FALSE	High	[K].DAAAHLQTSHKPSAEDAEGQSPLSQK.[Y]	2xDeamidated [Q20; Q25]; 1xPhospho [S21(100)]	2.13647e-06	5.92238e-05	1	1	1	Q96F24	Q96F24 [93-118]	Q96F24 1xPhospho [S113(100)]	0	2785.23				No Quan Values	High	Not Found	Not Found	High	2.136e-05	1.97e-06	4.74
FALSE	High	[K].DAAAHLQTSHKPSAEDAEGQSPLSQK.[Y]	1xPhospho [S21(100)]	9.50972e-11	5.92238e-05	1	1	6	Q96F24	Q96F24 [93-118]	Q96F24 1xPhospho [S113(100)]	0	2783.26	2.62409e+06	2.28742e+06	2.90672e+06		High	High	High	High	2.136e-05	2.113e-10	7.21	50.29
FALSE	High	[K].DAAAHLQTSHKPSAEDAEGQSPLSQKYSPSTEK.[C]	1xPhospho [S28(99.1)]	5.24798e-08	5.92238e-05	1	1	2	Q96F24	Q96F24 [93-125]	Q96F24 1xPhospho [S120(99.1)]	1	3575.63	686499	617884	700233		Peak Found	High	High	High	2.136e-05	6.701e-08	4.63	62.73
FALSE	High	[K].DAAAHLQTSHKPSAEDAEGQSPLSQKYSPSTEK.[C]	2xPhospho [S21(100); S28(99)]	0.00032709	0.000145592	1	1	3	Q96F24	Q96F24 [93-125]	Q96F24 2xPhospho [S113(100); S120(99)]	1	3655.59			337019		High	Not Found	High	High	0.0001092	0.0001933	3.63	60.15
FALSE	High	[K].DAAAHLQTSHKPSAEDAEGQSPLSQKYSPSTEK.[C]	2xDeamidated [Q7; Q20]; 1xPhospho [S/T/Y]	0.000478106	0.000145592	1	1	1	Q96F24	Q96F24 [93-125]		1	3577.6				No Quan Values	High	Not Found	Not Found	High	0.0001092	0.0002629	3.02
FALSE	High	[K].DAACQRPHEDCENSAGEEEDEEEETMDSETAK.[M]	2xCarbamidomethyl [C4; C11]; 1xPhospho [S14(100)]	2.32225e-06	5.92238e-05	1	1	2	Q9BYV9	Q9BYV9 [146-177]	Q9BYV9 1xPhospho [S159(100)]	0	3778.36	389776	467527	318818		High	High	Peak Found	High	2.136e-05	2.124e-06	4.21	57.18
FALSE	High	[K].DAACQRPHEDCENSAGEEEDEEEETMDSETAK.[M]	2xCarbamidomethyl [C4; C11]; 1xOxidation [M26]; 1xPhospho [S14(100)]	1.6056e-05	5.92238e-05	1	1	1	Q9BYV9	Q9BYV9 [146-177]	Q9BYV9 1xPhospho [S159(100)]	0	3794.35				No Quan Values	Not Found	Not Found	High	High	2.136e-05	1.239e-05	3.94
FALSE	High	[K].DAASKPSGEGSFSKPGDGGSPSKPSDHEPPK.[N]	1xPhospho [S20(100)]	2.40854e-07	5.92238e-05	1	1	20	O14654	O14654 [853-883]	O14654 1xPhospho [S872(100)]	0	3117.38	7.06305e+07	7.66209e+07	84532051		High	High	High	High	2.136e-05	2.688e-07	6.1	40.75
FALSE	High	[K].DAASKPSGEGSFSKPGDGGSPSKPSDHEPPK.[N]	2xPhospho [S20(99.2); S]	0.00185238	0.000238359	1	1	2	O14654	O14654 [853-883]	O14654 2xPhospho [S872(99.2); S]	0	3197.35	287436	266988	282994		High	Peak Found	High	High	0.0001283	0.0007617	2.18	42.75
FALSE	High	[K].DADLSPVNASIIK.[E]	1xPhospho [S5(100)]	0.000224415	0.000145592	1	1	3	O75970	O75970 [479-491]	O75970 1xPhospho [S483(100)]	0	1422.69	1.41079e+07	1.26544e+07	13705517		High	High	High	High	7.512e-05	0.0001387	4.13	98.56
FALSE	High	[K].DADLSPVNASIIK.[E]	1xDeamidated [N8]; 1xPhospho [S5(100)]	0.000302865	0.000145592	1	1	2	O75970	O75970 [479-491]	O75970 1xPhospho [S483(100)]	0	1423.67	794603	819958	877911		High	Peak Found	High	High	0.0001092	0.0001811	3.09	102.04
FALSE	High	[K].DADSQNPDAPEGK.[R]	1xPhospho [S4(100)]	0.000957369	0.000145592	1	1	3	P53621	P53621 [399-411]	P53621 1xPhospho [S402(100)]	0	1423.54	225940	206900	227299		High	High	High	High	0.0001092	0.000451	2.4	23.9
FALSE	High	[K].DAENHEAQLKNGSLDSPGK.[Q]	1xDeamidated [N11]; 1xPhospho [S16(100)]	0.000867409	0.000145592	1	1	3	Q9Y266	Q9Y266 [124-142]	Q9Y266 1xPhospho [S139(100)]	1	2090.9	148420	149118	182888		High	High	High	High	0.0001092	0.0004185	2.48	43.97
FALSE	High	[K].DAENHEAQLKNGSLDSPGKQDTEEDEEEDEK.[D]	1xDeamidated [N/Q]; 1xPhospho [S16(100)]	4.08227e-07	5.92238e-05	1	1	5	Q9Y266	Q9Y266 [124-154]	Q9Y266 1xPhospho [S139(100)]	2	3567.44	809462	730268	651689		High	High	High	High	2.136e-05	4.352e-07	4.99	50.66
FALSE	High	[K].DAESVECPDADSLNIPDVDEEGYSIKPETNQNDTK.[E]	1xCarbamidomethyl [C7]; 1xDeamidated [N]; 1xPhospho [S12(100)]	3.09648e-06	5.92238e-05	1	1	6	Q0JRZ9	Q0JRZ9 [301-335]	Q0JRZ9 1xPhospho [S312(100)]	0	3975.65			825685		High	High	High	High	2.136e-05	2.762e-06	4.88	107.37
FALSE	High	[K].DAETGSSQCQTPGSTASSEPVSPLQEK.[L]	1xCarbamidomethyl [C9]; 1xPhospho [S22(100)]	1.13527e-06	5.92238e-05	1	1	4	A7KAX9	A7KAX9 [835-861]	A7KAX9 1xPhospho [S856(100)]	0	2858.2	1.83632e+06	1.68826e+06	1.80888e+06		High	High	High	High	2.136e-05	1.107e-06	5.46	67.67
FALSE	High	[K].DAETGSSQCQTPGSTASSEPVSPLQEK.[L]	1xCarbamidomethyl [C9]; 1xDeamidated [Q25]; 1xPhospho [S22(100)]	0.000739195	0.000145592	1	1	4	A7KAX9	A7KAX9 [835-861]	A7KAX9 1xPhospho [S856(100)]	0	2859.19				No Quan Values	High	High	High	High	0.0001092	0.0003692	2.57
FALSE	High	[K].DAEYIYPSLESDDDDPALK.[S]	1xPhospho [S11(100)]	2.05097e-05	5.92238e-05	1	1	8	Q9UPP1	Q9UPP1 [847-865]	Q9UPP1 1xPhospho [S857(100)]	0	2235.92	4.09146e+06	3.82617e+06	3.14621e+06		High	High	High	High	2.136e-05	1.548e-05	4.17	109.23
FALSE	High	[K].DAEYIYPSLESDDDDPALK.[S]	2xPhospho [S8(100); S11(100)]	0.000263742	0.000145592	1	1	8	Q9UPP1	Q9UPP1 [847-865]	Q9UPP1 2xPhospho [S854(100); S857(100)]	0	2315.89	331528	359241	359049		High	High	High	High	8.854e-05	0.0001605	3.33	108.64
FALSE	High	[K].DANIMSPGSSLPSLHVR.[K]	1xPhospho [S6(100)]	5.20107e-06	5.92238e-05	1	1	5	P25054	P25054 [739-755]	P25054 1xPhospho [S744(100)]	0	1860.87	1.07237e+06	1.42789e+06	633521		High	High	High	High	2.136e-05	4.433e-06	4.45	107.88
FALSE	High	[K].DANIMSPGSSLPSLHVR.[K]	1xOxidation [M5]; 1xPhospho [S6(100)]	1.67553e-05	5.92238e-05	1	1	3	P25054	P25054 [739-755]	P25054 1xPhospho [S744(100)]	0	1876.86	1.52542e+06	792133	1.89917e+06		High	High	High	High	2.136e-05	1.289e-05	3.44	94.76
FALSE	High	[K].DANIMSPGSSLPSLHVR.[K]	1xDeamidated [N3]; 1xOxidation [M5]; 1xPhospho [S6(100)]	0.0122381	0.000807509	1	1	1	P25054	P25054 [739-755]	P25054 1xPhospho [S744(100)]	0	1877.85	88064.6	40279.8	116393		Peak Found	Peak Found	High	High	0.0004455	0.003681	1.31	95.77
FALSE	High	[K].DAPGEDEEEDGVSEAASLEEPK.[E]	2xPhospho [S13(100); S17(100)]	1.39764e-05	5.92238e-05	1	1	3	Q9H0E9	Q9H0E9 [625-646]	Q9H0E9 2xPhospho [S637(100); S641(100)]	0	2462.9	1.78893e+06	1.78928e+06	1.57329e+06		High	High	High	High	2.136e-05	1.093e-05	4.39	80.24
FALSE	High	[K].DAPGEDEEEDGVSEAASLEEPK.[E]	1xPhospho [S17(100)]	0.00334805	0.00040789	1	1	1	Q9H0E9	Q9H0E9 [625-646]	Q9H0E9 1xPhospho [S641(100)]	0	2382.93				No Quan Values	High	Not Found	Not Found	High	0.0001673	0.001246	2.27
FALSE	High	[K].DAPISPASIASSSSTPSSK.[S]	1xPhospho [S/T]	0.000351544	0.000145592	1	1	4	Q04727	Q04727 [288-306]		0	1869.85	360322	383700	371315		High	High	High	High	0.0001092	0.0002052	2.74	84.77
FALSE	High	[K].DAPSLEEVEGHVADGSATEMGTTK.[K]	1xPhospho [S16(100)]	8.21945e-07	5.92238e-05	1	1	6	Q15003	Q15003 [186-209]	Q15003 1xPhospho [S201(100)]	0	2511.06	1.62146e+06	1.81615e+06	859228		High	High	High	High	2.136e-05	8.241e-07	5.38	97.8
FALSE	High	[K].DAPSLEEVEGHVADGSATEMGTTK.[K]	1xOxidation [M20]; 1xPhospho [S16(100)]	1.07579e-06	5.92238e-05	1	1	2	Q15003	Q15003 [186-209]	Q15003 1xPhospho [S201(100)]	0	2527.05	836067	400346	1.06782e+06		High	Peak Found	High	High	2.136e-05	1.053e-06	5.14	89.42
FALSE	High	[K].DAPTSPASVASSSSTPSSK.[T]	1xPhospho [T/S]	0.000558326	0.000145592	1	1	7	Q04726	Q04726 [282-300]		0	1843.8	1.20225e+06	1.23235e+06	1.22116e+06		High	High	High	High	0.0001092	0.000297	3.28	52.51
FALSE	High	[K].DAPTTQHDKSGEWQETSGEIQWVSTEK.[T]	1xPhospho [S10(100)]	1.49786e-06	5.92238e-05	1	1	1	Q7Z5K2	Q7Z5K2 [1060-1086]	Q7Z5K2 1xPhospho [S1069(100)]	1	3154.36				No Quan Values	Not Found	High	Not Found	High	2.136e-05	1.423e-06	3.56
FALSE	High	[K].DAPTTQHDKSGEWQETSGEIQWVSTEK.[T]	1xDeamidated [Q14]; 1xPhospho [T/S]	4.95564e-06	5.92238e-05	1	1	1	Q7Z5K2	Q7Z5K2 [1060-1086]		1	3155.35				No Quan Values	Not Found	Not Found	High	High	2.136e-05	4.244e-06	4.66
FALSE	High	[K].DAQQVEPEGQEKPSPATVR.[S]	1xPhospho [S14(99.6)]	0.000225398	0.000145592	1	1	3	Q9Y520	Q9Y520 [2130-2148]	Q9Y520 1xPhospho [S2143(99.6)]	0	2145.98	202269	181013	205135		High	High	High	High	7.512e-05	0.0001392	3.9	51.87
FALSE	High	[K].DAQQVEPEGQEKPSPATVR.[S]	1xDeamidated [Q4]; 1xPhospho [S14(99.5)]	0.00522181	0.000485698	1	1	1	Q9Y520	Q9Y520 [2130-2148]	Q9Y520 1xPhospho [S2143(99.5)]	0	2146.97				No Quan Values	High	Not Found	Not Found	High	0.0002365	0.001808	3.48
FALSE	High	[K].DAQRLSPIPEEVPK.[S]	1xDeamidated [Q3]; 1xPhospho [S6(100)]	0.000468432	0.000145592	1	1	6	Q96T23	Q96T23 [599-612]	Q96T23 1xPhospho [S604(100)]	1	1659.8	6.09672e+06	4.89663e+06	6533814		High	High	High	High	0.0001092	0.0002591	2.77	86.97
FALSE	High	[K].DAQRLSPIPEEVPK.[S]	1xPhospho [S6(100)]	0.000309412	0.000145592	1	1	15	Q96T23	Q96T23 [599-612]	Q96T23 1xPhospho [S604(100)]	1	1658.81	2.88873e+07	2.67397e+07	2.94806e+07		High	High	High	High	0.0001092	0.0001844	2.98	84.15
FALSE	High	[K].DASAQQDSYEFVSPSPPADVSER.[A]	1xPhospho [S15(100)]	2.73623e-06	5.92238e-05	1	1	2	Q99728	Q99728 [172-194]	Q99728 1xPhospho [S186(100)]	0	2562.07	614191	725222	714258		Peak Found	High	High	High	2.136e-05	2.465e-06	3.83	96.49
FALSE	High	[K].DASAQQDSYEFVSPSPPADVSER.[A]	1xDeamidated [Q5]; 1xPhospho [S15(100)]	0.000293747	0.000145592	1	1	1	Q99728	Q99728 [172-194]	Q99728 1xPhospho [S186(100)]	0	2563.05	1.18502e+06	1.00033e+06	728281		High	Peak Found	Peak Found	High	0.0001092	0.0001762	2.78	96.16
FALSE	High	[K].DASDDLDDLNFFNQK.[K]	1xPhospho [S3(100)]	0.00483642	0.000485698	1	1	2	P20042	P20042 [65-79]	P20042 1xPhospho [S67(100)]	0	1836.73				No Quan Values	High	Not Found	High	High	0.0002316	0.001695	2.56
FALSE	High	[K].DASPINRWSPTR.[R]	1xPhospho [S9(100)]	0.00283059	0.000324646	1	1	4	Q13523	Q13523 [429-440]	Q13523 1xPhospho [S437(100)]	1	1479.67	1.04028e+06	1.05128e+06	1.09414e+06		High	High	High	High	0.0001461	0.001083	2.57	69.02
FALSE	High	[K].DASPINRWSPTR.[R]	2xPhospho [S3(100); S9(99.6)]	0.00936344	0.000773252	1	1	16	Q13523	Q13523 [429-440]	Q13523 2xPhospho [S431(100); S437(99.6)]	1	1559.64	2.50868e+07	2.28228e+07	3.16138e+07		High	High	High	High	0.0004026	0.002948	3.27	69.3
FALSE	High	[K].DASPINRWSPTR.[R]	1xDeamidated [N6]; 2xPhospho [S3(100); S9(100)]	0.0407997	0.00220926	1	1	8	Q13523	Q13523 [429-440]	Q13523 2xPhospho [S431(100); S437(100)]	1	1560.62	1.87179e+06	1.49134e+06	1.58387e+06		High	High	High	High	0.0008919	0.01042	2.3	74.94
FALSE	High	[K].DASSSPASTASSASSTSLK.[S]	1xPhospho [S/T]	0.000216242	0.000145592	1	1	7	Q04724	Q04724 [282-300]		0	1821.77	931084	891953	751245		High	High	High	High	7.512e-05	0.0001341	3.11	51.75
FALSE	High	[K].DASTSPMPTGSLK.[D]	1xPhospho [S5(100)]	0.00129916	0.000189632	1	1	3	Q86T90	Q86T90 [480-492]	Q86T90 1xPhospho [S484(100)]	0	1371.59	1.6094e+06	1.44425e+06	1.79167e+06		High	High	High	High	0.0001164	0.0005734	2.21	62.58
FALSE	High	[K].DCEYQQISPGAAPLPASPGAR.[R]	1xCarbamidomethyl [C2]; 1xPhospho [S17(100)]	1.76501e-06	5.92238e-05	1	1	4	Q9NUE0	Q9NUE0 [3-23]	Q9NUE0 1xPhospho [S19(100)]	0	2265	1.92008e+06	1.83287e+06	1.85337e+06		High	High	High	High	2.136e-05	1.653e-06	4.54	92.01
FALSE	High	[K].DCEYQQISPGAAPLPASPGAR.[R]	1xCarbamidomethyl [C2]; 1xDeamidated [Q]; 1xPhospho [S17(100)]	0.000173244	0.000125813	1	1	3	Q9NUE0	Q9NUE0 [3-23]	Q9NUE0 1xPhospho [S19(100)]	0	2265.98	298735	301781	420062		High	High	High	High	5.876e-05	0.0001092	3.1	94.36
FALSE	High	[K].DCLPEREPASCESPHLK.[L]	2xCarbamidomethyl [C2; C11]; 1xPhospho [S]	0.000278521	0.000145592	1	1	3	Q76I76	Q76I76 [1271-1287]		1	2104.88	450317	458388	355734		High	High	High	High	8.854e-05	0.0001683	2.77	58.7
FALSE	High	[K].DCSPSSPLK.[L]	1xCarbamidomethyl [C2]; 1xPhospho [S6(100)]	0.00309924	0.000370922	1	1	3	Q9Y485	Q9Y485 [1903-1911]	Q9Y485 1xPhospho [S1908(100)]	0	1070.42	796936	852503	766683		High	High	High	High	0.0001575	0.001169	2.25	37.24
FALSE	High	[K].DCSYGAVTSPTSTLESR.[D]	1xCarbamidomethyl [C2]; 1xPhospho [S9(100)]	0.000403773	0.000145592	1	1	4	Q9HCD6	Q9HCD6 [161-177]	Q9HCD6 1xPhospho [S169(100)]	0	1910.78	914598	825665	814796		High	High	High	High	0.0001092	0.0002299	2.54	83.12
FALSE	High	[K].DDAEVERLTCEEEEEK.[MI]	1xCarbamidomethyl [C10]; 1xPhospho [T9(100)]	0.140306	0.0073182	2	2	1	P51532; P51531	P51532 [1350-1365]; P51531 [1287-1302]	P51532 1xPhospho [T1358(100)]; P51531 1xPhospho [T1295(100)]	1	2060.8	386409	439568	367795	Shared	High	Peak Found	Peak Found	High	0.002535	0.03569	1.77	57.42
FALSE	High	[K].DDASGRSSPCLSTASQMSSVSMASGSVK.[M]	1xCarbamidomethyl [C10]; 2xOxidation [M17; M22]; 1xPhospho [S4(99.2)]	9.28676e-08	5.92238e-05	1	1	1	Q5T5Y3	Q5T5Y3 [786-813]	Q5T5Y3 1xPhospho [S789(99.2)]	1	2902.19			301499		Not Found	Not Found	High	High	2.136e-05	1.128e-07	4.18	61.77
FALSE	High	[K].DDDAYKTEDSDDIHFEPVVQMPEK.[V]	1xPhospho [S10(99.7)]	3.04059e-09	5.92238e-05	3	5	4	P49792; Q99666; Q7Z3J3	P49792 [1999-2022]; Q99666 [1023-1046]; Q7Z3J3 [1024-1047]	P49792 1xPhospho [S2008(99.7)]; Q99666 1xPhospho [S1032(99.7)]; Q7Z3J3 1xPhospho [S1033(99.7)]	1	2903.2	2.74288e+06	3.36198e+06	2.08147e+06	Shared	High	High	High	High	2.136e-05	4.98e-09	5.62	104.6
FALSE	High	[K].DDDAYKTEDSDDIHFEPVVQMPEK.[V]	1xOxidation [M21]; 1xPhospho [S10(99.6)]	5.98283e-07	5.92238e-05	3	5	2	P49792; Q99666; Q7Z3J3	P49792 [1999-2022]; Q99666 [1023-1046]; Q7Z3J3 [1024-1047]	P49792 1xPhospho [S2008(99.6)]; Q99666 1xPhospho [S1032(99.6)]; Q7Z3J3 1xPhospho [S1033(99.6)]	1	2919.19	1.01195e+06		1.20523e+06	Shared	High	Not Found	High	High	2.136e-05	6.168e-07	4.75	92.29
FALSE	High	[K].DDDAYKTEDSDDIHFEPVVQMPEK.[V]	2xPhospho [T7(100); S10(100)]	1.51585e-07	5.92238e-05	3	5	8	P49792; Q99666; Q7Z3J3	P49792 [1999-2022]; Q99666 [1023-1046]; Q7Z3J3 [1024-1047]	P49792 2xPhospho [T2005(100); S2008(100)]; Q99666 2xPhospho [T1029(100); S1032(100)]; Q7Z3J3 2xPhospho [T1030(100); S1033(100)]	1	2983.16	3.06659e+06	3.4584e+06	2.43386e+06	Shared	High	High	High	High	2.136e-05	1.764e-07	6.27	107.31
FALSE	High	[K].DDDAYKTEDSDDIHFEPVVQMPEK.[V]	1xDeamidated [Q20]; 1xOxidation [M21]; 2xPhospho [T7(100); S10(100)]	0.0028712	0.000324646	3	5	1	P49792; Q99666; Q7Z3J3	P49792 [1999-2022]; Q99666 [1023-1046]; Q7Z3J3 [1024-1047]	P49792 2xPhospho [T2005(100); S2008(100)]; Q99666 2xPhospho [T1029(100); S1032(100)]; Q7Z3J3 2xPhospho [T1030(100); S1033(100)]	1	3000.14	494360		2088717	Shared	Peak Found	Not Found	High	High	0.0001461	0.001094	3.53	94.41
FALSE	High	[K].DDDDIDLFGSDDEEESEEAK.[R]	1xPhospho [S10(100)]	3.52295e-06	5.92238e-05	1	1	61	P24534	P24534 [97-116]	P24534 1xPhospho [S106(100)]	0	2352.84	7.25959e+07	8.19564e+07	5.50044e+07		High	High	High	High	2.136e-05	3.104e-06	4.92	102.18
FALSE	High	[K].DDDDIDLFGSDDEEESEEAKR.[L]	1xPhospho [S10(100)]	6.15593e-09	5.92238e-05	1	1	3	P24534	P24534 [97-117]	P24534 1xPhospho [S106(100)]	1	2508.94	2.60616e+06	2.72784e+06	2.76769e+06		High	High	High	High	2.136e-05	9.487e-09	5.99	95.23
FALSE	High	[K].DDDDSIADFLNSDEEEDR.[V]	1xPhospho [S12(100)]	6.01246e-06	5.92238e-05	1	1	5	Q15649	Q15649 [69-86]	Q15649 1xPhospho [S80(100)]	0	2179.78	962283	975795	1.00811e+06		High	High	High	High	2.136e-05	5.06e-06	4.4	109.84
FALSE	High	[K].DDDDSIADFLNSDEEEDRVSLQNLK.[N]	1xPhospho [S12(100)]	2.28404e-08	5.92238e-05	1	1	4	Q15649	Q15649 [69-93]	Q15649 1xPhospho [S80(100)]	1	2962.25	4.07904e+06		7260756		High	High	High	High	2.136e-05	3.134e-08	6.89	121.85
FALSE	High	[K].DDDETEEDNNQDEYDPMEAEEAEDEEDDRDEEEMTK.[R]	1xPhospho [T5(100)]	3.62919e-08	5.92238e-05	1	1	3	Q8IX12	Q8IX12 [857-892]	Q8IX12 1xPhospho [T861(100)]	1	4433.51	864602	1.1787e+06	583904		High	High	High	High	2.136e-05	4.783e-08	4.05	88.43
FALSE	High	[K].DDDETEEDNNQDEYDPMEAEEAEDEEDDRDEEEMTK.[R]	1xOxidation [M34]; 1xPhospho [T5(100)]	9.22792e-07	5.92238e-05	1	1	2	Q8IX12	Q8IX12 [857-892]	Q8IX12 1xPhospho [T861(100)]	1	4449.51			575317		High	Not Found	High	High	2.136e-05	9.159e-07	3.37	81.16
FALSE	High	[K].DDDLVEFSDLESEDDERPR.[S]	1xPhospho [S12(100)]	8.48925e-07	5.92238e-05	1	1	7	Q9HCK8	Q9HCK8 [1413-1431]	Q9HCK8 1xPhospho [S1424(100)]	0	2360.94	2.41443e+06	2.41102e+06	2.5244e+06		High	High	High	High	2.136e-05	8.485e-07	4.65	106.35
FALSE	High	[K].DDDLVEFSDLESEDDERPR.[S]	2xPhospho [S8(100); S12(100)]	4.75926e-07	5.92238e-05	1	1	4	Q9HCK8	Q9HCK8 [1413-1431]	Q9HCK8 2xPhospho [S1420(100); S1424(100)]	0	2440.91	3.71245e+06	4.13502e+06	4.06514e+06		High	High	High	High	2.136e-05	5.004e-07	6.33	106.6
FALSE	High	[K].DDDSDTETSNDLPK.[F]	1xPhospho [S4(100)]	0.000138699	5.92238e-05	1	1	3	Q9UID6	Q9UID6 [57-70]	Q9UID6 1xPhospho [S60(100)]	0	1631.6	415634	453566	485971		High	High	High	High	2.136e-05	8.884e-05	3.38	47.47
FALSE	High	[K].DDDSLPAETGQNHPFFR.[R]	1xPhospho [S4(100)]	2.41785e-06	5.92238e-05	1	1	3	O95071	O95071 [2008-2024]	O95071 1xPhospho [S2011(100)]	0	2025.83	3.1666e+06	2.98088e+06	3661621		High	High	High	High	2.136e-05	2.206e-06	4.27	91.72
FALSE	High	[K].DDDSLPAETGQNHPFFR.[R]	1xDeamidated [Q/N]; 1xPhospho [S4(100)]	3.47895e-05	5.92238e-05	1	1	3	O95071	O95071 [2008-2024]	O95071 1xPhospho [S2011(100)]	0	2026.82		332120	430430		High	High	High	High	2.136e-05	2.506e-05	3.41	93.75
FALSE	High	[K].DDEDEEEEEEVSDS.[-]	1xPhospho [S14(99.7)]	0.0030114	0.000370922	1	1	1	Q8TAD8	Q8TAD8 [383-396]	Q8TAD8 1xPhospho [S396(99.7)]	0	1735.52			717664		Not Found	Not Found	High	High	0.0001575	0.00114	3.74	38.02
FALSE	High	[K].DDEEKPKIEDVGSDEEDDSGK.[D]	1xPhospho [S13(100)]	2.08728e-10	5.92238e-05	2	2	34	P08238; Q58FF8	P08238 [243-263]; Q58FF8 [165-185]	P08238 1xPhospho [S255(100)]; Q58FF8 1xPhospho [S177(100)]	1	2415.96	3.52244e+08	3.76413e+08	3.15143e+08	Shared	High	High	High	High	2.136e-05	4.333e-10	6.28	50.5
FALSE	High	[K].DDEEKPKIEDVGSDEEDDSGK.[D]	2xPhospho [S13(100); S19(100)]	0.0161911	0.00117751	2	2	1	P08238; Q58FF8	P08238 [243-263]; Q58FF8 [165-185]	P08238 2xPhospho [S255(100); S261(100)]; Q58FF8 2xPhospho [S177(100); S183(100)]	1	2495.92	1.30971e+06	1.07003e+06	1.13661e+06	Shared	Peak Found	Peak Found	High	High	0.0005507	0.004656	2.55	52.49
FALSE	High	[K].DDEEKPKIEDVGSDEEDDSGKDK.[K]	1xPhospho [S13(100)]	4.87048e-09	5.92238e-05	2	2	4	P08238; Q58FF8	P08238 [243-265]; Q58FF8 [165-187]	P08238 1xPhospho [S255(100)]; Q58FF8 1xPhospho [S177(100)]	2	2659.08	1.92879e+07	1.828e+07	1.27339e+07	Shared	High	High	High	High	2.136e-05	7.659e-09	6.41	46.12
FALSE	High	[K].DDFESEEEDVK.[S]	1xPhospho [S5(100)]	0.000324703	0.000145592	1	1	6	Q7Z6E9	Q7Z6E9 [1324-1334]	Q7Z6E9 1xPhospho [S1328(100)]	0	1421.5	5.37175e+07	4.86733e+07	51996324		High	High	High	High	0.0001092	0.0001923	3.84	64.64
FALSE	High	[K].DDKEEEEDGTGSPQLNNR.[-]	1xPhospho [S12(100)]	3.46073e-05	5.92238e-05	1	1	7	P49407	P49407 [401-418]	P49407 1xPhospho [S412(100)]	1	2112.84	1.98428e+06	2.09264e+06	2.06453e+06		High	High	High	High	2.136e-05	2.495e-05	4.59	36.01
FALSE	High	[K].DDKEEEEDGTGSPQLNNR.[-]	1xDeamidated [N16]; 1xPhospho [S12(100)]	0.00017713	0.000125813	1	1	8	P49407	P49407 [401-418]	P49407 1xPhospho [S412(100)]	1	2113.82	553767	738712	701824		High	High	High	High	5.876e-05	0.0001115	3.39	37.83
FALSE	High	[K].DDKHGSYEDAVHSGALND.[-]	1xPhospho [S6(100)]	0.000703838	0.000145592	1	1	5	P17987	P17987 [539-556]	P17987 1xPhospho [S544(100)]	1	2009.79	885811	978952	982204		High	High	High	High	0.0001092	0.0003554	4.13	55.52
FALSE	High	[K].DDNHSLTFFPESTEQK.[Q]	1xPhospho [S5(99.7)]	5.77547e-05	5.92238e-05	1	1	5	Q8IW35	Q8IW35 [496-511]	Q8IW35 1xPhospho [S500(99.7)]	0	1974.81	614186	520752	529479		High	High	High	High	2.136e-05	3.988e-05	2.72	97.26
FALSE	High	[K].DDPDGKQEAKPQQAAGMLSPK.[T]	1xOxidation [M17]; 1xPhospho [S19(100)]	0.000433712	0.000145592	1	1	4	Q13428	Q13428 [1239-1259]	Q13428 1xPhospho [S1257(100)]	1	2307.03	984879	405146	1.4887e+06		High	High	High	High	0.0001092	0.0002433	2.44	42.89
FALSE	High	[K].DDPDGKQEAKPQQAAGMLSPK.[T]	1xPhospho [S19(100)]	0.00603644	0.000485698	1	1	6	Q13428	Q13428 [1239-1259]	Q13428 1xPhospho [S1257(100)]	1	2291.04	1.52197e+06	1.44783e+06	673112		High	High	High	High	0.0002365	0.002044	2.03	58.18
FALSE	High	[K].DDQEWESPSPPKPTVFISGVIAR.[G]	1xPhospho [S9(100)]	2.39844e-05	5.92238e-05	1	1	3	P51397	P51397 [43-65]	P51397 1xPhospho [S51(100)]	0	2635.24				No Quan Values	High	Not Found	High	High	2.136e-05	1.788e-05	3.44
FALSE	High	[K].DDSDDDGGGWITPSNIK.[Q]	1xPhospho [S3(100)]	0.000271615	0.000145592	1	1	3	Q9ULX3	Q9ULX3 [199-215]	Q9ULX3 1xPhospho [S201(100)]	0	1871.73	721936	715768	680757		High	High	High	High	8.854e-05	0.0001648	3.66	98.3
FALSE	High	[K].DDSDKENVCLLPDESIQK.[G]	1xCarbamidomethyl [C9]; 1xPhospho [S3(100)]	4.42479e-05	5.92238e-05	1	1	2	Q9BY12	Q9BY12 [296-313]	Q9BY12 1xPhospho [S298(100)]	1	2184.94	252973	292112	281823		High	Peak Found	High	High	2.136e-05	3.123e-05	3.1	92.65
FALSE	High	[K].DDSNEEENKDSLVDDEEEK.[E]	1xPhospho [S11(100)]	5.21539e-07	5.92238e-05	1	1	5	Q9H1E5	Q9H1E5 [249-267]	Q9H1E5 1xPhospho [S259(100)]	1	2318.87	1.93642e+06	2.03481e+06	1.89093e+06		High	High	High	High	2.136e-05	5.446e-07	5.76	48.68
FALSE	High	[K].DDSNEEENKDSLVDDEEEK.[E]	2xPhospho [S3(100); S11(100)]	2.85371e-07	5.92238e-05	1	1	11	Q9H1E5	Q9H1E5 [249-267]	Q9H1E5 2xPhospho [S251(100); S259(100)]	1	2398.83	6.06189e+06	6.56088e+06	6.08643e+06		High	High	High	High	2.136e-05	3.136e-07	6.22	52.03
FALSE	High	[K].DDSPDEVPSTFTVQQPPPSR.[R]	1xPhospho [S3(100)]	0.000214364	0.000145592	1	2	4	P0DP91	P0DP91 [552-571]	P0DP91 1xPhospho [S554(100)]	0	2278.99				No Quan Values	High	High	High	High	7.512e-05	0.000133	3.55
FALSE	High	[K].DDSQNAIDHKIESDTEETQDTSVDHNETGNTGESSVEENEK.[Q]	1xPhospho [S13(100)]	8.01452e-09	5.92238e-05	1	1	3	Q6PL18	Q6PL18 [1188-1228]	Q6PL18 1xPhospho [S1200(100)]	1	4613.87	1.28609e+06	1.21292e+06	1.05744e+06		High	High	High	High	2.136e-05	1.206e-08	5.7	73.97
FALSE	High	[K].DDSSEDISVPSSPHTEAIQHSSVSTSNGVSSTSK.[A]	1xDeamidated [N27]; 1xPhospho [S/T]	2.678e-06	5.92238e-05	1	1	5	P15336	P15336 [435-468]		0	3540.51	673386	579063	696096		High	High	High	High	2.136e-05	2.419e-06	3.64	77.96
FALSE	High	[K].DDSSEDISVPSSPHTEAIQHSSVSTSNGVSSTSK.[A]	1xDeamidated [N27]; 2xPhospho [S3(99.2); S/T]	0.00059905	0.000145592	1	1	1	P15336	P15336 [435-468]	P15336 2xPhospho [S437(99.2); S/T]	0	3620.48				No Quan Values	Not Found	Not Found	High	High	0.0001092	0.0003136	2.28
FALSE	High	[K].DDSSEDISVPSSPHTEAIQHSSVSTSNGVSSTSK.[A]	2xDeamidated [Q19; N27]; 2xPhospho [S3(99); S/T]	0.0950376	0.00516022	1	1	1	P15336	P15336 [435-468]	P15336 2xPhospho [S437(99); S/T]	0	3621.46				No Quan Values	Not Found	High	Not Found	High	0.001763	0.02361	1.95
FALSE	High	[K].DDSTHESLSQESESEEDGIHVDSQK.[A]	1xPhospho [S12(100)]	7.55361e-09	5.92238e-05	1	1	6	Q9H6T3	Q9H6T3 [108-132]	Q9H6T3 1xPhospho [S119(100)]	0	2868.13	1.9961e+06	1.72145e+06	1.62342e+06		Peak Found	High	High	High	2.136e-05	1.143e-08	7.21	59.9
FALSE	High	[K].DDSTHESLSQESESEEDGIHVDSQK.[A]	2xPhospho [S12(100); S14(100)]	2.01646e-07	5.92238e-05	1	1	16	Q9H6T3	Q9H6T3 [108-132]	Q9H6T3 2xPhospho [S119(100); S121(100)]	0	2948.1	4.95135e+06	5.87089e+06	5.63863e+06		High	High	High	High	2.136e-05	2.288e-07	5.7	62.67
FALSE	High	[K].DDSTHESLSQESESEEDGIHVDSQK.[A]	1xDeamidated [Q10]; 2xPhospho [S9(99.6); S12(100)]	8.16295e-06	5.92238e-05	1	1	1	Q9H6T3	Q9H6T3 [108-132]	Q9H6T3 2xPhospho [S116(99.6); S119(100)]	0	2949.08				No Quan Values	Not Found	High	Not Found	High	2.136e-05	6.684e-06	2.94
FALSE	High	[K].DDSTHESLSQESESEEDGIHVDSQK.[A]	3xPhospho [S9(99.5); S12(100); S14(100)]	5.88698e-07	5.92238e-05	1	1	19	Q9H6T3	Q9H6T3 [108-132]	Q9H6T3 3xPhospho [S116(99.5); S119(100); S121(100)]	0	3028.07	1.30298e+07	1.28818e+07	1.46586e+07		High	High	High	High	2.136e-05	6.082e-07	6.93	63.99
FALSE	High	[K].DDSTHESLSQESESEEDGIHVDSQK.[A]	1xDeamidated [Q]; 3xPhospho [S7(100); S9(100); S12(100)]	1.20128e-06	5.92238e-05	1	1	7	Q9H6T3	Q9H6T3 [108-132]	Q9H6T3 3xPhospho [S114(100); S116(100); S119(100)]	0	3029.05	521413	965328	1.07847e+06		High	High	High	High	2.136e-05	1.164e-06	4.79	65.82
FALSE	High	[K].DDTSLHLFHISTGKSPK.[H]	1xPhospho [S15(99.4)]	0.000689398	0.000145592	1	1	1	Q6UB98	Q6UB98 [529-545]	Q6UB98 1xPhospho [S543(99.4)]	1	1962.93	436327	285712	232298		High	Peak Found	Peak Found	High	0.0001092	0.0003498	2.96	90.9
FALSE	High	[K].DDVAPESGDTTVK.[K]	1xPhospho [S7(100)]	0.00115303	0.000145592	1	1	2	O76021	O76021 [319-331]	O76021 1xPhospho [S325(100)]	0	1413.58	270187	379289			High	High	Not Found	High	0.0001092	0.0005221	2.64	41.27
FALSE	High	[K].DDVSPVMQFSSK.[F]	1xPhospho [S4(100)]	0.00361979	0.00040789	1	1	1	Q8IZE3	Q8IZE3 [704-715]	Q8IZE3 1xPhospho [S707(100)]	0	1419.59	624944	632189			Peak Found	High	Not Found	High	0.0001877	0.001329	2.8	87.98
FALSE	High	[K].DDYPSSPPK.[C]	1xPhospho [S6(99.7)]	0.0506666	0.00270056	1	1	1	P63279	P63279 [66-74]	P63279 1xPhospho [S71(99.7)]	0	1085.42	241203	248020	259052		Peak Found	Peak Found	High	High	0.001031	0.01269	1.79	43.25
FALSE	High	[K].DEALSDGDDLRDFPSDLK.[K]	1xPhospho [S5(100)]	3.77794e-06	5.92238e-05	1	1	13	Q01831	Q01831 [90-107]	Q01831 1xPhospho [S94(100)]	1	2087.88	4.42067e+06	4.62885e+06	4.2087e+06		High	High	High	High	2.136e-05	3.31e-06	4.17	105.92
FALSE	High	[K].DEALSDGDDLRDFPSDLKK.[A]	1xPhospho [S5(100)]	2.46281e-05	5.92238e-05	1	1	15	Q01831	Q01831 [90-108]	Q01831 1xPhospho [S94(100)]	2	2215.98	2.97888e+06	2.99017e+06	3.09634e+06		High	High	High	High	2.136e-05	1.832e-05	3.92	96.39
FALSE	High	[K].DEDDVDQELANIDPTWIESPK.[T]	1xPhospho [S19(100)]	8.83898e-07	5.92238e-05	1	1	3	P78362	P78362 [362-382]	P78362 1xPhospho [S380(100)]	0	2509.07	3.86005e+06	4.20068e+06	4310018		High	High	High	High	2.136e-05	8.808e-07	5.05	122.28
FALSE	High	[K].DEDSSECSDGEWSASLPHR.[F]	1xCarbamidomethyl [C7]; 3xPhospho [S4(100); S5(100); S8(100)]	7.89534e-05	5.92238e-05	1	1	9	O43164	O43164 [425-443]	O43164 3xPhospho [S428(100); S429(100); S432(100)]	0	2403.75	1.18692e+06	1.24388e+06	1.34379e+06		High	High	High	High	2.136e-05	5.3e-05	3.83	84.79
FALSE	High	[K].DEDSSSLCSQK.[G]	1xCarbamidomethyl [C8]; 1xPhospho [S6(99.7)]	0.00867315	0.000773252	1	1	3	Q5JSL3	Q5JSL3 [153-163]	Q5JSL3 1xPhospho [S158(99.7)]	0	1335.48	98527.4	75513.2	79479.7		High	High	High	High	0.0003503	0.002769	1.69	25.26
FALSE	High	[K].DEDVEEEDEDAEGKDEENGEDRDTASEK.[E]	2xPhospho [T24(100); S26(100)]	1.84898e-05	5.92238e-05	1	1	3	Q15061	Q15061 [633-660]	Q15061 2xPhospho [T656(100); S658(100)]	2	3344.16	2.93381e+06	3.26041e+06	3.49047e+06		High	High	High	High	2.136e-05	1.41e-05	6.62	41.05
FALSE	High	[K].DEDVEEEDEDAEGKDEENGEDRDTASEK.[E]	1xDeamidated [N18]; 2xPhospho [T24(100); S26(100)]	7.72605e-07	5.92238e-05	1	1	8	Q15061	Q15061 [633-660]	Q15061 2xPhospho [T656(100); S658(100)]	2	3345.15	1.96016e+06	2.76822e+06	2.33389e+06		High	High	High	High	2.136e-05	7.793e-07	7.04	40.61
FALSE	High	[K].DEDVEEEDEDAEGKDEENGEDRDTASEK.[E]	1xPhospho [T/S]	0.00163655	0.000189632	1	1	4	Q15061	Q15061 [633-660]		2	3264.2	352158	228861	170780		High	High	Peak Found	High	0.0001164	0.0006896	2.81	40.51
FALSE	High	[K].DEEDGKDSDEAEDAELYDDLYCPACDK.[S]	2xCarbamidomethyl [C22; C25]; 1xPhospho [S8(100)]	1.30915e-09	5.92238e-05	1	1	3	Q5F1R6	Q5F1R6 [295-321]	Q5F1R6 1xPhospho [S302(100)]	1	3247.18	848459	1.16311e+06	901484		High	High	High	High	2.136e-05	2.311e-09	5.47	103.75
FALSE	High	[K].DEEDSPRPRSPPGGPDK.[D]	2xPhospho [S5(100); S10(100)]	0.0146854	0.000971162	1	1	2	Q86UZ6	Q86UZ6 [567-583]	Q86UZ6 2xPhospho [S571(100); S576(100)]	1	1995.78	175286	187796	163706		Peak Found	High	High	High	0.0004925	0.00428	1.32	35.15
FALSE	High	[K].DEEEDEESDDADDTPILKPVSLLR.[K]	1xPhospho [S8(100)]	0.0290592	0.00183309	1	1	1	Q92794	Q92794 [1106-1129]	Q92794 1xPhospho [S1113(100)]	0	2810.21				No Quan Values	High	Not Found	Not Found	High	0.000795	0.007664	1.98
FALSE	High	[K].DEEGESGAEEGPDLEEPGAGYK.[K]	1xPhospho [S6(100)]	1.2643e-06	5.92238e-05	1	1	7	Q9UQL6	Q9UQL6 [606-627]	Q9UQL6 1xPhospho [S611(100)]	0	2344.9	762834	844875	851897		High	High	High	High	2.136e-05	1.221e-06	4.54	76.82
FALSE	High	[K].DEEGESGAEEGPDLEEPGAGYKK.[L]	1xPhospho [S6(100)]	1.51815e-06	5.92238e-05	1	1	2	Q9UQL6	Q9UQL6 [606-628]	Q9UQL6 1xPhospho [S611(100)]	1	2472.99	539390	463404	506779		Peak Found	High	High	High	2.136e-05	1.443e-06	3.4	66.41
FALSE	High	[K].DEENHEESESLQEDMLGNR.[L]	1xOxidation [M15]; 1xPhospho [S]	0.132651	0.00677705	1	1	1	Q8IX12	Q8IX12 [985-1003]		0	2356.89			113298		Not Found	Not Found	High	High	0.002358	0.03355	1.67	54.56
FALSE	High	[K].DEETEDVLASNGYESDEQEK.[S]	1xPhospho [S15(100)]	4.32232e-05	5.92238e-05	1	1	2	Q96JG6	Q96JG6 [532-551]	Q96JG6 1xPhospho [S546(100)]	0	2366.9	302646	273732	373775		High	Peak Found	Peak Found	High	2.136e-05	3.057e-05	3.87	74.58
FALSE	High	[K].DEETEDVLASNGYESDEQEK.[S]	1xDeamidated [N11]; 1xPhospho [S15(100)]	7.64332e-07	5.92238e-05	1	1	4	Q96JG6	Q96JG6 [532-551]	Q96JG6 1xPhospho [S546(100)]	0	2367.89	705744	840649	804427		High	High	High	High	2.136e-05	7.714e-07	5.42	72.93
FALSE	High	[K].DEETEESEYDSEHENSEPVTNIR.[N]	1xPhospho [S11(100)]	5.55323e-08	5.92238e-05	1	1	3	Q15154	Q15154 [527-549]	Q15154 1xPhospho [S537(100)]	0	2818.08	3.39745e+06	3.204e+06	3127969		High	High	High	High	2.136e-05	7.056e-08	5.7	66.89
FALSE	High	[K].DEETEESEYDSEHENSEPVTNIR.[N]	2xPhospho [S7(100); S11(100)]	3.78335e-05	5.92238e-05	1	1	5	Q15154	Q15154 [527-549]	Q15154 2xPhospho [S533(100); S537(100)]	0	2898.05	832430	707081	479129		High	High	High	High	2.136e-05	2.707e-05	4.34	69.71
FALSE	High	[K].DEETEESEYDSEHENSEPVTNIR.[N]	3xPhospho [T4(100); S7(100); S11(100)]	0.001035	0.000145592	1	1	3	Q15154	Q15154 [527-549]	Q15154 3xPhospho [T530(100); S533(100); S537(100)]	0	2978.02	1.69356e+06	1.75373e+06	1.86399e+06		High	High	High	High	0.0001092	0.0004805	3.07	70.75
FALSE	High	[K].DEIDEFANSPSEDK.[E]	1xPhospho [S9(100)]	4.04046e-06	5.92238e-05	1	1	10	Q9P2D1	Q9P2D1 [1866-1879]	Q9P2D1 1xPhospho [S1874(100)]	0	1675.64	3.08065e+06	2.9476e+06	3.15143e+06		High	High	High	High	2.136e-05	3.519e-06	4.4	71.31
FALSE	High	[K].DEILPTTPISEQK.[G]	1xDeamidated [Q12]; 1xPhospho [T7(100)]	0.000950027	0.000145592	1	1	3	P23396	P23396 [215-227]	P23396 1xPhospho [T221(100)]	0	1551.72	249865	240453	283567		High	High	High	High	0.0001092	0.0004486	2	93.67
FALSE	High	[K].DEILPTTPISEQK.[G]	1xPhospho [T7(100)]	0.00134343	0.000189632	1	1	8	P23396	P23396 [215-227]	P23396 1xPhospho [T221(100)]	0	1550.73	5.98082e+06	5.80485e+06	6.82845e+06		High	High	High	High	0.0001164	0.0005898	2.58	91.32
FALSE	High	[K].DEKPPLCEKPPPSPDITGR.[A]	1xCarbamidomethyl [C7]; 1xPhospho [S/T]	5.07707e-05	5.92238e-05	1	1	12	Q96ST8	Q96ST8 [209-227]		0	2213.03	1.79737e+06	1.46361e+06	1.74716e+06		High	High	High	High	2.136e-05	3.539e-05	4.28	72.68
FALSE	High	[K].DELAELSEAESEGDEKPK.[L]	1xPhospho [S11(100)]	1.01408e-05	5.92238e-05	1	1	4	Q3L8U1	Q3L8U1 [1462-1479]	Q3L8U1 1xPhospho [S1472(100)]	0	2055.86	378906	355654	414434		High	High	High	High	2.136e-05	8.154e-06	4.13	79.51
FALSE	High	[K].DELAELSEAESEGDEKPK.[L]	2xPhospho [S7(100); S11(100)]	1.03326e-05	5.92238e-05	1	1	3	Q3L8U1	Q3L8U1 [1462-1479]	Q3L8U1 2xPhospho [S1468(100); S1472(100)]	0	2135.83	1.32415e+06	1.19175e+06	1.20079e+06		High	High	High	High	2.136e-05	8.292e-06	5.7	78.29
FALSE	High	[K].DELHIVEAEAMNYEGSPIK.[V]	1xPhospho [S16(100)]	5.44956e-08	5.92238e-05	1	1	128	P06748	P06748 [55-73]	P06748 1xPhospho [S70(100)]	0	2224.98	2.4416e+08	2.87636e+08	2.19538e+08		High	High	High	High	2.136e-05	6.925e-08	5.55	114.7
FALSE	High	[K].DELHIVEAEAMNYEGSPIK.[V]	1xDeamidated [N12]; 1xPhospho [S16(100)]	1.54054e-07	5.92238e-05	1	1	18	P06748	P06748 [55-73]	P06748 1xPhospho [S70(100)]	0	2225.97	1.89861e+07	2.3115e+07	1.5875e+07		High	High	High	High	2.136e-05	1.79e-07	6.1	116.25
FALSE	High	[K].DELHIVEAEAMNYEGSPIK.[V]	1xOxidation [M11]; 1xPhospho [S16(100)]	3.02783e-07	5.92238e-05	1	1	62	P06748	P06748 [55-73]	P06748 1xPhospho [S70(100)]	0	2240.98	6.13711e+08	3.95545e+08	7.09258e+08		High	High	High	High	2.136e-05	3.31e-07	5.31	106.86
FALSE	High	[K].DELHIVEAEAMNYEGSPIK.[V]	1xDeamidated [N12]; 1xOxidation [M11]; 1xPhospho [S16(100)]	7.52088e-07	5.92238e-05	1	1	13	P06748	P06748 [55-73]	P06748 1xPhospho [S70(100)]	0	2241.96	3.23363e+07	1.90842e+07	3.72957e+07		High	High	High	High	2.136e-05	7.6e-07	5.56	107.84
FALSE	High	[K].DELSDYAEK.[S]	1xPhospho [S4(100)]	0.0080828	0.000773252	1	1	5	P46100	P46100 [1058-1066]	P46100 1xPhospho [S1061(100)]	0	1149.43	4.52695e+06	4.18458e+06	3.48876e+06		High	High	High	High	0.000331	0.002615	2.25	58.88
FALSE	High	[K].DELTESPK.[Y]	1xPhospho [S6(100)]	0.00488592	0.000485698	1	1	9	Q8NC51	Q8NC51 [229-236]	Q8NC51 1xPhospho [S234(100)]	0	998.408	3.62154e+06	3.71765e+06	3.71231e+06		High	High	High	High	0.0002365	0.001712	2.62	32.04
FALSE	High	[K].DENERASVSPMDEPVPDSESPIEK.[V]	1xOxidation [M11]; 2xPhospho [S7(100); S9(100)]	1.698e-05	5.92238e-05	1	1	1	P46821	P46821 [1370-1393]	P46821 2xPhospho [S1376(100); S1378(100)]	1	2833.12				No Quan Values	Not Found	Not Found	High	High	2.136e-05	1.302e-05	4.37
FALSE	High	[K].DENERASVSPMDEPVPDSESPIEK.[V]	2xPhospho [S7(100); S9(100)]	0.000229376	0.000145592	1	1	4	P46821	P46821 [1370-1393]	P46821 2xPhospho [S1376(100); S1378(100)]	1	2817.12	1.29403e+06	1.05698e+06	697161		High	High	High	High	8.854e-05	0.0001416	4	87.88
FALSE	High	[K].DENIHTSHITQDEFQR.[N]	1xPhospho [T/S]	0.000103432	5.92238e-05	1	1	4	Q03188	Q03188 [441-456]		0	2049.87	457534	376365	402080		High	High	High	High	2.136e-05	6.784e-05	3.53	71.51
FALSE	High	[K].DEPAELKPDSEDLSSQSSASKASQEDANEIK.[S]	1xPhospho [S23(95.6)]	0.00401522	0.00040789	1	1	1	Q5VTR2	Q5VTR2 [531-561]	Q5VTR2 1xPhospho [S553(95.6)]	1	3385.48				No Quan Values	Not Found	Not Found	High	High	0.0001877	0.001448	1.78
FALSE	High	[K].DEPPPLSPAPLTPATPSSLDPFFSR.[E]	1xPhospho [S7(100)]	3.80632e-07	5.92238e-05	1	1	3	Q7Z6Z7	Q7Z6Z7 [3913-3937]	Q7Z6Z7 1xPhospho [S3919(100)]	0	2716.29	1.29825e+07	1.4042e+07	11729114		High	High	High	High	2.136e-05	4.078e-07	4.58	122.9
FALSE	High	[K].DEPPPLSPAPLTPATPSSLDPFFSR.[E]	2xPhospho [S7(100); T12(100)]	0.00018391	0.000125813	1	1	3	Q7Z6Z7	Q7Z6Z7 [3913-3937]	Q7Z6Z7 2xPhospho [S3919(100); T3924(100)]	0	2796.26	3.3747e+06	3.88358e+06	2.90696e+06		High	High	High	High	5.876e-05	0.0001154	3.91	123.1
FALSE	High	[K].DEPPPLSPAPLTPATPSSLDPFFSR.[E]	3xPhospho [S7(100); T12(100); T15(100)]	0.000253884	0.000145592	1	1	2	Q7Z6Z7	Q7Z6Z7 [3913-3937]	Q7Z6Z7 3xPhospho [S3919(100); T3924(100); T3927(100)]	0	2876.22	574754	919111	633807		Peak Found	High	High	High	8.854e-05	0.000155	3	123.49
FALSE	High	[K].DEPPSEGEAEEEEK.[D]	1xPhospho [S5(100)]	7.67994e-05	5.92238e-05	1	1	30	P07196	P07196 [468-481]	P07196 1xPhospho [S472(100)]	0	1654.6	2.94433e+06	4.3678e+06	3.80821e+06		High	High	High	High	2.136e-05	5.172e-05	2.55	38.26
FALSE	High	[K].DEPQTVPDVPSFGESPPLSPIDMDTQER.[I]	1xOxidation [M23]; 2xPhospho [S15(99.4); S19(100)]	1.01137e-05	5.92238e-05	1	1	1	P17535	P17535 [241-268]	P17535 2xPhospho [S255(99.4); S259(100)]	0	3259.34	337286		804990		Peak Found	Not Found	High	High	2.136e-05	8.12e-06	4.22	121.19
FALSE	High	[K].DEQSIGLKDSLLAHSSDPVEMR.[R]	1xPhospho [S10(100)]	6.75003e-05	5.92238e-05	1	1	3	P10586	P10586 [1296-1317]	P10586 1xPhospho [S1305(100)]	1	2507.15	145959	194193	97715.8		High	High	High	High	2.136e-05	4.599e-05	2.7	103.81
FALSE	High	[K].DESCYDNAEAAFSDDEEDLNSK.[G]	1xCarbamidomethyl [C4]; 1xPhospho [S13(100)]	7.24932e-08	5.92238e-05	1	1	4	Q68E01	Q68E01 [525-546]	Q68E01 1xPhospho [S537(100)]	0	2603.92	8.29671e+06	9.6472e+06	8960924		High	High	High	High	2.136e-05	8.99e-08	7.28	91.23
FALSE	High	[K].DESCYDNAEAAFSDDEEDLNSK.[G]	1xCarbamidomethyl [C4]; 1xDeamidated [N]; 1xPhospho [S13(100)]	4.4508e-06	5.92238e-05	1	1	7	Q68E01	Q68E01 [525-546]	Q68E01 1xPhospho [S537(100)]	0	2604.91	1.40416e+06	1.97437e+06	1.61845e+06		High	High	High	High	2.136e-05	3.847e-06	5.6	94.49
FALSE	High	[K].DESCYDNAEAAFSDDEEDLNSK.[G]	1xCarbamidomethyl [C4]; 2xDeamidated [N7; N20]; 1xPhospho [S13(100)]	1.72995e-05	5.92238e-05	1	1	4	Q68E01	Q68E01 [525-546]	Q68E01 1xPhospho [S537(100)]	0	2605.89	279121	227168	294878		High	High	High	High	2.136e-05	1.325e-05	3.95	96.34
FALSE	High	[K].DESEVISQNETCSPAEVESNEK.[D]	1xCarbamidomethyl [C12]; 1xPhospho [S13(100)]	2.29122e-06	5.92238e-05	1	1	3	Q6VMQ6	Q6VMQ6 [506-527]	Q6VMQ6 1xPhospho [S518(100)]	0	2561.02	927038	729182	882173		High	High	High	High	2.136e-05	2.098e-06	4.63	68.89
FALSE	High	[K].DESKEPIVEVR.[T]	1xPhospho [S3(100)]	0.000105725	5.92238e-05	1	1	3	P13591	P13591 [782-792]	P13591 1xPhospho [S784(100)]	1	1380.64	3.29911e+06	3.1839e+06	3.28033e+06		High	High	High	High	2.136e-05	6.927e-05	3.65	62.15
FALSE	High	[K].DESPATWR.[L]	1xPhospho [S3(100)]	0.0384755	0.00213532	1	1	2	O14974	O14974 [430-437]	O14974 1xPhospho [S432(100)]	0	1041.4	196939	218348	217770		High	High	Peak Found	High	0.0008663	0.009882	1.85	50.9
FALSE	High	[K].DESTDWPLSSPSPMDAPSVK.[I]	1xPhospho [S12(100)]	0.000316925	0.000145592	1	1	4	Q9NZJ5	Q9NZJ5 [677-696]	Q9NZJ5 1xPhospho [S688(100)]	0	2225.93	127754	144677	103434		High	High	High	High	0.0001092	0.0001884	2.93	112.37
FALSE	High	[K].DESTDWPLSSPSPMDAPSVK.[I]	1xOxidation [M14]; 1xPhospho [S9(98)]	0.0739267	0.00413004	1	1	1	Q9NZJ5	Q9NZJ5 [677-696]	Q9NZJ5 1xPhospho [S685(98)]	0	2241.93	101432	91845.3	99124.6		High	Peak Found	Peak Found	High	0.001442	0.01822	1.34	101.78
FALSE	High	[K].DETDESSKEETEPQVLK.[F]	1xPhospho [S6(99.6)]	1.70253e-05	5.92238e-05	1	1	3	Q9BV44	Q9BV44 [210-226]	Q9BV44 1xPhospho [S215(99.6)]	1	2043.86	800755	823042	838849		High	High	High	High	2.136e-05	1.308e-05	3.82	57.19
FALSE	High	[K].DETDESSKEETEPQVLK.[F]	2xPhospho [T3(100); S/T]	9.70503e-05	5.92238e-05	1	1	3	Q9BV44	Q9BV44 [210-226]	Q9BV44 2xPhospho [T212(100); S/T]	1	2123.83	359860	479268	499949		High	High	High	High	2.136e-05	6.406e-05	2.95	61.83
FALSE	High	[K].DETEYEYSGSEEEEEEVPEQEGEPSSIVNVPGESTLR.[R]	2xPhospho [S8(100); S10(100)]	7.95503e-05	5.92238e-05	1	1	1	O95819	O95819 [317-353]	O95819 2xPhospho [S324(100); S326(100)]	0	4318.71		1.48001e+06	1173648		Not Found	High	Peak Found	High	2.136e-05	5.339e-05	3.3	113.16
FALSE	High	[K].DETEYEYSGSEEEEEEVPEQEGEPSSIVNVPGESTLR.[R]	1xDeamidated [Q20]; 2xPhospho [S8(99.1); S10(99.1)]	0.000202544	0.000145592	1	1	3	O95819	O95819 [317-353]	O95819 2xPhospho [S324(99.1); S326(99.1)]	0	4319.7				No Quan Values	High	High	High	High	7.512e-05	0.0001261	3.13
FALSE	High	[K].DETPLSTPTAR.[D]	1xPhospho [T7(99.4)]	0.00199055	0.000278918	1	1	7	Q9UI36	Q9UI36 [576-586]	Q9UI36 1xPhospho [T582(99.4)]	0	1267.56	1.30049e+06	1.08233e+06	1.33885e+06		High	High	High	High	0.0001352	0.0008081	2.68	51.27
FALSE	High	[K].DETPLSTPTAR.[D]	2xPhospho [T3(100); T7(99.6)]	0.00834948	0.000773252	1	1	2	Q9UI36	Q9UI36 [576-586]	Q9UI36 2xPhospho [T578(100); T582(99.6)]	0	1347.52	378645	342485	300452		Peak Found	High	High	High	0.0003405	0.002678	2.57	46.41
FALSE	High	[K].DEVEVSDDDEKEPEVDYR.[T]	1xPhospho [S6(100)]	1.77453e-06	5.92238e-05	1	1	4	Q15746	Q15746 [1433-1450]	Q15746 1xPhospho [S1438(100)]	1	2247.88	744778	857015	799285		High	High	High	High	2.136e-05	1.66e-06	4.21	69.37
FALSE	High	[K].DEYSSSETTGEKPEQNDDDTIK.[S]	2xPhospho [S4(100); S5(99.5)]	1.18747e-05	5.92238e-05	1	1	4	Q8NFC6	Q8NFC6 [2840-2861]	Q8NFC6 2xPhospho [S2843(100); S2844(99.5)]	0	2647.98	215255	291250	360517		High	High	High	High	2.136e-05	9.409e-06	3.13	51.53
FALSE	High	[K].DEYSSSETTGEKPEQNDDDTIK.[S]	1xPhospho [S4(100)]	1.49786e-06	5.92238e-05	1	1	2	Q8NFC6	Q8NFC6 [2840-2861]	Q8NFC6 1xPhospho [S2843(100)]	0	2568.01	1.63993e+06		1.59392e+06		High	Not Found	Peak Found	High	2.136e-05	1.424e-06	4.28	49.68
FALSE	High	[K].DEYTFSPGK.[S]	1xPhospho [S6(100)]	0.0011961	0.000189632	1	1	13	Q02880	Q02880 [1419-1427]	Q02880 1xPhospho [S1424(100)]	0	1123.43	2.99674e+07	2.71374e+07	27698676		High	High	High	High	0.0001164	0.0005377	2.95	63.47
FALSE	High	[K].DFDHHDSPALEVFTEQPPSPLPK.[S]	1xDeamidated [Q16]; 1xPhospho [S19(100)]	1.30821e-08	5.92238e-05	1	1	2	Q92545	Q92545 [1357-1379]	Q92545 1xPhospho [S1375(100)]	0	2684.19				No Quan Values	Not Found	Not Found	High	High	2.136e-05	1.884e-08	5.56
FALSE	High	[K].DFDHHDSPALEVFTEQPPSPLPK.[S]	1xPhospho [S19(100)]	1.04062e-08	5.92238e-05	1	1	7	Q92545	Q92545 [1357-1379]	Q92545 1xPhospho [S1375(100)]	0	2683.21	6.92148e+06	6.41118e+06	5.64306e+06		High	High	High	High	2.136e-05	1.532e-08	6.02	116.15
FALSE	High	[K].DFDIAEQNESSDEESLR.[K]	2xPhospho [S10(100); S11(100)]	0.178697	0.00942149	1	1	1	Q96KC8	Q96KC8 [470-486]	Q96KC8 2xPhospho [S479(100); S480(100)]	0	2143.77	106679	160595	135030		Peak Found	Peak Found	High	High	0.003193	0.04639	1.54	94
FALSE	High	[K].DFDIAEQNESSDEESLRK.[E]	2xPhospho [S10(99.5); S11(99.5)]	7.37622e-05	5.92238e-05	1	1	8	Q96KC8	Q96KC8 [470-487]	Q96KC8 2xPhospho [S479(99.5); S480(99.5)]	1	2271.87	1.10167e+07	1.13751e+07	12998344		High	High	High	High	2.136e-05	4.988e-05	5.66	83.94
FALSE	High	[K].DFDIAEQNESSDEESLRK.[E]	1xPhospho [S]	0.000553083	0.000145592	1	1	1	Q96KC8	Q96KC8 [470-487]		1	2191.9				No Quan Values	High	Not Found	Not Found	High	0.0001092	0.0002948	3.01
FALSE	High	[K].DFFDPVESDEDITNVHDDELDSNK.[E]	2xPhospho [S8(100); S22(100)]	3.20646e-08	5.92238e-05	1	1	9	O00566	O00566 [268-291]	O00566 2xPhospho [S275(100); S289(100)]	0	2955.11	1.26222e+07	1.34238e+07	1.17943e+07		High	High	High	High	2.136e-05	4.275e-08	5.6	118.38
FALSE	High	[K].DFFDPVESDEDITNVHDDELDSNK.[E]	1xPhospho [S8(100)]	8.45166e-08	5.92238e-05	1	1	9	O00566	O00566 [268-291]	O00566 1xPhospho [S275(100)]	0	2875.15	1.68201e+07	2.46985e+07	2.37038e+07		High	High	High	High	2.136e-05	1.035e-07	4.56	114.67
FALSE	High	[K].DFFDPVESDEDITNVHDDELDSNK.[E]	1xDeamidated [N23]; 2xPhospho [S8(100); S22(100)]	0.00619631	0.000485698	1	1	1	O00566	O00566 [268-291]	O00566 2xPhospho [S275(100); S289(100)]	0	2956.1	355076	339037	330962		Peak Found	Peak Found	High	High	0.0002365	0.00209	3.33	119.32
FALSE	High	[K].DFLGSSEESEK.[N]	1xPhospho [S5(99.6)]	0.0123075	0.000807509	1	1	1	Q15334	Q15334 [1036-1046]	Q15334 1xPhospho [S1040(99.6)]	0	1307.5	977274	893069	1.05036e+06		High	Peak Found	Peak Found	High	0.0004455	0.003701	1.79	63.74
FALSE	High	[K].DFPLETFHCPSPK.[K]	1xCarbamidomethyl [C9]; 1xPhospho [S11(99.5)]	0.0886242	0.00502298	1	1	1	Q96DT6	Q96DT6 [359-371]	Q96DT6 1xPhospho [S369(99.5)]	0	1654.7	121180	126118	123009		High	Peak Found	Peak Found	High	0.001699	0.02187	1.7	103.25
FALSE	High	[K].DFPLLNQSISPLSSSVLK.[F]	1xPhospho [S10(100)]	0.000259625	0.000145592	1	1	1	Q86UP3	Q86UP3 [499-516]	Q86UP3 1xPhospho [S508(100)]	0	2025.03				No Quan Values	High	Not Found	Not Found	High	8.854e-05	0.0001582	3.91
FALSE	High	[K].DFQDYMEPEEGCQGSPQR.[R]	1xCarbamidomethyl [C12]; 1xOxidation [M6]; 1xPhospho [S15(100)]	3.97584e-06	5.92238e-05	1	1	5	O43237	O43237 [180-197]	O43237 1xPhospho [S194(100)]	0	2268.82	1.77756e+06	814371	2.61233e+06		High	High	High	High	2.136e-05	3.471e-06	5.05	66.02
FALSE	High	[K].DFQDYMEPEEGCQGSPQR.[R]	1xCarbamidomethyl [C12]; 1xDeamidated [Q]; 1xPhospho [S15(100)]	4.88371e-05	5.92238e-05	1	1	2	O43237	O43237 [180-197]	O43237 1xPhospho [S194(100)]	0	2253.81	639528	675543	541499		Peak Found	High	Peak Found	High	2.136e-05	3.419e-05	4.16	90.58
FALSE	High	[K].DFQDYMEPEEGCQGSPQR.[R]	1xCarbamidomethyl [C12]; 1xPhospho [S15(100)]	8.70521e-06	5.92238e-05	1	1	5	O43237	O43237 [180-197]	O43237 1xPhospho [S194(100)]	0	2252.83	3.06672e+06	3.37929e+06	2.35945e+06		High	High	High	High	2.136e-05	7.084e-06	4.35	88.48
FALSE	High	[K].DFQDYMEPEEGCQGSPQR.[R]	1xCarbamidomethyl [C12]; 1xDeamidated [Q17]; 1xOxidation [M6]; 1xPhospho [S15(100)]	0.0320882	0.00190886	1	1	1	O43237	O43237 [180-197]	O43237 1xPhospho [S194(100)]	0	2269.8	382124	182233	279485		High	Peak Found	Peak Found	High	0.0008173	0.008389	2.25	67.53
FALSE	High	[K].DFQDYMEPEEGCQGSPQRR.[G]	1xCarbamidomethyl [C12]; 1xOxidation [M6]; 1xPhospho [S15(100)]	1.59281e-05	5.92238e-05	1	1	7	O43237	O43237 [180-198]	O43237 1xPhospho [S194(100)]	1	2424.92	1.49882e+06	832932	2.18767e+06		High	High	High	High	2.136e-05	1.23e-05	4.41	60.36
FALSE	High	[K].DFQDYMEPEEGCQGSPQRR.[G]	1xCarbamidomethyl [C12]; 1xPhospho [S15(100)]	0.000132993	5.92238e-05	1	1	8	O43237	O43237 [180-198]	O43237 1xPhospho [S194(100)]	1	2408.93	6.44244e+06	7.73707e+06	4.55053e+06		High	High	High	High	2.136e-05	8.563e-05	3.62	81.88
FALSE	High	[K].DFQDYMEPEEGCQGSPQRR.[G]	1xCarbamidomethyl [C12]; 1xDeamidated [Q]; 1xPhospho [S15(100)]	0.000167176	0.000125813	1	1	18	O43237	O43237 [180-198]	O43237 1xPhospho [S194(100)]	1	2409.91	2.61237e+06	3.4496e+06	2.12633e+06		High	High	High	High	5.876e-05	0.0001057	3.16	84.35
FALSE	High	[K].DFQDYMEPEEGCQGSPQRR.[G]	1xCarbamidomethyl [C12]; 2xDeamidated [Q3; Q13]; 1xPhospho [S15(100)]	0.000489526	0.000145592	1	1	3	O43237	O43237 [180-198]	O43237 1xPhospho [S194(100)]	1	2410.9	224462	319347	204218		High	High	High	High	0.0001092	0.0002679	2.58	87.16
FALSE	High	[K].DFQDYMEPEEGCQGSPQRR.[G]	1xCarbamidomethyl [C12]; 2xDeamidated [Q3; Q13]; 1xOxidation [M6]; 1xPhospho [S15(100)]	0.00053281	0.000145592	1	1	2	O43237	O43237 [180-198]	O43237 1xPhospho [S194(100)]	1	2426.89	212494		271560		High	Not Found	High	High	0.0001092	0.0002863	2.7	66.14
FALSE	High	[K].DFQDYMEPEEGCQGSPQRR.[G]	1xCarbamidomethyl [C12]; 1xDeamidated [Q]; 1xOxidation [M6]; 1xPhospho [S15(100)]	0.00152659	0.000189632	1	1	5	O43237	O43237 [180-198]	O43237 1xPhospho [S194(100)]	1	2425.91	2.08358e+06	1.70645e+06	3140269		High	High	High	High	0.0001164	0.0006517	2.73	62.99
FALSE	High	[K].DFQHLISSPLK.[K]	1xPhospho [S8(99.5)]	0.000302149	0.000145592	1	1	3	Q15361	Q15361 [58-68]	Q15361 1xPhospho [S65(99.5)]	0	1364.66	564837	408272	547105		High	High	High	High	0.0001092	0.0001806	3.1	106.29
FALSE	High	[K].DFQHLISSPLKK.[S]	1xPhospho [S8(99.6)]	9.26087e-05	5.92238e-05	1	1	3	Q15361	Q15361 [58-69]	Q15361 1xPhospho [S65(99.6)]	1	1492.76	8.01448e+06	4.91214e+06	8859770		High	High	High	High	2.136e-05	6.14e-05	3.75	94.99
FALSE	High	[K].DFQHLISSPLKK.[S]	1xDeamidated [Q3]; 1xPhospho [S]	0.0151125	0.00105177	1	1	2	Q15361	Q15361 [58-69]		1	1493.74	516458	489439	493904		High	High	Peak Found	High	0.0005124	0.004385	1.89	98.97
FALSE	High	[K].DFYLATSPPDSFLDDHHLTRPHPER.[V]	1xPhospho [T/S/Y]	9.01373e-06	5.92238e-05	1	1	6	Q13131	Q13131 [350-374]		0	3043.37	5.78443e+06	6.37089e+06	8.53323e+06		High	High	High	High	2.136e-05	7.315e-06	3.58	107.69
FALSE	High	[K].DGASPSESGPGSQQVSDFEDNTCEMKPGTWSDESSQSEDAR.[S]	1xCarbamidomethyl [C23]; 1xPhospho [S4(100)]	6.67376e-09	5.92238e-05	1	1	1	Q9H2P0	Q9H2P0 [967-1007]	Q9H2P0 1xPhospho [S970(100)]	0	4471.74				No Quan Values	Not Found	High	Not Found	High	2.136e-05	1.021e-08	6.07
FALSE	High	[K].DGAVNGPSVVGDQTPIEPQTSIER.[L]	1xPhospho [T14(100)]	5.04968e-06	5.92238e-05	1	1	8	P49321	P49321 [377-400]	P49321 1xPhospho [T390(100)]	0	2546.18	5.02033e+06	3.94235e+06	4.04415e+06		High	High	High	High	2.136e-05	4.317e-06	4.7	94.12
FALSE	High	[K].DGAVNGPSVVGDQTPIEPQTSIER.[L]	1xDeamidated [Q/N]; 1xPhospho [T14(100)]	4.6338e-06	5.92238e-05	1	1	6	P49321	P49321 [377-400]	P49321 1xPhospho [T390(100)]	0	2547.16	443947	712334	2.36388e+06		High	High	High	High	2.136e-05	3.987e-06	4.64	96.21
FALSE	High	[K].DGAVNGPSVVGDQTPIEPQTSIER.[L]	2xDeamidated [Q13; Q19]; 1xPhospho [T14(100)]	0.000565428	0.000145592	1	1	1	P49321	P49321 [377-400]	P49321 1xPhospho [T390(100)]	0	2548.15				No Quan Values	Not Found	High	Not Found	High	0.0001092	0.0003	3.23
FALSE	High	[K].DGDEKTDEEAEGPYSDNEMLTHK.[G]	1xPhospho [T6(100)]	3.37056e-10	5.92238e-05	1	1	3	Q6NUK4	Q6NUK4 [196-218]	Q6NUK4 1xPhospho [T201(100)]	1	2690.04	1.03474e+06	1.16546e+06	714586		High	High	High	High	2.136e-05	6.705e-10	7.13	66.85
FALSE	High	[K].DGDEKTDEEAEGPYSDNEMLTHK.[G]	1xOxidation [M19]; 2xPhospho [T6(100); S15(100)]	1.53045e-06	5.92238e-05	1	1	2	Q6NUK4	Q6NUK4 [196-218]	Q6NUK4 2xPhospho [T201(100); S210(100)]	1	2786.01	520917	202591	660237		High	Peak Found	High	High	2.136e-05	1.453e-06	5.41	52.57
FALSE	High	[K].DGDEKTDEEAEGPYSDNEMLTHK.[G]	1xDeamidated [N17]; 2xPhospho [T6(100); S15(100)]	0.00011396	5.92238e-05	1	1	1	Q6NUK4	Q6NUK4 [196-218]	Q6NUK4 2xPhospho [T201(100); S210(100)]	1	2771				No Quan Values	High	Not Found	Not Found	High	2.136e-05	7.426e-05	3.49
FALSE	High	[K].DGDEKTDEEAEGPYSDNEMLTHK.[G]	2xPhospho [T6(100); S15(100)]	7.4518e-06	5.92238e-05	1	1	2	Q6NUK4	Q6NUK4 [196-218]	Q6NUK4 2xPhospho [T201(100); S210(100)]	1	2770.01	334485	875070			High	High	Not Found	High	2.136e-05	6.156e-06	4.14	67.74
FALSE	High	[K].DGDEKTDEEAEGPYSDNEMLTHK.[G]	1xOxidation [M19]; 1xPhospho [T6(100)]	2.36358e-07	5.92238e-05	1	1	3	Q6NUK4	Q6NUK4 [196-218]	Q6NUK4 1xPhospho [T201(100)]	1	2706.04	374719		629461		High	High	High	High	2.136e-05	2.645e-07	5.14	52.47
FALSE	High	[K].DGDKSPMSSLQISNEK.[N]	1xPhospho [S5(100)]	4.3096e-06	5.92238e-05	1	1	3	Q9UER7	Q9UER7 [491-506]	Q9UER7 1xPhospho [S495(100)]	1	1815.78	6.15368e+06	5.38783e+06	3781362		High	High	High	High	2.136e-05	3.735e-06	4.26	75.36
FALSE	High	[K].DGDKSPMSSLQISNEK.[N]	1xOxidation [M7]; 1xPhospho [S5(100)]	0.000164209	0.000125813	1	1	5	Q9UER7	Q9UER7 [491-506]	Q9UER7 1xPhospho [S495(100)]	1	1831.78	2.01659e+06	973054	2.51494e+06		High	High	High	High	5.876e-05	0.0001039	3.69	52.58
FALSE	High	[K].DGDKSPMSSLQISNEK.[N]	1xDeamidated [Q11]; 1xOxidation [M7]; 1xPhospho [S5(100)]	0.00017286	0.000125813	1	1	5	Q9UER7	Q9UER7 [491-506]	Q9UER7 1xPhospho [S495(100)]	1	1832.76	740889	401600	931763		High	High	High	High	5.876e-05	0.0001089	3.19	54.79
FALSE	High	[K].DGDKSPMSSLQISNEK.[N]	1xDeamidated [Q11]; 1xPhospho [S5(100)]	0.000213432	0.000145592	1	1	5	Q9UER7	Q9UER7 [491-506]	Q9UER7 1xPhospho [S495(100)]	1	1816.77	1.5791e+06	1.64097e+06	1.20225e+06		High	High	High	High	7.512e-05	0.0001324	3.08	78.64
FALSE	High	[K].DGDSYDPYDFSDTEEEMPQVHTPK.[T]	2xPhospho [S4(100); S11(100)]	2.2174e-08	5.92238e-05	1	1	25	P25205	P25205 [701-724]	P25205 2xPhospho [S704(100); S711(100)]	0	2962.07	1.56872e+07	2.11349e+07	11982386		High	High	High	High	2.136e-05	3.051e-08	5.86	106.92
FALSE	High	[K].DGDSYDPYDFSDTEEEMPQVHTPK.[T]	1xOxidation [M17]; 1xPhospho [S11(100)]	1.5764e-09	5.92238e-05	1	1	8	P25205	P25205 [701-724]	P25205 1xPhospho [S711(100)]	0	2898.1	3.70157e+07	2.00138e+07	5.21444e+07		High	High	High	High	2.136e-05	2.74e-09	6.33	93.7
FALSE	High	[K].DGDSYDPYDFSDTEEEMPQVHTPK.[T]	1xDeamidated [Q19]; 1xPhospho [T22(100)]	7.96839e-06	5.92238e-05	1	1	3	P25205	P25205 [701-724]	P25205 1xPhospho [T722(100)]	0	2883.09	666939	821843			High	High	Not Found	High	2.136e-05	6.533e-06	4.16	106.96
FALSE	High	[K].DGDSYDPYDFSDTEEEMPQVHTPK.[T]	1xPhospho [S11(100)]	6.49648e-09	5.92238e-05	1	1	15	P25205	P25205 [701-724]	P25205 1xPhospho [S711(100)]	0	2882.1	2.31424e+07	3.36896e+07	1.75781e+07		High	High	High	High	2.136e-05	9.968e-09	6.45	106.14
FALSE	High	[K].DGDSYDPYDFSDTEEEMPQVHTPK.[T]	1xOxidation [M17]; 2xPhospho [S11(100); T13(100)]	1.04546e-07	5.92238e-05	1	1	11	P25205	P25205 [701-724]	P25205 2xPhospho [S711(100); T713(100)]	0	2978.06	1.87285e+07	8.50902e+06	2.65299e+07		High	High	High	High	2.136e-05	1.254e-07	7.06	94.6
FALSE	High	[K].DGDSYDPYDFSDTEEEMPQVHTPK.[T]	1xOxidation [M17]; 3xPhospho [S11(100); T13(100); T22(100)]	6.93127e-06	5.92238e-05	1	1	8	P25205	P25205 [701-724]	P25205 3xPhospho [S711(100); T713(100); T722(100)]	0	3058.03	3.50026e+06	1.25352e+06	5.18338e+06		High	High	High	High	2.136e-05	5.755e-06	3.98	93.4
FALSE	High	[K].DGDSYDPYDFSDTEEEMPQVHTPK.[T]	3xPhospho [S11(100); T13(100); T22(100)]	4.37963e-06	5.92238e-05	1	1	10	P25205	P25205 [701-724]	P25205 3xPhospho [S711(100); T713(100); T722(100)]	0	3042.03	5.67638e+06	7.97929e+06	4.27723e+06		High	High	High	High	2.136e-05	3.792e-06	5.58	103.47
FALSE	High	[K].DGDSYDPYDFSDTEEEMPQVHTPK.[T]	1xDeamidated [Q19]; 1xOxidation [M17]; 1xPhospho [T22(100)]	0.0105755	0.000773252	1	1	2	P25205	P25205 [701-724]	P25205 1xPhospho [T722(100)]	0	2899.08		169876	885653		Not Found	High	High	High	0.0004197	0.003272	2.3	92.49
FALSE	High	[K].DGEQPQILLEDSSAGEDSVHDR.[F]	1xPhospho [S13(100)]	1.32495e-07	5.92238e-05	1	1	3	Q96K76	Q96K76 [131-152]	Q96K76 1xPhospho [S143(100)]	0	2477.05	1.49012e+06	1.12391e+06	1.27994e+06		High	High	High	High	2.136e-05	1.558e-07	5.22	90.31
FALSE	High	[K].DGETLEGSDAEESLDK.[T]	1xPhospho [S8(100)]	7.41194e-06	5.92238e-05	1	1	3	Q9P2D1	Q9P2D1 [2949-2964]	Q9P2D1 1xPhospho [S2956(100)]	0	1774.69	8.08665e+06	8.4973e+06	8734250		High	High	High	High	2.136e-05	6.125e-06	5.2	67.19
FALSE	High	[K].DGETPGQILGWGPPWDSAEEEEEDDASK.[E]	1xPhospho [S17(100)]	6.51651e-06	5.92238e-05	1	1	2	Q9UBC1	Q9UBC1 [134-161]	Q9UBC1 1xPhospho [S150(100)]	0	3124.26	2.44957e+06	3.37205e+06			High	High	Not Found	High	2.136e-05	5.442e-06	3.72	122.37
FALSE	High	[K].DGHRISLPSDFQHK.[I]	1xPhospho [S6(100)]	0.000146944	0.000125813	1	1	3	Q5TCX8	Q5TCX8 [509-522]	Q5TCX8 1xPhospho [S514(100)]	1	1716.79	1.07167e+06	923471	975659		High	High	High	High	4.213e-05	9.387e-05	3.13	72.86
FALSE	High	[K].DGHRISLPSDFQHK.[I]	1xDeamidated [Q12]; 1xPhospho [S6(100)]	0.00182773	0.000238359	1	1	1	Q5TCX8	Q5TCX8 [509-522]	Q5TCX8 1xPhospho [S514(100)]	1	1717.77	130980	70759.3	133972		High	Peak Found	Peak Found	High	0.0001283	0.0007531	2.62	76.7
FALSE	High	[K].DGLNQTTIPVSPPSTTKPSR.[A]	1xDeamidated [N/Q]; 1xPhospho [S11(100)]	1.06141e-06	5.92238e-05	1	1	19	Q71RC2	Q71RC2 [573-592]	Q71RC2 1xPhospho [S583(100)]	0	2177.05	3.83546e+06	5.43729e+06	4.7484e+06		High	High	High	High	2.136e-05	1.04e-06	4.64	88.23
FALSE	High	[K].DGLNQTTIPVSPPSTTKPSR.[A]	1xPhospho [S11(100)]	5.13183e-07	5.92238e-05	1	1	27	Q71RC2	Q71RC2 [573-592]	Q71RC2 1xPhospho [S583(100)]	0	2176.06	4.69627e+07	4.46723e+07	4.85127e+07		High	High	High	High	2.136e-05	5.357e-07	4.76	85.89
FALSE	High	[K].DGLNQTTIPVSPPSTTKPSR.[A]	2xDeamidated [N4; Q5]; 1xPhospho [S11(96.5)]	0.0270993	0.0017629	1	1	1	Q71RC2	Q71RC2 [573-592]	Q71RC2 1xPhospho [S583(96.5)]	0	2178.03				No Quan Values	Not Found	Not Found	High	High	0.0007592	0.00722	1.74
FALSE	High	[K].DGLPRTPSR.[R]	1xPhospho [T6(100)]	0.0052487	0.000485698	1	1	9	Q9UQ35	Q9UQ35 [1429-1437]	Q9UQ35 1xPhospho [T1434(99.7)]	1	1078.5	1.87086e+07	1.96602e+07	1.68103e+07		High	High	High	High	0.0002365	0.001819	2.87	35.59
FALSE	High	[K].DGLPRTPSRR.[S]	1xPhospho [T6(100)]	0.00246985	0.000278918	1	1	4	Q9UQ35	Q9UQ35 [1429-1438]	Q9UQ35 1xPhospho [T1434(100)]	2	1234.61	1.07385e+07	9.82419e+06	11357104		High	High	High	High	0.0001352	0.000964	2.25	29.86
FALSE	High	[K].DGNGYISAAELR.[H]	1xDeamidated [N3]; 1xPhospho [S7(100)]	0.000149319	0.000125813	1	1	3	P0DP25	P0DP25 [96-107]	P0DP25 1xPhospho [S102(100)]	0	1346.56	455514	429616	465703		High	High	High	High	5.876e-05	9.519e-05	3.51	87.74
FALSE	High	[K].DGNGYISAAELR.[H]	1xPhospho [S7(100)]	0.000217187	0.000145592	1	1	5	P0DP25	P0DP25 [96-107]	P0DP25 1xPhospho [S102(100)]	0	1345.58	578025	514601	584547		High	High	High	High	7.512e-05	0.0001345	2.45	87.19
FALSE	High	[K].DGPISPK.[K]	1xPhospho [S5(100)]	0.00681207	0.000573495	1	1	3	Q8WWQ0	Q8WWQ0 [907-913]	Q8WWQ0 1xPhospho [S911(100)]	0	793.349	543058	563536	550640		High	High	High	High	0.0002688	0.002262	2.2	34.94
FALSE	High	[K].DGQDAIAQSPEK.[E]	1xPhospho [S9(100)]	4.93457e-05	5.92238e-05	1	1	14	Q9NWH9	Q9NWH9 [281-292]	Q9NWH9 1xPhospho [S289(100)]	0	1338.56	1.65833e+07	1.78694e+07	1.64974e+07		High	High	High	High	2.136e-05	3.451e-05	4.37	34.6
FALSE	High	[K].DGQDAIAQSPEK.[E]	1xDeamidated [Q]; 1xPhospho [S9(100)]	0.000464375	0.000145592	1	1	6	Q9NWH9	Q9NWH9 [281-292]	Q9NWH9 1xPhospho [S289(100)]	0	1339.54	1.24637e+06	1.33098e+06	1.35971e+06		High	High	High	High	0.0001092	0.0002573	2.6	38.29
FALSE	High	[K].DGQTDSAAEESSSQETSK.[G]	1xPhospho [S6(99.4)]	0.00124632	0.000189632	1	1	3	P55201	P55201 [855-872]	P55201 1xPhospho [S860(99.4)]	0	1936.73	58070.9	75323.2	72477.2		High	High	High	High	0.0001164	0.0005544	2.41	24.17
FALSE	High	[K].DGSFGEGLTMK.[K]	1xOxidation [M10]; 1xPhospho [S3(100)]	0.000461699	0.000145592	1	1	8	Q9ULT0	Q9ULT0 [645-655]	Q9ULT0 1xPhospho [S647(100)]	0	1237.48	1.63788e+06	925019	2.19616e+06		High	High	High	High	0.0001092	0.0002559	2.34	66.33
FALSE	High	[K].DGSFGEGLTMK.[K]	1xPhospho [S3(100)]	0.0018359	0.000238359	1	1	3	Q9ULT0	Q9ULT0 [645-655]	Q9ULT0 1xPhospho [S647(100)]	0	1221.49	1.56552e+06	2.06991e+06	1.43291e+06		High	High	High	High	0.0001283	0.0007569	2.57	85.91
FALSE	High	[K].DGSGGASGTLQPSSGGGSSNSRER.[H]	1xPhospho [S/T]	3.37103e-05	5.92238e-05	1	1	3	Q9NYV4	Q9NYV4 [12-35]		1	2287.95	718192	732709	632448		High	High	High	High	2.136e-05	2.436e-05	4.26	32.46
FALSE	High	[K].DGSGPEGGIVEPR.[V]	1xPhospho [S3(100)]	0.000460369	0.000145592	1	1	4	Q9C0B9	Q9C0B9 [234-246]	Q9C0B9 1xPhospho [S236(100)]	0	1349.57	861036	816123	854809		High	High	High	High	0.0001092	0.0002552	2.94	61.49
FALSE	High	[K].DGSLEDDEDEEDDLDEGVGGK.[R]	1xPhospho [S3(100)]	3.50406e-06	5.92238e-05	1	1	3	Q12789	Q12789 [1609-1629]	Q12789 1xPhospho [S1611(100)]	0	2317.84	460571	423690	376013		High	High	High	High	2.136e-05	3.091e-06	4.72	77.27
FALSE	High	[K].DGSLLEVEK.[V]	1xPhospho [S3(100)]	0.0191385	0.00125094	1	1	1	A7MCY6	A7MCY6 [95-103]	A7MCY6 1xPhospho [S97(100)]	0	1069.48	168516	124080			High	Peak Found	Not Found	High	0.0005844	0.005349	1.3	74.51
FALSE	High	[K].DGSPLAEPVENGK.[E]	1xPhospho [S3(100)]	0.000156978	0.000125813	1	1	6	Q63HK5	Q63HK5 [680-692]	Q63HK5 1xPhospho [S682(100)]	0	1392.6	768525	704909	812048		High	High	High	High	5.876e-05	9.965e-05	3.25	56.12
FALSE	High	[K].DGSPLAEPVENGK.[E]	1xDeamidated [N11]; 1xPhospho [S3(100)]	0.000914398	0.000145592	1	1	5	Q63HK5	Q63HK5 [680-692]	Q63HK5 1xPhospho [S682(100)]	0	1393.59	1.47215e+06	467335	1.37566e+06		High	High	High	High	0.0001092	0.0004352	1.97	57.6
FALSE	High	[K].DGSSPPLLEK.[Q]	1xPhospho [S4(100)]	0.000402683	0.000145592	1	1	16	Q6W2J9	Q6W2J9 [420-429]	Q6W2J9 1xPhospho [S423(100)]	0	1122.51	4.82306e+06	4.57562e+06	5.07233e+06		High	High	High	High	0.0001092	0.0002295	2.47	65.92
FALSE	High	[K].DGTSIPSESSTESLK.[D]	1xPhospho [S4(99.2)]	0.0976032	0.00527207	1	1	2	Q86Y13	Q86Y13 [636-650]	Q86Y13 1xPhospho [S639(99.2)]	0	1617.69	368867	342894	412628		Peak Found	High	High	High	0.001806	0.02417	1.39	66.51
FALSE	High	[K].DGTSPEEEIEIER.[Q]	1xPhospho [S4(100)]	4.07068e-05	5.92238e-05	1	1	4	Q9H501	Q9H501 [691-703]	Q9H501 1xPhospho [S694(100)]	0	1583.65	4.6626e+06	4.44465e+06	4.64519e+06		High	High	High	High	2.136e-05	2.891e-05	3	79.82
FALSE	High	[K].DGVLTLANNVTPAK.[D]	1xPhospho [T11(100)]	0.000213897	0.000145592	1	1	3	P27816	P27816 [561-574]	P27816 1xPhospho [T571(100)]	0	1492.74	561149	450902	627603		High	High	High	High	7.512e-05	0.0001328	2.96	94.02
FALSE	High	[K].DGWNQNHFITPVSTLER.[D]	1xPhospho [T14(99.7)]	1.01408e-05	5.92238e-05	1	1	3	Q99569	Q99569 [1004-1020]	Q99569 1xPhospho [T1017(99.7)]	0	2093.94	783647	866290	815812		High	High	High	High	2.136e-05	8.142e-06	4.12	105.93
FALSE	High	[K].DGWNQNHFITPVSTLER.[D]	1xDeamidated [N4]; 1xPhospho [T14(99.6)]	0.000421818	0.000145592	1	1	2	Q99569	Q99569 [1004-1020]	Q99569 1xPhospho [T1017(99.6)]	0	2094.93				No Quan Values	High	Not Found	Not Found	High	0.0001092	0.000238	3.66
FALSE	High	[K].DHASQLSPVLSR.[S]	1xPhospho [S7(100)]	9.99514e-05	5.92238e-05	1	1	4	Q8IXZ2	Q8IXZ2 [402-413]	Q8IXZ2 1xPhospho [S408(100)]	0	1389.65	853292	708874	851863		High	High	High	High	2.136e-05	6.581e-05	3.67	67.3
FALSE	High	[K].DHFGLEGDEESTMLEDSVSPK.[K]	1xOxidation [M13]; 1xPhospho [S19(100)]	4.39364e-08	5.92238e-05	1	1	6	Q9Y490	Q9Y490 [407-427]	Q9Y490 1xPhospho [S425(100)]	0	2417.97	2.36243e+06	1.23923e+06	3.6754e+06		High	Peak Found	High	High	2.136e-05	5.7e-08	6.65	93.29
FALSE	High	[K].DHFGLEGDEESTMLEDSVSPK.[K]	1xPhospho [S19(100)]	6.88783e-08	5.92238e-05	1	1	5	Q9Y490	Q9Y490 [407-427]	Q9Y490 1xPhospho [S425(100)]	0	2401.97	2.58209e+07	2.53174e+07	22582490		High	High	High	High	2.136e-05	8.579e-08	6.83	103.19
FALSE	High	[K].DHFGLEGDEESTMLEDSVSPKK.[S]	1xOxidation [M13]; 1xPhospho [S19(100)]	6.17253e-09	5.92238e-05	1	1	11	Q9Y490	Q9Y490 [407-428]	Q9Y490 1xPhospho [S425(100)]	1	2546.06	6.96049e+06	3.51314e+06	9.56138e+06		High	High	High	High	2.136e-05	9.515e-09	7.34	86.5
FALSE	High	[K].DHFGLEGDEESTMLEDSVSPKK.[S]	1xPhospho [S19(100)]	4.8348e-10	5.92238e-05	1	1	8	Q9Y490	Q9Y490 [407-428]	Q9Y490 1xPhospho [S425(100)]	1	2530.07	1.30598e+07	1.69512e+07	8.59235e+06		High	High	High	High	2.136e-05	9.308e-10	9.49	96.85
FALSE	High	[K].DHFLGPQESFPEENASSPFTQAR.[A]	1xPhospho [S17(99.6)]	1.72496e-07	5.92238e-05	1	1	4	O14795	O14795 [351-373]	O14795 1xPhospho [S367(99.6)]	0	2671.15	573852	674558	576154		High	High	High	High	2.136e-05	1.984e-07	5.72	105.24
FALSE	High	[K].DHFYSDDDAIEADSEGDAEPCDK.[E]	1xCarbamidomethyl [C21]; 2xPhospho [S5(100); S14(100)]	1.99752e-06	5.92238e-05	1	1	6	Q9Y3B9	Q9Y3B9 [54-76]	Q9Y3B9 2xPhospho [S58(100); S67(100)]	0	2760.92	2.25775e+07	1.71071e+07	22988642		High	High	High	High	2.136e-05	1.849e-06	5.65	82.4
FALSE	High	[K].DHFYSDDDAIEADSEGDAEPCDK.[E]	1xCarbamidomethyl [C21]; 1xPhospho [S5(100)]	1.49786e-06	5.92238e-05	1	1	8	Q9Y3B9	Q9Y3B9 [54-76]	Q9Y3B9 1xPhospho [S58(100)]	0	2680.95	1.26132e+07	1.01475e+07	1.00719e+07		High	High	High	High	2.136e-05	1.425e-06	4.99	84.2
FALSE	High	[K].DHGFEVASTSPEDESPGSNPEPDATPFQEGLR.[T]	1xDeamidated [N19]; 1xPhospho [T/S]	7.48735e-08	5.92238e-05	1	1	2	P55211	P55211 [293-324]		0	3480.44				No Quan Values	High	Not Found	High	High	2.136e-05	9.263e-08	4.23
FALSE	High	[K].DHGFEVASTSPEDESPGSNPEPDATPFQEGLR.[T]	1xPhospho [S/T]	4.59559e-07	5.92238e-05	1	1	1	P55211	P55211 [293-324]		0	3479.45	818757		761845		Peak Found	Not Found	High	High	2.136e-05	4.842e-07	3.58	107.07
FALSE	High	[K].DHMVSPTAVAFLER.[N]	1xPhospho [S5(99.4)]	0.0028712	0.000324646	1	1	2	O60499	O60499 [104-117]	O60499 1xPhospho [S108(99.4)]	0	1652.75	137489	166332	105817		High	High	Peak Found	High	0.0001461	0.001095	2.71	113.53
FALSE	High	[K].DHMVSPTAVAFLER.[N]	1xOxidation [M3]; 1xPhospho [S5(99.6)]	0.00642809	0.000485698	1	1	3	O60499	O60499 [104-117]	O60499 1xPhospho [S108(99.6)]	0	1668.75	122440	91634	164570		High	High	High	High	0.0002365	0.002152	1.98	103.62
FALSE	High	[K].DHNSEDEDEDKYADDIDMPGQNFDSK.[R]	1xOxidation [M18]; 1xPhospho [S4(100)]	6.15143e-08	5.92238e-05	1	1	5	O95391	O95391 [232-257]	O95391 1xPhospho [S235(100)]	1	3125.15	223278		435565		High	Not Found	High	High	2.136e-05	7.749e-08	5.1	78.23
FALSE	High	[K].DHNSEDEDEDKYADDIDMPGQNFDSK.[R]	1xPhospho [S4(100)]	1.26845e-10	5.92238e-05	1	1	4	O95391	O95391 [232-257]	O95391 1xPhospho [S235(100)]	1	3109.15	1.22795e+06	1.75857e+06	744892		High	High	High	High	2.136e-05	2.75e-10	7.21	89.7
FALSE	High	[K].DHNSEDEDEDKYADDIDMPGQNFDSK.[R]	1xDeamidated [N/Q]; 1xPhospho [S4(100)]	0.000175567	0.000125813	1	1	4	O95391	O95391 [232-257]	O95391 1xPhospho [S235(100)]	1	3110.14	456405	668017	357667		High	High	High	High	5.876e-05	0.0001106	2.8	89.7
FALSE	High	[K].DHNVGSPPKSPTHASPQHTQTEK.[D]	1xPhospho [S10(99.6)]	3.49749e-09	5.92238e-05	1	1	8	A0JNW5	A0JNW5 [409-431]	A0JNW5 1xPhospho [S418(99.6)]	1	2560.16	1.47772e+06	1.38111e+06	1.24436e+06		High	High	High	High	2.136e-05	5.662e-09	5.8	27.7
FALSE	High	[K].DHNVGSPPKSPTHASPQHTQTEK.[D]	2xPhospho [S6(100); S10(99.3)]	3.12996e-06	5.92238e-05	1	1	11	A0JNW5	A0JNW5 [409-431]	A0JNW5 2xPhospho [S414(100); S418(99.3)]	1	2640.12	1.60237e+06	1.82054e+06	1.84067e+06		High	High	High	High	2.136e-05	2.787e-06	5.04	31.59
FALSE	High	[K].DHNVGSPPKSPTHASPQHTQTEK.[D]	1xDeamidated [Q20]; 1xPhospho [S6(95.5)]	0.0475135	0.00259001	1	1	1	A0JNW5	A0JNW5 [409-431]	A0JNW5 1xPhospho [S414(95.5)]	1	2561.14	154156	82559.4	75558.6		Peak Found	Peak Found	High	High	0.001007	0.01194	1.51	29.01
FALSE	High	[K].DHQNGSMAAVNGHTNSFSPLENNVKPR.[K]	1xDeamidated [N11]; 1xPhospho [S18(99.2)]	2.44118e-07	5.92238e-05	1	1	1	Q9NYP7	Q9NYP7 [268-294]	Q9NYP7 1xPhospho [S285(99.2)]	0	3002.32		580667			Not Found	High	Not Found	High	2.136e-05	2.721e-07	5.6	83.56
FALSE	High	[K].DHQNGSMAAVNGHTNSFSPLENNVKPR.[K]	2xDeamidated [N11; N]; 1xOxidation [M7]; 1xPhospho [T/S]	1.89799e-06	5.92238e-05	1	1	3	Q9NYP7	Q9NYP7 [268-294]		0	3019.3			302704		High	Not Found	High	High	2.136e-05	1.768e-06	4.42	77.53
FALSE	High	[K].DHQNGSMAAVNGHTNSFSPLENNVKPR.[K]	2xDeamidated [N4; N11]; 1xPhospho [T14(99.2)]	2.1469e-08	5.92238e-05	1	1	3	Q9NYP7	Q9NYP7 [268-294]	Q9NYP7 1xPhospho [T281(99.2)]	0	3003.31	430737	604149	433946		High	High	High	High	2.136e-05	2.963e-08	5.61	85.58
FALSE	High	[K].DHSDSDDQMLVAK.[R]	1xPhospho [S3(100)]	0.00014627	0.000125813	1	1	1	Q9NW75	Q9NW75 [113-125]	Q9NW75 1xPhospho [S115(100)]	0	1540.6	220764	296192	215831		Peak Found	High	Peak Found	High	4.213e-05	9.343e-05	3.15	54.02
FALSE	High	[K].DHSDSDDQMLVAK.[R]	2xPhospho [S3(100); S5(100)]	0.00264949	0.000278918	1	1	3	Q9NW75	Q9NW75 [113-125]	Q9NW75 2xPhospho [S115(100); S117(100)]	0	1620.56	263721	328639	224234		High	High	High	High	0.0001352	0.001023	2.69	60.06
FALSE	High	[K].DHTPSQELALTQSVGGDSSADR.[L]	1xDeamidated [Q12]; 1xPhospho [T3(99.6)]	2.62426e-05	5.92238e-05	1	1	1	Q86U44	Q86U44 [346-367]	Q86U44 1xPhospho [T348(99.6)]	0	2352				No Quan Values	Not Found	Not Found	High	High	2.136e-05	1.94e-05	4.01
FALSE	High	[K].DHTPSQELALTQSVGGDSSADR.[L]	1xPhospho [T3(100)]	8.28608e-07	5.92238e-05	1	1	2	Q86U44	Q86U44 [346-367]	Q86U44 1xPhospho [T348(100)]	0	2351.01	88911.9	182268	241581		Peak Found	High	High	High	2.136e-05	8.305e-07	4.58	84.35
FALSE	High	[K].DHTVSGDEDYCPR.[S]	1xCarbamidomethyl [C11]; 1xPhospho [S5(100)]	2.36688e-05	5.92238e-05	1	1	6	Q9UIG0	Q9UIG0 [943-955]	Q9UIG0 1xPhospho [S947(100)]	0	1630.58	5.16286e+06	5.04732e+06	5484388		High	High	High	High	2.136e-05	1.765e-05	3.72	43.4
FALSE	High	[K].DHYPCVSSLEQLTELGR.[E]	1xCarbamidomethyl [C5]; 1xPhospho [S/Y/T]	0.0991698	0.0053436	1	1	1	Q8WWK9	Q8WWK9 [644-660]		0	2083.92	195449	88252.8			High	Peak Found	Not Found	High	0.001831	0.0246	1.12	120.48
FALSE	High	[K].DHYQDPVPGITPSSSSR.[T]	1xPhospho [S/Y/T]	8.46867e-05	5.92238e-05	1	1	5	Q7KZ85	Q7KZ85 [1513-1529]		0	1922.83	729260	625845	747418		High	High	High	High	2.136e-05	5.659e-05	3.5	77.85
FALSE	High	[K].DHYQDPVPGITPSSSSR.[T]	2xPhospho [T11(100); S/Y]	0.001035	0.000145592	1	1	5	Q7KZ85	Q7KZ85 [1513-1529]	Q7KZ85 2xPhospho [T1523(100); S/Y]	0	2002.79	221583	204717	197124		High	High	High	High	0.0001092	0.0004806	3.19	80.92
FALSE	High	[K].DHYQDPVPGITPSSSSR.[T]	1xDeamidated [Q4]; 1xPhospho [S/Y/T]	0.187809	0.00962646	1	1	1	Q7KZ85	Q7KZ85 [1513-1529]		0	1923.81		43691.8	479792		Not Found	Peak Found	High	High	0.003296	0.04899	1.87	77.41
FALSE	High	[K].DIDHETVVEEQIIGENSPPDYSEYMTGK.[K]	1xDeamidated [N16]; 1xOxidation [M25]; 1xPhospho [S17(100)]	1.20667e-05	5.92238e-05	1	1	2	P25490	P25490 [231-258]	P25490 1xPhospho [S247(100)]	0	3292.38				No Quan Values	High	Not Found	Not Found	High	2.136e-05	9.55e-06	4.31
FALSE	High	[K].DIDHETVVEEQIIGENSPPDYSEYMTGK.[K]	1xOxidation [M25]; 1xPhospho [S17(100)]	7.35829e-10	5.92238e-05	1	1	8	P25490	P25490 [231-258]	P25490 1xPhospho [S247(100)]	0	3291.39	5.31257e+06	2.64372e+06	7.27053e+06		High	High	High	High	2.136e-05	1.367e-09	7.72	105.63
FALSE	High	[K].DIDHETVVEEQIIGENSPPDYSEYMTGK.[K]	1xDeamidated [N/Q]; 1xPhospho [S17(100)]	7.21569e-09	5.92238e-05	1	1	9	P25490	P25490 [231-258]	P25490 1xPhospho [S247(100)]	0	3276.38	254341	302581	146531		High	High	High	High	2.136e-05	1.097e-08	6.55	120.1
FALSE	High	[K].DIDHETVVEEQIIGENSPPDYSEYMTGK.[K]	1xPhospho [S17(100)]	4.27473e-11	5.92238e-05	1	1	15	P25490	P25490 [231-258]	P25490 1xPhospho [S247(100)]	0	3275.4	8.44728e+06	1.1484e+07	7.03816e+06		High	High	High	High	2.136e-05	1.02e-10	8.98	116.33
FALSE	High	[K].DIDISSPEFK.[I]	1xPhospho [S6(100)]	0.00872052	0.000773252	1	1	4	Q09666	Q09666 [172-181]	Q09666 1xPhospho [S177(100)]	0	1230.53	5.45731e+06	5.56304e+06	6270198		High	High	High	High	0.0003503	0.002782	2.45	91.5
FALSE	High	[K].DIEVLSEDTDYEEDEVTK.[K]	1xPhospho [S6(99.3)]	0.0010432	0.000145592	1	1	4	Q4LE39	Q4LE39 [785-802]	Q4LE39 1xPhospho [S790(99.3)]	0	2208.9	1.12908e+06	1.26218e+06	1145324		High	High	High	High	0.0001092	0.000483	2.28	100.15
FALSE	High	[K].DIEVLSEDTDYEEDEVTK.[K]	2xPhospho [S6(100); T9(100)]	0.000505894	0.000145592	1	1	3	Q4LE39	Q4LE39 [785-802]	Q4LE39 2xPhospho [S790(100); T793(100)]	0	2288.86	642642	709920	627851		High	High	High	High	0.0001092	0.0002753	4.2	98.67
FALSE	High	[K].DIEVLSEDTDYEEDEVTKK.[R]	1xPhospho [S6(100)]	1.45586e-07	5.92238e-05	1	1	2	Q4LE39	Q4LE39 [785-803]	Q4LE39 1xPhospho [S790(100)]	1	2336.99	936799	931866	1.15279e+06		Peak Found	High	High	High	2.136e-05	1.7e-07	5.27	93.74
FALSE	High	[K].DIIRQPSEEEIIK.[L]	1xPhospho [S7(100)]	0.001035	0.000145592	1	1	1	Q15121	Q15121 [110-122]	Q15121 1xPhospho [S116(100)]	1	1649.81	542131	391716	520844		Peak Found	Peak Found	High	High	0.0001092	0.0004793	2.41	89.12
FALSE	High	[K].DIKEESDEEEEDDEESGR.[L]	1xPhospho [S6(100)]	4.46277e-06	5.92238e-05	1	1	6	Q96EV2	Q96EV2 [200-217]	Q96EV2 1xPhospho [S205(100)]	1	2219.8	1.65773e+07	1.99009e+07	1.67572e+07		High	High	High	High	2.136e-05	3.856e-06	3.26	35.11
FALSE	High	[K].DIKEESDEEEEDDEESGRLR.[F]	1xPhospho [S6(100)]	0.00124632	0.000189632	1	1	4	Q96EV2	Q96EV2 [200-219]	Q96EV2 1xPhospho [S205(100)]	2	2488.98	408730	185353	540912		High	High	High	High	0.0001164	0.0005545	2.96	48.6
FALSE	High	[K].DIKFDDSDTEQIAEEGDDNLANSASPSK.[R]	1xPhospho [S7(99.7)]	6.75924e-08	5.92238e-05	1	1	3	Q9Y2I7	Q9Y2I7 [469-496]	Q9Y2I7 1xPhospho [S475(99.7)]	1	3091.29	935440	2.45568e+06	3153113		High	High	Peak Found	High	2.136e-05	8.446e-08	5.32	100.53
FALSE	High	[K].DILKPSPGK.[S]	1xPhospho [S6(100)]	0.00208292	0.000278918	1	1	5	P31641	P31641 [16-24]	P31641 1xPhospho [S21(100)]	0	1034.53	377346	387468	398537		High	High	High	High	0.0001352	0.0008388	2.23	47.96
FALSE	High	[K].DIMESSPGSSPPNLTPKPLR.[R]	1xOxidation [M3]; 3xPhospho [S6(98.3); S10(99.1); T15(100)]	0.0315309	0.00187226	1	1	1	P00519	P00519 [800-819]	P00519 3xPhospho [S805(98.3); S809(99.1); T814(100)]	0	2378.97			141726		Not Found	Not Found	High	High	0.0008094	0.008249	2.19	87.56
FALSE	High	[K].DINTFVGTPVEK.[L]	1xPhospho [T8(100)]	0.000127176	5.92238e-05	1	1	3	P46013	P46013 [1916-1927]	P46013 1xPhospho [T1923(100)]	0	1399.65	994359	906244	1.10219e+06		High	High	High	High	2.136e-05	8.216e-05	3.51	87.97
FALSE	High	[K].DIPAPSPPLPLLSGVPPPPPLPPPPPIK.[G]	1xPhospho [S6(100)]	6.59159e-07	5.92238e-05	1	1	4	Q9Y613	Q9Y613 [568-595]	Q9Y613 1xPhospho [S573(100)]	0	2877.59				No Quan Values	High	High	High	High	2.136e-05	6.742e-07	3.86
FALSE	High	[K].DIQRPDSEHGLSPDSENFDWK.[A]	2xPhospho [S7(100); S12(100)]	1.55118e-06	5.92238e-05	1	1	9	P25054	P25054 [2082-2102]	P25054 2xPhospho [S2088(100); S2093(100)]	0	2632.04	2.10737e+06	1.95672e+06	1.44155e+06		High	High	High	High	2.136e-05	1.471e-06	5.75	96.58
FALSE	High	[K].DIQRPDSEHGLSPDSENFDWK.[A]	1xDeamidated [N/Q]; 1xPhospho [S12(100)]	1.75082e-06	5.92238e-05	1	1	6	P25054	P25054 [2082-2102]	P25054 1xPhospho [S2093(100)]	0	2553.06	939749	487546	788576		High	High	High	High	2.136e-05	1.643e-06	4.16	94.52
FALSE	High	[K].DIQRPDSEHGLSPDSENFDWK.[A]	1xPhospho [S12(100)]	6.03658e-08	5.92238e-05	1	1	4	P25054	P25054 [2082-2102]	P25054 1xPhospho [S2093(100)]	0	2552.07	5.29369e+06	4.61593e+06	5.51252e+06		High	High	High	High	2.136e-05	7.607e-08	3.73	93.04
FALSE	High	[K].DIRSDVEESDSSEEAAAAQEPLQLK.[N]	2xPhospho [S]	0.00516849	0.000485698	1	1	1	Q9HA82	Q9HA82 [339-363]		1	2877.21		405264	591520		Not Found	Peak Found	High	High	0.0002365	0.001795	1.95	101.93
FALSE	High	[K].DISGPSPSK.[K]	1xPhospho [S6(99.7)]	0.0187012	0.00125094	1	1	7	Q96GX9	Q96GX9 [82-90]	Q96GX9 1xPhospho [S87(99.7)]	0	967.413	1.09951e+06	1.28939e+06	1.33006e+06		Peak Found	High	High	High	0.000575	0.005247	2.29	29.22
FALSE	High	[K].DITDPLSLNTCTDEGHVVLASPLK.[T]	1xCarbamidomethyl [C11]; 1xPhospho [S21(100)]	1.45586e-07	5.92238e-05	1	1	3	Q7L2J0	Q7L2J0 [234-257]	Q7L2J0 1xPhospho [S254(100)]	0	2675.26		1.63341e+07	20078674		High	High	High	High	2.136e-05	1.699e-07	5.2	121.86
FALSE	High	[K].DITTSADQIAEVK.[T]	1xPhospho [S5(99.7)]	8.98973e-05	5.92238e-05	1	1	3	Q76I76	Q76I76 [483-495]	Q76I76 1xPhospho [S487(99.7)]	0	1470.67	1.39014e+06	1.37058e+06	1.47417e+06		High	High	High	High	2.136e-05	5.969e-05	3.68	82.48
FALSE	High	[K].DKDDQEWESPSPPKPTVFISGVIAR.[G]	1xPhospho [S9(100)]	2.77792e-07	5.92238e-05	1	1	4	P51397	P51397 [41-65]	P51397 1xPhospho [S49(100)]	1	2878.37	1.5704e+07	1.16293e+07	1.13796e+07		High	High	High	High	2.136e-05	3.06e-07	3.5	121.75
FALSE	High	[K].DKDEDQVHIIEHDQLSFSSITDQAAGMK.[E]	2xPhospho [S19(99.6); S/T]	0.000246109	0.000145592	1	1	1	O00180	O00180 [285-312]	O00180 2xPhospho [S303(99.6); S/T]	1	3317.41	116576	225789	154665		Peak Found	High	Peak Found	High	8.854e-05	0.0001509	3.26	112.93
FALSE	High	[K].DKDEDQVHIIEHDQLSFSSITDQAAGMK.[E]	1xDeamidated [Q14]; 2xPhospho [S18(97.3); S19(97.3)]	0.104545	0.00563774	1	1	1	O00180	O00180 [285-312]	O00180 2xPhospho [S302(97.3); S303(97.3)]	1	3318.39	166569	19960.1			High	Peak Found	Not Found	High	0.001934	0.02609	1.82	113.29
FALSE	High	[K].DKDQPPSPSPPPQSEALSSTSR.[L]	2xPhospho [S7(100); S9(100)]	2.40488e-06	5.92238e-05	1	1	5	Q7L1V2	Q7L1V2 [53-74]	Q7L1V2 2xPhospho [S59(100); S61(100)]	1	2468.04	853923	820113	814376		High	High	High	High	2.136e-05	2.194e-06	4.34	64.41
FALSE	High	[K].DKDQPPSPSPPPQSEALSSTSR.[L]	1xDeamidated [Q4]; 1xPhospho [S7(100)]	2.21509e-05	5.92238e-05	1	1	3	Q7L1V2	Q7L1V2 [53-74]	Q7L1V2 1xPhospho [S59(100)]	1	2389.06				No Quan Values	High	High	Not Found	High	2.136e-05	1.662e-05	3.77
FALSE	High	[K].DKDQPPSPSPPPQSEALSSTSR.[L]	1xPhospho [S7(100)]	5.13616e-08	5.92238e-05	1	1	12	Q7L1V2	Q7L1V2 [53-74]	Q7L1V2 1xPhospho [S59(100)]	1	2388.07	2.24894e+06	1.87413e+06	2.28763e+06		High	High	High	High	2.136e-05	6.569e-08	5.41	65.5
FALSE	High	[K].DKDVTLSPVK.[A]	1xPhospho [T/S]	0.00322091	0.00040789	1	1	3	Q8NFC6	Q8NFC6 [1525-1534]		1	1181.58	305434	353486	357386		High	High	High	High	0.0001673	0.001207	2.9	53.16
FALSE	High	[K].DKEADEEGGENGPADQGFQPQEEEEREDSDTEEQVPEALER.[K]	1xDeamidated [Q/N]; 1xPhospho [S29(99.6)]	6.18147e-11	5.92238e-05	1	1	11	Q9NU22	Q9NU22 [4987-5027]	Q9NU22 1xPhospho [S5015(99.6)]	2	4698.89	4.15823e+06	3.80045e+06	3.57842e+06		High	High	High	High	2.136e-05	1.427e-10	6.91	91.52
FALSE	High	[K].DKEADEEGGENGPADQGFQPQEEEEREDSDTEEQVPEALER.[K]	1xPhospho [S29(100)]	7.24563e-11	5.92238e-05	1	1	5	Q9NU22	Q9NU22 [4987-5027]	Q9NU22 1xPhospho [S5015(100)]	2	4697.9	1.00064e+07	1.09981e+07	11888630		High	High	High	High	2.136e-05	1.65e-10	7.75	90.81
FALSE	High	[K].DKEDSDELEEGRGGVSEGEPDPADPK.[R]	1xPhospho [S16(100)]	9.77686e-05	5.92238e-05	1	1	7	Q8IZ40	Q8IZ40 [198-223]	Q8IZ40 1xPhospho [S213(100)]	2	2837.16	2.27962e+06	1.99762e+06	2.35383e+06		High	High	High	High	2.136e-05	6.442e-05	3.93	61.48
FALSE	High	[K].DKEISPSVTK.[K]	1xPhospho [S5(100)]	0.00123099	0.000189632	1	1	3	Q8N488	Q8N488 [95-104]	Q8N488 1xPhospho [S99(100)]	1	1183.56	560088	562195	488122		High	High	High	High	0.0001164	0.0005501	2.93	36.93
FALSE	High	[K].DKEPFTFSSPASGR.[S]	1xPhospho [S9(100)]	0.000122151	5.92238e-05	1	1	4	Q6P1X5	Q6P1X5 [1177-1190]	Q6P1X5 1xPhospho [S1185(100)]	1	1605.69	4.30518e+06	3.01877e+06	3.5523e+06		High	High	High	High	2.136e-05	7.905e-05	3.5	80.37
FALSE	High	[K].DKEPFTFSSPASGR.[S]	2xPhospho [S9(100); S12(100)]	0.000387879	0.000145592	1	1	2	Q6P1X5	Q6P1X5 [1177-1190]	Q6P1X5 2xPhospho [S1185(100); S1188(100)]	1	1685.66	452157	413449	523431		High	Peak Found	High	High	0.0001092	0.0002223	4.02	86.54
FALSE	High	[K].DKETGTDGILAGSQEHDPGQGSSSPEQAGSPTEGEGVSTWESFK.[R]	2xDeamidated [Q20; Q27]; 1xPhospho [S13(100)]	2.78758e-08	5.92238e-05	1	1	1	Q02952	Q02952 [720-763]	Q02952 1xPhospho [S732(100)]	1	4558.92				No Quan Values	High	Not Found	Not Found	High	2.136e-05	3.758e-08	6.07
FALSE	High	[K].DKETGTDGILAGSQEHDPGQGSSSPEQAGSPTEGEGVSTWESFK.[R]	1xPhospho [S13(100)]	6.89289e-09	5.92238e-05	1	1	5	Q02952	Q02952 [720-763]	Q02952 1xPhospho [S732(100)]	1	4556.95	2.6186e+06	696886	1.08042e+06		High	High	High	High	2.136e-05	1.05e-08	6.39	103.8
FALSE	High	[K].DKETGTDGILAGSQEHDPGQGSSSPEQAGSPTEGEGVSTWESFK.[R]	1xDeamidated [Q27]; 1xPhospho [S30(100)]	0.000193447	0.000125813	1	1	1	Q02952	Q02952 [720-763]	Q02952 1xPhospho [S749(100)]	1	4557.93			740359		Not Found	Not Found	High	High	5.876e-05	0.000121	3.47	103.34
FALSE	High	[K].DKFSPFPVQDRPESSLVFK.[D]	1xDeamidated [Q9]; 1xPhospho [S4(100)]	7.76776e-07	5.92238e-05	1	1	6	Q9UQ35	Q9UQ35 [1185-1203]	Q9UQ35 1xPhospho [S1188(100)]	1	2304.09	1.92155e+06	2.04364e+06	2.17919e+06		High	High	High	High	2.136e-05	7.815e-07	5.12	113.4
FALSE	High	[K].DKFSPFPVQDRPESSLVFK.[D]	1xPhospho [S4(100)]	1.89683e-08	5.92238e-05	1	1	14	Q9UQ35	Q9UQ35 [1185-1203]	Q9UQ35 1xPhospho [S1188(100)]	1	2303.11	2.31865e+07	2.51379e+07	2.43811e+07		High	High	High	High	2.136e-05	2.644e-08	5.31	111.35
FALSE	High	[K].DKLDFAPPTPPHYPPHER.[R]	1xPhospho [T9(100)]	1.83917e-05	5.92238e-05	1	1	11	Q86Y56	Q86Y56 [326-343]	Q86Y56 1xPhospho [T334(100)]	1	2194.01	1.44673e+06	858490	1.16951e+06		High	High	High	High	2.136e-05	1.403e-05	4.51	87.91
FALSE	High	[K].DKMEGSDFESSGGR.[G]	1xOxidation [M3]; 1xPhospho [S6(100)]	0.00011451	5.92238e-05	1	1	6	Q8WYH8	Q8WYH8 [113-126]	Q8WYH8 1xPhospho [S118(100)]	1	1597.58	1.24605e+06	636120	1.61696e+06		High	High	High	High	2.136e-05	7.459e-05	3.53	30.27
FALSE	High	[K].DKMEGSDFESSGGR.[G]	1xPhospho [S6(100)]	6.614e-05	5.92238e-05	1	1	7	Q8WYH8	Q8WYH8 [113-126]	Q8WYH8 1xPhospho [S118(100)]	1	1581.59	1.6197e+06	2.54739e+06	1.09125e+06		High	High	High	High	2.136e-05	4.51e-05	3.05	42.12
FALSE	High	[K].DKPEIEDVGSDEEEEK.[K]	1xPhospho [S10(100)]	0.00018513	0.000125813	1	1	4	Q14568	Q14568 [254-269]	Q14568 1xPhospho [S263(100)]	0	1927.77	592777	628321	693698		High	High	High	High	5.876e-05	0.000116	3.34	55.7
FALSE	High	[K].DKPEIEDVGSDEEEEKK.[D]	1xPhospho [S10(100)]	9.76448e-07	5.92238e-05	1	1	5	Q14568	Q14568 [254-270]	Q14568 1xPhospho [S263(100)]	1	2055.86	410112	605805	504818		High	High	High	High	2.136e-05	9.648e-07	4.97	51.11
FALSE	High	[K].DKPTYDEIFYTLSPVNGK.[I]	1xDeamidated [N16]; 1xPhospho [S13(100)]	0.00084511	0.000145592	1	1	1	Q9H4M9	Q9H4M9 [444-461]	Q9H4M9 1xPhospho [S456(100)]	0	2167.98	689003	754264			Peak Found	High	Not Found	High	0.0001092	0.0004103	2.67	116.38
FALSE	High	[K].DKSPVREPIDNLTPEER.[D]	1xDeamidated [N11]; 1xPhospho [S3(100)]	1.16604e-09	5.92238e-05	1	1	28	Q14498	Q14498 [134-150]	Q14498 1xPhospho [S136(100)]	2	2075.96	4.1505e+07	3.94631e+07	4.58463e+07		High	High	High	High	2.136e-05	2.077e-09	6.12	78.68
FALSE	High	[K].DKSPVREPIDNLTPEER.[D]	1xPhospho [S3(100)]	5.57228e-09	5.92238e-05	1	1	63	Q14498	Q14498 [134-150]	Q14498 1xPhospho [S136(100)]	2	2074.98	2.37773e+07	7.21805e+08	7.97484e+08		High	High	High	High	2.136e-05	8.661e-09	6.11	74.54
FALSE	High	[K].DKTESVTSGPMSPEGSPSK.[S]	1xPhospho [S16(98.7)]	0.12346	0.00645988	1	1	1	P35612	P35612 [682-700]	P35612 1xPhospho [S697(98.7)]	1	2000.85	111418	172224	80354.5		Peak Found	High	Peak Found	High	0.002226	0.031	1.73	51.91
FALSE	High	[K].DKTESVTSGPMSPEGSPSKSPSK.[K]	2xPhospho [S16(99.7); S20(99.7)]	0.000107538	5.92238e-05	1	1	3	P35612	P35612 [682-704]	P35612 2xPhospho [S697(99.7); S701(99.7)]	2	2480.03	211440	394017	212407		High	High	High	High	2.136e-05	7.04e-05	3.81	50.86
FALSE	High	[K].DKTESVTSGPMSPEGSPSKSPSK.[K]	1xPhospho [S20(100)]	6.79227e-11	5.92238e-05	1	1	8	P35612	P35612 [682-704]	P35612 1xPhospho [S701(100)]	2	2400.06	2.09381e+06	2.71153e+06	1.69948e+06		High	High	High	High	2.136e-05	1.553e-10	7.6	48.3
FALSE	High	[K].DKTESVTSGPMSPEGSPSKSPSK.[K]	1xOxidation [M11]; 3xPhospho [S12(99.3); S16(99.3); S20(99.3)]	0.000995206	0.000145592	1	1	2	P35612	P35612 [682-704]	P35612 3xPhospho [S693(99.3); S697(99.3); S701(99.3)]	2	2575.99	248771		330064		High	Not Found	High	High	0.0001092	0.0004648	3.1	36.56
FALSE	High	[K].DKTESVTSGPMSPEGSPSKSPSK.[K]	3xPhospho [S16(99.1); S20(100); T/S]	0.0743401	0.00413004	1	1	1	P35612	P35612 [682-704]	P35612 3xPhospho [S697(99.1); S701(100); T/S]	2	2560				No Quan Values	High	Not Found	Not Found	High	0.001448	0.01839	2.63
FALSE	High	[K].DKVSPLQNLASINNK.[K]	1xPhospho [S4(100)]	0.000465722	0.000145592	1	1	2	Q03112	Q03112 [621-635]	Q03112 1xPhospho [S624(100)]	1	1720.86	721811	535994	815519		High	High	Peak Found	High	0.0001092	0.0002575	3.07	93.27
FALSE	High	[K].DLCPSEGESDAEAESK.[E]	1xCarbamidomethyl [C3]; 1xPhospho [S9(100)]	0.0001683	0.000125813	1	1	3	O15119	O15119 [367-382]	O15119 1xPhospho [S375(100)]	0	1803.66	435727	478605	447191		High	High	High	High	5.876e-05	0.0001063	2.67	50.85
FALSE	High	[K].DLCPSEGESDAEAESK.[E]	1xCarbamidomethyl [C3]; 2xPhospho [S5(100); S9(100)]	0.000713698	0.000145592	1	1	3	O15119	O15119 [367-382]	O15119 2xPhospho [S371(100); S375(100)]	0	1883.63	284242	326496	297031		High	High	High	High	0.0001092	0.0003597	2.07	52.32
FALSE	High	[K].DLDDALDKLSDSLGQR.[Q]	1xPhospho [S10(99.7)]	3.53243e-06	5.92238e-05	1	1	4	P20810	P20810 [566-581]	P20810 1xPhospho [S575(99.7)]	1	1840.83	1.21778e+06	1.14851e+06	1.19691e+06		High	High	High	High	2.136e-05	3.117e-06	4.51	104.66
FALSE	High	[K].DLDDALDKLSDSLGQR.[Q]	1xDeamidated [Q15]; 1xPhospho [S10(99.5)]	0.00674039	0.000573495	1	1	3	P20810	P20810 [566-581]	P20810 1xPhospho [S575(99.5)]	1	1841.82	99432.9	111360	111623		High	High	High	High	0.0002688	0.002248	2.27	105.99
FALSE	High	[K].DLDEDELLGNLSETELK.[Q]	1xPhospho [S12(99.6)]	0.000496868	0.000145592	1	1	1	Q9NYL9	Q9NYL9 [14-30]	Q9NYL9 1xPhospho [S25(99.6)]	0	2012.89				No Quan Values	Not Found	Not Found	High	High	0.0001092	0.000271	2.86
FALSE	High	[K].DLDENEVERPEEENASANPPSGIEDETAENGVPKPK.[V]	2xDeamidated [N18; N30]; 1xPhospho [S21(99.2)]	4.08132e-05	5.92238e-05	1	1	2	Q6UN15	Q6UN15 [42-77]	Q6UN15 1xPhospho [S62(99.2)]	0	3987.71	382090	1.10141e+06			High	High	Not Found	High	2.136e-05	2.899e-05	3.8	85.97
FALSE	High	[K].DLDENEVERPEEENASANPPSGIEDETAENGVPKPK.[V]	1xPhospho [S/T]	0.000101679	5.92238e-05	1	1	3	Q6UN15	Q6UN15 [42-77]		0	3985.75	545898	698776	747133		High	High	Peak Found	High	2.136e-05	6.683e-05	2.42	86.54
FALSE	High	[K].DLDENEVERPEEENASANPPSGIEDETAENGVPKPK.[V]	1xDeamidated [N]; 1xPhospho [S/T]	0.015823	0.00105177	1	1	2	Q6UN15	Q6UN15 [42-77]		0	3986.73				No Quan Values	Not Found	High	High	High	0.0005206	0.004566	1.76
FALSE	High	[K].DLDLEPLSDLEEGLEETR.[D]	1xPhospho [S8(100)]	0.000345403	0.000145592	1	1	3	P29375	P29375 [1104-1121]	P29375 1xPhospho [S1111(100)]	0	2152.95				No Quan Values	High	High	High	High	0.0001092	0.0002023	1.73
FALSE	High	[K].DLDLLASVPSPSSSGSR.[K]	1xPhospho [S10(100)]	0.000870658	0.000145592	1	1	5	Q8WU79	Q8WU79 [210-226]	Q8WU79 1xPhospho [S219(100)]	0	1767.82	404912	246743	264689		High	High	High	High	0.0001092	0.0004189	2.38	113.42
FALSE	High	[K].DLDRPESQSPK.[R]	1xPhospho [S9(100)]	0.000747088	0.000145592	1	1	5	Q8WUA4	Q8WUA4 [159-169]	Q8WUA4 1xPhospho [S167(100)]	0	1351.59	1.13513e+07	1.22833e+07	1.221e+07		High	High	High	High	0.0001092	0.0003725	2.9	30.12
FALSE	High	[K].DLDRPESQSPK.[R]	1xDeamidated [Q8]; 1xPhospho [S9(100)]	0.00733827	0.000656827	1	1	3	Q8WUA4	Q8WUA4 [159-169]	Q8WUA4 1xPhospho [S167(100)]	0	1352.57	699400	951080	865969		Peak Found	High	High	High	0.0002894	0.002407	2.57	32.8
FALSE	High	[K].DLDRPESQSPK.[R]	2xPhospho [S7(100); S9(100)]	0.169131	0.00878268	1	1	3	Q8WUA4	Q8WUA4 [159-169]	Q8WUA4 2xPhospho [S165(100); S167(100)]	0	1431.56	611401	877268	774494		High	High	High	High	0.003037	0.04381	2.72	32.19
FALSE	High	[K].DLDRPESQSPKRPPEDFETPSGERPR.[R]	1xPhospho [S9(98.8)]	0.00733827	0.000656827	1	1	1	Q8WUA4	Q8WUA4 [159-184]	Q8WUA4 1xPhospho [S167(98.8)]	1	3102.43	746523	74999.7	718508		Peak Found	Peak Found	High	High	0.0002894	0.002405	1.36	61.87
FALSE	High	[K].DLDRPESQSPKRPPEDFETPSGERPR.[R]	2xPhospho [S7(100); S9(100)]	0.0119645	0.000807509	1	1	4	Q8WUA4	Q8WUA4 [159-184]	Q8WUA4 2xPhospho [S165(100); S167(100)]	1	3182.39	1.04784e+06	803836	710184		High	High	High	High	0.0004371	0.003618	2.87	65.71
FALSE	High	[K].DLDTSDRKEDVLSTSK.[D]	1xPhospho [S5(98.4)]	0.102907	0.00552697	1	1	2	P54132	P54132 [324-339]	P54132 1xPhospho [S328(98.4)]	2	1888.85	293728	292223	262246		Peak Found	High	High	High	0.00189	0.0256	1.44	54.17
FALSE	High	[K].DLEASHQHSSPNEQLK.[K]	1xPhospho [S]	0.0001926	0.000125813	1	1	3	Q9P2B4	Q9P2B4 [276-291]		0	1899.82	640288	685062	504361		High	High	High	High	5.876e-05	0.0001205	3.38	37.81
FALSE	High	[K].DLELAGSNDDTWDPGSPVR.[K]	1xPhospho [S16(100)]	0.0412811	0.00228173	1	1	1	A5PLL1	A5PLL1 [213-231]	A5PLL1 1xPhospho [S228(100)]	0	2123.89		33961.1	64223.4		Not Found	Peak Found	High	High	0.0009107	0.01053	1.36	106.72
FALSE	High	[K].DLELALSPIHNSSALPTTGR.[S]	1xPhospho [S7(100)]	2.56239e-07	5.92238e-05	1	1	5	Q96GX5	Q96GX5 [364-383]	Q96GX5 1xPhospho [S370(100)]	0	2172.07	2.35428e+06	2.97235e+06	2.51897e+06		High	High	High	High	2.136e-05	2.843e-07	4.5	114.05
FALSE	High	[K].DLELALSPIHNSSALPTTGR.[S]	1xDeamidated [N11]; 1xPhospho [S7(100)]	1.85885e-05	5.92238e-05	1	1	2	Q96GX5	Q96GX5 [364-383]	Q96GX5 1xPhospho [S370(100)]	0	2173.05	172766				High	High	Not Found	High	2.136e-05	1.415e-05	3.18	117.86
FALSE	High	[K].DLESCSDDDNQGSK.[S]	1xCarbamidomethyl [C5]; 1xPhospho [S6(100)]	2.3921e-05	5.92238e-05	1	1	4	Q5T3I0	Q5T3I0 [125-138]	Q5T3I0 1xPhospho [S130(100)]	0	1649.56	829726	695951	844720		High	High	High	High	2.136e-05	1.781e-05	3.44	25.77
FALSE	High	[K].DLFDLNSSEEDDTEGFSER.[G]	2xPhospho [S7(100); S8(100)]	2.34193e-05	5.92238e-05	1	1	3	Q9Y3T9	Q9Y3T9 [666-684]	Q9Y3T9 2xPhospho [S672(100); S673(100)]	0	2364.84	8.46095e+06	1.10679e+07	8118372		High	High	High	High	2.136e-05	1.749e-05	4.85	122.07
FALSE	High	[K].DLFDLNSSEEDDTEGFSER.[G]	1xPhospho [S7(99.6)]	5.15644e-05	5.92238e-05	1	1	7	Q9Y3T9	Q9Y3T9 [666-684]	Q9Y3T9 1xPhospho [S672(99.6)]	0	2284.88	4.10662e+06	4.2276e+06	4.24154e+06		High	High	High	High	2.136e-05	3.589e-05	3.56	118.9
FALSE	High	[K].DLFDYSPPLHK.[N]	1xPhospho [S6(100)]	0.000108323	5.92238e-05	1	1	16	Q9NYF8	Q9NYF8 [507-517]	Q9NYF8 1xPhospho [S512(100)]	0	1411.63	5.67651e+06	5.49638e+06	5.25977e+06		High	High	High	High	2.136e-05	7.085e-05	3.69	106.03
FALSE	High	[K].DLFDYSPPLHKNLDAR.[E]	1xDeamidated [N12]; 1xPhospho [S6(100)]	8.54345e-06	5.92238e-05	1	1	4	Q9NYF8	Q9NYF8 [507-522]	Q9NYF8 1xPhospho [S512(100)]	1	1981.91	964914	1.01714e+06	841056		High	High	High	High	2.136e-05	6.966e-06	4.12	108.14
FALSE	High	[K].DLFETGLEDENNSPLEDEESLESIR.[A]	1xPhospho [S13(100)]	2.62426e-05	5.92238e-05	1	1	3	Q9HAW4	Q9HAW4 [213-237]	Q9HAW4 1xPhospho [S225(100)]	0	2960.26		3.4024e+06	7.83738e+06		High	High	High	High	2.136e-05	1.94e-05	4.23	122.39
FALSE	High	[K].DLGHPVEEEDELESGDQEDEDDESEDPGK.[D]	1xDeamidated [Q17]; 1xPhospho [S24(100)]	5.94851e-10	5.92238e-05	1	1	4	O60763	O60763 [929-957]	O60763 1xPhospho [S952(100)]	0	3324.22	6.49578e+06	5.49915e+06	5.41077e+06		High	High	High	High	2.136e-05	1.126e-09	8.08	75.35
FALSE	High	[K].DLGHPVEEEDELESGDQEDEDDESEDPGK.[D]	1xPhospho [S24(100)]	2.60991e-10	5.92238e-05	1	1	21	O60763	O60763 [929-957]	O60763 1xPhospho [S952(100)]	0	3323.24	1.25581e+08	1.24303e+08	1.25322e+08		High	High	High	High	2.136e-05	5.303e-10	8.05	74.11
FALSE	High	[K].DLGHPVEEEDELESGDQEDEDDESEDPGK.[D]	2xPhospho [S14(100); S24(100)]	4.77606e-08	5.92238e-05	1	1	3	O60763	O60763 [929-957]	O60763 2xPhospho [S942(100); S952(100)]	0	3403.21	3.31399e+06	2.91055e+06	2894458		High	High	High	High	2.136e-05	6.15e-08	7.75	75.57
FALSE	High	[K].DLGLPTEAYISVEEVHDDGTPTSK.[T]	1xPhospho [T/S/Y]	7.11957e-05	5.92238e-05	1	1	2	P51665	P51665 [130-153]		0	2653.19	483510	218382	538071		High	Peak Found	High	High	2.136e-05	4.825e-05	3.42	118.25
FALSE	High	[K].DLGSTEDGDGTDDFLTDK.[E]	1xPhospho [T11(100)]	0.0108141	0.000807509	1	1	5	Q15527	Q15527 [180-197]	Q15527 1xPhospho [T190(100)]	0	1980.76	389547	347199	671485		High	Peak Found	High	High	0.0004274	0.003322	2.45	91.85
FALSE	High	[K].DLGSTEDGDGTDDFLTDKEDEK.[A]	2xPhospho [T11(100); T16(100)]	0.000115893	5.92238e-05	1	1	2	Q15527	Q15527 [180-201]	Q15527 2xPhospho [T190(100); T195(100)]	1	2561.93	1.2133e+06	1.0454e+06	1.12626e+06		High	High	Peak Found	High	2.136e-05	7.544e-05	4.62	83
FALSE	High	[K].DLGSTEDGDGTDDFLTDKEDEK.[A]	1xPhospho [T16(100)]	2.2174e-08	5.92238e-05	1	1	11	Q15527	Q15527 [180-201]	Q15527 1xPhospho [T195(100)]	1	2481.97	9.70426e+06	9.40958e+06	9.41123e+06		High	High	High	High	2.136e-05	3.049e-08	7.71	82.88
FALSE	High	[K].DLGTQNHTSELILSSPPGQK.[V]	1xPhospho [S/T]	0.001035	0.000145592	1	1	1	Q9ULD2	Q9ULD2 [385-404]		0	2202.04	334001	281568	317849		Peak Found	High	Peak Found	High	0.0001092	0.0004796	2.04	90.54
FALSE	High	[K].DLHQPSLSPASPHSQGFER.[G]	1xDeamidated [Q]; 1xPhospho [S11(100)]	5.47174e-05	5.92238e-05	1	1	8	Q9BZF1	Q9BZF1 [58-76]	Q9BZF1 1xPhospho [S68(100)]	0	2170.96	1.82975e+06	1.48298e+06	2.08886e+06		High	High	High	High	2.136e-05	3.794e-05	4.45	77.98
FALSE	High	[K].DLHQPSLSPASPHSQGFER.[G]	1xPhospho [S8(99.7)]	4.40323e-06	5.92238e-05	1	1	10	Q9BZF1	Q9BZF1 [58-76]	Q9BZF1 1xPhospho [S65(99.7)]	0	2169.97	3.71199e+06	3.43515e+06	3.45232e+06		High	High	High	High	2.136e-05	3.803e-06	5.63	75.2
FALSE	High	[K].DLHQPSLSPASPHSQGFER.[G]	2xPhospho [S8(100); S11(100)]	3.70492e-05	5.92238e-05	1	1	3	Q9BZF1	Q9BZF1 [58-76]	Q9BZF1 2xPhospho [S65(100); S68(100)]	0	2249.94	1.92174e+06	1.75693e+06	2.30925e+06		High	High	Peak Found	High	2.136e-05	2.655e-05	5.52	78.41
FALSE	High	[K].DLHQPSLSPASPHSQGFER.[G]	2xDeamidated [Q4; Q15]; 1xPhospho [S11(100)]	0.000629288	0.000145592	1	1	1	Q9BZF1	Q9BZF1 [58-76]	Q9BZF1 1xPhospho [S68(100)]	0	2171.94	174418		160352		Peak Found	Not Found	High	High	0.0001092	0.0003263	3.14	82.22
FALSE	High	[K].DLHQPSLSPASPHSQGFER.[G]	3xPhospho [S11(99.7); S14(99.7); S]	0.00749685	0.000656827	1	1	1	Q9BZF1	Q9BZF1 [58-76]	Q9BZF1 3xPhospho [S68(99.7); S71(99.7); S]	0	2329.9	158682	179904			High	Peak Found	Not Found	High	0.0002998	0.002453	2.4	79.9
FALSE	High	[K].DLHSDDNEEESDEVEDNDNDSEMERPVNR.[G]	3xPhospho [S4(100); S11(100); S21(100)]	9.08646e-06	5.92238e-05	1	1	3	P42568	P42568 [409-437]	P42568 3xPhospho [S412(100); S419(100); S429(100)]	0	3673.25	322334	469663	285952		High	High	High	High	2.136e-05	7.377e-06	3.65	63.73
FALSE	High	[K].DLHSDDNEEESDEVEDNDNDSEMERPVNR.[G]	1xOxidation [M23]; 2xPhospho [S4(100); S11(100)]	1.84505e-07	5.92238e-05	1	1	3	P42568	P42568 [409-437]	P42568 2xPhospho [S412(100); S419(100)]	0	3609.28	892524	498308	1.49013e+06		High	High	High	High	2.136e-05	2.107e-07	5.93	50.17
FALSE	High	[K].DLHSDDNEEESDEVEDNDNDSEMERPVNR.[G]	1xDeamidated [N17]; 2xPhospho [S4(100); S11(100)]	7.64332e-07	5.92238e-05	1	1	1	P42568	P42568 [409-437]	P42568 2xPhospho [S412(100); S419(100)]	0	3594.26				No Quan Values	High	Not Found	Not Found	High	2.136e-05	7.714e-07	5.03
FALSE	High	[K].DLHSDDNEEESDEVEDNDNDSEMERPVNR.[G]	2xPhospho [S4(100); S11(100)]	6.65582e-09	5.92238e-05	1	1	5	P42568	P42568 [409-437]	P42568 2xPhospho [S412(100); S419(100)]	0	3593.28	3.04745e+06	3.85913e+06	2421163		High	High	High	High	2.136e-05	1.017e-08	6.14	61.46
FALSE	High	[K].DLHSDDNEEESDEVEDNDNDSEMERPVNR.[G]	1xDeamidated [N17]; 1xPhospho [S4(100)]	6.46402e-05	5.92238e-05	1	1	1	P42568	P42568 [409-437]	P42568 1xPhospho [S412(100)]	0	3514.3	157678				High	Not Found	Not Found	High	2.136e-05	4.421e-05	2.68	61.53
FALSE	High	[K].DLHSDDNEEESDEVEDNDNDSEMERPVNR.[G]	1xPhospho [S4(100)]	1.36323e-06	5.92238e-05	1	1	5	P42568	P42568 [409-437]	P42568 1xPhospho [S412(100)]	0	3513.31	124287	562388	167217		High	High	High	High	2.136e-05	1.307e-06	3.89	61.66
FALSE	High	[K].DLILPNGGTPAGTSSPASSSSLLNR.[L]	1xDeamidated [N6]; 1xPhospho [S15(100)]	4.01787e-05	5.92238e-05	1	1	3	Q5VWJ9	Q5VWJ9 [53-77]	Q5VWJ9 1xPhospho [S67(100)]	0	2493.19	1.04405e+06	1.33014e+06	1.30606e+06		High	High	High	High	2.136e-05	2.863e-05	4	115.54
FALSE	High	[K].DLILPNGGTPAGTSSPASSSSLLNR.[L]	1xPhospho [S15(100)]	6.1926e-06	5.92238e-05	1	1	3	Q5VWJ9	Q5VWJ9 [53-77]	Q5VWJ9 1xPhospho [S67(100)]	0	2492.2	1.11928e+06	1.16527e+06	953928		High	High	High	High	2.136e-05	5.199e-06	4.91	112.8
FALSE	High	[K].DLISLDSSPAK.[E]	1xPhospho [S8(100)]	0.000412648	0.000145592	1	1	3	Q9UN79	Q9UN79 [379-389]	Q9UN79 1xPhospho [S386(100)]	0	1225.57	2.32723e+06	2.21037e+06	2474694		High	High	High	High	0.0001092	0.0002337	3.37	91.99
FALSE	High	[K].DLKIESDVQEPTEPEDDLDIMLGNK.[K]	1xDeamidated [Q9]; 1xPhospho [S6(100)]	6.34398e-06	5.92238e-05	1	1	2	P20042	P20042 [100-124]	P20042 1xPhospho [S105(100)]	1	2924.3				No Quan Values	Not Found	High	High	High	2.136e-05	5.312e-06	4.86
FALSE	High	[K].DLKIESDVQEPTEPEDDLDIMLGNK.[K]	1xDeamidated [Q9]; 1xOxidation [M21]; 1xPhospho [S6(99.1)]	0.0976032	0.00527207	1	1	1	P20042	P20042 [100-124]	P20042 1xPhospho [S105(99.1)]	1	2940.3				No Quan Values	High	Not Found	Not Found	High	0.001806	0.02427	2.68
FALSE	High	[K].DLLHPSPEEEK.[R]	1xPhospho [S6(100)]	4.90908e-05	5.92238e-05	1	1	9	P42677	P42677 [6-16]	P42677 1xPhospho [S11(100)]	0	1373.6	1.04421e+07	1.08626e+07	9809911		High	High	High	High	2.136e-05	3.435e-05	3.6	66.2
FALSE	High	[K].DLLHPSPEEEKR.[K]	1xPhospho [S6(100)]	4.55321e-05	5.92238e-05	1	1	4	P42677	P42677 [6-17]	P42677 1xPhospho [S11(100)]	1	1529.7	378884	525697	515823		High	High	High	High	2.136e-05	3.209e-05	3.87	57.22
FALSE	High	[K].DLLHSEGSENEGPVSSSSSDCR.[E]	1xCarbamidomethyl [C21]; 1xPhospho [S]	0.0100597	0.000773252	1	1	1	Q9NY27	Q9NY27 [357-378]		0	2428.96	296294	280444	231373		Peak Found	Peak Found	High	High	0.0004197	0.003136	1.12	68.42
FALSE	High	[K].DLLPSPAGPVPSKDPK.[T]	1xPhospho [S5(99.3)]	0.00653036	0.000529376	1	1	2	Q9UHB7	Q9UHB7 [810-825]	Q9UHB7 1xPhospho [S814(99.3)]	1	1697.85	267114	400917	323560		High	Peak Found	High	High	0.0002582	0.002183	2.14	88.59
FALSE	High	[K].DLLVSSGSNNSLPCGSPK.[K]	1xCarbamidomethyl [C14]; 1xPhospho [S16(100)]	0.00255191	0.000278918	1	1	5	Q5THK1	Q5THK1 [1014-1031]	Q5THK1 1xPhospho [S1029(100)]	0	1911.85	1.25468e+06	1.03099e+06	1111152		High	High	High	High	0.0001352	0.0009924	2.27	89.01
FALSE	High	[K].DLLVSSGSNNSLPCGSPKK.[C]	1xCarbamidomethyl [C14]; 1xPhospho [S16(100)]	3.56103e-06	5.92238e-05	1	1	3	Q5THK1	Q5THK1 [1014-1032]	Q5THK1 1xPhospho [S1029(100)]	1	2039.95	1.13348e+06	1.05604e+06	1.12846e+06		High	High	High	High	2.136e-05	3.139e-06	4.7	78.89
FALSE	High	[K].DLLVSSGSNNSLPCGSPKK.[C]	1xCarbamidomethyl [C14]; 1xDeamidated [N10]; 1xPhospho [S16(100)]	0.15527	0.00822012	1	1	1	Q5THK1	Q5THK1 [1014-1032]	Q5THK1 1xPhospho [S1029(100)]	1	2040.93	140174	140559	162098		High	Peak Found	Peak Found	High	0.002816	0.03976	1.72	80.3
FALSE	High	[K].DLPSPDSR.[N]	1xPhospho [S4(100)]	0.019361	0.00133193	1	1	3	Q9UGU0	Q9UGU0 [1319-1326]	Q9UGU0 1xPhospho [S1322(100)]	0	966.393	2.62219e+06	2.37386e+06	2.55421e+06		High	High	High	High	0.0006131	0.005419	1.25	40.79
FALSE	High	[K].DLRSPLTATPTFVTDSESTR.[S]	1xPhospho [S4(100)]	4.24419e-05	5.92238e-05	1	1	2	P13056	P13056 [212-231]	P13056 1xPhospho [S215(100)]	1	2274.06	412930	404172	416083		Peak Found	High	High	High	2.136e-05	3.01e-05	4.55	106.35
FALSE	High	[K].DLSLEEIQK.[K]	1xDeamidated [Q8]; 1xPhospho [S3(100)]	0.0016294	0.000189632	1	2	3	P16949	P16949 [44-52]	P16949 1xPhospho [S46(100)]	0	1155.52	708786	668679	746629		High	High	High	High	0.0001164	0.0006865	2.85	93.32
FALSE	High	[K].DLSTSPKPSPIPSPVLGR.[K]	3xPhospho [S9(99.5); S13(100); T/S]	0.00014294	0.000125813	1	1	9	Q8NDI1	Q8NDI1 [424-441]	Q8NDI1 3xPhospho [S432(99.5); S436(100); T/S]	0	2087.92	3.51148e+06	3.70886e+06	3.65369e+06		High	High	High	High	4.213e-05	9.141e-05	3.66	100.44
FALSE	High	[K].DLSTSPKPSPIPSPVLGR.[K]	1xPhospho [S5(99.4)]	0.000275983	0.000145592	1	1	4	Q8NDI1	Q8NDI1 [424-441]	Q8NDI1 1xPhospho [S428(99.4)]	0	1927.99	679232	690615	633177		High	High	High	High	8.854e-05	0.0001669	2.36	100.57
FALSE	High	[K].DLSTSPKPSPIPSPVLGR.[K]	2xPhospho [S13(100); S/T]	0.000248852	0.000145592	1	1	8	Q8NDI1	Q8NDI1 [424-441]	Q8NDI1 2xPhospho [S436(100); S/T]	0	2007.96	1.35653e+06	923425	1.02503e+06		High	High	High	High	8.854e-05	0.0001525	2.56	103.39
FALSE	High	[K].DLTNNNIPHLLSPK.[E]	1xPhospho [S12(100)]	0.0965702	0.00519759	1	1	1	O76039	O76039 [396-409]	O76039 1xPhospho [S407(100)]	0	1655.82	162344	207294	152939		High	Peak Found	Peak Found	High	0.001798	0.02396	1.31	105.65
FALSE	High	[K].DLTSLETTSEMEAGSPENKK.[Q]	1xPhospho [S15(100)]	1.00579e-06	5.92238e-05	1	1	3	Q5VYS8	Q5VYS8 [158-177]	Q5VYS8 1xPhospho [S172(100)]	1	2246.97	665274	875595	903800		High	High	High	High	2.136e-05	9.902e-07	5.33	84.59
FALSE	High	[K].DLVASVPDMQGDGEDNHMDGDK.[G]	1xPhospho [S5(100)]	2.88741e-06	5.92238e-05	1	1	3	Q14919	Q14919 [85-106]	Q14919 1xPhospho [S89(100)]	0	2424.93	333973	489641			High	High	Not Found	High	2.136e-05	2.592e-06	4.32	88.6
FALSE	High	[K].DLVASVPDMQGDGEDNHMDGDK.[G]	2xOxidation [M9; M18]; 1xPhospho [S5(100)]	0.0803339	0.00434953	1	1	1	Q14919	Q14919 [85-106]	Q14919 1xPhospho [S89(100)]	0	2456.92			242344		Not Found	Not Found	High	High	0.001525	0.01978	2.22	64.35
FALSE	High	[K].DLVLPTQALPASPALK.[N]	1xPhospho [S12(100)]	6.30109e-05	5.92238e-05	1	1	3	Q15554	Q15554 [354-369]	Q15554 1xPhospho [S365(100)]	0	1713.92		4.57042e+06	5.21541e+06		High	High	High	High	2.136e-05	4.311e-05	3.61	121.94
FALSE	High	[K].DLYANTVLSGGTTMYPGIADR.[M]	1xOxidation [M14]; 1xPhospho [T/S/Y]	0.0217369	0.00144965	1	2	3	P60709	P60709 [292-312]		0	2311.03	163969	84928.8	256940		High	Peak Found	High	High	0.0006488	0.005977	1.42	111.05
FALSE	High	[K].DLYANTVLSGGTTMYPGIADR.[M]	1xPhospho [T6(100)]	0.0332335	0.00194856	1	2	1	P60709	P60709 [292-312]	P60709 1xPhospho [T297(100)]	0	2295.04	77510	119241	89987.5		High	Peak Found	Peak Found	High	0.0008263	0.008645	1.4	120.09
FALSE	High	[K].DMDEPSPVPNVEEVTLPK.[T]	1xOxidation [M2]; 1xPhospho [S6(100)]	1.00328e-05	5.92238e-05	1	1	7	Q8TAQ2	Q8TAQ2 [342-359]	Q8TAQ2 1xPhospho [S347(100)]	0	2091.92	4.10469e+06	2.20951e+06	5.21944e+06		High	High	High	High	2.136e-05	8.066e-06	2.79	107.24
FALSE	High	[K].DMDEPSPVPNVEEVTLPK.[T]	1xPhospho [S6(100)]	5.5284e-05	5.92238e-05	1	1	7	Q8TAQ2	Q8TAQ2 [342-359]	Q8TAQ2 1xPhospho [S347(100)]	0	2075.92	3.94833e+06	4.60435e+06	2.58668e+06		High	High	High	High	2.136e-05	3.832e-05	4.1	111.93
FALSE	High	[K].DMDEPSPVPNVEEVTLPK.[T]	1xDeamidated [N10]; 1xOxidation [M2]; 1xPhospho [S6(100)]	0.0691147	0.00375676	1	1	1	Q8TAQ2	Q8TAQ2 [342-359]	Q8TAQ2 1xPhospho [S347(100)]	0	2092.9				No Quan Values	Not Found	High	Not Found	High	0.001336	0.01712	1.76
FALSE	High	[K].DMESPTKLDVTLAK.[D]	1xPhospho [S4(100)]	4.32119e-06	5.92238e-05	1	1	6	P27816	P27816 [277-290]	P27816 1xPhospho [S280(100)]	1	1627.76	1.20029e+07	1.45721e+07	9.46836e+06		High	High	High	High	2.136e-05	3.742e-06	4.77	93.01
FALSE	High	[K].DMESPTKLDVTLAK.[D]	1xOxidation [M2]; 1xPhospho [S4(100)]	3.92278e-06	5.92238e-05	1	1	4	P27816	P27816 [277-290]	P27816 1xPhospho [S280(100)]	1	1643.76	5.05979e+06	2.25717e+06	6.66292e+06		High	High	High	High	2.136e-05	3.422e-06	4.7	82.27
FALSE	High	[K].DMGGQMGGLSGTTTVNITLTDVNNNPPR.[F]	1xOxidation [M2]; 3xPhospho [S/T]	0.0920321	0.00505522	1	1	2	Q9ULB4	Q9ULB4 [240-267]		0	3116.25	1.83916e+06	1.51082e+06	1.68018e+06		High	Peak Found	High	High	0.001749	0.02274	2.3	76.27
FALSE	High	[K].DMHCLEASSPTFSK.[E]	1xCarbamidomethyl [C4]; 1xPhospho [S9(100)]	0.00157358	0.000189632	1	1	4	Q7Z333	Q7Z333 [634-647]	Q7Z333 1xPhospho [S642(100)]	0	1689.66	300231	293794	170906		High	High	High	High	0.0001164	0.000668	2.82	72.27
FALSE	High	[K].DMHCLEASSPTFSK.[E]	1xCarbamidomethyl [C4]; 1xOxidation [M2]; 1xPhospho [S9(100)]	0.0105168	0.000773252	1	1	1	Q7Z333	Q7Z333 [634-647]	Q7Z333 1xPhospho [S642(100)]	0	1705.66	96285.5	93345.1	104190		Peak Found	Peak Found	High	High	0.0004197	0.003256	1.67	57.85
FALSE	High	[K].DMNQPSSSFFSISPTSNSSATIAR.[E]	1xDeamidated [Q4]; 1xOxidation [M2]; 1xPhospho [S13(100)]	0.000134244	5.92238e-05	1	1	2	Q9NUL3	Q9NUL3 [443-466]	Q9NUL3 1xPhospho [S455(100)]	0	2629.11	51292.5	43474.5	55101.1		High	Peak Found	High	High	2.136e-05	8.631e-05	3.54	112.13
FALSE	High	[K].DMNQPSSSFFSISPTSNSSATIAR.[E]	1xOxidation [M2]; 1xPhospho [S13(100)]	1.41265e-05	5.92238e-05	1	1	3	Q9NUL3	Q9NUL3 [443-466]	Q9NUL3 1xPhospho [S455(100)]	0	2628.13	852862	528493	1059226		High	High	High	High	2.136e-05	1.102e-05	3.53	111.09
FALSE	High	[K].DMNQPSSSFFSISPTSNSSATIAR.[E]	1xPhospho [S13(100)]	2.25063e-05	5.92238e-05	1	1	3	Q9NUL3	Q9NUL3 [443-466]	Q9NUL3 1xPhospho [S455(100)]	0	2612.13	741073	1.06104e+06	630337		High	High	High	High	2.136e-05	1.688e-05	3.73	115.52
FALSE	High	[K].DMNQPSSSFFSISPTSNSSATIAR.[E]	1xDeamidated [Q4]; 1xPhospho [S13(99.4)]	0.0118303	0.000807509	1	1	1	Q9NUL3	Q9NUL3 [443-466]	Q9NUL3 1xPhospho [S455(99.4)]	0	2613.12	59062.4	113432	71997.7		High	Peak Found	Peak Found	High	0.0004371	0.00358	1.65	117.28
FALSE	High	[K].DMSLKDSGSDLSHRPK.[R]	1xOxidation [M2]; 2xPhospho [S7(100); S9(100)]	0.000133617	5.92238e-05	1	1	3	O95251	O95251 [156-171]	O95251 2xPhospho [S162(100); S164(100)]	1	1948.79	374866	230393	589828		High	High	High	High	2.136e-05	8.6e-05	3.73	38.01
FALSE	High	[K].DMSLKDSGSDLSHRPK.[R]	1xOxidation [M2]; 1xPhospho [S]	2.64516e-05	5.92238e-05	1	1	5	O95251	O95251 [156-171]		1	1868.82	1.1264e+06	755363	1.66732e+06		High	High	High	High	2.136e-05	1.951e-05	4.08	34.59
FALSE	High	[K].DMSLKDSGSDLSHRPK.[R]	1xPhospho [S7(100)]	3.32698e-07	5.92238e-05	1	1	5	O95251	O95251 [156-171]	O95251 1xPhospho [S162(100)]	1	1852.83	2.15427e+06	2.90223e+06	1.85565e+06		High	High	High	High	2.136e-05	3.613e-07	3.73	47.65
FALSE	High	[K].DMSLKDSGSDLSHRPK.[R]	2xPhospho [S7(100); S9(100)]	0.000625133	0.000145592	1	1	4	O95251	O95251 [156-171]	O95251 2xPhospho [S162(100); S164(100)]	1	1932.79	710663	790578	405455		High	High	High	High	0.0001092	0.0003244	3.03	51.57
FALSE	High	[K].DMSPLSETEMALGK.[D]	1xOxidation [M2]; 2xPhospho [S3(100); S6(100)]	0.00010624	5.92238e-05	1	1	8	P27816	P27816 [505-518]	P27816 2xPhospho [S507(100); S510(100)]	0	1684.62	2.13404e+06	1.25254e+06	2.20578e+06		High	High	High	High	2.136e-05	6.966e-05	4.81	106.15
FALSE	High	[K].DMSPLSETEMALGK.[D]	2xPhospho [S3(100); S6(100)]	0.000111784	5.92238e-05	1	1	8	P27816	P27816 [505-518]	P27816 2xPhospho [S507(100); S510(100)]	0	1668.63	3.18726e+06	4.56992e+06	1.52898e+06		High	High	High	High	2.136e-05	7.296e-05	4.22	118.77
FALSE	High	[K].DMSPLSETEMALGK.[D]	2xOxidation [M2; M10]; 1xPhospho [S3(100)]	5.30502e-05	5.92238e-05	1	1	9	P27816	P27816 [505-518]	P27816 1xPhospho [S507(100)]	0	1620.65	2.66592e+06	831905	4.29536e+06		High	High	High	High	2.136e-05	3.689e-05	3.2	100.38
FALSE	High	[K].DMSPLSETEMALGK.[D]	1xOxidation [M]; 1xPhospho [S3(100)]	4.51784e-05	5.92238e-05	1	1	19	P27816	P27816 [505-518]	P27816 1xPhospho [S507(100)]	0	1604.66	9.7742e+06	7.08502e+06	9.16469e+06		High	High	High	High	2.136e-05	3.183e-05	4.32	104.02
FALSE	High	[K].DMSPLSETEMALGK.[D]	1xPhospho [S3(100)]	2.92649e-06	5.92238e-05	1	1	10	P27816	P27816 [505-518]	P27816 1xPhospho [S507(100)]	0	1588.66	1.71575e+07	2.71474e+07	1.08334e+07		High	High	High	High	2.136e-05	2.622e-06	4.57	115.61
FALSE	High	[K].DNDDDQSDKGTYTIELENPNSEEVEAR.[K]	1xDeamidated [N]; 1xPhospho [S/T/Y]	1.46372e-07	5.92238e-05	1	1	4	Q5SW79	Q5SW79 [491-517]		1	3164.27	3.36669e+06	1.38021e+06	1.52793e+06		High	High	High	High	2.136e-05	1.708e-07	6.11	94.03
FALSE	High	[K].DNDDDQSDKGTYTIELENPNSEEVEAR.[K]	1xPhospho [S7(100)]	6.3285e-10	5.92238e-05	1	1	6	Q5SW79	Q5SW79 [491-517]	Q5SW79 1xPhospho [S497(100)]	1	3163.29	2.30453e+07	2.3049e+07	22461322		High	High	High	High	2.136e-05	1.19e-09	8.5	91.81
FALSE	High	[K].DNDSESDYMFMAPGAGAIPK.[N]	2xOxidation [M9; M11]; 1xPhospho [S/Y]	5.55694e-05	5.92238e-05	1	1	8	O14654	O14654 [772-791]		0	2227.86	1.8193e+06	954821	3.07223e+06		High	High	High	High	2.136e-05	3.842e-05	3.4	98.42
FALSE	High	[K].DNDSESDYMFMAPGAGAIPK.[N]	1xOxidation [M]; 1xPhospho [S4(99.8)]	4.54749e-06	5.92238e-05	1	1	13	O14654	O14654 [772-791]	O14654 1xPhospho [S775(99.8)]	0	2211.86	3.17915e+06	1.76756e+06	3.30141e+06		High	High	High	High	2.136e-05	3.917e-06	4.8	107.88
FALSE	High	[K].DNDSESDYMFMAPGAGAIPK.[N]	1xPhospho [S4(99.4)]	5.57126e-05	5.92238e-05	1	1	4	O14654	O14654 [772-791]	O14654 1xPhospho [S775(99.4)]	0	2195.87	4.31987e+06	7.5314e+06	2.87895e+06		High	High	High	High	2.136e-05	3.858e-05	3.45	120.29
FALSE	High	[K].DNEEREQSSDLTPSGDVSPVKPLSR.[S]	1xPhospho [S18(100)]	6.3534e-08	5.92238e-05	1	1	2	Q8WYQ5	Q8WYQ5 [360-384]	Q8WYQ5 1xPhospho [S377(100)]	1	2822.28	935013	693353	947364		Peak Found	High	High	High	2.136e-05	7.981e-08	5.25	78.41
FALSE	High	[K].DNEESEQPPVPGTPTLR.[N]	1xPhospho [T/S]	0.000263742	0.000145592	1	1	2	O15439	O15439 [634-650]		0	1945.85	1.24647e+06	1.26098e+06	1.29919e+06		High	Peak Found	High	High	8.854e-05	0.0001604	3.08	80.11
FALSE	High	[K].DNEESEQPPVPGTPTLR.[N]	1xDeamidated [Q7]; 1xPhospho [T13(99.4)]	0.00476323	0.000485698	1	1	1	O15439	O15439 [634-650]	O15439 1xPhospho [T646(99.4)]	0	1946.84				No Quan Values	High	Not Found	Not Found	High	0.0002316	0.001674	4.17
FALSE	High	[K].DNELLPPPSPSLGSFDPLAELTGK.[D]	1xPhospho [S9(99.4)]	7.95503e-05	5.92238e-05	1	1	3	Q15025	Q15025 [69-92]	Q15025 1xPhospho [S77(99.4)]	0	2574.24				No Quan Values	High	High	High	High	2.136e-05	5.343e-05	3.23
FALSE	High	[K].DNLVSSIHTDDSLEVER.[R]	1xPhospho [S12(100)]	1.28316e-05	5.92238e-05	1	1	10	Q5VZL5	Q5VZL5 [99-115]	Q5VZL5 1xPhospho [S110(100)]	0	2008.89	998689	982312	1.10647e+06		High	High	High	High	2.136e-05	1.011e-05	3.99	92.57
FALSE	High	[K].DNLVSSIHTDDSLEVER.[R]	2xPhospho [T9(100); S12(100)]	1.78611e-05	5.92238e-05	1	1	3	Q5VZL5	Q5VZL5 [99-115]	Q5VZL5 2xPhospho [T107(100); S110(100)]	0	2088.85	1.23465e+06	1.25657e+06	1.35077e+06		High	High	Peak Found	High	2.136e-05	1.366e-05	5.63	90.93
FALSE	High	[K].DNLVSSIHTDDSLEVER.[R]	3xPhospho [S6(100); T9(100); S12(100)]	0.0306242	0.00183309	1	1	2	Q5VZL5	Q5VZL5 [99-115]	Q5VZL5 3xPhospho [S104(100); T107(100); S110(100)]	0	2168.82	164493	167726	169127		High	Peak Found	High	High	0.0008007	0.008053	3.05	89.85
FALSE	High	[K].DNPAQDFSTLYGSSPLER.[Q]	1xPhospho [S/T/Y]	0.000384813	0.000145592	1	1	3	Q15648	Q15648 [651-668]		0	2076.89	407187	413252	346244		High	High	High	High	0.0001092	0.0002212	2.63	111.24
FALSE	High	[K].DNPSPEPQLDDIKR.[E]	1xPhospho [S4(100)]	7.47181e-06	5.92238e-05	1	1	9	Q96JC9	Q96JC9 [162-175]	Q96JC9 1xPhospho [S165(100)]	1	1703.76	1.28181e+07	1.1301e+07	14589729		High	High	High	High	2.136e-05	6.159e-06	2.98	67.83
FALSE	High	[K].DNPSPEPQLDDIKR.[E]	1xDeamidated [N/Q]; 1xPhospho [S4(100)]	8.18486e-06	5.92238e-05	1	1	15	Q96JC9	Q96JC9 [162-175]	Q96JC9 1xPhospho [S165(100)]	1	1704.75	2.98463e+06	2.39679e+06	2.95453e+06		High	High	High	High	2.136e-05	6.699e-06	3.53	71.79
FALSE	High	[K].DNPSPEPQLDDIKR.[E]	2xDeamidated [N2; Q8]; 1xPhospho [S4(100)]	0.000288994	0.000145592	1	1	3	Q96JC9	Q96JC9 [162-175]	Q96JC9 1xPhospho [S165(100)]	1	1705.73	143498	148984	210455		High	High	High	High	0.0001056	0.0001738	1.67	73.1
FALSE	High	[K].DNQESSDAELSSSEYIK.[T]	1xPhospho [S/Y]	0.000249405	0.000145592	1	1	3	Q96JM3	Q96JM3 [622-638]		0	1981.79	960783	829011	955448		High	High	High	High	8.854e-05	0.0001525	3.23	75.98
FALSE	High	[K].DNTPSGKSDDDFADFHSSK.[F]	1xPhospho [S8(100)]	1.48216e-05	5.92238e-05	1	1	4	Q9UMZ2	Q9UMZ2 [765-783]	Q9UMZ2 1xPhospho [S772(100)]	1	2149.83	372313	351290	421877		High	High	High	High	2.136e-05	1.151e-05	3.72	61.04
FALSE	High	[K].DNTRPGANSPEMWSEAIK.[I]	1xOxidation [M12]; 1xPhospho [S9(100)]	0.000191337	0.000125813	1	1	2	Q92499	Q92499 [473-490]	Q92499 1xPhospho [S481(100)]	0	2098.89	163145	67851.1	198677		High	Peak Found	High	High	5.876e-05	0.0001197	3.47	82.9
FALSE	High	[K].DNVEDRTPEHFALVPLTESQGPPHSGSGSR.[T]	1xPhospho [T7(100)]	1.009e-10	5.92238e-05	1	1	6	P51825	P51825 [691-720]	P51825 1xPhospho [T697(100)]	1	3296.5	497245	1.87032e+06	442736		High	High	High	High	2.136e-05	2.232e-10	7.53	97.71
FALSE	High	[K].DPAEPETVPDGETPEDENPTEEGADNSSAK.[M]	1xPhospho [S28(99.6)]	5.37212e-07	5.92238e-05	1	1	2	Q9Y4C8	Q9Y4C8 [683-712]	Q9Y4C8 1xPhospho [S710(99.6)]	0	3207.26	1.86863e+06	1.6047e+06	1.78999e+06		High	High	Peak Found	High	2.136e-05	5.588e-07	5.56	72.73
FALSE	High	[K].DPATVDVSGTGRPSPQNEGCTSK.[L]	1xCarbamidomethyl [C20]; 1xPhospho [S14(100)]	2.01854e-05	5.92238e-05	1	1	3	Q5W0Q7	Q5W0Q7 [187-209]	Q5W0Q7 1xPhospho [S200(100)]	0	2440.04	236859	216883	203330		High	High	High	High	2.136e-05	1.526e-05	4.17	54.02
FALSE	High	[K].DPDSNPYSLLDNTESDQTADTDASESHHSTNR.[R]	2xPhospho [T13(100); S15(100)]	9.78847e-10	5.92238e-05	1	1	2	P51114	P51114 [471-502]	P51114 2xPhospho [T483(100); S485(100)]	0	3679.4	1.91084e+06	3.16182e+06	3.92099e+06		Peak Found	High	High	High	2.136e-05	1.773e-09	9.35	87.81
FALSE	High	[K].DPDSNPYSLLDNTESDQTADTDASESHHSTNR.[R]	1xDeamidated [N]; 1xPhospho [S15(99.5)]	2.34176e-09	5.92238e-05	1	1	3	P51114	P51114 [471-502]	P51114 1xPhospho [S485(99.5)]	0	3600.42	4.23259e+06	251111	776285		High	Peak Found	High	High	2.136e-05	3.93e-09	6.84	87.38
FALSE	High	[K].DPDSNPYSLLDNTESDQTADTDASESHHSTNR.[R]	1xPhospho [S15(100)]	1.19464e-09	5.92238e-05	1	1	2	P51114	P51114 [471-502]	P51114 1xPhospho [S485(100)]	0	3599.43	3.28581e+06	4.64982e+06	5438261		Peak Found	High	High	High	2.136e-05	2.125e-09	7.82	87.44
FALSE	High	[K].DPDSNPYSLLDNTESDQTADTDASESHHSTNR.[R]	1xDeamidated [Q17]; 2xPhospho [T13(100); S15(99.5)]	4.5624e-08	5.92238e-05	1	1	1	P51114	P51114 [471-502]	P51114 2xPhospho [T483(100); S485(99.5)]	0	3680.38	1.95333e+06				High	Not Found	Not Found	High	2.136e-05	5.897e-08	8.35	87.67
FALSE	High	[K].DPDSNPYSLLDNTESDQTADTDASESHHSTNRR.[R]	2xPhospho [T13(100); S15(100)]	4.18238e-07	5.92238e-05	1	1	4	P51114	P51114 [471-503]	P51114 2xPhospho [T483(100); S485(100)]	1	3835.5	1.69166e+06	1.8974e+06	1.72849e+06		High	High	High	High	2.136e-05	4.444e-07	7.22	81.93
FALSE	High	[K].DPDSNPYSLLDNTESDQTADTDASESHHSTNRR.[R]	1xPhospho [S15(100)]	2.31668e-09	5.92238e-05	1	1	3	P51114	P51114 [471-503]	P51114 1xPhospho [S485(100)]	1	3755.53	2.61476e+06	1.71073e+06	2.04219e+06		High	High	High	High	2.136e-05	3.892e-09	7.69	81.72
FALSE	High	[K].DPDSNPYSLLDTSEPEPPVDSEPGEPPPASAR.[R]	1xPhospho [S/T/Y]	0.0231678	0.00152907	1	1	1	P51116	P51116 [513-544]		0	3442.48	259292	242192	286740		Peak Found	Peak Found	High	High	0.0006868	0.00629	1.83	114.42
FALSE	High	[K].DPELGVGTLPEHDSQDAGPIVPK.[I]	1xPhospho [S14(100)]	3.22369e-05	5.92238e-05	1	1	3	Q8WXX7	Q8WXX7 [248-270]	Q8WXX7 1xPhospho [S261(100)]	0	2451.14	176404	165316	191400		High	High	High	High	2.136e-05	2.339e-05	3.2	103.59
FALSE	High	[K].DPFSPDK.[K]	1xPhospho [S4(100)]	0.00737756	0.000656827	1	1	3	Q5PSV4	Q5PSV4 [194-200]	Q5PSV4 1xPhospho [S197(100)]	0	885.339	734096	837129	809045		High	Peak Found	High	High	0.0002998	0.00242	2.1	49.58
FALSE	High	[K].DPFSPDKK.[K]	1xPhospho [S4(100)]	0.00256388	0.000278918	1	1	3	Q5PSV4	Q5PSV4 [194-201]	Q5PSV4 1xPhospho [S197(100)]	1	1013.43	575417	642216	681586		High	High	High	High	0.0001352	0.0009953	2.91	38.5
FALSE	High	[K].DPGPPRPPAGATQDEELQGSPLSR.[K]	1xPhospho [S20(100)]	3.8579e-07	5.92238e-05	1	1	4	Q58EX7	Q58EX7 [45-68]	Q58EX7 1xPhospho [S64(100)]	0	2552.18	287842	462449	553405		High	High	High	High	2.136e-05	4.133e-07	4.99	81
FALSE	High	[K].DPGRSPGRPAHWASGPK.[V]	1xPhospho [S5(100)]	0.000490981	0.000145592	1	1	5	Q9Y219	Q9Y219 [1204-1220]	Q9Y219 1xPhospho [S1208(100)]	1	1852.86	730158	814929	970400		High	High	High	High	0.0001092	0.0002688	2.26	40.41
FALSE	High	[K].DPLEEMVPLSHLEEEQPPAPESPESR.[A]	1xOxidation [M6]; 1xPhospho [S22(100)]	1.56562e-07	5.92238e-05	1	1	5	O60307	O60307 [327-352]	O60307 1xPhospho [S348(100)]	0	3038.33	608484		1.0548e+06		High	Not Found	High	High	2.136e-05	1.813e-07	4.95	105.72
FALSE	High	[K].DPLEEMVPLSHLEEEQPPAPESPESR.[A]	1xDeamidated [Q16]; 1xOxidation [M6]; 1xPhospho [S25(98.8)]	0.00159424	0.000189632	1	1	1	O60307	O60307 [327-352]	O60307 1xPhospho [S351(98.8)]	0	3039.32				No Quan Values	Not Found	Not Found	High	High	0.0001164	0.0006748	2.43
FALSE	High	[K].DPLSSPGGPGSR.[R]	1xPhospho [S5(100)]	0.000447381	0.000145592	1	1	4	Q32P44	Q32P44 [194-205]	Q32P44 1xPhospho [S198(100)]	0	1206.52	573195	633449	650754		High	High	High	High	0.0001092	0.0002497	2.61	46.76
FALSE	High	[K].DPLTHTSNSLPR.[S]	1xPhospho [S9(100)]	0.0012109	0.000189632	1	1	3	Q9UBP0	Q9UBP0 [237-248]	Q9UBP0 1xPhospho [S245(100)]	0	1417.65	629525	715135	571506		High	High	High	High	0.0001164	0.0005428	2.91	60.53
FALSE	High	[K].DPSIKPVTPSPSK.[L]	1xPhospho [S10(100)]	0.000741813	0.000145592	1	1	3	Q9H792	Q9H792 [845-857]	Q9H792 1xPhospho [S854(100)]	0	1432.71	658818	575390	791013		High	High	High	High	0.0001092	0.0003703	2.34	56
FALSE	High	[K].DPSSGQEVATPPVPQLQVCEPK.[E]	1xCarbamidomethyl [C19]; 1xPhospho [T10(100)]	1.97614e-06	5.92238e-05	1	1	7	Q9UKV3	Q9UKV3 [673-694]	Q9UKV3 1xPhospho [T682(100)]	0	2443.12	5.0895e+06	4.90394e+06	4.22314e+06		High	High	High	High	2.136e-05	1.835e-06	4.96	102.36
FALSE	High	[K].DPSSGQEVATPPVPQLQVCEPK.[E]	1xCarbamidomethyl [C19]; 1xDeamidated [Q]; 1xPhospho [T10(100)]	2.29122e-06	5.92238e-05	1	1	12	Q9UKV3	Q9UKV3 [673-694]	Q9UKV3 1xPhospho [T682(100)]	0	2444.11	1.22957e+06	1.11248e+06	1.18885e+06		High	High	High	High	2.136e-05	2.096e-06	4.24	105.77
FALSE	High	[K].DPSSGQEVATPPVPQLQVCEPK.[E]	1xCarbamidomethyl [C19]; 2xDeamidated [Q15; Q]; 1xPhospho [T10(100)]	0.0233025	0.00152907	1	1	2	Q9UKV3	Q9UKV3 [673-694]	Q9UKV3 1xPhospho [T682(100)]	0	2445.09	134233	125690	167281		Peak Found	Peak Found	High	High	0.0006868	0.006326	1.73	107.12
FALSE	High	[K].DPSVDITQDLVDESEEERFDDMSSPGLELPSCELSR.[L]	1xCarbamidomethyl [C32]; 1xPhospho [S14(96.2)]	0.000788327	0.000145592	1	1	1	Q6IN85	Q6IN85 [104-139]	Q6IN85 1xPhospho [S117(96.2)]	1	4176.78				No Quan Values	Not Found	High	Not Found	High	0.0001092	0.0003883	3.11
FALSE	High	[K].DPTQKPSPHPVKPLSAAPVEGSPDRK.[Q]	1xPhospho [S22(100)]	0.000344538	0.000145592	1	1	3	Q9BXF6	Q9BXF6 [517-542]	Q9BXF6 1xPhospho [S538(100)]	1	2815.41	927684	644965	639113		High	High	High	High	0.0001092	0.000202	4.28	56.19
FALSE	High	[K].DQATENTSPLNTPHTSANLVMTPQGQLLTLK.[G]	1xPhospho [T/S]	0.00012013	5.92238e-05	1	1	2	Q8IWI9	Q8IWI9 [2578-2608]		0	3400.65			388231		Not Found	Not Found	High	High	2.136e-05	7.79e-05	2.85	121.36
FALSE	High	[K].DQEEALSLDR.[S]	1xPhospho [S7(100)]	0.000231902	0.000145592	1	1	3	Q5T5X7	Q5T5X7 [373-382]	Q5T5X7 1xPhospho [S379(100)]	0	1255.52	694398	685041	678124		High	High	High	High	8.854e-05	0.000143	2.45	64.33
FALSE	High	[K].DQEPKPSPEPAAVSR.[G]	1xPhospho [S7(100)]	4.98595e-05	5.92238e-05	1	1	4	Q9H7S9	Q9H7S9 [246-260]	Q9H7S9 1xPhospho [S252(100)]	0	1687.77	2.44288e+06	2.47491e+06	2.39922e+06		High	High	High	High	2.136e-05	3.485e-05	4.06	45.63
FALSE	High	[K].DQEPKPSPEPAAVSR.[G]	1xDeamidated [Q2]; 1xPhospho [S7(100)]	0.000703838	0.000145592	1	1	3	Q9H7S9	Q9H7S9 [246-260]	Q9H7S9 1xPhospho [S252(100)]	0	1688.75	233654	240811	298318		High	High	High	High	0.0001092	0.000356	2.26	47.49
FALSE	High	[K].DQIDEQPWPESHPIIWQSEER.[R]	1xPhospho [S18(100)]	0.00349793	0.00040789	1	1	1	Q5VUJ6	Q5VUJ6 [533-553]	Q5VUJ6 1xPhospho [S550(100)]	0	2699.18				No Quan Values	Not Found	High	Not Found	High	0.0001673	0.001291	2.94
FALSE	High	[K].DQNESLDEEMFYK.[L]	1xPhospho [S5(100)]	0.000153809	0.000125813	1	1	3	Q96AC1	Q96AC1 [662-674]	Q96AC1 1xPhospho [S666(100)]	0	1727.65	1.03462e+06	1.30475e+06	690236		High	High	High	High	5.876e-05	9.792e-05	4.2	97.72
FALSE	High	[K].DQPDGSSLSPAQSPSQSQPPAASSLR.[E]	2xPhospho [S13(100); S]	4.4508e-06	5.92238e-05	1	1	3	Q6WCQ1	Q6WCQ1 [212-237]	Q6WCQ1 2xPhospho [S224(100); S]	0	2755.16	2.14478e+06	1.9046e+06	1.99831e+06		High	High	High	High	2.136e-05	3.843e-06	3.87	75.3
FALSE	High	[K].DQPDGSSLSPAQSPSQSQPPAASSLR.[E]	1xPhospho [S]	8.799e-06	5.92238e-05	1	1	3	Q6WCQ1	Q6WCQ1 [212-237]		0	2675.19	688731	595880	664212		High	High	High	High	2.136e-05	7.163e-06	3.88	74.93
FALSE	High	[K].DQPDGSSLSPAQSPSQSQPPAASSLREPGLESK.[E]	2xPhospho [S13(99.5); S]	1.61849e-05	5.92238e-05	1	1	4	Q6WCQ1	Q6WCQ1 [212-244]	Q6WCQ1 2xPhospho [S224(99.5); S]	1	3495.53	982024	650422	923039		High	High	High	High	2.136e-05	1.248e-05	4.56	87.27
FALSE	High	[K].DQPPFGDSDDSVEADK.[S]	1xPhospho [S8(100)]	0.00367348	0.00040789	1	1	1	Q14676	Q14676 [488-503]	Q14676 1xPhospho [S495(100)]	0	1801.68	267927	316192	286233		Peak Found	Peak Found	High	High	0.0001877	0.001345	1.95	69.6
FALSE	High	[K].DQPPFGDSDDSVEADK.[S]	2xPhospho [S8(100); S11(100)]	0.127325	0.00674119	1	1	2	Q14676	Q14676 [488-503]	Q14676 2xPhospho [S495(100); S498(100)]	0	1881.65	162081	159714	161012		High	High	Peak Found	High	0.002328	0.03208	1.51	69.54
FALSE	High	[K].DQPPFGDSDDSVEADKSSPGIHLER.[S]	1xDeamidated [Q2]; 3xPhospho [S8(100); S11(100); S]	0.000126277	5.92238e-05	1	1	1	Q14676	Q14676 [488-512]	Q14676 3xPhospho [S495(100); S498(100); S]	1	2939.11				No Quan Values	Not Found	Not Found	High	High	2.136e-05	8.164e-05	2.92
FALSE	High	[K].DQPPFGDSDDSVEADKSSPGIHLER.[S]	3xPhospho [S8(100); S11(100); S]	4.26353e-06	5.92238e-05	1	1	16	Q14676	Q14676 [488-512]	Q14676 3xPhospho [S495(100); S498(100); S]	1	2938.12	5.14842e+06	6.64452e+06	6.2499e+06		High	High	High	High	2.136e-05	3.697e-06	3.74	95.44
FALSE	High	[K].DQPPFGDSDDSVEADKSSPGIHLER.[S]	1xPhospho [S]	1.57832e-07	5.92238e-05	1	1	10	Q14676	Q14676 [488-512]		1	2778.19	1.06089e+07	1.00212e+07	9.85761e+06		High	High	High	High	2.136e-05	1.83e-07	4.93	89.77
FALSE	High	[K].DQPPFGDSDDSVEADKSSPGIHLER.[S]	2xPhospho [S]	0.00108547	0.000145592	1	1	10	Q14676	Q14676 [488-512]		1	2858.16		2.23343e+06	2.59447e+06		High	High	High	High	0.0001092	0.0004978	2.96	93.18
FALSE	High	[K].DQPPFGDSDDSVEADKSSPGIHLER.[S]	1xDeamidated [Q2]; 1xPhospho [S]	0.00726039	0.000656827	1	1	2	Q14676	Q14676 [488-512]		1	2779.17	181987	111913	149718		High	Peak Found	High	High	0.0002894	0.00239	1.72	91.77
FALSE	High	[K].DQPPSPSPPPQSEALSSTSR.[L]	2xPhospho [S5(100); S7(100)]	2.88602e-05	5.92238e-05	1	1	3	Q7L1V2	Q7L1V2 [55-74]	Q7L1V2 2xPhospho [S59(100); S61(100)]	0	2224.92	282360	315679	426814		High	High	High	High	2.136e-05	2.114e-05	2.79	67.2
FALSE	High	[K].DQPPSPSPPPQSEALSSTSR.[L]	1xPhospho [S/T]	8.11931e-06	5.92238e-05	1	1	7	Q7L1V2	Q7L1V2 [55-74]		0	2144.95	1.28549e+06	662690	706667		High	High	High	High	2.136e-05	6.652e-06	4.27	69.36
FALSE	High	[K].DQQPSGSEGEDDDAEAALK.[K]	2xPhospho [S5(100); S7(100)]	0.000151034	0.000125813	1	1	8	Q9NXG2	Q9NXG2 [82-100]	Q9NXG2 2xPhospho [S86(100); S88(100)]	0	2121.75	1.58732e+06	1.49855e+06	1.39683e+06		High	High	High	High	5.876e-05	9.621e-05	3.37	60.45
FALSE	High	[K].DQQPSGSEGEDDDAEAALK.[K]	1xPhospho [S]	0.000464375	0.000145592	1	1	6	Q9NXG2	Q9NXG2 [82-100]		0	2041.79	243944	299058	262484		High	High	High	High	0.0001092	0.0002572	2.2	57.63
FALSE	High	[K].DQQPSGSEGEDDDAEAALKK.[E]	1xDeamidated [Q]; 1xPhospho [S]	4.73409e-05	5.92238e-05	1	1	5	Q9NXG2	Q9NXG2 [82-101]		1	2170.87	182102	166020	150422		High	High	High	High	2.136e-05	3.319e-05	3.39	52.4
FALSE	High	[K].DQQPSGSEGEDDDAEAALKK.[E]	1xPhospho [S]	3.27632e-06	5.92238e-05	1	1	9	Q9NXG2	Q9NXG2 [82-101]		1	2169.88	2.1783e+06	2.43999e+06	2.69536e+06		High	High	High	High	2.136e-05	2.905e-06	3.13	50.85
FALSE	High	[K].DQQPSGSEGEDDDAEAALKK.[E]	2xPhospho [S5(100); S7(100)]	8.7679e-07	5.92238e-05	1	1	16	Q9NXG2	Q9NXG2 [82-101]	Q9NXG2 2xPhospho [S86(100); S88(100)]	1	2249.85	2.30357e+07	2.0354e+07	18994084		High	High	High	High	2.136e-05	8.738e-07	5.04	53.85
FALSE	High	[K].DQQPSGSEGEDDDAEAALKK.[E]	1xDeamidated [Q]; 2xPhospho [S5(100); S7(100)]	3.62806e-05	5.92238e-05	1	1	6	Q9NXG2	Q9NXG2 [82-101]	Q9NXG2 2xPhospho [S86(100); S88(100)]	1	2250.83	852740	798815			High	High	High	High	2.136e-05	2.603e-05	3.96	55.01
FALSE	High	[K].DQQPSGSEGEDDDAEAALKK.[E]	2xDeamidated [Q2; Q3]; 2xPhospho [S5(100); S7(100)]	0.000272853	0.000145592	1	1	1	Q9NXG2	Q9NXG2 [82-101]	Q9NXG2 2xPhospho [S86(100); S88(100)]	1	2251.82				No Quan Values	Not Found	Not Found	High	High	8.854e-05	0.0001654	3.43
FALSE	High	[K].DQSLALSPK.[L]	1xPhospho [S7(100)]	0.000999096	0.000145592	1	1	6	P51957	P51957 [455-463]	P51957 1xPhospho [S461(100)]	0	1038.49	1.11813e+06	944176	1067576		High	High	High	High	0.0001092	0.0004664	2.51	61.98
FALSE	High	[K].DQSPPPSPPPSYHPPPPPTK.[K]	2xPhospho [S3(100); S7(100)]	7.8834e-06	5.92238e-05	1	1	25	Q9P206	Q9P206 [667-686]	Q9P206 2xPhospho [S669(100); S673(100)]	0	2279.98	4.49652e+06	3.51801e+06	4.06911e+06		High	High	High	High	2.136e-05	6.472e-06	4.46	66.71
FALSE	High	[K].DQSPPPSPPPSYHPPPPPTK.[K]	1xDeamidated [Q2]; 2xPhospho [S3(100); S7(100)]	0.000182697	0.000125813	1	1	3	Q9P206	Q9P206 [667-686]	Q9P206 2xPhospho [S669(100); S673(100)]	0	2280.96		441476	622145		High	High	High	High	5.876e-05	0.0001147	2.82	66.99
FALSE	High	[K].DQSPPPSPPPSYHPPPPPTK.[K]	1xPhospho [S3(100)]	0.000239145	0.000145592	1	1	6	Q9P206	Q9P206 [667-686]	Q9P206 1xPhospho [S669(100)]	0	2200.01	334668	1.51132e+06	1.54224e+06		High	High	High	High	8.854e-05	0.000147	2.56	66.13
FALSE	High	[K].DQSPSRAPGLR.[Q]	1xDeamidated [Q2]; 1xPhospho [S3(100)]	0.000848249	0.000145592	1	1	3	P09601	P09601 [227-237]	P09601 1xPhospho [S229(100)]	1	1264.57	256067	286671	304090		High	High	High	High	0.0001092	0.0004115	1.94	38.53
FALSE	High	[K].DQSPSRAPGLR.[Q]	1xPhospho [S3(99.5)]	0.00141332	0.000189632	1	1	6	P09601	P09601 [227-237]	P09601 1xPhospho [S229(100)]	1	1263.58	1.56417e+07	1.64793e+07	13756341		High	High	High	High	0.0001164	0.0006127	1.86	35.45
FALSE	High	[K].DQVNLSPK.[L]	1xPhospho [S6(100)]	0.015026	0.00105177	1	1	3	Q5FBB7	Q5FBB7 [251-258]	Q5FBB7 1xPhospho [S256(100)]	0	980.445	785565	774317	845326		High	High	High	High	0.0005124	0.004366	2.34	45.31
FALSE	High	[K].DRASPESLDLTR.[D]	1xPhospho [S4(100)]	0.00151348	0.000189632	1	1	6	Q92786	Q92786 [508-519]	Q92786 1xPhospho [S511(100)]	1	1439.65	3.3655e+06	3.00936e+06	3.10386e+06		High	High	High	High	0.0001164	0.0006477	1.89	66.06
FALSE	High	[K].DREDADIQREDPQARPLEGSSSEDSPPEGQAPPSHSPR.[G]	1xPhospho [S]	0.000292378	0.000145592	1	1	2	Q12789	Q12789 [1821-1858]		2	4219.85	259078	239181	472800		Peak Found	High	High	High	0.0001092	0.0001757	2.58	61.87
FALSE	High	[K].DREDSPERCSDSDEEK.[K]	1xCarbamidomethyl [C9]; 3xPhospho [S5(100); S10(100); S12(100)]	0.0360724	0.00201925	1	1	2	Q14677	Q14677 [223-238]	Q14677 3xPhospho [S227(100); S232(100); S234(100)]	2	2193.67	239778	227060	279048		High	High	Peak Found	High	0.0008403	0.009316	2.95	21.23
FALSE	High	[K].DREGPTDHLESACPLNLPLQNNHTAADMYLSPVRSPK.[K]	1xCarbamidomethyl [C13]; 1xOxidation [M28]; 2xPhospho [S35(99.6); Y/S/T]	2.07976e-06	5.92238e-05	1	1	5	P06400	P06400 [578-614]	P06400 2xPhospho [S612(99.6); Y/S/T]	2	4319.93	1.22328e+06	949660	2.51924e+06		High	High	High	High	2.136e-05	1.922e-06	4.62	107.36
FALSE	High	[K].DREGPTDHLESACPLNLPLQNNHTAADMYLSPVRSPK.[K]	1xCarbamidomethyl [C13]; 1xDeamidated [N]; 2xPhospho [S35(99.6); Y/S/T]	2.23872e-05	5.92238e-05	1	1	3	P06400	P06400 [578-614]	P06400 2xPhospho [S612(99.6); Y/S/T]	2	4304.91		3.87687e+06	2.47316e+06		Not Found	High	High	High	2.136e-05	1.676e-05	3.44	112.56
FALSE	High	[K].DREGPTDHLESACPLNLPLQNNHTAADMYLSPVRSPK.[K]	1xCarbamidomethyl [C13]; 1xOxidation [M28]; 1xPhospho [S35(99.5)]	5.63261e-09	5.92238e-05	1	1	3	P06400	P06400 [578-614]	P06400 1xPhospho [S612(99.5)]	2	4239.96	3.30353e+06	1.75943e+06	3946961		High	High	High	High	2.136e-05	8.748e-09	5.94	106.61
FALSE	High	[K].DREGPTDHLESACPLNLPLQNNHTAADMYLSPVRSPK.[K]	1xCarbamidomethyl [C13]; 1xDeamidated [N]; 1xPhospho [S35(99.4)]	3.76859e-08	5.92238e-05	1	1	5	P06400	P06400 [578-614]	P06400 1xPhospho [S612(99.4)]	2	4224.95	1.33021e+06	1.58829e+06	1.29738e+06		High	High	High	High	2.136e-05	4.956e-08	5.73	114.15
FALSE	High	[K].DREGPTDHLESACPLNLPLQNNHTAADMYLSPVRSPK.[K]	1xCarbamidomethyl [C13]; 1xPhospho [S35(99.4)]	9.02897e-10	5.92238e-05	1	1	2	P06400	P06400 [578-614]	P06400 1xPhospho [S612(99.4)]	2	4223.96	6.37503e+06	8.3454e+06	5.93221e+06		High	Peak Found	Peak Found	High	2.136e-05	1.647e-09	8.26	111.67
FALSE	High	[K].DREGPTDHLESACPLNLPLQNNHTAADMYLSPVRSPK.[K]	1xCarbamidomethyl [C13]; 2xPhospho [T/S/Y]	0.000180293	0.000125813	1	1	1	P06400	P06400 [578-614]		2	4303.93	454504	475196	137155		Peak Found	High	Peak Found	High	5.876e-05	0.0001134	3.94	112.6
FALSE	High	[K].DREGPTDHLESACPLNLPLQNNHTAADMYLSPVRSPK.[K]	1xCarbamidomethyl [C13]; 2xDeamidated [Q20; N22]; 1xPhospho [T/S/Y]	0.000232922	0.000145592	1	1	1	P06400	P06400 [578-614]		2	4225.93		284292	403706		Not Found	Peak Found	High	High	8.854e-05	0.0001435	2.63	112.64
FALSE	High	[K].DRELQQAELPNRSPGFGIK.[K]	1xDeamidated [Q6]; 1xPhospho [S13(100)]	0.000857758	0.000145592	1	1	3	Q6NWY9	Q6NWY9 [820-838]	Q6NWY9 1xPhospho [S832(100)]	2	2236.08	235396	246667	186194		High	High	High	High	0.0001092	0.0004151	2.69	90.92
FALSE	High	[K].DRFSNSMESLSSR.[R]	1xPhospho [S6(99.3)]	0.164113	0.00857073	1	1	3	Q9H792	Q9H792 [1245-1257]	Q9H792 1xPhospho [S1250(99.3)]	1	1595.65	169895	221832			High	High	Not Found	High	0.002937	0.04221	2.12	64.13
FALSE	High	[K].DRGLDSGAETEEEK.[D]	1xPhospho [S6(100)]	8.83898e-07	5.92238e-05	1	1	5	P78559	P78559 [607-620]	P78559 1xPhospho [S612(100)]	1	1615.65	5.44727e+06	6.0921e+06	5655591		High	High	High	High	2.136e-05	8.807e-07	5.04	34.16
FALSE	High	[K].DRGLDSGAETEEEK.[D]	2xPhospho [S6(100); T10(100)]	0.000629288	0.000145592	1	1	5	P78559	P78559 [607-620]	P78559 2xPhospho [S612(100); T616(100)]	1	1695.61	486836	564895	507458		High	High	High	High	0.0001092	0.0003262	3.55	33.77
[truncated: 21,313 more rows]

## Sheet: Lactic acid_combined
Checked	Confidence	Annotated Sequence	Modifications	Qvality PEP	Qvality q-value	# Protein Groups	# Proteins	# PSMs	Master Protein Accessions	Positions in Master Proteins	Modifications in Master Proteins	# Missed Cleavages	Theo. MH+ [Da]	Abundances (Grouped): F1	Abundances (Grouped): F2	Abundances (Grouped): F3	Quan Info	Found in Sample: [S1] F1: Sample	Found in Sample: [S2] F2: Sample	Found in Sample: [S3] F3: Sample	Confidence (by Search Engine): Sequest HT	Percolator q-Value (by Search Engine): Sequest HT	Percolator PEP (by Search Engine): Sequest HT	XCorr (by Search Engine): Sequest HT	Top Apex RT [min]
[truncated: 20,902 more rows]

[truncated: 3 more sheets: Glycolic acid_combined, DHB_combined, Combined of the four methods]
