# Supplementary material for: Comprehensive Evaluation of Different TiO2-Based Phosphopeptide Enrichment and Fractionation Methods for Phosphoproteomics
Source: Cells. 2022 Jun 28;11(13):2047. doi: 10.3390/cells11132047 (PMC9265536; doi:10.3390/cells11132047)
Supplement: Supplementary file 1 [file cells-11-02047-s001.zip › Supplementary Table S7 Peptides identified from 293T cell lysate (three replicates).xlsx]

## Sheet: Cell lysate_replicate 1
Checked	Confidence	Sequence	Modifications	Qvality PEP	Qvality q-value	# Protein Groups	# Proteins	# PSMs	Master Protein Accessions	# Missed Cleavages	Theo. MH+ [Da]	Found in Sample: [S1] F1: Sample	Confidence (by Search Engine): Sequest HT	Percolator q-Value (by Search Engine): Sequest HT	Percolator PEP (by Search Engine): Sequest HT	XCorr (by Search Engine): Sequest HT
FALSE	High	AAAAAAALQAK		1.3661e-05	7.23431e-05	1	1	1	P36578	0	956.552	High	High	7.988e-05	0.0001048	3.46
FALSE	High	AAAAAAGGGYTAMPAPMSVYSHPAHAEQYPGGMAR		6.30512e-16	3.27667e-05	1	1	1	Q12948	0	3417.56	High	High	5.535e-05	2.086e-10	5.23
FALSE	High	AAAAASAAGPGGLVAGK		1.20488e-09	3.27667e-05	1	1	1	A6NIH7	0	1339.73	High	High	5.535e-05	1.268e-06	4.76
FALSE	High	AAAAATVVPPMVGGPPFVGPVGFGPGDR		3.89994e-14	3.27667e-05	1	1	1	Q9BTD8	0	2591.34	High	High	5.535e-05	7.98e-09	5.21
FALSE	High	AAAANLCPGDVILAIDGFGTESMTHADAQDR	1xCarbamidomethyl [C7]	1.79683e-09	3.27667e-05	1	1	1	Q53GG5	0	3187.48	High	High	5.535e-05	1.54e-06	3.81
FALSE	High	AAAAPGASPSPGGDAAWSEAGPGPRPLAR		4.02006e-11	3.27667e-05	1	1	1	P52701	0	2642.31	High	High	5.535e-05	2.397e-07	3.16
FALSE	High	AAAASVPNADGLK		9.84505e-06	7.23431e-05	1	1	1	A1X283	0	1184.63	High	High	7.988e-05	9.126e-05	3.21
FALSE	High	AAADTLQGPMQAAYR		0.000269588	0.000145766	1	1	1	Q6P2E9	0	1563.76	High	High	0.0001361	0.0004165	2.59
FALSE	High	AAAEDVNVTFEDQQK		4.56117e-05	7.23431e-05	1	1	1	Q9NQP4	0	1664.78	High	High	7.988e-05	0.0001755	2.66
FALSE	High	AAAEEGHIIPR		1.07527e-06	3.27667e-05	1	1	1	O95551	0	1163.62	High	High	5.535e-05	3.412e-05	3.84
FALSE	High	AAAEGLMSLLR		0.000700185	0.000196274	1	1	1	P30260	0	1131.62	High	High	0.0001808	0.0007251	2.68
FALSE	High	AAAEVAGQFVIK		1.69582e-05	7.23431e-05	1	1	1	P02786	0	1203.67	High	High	7.988e-05	0.0001144	1.94
FALSE	High	AAAFEQLQK		0.000651121	0.000196274	1	1	1	O94826	0	1005.54	High	High	0.0001808	0.0006932	3.02
FALSE	High	AAAGEFADDPCSSVK	1xCarbamidomethyl [C11]	2.86961e-10	3.27667e-05	1	1	2	P35221	0	1524.66	High	High	5.535e-05	6.266e-07	3.48
FALSE	High	AAAGGLAMLTSMRPTLCSR	1xCarbamidomethyl [C17]	9.94859e-05	0.000107844	1	1	1	Q9H3U1	0	1963.99	High	High	0.0001061	0.000252	2.49
FALSE	High	AAAGGQGSAVAAEAEPGK		1.03748e-05	7.23431e-05	1	1	1	Q9GZT9	0	1541.76	High	High	7.988e-05	9.339e-05	2.49
FALSE	High	AAAGLGGGDSGDGTAR		7.3593e-05	7.23431e-05	1	1	1	Q96T51	0	1332.61	High	High	7.988e-05	0.0002187	2.84
FALSE	High	AAAGLLPGGK		0.000158452	0.000107844	1	1	1	Q5VSL9	0	854.509	High	High	0.0001061	0.0003166	2.36
FALSE	High	AAAHCAHVFTTVSQITAIEAQHLLK	1xCarbamidomethyl [C5]	2.20394e-05	7.23431e-05	1	1	1	P13807	0	2717.42	High	High	7.988e-05	0.000128	2.96
FALSE	High	AAAIGIDLGTTYSCVGVFQHGK	1xCarbamidomethyl [C14]	2.85653e-15	3.27667e-05	1	1	7	P0DMV9	0	2265.13	High	High	5.535e-05	2.142e-09	5.68
FALSE	High	AAALASGCTVEIK	1xCarbamidomethyl [C8]	2.63045e-05	7.23431e-05	1	1	3	Q8IYS1	0	1290.67	High	High	7.988e-05	0.000138	2.86
FALSE	High	AAALASLK		0.00212612	0.00025308	1	1	1	O15269	0	744.461	High	High	0.0002454	0.001607	1.93
FALSE	High	AAALATVNAWAEQTGMK		1.12174e-07	3.27667e-05	1	1	1	Q14008	0	1732.87	High	High	5.535e-05	1.159e-05	4.19
FALSE	High	AAALEAMK		0.00660631	0.000568077	1	1	1	P31948	0	804.428	High	High	0.0005827	0.004237	2.02
FALSE	High	AAALEFLNR		0.000471377	0.000196274	1	1	1	P31948	0	1004.55	High	High	0.0001808	0.0005695	2.61
FALSE	High	AAALEFLNRFEEAK		2.43746e-08	3.27667e-05	1	1	1	P31948	1	1608.84	High	High	5.535e-05	5.522e-06	3.83
FALSE	High	AAALPAKPPNLDAALALLR		1.06825e-06	3.27667e-05	1	1	1	Q96GI7	0	1886.12	High	High	5.535e-05	3.408e-05	2.55
FALSE	High	AAALQPLPATHAALYHGMALALLSR		0.000192907	0.000107844	1	1	1	Q9BWH6	0	2557.41	High	High	0.0001061	0.0003497	2.05
FALSE	High	AAANFFSASCVPCADQSSFPK	2xCarbamidomethyl [C10; C13]	2.997e-07	3.27667e-05	1	2	1	Q0IIK2	0	2262	High	High	5.535e-05	1.862e-05	3.08
FALSE	High	AAAPAPEEEMDECEQALAAEPK	1xCarbamidomethyl [C13]	9.86367e-11	3.27667e-05	1	1	1	P26641	0	2357.03	High	High	5.535e-05	3.718e-07	6.64
FALSE	High	AAAPAPVSEAVCR	1xCarbamidomethyl [C12]	2.49612e-05	7.23431e-05	1	1	1	P20810	0	1298.65	High	High	7.988e-05	0.0001349	2.77
FALSE	High	AAAPGVEDEPLLR		9.06863e-07	3.27667e-05	1	1	1	P31350	0	1337.71	High	High	5.535e-05	3.156e-05	2.74
FALSE	High	AAAPQAWAGPMEEPPQAQAPPR		2.80535e-09	3.27667e-05	1	1	2	Q16643	0	2271.1	High	High	5.535e-05	1.918e-06	4.52
FALSE	High	AAAQCYIDLIIK	1xCarbamidomethyl [C5]	4.52836e-07	3.27667e-05	1	1	2	P53618	0	1378.74	High	High	5.535e-05	2.27e-05	3.54
FALSE	High	AAAQLLQSQAQQSGAQQTK		1.1779e-08	3.27667e-05	1	1	1	Q9NVA2	0	1957.01	High	High	5.535e-05	3.866e-06	5.05
FALSE	High	AAAQQLGEVVK		1.27111e-05	7.23431e-05	1	1	1	O14981	0	1113.63	High	High	7.988e-05	0.0001014	2.73
FALSE	High	AAAQYYLGNFR		1.85873e-05	7.23431e-05	1	1	1	O95801	0	1273.63	High	High	7.988e-05	0.0001189	2.46
FALSE	High	AAASGQPRPEMQCPAEHEEDMYR	1xCarbamidomethyl [C13]	0.00692789	0.000593365	1	1	1	Q96BN8	0	2660.13	High	High	0.0006004	0.004402	1.45
FALSE	High	AAASVLTTSMVTMEPGYLFLGSR		7.18475e-08	3.27667e-05	1	1	2	Q10570	0	2402.21	High	High	5.535e-05	9.33e-06	3.73
FALSE	High	AAASVMCHIEPDDGDDFVR	1xCarbamidomethyl [C7]	1.00294e-09	3.27667e-05	1	1	2	Q5JUR7	0	2104.91	High	High	5.535e-05	1.156e-06	4.15
FALSE	High	AAASYALGR		0.000415969	0.000180053	1	1	1	O75155	0	879.468	High	High	0.0001629	0.0005302	2.97
FALSE	High	AAATIDSLASR		0.00461255	0.000364362	1	1	1	Q9NVC6	0	1075.57	High	High	0.0004021	0.003071	1.67
FALSE	High	AAATMATPLPGR		0.0815991	0.00441466	1	1	1	Q03252	0	1156.61	High	High	0.003777	0.0561	1.24
FALSE	High	AAATPESQEPQAK		2.39989e-05	7.23431e-05	1	1	2	P49006	0	1327.65	High	High	7.988e-05	0.0001325	3.89
FALSE	High	AAATTSQPVLTSQQIETIFFK		1.1779e-08	3.27667e-05	1	1	1	P11274	0	2281.21	High	High	5.535e-05	3.869e-06	4.55
FALSE	High	AAAVLPVLDLAQR		6.20637e-05	7.23431e-05	1	1	1	P19404	0	1336.79	High	High	7.988e-05	0.000202	2.24
FALSE	High	AAAVPVEFQEHHLSEVQNMASEEK		8.56527e-12	3.27667e-05	1	1	1	O43837	0	2680.27	High	High	5.535e-05	1.124e-07	3.13
FALSE	High	AAAYSAQVQPVDGATR		0.00151197	0.0002246	1	1	1	Q9H7E9	0	1604.8	High	High	0.0002216	0.001234	2.25
FALSE	High	AACFAIQK	1xCarbamidomethyl [C3]	0.00161628	0.0002246	1	1	1	O15269	0	908.466	High	High	0.0002216	0.001294	2.54
FALSE	High	AACLCFR	2xCarbamidomethyl [C3; C5]	0.0285018	0.00176784	3	5	1	O95989; Q8NFP7; Q9NZJ9	0	897.407	High	High	0.001595	0.01812	1.82
FALSE	High	AACNLLQR	1xCarbamidomethyl [C3]	0.00278092	0.000275397	1	1	1	Q01813	0	945.493	High	High	0.0003137	0.001988	2.59
FALSE	High	AACQEAQVFGNQLIPPNAQVK	1xCarbamidomethyl [C3]	2.64774e-05	7.23431e-05	1	1	2	Q53H12	0	2283.16	High	High	7.988e-05	0.0001383	3.23
FALSE	High	AACSAAAMEEDSEASSSR	1xCarbamidomethyl [C3]	3.96031e-06	3.27667e-05	1	1	1	Q05086	0	1829.73	High	High	5.535e-05	6.196e-05	2.38
FALSE	High	AADAEAEVASLNR		4.22846e-06	3.27667e-05	1	1	3	P06753	0	1316.64	High	High	5.535e-05	6.375e-05	3.34
FALSE	High	AADAEAEVASLNRR		0.0192319	0.00128411	1	1	1	P06753	1	1472.75	High	High	0.001188	0.01196	2.14
FALSE	High	AADCEVEQWDSDEPIPAK	1xCarbamidomethyl [C4]	5.9281e-05	7.23431e-05	1	1	1	Q9UBQ7	0	2059.89	High	High	7.988e-05	0.0001979	1.99
FALSE	High	AADDREEDGCSQAVPLVPLTEENEEAMENEQFQQLLR	1xCarbamidomethyl [C10]	1.59218e-08	3.27667e-05	1	1	1	Q9UNS1	1	4260.93	High	High	5.535e-05	4.481e-06	2.36
FALSE	High	AADEEAFEDNSEEYIR		5.47588e-07	3.27667e-05	1	1	1	P55060	0	1887.79	High	High	5.535e-05	2.48e-05	3.79
FALSE	High	AADFIDQALAQK		0.000163733	0.000107844	1	1	1	P51452	0	1290.67	High	High	0.0001061	0.0003212	2.2
FALSE	High	AADFQLHTHVNDGTEFGGSIYQK		1.37846e-08	3.27667e-05	1	1	1	Q9Y277	0	2535.19	High	High	5.535e-05	4.175e-06	3.94
FALSE	High	AADIDQEVK		0.000672977	0.000196274	1	1	1	Q86VP6	0	988.495	High	High	0.0001808	0.0007086	2.24
FALSE	High	AADLFESEGAK		2.07773e-05	7.23431e-05	1	1	1	Q9H0R6	0	1137.54	High	High	7.988e-05	0.0001247	3.04
FALSE	High	AADLLYAMCDR	1xCarbamidomethyl [C9]	1.64117e-05	7.23431e-05	1	1	1	O95782	0	1298.59	High	High	7.988e-05	0.000113	3.28
FALSE	High	AADLNGDLTATR		6.30582e-06	7.23431e-05	1	1	1	Q15293	0	1217.61	High	High	7.988e-05	7.573e-05	2.74
FALSE	High	AADPPAENSSAPEAEQGGAE		0.00374062	0.000304836	1	1	1	P67809	0	1897.8	High	High	0.000357	0.002558	3.19
FALSE	High	AADRLPNLSSPSAEGPPGPPSGPAPR		3.28303e-09	3.27667e-05	1	1	1	O60784	1	2495.26	High	High	5.535e-05	2.072e-06	3.94
FALSE	High	AADSQNSGEGNTGAAESSFSQEVSR		1.38595e-12	3.27667e-05	1	1	1	P12270	0	2486.07	High	High	5.535e-05	4.592e-08	6.36
FALSE	High	AAEAAASAYYNPGNPHNVYMPTSQPPPPPYYPPEDK		3.14348e-12	3.27667e-05	1	1	1	Q969T9	0	3901.78	High	High	5.535e-05	6.86e-08	4.57
FALSE	High	AAEAAINILK		0.000104156	0.000107844	1	1	1	O75569	0	1013.6	High	High	0.0001061	0.0002573	3.06
FALSE	High	AAEAHVDAHYYEQNEQPTGTCAACITGDNR	2xCarbamidomethyl [C21; C24]	6.30512e-16	3.27667e-05	1	1	1	P55263	0	3349.42	High	High	5.535e-05	1.433e-12	7.99
FALSE	High	AAECNIVVTQPR	1xCarbamidomethyl [C4]	0.00267098	0.000275397	1	1	1	Q08211	0	1357.69	High	High	0.0003137	0.001923	1.69
FALSE	High	AAEDDEDDDVDTK		0.000534223	0.000196274	1	1	1	P06454	0	1437.55	High	High	0.0001808	0.0006131	1.61
FALSE	High	AAEDLFVNIR		6.80273e-05	7.23431e-05	1	1	1	Q9Y2A7	0	1147.61	High	High	7.988e-05	0.0002104	2.3
FALSE	High	AAEEIGIK		0.00222823	0.00025308	1	1	3	P11586	0	830.462	High	High	0.0002698	0.001666	1.71
FALSE	High	AAEGVSAADMAK		2.94912e-06	3.27667e-05	1	1	2	Q9NW13	0	1120.53	High	High	5.535e-05	5.428e-05	2.87
FALSE	High	AAEISAMLK		0.00239885	0.000275397	1	1	2	Q99575	0	933.507	High	High	0.0002946	0.001769	1.1
FALSE	High	AAEIYGVTHTR		1.30417e-07	3.27667e-05	1	1	1	Q9HCS7	0	1217.63	High	High	5.535e-05	1.245e-05	2.95
FALSE	High	AAELALK		0.00366564	0.000275397	1	1	1	Q5VYK3	0	715.435	High	High	0.0003349	0.002506	2.04
FALSE	High	AAELEMELNEHSLVIDTLK		3.25e-10	3.27667e-05	1	1	1	Q9UHV9	0	2155.1	High	High	5.535e-05	6.668e-07	5.63
FALSE	High	AAELIANSLATAGDGLIELR		5.5284e-08	3.27667e-05	1	1	1	P35232	0	1998.09	High	High	5.535e-05	8.209e-06	4.35
FALSE	High	AAELLQDEYSGR		7.47683e-06	7.23431e-05	1	1	1	Q9BUK6	0	1351.65	High	High	7.988e-05	8.146e-05	2.81
FALSE	High	AAELVTQNCEAYEAHMR	1xCarbamidomethyl [C9]	2.06186e-09	3.27667e-05	1	1	1	Q96I15	0	1992.89	High	High	5.535e-05	1.65e-06	4.21
FALSE	High	AAEMEHLLER		1.70697e-05	7.23431e-05	1	1	1	Q86TM6	0	1198.59	High	High	7.988e-05	0.0001148	1.97
FALSE	High	AAEMLSQLDLFSR		2.16104e-05	7.23431e-05	1	1	2	P78318	0	1480.75	High	High	7.988e-05	0.0001267	2.39
FALSE	High	AAEMVPDLPSPPMEAPAPASNPSGR		3.30461e-09	3.27667e-05	1	1	1	Q6ZVM7	0	2489.18	High	High	5.535e-05	2.079e-06	3.85
FALSE	High	AAEPLLTLER		0.000912325	0.000196274	1	1	1	O60524	0	1112.63	High	High	0.000201	0.0008627	2.53
FALSE	High	AAEQAHLWAELVFLYDK		5.15942e-09	3.27667e-05	2	2	1	Q00610; P53675	0	2004.02	High	High	5.535e-05	2.584e-06	4.64
FALSE	High	AAESAEIEPR		0.000981337	0.000196274	1	1	1	Q9NS91	0	1072.53	High	High	0.000201	0.0009062	2.23
FALSE	High	AAESLADPTEYENLFPGLK		5.71562e-06	3.27667e-05	1	1	1	P35606	0	2065.01	High	High	5.535e-05	7.249e-05	3.61
FALSE	High	AAESVSKPDVSEEAPGPSK		9.42688e-09	3.27667e-05	1	1	1	Q9BY42	0	1884.92	High	High	5.535e-05	3.472e-06	2.61
FALSE	High	AAETIIDTK		0.000578203	0.000196274	1	1	3	Q9GZS1	0	961.52	High	High	0.0001808	0.0006448	2.21
FALSE	High	AAFAHFPELYDFALSNVAEVDTR		2.89713e-11	3.27667e-05	1	1	1	O60306	0	2583.25	High	High	5.535e-05	2.043e-07	3.83
FALSE	High	AAFALGGLGSGFASNR		5.86738e-06	7.23431e-05	1	1	1	P27708	0	1495.77	High	High	7.988e-05	7.338e-05	2.74
FALSE	High	AAFAPFGR		0.00102798	0.000196274	1	1	2	P31483	0	836.441	High	High	0.000201	0.0009347	1.88
FALSE	High	AAFDDAIAELDTLSEESYK		0.000218517	0.000107844	1	1	1	P62258	0	2087.97	High	High	0.0001061	0.0003728	1.99
FALSE	High	AAFENWEVEVTFR		3.10781e-06	3.27667e-05	1	1	1	P49257	0	1597.76	High	High	5.535e-05	5.55e-05	4.07
FALSE	High	AAFFAER		0.115941	0.00613006	1	1	1	P50851	0	811.41	High	High	0.005262	0.0801	1.39
FALSE	High	AAFGCFGNWLATVEQR	1xCarbamidomethyl [C5]	0.00114321	0.000196274	1	1	1	Q8IWA0	0	1826.86	High	High	0.000201	0.001008	2
FALSE	High	AAFGISDSYVDGSSFDPQR		0.00197514	0.00025308	1	1	1	Q9UQ35	0	2018.91	High	High	0.0002454	0.001515	0.94
FALSE	High	AAFGISDSYVDGSSFDPQRR		8.49354e-07	3.27667e-05	1	1	2	Q9UQ35	1	2175.01	High	High	5.535e-05	3.06e-05	1.99
FALSE	High	AAFGLSEAGFNTACVTK	1xCarbamidomethyl [C14]	8.95821e-05	0.000107844	1	1	1	P31040	0	1743.84	High	High	0.0001061	0.0002396	2.11
FALSE	High	AAFLNFFR		0.00152208	0.0002246	1	1	1	Q5JTZ9	0	985.525	High	High	0.0002216	0.001237	1.86
FALSE	High	AAFQLGSPWR		0.000241122	0.000145766	1	1	1	P05091	0	1132.59	High	High	0.0001361	0.0003935	2.17
FALSE	High	AAFQPEANPSHLTLNTALVESEDL		0.000163733	0.000107844	1	1	1	Q8WX93	0	2567.26	High	High	0.0001061	0.0003212	2.39
FALSE	High	AAFQSLLDAQADEAVLDHPDLK		3.59431e-13	3.27667e-05	1	1	2	Q9UBI1	0	2367.18	High	High	5.535e-05	2.374e-08	5.78
FALSE	High	AAFQYGIK		0.00384303	0.000304836	1	1	3	Q13123	0	897.483	High	High	0.000357	0.00261	1.71
FALSE	High	AAFVLPEFAR		0.00268899	0.000275397	1	1	1	P19623	0	1120.61	High	High	0.0003137	0.001942	2.44
FALSE	High	AAGALLNGPPQFSTAPEIK		4.17342e-06	3.27667e-05	1	1	1	O75175	0	1882.01	High	High	5.535e-05	6.34e-05	2.35
FALSE	High	AAGARPLTSPESLSR		6.72912e-08	3.27667e-05	1	1	1	P46379	0	1512.81	High	High	5.535e-05	9.053e-06	4
FALSE	High	AAGASDVVLYK		2.9212e-05	7.23431e-05	1	1	1	Q9NSD9	0	1093.59	High	High	7.988e-05	0.0001441	2.84
FALSE	High	AAGCDFTNVVK	1xCarbamidomethyl [C4]	7.02933e-05	7.23431e-05	1	1	1	P52758	0	1181.56	High	High	7.988e-05	0.0002141	1.61
FALSE	High	AAGDTTVIENSDVSPETESSEK		6.42384e-10	3.27667e-05	1	1	1	Q86UP2	0	2266.02	High	High	5.535e-05	9.319e-07	4.66
FALSE	High	AAGEVLEPANLLAEEK		0.150202	0.00797865	1	1	1	Q9Y5K8	0	1653.87	High	High	0.006859	0.1027	1.09
FALSE	High	AAGFNVLR		0.0135898	0.00091042	1	1	2	Q0VDF9	0	847.478	High	High	0.0008832	0.008411	2.16
FALSE	High	AAGGIELFVGGIGPDGHIAFNEPGSSLVSR		6.30512e-16	3.27667e-05	1	1	2	P46926	0	2924.49	High	High	5.535e-05	2.642e-10	5.74
FALSE	High	AAGIDEQENWHEGK		8.19063e-08	3.27667e-05	1	1	1	P28838	0	1583.71	High	High	5.535e-05	9.943e-06	4.23
FALSE	High	AAGIEIQK		0.00381716	0.000304836	1	1	1	Q99459	0	829.478	High	High	0.000357	0.002607	1.71
FALSE	High	AAGIIHLGATSCYVGDNTDLIILR	1xCarbamidomethyl [C12]	1.28958e-12	3.27667e-05	1	1	2	P30566	0	2543.33	High	High	5.535e-05	4.433e-08	5.02
FALSE	High	AAGLATMISTMRPDIDNMDEYVR		7.79569e-09	3.27667e-05	1	1	1	O75533	0	2570.2	High	High	5.535e-05	3.155e-06	4.26
FALSE	High	AAGLESAATIR		0.000157416	0.000107844	1	1	1	O95714	0	1059.58	High	High	0.0001061	0.0003157	2.26
FALSE	High	AAGLVSDLDADSGLTLSR		5.73286e-07	3.27667e-05	1	1	3	Q9BW92	0	1760.9	High	High	5.535e-05	2.541e-05	2.33
FALSE	High	AAGMNMEEEEELQQNLWGLK		4.69318e-08	3.27667e-05	1	1	2	Q13144	0	2320.06	High	High	5.535e-05	7.588e-06	3.52
FALSE	High	AAGNPGSLAAPIDHKPCSAPLEPK	1xCarbamidomethyl [C17]	2.4756e-11	3.27667e-05	1	1	2	Q14676	0	2398.22	High	High	5.535e-05	1.886e-07	3.42
FALSE	High	AAGPLLTDECR	1xCarbamidomethyl [C10]	6.55863e-06	7.23431e-05	1	1	1	Q9BQ69	0	1202.58	High	High	7.988e-05	7.704e-05	2.39
FALSE	High	AAGPLQVYK		0.0170149	0.00106752	1	1	1	O00628	0	946.536	High	High	0.001022	0.01059	1.69
FALSE	High	AAGSDGTELFDQVHR		1.86887e-09	3.27667e-05	1	1	2	Q7L1T6	0	1602.75	High	High	5.535e-05	1.57e-06	3.86
FALSE	High	AAGSGELGVTMK		1.99057e-06	3.27667e-05	1	1	1	O75369	0	1120.57	High	High	5.535e-05	4.547e-05	2.73
FALSE	High	AAGSPHLTLEFCNYPSSMR	1xCarbamidomethyl [C12]	9.70619e-10	3.27667e-05	1	1	1	Q96GM8	0	2137.98	High	High	5.535e-05	1.141e-06	3.95
FALSE	High	AAGSPSSSDQDEKLPGQDESTAGTSEQNDILK		2.84093e-15	3.27667e-05	1	1	1	Q9Y520	1	3262.48	High	High	5.535e-05	2.139e-09	5.12
FALSE	High	AAGTCGVLLR	1xCarbamidomethyl [C5]	0.00038949	0.000180053	1	1	1	Q5T653	0	1017.55	High	High	0.0001629	0.0005116	2.34
FALSE	High	AAGVVLEMIR		9.65344e-06	7.23431e-05	1	1	2	Q9Y230	0	1058.6	High	High	7.988e-05	9.066e-05	2.92
FALSE	High	AAGWSELSER		9.50249e-05	0.000107844	1	1	1	Q9H0N5	0	1105.53	High	High	0.0001061	0.0002461	1.39
FALSE	High	AAGYDLYSAYDYTIPPMEK		1.72948e-05	7.23431e-05	1	1	1	P33316	0	2167.99	High	High	7.988e-05	0.0001155	3.24
FALSE	High	AAGYNFYGTER		0.00455055	0.000364362	1	1	1	Q9H9Y6	0	1248.56	High	High	0.0004021	0.00303	1.21
FALSE	High	AAHASADLPEASSK		0.00301476	0.000275397	1	1	1	Q5JSZ5	0	1354.66	High	High	0.0003137	0.002132	2.56
FALSE	High	AAHEALGQFCCALHK	2xCarbamidomethyl [C10; C11]	0.000236421	0.000145766	1	1	1	Q8TEX9	0	1712.8	High	High	0.0001361	0.0003887	4.04
FALSE	High	AAHFFSTLK		0.000704826	0.000196274	1	1	2	Q53H12	0	1021.55	High	High	0.0001808	0.0007276	2.32
FALSE	High	AAHLCAEAALR	1xCarbamidomethyl [C5]	9.22073e-06	7.23431e-05	1	1	1	Q9UQ80	0	1182.6	High	High	7.988e-05	8.889e-05	2.22
FALSE	High	AAHSEGNTTAGLDMR		2.54133e-11	3.27667e-05	1	1	1	P78371	0	1530.7	High	High	5.535e-05	1.915e-07	3.29
FALSE	High	AAHSEGNTTAGLDMR	1xOxidation [M14]	0.0034265	0.000275397	1	1	1	P78371	0	1546.69	High	High	0.0003349	0.002367	2.57
FALSE	High	AAHVFFTDSCPDALFNELVK	1xCarbamidomethyl [C10]	2.07659e-07	3.27667e-05	1	1	1	P61764	0	2281.1	High	High	5.535e-05	1.56e-05	3.82
FALSE	High	AAHVLMPHESTVEHTHVDINEMESPLATR		3.69184e-11	3.27667e-05	1	1	1	P49902	0	3251.56	High	High	5.535e-05	2.3e-07	4.66
FALSE	High	AAIAFLHALWQDR		1.66192e-07	3.27667e-05	1	1	1	Q5SRE5	0	1511.81	High	High	5.535e-05	1.401e-05	2.81
FALSE	High	AAIAQALAGEVSVVPPSR		5.01095e-08	3.27667e-05	1	1	1	Q2TAY7	0	1735.97	High	High	5.535e-05	7.84e-06	3.41
FALSE	High	AAIDWFDGK		0.000282268	0.000145766	2	2	2	P35637; Q92804	0	1022.49	High	High	0.0001361	0.0004283	2.62
FALSE	High	AAIEAFNK		0.181901	0.00899075	1	1	1	Q9UHB9	0	863.462	High	High	0.007762	0.1233	1.27
FALSE	High	AAIIADSSTFR		0.0252329	0.00161831	1	1	1	O43432	0	1151.61	High	High	0.001441	0.01592	1.18
FALSE	High	AAIISAEGDSK		2.01077e-05	7.23431e-05	1	1	1	P35232	0	1061.55	High	High	7.988e-05	0.0001231	3.08
FALSE	High	AAILDLEK		0.00782918	0.000650979	1	1	1	Q15075	0	872.509	High	High	0.0006447	0.004956	2.03
FALSE	High	AAILETAPK		0.00329066	0.000275397	1	1	1	Q9P2E9	0	913.535	High	High	0.0003349	0.002296	2.4
FALSE	High	AAILQTEVDALR		0.00100772	0.000196274	1	2	1	Q8IUD2	0	1299.73	High	High	0.000201	0.000923	1.27
FALSE	High	AAIQSQLDGVR		0.000936833	0.000196274	1	1	2	O60645	0	1157.63	High	High	0.000201	0.000876	1.19
FALSE	High	AAISSGIEDPVPTLHLTER		9.41618e-13	3.27667e-05	1	1	2	O75175	0	2006.06	High	High	5.535e-05	3.81e-08	4.63
FALSE	High	AALADVLR		0.00966722	0.000697046	1	1	2	Q9HC35	0	828.494	High	High	0.0006768	0.006045	2.21
FALSE	High	AALAEITEMVAQLHGTMIK		3.29287e-10	3.27667e-05	1	1	1	Q9Y4F1	0	2027.07	High	High	5.535e-05	6.72e-07	3.33
FALSE	High	AALALQITNLLTR		0.153782	0.00809482	1	1	1	P54098	0	1397.85	High	High	0.006946	0.1054	0.96
FALSE	High	AALANLCIGDVITAIDGENTSNMTHLEAQNR	1xCarbamidomethyl [C7]	6.30512e-16	3.27667e-05	1	1	1	O00151	0	3312.59	High	High	5.535e-05	9.022e-12	7.05
FALSE	High	AALASAHQCHPLPR	1xCarbamidomethyl [C9]	1.05751e-07	3.27667e-05	1	1	1	Q9NWZ5	0	1528.78	High	High	5.535e-05	1.127e-05	4.17
FALSE	High	AALCAVHVIR	1xCarbamidomethyl [C4]	2.27734e-05	7.23431e-05	1	1	2	O43747	0	1109.62	High	High	7.988e-05	0.0001296	2.93
FALSE	High	AALDCSTSHLDEFYSDPHAVAGALK	1xCarbamidomethyl [C5]	4.87856e-10	3.27667e-05	1	1	1	Q68EM7	0	2675.24	High	High	5.535e-05	8.137e-07	3.03
FALSE	High	AALDEAQGVGLDSTGYYDQEIYGGSDSR		5.46967e-11	3.27667e-05	1	1	1	O75533	0	2937.3	High	High	5.535e-05	2.784e-07	4.98
FALSE	High	AALDSGAFQSVWVSTDHDEIENVAK		8.36397e-15	3.27667e-05	1	1	1	Q8NFW8	0	2689.27	High	High	5.535e-05	3.753e-09	6.48
FALSE	High	AALEALGSCLNNK	1xCarbamidomethyl [C9]	6.0458e-05	7.23431e-05	1	1	1	P34897	0	1360.69	High	High	7.988e-05	0.0001995	2.44
FALSE	High	AALEAVGGTVVLE		0.167842	0.00865593	1	1	1	P52815	0	1228.68	High	High	0.007365	0.114	2.27
FALSE	High	AALEEFSR		0.00171639	0.0002246	1	1	1	Q92922	0	922.463	High	High	0.0002216	0.001358	2.17
FALSE	High	AALEELQR		0.00756758	0.000622177	1	1	1	Q96CW5	0	929.505	High	High	0.0006226	0.004799	1.7
FALSE	High	AALEELVK		0.00181065	0.0002246	1	1	1	P12081	0	872.509	High	High	0.0002216	0.001411	1.73
FALSE	High	AALEEVYPDLTPEETR		4.36685e-08	3.27667e-05	1	1	1	Q9H0D6	0	1832.89	High	High	5.535e-05	7.318e-06	3.61
FALSE	High	AALEEVYPDLTPEETRR		1.98238e-09	3.27667e-05	1	1	1	Q9H0D6	1	1988.99	High	High	5.535e-05	1.616e-06	3.88
FALSE	High	AALEGTATYR		5.47978e-05	7.23431e-05	1	1	2	Q9NRV9	0	1052.54	High	High	7.988e-05	0.0001908	2.65
FALSE	High	AALEMQNYR		0.000559451	0.000196274	1	1	1	Q5PRF9	0	1095.53	High	High	0.0001808	0.0006307	2.41
FALSE	High	AALEQDLAFWYGPR		0.000228789	0.000145766	1	1	1	P09601	0	1636.81	High	High	0.0001361	0.0003828	2.41
FALSE	High	AALEQLLK		0.00293468	0.000275397	1	1	1	Q92797	0	885.54	High	High	0.0003137	0.002085	1.77
FALSE	High	AALETDENLLLCAPTGAGK	1xCarbamidomethyl [C12]	6.77335e-08	3.27667e-05	1	1	1	O75643	0	1943.97	High	High	5.535e-05	9.076e-06	4.47
FALSE	High	AALFALQNLFEEK		0.00425296	0.000334121	1	1	1	Q99707	0	1493.8	High	High	0.0003789	0.002857	2.2
FALSE	High	AALFLQTLK		0.000339267	0.000180053	1	1	1	Q12872	0	1004.61	High	High	0.0001629	0.0004732	2.17
FALSE	High	AALGPLVTGLYDVQAFK		6.4504e-07	3.27667e-05	1	1	1	P11172	0	1762.97	High	High	5.535e-05	2.686e-05	3.11
FALSE	High	AALHDPGFPSYCQSLK	1xCarbamidomethyl [C12]	0.000102129	0.000107844	1	1	1	Q9UIF9	0	1790.85	High	High	0.0001061	0.0002552	3.28
FALSE	High	AALHLYSNTLNFQISEVEPK		1.49121e-08	3.27667e-05	1	1	2	P41227	0	2274.18	High	High	5.535e-05	4.345e-06	3.04
FALSE	High	AALLDQIR		0.00651722	0.000568077	1	1	1	O00401	0	899.531	High	High	0.0005827	0.004182	2.28
FALSE	High	AALLELWELR		1.5676e-05	7.23431e-05	1	1	1	Q13813	0	1213.69	High	High	7.988e-05	0.0001107	2.99
FALSE	High	AALLELWELRR		2.23301e-05	7.23431e-05	1	1	1	Q13813	1	1369.8	High	High	7.988e-05	0.0001288	2.8
FALSE	High	AALLNFDEFAVSK		2.19612e-06	3.27667e-05	1	1	1	Q9Y613	0	1424.74	High	High	5.535e-05	4.748e-05	2.83
FALSE	High	AALLTER		0.0563548	0.00316228	1	1	1	Q9Y5B9	0	773.452	High	High	0.002731	0.03772	2.24
FALSE	High	AALMFANAEEEFFYEK		4.48528e-06	3.27667e-05	1	1	1	Q9P287	0	1909.87	High	High	5.535e-05	6.539e-05	3.5
FALSE	High	AALPSHVVTMLDNFPTNLHPMSQLSAAVTALNSESNFAR		3.77855e-10	3.27667e-05	1	1	1	O75390	0	4152.06	High	High	5.535e-05	7.186e-07	6.37
FALSE	High	AALQEELQLCK	1xCarbamidomethyl [C10]	0.000513514	0.000196274	1	1	1	P49327	0	1302.67	High	High	0.0001808	0.0005989	1.71
FALSE	High	AALQELLSK		0.000523766	0.000196274	1	1	1	P62851	0	972.572	High	High	0.0001808	0.0006067	2.66
FALSE	High	AALQSQAEALR		0.000173688	0.000107844	1	1	1	Q8WZA9	0	1157.63	High	High	0.0001061	0.000331	1.77
FALSE	High	AALRPTDVVLEVGPGTGNMTVK		5.45643e-08	3.27667e-05	1	1	1	Q9UNQ2	0	2225.2	High	High	5.535e-05	8.159e-06	4
FALSE	High	AALSALESFLK		8.74991e-06	7.23431e-05	1	1	1	P78527	0	1149.65	High	High	7.988e-05	8.69e-05	3.16
FALSE	High	AALSEEELEK		0.000137168	0.000107844	1	1	1	Q04637	0	1118.56	High	High	0.0001061	0.0002943	2.78
FALSE	High	AALSEEELERK		9.46556e-06	7.23431e-05	1	1	1	O43432	1	1274.66	High	High	7.988e-05	8.975e-05	2.58
FALSE	High	AALSGANVLTLIEK		1.29565e-07	3.27667e-05	1	1	1	Q07954	0	1399.82	High	High	5.535e-05	1.242e-05	3.84
FALSE	High	AALSLPAK		0.0177242	0.00112189	1	1	2	Q14978	0	770.477	High	High	0.001042	0.01097	2.14
FALSE	High	AALTIIR		0.0113064	0.000720124	1	1	1	O94832	0	757.493	High	High	0.0006939	0.006996	1.93
FALSE	High	AALVAGMYPNLVHVDRENLVLTGPK		0.0262794	0.00166438	1	1	1	Q9H6S0	1	2677.45	High	High	0.001496	0.01656	1.48
FALSE	High	AALVGGTTMIIGHVLPDK		0.000186683	0.000107844	1	1	1	Q9BPU6	0	1793	High	High	0.0001061	0.000344	1.83
FALSE	High	AAMDNSEIAGEK		2.58695e-06	3.27667e-05	1	1	2	Q16891	0	1235.56	High	High	5.535e-05	5.12e-05	2.99
FALSE	High	AAMDNSEIAGEKK		8.49354e-07	3.27667e-05	1	1	1	Q16891	1	1363.65	High	High	5.535e-05	3.059e-05	2.63
FALSE	High	AAMEALVVEVTK		0.000158452	0.000107844	1	1	1	Q08211	0	1260.69	High	High	0.0001061	0.0003161	2.35
FALSE	High	AAMFTAGSNFNHVVQNEK		2.50358e-06	3.27667e-05	1	1	1	O60725	0	1964.93	High	High	5.535e-05	5.046e-05	2.81
FALSE	High	AAMIWIVGEYAER		3.07841e-05	7.23431e-05	2	2	1	P63010; Q10567	0	1508.76	High	High	7.988e-05	0.0001477	4
FALSE	High	AANAAENDFSVSQAEMSSR		3.8974e-05	7.23431e-05	1	1	1	Q8NE71	0	1984.87	High	High	7.988e-05	0.0001638	2.06
FALSE	High	AANGVVLATEK		1.42087e-05	7.23431e-05	1	1	2	P25787	0	1072.6	High	High	7.988e-05	0.0001064	3.21
FALSE	High	AANLNSIIHR		0.00154252	0.0002246	1	1	1	P39880	0	1108.62	High	High	0.0002216	0.001253	2.31
FALSE	High	AANMPDSELFELISENR		0.00793635	0.000650979	1	1	1	Q07864	0	1935.91	High	High	0.0006447	0.005009	1.49
FALSE	High	AANNGALPPDLSYIVR		8.78381e-05	0.000107844	1	1	1	P08574	0	1670.89	High	High	0.0001061	0.0002371	1.26
FALSE	High	AANNIASLLTK		3.94881e-05	7.23431e-05	1	1	2	Q9BV44	0	1115.64	High	High	7.988e-05	0.0001645	2.44
FALSE	High	AANPVDFLSK		9.69117e-05	0.000107844	1	1	2	Q8IY81	0	1061.56	High	High	0.0001061	0.0002483	2.67
FALSE	High	AANSLEAFIFETQDK		3.2229e-05	7.23431e-05	1	1	1	Q9Y4L1	0	1683.82	High	High	7.988e-05	0.0001505	2.69
FALSE	High	AANVTLLTSLVEGEAVHLAR		7.22787e-10	3.27667e-05	1	3	1	P05549	0	2064.14	High	High	5.535e-05	9.857e-07	5.19
FALSE	High	AANWYER		0.0173659	0.00109411	1	1	1	O75489	0	909.421	High	High	0.001022	0.01078	1.9
FALSE	High	AAPCIYWLPLTDSQIVQK	1xCarbamidomethyl [C4]	1.43021e-05	7.23431e-05	1	1	2	Q9UKV3	0	2103.09	High	High	7.988e-05	0.0001066	3.83
FALSE	High	AAPDEDREPESAR		0.00279968	0.000275397	1	1	1	Q99856	1	1442.65	High	High	0.0003137	0.002007	1.7
FALSE	High	AAPDILIATPGR		2.19612e-06	3.27667e-05	1	1	2	Q96GQ7	0	1194.68	High	High	5.535e-05	4.746e-05	2.4
FALSE	High	AAPEASSPPASPLQHLLPGK		2.92657e-10	3.27667e-05	1	1	1	Q96TA1	0	1968.05	High	High	5.535e-05	6.331e-07	3.47
FALSE	High	AAPEEPQQRPPEAVAAAPAGTTSSR		2.18709e-09	3.27667e-05	1	1	1	Q96JP5	0	2489.24	High	High	5.535e-05	1.694e-06	2.56
FALSE	High	AAPEMVSLLK		0.00711869	0.000593365	1	1	1	Q92947	0	1058.59	High	High	0.0006004	0.004522	1.89
FALSE	High	AAPFSLEYR		0.00405642	0.000304836	1	1	1	Q15181	0	1053.54	High	High	0.000357	0.002745	2.13
FALSE	High	AAPGAEFAPNK		0.000142671	0.000107844	1	1	2	Q15233	0	1072.54	High	High	0.0001061	0.0002997	2.37
FALSE	High	AAPGAEFAPNKR		2.5366e-06	3.27667e-05	1	1	1	Q15233	1	1228.64	High	High	5.535e-05	5.067e-05	2.87
FALSE	High	AAPLDSIHSLAAYYIDCIR	1xCarbamidomethyl [C17]	6.67759e-12	3.27667e-05	1	1	2	P49327	0	2149.07	High	High	5.535e-05	9.943e-08	3.59
FALSE	High	AAPQPSVSCVYK	1xCarbamidomethyl [C9]	0.0142536	0.000936207	1	1	1	P38435	0	1306.65	High	High	0.0009024	0.008822	1.11
FALSE	High	AAPQSPSVPK		0.0462077	0.00277025	1	1	1	O75694	0	981.536	High	High	0.002395	0.03042	1.62
FALSE	High	AAPRPAPVAQPPAAAPPSAVGSSAAAPR		6.30512e-16	3.27667e-05	1	2	2	Q5T1J5	0	2533.36	High	High	5.535e-05	1.242e-10	4.57
FALSE	High	AAPSTAPAEATPPKPGEAEAPPK		7.56706e-10	3.27667e-05	1	1	1	O95817	0	2185.11	High	High	5.535e-05	1.009e-06	3.68
FALSE	High	AAPTPTPAPVPVPVPLPAPAPAPHGEAR		6.30512e-16	3.27667e-05	1	1	1	Q96T58	0	2675.47	High	High	5.535e-05	7.68e-10	4.94
FALSE	High	AAQAGPTQPGPPR		1.01371e-06	3.27667e-05	1	1	2	Q9BUL5	0	1247.65	High	High	5.535e-05	3.323e-05	2.95
FALSE	High	AAQAPDGASEPR		0.134135	0.00734236	1	1	1	P11274	0	1169.55	High	High	0.006312	0.09232	1.67
FALSE	High	AAQDFFSTCR	1xCarbamidomethyl [C9]	0.00013807	0.000107844	1	1	1	P06132	0	1202.53	High	High	0.0001061	0.0002954	2.71
FALSE	High	AAQDLCEEALR	1xCarbamidomethyl [C6]	7.55477e-05	7.23431e-05	1	1	2	O94906	0	1275.6	High	High	7.988e-05	0.0002209	2.97
FALSE	High	AAQEQVLNASR		0.00324661	0.000275397	1	1	1	Q99543	0	1186.62	High	High	0.0003349	0.002261	1.22
FALSE	High	AAQHDLPASEGEVWSMPVPVER		6.9078e-08	3.27667e-05	1	1	1	O75449	0	2405.16	High	High	5.535e-05	9.167e-06	3.27
FALSE	High	AAQIFITELTLR		0.169794	0.00872113	1	1	1	Q13952	0	1375.79	High	High	0.007435	0.1153	1
FALSE	High	AAQLGFK		0.0229476	0.00148799	1	1	1	P09622	0	734.42	High	High	0.001342	0.0144	2.22
FALSE	High	AAQLIGTCSQNVAAIQEQVLGLGALR	1xCarbamidomethyl [C8]	6.88715e-07	3.27667e-05	1	1	1	Q9NZL4	0	2681.44	High	High	5.535e-05	2.77e-05	2.93
FALSE	High	AAQPPAQPCQLCGR	2xCarbamidomethyl [C9; C12]	1.76186e-09	3.27667e-05	1	1	1	Q96B54	0	1553.73	High	High	5.535e-05	1.528e-06	2.84
FALSE	High	AAQQAASSSGQGQQAQTPTGK		0.000471377	0.000196274	1	1	1	P48729	0	2001.96	High	High	0.0001808	0.0005693	2.06
FALSE	High	AAQSALAAIFNLHLDQTPSR		5.63173e-12	3.27667e-05	1	1	1	P78563	0	2124.12	High	High	5.535e-05	9.13e-08	5.35
FALSE	High	AAQTAEDAMQIMEQMTK		0.000424261	0.000180053	1	1	2	P30622	0	1896.85	High	High	0.0001629	0.0005359	1.75
FALSE	High	AAQVMGPPDR		0.0111534	0.000720124	1	1	1	Q96I24	0	1041.51	High	High	0.0006939	0.006931	2.64
FALSE	High	AAQVMGPPDR	1xOxidation [M5]	0.0500391	0.00294341	1	1	1	Q96I24	0	1057.51	High	High	0.002567	0.03323	1.6
FALSE	High	AASAAFQENVGR		1.09662e-06	3.27667e-05	1	1	1	Q9BTW9	0	1220.6	High	High	5.535e-05	3.451e-05	3.08
FALSE	High	AASAFFTYVSLSQEGR		2.37441e-08	3.27667e-05	1	1	3	O00154	0	1733.85	High	High	5.535e-05	5.445e-06	3.97
FALSE	High	AASAIYSGYIFDYDYYRDDFYDR		7.4728e-08	3.27667e-05	1	1	1	Q9UKM9	1	2849.24	High	High	5.535e-05	9.506e-06	2.92
FALSE	High	AASAYAVGDVK		1.23015e-05	7.23431e-05	1	1	1	P13861	0	1051.54	High	High	7.988e-05	0.0001002	2.98
FALSE	High	AASDIAMTELPPTHPIR	1xOxidation [M7]	6.8383e-09	3.27667e-05	1	1	1	P62258	0	1835.93	High	High	5.535e-05	2.964e-06	3.79
FALSE	High	AASDIAMTELPPTHPIR		1.62865e-09	3.27667e-05	1	1	2	P62258	0	1819.94	High	High	5.535e-05	1.467e-06	3.25
FALSE	High	AASDLMSYCEQHAR	1xCarbamidomethyl [C9]	1.59786e-07	3.27667e-05	1	1	1	O60262	0	1638.7	High	High	5.535e-05	1.376e-05	4.7
FALSE	High	AASHLLSIHK		0.00344968	0.000275397	1	1	1	Q8TEQ6	0	1076.62	High	High	0.0003349	0.002379	1.79
FALSE	High	AASIFGGAKPVDTAAR		0.000447195	0.000196274	1	1	1	P23588	0	1531.82	High	High	0.0001808	0.0005534	2.53
FALSE	High	AASITSEVFNK		7.09506e-06	7.23431e-05	1	1	2	Q9Y5B9	0	1166.61	High	High	7.988e-05	7.962e-05	3.09
FALSE	High	AASLEYDYETIR		0.0123534	0.000832582	1	1	1	Q96N66	0	1430.68	High	High	0.0008255	0.007648	1.48
FALSE	High	AASLNYLNQPSAAPLQVSR		5.9627e-07	3.27667e-05	1	1	1	Q9NSK0	0	2000.06	High	High	5.535e-05	2.588e-05	2.76
FALSE	High	AASQPTSLAPEK		0.000172553	0.000107844	1	1	1	Q96N66	0	1199.63	High	High	0.0001061	0.0003305	2.34
FALSE	High	AASVFVLYATSCANNFAMK	1xCarbamidomethyl [C12]	7.72164e-08	3.27667e-05	1	1	1	Q9NRF9	0	2064.99	High	High	5.535e-05	9.671e-06	4.63
FALSE	High	AASVHTVGEDTEETPHR		2.71649e-07	3.27667e-05	1	1	1	Q99575	0	1835.85	High	High	5.535e-05	1.775e-05	3.19
FALSE	High	AATAAADFTAK		9.1007e-06	7.23431e-05	1	1	3	Q9Y3F4	0	1037.53	High	High	7.988e-05	8.83e-05	2.56
FALSE	High	AATCEGSESSGFGK	1xCarbamidomethyl [C4]	0.00025748	0.000145766	1	1	2	Q9UPN4	0	1387.58	High	High	0.0001361	0.000407	2.95
FALSE	High	AATDAQDANQCCTSCEDNAPATSYCVECSEPLCETCVEAHQR	7xCarbamidomethyl [C11; C12; C15; C25; C28; C33; C36]	6.30512e-16	3.27667e-05	1	1	1	Q13263	0	4865.88	High	High	5.535e-05	5.305e-11	6.53
FALSE	High	AATDGADTPFGR		0.00442907	0.000334121	1	1	1	Q8WUF5	0	1178.54	High	High	0.0003789	0.002965	2.11
FALSE	High	AATECMCNLAMSK	2xCarbamidomethyl [C5; C7]	2.3295e-06	3.27667e-05	1	1	1	Q9H3U1	0	1486.62	High	High	5.535e-05	4.875e-05	3.34
FALSE	High	AATFGLILDDVSLTHLTFGK		1.03885e-12	3.27667e-05	1	1	2	P35232	0	2119.14	High	High	5.535e-05	3.997e-08	5.39
FALSE	High	AATGEEVSAEDLGGADLHCR	1xCarbamidomethyl [C19]	6.10714e-15	3.27667e-05	1	1	1	Q9HCC0	0	2057.92	High	High	5.535e-05	3.219e-09	5.91
FALSE	High	AATIIEER		0.00356802	0.000275397	1	1	2	Q02952	0	902.494	High	High	0.0003349	0.002456	1.93
FALSE	High	AATITPFR		0.0163338	0.00104214	1	1	1	Q13423	0	876.494	High	High	0.0009838	0.01009	1.46
FALSE	High	AATIVATSEGSLWGLDR		5.51188e-07	3.27667e-05	1	1	1	P13861	0	1746.9	High	High	5.535e-05	2.493e-05	2.94
FALSE	High	AATLAQELEK		4.87007e-05	7.23431e-05	1	1	1	Q14683	0	1073.58	High	High	7.988e-05	0.0001808	2.82
FALSE	High	AATLEGWK		0.0229476	0.00148799	1	1	2	P57740	0	875.462	High	High	0.001323	0.01434	2.13
FALSE	High	AATMTAAGHHAEVVVDPEDER		8.46793e-06	7.23431e-05	1	1	1	Q13895	0	2206.02	High	High	7.988e-05	8.579e-05	3.57
FALSE	High	AATQFWR		0.0507063	0.00294341	1	1	1	P13667	0	879.447	High	High	0.002567	0.03355	2.07
FALSE	High	AATSPALFNR		0.000700185	0.000196274	1	1	2	Q14204	0	1047.56	High	High	0.0001808	0.0007246	2.22
FALSE	High	AATTVEHLAIQCHWSQRPAVIGDVLQVYSGSEGR	1xCarbamidomethyl [C12]	6.30512e-16	3.27667e-05	1	1	1	Q9BQ39	0	3735.87	High	High	5.535e-05	8.079e-10	4.3
FALSE	High	AAVATFLQSVQVPEFTPK		2.11781e-07	3.27667e-05	1	1	2	P22314	0	1933.04	High	High	5.535e-05	1.577e-05	5.18
FALSE	High	AAVAVVPLVSEDK		3.40635e-06	3.27667e-05	1	1	1	O75152	0	1297.74	High	High	5.535e-05	5.794e-05	3.47
FALSE	High	AAVDAGFVPNDMQVGQTGK		4.3538e-07	3.27667e-05	1	1	1	P13804	0	1904.92	High	High	5.535e-05	2.226e-05	4.36
FALSE	High	AAVEALQSQALHATSQQPLRK		1.60745e-09	3.27667e-05	1	1	1	Q92599	1	2247.22	High	High	5.535e-05	1.458e-06	5.87
FALSE	High	AAVEDSGTTVETIK		2.36023e-06	3.27667e-05	1	1	1	Q5VTR2	0	1420.72	High	High	5.535e-05	4.904e-05	3.05
FALSE	High	AAVEEGIVLGGGCALLR	1xCarbamidomethyl [C13]	9.99944e-09	3.27667e-05	1	1	3	P10809	0	1684.91	High	High	5.535e-05	3.564e-06	4.66
FALSE	High	AAVENLPTFLVELSR		7.55477e-05	7.23431e-05	1	1	3	Q14974	0	1658.91	High	High	7.988e-05	0.0002214	1.69
FALSE	High	AAVESLGFILFR		0.0396336	0.00242804	1	1	1	Q99460	0	1322.75	High	High	0.002137	0.0258	1.07
FALSE	High	AAVETLGVPCFLGGMAR	1xCarbamidomethyl [C10]	3.92302e-05	7.23431e-05	1	1	3	A1L0T0	0	1748.88	High	High	7.988e-05	0.0001643	2.32
FALSE	High	AAVEWFDGK		0.000259176	0.000145766	1	1	2	Q01844	0	1022.49	High	High	0.0001361	0.0004083	2.52
FALSE	High	AAVFEEIDTYER		3.90876e-06	3.27667e-05	1	1	1	Q96F86	0	1442.68	High	High	5.535e-05	6.153e-05	3.27
FALSE	High	AAVHGLSMQQEIGFQK		0.000853854	0.000196274	1	1	1	Q07864	0	1743.88	High	High	0.0001808	0.0008252	1.15
FALSE	High	AAVHTYGIASVPNQPLKK		0.000105531	0.000107844	1	1	1	Q9UHI6	1	1894.05	High	High	0.0001061	0.0002589	3.69
FALSE	High	AAVIGDVIR		0.00018066	0.000107844	1	1	2	Q9NR30	0	913.547	High	High	0.0001061	0.0003384	2.38
FALSE	High	AAVIGLTK		0.00354403	0.000275397	1	1	2	Q9BUT1	0	772.493	High	High	0.0003349	0.002444	1.78
FALSE	High	AAVIIMAVEK		0.0268186	0.00166438	1	1	1	O95071	0	1044.61	High	High	0.001496	0.01698	0.9
FALSE	High	AAVLFATDIAAR		0.00196196	0.00025308	1	1	1	Q13206	0	1218.68	High	High	0.0002454	0.001504	2.23
FALSE	High	AAVLLEQER		0.0237394	0.00151197	1	1	1	Q13435	0	1028.57	High	High	0.00136	0.01491	1.64
FALSE	High	AAVLYVMDLSEQCGHGLR	1xCarbamidomethyl [C13]	2.12295e-10	3.27667e-05	1	1	1	Q9BZE4	0	2018.98	High	High	5.535e-05	5.416e-07	4.9
FALSE	High	AAVMVYDDANK		2.24769e-05	7.23431e-05	1	1	1	Q8N8S7	0	1196.56	High	High	7.988e-05	0.0001291	2.68
FALSE	High	AAVPSGASTGIYEALELR		7.4728e-08	3.27667e-05	2	3	5	P09104; P06733	0	1804.94	High	High	5.535e-05	9.528e-06	4
FALSE	High	AAVSAFPTDSLER		0.000912325	0.000196274	1	1	1	O14654	0	1363.69	High	High	0.000201	0.0008604	3.03
FALSE	High	AAVSHWQQQSYLDSGIHSGATTTAPSLSGK		1.31443e-14	3.27667e-05	1	1	1	P35222	0	3085.5	High	High	5.535e-05	4.689e-09	5.42
FALSE	High	AAVVHHFESFPAGSTLIFYK		1.41931e-09	3.27667e-05	1	1	1	Q8NFQ8	0	2221.14	High	High	5.535e-05	1.375e-06	4.23
FALSE	High	AAVVTSPPPTTAPHK		7.60444e-05	7.23431e-05	1	1	3	P35611	0	1473.81	High	High	7.988e-05	0.0002217	3.52
FALSE	High	AAVWEITGAEFSK		1.7347e-06	3.27667e-05	1	1	1	P49916	0	1408.71	High	High	5.535e-05	4.257e-05	2.94
FALSE	High	AAVYVLIR		0.000876773	0.000196274	1	1	1	Q9BV44	0	904.561	High	High	0.000201	0.0008402	1.76
FALSE	High	AAWEAYLSR		0.000191646	0.000107844	1	1	1	P11172	0	1066.53	High	High	0.0001061	0.0003481	2.17
FALSE	High	AAWEVDSGR		0.0110777	0.000720124	1	1	2	P11310	0	990.464	High	High	0.0006939	0.006858	1.2
FALSE	High	AAWEVDSGRR		0.00329066	0.000275397	1	1	1	P11310	1	1146.57	High	High	0.0003349	0.002293	2.43
FALSE	High	AAWGALEK		0.034194	0.00215274	1	1	1	Q9NUW8	0	845.452	High	High	0.001889	0.02204	1.43
FALSE	High	AAYDIEVNTR		0.000170304	0.000107844	1	1	1	O75955	0	1151.57	High	High	0.0001061	0.0003278	2.43
FALSE	High	AAYEAELGDAR		7.04491e-08	3.27667e-05	1	1	2	P02545	0	1165.55	High	High	5.535e-05	9.262e-06	2.23
FALSE	High	AAYIYFTDFCPDNLFNK	1xCarbamidomethyl [C10]	6.00189e-07	3.27667e-05	1	1	2	O00186	0	2098.96	High	High	5.535e-05	2.595e-05	2.2
FALSE	High	AAYIYIR		0.00866993	0.000675808	1	1	1	P49821	0	869.488	High	High	0.0006628	0.005447	1.13
FALSE	High	AAYLNMSEDPSHPSMALNTR		6.68518e-08	3.27667e-05	1	1	1	Q14839	0	2205.01	High	High	5.535e-05	9.008e-06	3.8
FALSE	High	AAYLSDPR		0.0815991	0.00441466	1	1	1	P78527	0	892.452	High	High	0.003777	0.05614	1.01
FALSE	High	AAYNVTLLNFMDPQK		0.070369	0.00380128	1	1	1	Q9C0B1	0	1724.87	High	High	0.003293	0.04801	1.34
FALSE	High	AAYPDLENPPLLVTPSQQAK		7.28345e-06	7.23431e-05	1	1	1	P54136	0	2152.13	High	High	7.988e-05	8.041e-05	3.09
FALSE	High	AAYQVAALPK		6.3296e-05	7.23431e-05	1	1	2	P52758	0	1031.59	High	High	7.988e-05	0.0002036	1.61
FALSE	High	ACAAGTPAVIR	1xCarbamidomethyl [C2]	0.0110025	0.000720124	1	1	1	P51610	0	1086.57	High	High	0.0006939	0.006827	2.26
FALSE	High	ACADATLSQITNNIDPVGR	1xCarbamidomethyl [C2]	3.54094e-08	3.27667e-05	1	1	1	P62873	0	2015.98	High	High	5.535e-05	6.621e-06	4.15
FALSE	High	ACAELHQNVNVK	1xCarbamidomethyl [C2]	3.63698e-06	3.27667e-05	1	1	1	Q96QK1	0	1382.68	High	High	5.535e-05	5.962e-05	3.03
FALSE	High	ACALSIEESCRPGDKVPPIKPNAGEESVMNLDK	2xCarbamidomethyl [C2; C10]	6.38552e-08	3.27667e-05	1	1	1	P31040	1	3611.75	High	High	5.535e-05	8.816e-06	3.29
FALSE	High	ACCPLEGVRPSPQQTEYR	2xCarbamidomethyl [C2; C3]	4.51227e-08	3.27667e-05	1	1	1	Q8IZ69	0	2148	High	High	5.535e-05	7.458e-06	2.72
FALSE	High	ACDELELHQR	1xCarbamidomethyl [C2]	0.0880818	0.00460234	1	1	1	Q15326	0	1270.58	High	High	0.003975	0.061	1.04
FALSE	High	ACDFLLSR	1xCarbamidomethyl [C2]	0.00276228	0.000275397	1	1	1	P48449	0	981.482	High	High	0.0003137	0.001982	2.28
FALSE	High	ACDGNVDHAATHITNR	1xCarbamidomethyl [C2]	1.91849e-09	3.27667e-05	1	1	1	Q9Y5A7	0	1751.79	High	High	5.535e-05	1.593e-06	4.66
FALSE	High	ACDILAIDK	1xCarbamidomethyl [C2]	7.12207e-05	7.23431e-05	1	1	1	O00273	0	1018.52	High	High	7.988e-05	0.0002151	2.93
FALSE	High	ACDLGHIWACANASR	2xCarbamidomethyl [C2; C10]	1.72045e-12	3.27667e-05	1	1	1	Q96BR5	0	1701.76	High	High	5.535e-05	5.114e-08	4.6
FALSE	High	ACDSVTSNVLPLLLEQFHK	1xCarbamidomethyl [C2]	1.2128e-09	3.27667e-05	1	1	1	Q96T76	0	2171.12	High	High	5.535e-05	1.269e-06	3.7
FALSE	High	ACEAITVGK	1xCarbamidomethyl [C2]	0.00127153	0.000196274	1	1	2	P36915	0	948.482	High	High	0.000201	0.001087	2.52
FALSE	High	ACEFAGFQCQIQFGPHNEQK	2xCarbamidomethyl [C2; C9]	5.59178e-14	3.27667e-05	1	1	3	Q9Y490	0	2396.05	High	High	5.535e-05	9.539e-09	4.7
FALSE	High	ACELFLR	1xCarbamidomethyl [C2]	0.0294811	0.00179176	1	1	1	Q8IYI6	0	908.466	High	High	0.001613	0.01881	2.21
FALSE	High	ACELWEQILQDHPTDMLALK	1xCarbamidomethyl [C2]	4.33587e-10	3.27667e-05	1	1	1	Q5R3I4	0	2411.17	High	High	5.535e-05	7.671e-07	4.45
FALSE	High	ACESCYTTQSYQWYSWGPPNMQCR	3xCarbamidomethyl [C2; C5; C23]	1.01921e-10	3.27667e-05	1	1	1	Q13330	0	3060.22	High	High	5.535e-05	3.774e-07	2.39
FALSE	High	ACFCLLEGDK	2xCarbamidomethyl [C2; C4]	0.0155734	0.00101865	1	1	1	Q6PD62	0	1212.54	High	High	0.0009651	0.009662	0.68
FALSE	High	ACFLGATVK	1xCarbamidomethyl [C2]	0.00128857	0.000196274	1	1	2	Q9H9P8	0	966.508	High	High	0.000201	0.001097	1.9
FALSE	High	ACFLMAHNGWVMGDDPLR	1xCarbamidomethyl [C2]	4.24119e-07	3.27667e-05	1	1	1	P35573	0	2089.94	High	High	5.535e-05	2.197e-05	2.1
FALSE	High	ACFQVGTSEEMK	1xCarbamidomethyl [C2]	1.67375e-05	7.23431e-05	1	1	1	P35658	0	1386.6	High	High	7.988e-05	0.000114	2.81
FALSE	High	ACFSANGEEVLATSTHSK	1xCarbamidomethyl [C2]	2.84074e-11	3.27667e-05	1	1	1	Q9Y5J1	0	1908.88	High	High	5.535e-05	2.018e-07	4.5
FALSE	High	ACFTMDPK	1xCarbamidomethyl [C2]	0.00843722	0.000675808	1	1	1	P26640	0	969.417	High	High	0.0006628	0.005291	1.95
FALSE	High	ACFTQWLCHLHNEVNR	2xCarbamidomethyl [C2; C8]	0.0125229	0.000858305	1	1	1	P55789	0	2084.95	High	High	0.0008442	0.007752	1.43
FALSE	High	ACFYNLDK	1xCarbamidomethyl [C2]	0.00194888	0.00025308	1	1	1	Q96I25	0	1030.47	High	High	0.0002454	0.0015	1.39
FALSE	High	ACGDSTLTQITAGLDPVGR	1xCarbamidomethyl [C2]	1.54549e-09	3.27667e-05	1	1	1	P62879	0	1931.95	High	High	5.535e-05	1.432e-06	4.25
FALSE	High	ACGLIIFR	1xCarbamidomethyl [C2]	0.00669662	0.000593365	1	1	1	P50583	0	949.529	High	High	0.0006004	0.004289	2.49
FALSE	High	ACGLNFADLMAR	1xCarbamidomethyl [C2]	1.37924e-06	3.27667e-05	1	1	3	Q99536	0	1338.63	High	High	5.535e-05	3.839e-05	3.25
FALSE	High	ACGNFGIPCELR	2xCarbamidomethyl [C2; C9]	7.85137e-07	3.27667e-05	1	1	2	P22234	0	1393.64	High	High	5.535e-05	2.945e-05	3.33
FALSE	High	ACGNMFGLMHGTCPETSGGLLICLPR	3xCarbamidomethyl [C2; C13; C23]	2.15739e-11	3.27667e-05	1	1	1	P49903	0	2849.3	High	High	5.535e-05	1.766e-07	4.96
FALSE	High	ACGQIFCGK	2xCarbamidomethyl [C2; C7]	0.000274951	0.000145766	1	1	1	O14964	0	1040.47	High	High	0.0001361	0.0004214	2.71
FALSE	High	ACGVSRPVIACSVTIK	2xCarbamidomethyl [C2; C11]	8.57501e-08	3.27667e-05	1	1	2	P55769	0	1717.91	High	High	5.535e-05	1.016e-05	3.99
FALSE	High	ACIPVGLLGK	1xCarbamidomethyl [C2]	0.0042243	0.000334121	1	1	2	Q96GQ7	0	1027.6	High	High	0.0003789	0.002834	2.28
FALSE	High	ACISPKPQKPWDK	1xCarbamidomethyl [C2]	0.0886423	0.00465195	1	1	1	P07948	0	1554.81	High	High	0.003975	0.06111	1.03
FALSE	High	ACLDHLAPDSK	1xCarbamidomethyl [C2]	0.00218387	0.00025308	1	1	1	Q86VI3	0	1226.58	High	High	0.0002698	0.001636	2.09
FALSE	High	ACLEGSINEHSAHCPHTPEFSVTGGTEEK	2xCarbamidomethyl [C2; C14]	8.97233e-10	3.27667e-05	1	1	1	Q86UA6	0	3181.39	High	High	5.535e-05	1.096e-06	3.48
FALSE	High	ACLLCSLVK	2xCarbamidomethyl [C2; C5]	0.00194888	0.00025308	1	1	2	P63272	0	1063.56	High	High	0.0002454	0.001497	2.03
FALSE	High	ACLVHNELLEK	1xCarbamidomethyl [C2]	5.75319e-06	3.27667e-05	1	1	1	Q9UK61	0	1325.69	High	High	5.535e-05	7.271e-05	2.57
FALSE	High	ACLYAGVK	1xCarbamidomethyl [C2]	0.00231972	0.00025308	1	1	1	P15104	0	881.455	High	High	0.0002698	0.00172	1.87
FALSE	High	ACMLTTATAHDGDVNVISWSR	1xCarbamidomethyl [C2]; 1xOxidation [M3]	4.01255e-06	3.27667e-05	1	1	1	Q9BQ67	0	2321.06	High	High	5.535e-05	6.225e-05	1.69
FALSE	High	ACMLTTATAHDGDVNVISWSR	1xCarbamidomethyl [C2]	4.2618e-13	3.27667e-05	1	1	2	Q9BQ67	0	2305.07	High	High	5.535e-05	2.578e-08	5.33
FALSE	High	ACNDATLVQITSNMDSVGR	1xCarbamidomethyl [C2]	1.92063e-05	7.23431e-05	1	1	1	Q9HAV0	0	2051.95	High	High	7.988e-05	0.0001208	2.86
FALSE	High	ACNQLGQFLQHR	1xCarbamidomethyl [C2]	0.000371969	0.000180053	2	2	1	O95782; O94973	0	1471.72	High	High	0.0001629	0.0004972	1.18
FALSE	High	ACPPGTAACLVR	2xCarbamidomethyl [C2; C9]	0.0279296	0.0016897	1	1	1	P11717	0	1272.62	High	High	0.001514	0.01764	1.19
FALSE	High	ACPRPEGLNFQDLK	1xCarbamidomethyl [C2]	8.38298e-07	3.27667e-05	1	1	2	P15927	0	1644.82	High	High	5.535e-05	3.035e-05	3.09
FALSE	High	ACQALGAMLSK	1xCarbamidomethyl [C2]	3.33024e-05	7.23431e-05	1	1	1	Q8IXH7	0	1149.58	High	High	7.988e-05	0.0001528	2.68
FALSE	High	ACQLSVVVDDKK	1xCarbamidomethyl [C2]	0.0726827	0.00392388	1	1	1	P26358	1	1361.71	High	High	0.003387	0.04958	1.24
FALSE	High	ACQSIYPLHDVFVR	1xCarbamidomethyl [C2]	5.72961e-09	3.27667e-05	1	1	2	P61247	0	1704.85	High	High	5.535e-05	2.717e-06	2.59
FALSE	High	ACTAQSLGNLLDMMYR	1xCarbamidomethyl [C2]	0.00228881	0.00025308	1	1	1	Q16854	0	1843.85	High	High	0.0002698	0.0017	1.23
FALSE	High	ACTILLR	1xCarbamidomethyl [C2]	0.0736275	0.00399817	1	1	1	P49368	0	846.487	High	High	0.003442	0.0503	2.07
FALSE	High	ACTQLVDNLVEHILK	1xCarbamidomethyl [C2]	7.18475e-08	3.27667e-05	1	1	1	Q6KC79	0	1752.93	High	High	5.535e-05	9.323e-06	2.7
FALSE	High	ACVFCLVAVHAVIGDELKPHLSQLTGSK	2xCarbamidomethyl [C2; C5]	0.000262601	0.000145766	1	1	1	O75122	0	3049.6	High	High	0.0001361	0.0004108	2.13
FALSE	High	ACVMMQGR	1xCarbamidomethyl [C2]	0.00389529	0.000304836	1	1	2	P00491	0	952.416	High	High	0.000357	0.002653	2.46
FALSE	High	ACVMMQGR	1xCarbamidomethyl [C2]; 1xOxidation [M4]	0.00731479	0.000593365	1	1	1	P00491	0	968.411	High	High	0.0006004	0.00464	1.96
FALSE	High	ACVNGIAWAPHSSCHICTAADDHQALIWDIQQMPR	3xCarbamidomethyl [C2; C14; C17]	1.07203e-05	7.23431e-05	1	1	1	P61962	0	4029.84	High	High	7.988e-05	9.456e-05	2.75
FALSE	High	ACVQVLDPK	1xCarbamidomethyl [C2]	0.000520326	0.000196274	1	1	1	Q9BWS9	0	1029.54	High	High	0.0001808	0.0006053	2.39
FALSE	High	ACYALENFVENLGPK	1xCarbamidomethyl [C2]	1.15563e-06	3.27667e-05	1	1	1	Q8TEX9	0	1724.83	High	High	5.535e-05	3.529e-05	3.13
FALSE	High	ACYGVLR	1xCarbamidomethyl [C2]	0.0145479	0.000936207	1	1	2	P23396	0	838.424	High	High	0.0009024	0.008991	1.31
FALSE	High	ACYLSINPQKDETLETEK	1xCarbamidomethyl [C2]	2.09024e-07	3.27667e-05	1	1	1	P61163	1	2139.03	High	High	5.535e-05	1.566e-05	3.31
FALSE	High	ADAAEFWR		0.00947181	0.000697046	2	2	1	Q13191; P22681	0	965.448	High	High	0.0006768	0.005904	1.13
FALSE	High	ADAASSLTVDVTPPTAK		1.75758e-06	3.27667e-05	1	1	1	Q9H8Y8	0	1643.85	High	High	5.535e-05	4.284e-05	2.61
FALSE	High	ADAECYTAMK	1xCarbamidomethyl [C5]	0.000552123	0.000196274	1	1	1	O94905	0	1159.48	High	High	0.0001808	0.000626	0.6
FALSE	High	ADAEGESDLENSR		0.000233338	0.000145766	1	1	1	Q9Y490	0	1392.59	High	High	0.0001361	0.0003858	2.32
FALSE	High	ADAEGESDLENSRK		1.01371e-06	3.27667e-05	1	1	1	Q9Y490	1	1520.68	High	High	5.535e-05	3.324e-05	4.27
FALSE	High	ADAGHAGVSANMMK		0.0681232	0.00370335	1	1	1	Q9Y657	0	1359.61	High	High	0.00322	0.04625	1.53
FALSE	High	ADAIYNMIGYPNFIMDPK		9.37875e-05	0.000107844	1	1	1	P42892	0	2072.98	High	High	0.0001061	0.0002445	1.68
FALSE	High	ADALQAGASQFETSAAK		1.03016e-07	3.27667e-05	2	2	2	Q15836; P63027	0	1665.81	High	High	5.535e-05	1.114e-05	4.11
FALSE	High	ADALQLSVEEFVER		3.23241e-06	3.27667e-05	1	1	1	Q6NYC1	0	1605.81	High	High	5.535e-05	5.656e-05	3.87
FALSE	High	ADALYPVVSAASICAK	1xCarbamidomethyl [C14]	2.77871e-08	3.27667e-05	1	1	1	O75792	0	1635.84	High	High	5.535e-05	5.885e-06	3.21
FALSE	High	ADAPVALVVHMAPASVLVDSR		8.81905e-13	3.27667e-05	1	1	1	Q9BQ52	0	2118.14	High	High	5.535e-05	3.683e-08	5.31
FALSE	High	ADATNVNNWHWTER		1.51002e-10	3.27667e-05	1	1	2	O95433	0	1713.77	High	High	5.535e-05	4.576e-07	5.11
FALSE	High	ADATSSQDSELER		2.26246e-05	7.23431e-05	1	1	1	Q99504	0	1408.62	High	High	7.988e-05	0.0001294	2.01
FALSE	High	ADAVQDSEMVELVELEIR		3.18856e-08	3.27667e-05	1	1	1	P49411	0	2046.01	High	High	5.535e-05	6.295e-06	5.05
FALSE	High	ADCILYYGFGDIFR	1xCarbamidomethyl [C3]	3.79657e-05	7.23431e-05	1	1	1	P46063	0	1709.8	High	High	7.988e-05	0.0001618	2.41
FALSE	High	ADCPPGNPAPTSNHGPDATEAEEDFVDPWTVQTSSAK	1xCarbamidomethyl [C3]	5.86418e-08	3.27667e-05	1	1	1	P23381	0	3895.7	High	High	5.535e-05	8.47e-06	1.85
FALSE	High	ADCPTMEAQTTLTTNDIVISK	1xCarbamidomethyl [C3]	5.63813e-08	3.27667e-05	1	1	1	Q13123	0	2309.1	High	High	5.535e-05	8.287e-06	4.38
FALSE	High	ADCTITMADSDFLALMTGK	1xCarbamidomethyl [C3]	1.28719e-07	3.27667e-05	1	1	1	P22307	0	2060.93	High	High	5.535e-05	1.239e-05	3.85
FALSE	High	ADDADEFGYSR		1.15563e-06	3.27667e-05	1	1	1	Q7KZF4	0	1245.5	High	High	5.535e-05	3.535e-05	2.94
FALSE	High	ADDGRPFPQVIK		0.00105564	0.000196274	1	1	1	P04075	0	1342.71	High	High	0.000201	0.0009537	2.73
FALSE	High	ADDLEPIMELGR		1.42087e-05	7.23431e-05	1	1	1	P52564	0	1358.66	High	High	7.988e-05	0.0001065	3
FALSE	High	ADDPTMGEGPDK		6.4928e-07	3.27667e-05	1	1	1	P61764	0	1232.51	High	High	5.535e-05	2.695e-05	3.25
FALSE	High	ADDTSAATIEK		0.00507111	0.00042251	1	1	1	Q9Y2W2	0	1121.53	High	High	0.0004463	0.003328	1.66
FALSE	High	ADDYIEITGAGGKK		0.000859526	0.000196274	1	1	1	Q9Y3Z3	1	1437.72	High	High	0.0001808	0.0008275	2.47
FALSE	High	ADEASELACPTPK	1xCarbamidomethyl [C9]	0.016223	0.00104214	1	1	1	P49327	0	1388.64	High	High	0.0009838	0.01004	1.22
FALSE	High	ADEDPALFQSVK		3.28688e-05	7.23431e-05	1	1	1	P48739	0	1319.65	High	High	7.988e-05	0.0001517	2.27
FALSE	High	ADEDPIMGFHQMFLLK		2.43746e-08	3.27667e-05	1	1	2	P61970	0	1891.91	High	High	5.535e-05	5.514e-06	3.95
FALSE	High	ADEDPIMGFHQMFLLK	1xOxidation [M]	1.3661e-05	7.23431e-05	1	1	2	P61970	0	1907.9	High	High	7.988e-05	0.0001046	2.35
FALSE	High	ADEGISFR		0.0105619	0.000720124	1	1	2	Q06830	0	894.432	High	High	0.0006939	0.006568	2.07
FALSE	High	ADEHVIDQGDDGDNFYVIER		7.74038e-11	3.27667e-05	1	1	1	P13861	0	2307.02	High	High	5.535e-05	3.304e-07	6.22
FALSE	High	ADEIEMIMTDLER		0.00333532	0.000275397	2	2	1	Q13948; P39880	0	1565.72	High	High	0.0003349	0.002319	1.84
FALSE	High	ADEPIADYAAMDDVMQVCMPEEGFK	1xCarbamidomethyl [C18]	0.000386937	0.000180053	1	1	1	Q86UV5	0	2832.19	High	High	0.0001629	0.0005093	1.88
FALSE	High	ADEVVAPGQEK		0.0304933	0.00184264	1	1	1	Q8IY37	0	1142.57	High	High	0.001651	0.01944	2.03
FALSE	High	ADEVVWVR		0.000924497	0.000196274	1	1	2	P14868	0	973.51	High	High	0.000201	0.0008681	2.32
FALSE	High	ADEWLMK		0.00604845	0.000510709	2	2	2	P35580; P35579	0	892.423	High	High	0.0005386	0.003906	2.29
FALSE	High	ADFAQACQDAGVR	1xCarbamidomethyl [C7]	2.34481e-06	3.27667e-05	1	1	1	P11498	0	1408.63	High	High	5.535e-05	4.891e-05	3.73
FALSE	High	ADFCIIHYAGK	1xCarbamidomethyl [C4]	2.05685e-06	3.27667e-05	2	2	2	P35580; P35579	0	1294.62	High	High	5.535e-05	4.602e-05	2.68
FALSE	High	ADFDNTVAIHPTSSEELVTLR		4.95772e-11	3.27667e-05	1	1	1	P00390	0	2315.15	High	High	5.535e-05	2.65e-07	4.61
FALSE	High	ADFFEDENGQR		2.27734e-05	7.23431e-05	1	1	1	O95573	0	1327.55	High	High	7.988e-05	0.0001296	2.65
FALSE	High	ADFHVGAHVNTFWR		8.16153e-09	3.27667e-05	1	1	2	Q10570	0	1656.8	High	High	5.535e-05	3.232e-06	3.59
FALSE	High	ADFPAGIPECGTDALR	1xCarbamidomethyl [C10]	2.95973e-05	7.23431e-05	1	1	1	P26640	0	1689.79	High	High	7.988e-05	0.000145	2.2
FALSE	High	ADFQGISPER		0.000259176	0.000145766	1	1	1	P61803	0	1119.54	High	High	0.0001361	0.0004087	1.57
FALSE	High	ADFSPFGNSQGPSR		8.84156e-05	0.000107844	1	1	1	Q9H2M9	0	1466.67	High	High	0.0001061	0.0002382	2.13
FALSE	High	ADFYCAEVAR	1xCarbamidomethyl [C5]	0.000480781	0.000196274	1	1	1	Q96F63	0	1201.53	High	High	0.0001808	0.0005773	1.93
FALSE	High	ADGATSDDLDLHDDR		6.57098e-11	3.27667e-05	1	1	1	Q07157	0	1615.68	High	High	5.535e-05	3.046e-07	4.79
FALSE	High	ADGIVPETWIDGPK		0.0760389	0.00409458	1	1	1	Q96A35	0	1497.76	High	High	0.003517	0.05201	1.1
FALSE	High	ADGPPGPHDGGDRPSAEAR		3.70712e-08	3.27667e-05	1	1	3	Q4KMP7	0	1858.84	High	High	5.535e-05	6.773e-06	3.29
FALSE	High	ADGSSLPEWVTDNAGTLHFAR		0.00309706	0.000275397	1	1	1	Q13308	0	2244.07	High	High	0.0003137	0.002174	1.57
FALSE	High	ADGVPVYLK		0.00202874	0.00025308	1	1	1	O14548	0	961.535	High	High	0.0002454	0.001547	1.79
FALSE	High	ADGYEPPVQESV		0.000208708	0.000107844	1	1	2	P61247	0	1290.58	High	High	0.0001061	0.0003642	2.36
FALSE	High	ADGYPIWSR		0.00194888	0.00025308	1	1	3	Q9NYB0	0	1064.52	High	High	0.0002454	0.001498	1.11
FALSE	High	ADGYVLEGK		0.000609534	0.000196274	1	1	1	P62241	0	951.478	High	High	0.0001808	0.0006653	2.56
FALSE	High	ADHDFVVQEDFMK		1.55653e-07	3.27667e-05	1	1	1	P62333	0	1580.7	High	High	5.535e-05	1.36e-05	3.67
FALSE	High	ADHPPAEVTSHAASGAK		1.44908e-05	7.23431e-05	1	1	3	Q9UHB6	0	1645.79	High	High	7.988e-05	0.0001072	3.14
FALSE	High	ADHWMLYECESPWAGGSR	1xCarbamidomethyl [C9]	0.000284128	0.000145766	1	1	2	O14734	0	2151.9	High	High	0.0001361	0.0004299	1.83
FALSE	High	ADIDVSGPK		0.00103483	0.000196274	1	1	2	Q09666	0	901.463	High	High	0.000201	0.0009409	1.16
FALSE	High	ADIEISGPK		0.006881	0.000593365	1	1	1	Q09666	0	929.494	High	High	0.0006004	0.004393	1.1
FALSE	High	ADIEMPFDPSK		3.33024e-05	7.23431e-05	1	1	2	O75369	0	1249.58	High	High	7.988e-05	0.0001528	2.68
FALSE	High	ADIEVACYGYEGIDAVK	1xCarbamidomethyl [C7]	1.08173e-08	3.27667e-05	1	1	2	P05198	0	1872.87	High	High	5.535e-05	3.714e-06	2.44
FALSE	High	ADIFMFDEPSSYLDVK		2.7621e-06	3.27667e-05	1	1	1	P61221	0	1876.87	High	High	5.535e-05	5.262e-05	3.3
FALSE	High	ADIFVDPVLHTACALDIK	1xCarbamidomethyl [C13]	1.44397e-06	3.27667e-05	1	1	1	Q92896	0	1998.04	High	High	5.535e-05	3.918e-05	3.41
FALSE	High	ADIIHACDIVEDAAIAYGYNNIQMTLPK	1xCarbamidomethyl [C7]	3.92395e-15	3.27667e-05	1	1	1	Q9NSD9	0	3119.52	High	High	5.535e-05	2.583e-09	6.11
FALSE	High	ADIIYPGHGPVIHNAEAK		2.3282e-08	3.27667e-05	1	1	1	Q53H82	0	1901.99	High	High	5.535e-05	5.392e-06	4.25
FALSE	High	ADILQVGLR		0.000704826	0.000196274	1	1	1	Q9H074	0	984.584	High	High	0.0001808	0.0007283	2.65
FALSE	High	ADKPHQDCHFTIR	1xCarbamidomethyl [C8]	2.06068e-11	3.27667e-05	1	1	1	Q99797	0	1624.76	High	High	5.535e-05	1.727e-07	3.92
FALSE	High	ADLAAVEAK		0.000227292	0.000145766	1	1	2	Q14204	0	887.483	High	High	0.0001361	0.0003803	1.57
FALSE	High	ADLAEEYSK		0.000111943	0.000107844	1	1	1	P68036	0	1025.48	High	High	0.0001061	0.0002669	2.31
FALSE	High	ADLATAPPHVTVVR		0.044994	0.00267272	1	1	1	Q8N1G4	0	1446.81	High	High	0.002321	0.02952	1.01
FALSE	High	ADLEEVQSALYNK		2.38422e-05	7.23431e-05	1	1	1	Q9NS87	0	1479.73	High	High	7.988e-05	0.0001322	2.54
FALSE	High	ADLELPWRPLYDMVER		4.51476e-06	3.27667e-05	1	1	2	Q14997	0	2003.01	High	High	5.535e-05	6.555e-05	2.66
FALSE	High	ADLESESFRPNLSDPSELLLPDQIEK		1.95795e-15	3.27667e-05	1	1	1	Q8N573	0	2942.46	High	High	5.535e-05	1.718e-09	4.9
FALSE	High	ADLESLLQTPGGKPR		3.82153e-05	7.23431e-05	1	1	1	Q86XI2	0	1581.86	High	High	7.988e-05	0.0001623	2.66
FALSE	High	ADLFPILMR		0.000523766	0.000196274	1	1	1	O75691	0	1075.6	High	High	0.0001808	0.0006063	2.19
FALSE	High	ADLHDEEDEQDILLAQDLEDMWEQK		1.04881e-13	3.27667e-05	1	1	1	Q9H2W6	0	3028.34	High	High	5.535e-05	1.296e-08	5.31
FALSE	High	ADLHGAIISVTK		1.70605e-07	3.27667e-05	1	1	2	O95707	0	1224.69	High	High	5.535e-05	1.42e-05	2.24
FALSE	High	ADLIAYLK		0.00228881	0.00025308	1	1	1	P99999	0	906.529	High	High	0.0002698	0.001698	2.29
FALSE	High	ADLINNLGTIAK		3.29474e-08	3.27667e-05	2	4	4	P07900; P08238	0	1242.71	High	High	5.535e-05	6.393e-06	3.34
FALSE	High	ADLIPLLLK		0.0760389	0.00409458	1	1	1	Q96NW4	0	995.65	High	High	0.003535	0.05214	1.08
FALSE	High	ADLIPYQDSPEGPDHSSASSGVPNPPK		4.58548e-09	3.27667e-05	1	1	1	Q8WUA4	0	2762.29	High	High	5.535e-05	2.436e-06	2.69
FALSE	High	ADLIVTTPEK		0.000981337	0.000196274	1	1	1	Q8N3C0	0	1086.6	High	High	0.000201	0.0009037	2.58
FALSE	High	ADLLLLENK		0.0385861	0.00240372	1	1	1	P0C221	0	1028.6	High	High	0.002119	0.02509	1.63
FALSE	High	ADLLLSTQPGR		5.96708e-05	7.23431e-05	1	1	1	P08195	0	1170.65	High	High	7.988e-05	0.0001982	2.99
FALSE	High	ADLLLSTQPGREEGSPLELER		6.50857e-10	3.27667e-05	1	1	1	P08195	1	2310.19	High	High	5.535e-05	9.371e-07	4.13
FALSE	High	ADLNQGIGEPQSPSRR		0.00293468	0.000275397	1	1	2	Q96C19	1	1724.87	High	High	0.0003137	0.002087	2.54
FALSE	High	ADLQNHLDTAQNALQDK		2.40436e-10	3.27667e-05	1	1	1	Q15075	0	1894.93	High	High	5.535e-05	5.757e-07	5.94
FALSE	High	ADLSGITK		0.0487296	0.00289704	1	1	1	P34955	0	804.446	High	High	0.002512	0.03222	2.02
FALSE	High	ADLTEYLSTHYK		3.23241e-06	3.27667e-05	1	1	1	P31930	0	1440.7	High	High	5.535e-05	5.651e-05	3.55
FALSE	High	ADLTHLLSPQMGK		0.00154252	0.0002246	1	1	1	Q9C0E2	0	1410.74	High	High	0.0002216	0.001254	0.85
FALSE	High	ADLVIVGAEGVVENGGIINK		8.11282e-07	3.27667e-05	1	1	1	Q14232	0	1967.08	High	High	5.535e-05	2.994e-05	4.89
FALSE	High	ADLYLEGK		0.00125473	0.000196274	1	1	1	Q9NSE4	0	908.472	High	High	0.000201	0.001075	2.34
FALSE	High	ADMEDLMSSK		0.000106225	0.000107844	1	1	1	P35580	0	1126.48	High	High	0.0001061	0.0002595	2.09
FALSE	High	ADMETLQR		6.80273e-05	7.23431e-05	1	1	2	P26639	0	963.456	High	High	7.988e-05	0.0002105	2.49
FALSE	High	ADMETLQR	1xOxidation [M3]	0.00617282	0.000539581	1	1	1	P26639	0	979.451	High	High	0.0005609	0.003965	1.44
FALSE	High	ADMLCNSQSNDILQHQGSNCGGTSNK	2xCarbamidomethyl [C5; C20]	6.30512e-16	3.27667e-05	1	1	2	Q9NUQ3	0	2836.2	High	High	5.535e-05	8.83e-10	6.7
FALSE	High	ADNFEYSDPVDGSISR		3.68495e-06	3.27667e-05	1	1	1	P36871	0	1771.78	High	High	5.535e-05	5.987e-05	3.36
FALSE	High	ADNIEVFAQGHGIIQVDK		8.21518e-09	3.27667e-05	1	1	1	P29144	0	1954	High	High	5.535e-05	3.239e-06	4.49
FALSE	High	ADNLIPGSR		0.000563151	0.000196274	1	1	1	Q9NPH2	0	942.5	High	High	0.0001808	0.0006339	2.58
FALSE	High	ADNVVNIAR		0.000690994	0.000196274	1	1	1	Q92621	0	971.527	High	High	0.0001808	0.0007192	2.46
FALSE	High	ADPAALMASLHLLPSPTPNLEIK		1.54461e-11	3.27667e-05	1	1	1	O94788	0	2399.3	High	High	5.535e-05	1.499e-07	5.26
FALSE	High	ADPDCSNGQPQAAPTPGAPQNR	1xCarbamidomethyl [C5]	2.77871e-08	3.27667e-05	1	1	1	Q9BW85	0	2249	High	High	5.535e-05	5.871e-06	3.48
FALSE	High	ADPDGPEAQAEACSGER	1xCarbamidomethyl [C13]	1.15152e-07	3.27667e-05	1	1	2	Q9NX24	0	1759.72	High	High	5.535e-05	1.175e-05	4.54
FALSE	High	ADPDVTLAGQEAIFILAR		2.93867e-07	3.27667e-05	1	1	2	Q9NR33	0	1900.02	High	High	5.535e-05	1.845e-05	4.28
FALSE	High	ADPEAAWEPTEAEAR		5.80518e-09	3.27667e-05	1	1	1	Q9UBT2	0	1642.73	High	High	5.535e-05	2.74e-06	3.78
FALSE	High	ADPFSFEGPEIVDCDGCTIDWK	2xCarbamidomethyl [C14; C17]	8.74991e-06	7.23431e-05	1	1	2	Q99733	0	2558.09	High	High	7.988e-05	8.694e-05	3.34
FALSE	High	ADPGHWWASFFFGK		0.00425296	0.000334121	1	1	1	Q9H3Y8	0	1652.76	High	High	0.0003789	0.002859	1.17
FALSE	High	ADPQDALR		0.0438107	0.0026247	1	1	2	Q92696	0	885.442	High	High	0.002266	0.02865	1.42
FALSE	High	ADPSHFELLK		0.000301428	0.000180053	1	1	1	Q15418	0	1156.6	High	High	0.0001361	0.0004427	1.84
FALSE	High	ADPSQFELLK		0.00183502	0.0002246	1	2	2	P51812	0	1147.6	High	High	0.0002216	0.001427	1.94
FALSE	High	ADPTVESEEAFK		7.0027e-06	7.23431e-05	1	1	2	Q15014	0	1322.61	High	High	7.988e-05	7.924e-05	2.7
FALSE	High	ADQCYEDVR	1xCarbamidomethyl [C4]	0.000334838	0.000180053	1	1	2	P31146	0	1155.47	High	High	0.0001629	0.0004703	2.32
FALSE	High	ADQDRLDLEER		0.000341504	0.000180053	1	1	1	Q14683	1	1359.65	High	High	0.0001629	0.0004739	2.87
FALSE	High	ADQELMTYSHDNIICGITSVSFSK	1xCarbamidomethyl [C15]	1.05478e-15	3.27667e-05	1	1	1	P62873	0	2716.26	High	High	5.535e-05	1.193e-09	6.02
FALSE	High	ADQFEYVMYGK		1.94596e-05	7.23431e-05	1	1	1	P52434	0	1350.6	High	High	7.988e-05	0.0001214	2.82
FALSE	High	ADQFLVGTSR		5.44399e-05	7.23431e-05	1	1	1	Q9HC35	0	1093.56	High	High	7.988e-05	0.0001902	2.67
FALSE	High	ADQIETQQLMR		7.3593e-05	7.23431e-05	2	2	1	Q9NZN3; Q9H4M9	0	1332.66	High	High	7.988e-05	0.0002181	3.2
FALSE	High	ADRDESSPYAAMLAAQDVAQR		6.63022e-14	3.27667e-05	1	1	1	P62263	1	2265.06	High	High	5.535e-05	1.037e-08	6.2
FALSE	High	ADRDPSNMYTK		0.00436956	0.000334121	1	1	1	Q96F25	1	1297.58	High	High	0.0003789	0.002924	2.34
FALSE	High	ADRETVAVKPTENNEEEFTSK		3.63084e-12	3.27667e-05	1	1	1	O60841	1	2394.14	High	High	5.535e-05	7.363e-08	3.23
FALSE	High	ADSAACCDYSLHVDITR	2xCarbamidomethyl [C6; C7]	2.82379e-09	3.27667e-05	1	1	1	O14531	0	1953.84	High	High	5.535e-05	1.922e-06	3.42
FALSE	High	ADSDVADDVPVAQETVQVIPGSK		8.16153e-09	3.27667e-05	1	1	2	Q9H1P3	0	2340.16	High	High	5.535e-05	3.229e-06	1.89
FALSE	High	ADSLLAVVK		0.000305414	0.000180053	2	2	4	Q15424; Q14151	0	915.551	High	High	0.0001629	0.0004463	2.63
FALSE	High	ADSPSIDYAELLQHFEK		1.4718e-08	3.27667e-05	1	1	1	Q08AM6	0	1962.94	High	High	5.535e-05	4.31e-06	4.28
FALSE	High	ADSQEPSHFDSQQPAVLEEEEVMIAHAHPQEVYNEYVPR		1.15778e-11	3.27667e-05	1	1	1	Q13433	0	4506.06	High	High	5.535e-05	1.303e-07	4.56
FALSE	High	ADSYDRGDLENQMHIAEQR		3.49679e-06	3.27667e-05	1	1	1	O95376	1	2248	High	High	5.535e-05	5.849e-05	2.84
FALSE	High	ADTCSFVR	1xCarbamidomethyl [C4]	0.00408393	0.000304836	1	1	1	Q9UNY4	0	955.43	High	High	0.000357	0.002754	2.34
FALSE	High	ADTIDTIEK		0.000709499	0.000196274	1	1	1	Q9Y4E8	0	1005.51	High	High	0.0001808	0.0007319	1.43
FALSE	High	ADTLDPALLRPGR		0.00138648	0.0002246	1	1	1	P43686	0	1394.78	High	High	0.0002216	0.001156	2.47
FALSE	High	ADTLTLEER		0.00122179	0.000196274	1	1	1	Q9UHD8	0	1047.53	High	High	0.000201	0.001053	2.77
FALSE	High	ADTLTPEECQQFKK	1xCarbamidomethyl [C9]	8.68811e-08	3.27667e-05	1	1	1	Q16181	1	1694.81	High	High	5.535e-05	1.025e-05	4.02
FALSE	High	ADTMTLEEK		0.01078	0.000720124	1	1	1	Q9UH03	0	1037.48	High	High	0.0006939	0.006708	2.32
FALSE	High	ADTPSLGEGPEK		0.00147218	0.0002246	1	1	1	Q15833	0	1200.57	High	High	0.0002216	0.00121	1.63
FALSE	High	ADTQTYQPYNK		5.791e-06	3.27667e-05	1	1	2	P84090	0	1328.61	High	High	5.535e-05	7.302e-05	3.1
FALSE	High	ADTSQEICSPR	1xCarbamidomethyl [C8]	0.00176288	0.0002246	1	1	2	P52948	0	1263.56	High	High	0.0002216	0.001382	2.93
FALSE	High	ADVDMVDK		0.00458144	0.000364362	1	1	1	Q9P2R3	0	892.408	High	High	0.0004021	0.003049	2.13
FALSE	High	ADVDVQPYAFTTK		1.37024e-06	3.27667e-05	1	1	1	Q9BZE4	0	1454.72	High	High	5.535e-05	3.816e-05	3.57
FALSE	High	ADVEEEFLAFR		0.00777614	0.000650979	1	1	1	P46013	0	1325.64	High	High	0.0006226	0.004905	0.92
FALSE	High	ADVFHAYLSLLK		4.54444e-06	3.27667e-05	1	1	2	Q86VP6	0	1376.76	High	High	5.535e-05	6.569e-05	3.8
FALSE	High	ADVGDALETALEQLNR		0.163042	0.00846712	1	1	1	Q9P2E5	0	1714.86	High	High	0.007258	0.1111	0.9
FALSE	High	ADVIQATGDAICIFR	1xCarbamidomethyl [C12]	6.64153e-08	3.27667e-05	1	1	2	Q08945	0	1649.83	High	High	5.535e-05	8.979e-06	3.31
FALSE	High	ADVQSIIGLQR		8.86531e-06	7.23431e-05	1	1	4	Q13263	0	1199.67	High	High	7.988e-05	8.737e-05	2.53
FALSE	High	ADVTINLNVR		0.00872911	0.000675808	1	1	1	O60306	0	1114.62	High	High	0.0006628	0.005486	1.99
FALSE	High	ADVVLPAR		0.112429	0.00598732	1	1	1	Q6UW63	0	840.494	High	High	0.005079	0.07775	0.65
FALSE	High	ADVVVSGPK		0.000369531	0.000180053	1	1	1	Q09666	0	871.488	High	High	0.0001629	0.0004952	2.09
FALSE	High	ADWALR		0.130157	0.0070769	2	2	1	Q7LG56; P31350	0	731.384	High	High	0.006111	0.08977	1.46
FALSE	High	ADWLSHYWMPK		2.72615e-06	3.27667e-05	1	1	1	P08243	0	1433.67	High	High	5.535e-05	5.243e-05	3.42
FALSE	High	AEAAVVAVAEK		2.5111e-07	3.27667e-05	1	1	1	Q8IZQ5	0	1057.59	High	High	5.535e-05	1.709e-05	2.95
FALSE	High	AEACFVNCVER	2xCarbamidomethyl [C4; C8]	9.71689e-06	7.23431e-05	1	1	1	O60220	0	1354.59	High	High	7.988e-05	9.075e-05	2.55
FALSE	High	AEAELGTFPR		0.115941	0.00613006	1	1	1	Q9NUP1	0	1090.55	High	High	0.00528	0.08052	1.12
FALSE	High	AEAERPEEQAEASGLKK		2.64622e-07	3.27667e-05	1	1	2	Q02952	1	1842.92	High	High	5.535e-05	1.756e-05	2.17
FALSE	High	AEAESDALPDDTVIESEALPSDIAAEAR		7.17251e-14	3.27667e-05	1	1	1	Q9GZR7	0	2885.35	High	High	5.535e-05	1.077e-08	5.09
FALSE	High	AEAESMYQIK		0.000106923	0.000107844	1	3	1	P05787	0	1169.55	High	High	0.0001061	0.0002603	2.31
FALSE	High	AEAGAGSATEFQFR		6.72912e-08	3.27667e-05	1	2	7	P46783	0	1441.67	High	High	5.535e-05	9.038e-06	3.03
FALSE	High	AEAGDNLGALVR		1.11501e-05	7.23431e-05	1	1	1	P49411	0	1185.62	High	High	7.988e-05	9.621e-05	3
FALSE	High	AEAGEAGQATAEAECHR	1xCarbamidomethyl [C15]	2.4696e-08	3.27667e-05	1	1	1	O95671	0	1757.75	High	High	5.535e-05	5.551e-06	4.35
FALSE	High	AEAGGGWEGSASYK		2.73434e-07	3.27667e-05	1	1	1	Q969T9	0	1369.6	High	High	5.535e-05	1.781e-05	3.8
FALSE	High	AEAGPEGVAPAPEGEK		1.13994e-08	3.27667e-05	1	1	1	Q9Y4L1	0	1508.72	High	High	5.535e-05	3.807e-06	3.8
FALSE	High	AEAGVPAEFSIWTR		6.62167e-07	3.27667e-05	1	1	1	P21333	0	1533.77	High	High	5.535e-05	2.718e-05	2.86
FALSE	High	AEALSEPLTKPVGK		0.000234874	0.000145766	1	1	1	Q9Y6W3	0	1439.81	High	High	0.0001361	0.0003871	2.49
FALSE	High	AEALVLMGTK		7.85775e-05	7.23431e-05	1	1	1	O14802	0	1032.58	High	High	7.988e-05	0.0002255	2.67
FALSE	High	AEAPADQGSEVTDNQREEAVHDQR		1.01065e-05	7.23431e-05	1	1	1	Q9H0W5	1	2652.19	High	High	7.988e-05	9.227e-05	2
FALSE	High	AEAPPLER		0.026458	0.00166438	1	1	1	O75569	0	882.468	High	High	0.001496	0.01675	1.3
FALSE	High	AEAQQVEALPGPSLDQWHR		3.66774e-11	3.27667e-05	1	1	1	Q66PJ3	0	2132.05	High	High	5.535e-05	2.29e-07	4.4
FALSE	High	AEASGGLGGLTR		7.55477e-05	7.23431e-05	1	1	1	Q9BW92	0	1088.57	High	High	7.988e-05	0.0002212	2.59
FALSE	High	AEASSGDHPTDTEMK		6.93242e-07	3.27667e-05	1	1	1	Q02790	0	1575.66	High	High	5.535e-05	2.777e-05	2.71
FALSE	High	AEASSGDHPTDTEMK	1xOxidation [M14]	0.0351261	0.00219838	1	1	1	Q02790	0	1591.65	High	High	0.001921	0.02254	1.64
FALSE	High	AEASSGDHPTDTEMKEEQK		9.9749e-06	7.23431e-05	1	1	1	Q02790	1	2089.9	High	High	7.988e-05	9.169e-05	2.96
FALSE	High	AEAVCAALLASHPTAEVTIVQVDVSNLQSVFR	1xCarbamidomethyl [C5]	0.0141568	0.00091042	1	1	1	P56937	0	3395.76	High	High	0.0008832	0.008761	0.81
FALSE	High	AEAVVNTVDISER		6.55863e-06	7.23431e-05	1	1	1	Q8IY81	0	1402.72	High	High	7.988e-05	7.699e-05	3.2
FALSE	High	AECEILMMVGLPAAGK	1xCarbamidomethyl [C3]	4.16134e-05	7.23431e-05	1	1	1	Q9BUJ2	0	1689.84	High	High	7.988e-05	0.0001684	2.83
FALSE	High	AECRPAASENYMR	1xCarbamidomethyl [C3]	1.096e-08	3.27667e-05	1	1	2	P13984	0	1554.68	High	High	5.535e-05	3.73e-06	3.71
FALSE	High	AEDAREEEYEPEK		0.0018722	0.00025308	1	1	1	P46821	1	1594.69	High	High	0.0002454	0.001448	2.03
FALSE	High	AEDAVEAIR		0.000450148	0.000196274	2	2	1	Q9BQ04; Q9BWF3	0	973.495	High	High	0.0001808	0.000556	2.3
FALSE	High	AEDFIVDVINMDYGMQEK		8.43808e-07	3.27667e-05	1	1	1	Q9Y3Z3	0	2116.96	High	High	5.535e-05	3.05e-05	3.07
FALSE	High	AEDGATPSPSNETPK		7.49943e-07	3.27667e-05	1	1	2	P29966	0	1500.68	High	High	5.535e-05	2.88e-05	3.88
FALSE	High	AEDGIVLDLPLYPAHPQDFHEVEDLIK		0.0785222	0.00429281	1	1	1	P30039	0	3073.55	High	High	0.003668	0.05383	1.29
FALSE	High	AEDGSVIDYELIDQDAR		2.91948e-07	3.27667e-05	1	1	1	P07355	0	1908.88	High	High	5.535e-05	1.841e-05	3.65
FALSE	High	AEDKPSTDLSAPVNGEATSQK		3.19811e-09	3.27667e-05	1	1	1	Q7Z4V5	0	2145.03	High	High	5.535e-05	2.042e-06	4.65
FALSE	High	AEDLPLR		0.0780197	0.00427077	1	1	1	Q9BSJ8	0	813.446	High	High	0.003668	0.05362	1.22
FALSE	High	AEDNADTLALVFEAPNQEK		4.78361e-10	3.27667e-05	1	1	4	P12004	0	2074.99	High	High	5.535e-05	8.057e-07	4.99
FALSE	High	AEDNFEDIITKPPVR		7.66687e-10	3.27667e-05	1	1	1	Q9Y6G9	0	1743.89	High	High	5.535e-05	1.016e-06	4.17
FALSE	High	AEDNFEDIITKPPVRK		1.33479e-06	3.27667e-05	1	1	1	Q9Y6G9	1	1871.99	High	High	5.535e-05	3.777e-05	2.41
FALSE	High	AEDPPWFEGLESR		0.00111323	0.000196274	1	1	1	O76075	0	1532.7	High	High	0.000201	0.0009859	1.25
FALSE	High	AEDQVYDAAVR		0.00326856	0.000275397	1	1	1	Q8IXQ5	0	1236.59	High	High	0.0003349	0.00228	1.49
FALSE	High	AEDSGEYHCVYHFVSAPK	1xCarbamidomethyl [C9]	1.01011e-07	3.27667e-05	1	1	1	Q9Y639	0	2095.92	High	High	5.535e-05	1.101e-05	3.45
FALSE	High	AEDSVLLK		0.00584676	0.000480331	1	1	1	Q86VS8	0	874.488	High	High	0.0005148	0.003784	1.72
FALSE	High	AEEAVEMLK		0.000681926	0.000196274	1	1	1	Q7Z6V5	0	1019.51	High	High	0.0001808	0.0007147	2.35
FALSE	High	AEEDEILNR		0.0174845	0.00109411	1	1	1	P27824	0	1088.52	High	High	0.001042	0.01081	2.65
FALSE	High	AEEDKIPLLVVGNK		0.0142536	0.000936207	1	1	1	P11234	1	1524.86	High	High	0.0009024	0.008817	1.86
FALSE	High	AEEDKLEQIK		0.00436956	0.000334121	1	1	1	P13674	1	1202.63	High	High	0.0003789	0.002919	2.18
FALSE	High	AEEDKLEQIKK		0.155598	0.0082136	1	1	1	P13674	2	1330.72	High	High	0.007017	0.1063	0.94
FALSE	High	AEEDTQFNYHR		0.0650901	0.00368666	1	1	1	Q14683	0	1409.61	High	High	0.003149	0.04417	1.19
FALSE	High	AEEENEFQIPGR		4.74087e-07	3.27667e-05	1	1	1	Q8N0X7	0	1418.65	High	High	5.535e-05	2.322e-05	2.48
FALSE	High	AEEFILAMHLTDMAK		2.79853e-06	3.27667e-05	1	1	1	Q9NZM3	0	1719.84	High	High	5.535e-05	5.298e-05	3.27
FALSE	High	AEEIANEMIEAAK		1.96465e-06	3.27667e-05	1	1	1	P49588	0	1418.68	High	High	5.535e-05	4.519e-05	3.15
FALSE	High	AEEIVAAQEK		0.00169361	0.0002246	1	1	1	Q9Y4A5	0	1087.56	High	High	0.0002216	0.001343	1.66
FALSE	High	AEELHYPLGER		2.3365e-07	3.27667e-05	1	1	4	Q14257	0	1313.65	High	High	5.535e-05	1.649e-05	3.36
FALSE	High	AEELLAEEK		6.62672e-05	7.23431e-05	1	1	1	O00429	0	1031.53	High	High	7.988e-05	0.000208	2.54
FALSE	High	AEELQPGFSK		0.00110586	0.000196274	1	1	1	Q96TC7	0	1105.55	High	High	0.000201	0.0009854	2.4
FALSE	High	AEENLLMVLGTDMSDRR		4.32821e-05	7.23431e-05	1	1	1	Q9H9E3	1	1949.94	High	High	7.988e-05	0.0001714	2.56
FALSE	High	AEENTDQASPQEDYAGFER		3.54094e-08	3.27667e-05	1	1	1	Q9NU22	0	2156.9	High	High	5.535e-05	6.607e-06	2.91
FALSE	High	AEEVATFFAK		0.000195455	0.000107844	1	1	1	P11387	0	1112.56	High	High	0.0001061	0.0003516	2.6
FALSE	High	AEEVQAWAQR		0.00061357	0.000196274	1	1	2	Q9BYN8	0	1187.58	High	High	0.0001808	0.0006673	2.19
FALSE	High	AEEYEFLTPVEEAPK		9.90976e-06	7.23431e-05	1	1	2	P52565	0	1751.84	High	High	7.988e-05	9.146e-05	2.46
FALSE	High	AEEYTEETEEREESTTGFDK		3.01328e-11	3.27667e-05	1	1	1	Q9Y2W1	1	2379.99	High	High	5.535e-05	2.08e-07	4.38
FALSE	High	AEFAAPSTDAPDK		1.09662e-06	3.27667e-05	1	1	1	Q96B26	0	1319.61	High	High	5.535e-05	3.45e-05	2.93
FALSE	High	AEFCWVCLGPWEPHGSAWYNCNR	3xCarbamidomethyl [C4; C7; C21]	5.81596e-14	3.27667e-05	1	1	1	Q9Y4X5	0	2896.22	High	High	5.535e-05	9.734e-09	4.74
FALSE	High	AEFEDQDDEAR		4.29994e-05	7.23431e-05	1	1	2	Q14692	0	1324.53	High	High	7.988e-05	0.0001708	2.6
FALSE	High	AEFEEQNVR		0.00572902	0.000480331	1	1	1	Q9UFW8	0	1121.52	High	High	0.0005148	0.003721	1.59
FALSE	High	AEFFADVVPAVR		0.00169361	0.0002246	1	1	1	Q9UHY7	0	1320.69	High	High	0.0002216	0.001341	1.34
FALSE	High	AEFGDFDIK		0.000718938	0.000196274	1	1	1	Q8IWS0	0	1041.49	High	High	0.0001808	0.0007362	2.15
FALSE	High	AEFGPPGPGAGSR		0.00617282	0.000539581	1	1	1	Q9H4A4	0	1199.58	High	High	0.0005609	0.003976	1.56
FALSE	High	AEFTSPPSLFK		0.00192297	0.00025308	1	1	1	Q6UN15	0	1223.63	High	High	0.0002454	0.001482	1.73
FALSE	High	AEFVEVTK		0.00301476	0.000275397	1	1	1	P02769	0	922.488	High	High	0.0003137	0.002125	1.26
FALSE	High	AEFVWHK		0.00838003	0.000675808	1	1	1	O95219	0	916.468	High	High	0.0006628	0.00527	1.83
FALSE	High	AEFYFQPWAQEAVCR	1xCarbamidomethyl [C14]	4.41414e-05	7.23431e-05	1	1	1	Q96GM5	0	1901.86	High	High	7.988e-05	0.0001729	2.63
FALSE	High	AEGDVAALNR		4.47237e-05	7.23431e-05	1	1	1	P67936	0	1015.52	High	High	7.988e-05	0.0001742	2.62
FALSE	High	AEGEEEMDTGADDQDGDAAQHPEEHSEEQQQSVEEK		6.30512e-16	3.27667e-05	1	1	1	Q9NU22	0	3984.57	High	High	5.535e-05	4.637e-10	7.55
FALSE	High	AEGFVDALHR		0.000255795	0.000145766	1	1	3	Q96I24	0	1114.56	High	High	0.0001361	0.0004057	1.85
FALSE	High	AEGGGATTSTQVMVIK		3.22096e-07	3.27667e-05	1	1	1	P51608	0	1549.79	High	High	5.535e-05	1.925e-05	1.46
FALSE	High	AEGGGGGGRPGAPAAGDGKTEQK		5.38836e-06	3.27667e-05	1	1	1	Q00839	1	2024.97	High	High	5.535e-05	7.075e-05	3.11
FALSE	High	AEGGYFGQIR		0.000321894	0.000180053	1	1	1	Q8NI27	0	1097.54	High	High	0.0001629	0.0004596	2.44
FALSE	High	AEGIPVEMVVIGDDSAFTVLK		1.86993e-07	3.27667e-05	1	1	1	Q3LXA3	0	2190.14	High	High	5.535e-05	1.482e-05	2.76
FALSE	High	AEGLDCSYTVLFGK	1xCarbamidomethyl [C6]	7.14169e-06	7.23431e-05	1	1	1	Q6NS38	0	1559.74	High	High	7.988e-05	7.989e-05	2.85
FALSE	High	AEGLGDGYR		0.00349653	0.000275397	1	1	1	Q9BX68	0	937.437	High	High	0.0003349	0.002406	2.42
FALSE	High	AEGLQVGQDAR		5.47978e-05	7.23431e-05	1	1	1	Q8WWM7	0	1143.58	High	High	7.988e-05	0.0001909	2.28
FALSE	High	AEGPEVDVNLPK		7.12207e-05	7.23431e-05	1	1	1	Q09666	0	1267.65	High	High	7.988e-05	0.0002148	2.4
FALSE	High	AEGPGRGDEPSPS		0.0821225	0.00446476	1	1	1	Q9NVI7	1	1255.55	High	High	0.003814	0.05667	1.92
FALSE	High	AEGPLDSPSEGHSYQNSGLDHFQNSNIDQSFWETFGSAEPTK		1.6424e-14	3.27667e-05	1	1	1	Q8N6T3	0	4611.02	High	High	5.535e-05	5.231e-09	6.34
FALSE	High	AEGSDVANAVLDGADCIMLSGETAK	1xCarbamidomethyl [C16]	6.30512e-16	3.27667e-05	1	1	2	P14618	0	2494.14	High	High	5.535e-05	3.796e-11	6.79
FALSE	High	AEGTFPGKI		0.00124641	0.000196274	1	1	1	P14854	1	919.488	High	High	0.000201	0.001072	1.72
FALSE	High	AEGTVNEGRPESDAADHTGPK		1.07789e-09	3.27667e-05	1	1	2	Q96EH3	0	2137.97	High	High	5.535e-05	1.199e-06	4.91
FALSE	High	AEHASSLLELASTTK		0.000341504	0.000180053	1	1	1	Q5T4S7	0	1557.81	High	High	0.0001629	0.0004755	3.16
FALSE	High	AEHDQLLLNYAK		5.84665e-07	3.27667e-05	1	1	2	P20700	0	1414.73	High	High	5.535e-05	2.563e-05	4.16
FALSE	High	AEHDSILAEK		0.185034	0.00908676	1	1	1	P26639	0	1112.56	High	High	0.007847	0.1259	2.61
FALSE	High	AEHLDHVMFR		6.80273e-05	7.23431e-05	1	1	1	O95394	0	1254.6	High	High	7.988e-05	0.0002106	3.12
FALSE	High	AEHSVDIDVDIDWPIAEQR		2.4682e-10	3.27667e-05	1	1	1	Q8NFW8	0	2208.06	High	High	5.535e-05	5.824e-07	4.17
FALSE	High	AEIDMLDIR		0.00235105	0.00025308	1	1	1	P09525	0	1075.55	High	High	0.0002698	0.001741	2.21
FALSE	High	AEIDYSDAPDEFRDPLMDTLMTDPVR		9.67719e-09	3.27667e-05	1	1	2	O95155	1	3012.36	High	High	5.535e-05	3.516e-06	2.55
FALSE	High	AEIELFVNR		0.00228881	0.00025308	1	1	1	Q99805	0	1090.59	High	High	0.0002698	0.001704	2.03
FALSE	High	AEIHPFQGEK		0.200232	0.00971996	1	1	1	Q8TDB4	0	1155.58	High	High	0.008358	0.1363	1.38
FALSE	High	AEIIHHLADLLTDQR		3.17362e-13	3.27667e-05	1	1	2	P54886	0	1744.93	High	High	5.535e-05	2.234e-08	5
FALSE	High	AEIIHHLADLLTDQRDEILLANK		6.30512e-16	3.27667e-05	1	1	1	P54886	1	2641.43	High	High	5.535e-05	5.729e-10	6.75
FALSE	High	AEIIHHLADLLTDQRDEILLANKK		1.02957e-09	3.27667e-05	1	1	2	P54886	2	2769.53	High	High	5.535e-05	1.172e-06	5.32
FALSE	High	AEIISLCK	1xCarbamidomethyl [C7]	0.00656161	0.000568077	1	1	2	Q9BXP5	0	933.507	High	High	0.0005827	0.004208	2.1
FALSE	High	AEIITVSDGR		9.25662e-05	0.000107844	1	1	1	Q9BRG1	0	1060.56	High	High	0.0001061	0.0002434	2.66
FALSE	High	AEILLLK		0.005768	0.000480331	1	1	1	Q8NI77	0	799.529	High	High	0.0005148	0.003743	1.77
FALSE	High	AEILSLESR		0.113124	0.00601142	1	1	1	Q8ND24	0	1017.56	High	High	0.005191	0.07864	1.58
FALSE	High	AEIPCEDEQEQEHNGPLDNK	1xCarbamidomethyl [C5]	6.25768e-10	3.27667e-05	1	1	1	Q96SB4	0	2352	High	High	5.535e-05	9.199e-07	3.97
FALSE	High	AEISCIDNK	1xCarbamidomethyl [C5]	0.00369046	0.000304836	1	1	2	O75369	0	1049.49	High	High	0.0003349	0.002526	1.51
FALSE	High	AEISCTDNQDGTCSVSYLPVLPGDYSILVK	2xCarbamidomethyl [C5; C13]	3.88123e-15	3.27667e-05	1	1	1	P21333	0	3301.56	High	High	5.535e-05	2.566e-09	3.58
FALSE	High	AEISFEDR		0.00267098	0.000275397	1	1	1	P21333	0	966.453	High	High	0.0003137	0.001923	2.34
FALSE	High	AEISFEDRK		0.00678818	0.000593365	1	1	1	P21333	1	1094.55	High	High	0.0006004	0.004328	1.15
FALSE	High	AEISFVLCK	1xCarbamidomethyl [C8]	0.00861115	0.000675808	1	1	1	Q8N9N8	0	1066.56	High	High	0.0006628	0.005386	2.31
FALSE	High	AEITDAEGLGLK		4.57431e-06	3.27667e-05	1	1	1	Q14203	0	1216.64	High	High	5.535e-05	6.592e-05	2.81
FALSE	High	AEITFDDHK		0.00361649	0.000275397	1	1	1	O75369	0	1075.51	High	High	0.0003349	0.002488	2.32
FALSE	High	AEIYALNR		0.0151549	0.000991497	1	1	1	Q8N300	0	949.51	High	High	0.0009446	0.009377	1.72
FALSE	High	AEKPDATADAEPDANQK		9.15562e-08	3.27667e-05	1	1	1	Q96T58	0	1770.81	High	High	5.535e-05	1.052e-05	3.07
FALSE	High	AELAELPLR		0.0531084	0.00301266	1	1	1	Q96QK1	0	1011.58	High	High	0.0026	0.0354	2.48
FALSE	High	AELASLYHGR		0.0920731	0.00479528	1	1	1	P0CW27	0	1116.58	High	High	0.004121	0.06367	1.5
FALSE	High	AELDDTPMR	1xOxidation [M8]	0.00263532	0.000275397	1	1	1	P23246	0	1063.47	High	High	0.0003137	0.001904	2.18
FALSE	High	AELDDTPMR		0.00405642	0.000304836	1	1	2	P23246	0	1047.48	High	High	0.000357	0.002743	2.28
FALSE	High	AELDERPEGGRPHR		0.0869702	0.00460234	1	1	1	Q5T481	0	1618.8	High	High	0.00394	0.05998	0.96
FALSE	High	AELDGTILK		0.0029545	0.000275397	1	1	1	Q8WXF1	0	959.541	High	High	0.0003137	0.002092	1.57
FALSE	High	AELDNELMEGK		0.000156387	0.000107844	1	1	1	Q13523	0	1248.58	High	High	0.0001061	0.0003138	2.43
FALSE	High	AELEALGMK		0.000276762	0.000145766	1	1	1	Q9BW71	0	961.502	High	High	0.0001361	0.000423	2.12
FALSE	High	AELEALLSSK		0.000534223	0.000196274	1	1	1	Q7Z406	0	1060.59	High	High	0.0001808	0.0006133	2.14
FALSE	High	AELEQHLEQEQEFQVNK		7.01589e-11	3.27667e-05	1	1	1	Q16204	0	2099	High	High	5.535e-05	3.149e-07	4.21
FALSE	High	AELGAGAPPAVVAR		0.0017747	0.0002246	1	1	1	Q3KQU3	0	1278.72	High	High	0.0002216	0.00139	2.16
FALSE	High	AELGALPDDFIDSLEK		0.0116187	0.000776547	1	1	1	Q9BYT8	0	1732.86	High	High	0.0007615	0.007204	1.75
FALSE	High	AELGEYIR		0.00767115	0.000622177	1	1	1	Q14204	0	950.494	High	High	0.0006226	0.004858	1.92
FALSE	High	AELGTDLLSQLSLEDQK		1.49205e-06	3.27667e-05	1	1	1	Q9UQE7	0	1859.96	High	High	5.535e-05	3.979e-05	3.25
FALSE	High	AELGTDLLSQLSLEDQKR		4.52322e-11	3.27667e-05	1	1	1	Q9UQE7	1	2016.06	High	High	5.535e-05	2.534e-07	5.03
FALSE	High	AELHPVELKPFQDYQK		3.56422e-08	3.27667e-05	1	1	1	P48634	0	1942.01	High	High	5.535e-05	6.645e-06	2.81
FALSE	High	AELISGPR		0.158356	0.00825502	1	1	1	P38435	0	842.473	High	High	0.007046	0.1082	0.92
FALSE	High	AELIVQPELK		0.0110777	0.000720124	1	1	1	P15924	0	1139.67	High	High	0.0006939	0.006895	2.53
FALSE	High	AELLEAFK		0.000334838	0.000180053	1	1	1	Q969F9	0	920.509	High	High	0.0001629	0.0004703	2.23
FALSE	High	AELLEQSR		0.101171	0.00538208	1	1	1	O75113	0	945.5	High	High	0.004545	0.07008	0.8
FALSE	High	AELLMSLHDLDVGEICTVDPCHK	2xCarbamidomethyl [C16; C21]	0.000943064	0.000196274	1	1	1	Q8WX92	0	2652.25	High	High	0.000201	0.0008819	2.46
FALSE	High	AELMEISEDK		3.53254e-05	7.23431e-05	1	1	1	P05455	0	1164.55	High	High	7.988e-05	0.0001568	2.88
FALSE	High	AELNEFLTR		0.00104865	0.000196274	1	1	1	P23396	0	1092.57	High	High	0.000201	0.0009465	2.27
FALSE	High	AELNPWPEYIYTR		3.09865e-05	7.23431e-05	1	1	3	P26639	0	1651.81	High	High	7.988e-05	0.000148	2.91
FALSE	High	AELQLPPPPPPGHYGAWAAQELQAK		1.55012e-10	3.27667e-05	1	1	1	Q13435	0	2666.37	High	High	5.535e-05	4.634e-07	3.45
FALSE	High	AELRDDPIISTHLAK		5.54811e-07	3.27667e-05	1	1	1	O00231	1	1678.91	High	High	5.535e-05	2.501e-05	2.65
FALSE	High	AELSVLEQLNVSPQISK		0.000106225	0.000107844	1	1	1	Q32P41	0	1855.02	High	High	0.0001061	0.0002596	2.84
FALSE	High	AELVCLSGPHPVPDPPGPEGAR	1xCarbamidomethyl [C5]	5.25884e-11	3.27667e-05	1	1	1	Q8WZ82	0	2252.11	High	High	5.535e-05	2.729e-07	4.09
FALSE	High	AELWDTWK		0.0011585	0.000196274	1	1	1	Q9BVI4	0	1048.51	High	High	0.000201	0.001016	1.81
FALSE	High	AEMDAAIASCK	1xCarbamidomethyl [C10]	0.000179479	0.000107844	1	1	1	Q02252	0	1166.52	High	High	0.0001061	0.0003369	2.28
FALSE	High	AEMDMVAWGVDLASVEQHINSHR		3.78987e-11	3.27667e-05	1	1	1	P15924	0	2595.21	High	High	5.535e-05	2.326e-07	5.76
FALSE	High	AEMDQILHGLDK		0.000158452	0.000107844	1	1	1	P04424	0	1369.68	High	High	0.0001061	0.0003167	2.63
FALSE	High	AEMELGLR		0.006881	0.000593365	1	1	1	P19367	0	918.471	High	High	0.0006004	0.004374	1.61
FALSE	High	AEMETLVR		0.0095365	0.000697046	1	1	1	Q9BPU6	0	948.482	High	High	0.0006768	0.005945	2.34
FALSE	High	AEMIIEQNTDGVNFYNILTK		5.4208e-08	3.27667e-05	1	1	1	Q9HB40	0	2313.14	High	High	5.535e-05	8.131e-06	3.9
FALSE	High	AEMLDHAVLLQVIK		6.16583e-05	7.23431e-05	1	1	2	Q9HBR0	0	1579.89	High	High	7.988e-05	0.0002012	1.35
FALSE	High	AEMPGNLQHYGR		5.44399e-05	7.23431e-05	1	1	1	P86790	0	1372.64	High	High	7.988e-05	0.0001899	3.3
FALSE	High	AEMVVPDFSELFK		3.09865e-05	7.23431e-05	1	1	1	Q9HD20	0	1511.75	High	High	7.988e-05	0.0001482	2.09
FALSE	High	AEMYDDVHSDGR		1.24198e-06	3.27667e-05	1	1	2	Q8IX01	0	1394.56	High	High	5.535e-05	3.648e-05	3.62
FALSE	High	AENFFILR		0.0034265	0.000275397	1	1	1	P59998	0	1009.55	High	High	0.0003349	0.002366	2.58
FALSE	High	AENGPIDWSGDMPVSCSLSR	1xCarbamidomethyl [C16]	0.00333532	0.000275397	1	1	1	Q9UHD2	0	2177.96	High	High	0.0003349	0.002324	1.05
FALSE	High	AENLQLLTENELHR		1.16605e-09	3.27667e-05	1	1	1	O94992	0	1679.87	High	High	5.535e-05	1.245e-06	4.27
FALSE	High	AENNSEVGASGYGVPGPTWDR		1.20918e-08	3.27667e-05	1	1	1	Q08211	0	2162.97	High	High	5.535e-05	3.917e-06	4.3
FALSE	High	AENQPIRDVLK		0.00183502	0.0002246	1	1	2	P42704	1	1282.71	High	High	0.0002216	0.001429	2.12
FALSE	High	AENQVLAMR		0.000234874	0.000145766	1	1	1	P51572	0	1031.53	High	High	0.0001361	0.0003871	2.48
FALSE	High	AENSAALGKPTAGTTDAGEAAK		1.13929e-10	3.27667e-05	1	1	1	Q96T17	0	2031	High	High	5.535e-05	3.984e-07	3.91
FALSE	High	AENSSLNLIGK		0.000117199	0.000107844	1	1	1	P46459	0	1145.62	High	High	0.0001061	0.0002726	2.64
FALSE	High	AEPAIIPATR		0.0191015	0.00128411	1	1	1	Q9BVA0	0	1038.59	High	High	0.001188	0.01186	1.86
FALSE	High	AEPDHMVLGK		0.0009063	0.000196274	1	1	1	P41252	0	1096.55	High	High	0.000201	0.0008572	2.09
FALSE	High	AEPEAGEEQAGDDR		0.00118184	0.000196274	1	1	1	P56182	0	1473.61	High	High	0.000201	0.001033	1.78
FALSE	High	AEPEAGEEQAGDDRDSGGPVLQFDYEAVANR		6.30512e-16	3.27667e-05	1	1	1	P56182	1	3292.46	High	High	5.535e-05	5.36e-10	4.23
FALSE	High	AEPEDHYFLLTEPPLNTPENR		2.13811e-08	3.27667e-05	1	1	1	P61158	0	2482.19	High	High	5.535e-05	5.18e-06	3.51
FALSE	High	AEPMQWASLELPAAK		1.38831e-06	3.27667e-05	1	1	1	Q9UHD1	0	1641.83	High	High	5.535e-05	3.842e-05	2.93
FALSE	High	AEPPQAMNALMR		2.85408e-06	3.27667e-05	1	1	4	Q12906	0	1328.64	High	High	5.535e-05	5.351e-05	2.85
FALSE	High	AEPPQCTSLAWSADGQTLFAGYTDNLVR	1xCarbamidomethyl [C6]	4.78633e-08	3.27667e-05	1	1	1	P63244	0	3068.44	High	High	5.535e-05	7.666e-06	4.34
FALSE	High	AEPSEVDMNSPK		9.0764e-05	0.000107844	1	1	1	Q9NR30	0	1303.58	High	High	0.0001061	0.0002414	2.25
FALSE	High	AEPTAAPHPVLK		4.41414e-05	7.23431e-05	1	1	1	Q86YP4	0	1230.68	High	High	7.988e-05	0.0001731	2.31
FALSE	High	AEPTQNALPFSHSSAISK		2.00139e-10	3.27667e-05	1	1	1	Q86YM7	0	1884.95	High	High	5.535e-05	5.258e-07	3.61
FALSE	High	AEPVEVVAPR		0.000381881	0.000180053	1	1	3	P09874	0	1066.59	High	High	0.0001629	0.0005059	2.13
FALSE	High	AEPYCSVLPGFTFIQHLPLSER	1xCarbamidomethyl [C5]	9.75889e-14	3.27667e-05	1	1	2	Q9BUJ2	0	2561.29	High	High	5.535e-05	1.253e-08	4.22
FALSE	High	AEQEIAALVEQLTPIER		2.96851e-06	3.27667e-05	1	1	1	Q6ZRS2	0	1910.02	High	High	5.535e-05	5.442e-05	3.38
FALSE	High	AEQINQAAGEASAVLAK		3.9066e-08	3.27667e-05	1	1	2	Q9UJZ1	0	1670.87	High	High	5.535e-05	6.945e-06	3.76
FALSE	High	AEQLAAEAER		0.000284128	0.000145766	1	1	1	Q9HCS7	0	1087.54	High	High	0.0001361	0.0004285	2.6
FALSE	High	AEQLQDAEEEK		0.000106923	0.000107844	1	1	1	Q9H1E5	0	1289.59	High	High	0.0001061	0.0002608	2.85
FALSE	High	AEQVIFVR		0.0736275	0.00399817	1	1	1	Q92692	0	961.547	High	High	0.003442	0.05032	0.93
FALSE	High	AESEEGPDVLR		0.0028376	0.000275397	1	1	1	Q15437	0	1201.57	High	High	0.0003137	0.002024	1.68
FALSE	High	AESEEMETSQAGSK		2.23845e-08	3.27667e-05	1	1	1	P34932	0	1483.62	High	High	5.535e-05	5.297e-06	3.55
FALSE	High	AESEQEAYLR		0.00102798	0.000196274	1	1	1	Q9NR28	0	1195.56	High	High	0.000201	0.0009363	1.51
FALSE	High	AESEQEAYLRED		5.60438e-06	3.27667e-05	1	1	1	Q9NR28	1	1439.63	High	High	5.535e-05	7.198e-05	3.87
FALSE	High	AESEVPIVK		0.0204454	0.00139036	1	2	1	Q5SW79	0	971.541	High	High	0.001269	0.01275	1.43
FALSE	High	AESFFQTK		0.00376596	0.000304836	1	1	1	P13798	0	957.468	High	High	0.000357	0.002577	1.88
FALSE	High	AESFMFR		0.0388454	0.00240372	1	1	1	Q13126	0	887.408	High	High	0.002119	0.02525	1.77
FALSE	High	AESGALIEAAK		8.80742e-06	7.23431e-05	1	1	1	Q9H9A5	0	1059.57	High	High	7.988e-05	8.719e-05	2.74
FALSE	High	AESGWFHVEEDR		7.67536e-06	7.23431e-05	1	1	3	O43719	0	1461.64	High	High	7.988e-05	8.237e-05	2.71
FALSE	High	AESIYEEMK		0.110367	0.00584252	1	1	1	Q9Y2L5	0	1099.5	High	High	0.004987	0.07644	0.71
FALSE	High	AESLIGVYPEQGDCVISK	1xCarbamidomethyl [C14]	2.93867e-07	3.27667e-05	1	1	1	Q14683	0	1964.96	High	High	5.535e-05	1.846e-05	3.83
FALSE	High	AESMLQQADK	1xOxidation [M4]	0.000149372	0.000107844	1	1	1	P13797	0	1136.53	High	High	0.0001061	0.0003076	1.65
FALSE	High	AESPEEVACR	1xCarbamidomethyl [C9]	0.00106267	0.000196274	1	1	2	Q7Z6Z7	0	1147.5	High	High	0.000201	0.0009583	2.17
FALSE	High	AESQNTFEETELELKK		0.0104903	0.000720124	1	1	1	Q5JSH3	1	1895.92	High	High	0.0006939	0.006515	2.45
FALSE	High	AESSDGIHIILK		4.90209e-05	7.23431e-05	1	1	1	Q9NZI7	0	1282.7	High	High	7.988e-05	0.0001812	2.51
FALSE	High	AESTFLFLVGQDDHNWK		1.07085e-09	3.27667e-05	1	2	1	Q86TX2	0	2006.96	High	High	5.535e-05	1.196e-06	5.15
FALSE	High	AESTLQNSSSAVHTESNK		3.84665e-05	7.23431e-05	1	1	1	Q9H967	0	1889.88	High	High	7.988e-05	0.0001629	1.72
FALSE	High	AESTPEIAEQR		0.000252459	0.000145766	1	1	1	Q13098	0	1230.6	High	High	0.0001361	0.0004028	2.59
FALSE	High	AETDHLFDLSR		1.60923e-05	7.23431e-05	1	1	1	Q9NPF5	0	1303.63	High	High	7.988e-05	0.0001121	2.88
FALSE	High	AETEEGPDVLR		0.000128464	0.000107844	1	1	1	Q15436	0	1215.59	High	High	0.0001061	0.0002851	3.17
FALSE	High	AETLMTVTDPVHDIAFAPNLGR		2.83913e-13	3.27667e-05	1	1	2	Q96EE3	0	2368.2	High	High	5.535e-05	2.116e-08	5.92
FALSE	High	AETNDSYHIILK		9.16052e-06	7.23431e-05	1	1	1	Q12800	0	1403.72	High	High	7.988e-05	8.862e-05	2.4
FALSE	High	AETPTAAEDDNEGDK		2.00365e-06	3.27667e-05	1	1	2	O60841	0	1562.65	High	High	5.535e-05	4.55e-05	3.2
FALSE	High	AETQGANHTPVISAHQTR		0.0296809	0.00179176	1	1	1	Q6ZRS2	0	1917.95	High	High	0.001613	0.01892	1.15
FALSE	High	AEVAAEFLNDRVPNCNVVPHFNK	1xCarbamidomethyl [C15]	1.83903e-08	3.27667e-05	1	1	1	Q8TBC4	1	2640.3	High	High	5.535e-05	4.801e-06	4.71
FALSE	High	AEVAAIYEPPQIGTQNSLELLEDPK		6.55507e-08	3.27667e-05	1	1	1	Q8TAT6	0	2725.39	High	High	5.535e-05	8.927e-06	4.37
FALSE	High	AEVAEALTK		0.00359217	0.000275397	1	2	1	Q5TZA2	0	931.509	High	High	0.0003349	0.002472	2
FALSE	High	AEVCADCSAPDPGWASISR	2xCarbamidomethyl [C4; C7]	0.00788258	0.000650979	1	1	1	Q9Y2X7	0	2048.88	High	High	0.0006447	0.004962	1.92
FALSE	High	AEVEQVELPDGKK		5.51581e-05	7.23431e-05	1	1	2	Q9NW13	1	1441.75	High	High	7.988e-05	0.0001914	2.72
FALSE	High	AEVEVADELLENLAK		2.11781e-07	3.27667e-05	1	1	1	Q7L5D6	0	1642.85	High	High	5.535e-05	1.574e-05	4.19
FALSE	High	AEVIMNYHVGETVLSLQK		4.4828e-08	3.27667e-05	1	1	1	Q15393	0	2031.06	High	High	5.535e-05	7.422e-06	3.93
FALSE	High	AEVITCDVLLVCIGR	2xCarbamidomethyl [C6; C12]	3.20952e-08	3.27667e-05	1	1	3	P09622	0	1717.9	High	High	5.535e-05	6.305e-06	3.76
FALSE	High	AEVLALPFK		0.00225831	0.00025308	1	1	1	Q9NV88	0	987.587	High	High	0.0002698	0.001684	1.91
FALSE	High	AEVLISTVGPEDCVVPFLTRPK	1xCarbamidomethyl [C13]	1.44315e-08	3.27667e-05	1	1	1	P56192	0	2427.3	High	High	5.535e-05	4.276e-06	3.32
FALSE	High	AEVLSEEPILK		0.000166987	0.000107844	1	1	2	Q7L1Q6	0	1227.68	High	High	0.0001061	0.0003253	2.53
FALSE	High	AEVLWLMGAK		4.21624e-05	7.23431e-05	1	1	2	O94906	0	1117.61	High	High	7.988e-05	0.0001694	2.53
FALSE	High	AEVPARPAPQEPYDVVLQR		2.01569e-08	3.27667e-05	1	1	1	Q5TCQ9	0	2135.12	High	High	5.535e-05	5.029e-06	3.32
FALSE	High	AEVPGATGGDSPHLQPAEPPGEPR		2.48443e-10	3.27667e-05	1	1	1	Q9P2K5	0	2366.14	High	High	5.535e-05	5.838e-07	3.26
FALSE	High	AEVQHQLHVAVGSLQESILAQVQR		6.30512e-16	3.27667e-05	1	1	1	Q6P2E9	0	2640.42	High	High	5.535e-05	1.452e-12	8.3
FALSE	High	AEVTEEVEDGK		2.9212e-05	7.23431e-05	1	1	1	Q9H2G2	0	1205.55	High	High	7.988e-05	0.0001445	2.95
FALSE	High	AEVTHWYENLQK		1.65196e-05	7.23431e-05	1	1	1	Q70CQ2	0	1517.74	High	High	7.988e-05	0.0001133	2.56
FALSE	High	AEVTMGDPHQQTLAR	1xOxidation [M5]	0.0358413	0.00219838	1	1	1	Q13769	0	1669.8	High	High	0.001921	0.02307	1.35
FALSE	High	AEVVDEIAAK		0.000291691	0.000145766	1	1	2	Q8TAT6	0	1044.56	High	High	0.0001361	0.0004348	1.47
FALSE	High	AEVVQVIR		0.135755	0.00741041	1	1	1	Q9H6F5	0	913.547	High	High	0.006399	0.09341	1.09
FALSE	High	AEVWDLDMLR		0.000224329	0.000145766	1	1	2	Q6P2E9	0	1247.61	High	High	0.0001361	0.0003782	2.5
FALSE	High	AEVWQLLAGCHDNQAMLDR	1xCarbamidomethyl [C10]	1.93689e-10	3.27667e-05	1	1	2	Q5R372	0	2227.04	High	High	5.535e-05	5.182e-07	3.01
FALSE	High	AEWDQVTVYLFCDDHK	1xCarbamidomethyl [C12]	0.00329066	0.000275397	1	1	1	Q9Y4W2	0	2025.9	High	High	0.0003349	0.002291	1.12
FALSE	High	AEWLLAVR		0.000617632	0.000196274	1	1	3	Q9NRN7	0	957.552	High	High	0.0001808	0.0006694	1.52
FALSE	High	AEWLLR		0.0625903	0.00348586	1	1	1	Q9UL54	0	787.446	High	High	0.003016	0.04224	1.6
FALSE	High	AEWPSETPVLCQQCGGKPGVTFTSAK	2xCarbamidomethyl [C11; C14]	9.41618e-13	3.27667e-05	1	1	1	Q9C0C9	0	2835.34	High	High	5.535e-05	3.808e-08	4.65
FALSE	High	AEWQVYK		0.0235789	0.00151197	1	1	1	Q00059	0	923.462	High	High	0.00136	0.0148	2.13
FALSE	High	AEYEGDGIPTVFVAVAGR		0.000120313	0.000107844	1	1	1	P22234	0	1850.93	High	High	0.0001061	0.0002762	2.12
FALSE	High	AEYVPSTPSPVPPSTPLLSAHSK		2.9936e-11	3.27667e-05	1	1	1	Q4VCS5	0	2362.23	High	High	5.535e-05	2.071e-07	5.18
FALSE	High	AFAAGADIK		0.00148202	0.0002246	1	1	1	P30084	0	863.462	High	High	0.0002216	0.001213	2.29
FALSE	High	AFAAQEDLEK		0.000106225	0.000107844	1	1	1	P35241	0	1121.55	High	High	0.0001061	0.0002594	2.49
FALSE	High	AFADALEVIPMALSENSGMNPIQTMTEVR		0.0262794	0.00166438	1	1	1	P48643	0	3135.52	High	High	0.001496	0.0166	0.67
FALSE	High	AFADPEVLR		0.000242709	0.000145766	2	2	3	Q8IWZ3; O75179	0	1017.54	High	High	0.0001361	0.0003939	1.46
FALSE	High	AFAFQASQDK		0.0401675	0.00245164	1	1	1	Q9H000	0	1112.54	High	High	0.002155	0.02606	1.76
FALSE	High	AFAHITGGGLLENIPR		0.000537756	0.000196274	1	1	1	P22102	0	1665.91	High	High	0.0001808	0.0006163	2.52
FALSE	High	AFAIDSSHPWLHECMIR	1xCarbamidomethyl [C14]	8.74025e-10	3.27667e-05	1	1	2	Q9BXJ9	0	2069.97	High	High	5.535e-05	1.083e-06	3.44
FALSE	High	AFAINSNNPWLHECLIR	1xCarbamidomethyl [C14]	6.00189e-07	3.27667e-05	1	1	1	Q6N069	0	2055.02	High	High	5.535e-05	2.591e-05	3.54
FALSE	High	AFALEVIK		0.00299454	0.000275397	1	1	1	Q9H2U2	0	890.535	High	High	0.0003137	0.002112	1.62
FALSE	High	AFALGILK		0.00112065	0.000196274	1	1	1	Q5VZE5	0	832.529	High	High	0.000201	0.0009911	1.61
FALSE	High	AFALYK		0.0497086	0.00294341	2	2	1	P46926; Q8TDQ7	0	712.403	High	High	0.00255	0.03303	1.42
FALSE	High	AFAMIIDK	1xOxidation [M4]	0.0527588	0.00298934	2	2	1	Q15366; Q15365	0	924.486	High	High	0.0026	0.03524	1.88
FALSE	High	AFAMIIDKLEEDINSSMTNSTAASRPPVTLR		5.61491e-11	3.27667e-05	1	1	1	Q15365	1	3378.7	High	High	5.535e-05	2.819e-07	4.78
FALSE	High	AFAMIIDKLEEDISSSMTNSTAASRPPVTLR		1.54373e-13	3.27667e-05	1	1	1	Q15366	1	3351.69	High	High	5.535e-05	1.569e-08	5.17
FALSE	High	AFAVGVQQVLLK		3.3841e-06	3.27667e-05	1	1	2	O95373	0	1272.77	High	High	5.535e-05	5.766e-05	3.71
FALSE	High	AFAVQSAVR		0.000315612	0.000180053	1	1	2	Q14692	0	948.526	High	High	0.0001629	0.0004547	2.21
FALSE	High	AFAWMMGDGVLYGALDCGRPDSLLSEER	1xCarbamidomethyl [C17]	3.42488e-10	3.27667e-05	1	1	2	Q9P253	0	3116.43	High	High	5.535e-05	6.847e-07	3.49
FALSE	High	AFCAGGDIR	1xCarbamidomethyl [C3]	0.0393691	0.00242804	1	1	1	Q6NVY1	0	966.446	High	High	0.002137	0.02561	1.45
FALSE	High	AFCDQQLLTVAK	1xCarbamidomethyl [C3]	0.00318164	0.000275397	1	1	1	Q9H0R6	0	1393.71	High	High	0.0003137	0.002226	1.77
FALSE	High	AFCEPGNVENNGVLSFIK	1xCarbamidomethyl [C3]	4.96054e-09	3.27667e-05	1	1	1	P54577	0	1994.96	High	High	5.535e-05	2.533e-06	4.52
FALSE	High	AFCFDGTK	1xCarbamidomethyl [C3]	0.00486919	0.000393589	1	1	1	Q8TEA1	0	945.413	High	High	0.0004244	0.003209	1.48
FALSE	High	AFDANTMTSAEK		3.47396e-06	3.27667e-05	1	1	1	O15344	0	1285.57	High	High	5.535e-05	5.838e-05	2.11
FALSE	High	AFDCPETEYPVK	1xCarbamidomethyl [C4]	1.50186e-06	3.27667e-05	1	1	1	O43847	0	1455.65	High	High	5.535e-05	3.986e-05	2.86
FALSE	High	AFDEDEDDPYVPMRPGVATPLVSSSDYMPMAPQNVSASK		8.25978e-13	3.27667e-05	1	1	1	O14654	0	4213.9	High	High	5.535e-05	3.569e-08	3.92
FALSE	High	AFDFLSEETEASLASR		0.000163733	0.000107844	1	1	1	O60271	0	1772.83	High	High	0.0001061	0.0003212	1.72
FALSE	High	AFDHVLHLRPLSR		0.00079917	0.000196274	1	1	1	Q9H6R4	0	1560.88	High	High	0.0001808	0.0007896	2.51
FALSE	High	AFDIIER		0.00500288	0.000393589	1	1	1	Q8N1F7	0	863.462	High	High	0.0004244	0.003294	2.35
FALSE	High	AFDLFNPNFK		0.000424261	0.000180053	1	1	3	Q9Y3D9	0	1212.6	High	High	0.0001629	0.000537	2.57
FALSE	High	AFDLIVDRPVTLVR		0.000151343	0.000107844	1	1	2	O96000	0	1613.94	High	High	0.0001061	0.0003087	2.84
FALSE	High	AFDLTEQR		0.157432	0.00823463	1	1	1	Q86UE8	0	979.484	High	High	0.007046	0.1076	0.97
FALSE	High	AFDLVPPEAVPEQKDPDPEFPTVK		1.47263e-06	3.27667e-05	1	1	1	Q96G03	1	2665.34	High	High	5.535e-05	3.951e-05	3.01
FALSE	High	AFDMINR		0.0124379	0.000858305	1	1	2	Q9H3G5	0	866.419	High	High	0.0008255	0.00769	1.98
FALSE	High	AFDQLR		0.0597869	0.00333329	1	1	1	Q9H0I9	0	749.394	High	High	0.002883	0.0402	1.52
FALSE	High	AFDSGQNLSPDR		3.03833e-05	7.23431e-05	1	1	2	O00418	0	1306.6	High	High	7.988e-05	0.0001468	2.35
FALSE	High	AFDTQLVER		0.00107687	0.000196274	1	1	2	Q9BTC0	0	1078.55	High	High	0.000201	0.0009638	0.96
FALSE	High	AFDYFNLAANAGNSHAMAFLGK		2.94748e-08	3.27667e-05	1	1	1	Q9UBV2	0	2330.1	High	High	5.535e-05	6.051e-06	2.64
FALSE	High	AFEDDDITHVEGSVDPIR		2.91948e-07	3.27667e-05	1	1	1	Q9NTK5	0	2014.94	High	High	5.535e-05	1.839e-05	3.79
FALSE	High	AFEDDDITHVEGSVDPIRDIEIIHEELQLK		3.6329e-10	3.27667e-05	1	1	1	Q9NTK5	1	3475.72	High	High	5.535e-05	7.034e-07	3.49
FALSE	High	AFEDEMSGR		0.00077317	0.000196274	1	1	1	Q01082	0	1041.43	High	High	0.0001808	0.0007732	2.45
FALSE	High	AFEDWLNDDLGSYQGAQGNR		4.46688e-09	3.27667e-05	1	1	1	Q8N6T3	0	2256	High	High	5.535e-05	2.409e-06	4.23
FALSE	High	AFELLHLHLDLR		2.69875e-07	3.27667e-05	1	1	1	Q9H4A4	0	1476.83	High	High	5.535e-05	1.768e-05	3.28
FALSE	High	AFEPATGR		0.0151549	0.000991497	1	1	1	P49189	0	848.426	High	High	0.0009446	0.009369	1.34
FALSE	High	AFEPYLEILEVYSTK		2.09139e-05	7.23431e-05	1	1	1	O95470	0	1801.93	High	High	7.988e-05	0.000125	1.99
FALSE	High	AFEVMDEFDGR		0.00089437	0.000196274	1	1	1	Q9UDY2	0	1315.56	High	High	0.000201	0.0008491	1.41
FALSE	High	AFEWYGTYLELCGVLHK	1xCarbamidomethyl [C12]	3.33024e-05	7.23431e-05	1	1	1	Q8N6R0	0	2086.01	High	High	7.988e-05	0.0001526	1.61
FALSE	High	AFEYEIR		0.0708262	0.00385047	1	1	1	O60566	0	927.457	High	High	0.003293	0.04816	0.85
FALSE	High	AFEYNMQIFNELDQAGSTLAR		1.11378e-09	3.27667e-05	1	1	1	P30519	0	2418.14	High	High	5.535e-05	1.221e-06	4.8
FALSE	High	AFFAGSQR		0.0020152	0.00025308	1	1	1	Q14697	0	883.442	High	High	0.0002454	0.00154	1.77
FALSE	High	AFFDFGK		0.00915492	0.000697046	1	1	1	O15091	0	831.404	High	High	0.0006768	0.005739	1.54
FALSE	High	AFFESHPAPSAER		7.65444e-05	7.23431e-05	1	1	1	P55786	0	1445.68	High	High	7.988e-05	0.0002226	1.39
FALSE	High	AFFPCFDTPAVK	1xCarbamidomethyl [C5]	8.98223e-06	7.23431e-05	1	1	1	Q9H4A4	0	1399.67	High	High	7.988e-05	8.78e-05	2.49
FALSE	High	AFFSEVER		0.00171639	0.0002246	1	1	1	Q9UQ80	0	984.479	High	High	0.0002216	0.00136	2.19
FALSE	High	AFGAGADFVMLGGMLAGHSESGGELIER		3.25974e-11	3.27667e-05	1	1	2	Q9P2T1	0	2779.32	High	High	5.535e-05	2.162e-07	3.13
FALSE	High	AFGDVFSVIGVR		0.00206991	0.00025308	1	1	1	Q9NRD5	0	1266.68	High	High	0.0002454	0.001569	1.27
FALSE	High	AFGFMTR		0.00921743	0.000697046	1	1	2	P61457	0	829.403	High	High	0.0006768	0.005755	0.9
FALSE	High	AFGFSHLEALLDDSK		5.23409e-05	7.23431e-05	1	1	1	Q96FW1	0	1649.82	High	High	7.988e-05	0.0001866	2.15
FALSE	High	AFGGEEVILK		4.41414e-05	7.23431e-05	1	1	1	Q5VUA4	0	1062.58	High	High	7.988e-05	0.0001729	2.09
FALSE	High	AFGIPIR		0.0500391	0.00294341	1	1	1	P06493	0	773.467	High	High	0.002567	0.03319	2.16
FALSE	High	AFGIPVR		0.0409815	0.00247346	1	1	1	Q00535	0	759.451	High	High	0.00217	0.0268	1.83
FALSE	High	AFGNLGNTHYLLGNFR		3.57914e-05	7.23431e-05	1	1	1	P81274	0	1793.91	High	High	7.988e-05	0.0001576	1.78
FALSE	High	AFGPGLQGGSAGSPAR		3.68291e-08	3.27667e-05	1	1	1	P21333	0	1429.72	High	High	5.535e-05	6.751e-06	2.85
FALSE	High	AFGVGER		0.124755	0.00691449	1	1	1	Q5TGY3	0	735.378	High	High	0.005915	0.0861	1.58
FALSE	High	AFGVTDEGFSVCCHIHGFAPYFYTPAPPGFGPEHMGDLQR	2xCarbamidomethyl [C12; C13]	2.39136e-06	3.27667e-05	1	1	1	P28340	0	4469	High	High	5.535e-05	4.936e-05	3.08
FALSE	High	AFGYYGPLR		0.000186683	0.000107844	1	1	2	P84103	0	1043.53	High	High	0.0001061	0.0003438	2.37
FALSE	High	AFHGLAGGTDVPFSEVVK		1.59308e-06	3.27667e-05	1	1	1	O75191	0	1830.94	High	High	5.535e-05	4.093e-05	3.12
FALSE	High	AFHITNDEPIPFWTFLSR		7.55477e-05	7.23431e-05	1	1	2	Q15738	0	2191.1	High	High	7.988e-05	0.0002209	2.01
FALSE	High	AFHNEAQVNPER		8.3577e-06	7.23431e-05	1	1	1	P17987	0	1411.67	High	High	7.988e-05	8.536e-05	2.82
FALSE	High	AFHNEAQVNPERK		0.000125139	0.000107844	1	1	1	P17987	1	1539.77	High	High	0.0001061	0.0002812	2.17
FALSE	High	AFHPTYEEK		0.000629981	0.000196274	1	1	1	Q9H3P7	0	1121.53	High	High	0.0001808	0.0006799	2.5
FALSE	High	AFIAHFQDNLHSVNR		0.0875244	0.00460234	1	1	1	Q6P2C8	0	1768.89	High	High	0.003957	0.06021	1.04
FALSE	High	AFIGFEGVK		0.00118184	0.000196274	1	1	1	P15924	0	967.525	High	High	0.000201	0.001028	2.28
FALSE	High	AFIGIGFGDR		0.0165578	0.00104214	1	1	1	Q9NVZ3	0	1052.55	High	High	0.001004	0.0103	2.32
FALSE	High	AFIHWVSQPLMCEVR	1xCarbamidomethyl [C12]	7.67122e-08	3.27667e-05	1	1	1	P47897	0	1872.92	High	High	5.535e-05	9.649e-06	3.98
FALSE	High	AFIHWVSQPLMCEVR	1xCarbamidomethyl [C12]; 1xOxidation [M11]	0.000198036	0.000107844	1	1	1	P47897	0	1888.92	High	High	0.0001061	0.0003542	2.12
FALSE	High	AFIISFK		0.00966722	0.000697046	1	1	1	Q9HAB8	0	825.487	High	High	0.0006768	0.00604	1.99
FALSE	High	AFIITGQTYTR		2.06416e-05	7.23431e-05	1	1	1	P30566	0	1270.68	High	High	7.988e-05	0.0001243	2.95
FALSE	High	AFIPAIDSFGFETDLR		5.04389e-08	3.27667e-05	1	1	1	Q15029	0	1798.9	High	High	5.535e-05	7.854e-06	2.88
FALSE	High	AFIPGGPSPGSR		0.0212961	0.00141241	1	1	1	Q8NHP8	0	1142.6	High	High	0.001285	0.01332	1.77
FALSE	High	AFIPQLLSR		0.000392059	0.000180053	1	1	2	P14735	0	1044.62	High	High	0.0001629	0.0005132	1.75
FALSE	High	AFISNVK		0.0396336	0.00242804	1	1	2	Q14008	0	778.446	High	High	0.002137	0.02575	2.16
FALSE	High	AFITNIPFDVK		3.49679e-06	3.27667e-05	1	1	2	P52272	0	1264.69	High	High	5.535e-05	5.856e-05	2.68
FALSE	High	AFLASPEYVNLPINGNGK		6.77335e-08	3.27667e-05	1	1	1	P09211	0	1903.99	High	High	5.535e-05	9.068e-06	4.53
FALSE	High	AFLASPEYVNLPINGNGKQ		1.84006e-06	3.27667e-05	1	1	1	P09211	1	2032.05	High	High	5.535e-05	4.383e-05	4.45
FALSE	High	AFLDALQNQAEASSK		6.68139e-10	3.27667e-05	1	1	2	Q12931	0	1592.79	High	High	5.535e-05	9.478e-07	4.51
FALSE	High	AFLDFHALPYQVVEVNPVR		6.17622e-10	3.27667e-05	1	1	1	Q9H7Z7	0	2214.17	High	High	5.535e-05	9.147e-07	4.2
FALSE	High	AFLDFYHSFLEK		2.36023e-06	3.27667e-05	1	1	1	Q92888	0	1516.75	High	High	5.535e-05	4.914e-05	3.26
FALSE	High	AFLDNPGILSELCGTLSR	1xCarbamidomethyl [C13]	8.21518e-09	3.27667e-05	1	1	1	Q6NXE6	0	1963	High	High	5.535e-05	3.245e-06	4.22
FALSE	High	AFLDSLPDVK		0.0234195	0.00148799	1	1	1	O15294	0	1104.59	High	High	0.001342	0.01472	1.66
FALSE	High	AFLEDMK		0.0172481	0.00106752	1	1	1	Q9NXG2	0	853.412	High	High	0.001022	0.01072	1.49
FALSE	High	AFLEENNLDYIIR		0.0095365	0.000697046	1	1	1	P53041	0	1609.82	High	High	0.0006768	0.005955	1.38
FALSE	High	AFLEILHTYQK		1.95768e-07	3.27667e-05	1	1	1	Q96ST3	0	1362.74	High	High	5.535e-05	1.519e-05	2.87
FALSE	High	AFLFDVVSK		0.00214041	0.00025308	1	2	1	Q9HB90	0	1025.57	High	High	0.0002454	0.00161	1.87
FALSE	High	AFLGGLNWAFIGVDEAHR		7.85775e-05	7.23431e-05	1	1	1	O14646	0	1973	High	High	7.988e-05	0.0002251	2.27
FALSE	High	AFLGQVLVR		0.00448939	0.000334121	1	1	2	P29372	0	1002.61	High	High	0.0003789	0.002999	2.28
FALSE	High	AFLHYPDSAAAQQAVSCLQGLR	1xCarbamidomethyl [C17]	9.93415e-09	3.27667e-05	1	1	1	Q2M296	0	2403.19	High	High	5.535e-05	3.563e-06	5.17
FALSE	High	AFLIEEQK		0.00318164	0.000275397	1	1	1	P49207	0	977.53	High	High	0.0003137	0.002224	2.1
FALSE	High	AFLIEPEHVNTVGYGK		5.16594e-05	7.23431e-05	1	1	1	Q96JH7	0	1773.92	High	High	7.988e-05	0.0001854	2.12
FALSE	High	AFLLESLLK		0.000337045	0.000180053	1	1	1	Q96JM3	0	1033.63	High	High	0.0001629	0.0004721	2.25
FALSE	High	AFLLFPTIER		0.0140607	0.00091042	1	1	1	Q9H6V9	0	1206.69	High	High	0.0008832	0.008673	2.74
FALSE	High	AFLLHQPWNGQYSLDISHVDYPENEEIK		2.02058e-11	3.27667e-05	1	1	1	Q9BZH6	0	3342.61	High	High	5.535e-05	1.712e-07	3.62
FALSE	High	AFLLSLAALR		0.001638	0.0002246	1	1	1	Q8IV08	0	1074.67	High	High	0.0002216	0.001312	2.46
FALSE	High	AFLMQHAPANDYLVTSHIHLHVPEGATPK		9.4605e-08	3.27667e-05	1	1	1	P36776	0	3194.62	High	High	5.535e-05	1.066e-05	2.43
FALSE	High	AFLNAIMR		0.00374062	0.000304836	1	2	1	Q14839	0	935.513	High	High	0.000357	0.002555	2.36
FALSE	High	AFLPAMTK		0.00301476	0.000275397	1	1	1	Q8NBQ5	0	878.48	High	High	0.0003137	0.002125	1.77
FALSE	High	AFLPLLK		0.0163338	0.00104214	1	1	1	Q14690	0	801.523	High	High	0.001004	0.01011	1.71
FALSE	High	AFLQGGQEATDIALLLR		6.53548e-07	3.27667e-05	1	1	1	Q14203	0	1816	High	High	5.535e-05	2.704e-05	3.3
FALSE	High	AFLSFK		0.0383284	0.00238051	1	1	1	Q8IU60	0	712.403	High	High	0.00208	0.02483	1.54
FALSE	High	AFLSSHCYNAATIK	1xCarbamidomethyl [C7]	0.000190393	0.000107844	1	1	1	Q9P2D0	0	1582.77	High	High	0.0001061	0.000347	1.45
FALSE	High	AFLSTHPNTETVFEAFLK		3.24029e-09	3.27667e-05	1	1	1	Q96S44	0	2052.04	High	High	5.535e-05	2.054e-06	4.03
FALSE	High	AFLTLAEDILR		1.38412e-05	7.23431e-05	1	1	2	P61026	0	1261.72	High	High	7.988e-05	0.0001053	3.09
FALSE	High	AFMGPLK	1xOxidation [M3]	0.00788258	0.000650979	1	1	3	P39023	0	779.412	High	High	0.0006447	0.004973	0.85
FALSE	High	AFMGPLK		0.0621825	0.00346093	1	1	1	P39023	0	763.417	High	High	0.002997	0.04212	0.81
FALSE	High	AFMGPLKK		0.109687	0.00579345	1	1	1	P39023	1	891.512	High	High	0.004969	0.07626	1.96
FALSE	High	AFNADFH		0.0235789	0.00151197	1	1	1	P26440	0	821.358	High	High	0.001342	0.01474	1.07
FALSE	High	AFPCWDEPAIK	1xCarbamidomethyl [C4]	0.000324016	0.000180053	1	1	2	P55786	0	1333.62	High	High	0.0001629	0.0004618	2.14
FALSE	High	AFPEHFTYEPNEADAAQGYR		4.58808e-07	3.27667e-05	1	1	1	P13807	0	2313.02	High	High	5.535e-05	2.283e-05	4.56
FALSE	High	AFPMPGFDEH		0.00386907	0.000304836	1	1	1	P34897	0	1147.49	High	High	0.000357	0.002631	2.39
FALSE	High	AFPYGNVAFPHLPGSAPSWPSLVDTSK		1.61618e-13	3.27667e-05	1	1	1	Q6UN15	0	2842.42	High	High	5.535e-05	1.606e-08	4.86
FALSE	High	AFQATLR		0.00838003	0.000675808	1	1	1	Q6PJG6	0	806.452	High	High	0.0006628	0.005275	1.44
FALSE	High	AFQNQENSVNQEIEQFQQAIEK		2.24643e-07	3.27667e-05	1	1	1	Q96SB8	0	2622.24	High	High	5.535e-05	1.621e-05	3.21
FALSE	High	AFQNTATACAPVSHYR	1xCarbamidomethyl [C9]	3.02231e-12	3.27667e-05	1	1	1	Q9H814	0	1793.84	High	High	5.535e-05	6.731e-08	4.48
FALSE	High	AFQNVFAPR		0.00168234	0.0002246	1	1	2	P15586	0	1049.55	High	High	0.0002216	0.001334	1.18
FALSE	High	AFQSVLEVVAAPGSPYHR		4.6765e-09	3.27667e-05	1	1	1	P42858	0	1928	High	High	5.535e-05	2.46e-06	3.65
FALSE	High	AFQYADGLEQLR		0.00117401	0.000196274	1	1	1	Q9BU89	0	1410.7	High	High	0.000201	0.001025	2.14
FALSE	High	AFQYVETHGEVCPANWTPDSPTIKPSPAASK	1xCarbamidomethyl [C12]	6.30512e-16	3.27667e-05	1	1	1	P30048	0	3385.62	High	High	5.535e-05	1.782e-10	7.7
FALSE	High	AFREEFGAEPELAVSAPGR		4.31001e-08	3.27667e-05	1	1	1	P51570	1	2033.01	High	High	5.535e-05	7.275e-06	3.75
FALSE	High	AFSAAVQMHDVLVK		1.03071e-05	7.23431e-05	1	1	1	Q9Y4A5	0	1515.8	High	High	7.988e-05	9.301e-05	1.76
FALSE	High	AFSAPQNSESQAHVSGGGDDSSRPTVWYHETLEWLK		0.01078	0.000720124	1	1	1	P52701	0	3973.84	High	High	0.0006939	0.006698	1.58
FALSE	High	AFSITQGLLK		7.21603e-05	7.23431e-05	1	1	1	O15067	0	1077.63	High	High	7.988e-05	0.0002164	2.47
FALSE	High	AFSPTTVNTGR		0.000330466	0.000180053	1	1	1	P61619	0	1150.59	High	High	0.0001629	0.0004669	2.31
FALSE	High	AFSVFLFNTENK		0.0344247	0.00217835	1	1	1	Q13907	0	1416.72	High	High	0.001908	0.02215	1.28
FALSE	High	AFSVNIFK		0.00333532	0.000275397	1	1	1	P11279	0	925.514	High	High	0.0003349	0.002322	1.66
FALSE	High	AFSYICR	1xCarbamidomethyl [C6]	0.00947181	0.000697046	2	2	1	P49757; Q9Y6R0	0	916.435	High	High	0.0006768	0.0059	2.03
FALSE	High	AFSYYGPLR		0.00263532	0.000275397	1	1	3	Q16629	0	1073.54	High	High	0.0003137	0.00191	1.54
FALSE	High	AFTALCYSADGHSILAGGMSK	1xCarbamidomethyl [C6]	7.78684e-13	3.27667e-05	1	1	1	Q15269	0	2157.01	High	High	5.535e-05	3.471e-08	4.78
FALSE	High	AFTCDDLFR	1xCarbamidomethyl [C4]	0.183985	0.00899075	1	1	1	P61599	0	1144.51	High	High	0.007776	0.1252	0.81
FALSE	High	AFTDNAVAFDTGFCHVER	1xCarbamidomethyl [C14]	4.19376e-12	3.27667e-05	1	1	1	Q92889	0	2056.92	High	High	5.535e-05	7.903e-08	3.83
FALSE	High	AFTELQAK		0.00692789	0.000593365	1	1	1	O60925	0	907.488	High	High	0.0006004	0.004427	1.69
FALSE	High	AFTGFIVEADTPGIQIGR		4.58548e-09	3.27667e-05	1	1	1	P11310	0	1891.99	High	High	5.535e-05	2.437e-06	2.96
FALSE	High	AFTHTAQYDEAISDYFR		3.68291e-08	3.27667e-05	1	1	2	P31939	0	2034.92	High	High	5.535e-05	6.747e-06	3.7
FALSE	High	AFTKPEEACSFILSADFPALVVK	1xCarbamidomethyl [C9]	1.2288e-09	3.27667e-05	1	1	1	P22102	0	2540.31	High	High	5.535e-05	1.281e-06	3.69
FALSE	High	AFTMDCITLEGDQVSHR	1xCarbamidomethyl [C6]	2.50218e-08	3.27667e-05	1	1	1	Q9UQE7	0	1979.89	High	High	5.535e-05	5.585e-06	2.36
FALSE	High	AFTQLSNLQSHR		6.97799e-07	3.27667e-05	1	1	1	Q8TF68	0	1401.72	High	High	5.535e-05	2.783e-05	2.95
FALSE	High	AFTYINLDK		0.0009063	0.000196274	1	1	1	P02786	0	1084.57	High	High	0.000201	0.0008596	2.11
FALSE	High	AFVAGVLPFK		0.000415969	0.000180053	1	1	2	O00442	0	1048.62	High	High	0.0001629	0.0005298	2.58
FALSE	High	AFVAIGDYNGHVGLGVK		9.44976e-12	3.27667e-05	1	1	7	P15880	0	1716.91	High	High	5.535e-05	1.18e-07	3.78
FALSE	High	AFVDFLSDEIK		0.000194177	0.000107844	1	1	1	Q07021	0	1283.65	High	High	0.0001061	0.0003513	2.28
FALSE	High	AFVDFLSDEIKEER		1.88679e-10	3.27667e-05	1	1	1	Q07021	1	1697.84	High	High	5.535e-05	5.114e-07	3.97
FALSE	High	AFVDFNEGEIK		9.94859e-05	0.000107844	1	1	1	Q01968	0	1268.62	High	High	0.0001061	0.000252	2.4
FALSE	High	AFVEATFQR		0.134943	0.00739034	1	1	1	Q9NVU0	0	1068.55	High	High	0.006384	0.09283	0.86
FALSE	High	AFVELTK		0.044994	0.00267272	1	1	2	O95394	0	807.461	High	High	0.002321	0.02949	1.73
FALSE	High	AFVENYPQFK		0.0220317	0.00143636	1	1	1	Q9NRW7	0	1242.62	High	High	0.001303	0.01374	1.83
FALSE	High	AFVFDVIHEGCLVTPPELLR	1xCarbamidomethyl [C11]	2.42154e-08	3.27667e-05	1	1	1	Q9UKG9	0	2312.21	High	High	5.535e-05	5.489e-06	3.47
FALSE	High	AFVHWYVGEGMEEGEFSEAR	1xOxidation [M11]	4.84671e-10	3.27667e-05	3	6	3	P0DPH8; P68363; Q9BQE3	0	2346.01	High	High	5.535e-05	8.104e-07	5.34
FALSE	High	AFVHWYVGEGMEEGEFSEAR		3.99381e-11	3.27667e-05	3	6	3	P0DPH8; P68363; Q9BQE3	0	2330.02	High	High	5.535e-05	2.39e-07	3.68
FALSE	High	AFVHWYVGEGMEEGEFSEAREDMAALEK		3.73532e-15	3.27667e-05	2	4	1	P68363; Q9BQE3	1	3217.42	High	High	5.535e-05	2.504e-09	5.67
FALSE	High	AFVILGIPHSHSMLDVYETK		1.22146e-07	3.27667e-05	1	1	2	Q7L8L6	0	2257.17	High	High	5.535e-05	1.206e-05	3.29
FALSE	High	AFVLDECQNLMFWTNWNEQHPSIMR	1xCarbamidomethyl [C7]	0.000260883	0.000145766	1	1	1	Q07954	0	3166.43	High	High	0.0001361	0.00041	1.35
FALSE	High	AFVNHMMSSHSNHPGK		0.00155285	0.0002246	1	1	1	Q8ND82	0	1780.8	High	High	0.0002216	0.001259	1.73
FALSE	High	AFVNLPTENELTFNAEEYSDISEMR		2.01454e-10	3.27667e-05	1	1	1	Q9Y2A7	0	2919.34	High	High	5.535e-05	5.28e-07	4.98
FALSE	High	AFVPAILFK		0.0084948	0.000675808	1	1	1	Q9HAU5	0	1005.61	High	High	0.0006628	0.005332	2.14
FALSE	High	AFVRPSGTEDVVR		0.0487296	0.00289704	1	1	1	O95394	0	1432.75	High	High	0.002512	0.03218	0.86
FALSE	High	AFVSGFDGSAGTAIITEEHAAMWTDGR		3.92558e-14	3.27667e-05	1	1	2	Q9NQW7	0	2797.29	High	High	5.535e-05	8.017e-09	5.94
FALSE	High	AFVSMVYSEEGAEDR		4.29994e-05	7.23431e-05	1	1	1	Q14683	0	1689.74	High	High	7.988e-05	0.0001711	1.68
FALSE	High	AFVTDWDK		0.00434011	0.000334121	1	1	1	Q9NVI7	0	981.468	High	High	0.0003789	0.002901	1.25
FALSE	High	AFVTQDIPFYHNLVMK		1.43884e-07	3.27667e-05	1	1	1	Q8WWX9	0	1922.98	High	High	5.535e-05	1.306e-05	3.14
FALSE	High	AFVYLSNLLYPVPLIHR		0.141556	0.00767222	1	1	1	O60333	0	2015.15	High	High	0.006596	0.09709	1.26
FALSE	High	AFVYLSNLLYPVPLVHR		0.153782	0.00809482	1	1	1	Q12756	0	2001.13	High	High	0.006946	0.1053	1.35
FALSE	High	AFWDCLSVQLSEDPPAYDHAIK	1xCarbamidomethyl [C5]	0.00394827	0.000304836	1	1	1	Q9NUJ3	0	2562.2	High	High	0.000357	0.002684	1.83
FALSE	High	AFYAELYHIISSNLEK		4.11681e-08	3.27667e-05	1	1	1	Q9UL46	0	1897.97	High	High	5.535e-05	7.124e-06	3.05
FALSE	High	AFYNNVLGEYEEYITK		4.32537e-07	3.27667e-05	1	1	2	P04181	0	1952.93	High	High	5.535e-05	2.219e-05	3.42
FALSE	High	AFYPEEISSMVLTK		6.26124e-08	3.27667e-05	2	2	4	P0DMV9; P34931	0	1614.81	High	High	5.535e-05	8.743e-06	2.84
FALSE	High	AGAAAILIR		0.000563151	0.000196274	1	1	1	Q5T440	0	855.541	High	High	0.0001808	0.0006342	2.86
FALSE	High	AGAAGGPEEEAEKPVK		3.06565e-08	3.27667e-05	1	1	8	Q8WW12	0	1539.76	High	High	5.535e-05	6.17e-06	4.01
FALSE	High	AGACVTSESTVVR	1xCarbamidomethyl [C4]	2.58695e-06	3.27667e-05	1	1	1	Q9BVL4	0	1336.65	High	High	5.535e-05	5.112e-05	2.97
FALSE	High	AGAEGFVR		0.00434011	0.000334121	1	1	1	Q9BUP3	0	806.416	High	High	0.0003789	0.002905	2.16
FALSE	High	AGAFDQLK		0.001638	0.0002246	1	1	1	P61011	0	849.446	High	High	0.0002216	0.001309	1.56
FALSE	High	AGAFEHLPSLR		6.16583e-05	7.23431e-05	1	1	2	Q13641	0	1197.64	High	High	7.988e-05	0.0002011	1.52
FALSE	High	AGAGPGGPPQKPAPSSQR		1.91167e-10	3.27667e-05	1	1	1	Q9Y5J1	0	1659.86	High	High	5.535e-05	5.143e-07	4.42
FALSE	High	AGAGSATLSMAYAGAR	1xOxidation [M10]	4.64596e-09	3.27667e-05	1	1	1	P40926	0	1470.7	High	High	5.535e-05	2.454e-06	4.33
FALSE	High	AGAGSATLSMAYAGAR		2.20931e-08	3.27667e-05	1	1	3	P40926	0	1454.71	High	High	5.535e-05	5.254e-06	4.71
FALSE	High	AGAIAPCEVTVPAQNTGLGPEK	1xCarbamidomethyl [C7]	2.50967e-09	3.27667e-05	1	2	2	P05388	0	2180.1	High	High	5.535e-05	1.814e-06	5.2
FALSE	High	AGAPAEEGAEAADNQR		0.000407841	0.000180053	1	1	2	Q9H0W5	0	1556.69	High	High	0.0001629	0.0005246	2.94
FALSE	High	AGAPVGGSPGLAK		0.0229476	0.00148799	1	1	1	Q6ZRS2	0	1081.6	High	High	0.001342	0.01441	1.05
FALSE	High	AGAPWHLR		0.00364098	0.000275397	1	1	1	Q9BUE0	0	907.49	High	High	0.0003349	0.002497	1.63
FALSE	High	AGASCPSGGHVADIYLANINK	1xCarbamidomethyl [C5]	7.14169e-06	7.23431e-05	1	1	1	O75044	0	2115.03	High	High	7.988e-05	7.981e-05	4.18
FALSE	High	AGASLWGGLR		0.000655434	0.000196274	1	1	2	P08648	0	987.537	High	High	0.0001808	0.0006971	2.55
FALSE	High	AGATAAASEIK		0.0121862	0.000803867	1	1	1	P15923	0	989.526	High	High	0.0008033	0.007528	1.66
FALSE	High	AGATLDLLVENMGR		0.00592661	0.000480331	1	1	2	P16278	0	1459.76	High	High	0.0005148	0.003833	1.86
FALSE	High	AGAYDFPSPEWDTVTPEAK		7.8277e-06	7.23431e-05	2	4	1	Q13557; Q13555	0	2080.95	High	High	7.988e-05	8.303e-05	1.95
FALSE	High	AGCAVTSLLASELTK	1xCarbamidomethyl [C3]	4.47237e-05	7.23431e-05	1	1	1	O60610	0	1520.8	High	High	7.988e-05	0.0001742	3.02
FALSE	High	AGCDEIWEK	1xCarbamidomethyl [C3]	0.000130159	0.000107844	2	2	1	Q5MIZ7; Q6IN85	0	1107.48	High	High	0.0001061	0.0002869	2.33
FALSE	High	AGCECLNESDEHGFDNCLR	3xCarbamidomethyl [C3; C5; C17]	1.27733e-11	3.27667e-05	1	1	1	O43396	0	2282.89	High	High	5.535e-05	1.365e-07	5.15
FALSE	High	AGCECLNESDEHGFDNCLRK	3xCarbamidomethyl [C3; C5; C17]	5.70925e-10	3.27667e-05	1	1	1	O43396	1	2410.98	High	High	5.535e-05	8.802e-07	5.16
FALSE	High	AGCQLLTVHGR	1xCarbamidomethyl [C3]	0.00909283	0.000697046	1	1	1	Q6P1R4	0	1211.63	High	High	0.0006768	0.005683	1.21
FALSE	High	AGDAGIFVSR		5.69953e-05	7.23431e-05	1	1	1	Q14160	0	992.516	High	High	7.988e-05	0.0001944	2.55
FALSE	High	AGDITELK		0.0239009	0.00151197	1	1	1	Q96F86	0	846.457	High	High	0.00136	0.01499	1.71
FALSE	High	AGDKPHMQTYEVDLNK		2.31729e-13	3.27667e-05	1	1	3	P21912	0	1845.88	High	High	5.535e-05	1.912e-08	5.45
FALSE	High	AGDLLLR		0.0717489	0.00390112	1	1	1	Q9UPU5	0	757.457	High	High	0.00335	0.04896	0.68
FALSE	High	AGDLVFAK		0.0021548	0.00025308	1	1	3	Q9Y3E1	0	820.456	High	High	0.0002454	0.001622	2.48
FALSE	High	AGDMENAENILTVMR		4.32292e-09	3.27667e-05	1	1	2	P42704	0	1663.78	High	High	5.535e-05	2.365e-06	3.72
FALSE	High	AGDQLVPDNLK		0.0121862	0.000803867	1	1	1	Q15042	0	1169.62	High	High	0.0008033	0.007529	1.66
FALSE	High	AGDTVIPLYIPQCGECK	2xCarbamidomethyl [C13; C16]	8.48874e-09	3.27667e-05	1	1	1	P11766	0	1920.92	High	High	5.535e-05	3.29e-06	3.57
FALSE	High	AGDTVSYVICQDGSNLTASQR	1xCarbamidomethyl [C10]	1.51541e-09	3.27667e-05	1	1	1	P09884	0	2242.04	High	High	5.535e-05	1.416e-06	4.12
FALSE	High	AGDVEEDASQLIFPK		0.000187912	0.000107844	1	1	2	O15514	0	1618.8	High	High	0.0001061	0.0003451	2.58
FALSE	High	AGDWFK		0.00921743	0.000697046	1	1	2	Q7Z5K2	0	723.346	High	High	0.0006768	0.005761	0.65
FALSE	High	AGDWQCPNPGCGNQNFAWR	2xCarbamidomethyl [C6; C11]	3.76726e-09	3.27667e-05	1	1	1	Q01844	0	2234.92	High	High	5.535e-05	2.215e-06	5.37
FALSE	High	AGEAAELQDAEVESSAK		2.29658e-10	3.27667e-05	1	1	1	Q9NZT2	0	1704.79	High	High	5.535e-05	5.629e-07	4.01
FALSE	High	AGEGTYALDSESCMEK	1xCarbamidomethyl [C13]	1.00652e-08	3.27667e-05	1	1	1	O00541	0	1747.71	High	High	5.535e-05	3.577e-06	4.14
FALSE	High	AGEIITVLDDSDPNWWK		2.91073e-06	3.27667e-05	1	1	1	Q92783	0	1958.95	High	High	5.535e-05	5.397e-05	4.18
FALSE	High	AGEIVVFK		0.0974409	0.00511388	1	1	1	Q9BY50	0	862.503	High	High	0.004362	0.06745	1.11
FALSE	High	AGELWLPHGTVATPVFMPVGTQATMK		3.65263e-14	3.27667e-05	1	1	2	Q9BXR0	0	2739.4	High	High	5.535e-05	7.735e-09	5.74
FALSE	High	AGEMELKPFNGEDYTCITFQPDLSK	1xCarbamidomethyl [C16]	1.31297e-15	3.27667e-05	1	1	1	P11388	0	2890.33	High	High	5.535e-05	1.359e-09	5.19
FALSE	High	AGEPLGVTFR		8.69277e-06	7.23431e-05	1	1	1	Q9NZW5	0	1046.56	High	High	7.988e-05	8.661e-05	2.6
FALSE	High	AGEQDATIHLK		3.99834e-07	3.27667e-05	1	1	1	P13591	0	1182.61	High	High	5.535e-05	2.139e-05	2.58
FALSE	High	AGETPYNIDCSHQK	1xCarbamidomethyl [C10]	0.00557574	0.000451633	1	1	1	Q9ULH0	0	1619.71	High	High	0.0004935	0.003631	2.31
FALSE	High	AGEVFIHK		0.00274377	0.000275397	1	1	1	Q15233	0	900.494	High	High	0.0003137	0.001966	2.5
FALSE	High	AGEYIFER		0.00197514	0.00025308	1	1	1	Q02252	0	984.479	High	High	0.0002454	0.001514	2.76
FALSE	High	AGFAGDDAPR		3.84665e-05	7.23431e-05	3	10	4	P60709; Q6S8J3; P68133	0	976.448	High	High	7.988e-05	0.0001628	2.15
FALSE	High	AGFAGDQIPK		1.21413e-05	7.23431e-05	2	2	1	P61163; P42025	0	1003.52	High	High	7.988e-05	9.971e-05	2.68
FALSE	High	AGFCCGVIR	2xCarbamidomethyl [C4; C5]	0.000601544	0.000196274	1	1	1	Q9UFC0	0	1039.48	High	High	0.0001808	0.0006606	1.31
FALSE	High	AGFEASDPR		0.163042	0.00846712	1	1	1	Q12962	0	949.437	High	High	0.007258	0.1114	1.12
FALSE	High	AGFFGTVVEYGAER		0.0137762	0.00091042	1	1	2	Q9NVH1	0	1502.73	High	High	0.0008832	0.008544	1.33
FALSE	High	AGFIQDTSLILYEEVKPNLTER		1.07728e-11	3.27667e-05	1	1	2	Q93009	0	2536.33	High	High	5.535e-05	1.256e-07	5.65
FALSE	High	AGFLDLK		0.0319674	0.0019426	1	1	2	Q9Y490	0	763.435	High	High	0.001727	0.02042	1.8
FALSE	High	AGFRPVEAGGQHGGR		9.30417e-09	3.27667e-05	1	1	2	O15234	0	1495.75	High	High	5.535e-05	3.449e-06	5.12
FALSE	High	AGFTAAYSEK		5.88938e-05	7.23431e-05	1	1	1	P11717	0	1044.5	High	High	7.988e-05	0.000197	2.32
FALSE	High	AGGAAVVITEPEHTK		8.44512e-05	0.000107844	1	1	1	Q9P258	0	1479.78	High	High	0.0001061	0.0002328	1.8
FALSE	High	AGGAFDPYTLVR		2.11147e-06	3.27667e-05	1	1	1	O43759	0	1266.65	High	High	5.535e-05	4.665e-05	2.74
FALSE	High	AGGCGHDECDTYVR	2xCarbamidomethyl [C4; C9]	8.95821e-05	0.000107844	1	1	1	Q9Y219	0	1596.62	High	High	0.0001061	0.0002392	1.65
FALSE	High	AGGFASALER		5.33801e-05	7.23431e-05	1	1	1	Q9Y2Q9	0	978.5	High	High	7.988e-05	0.0001883	2.59
FALSE	High	AGGFLMK	1xOxidation [M6]	0.00767115	0.000622177	1	1	2	P00558	0	739.381	High	High	0.0006226	0.004834	1.95
FALSE	High	AGGFLMK		0.0145479	0.000936207	1	1	2	P00558	0	723.386	High	High	0.0009024	0.009019	1.81
FALSE	High	AGGGAAEQEELHYIPIR		6.65764e-11	3.27667e-05	1	1	2	Q8TD19	0	1810.91	High	High	5.535e-05	3.066e-07	3.69
FALSE	High	AGGIETIANEFSDR		4.29994e-05	7.23431e-05	1	1	1	Q92598	0	1479.71	High	High	7.988e-05	0.0001709	2.94
FALSE	High	AGGIETIANEYSDR		6.88715e-07	3.27667e-05	1	1	3	P34932	0	1495.7	High	High	5.535e-05	2.766e-05	3.75
FALSE	High	AGGILQEDISEACLILGVK	1xCarbamidomethyl [C13]	6.62672e-05	7.23431e-05	1	1	2	Q9UDR5	0	1986.06	High	High	7.988e-05	0.0002078	2.32
FALSE	High	AGGLGLNLQSADTVIIFDSDWNPHQDLQAQDR		7.14169e-06	7.23431e-05	1	1	1	P51532	0	3494.69	High	High	7.988e-05	7.984e-05	1.6
FALSE	High	AGGPATPLSPTR		0.00012679	0.000107844	1	1	1	Q03252	0	1124.61	High	High	0.0001061	0.0002833	3
FALSE	High	AGGPEGPPWLPR		1.43021e-05	7.23431e-05	1	1	2	Q14166	0	1233.64	High	High	7.988e-05	0.0001067	3.31
FALSE	High	AGGPLGLSIVGGSDHSSHPFGVQEPGVFISK		3.05476e-09	3.27667e-05	1	1	1	Q14160	0	3033.54	High	High	5.535e-05	1.995e-06	3.5
FALSE	High	AGGPPQVAGAQAACSEDR	1xCarbamidomethyl [C14]	0.001638	0.0002246	1	1	1	Q9H3R5	0	1741.79	High	High	0.0002216	0.00131	1.54
FALSE	High	AGGPTTPLSPTR		1.54719e-05	7.23431e-05	1	1	2	P20700	0	1154.62	High	High	7.988e-05	0.0001103	2.97
FALSE	High	AGGQQVTLTTHAPFGLGAHFTVPLK		1.69999e-08	3.27667e-05	1	1	2	A0PJW6	0	2548.37	High	High	5.535e-05	4.628e-06	2.71
FALSE	High	AGGSASAMLQPLLDNQVGFK		5.95933e-09	3.27667e-05	1	1	2	P20618	0	2004.02	High	High	5.535e-05	2.775e-06	4.37
FALSE	High	AGHCAVAINTR	1xCarbamidomethyl [C4]	0.00843722	0.000675808	1	1	1	P51610	0	1169.58	High	High	0.0006628	0.005307	1.72
FALSE	High	AGHNVIALVGGATAR		3.80766e-06	3.27667e-05	1	1	2	Q9Y2Z4	0	1406.79	High	High	5.535e-05	6.08e-05	3.72
FALSE	High	AGHQLQHDLFFDTLK		1.54549e-09	3.27667e-05	1	1	2	P23378	0	1769.9	High	High	5.535e-05	1.433e-06	3.99
FALSE	High	AGHYAASIIIR		3.88324e-06	3.27667e-05	1	1	3	P55263	0	1171.66	High	High	5.535e-05	6.137e-05	2.58
FALSE	High	AGIATHFVDSEK		2.29231e-05	7.23431e-05	1	1	1	Q6NVY1	0	1274.64	High	High	7.988e-05	0.0001299	3.07
FALSE	High	AGIEAGNINITSGEVFEIEEHISER		6.30512e-16	3.27667e-05	1	1	1	O43172	0	2714.33	High	High	5.535e-05	4.599e-12	7.5
FALSE	High	AGIEAVLLSLHPGFR		3.73148e-08	3.27667e-05	1	1	1	Q6ZNW5	0	1579.9	High	High	5.535e-05	6.783e-06	4.09
FALSE	High	AGIEGPLLASDVGR		4.98096e-06	3.27667e-05	1	1	1	P18583	0	1354.73	High	High	5.535e-05	6.832e-05	3.55
FALSE	High	AGIFQSVK		0.00741487	0.000593365	1	1	1	P09669	0	849.483	High	High	0.0006004	0.004712	2.39
FALSE	High	AGIIASAR		0.0145479	0.000936207	1	1	2	P13639	0	758.452	High	High	0.0009024	0.009006	1.86
FALSE	High	AGIICQLNAR	1xCarbamidomethyl [C5]	0.000804475	0.000196274	1	1	1	P33991	0	1115.6	High	High	0.0001808	0.0007944	2.09
FALSE	High	AGIIQDTWHK		0.000116433	0.000107844	1	1	1	Q9P2E9	0	1168.61	High	High	0.0001061	0.0002716	2.51
FALSE	High	AGIISTVEVLK		2.10514e-05	7.23431e-05	1	1	2	P55786	0	1129.68	High	High	7.988e-05	0.0001253	2.39
FALSE	High	AGILTTLNAR		0.000718938	0.000196274	1	1	1	P33993	0	1029.61	High	High	0.0001808	0.0007372	2.08
FALSE	High	AGIPVYAWK		0.0520661	0.00298934	1	1	1	P23526	0	1004.56	High	High	0.0026	0.03473	1.8
FALSE	High	AGIQQVYTR		0.000447195	0.000196274	1	1	1	Q13616	0	1035.56	High	High	0.0001808	0.0005541	3
FALSE	High	AGITTTLNSR		5.2685e-05	7.23431e-05	1	1	2	P33992	0	1033.56	High	High	7.988e-05	0.0001875	3.41
FALSE	High	AGIVTSLQAR		0.000104841	0.000107844	1	1	1	P49736	0	1015.59	High	High	0.0001061	0.0002582	2.96
FALSE	High	AGKFPSLLTHNENMVAK		7.92667e-08	3.27667e-05	1	1	1	P62906	1	1856.97	High	High	5.535e-05	9.779e-06	3.17
FALSE	High	AGKPVICATQMLESMIK	1xCarbamidomethyl [C7]; 1xOxidation [M11]	5.70925e-10	3.27667e-05	1	1	1	P14618	0	1892.96	High	High	5.535e-05	8.776e-07	3.84
FALSE	High	AGKPVICATQMLESMIK	1xCarbamidomethyl [C7]	2.31992e-09	3.27667e-05	1	1	3	P14618	0	1876.97	High	High	5.535e-05	1.745e-06	4.19
FALSE	High	AGLCPDEDDMEGDSFFDDPIPKPEK	1xCarbamidomethyl [C4]	1.14548e-14	3.27667e-05	1	1	1	O95684	0	2824.2	High	High	5.535e-05	4.377e-09	4.17
FALSE	High	AGLDPDLETR		0.00756758	0.000622177	1	1	1	Q5JTZ9	0	1086.54	High	High	0.0006226	0.004793	2.56
FALSE	High	AGLELLK		0.0493802	0.00294341	1	1	1	Q9NTI5	0	743.466	High	High	0.002531	0.03274	2.08
FALSE	High	AGLENMDR		0.15288	0.00809482	1	1	1	O00519	0	905.415	High	High	0.006946	0.1048	1.26
FALSE	High	AGLESGAEPGDGDSDTTK		7.7724e-08	3.27667e-05	1	1	1	O60832	0	1706.74	High	High	5.535e-05	9.692e-06	4.29
FALSE	High	AGLESGAEPGDGDSDTTKK		0.0480871	0.00287301	1	1	1	O60832	1	1834.83	High	High	0.002434	0.03168	1.89
FALSE	High	AGLESSEGGGGPERPGAR		0.00116623	0.000196274	1	1	1	Q86SK9	0	1683.8	High	High	0.000201	0.001021	1.55
FALSE	High	AGLFIDK		0.00947181	0.000697046	1	1	1	Q9UHN6	0	763.435	High	High	0.0006768	0.005917	1.93
FALSE	High	AGLFLEGQIHPELEGVEIVISEK		9.50249e-05	0.000107844	2	3	2	Q5JPE7; Q15155	0	2507.34	High	High	0.0001061	0.0002462	3.29
FALSE	High	AGLGILHDIEGIR		0.000117199	0.000107844	1	1	1	Q9H4B0	0	1363.77	High	High	0.0001061	0.0002726	1.28
FALSE	High	AGLGSGLSLSGLVHPELSR		1.93326e-05	7.23431e-05	1	1	1	P49748	0	1850.01	High	High	7.988e-05	0.0001211	2.1
FALSE	High	AGLGSPERPPK		0.000319786	0.000180053	1	1	1	Q9H6F5	0	1108.61	High	High	0.0001629	0.0004572	2.15
FALSE	High	AGLIGGVK		0.117372	0.00622692	1	1	1	P20711	0	714.451	High	High	0.005372	0.08136	1.49
FALSE	High	AGLLGQPR		0.00274377	0.000275397	1	1	2	Q9Y5J7	0	811.478	High	High	0.0003137	0.001967	1.69
FALSE	High	AGLLHNILPSQSTDLHHSVGTELLSLVYK		1.41084e-07	3.27667e-05	1	1	2	P78527	0	3142.69	High	High	5.535e-05	1.295e-05	4.25
FALSE	High	AGLLPSGPRPGYAAIQALLSSR		2.5366e-06	3.27667e-05	1	1	2	P22570	0	2195.23	High	High	5.535e-05	5.076e-05	2.67
FALSE	High	AGLLQPPVR		0.0087887	0.000675808	1	1	2	Q8IX12	0	950.578	High	High	0.0006628	0.005496	2.41
FALSE	High	AGLLQVYIHTQK		1.80425e-06	3.27667e-05	1	1	1	Q92979	0	1370.78	High	High	5.535e-05	4.336e-05	2.98
FALSE	High	AGLLVLAVLSDGAGDHIR		1.05256e-12	3.27667e-05	1	1	2	Q8TEX9	0	1777	High	High	5.535e-05	4.022e-08	5.37
FALSE	High	AGLNCSTENMPIK	1xCarbamidomethyl [C5]	5.45942e-06	3.27667e-05	1	1	1	P05198	0	1434.67	High	High	5.535e-05	7.108e-05	3.45
FALSE	High	AGLNEMVEYITHSR		1.79683e-09	3.27667e-05	1	1	1	Q14738	0	1619.78	High	High	5.535e-05	1.542e-06	3.58
FALSE	High	AGLNGLQLAVLAR		0.0630007	0.00351042	1	1	1	Q96S55	0	1295.78	High	High	0.003035	0.0427	0.98
FALSE	High	AGLQFPVGR		3.01849e-05	7.23431e-05	3	15	10	Q16777; Q71UI9; Q8IUE6	0	944.531	High	High	7.988e-05	0.0001463	1.98
FALSE	High	AGLQVYNK		0.00112065	0.000196274	1	1	1	P13987	0	892.489	High	High	0.000201	0.0009918	2.07
FALSE	High	AGLSPANCQSDR	1xCarbamidomethyl [C8]	0.000110485	0.000107844	1	1	1	Q14692	0	1275.57	High	High	0.0001061	0.0002645	1.98
FALSE	High	AGLSVLLK		0.00458144	0.000364362	1	1	1	Q969N2	0	800.524	High	High	0.0004021	0.003042	2.21
FALSE	High	AGLTDQVSHHAR		3.24213e-07	3.27667e-05	1	1	1	Q8NHH9	0	1291.65	High	High	5.535e-05	1.933e-05	3.35
FALSE	High	AGLTEPVLIR		4.50178e-05	7.23431e-05	1	1	1	Q8TDD1	0	1068.64	High	High	7.988e-05	0.0001743	2.57
FALSE	High	AGLTHIITMDLHQK		6.78979e-11	3.27667e-05	2	2	3	Q14558; O60256	0	1577.85	High	High	5.535e-05	3.093e-07	4.39
FALSE	High	AGLVDDFEK		0.00166002	0.0002246	1	1	1	O75947	0	993.489	High	High	0.0002216	0.001321	1.16
FALSE	High	AGLVELLLR		0.000267824	0.000145766	1	1	1	Q13425	0	983.625	High	High	0.0001361	0.0004152	2.57
FALSE	High	AGLVGPEFHEK		1.40238e-05	7.23431e-05	1	1	3	Q15149	0	1183.61	High	High	7.988e-05	0.0001058	1.82
FALSE	High	AGLYGLPR		0.0132244	0.00091042	1	1	1	P49327	0	846.483	High	High	0.0008832	0.008198	2.51
FALSE	High	AGMFVSK	1xOxidation [M3]	0.0534602	0.00301266	1	1	1	P56192	0	755.376	High	High	0.002618	0.03559	1.38
FALSE	High	AGMIFYR		0.0178452	0.0011495	1	1	1	P34896	0	857.434	High	High	0.001085	0.0111	1.66
FALSE	High	AGMQLNLEELQK		6.68881e-06	7.23431e-05	1	1	1	Q08379	0	1373.71	High	High	7.988e-05	7.761e-05	1.69
FALSE	High	AGMSYYNSPGLHVQHMGTSHGITRPSPR		7.33132e-06	7.23431e-05	1	1	2	Q16204	0	3038.45	High	High	7.988e-05	8.069e-05	2.88
FALSE	High	AGNAIHAILLYR		1.47263e-06	3.27667e-05	1	1	1	P50416	0	1311.75	High	High	5.535e-05	3.948e-05	2.91
FALSE	High	AGNASKDEIDSAVK		1.27424e-08	3.27667e-05	1	1	1	P23381	1	1404.7	High	High	5.535e-05	4.023e-06	4.31
FALSE	High	AGNFYVPAEPK		4.44316e-05	7.23431e-05	1	1	1	P18124	0	1192.6	High	High	7.988e-05	0.0001737	2.75
FALSE	High	AGNGQWASVIR		2.35318e-05	7.23431e-05	1	1	2	Q15393	0	1158.6	High	High	7.988e-05	0.0001314	2.43
FALSE	High	AGNLGGGVVTIER		1.79883e-05	7.23431e-05	1	1	1	P35268	0	1242.68	High	High	7.988e-05	0.0001173	2.93
FALSE	High	AGNLMSAMLHVEALER		3.6329e-10	3.27667e-05	1	1	1	O75127	0	1741.87	High	High	5.535e-05	7.035e-07	3.55
FALSE	High	AGNNMLLVGVHGPR		4.0876e-10	3.27667e-05	1	1	1	P21333	0	1434.76	High	High	5.535e-05	7.455e-07	3.78
FALSE	High	AGPDSAGIALYSHEDVCVFK	1xCarbamidomethyl [C17]	1.03207e-12	3.27667e-05	1	1	1	Q86X55	0	2136.01	High	High	5.535e-05	3.975e-08	4.62
FALSE	High	AGPEGIEPR		0.00490227	0.000393589	1	1	1	Q14146	0	925.474	High	High	0.0004244	0.003237	1.95
FALSE	High	AGPEGTSQEIPK		1.00351e-07	3.27667e-05	1	1	1	Q99575	0	1213.61	High	High	5.535e-05	1.097e-05	2.89
FALSE	High	AGPGVEDLWR		0.000752987	0.000196274	1	1	1	Q9UNI6	0	1099.55	High	High	0.0001808	0.0007584	1.72
FALSE	High	AGPILELEQWIDK		0.00061357	0.000196274	1	1	2	Q96EY8	0	1511.81	High	High	0.0001808	0.0006677	1.75
FALSE	High	AGPIWDLR		0.00106975	0.000196274	2	2	2	O43390; O60506	0	927.505	High	High	0.000201	0.0009598	2.06
FALSE	High	AGPNASIISLK		9.28134e-06	7.23431e-05	1	1	1	Q9H0A0	0	1070.62	High	High	7.988e-05	8.905e-05	2.7
FALSE	High	AGPSAQEPGSQTPLK		3.11902e-05	7.23431e-05	1	1	2	O60271	0	1467.74	High	High	7.988e-05	0.0001483	3.33
FALSE	High	AGPSEDREDWVEEPTVLVLLR		0.000413242	0.000180053	1	1	1	Q96AY2	1	2410.22	High	High	0.0001629	0.0005287	2.52
FALSE	High	AGPSFEER		0.00434011	0.000334121	1	1	1	Q96GQ7	0	892.416	High	High	0.0003789	0.002913	1.48
FALSE	High	AGPVAVQVK		0.000311492	0.000180053	1	1	1	Q13428	0	868.525	High	High	0.0001629	0.0004505	2.4
FALSE	High	AGPVQVLIVK		0.00374062	0.000304836	1	1	1	Q8WXF7	0	1023.66	High	High	0.000357	0.002555	1.19
FALSE	High	AGPVVTDNGNFILDWK		0.0760389	0.00409458	1	1	1	P49247	0	1745.89	High	High	0.003517	0.05205	1.53
FALSE	High	AGQAVDDFIEK		0.000407841	0.000180053	1	1	2	P52209	0	1192.58	High	High	0.0001629	0.0005235	2.1
FALSE	High	AGQEMSLAALK		2.41567e-05	7.23431e-05	1	1	1	Q9NPI6	0	1118.59	High	High	7.988e-05	0.000133	2.03
FALSE	High	AGQERPSVTSYK		0.000709499	0.000196274	1	1	1	Q9UJX3	0	1322.67	High	High	0.0001808	0.0007308	2.19
FALSE	High	AGQLSQGAAEEDHGCR	1xCarbamidomethyl [C15]	3.0968e-07	3.27667e-05	1	1	1	Q9UBG0	0	1685.73	High	High	5.535e-05	1.892e-05	3.13
FALSE	High	AGQMVTVWAAGAGVAHSPPSTLVWK		1.29418e-11	3.27667e-05	1	1	1	Q03252	0	2521.3	High	High	5.535e-05	1.376e-07	7.29
FALSE	High	AGQPHSSSDAAQAPAEQPHSSSDAAQAPCPR	1xCarbamidomethyl [C29]	1.25999e-13	3.27667e-05	1	1	1	P29372	0	3113.37	High	High	5.535e-05	1.421e-08	5.72
FALSE	High	AGQPLQLLDASWYLPK		8.16153e-09	3.27667e-05	1	1	1	P25325	0	1799.97	High	High	5.535e-05	3.234e-06	3.61
FALSE	High	AGQQGLSVAFDLATHR		1.13994e-08	3.27667e-05	1	1	1	P22033	0	1670.86	High	High	5.535e-05	3.805e-06	3.33
FALSE	High	AGQSAAGAAPGGGVDTR		4.70724e-09	3.27667e-05	1	1	2	P21333	0	1442.7	High	High	5.535e-05	2.472e-06	4.02
FALSE	High	AGQSVIGLQMGTNK		2.77202e-05	7.23431e-05	1	1	1	Q15417	0	1403.73	High	High	7.988e-05	0.0001409	3.34
FALSE	High	AGQTQPNPGILPIQPALTPR		0.000410532	0.000180053	1	1	1	Q2M2I8	0	2069.15	High	High	0.0001629	0.0005256	1.65
FALSE	High	AGQTVTIWAANAGVTASPPTDLIWK		5.33122e-09	3.27667e-05	1	1	2	P20700	0	2568.35	High	High	5.535e-05	2.623e-06	5.27
FALSE	High	AGQVVTIWAAGAGATHSPPTDLVWK		7.73599e-13	3.27667e-05	1	1	2	P02545	0	2533.32	High	High	5.535e-05	3.451e-08	6.04
FALSE	High	AGRPVMPPPQVPLPTSSISPAK		1.63446e-08	3.27667e-05	1	1	3	P42684	0	2227.23	High	High	5.535e-05	4.536e-06	3.31
FALSE	High	AGSMKDPLLDDHGDFIR		4.16134e-05	7.23431e-05	1	1	1	Q9UM54	1	1886.91	High	High	7.988e-05	0.0001682	1.72
FALSE	High	AGSNMLLIGVHGPTTPCEEVSMK	1xCarbamidomethyl [C17]	1.37201e-13	3.27667e-05	1	1	1	O75369	0	2428.17	High	High	5.535e-05	1.48e-08	5.87
FALSE	High	AGSPTLLNCLMYK	1xCarbamidomethyl [C9]	1.15971e-05	7.23431e-05	1	1	2	Q8TCJ2	0	1467.73	High	High	7.988e-05	9.764e-05	2.75
FALSE	High	AGSSESIAAFIQR		0.000276762	0.000145766	1	1	1	P46379	0	1336.69	High	High	0.0001361	0.0004235	2.87
FALSE	High	AGSSGNSCITYQPSVSGEHK	1xCarbamidomethyl [C8]	0.0204454	0.00139036	1	1	1	Q99755	0	2065.92	High	High	0.001269	0.01273	1.31
FALSE	High	AGSTALYWACHGGHK	1xCarbamidomethyl [C10]	1.11378e-09	3.27667e-05	1	1	1	Q92882	0	1615.74	High	High	5.535e-05	1.221e-06	4.85
FALSE	High	AGSTSWTGFQTK		0.000447195	0.000196274	1	1	2	Q9NW13	0	1270.61	High	High	0.0001808	0.0005532	0.94
FALSE	High	AGSVATCQAVMR	1xCarbamidomethyl [C7]	0.00490227	0.000393589	1	1	1	O94906	0	1250.6	High	High	0.0004244	0.003237	1.73
FALSE	High	AGSVELPAPSPMPQLPPDTLEMR		5.0137e-06	3.27667e-05	1	1	2	Q8N5L8	0	2433.22	High	High	5.535e-05	6.865e-05	2.37
FALSE	High	AGTDPSHMPTGPQAASCLDLNLVTR	1xCarbamidomethyl [C17]	7.12568e-14	3.27667e-05	1	1	2	Q9BQG0	0	2609.24	High	High	5.535e-05	1.075e-08	5.45
FALSE	High	AGTEDEEEEEEGRRETPEDR		0.00216929	0.00025308	1	1	1	O95456	2	2362.99	High	High	0.0002698	0.001626	2.07
FALSE	High	AGTEPSDAIR		0.000145505	0.000107844	1	1	2	Q15645	0	1016.5	High	High	0.0001061	0.0003035	1.99
FALSE	High	AGTFQAFEQFGQQLLAHGHYASPEIK		3.22511e-14	3.27667e-05	1	1	2	Q13813	0	2875.42	High	High	5.535e-05	7.277e-09	6.61
FALSE	High	AGTGVDNVDLEAATR		7.54446e-09	3.27667e-05	1	1	2	O43175	0	1488.73	High	High	5.535e-05	3.108e-06	4.27
FALSE	High	AGTGVDNVDLEAATRK		5.88175e-09	3.27667e-05	1	1	2	O43175	1	1616.82	High	High	5.535e-05	2.754e-06	5.29
FALSE	High	AGTLLPVIQFLQK		0.000809816	0.000196274	1	1	1	Q15269	0	1427.86	High	High	0.0001808	0.0007967	1.84
FALSE	High	AGTQIENIDEDFRDGLK		1.44315e-08	3.27667e-05	1	1	1	O43707	1	1920.93	High	High	5.535e-05	4.273e-06	4.35
FALSE	High	AGTQIENIEEDFRDGLK		2.61029e-09	3.27667e-05	1	1	1	P12814	1	1934.95	High	High	5.535e-05	1.852e-06	4.69
FALSE	High	AGTVMFEYGMR		0.00164898	0.0002246	1	1	1	Q12769	0	1261.57	High	High	0.0002216	0.001316	2.41
FALSE	High	AGVAPLQVK		4.38531e-05	7.23431e-05	1	1	2	P21333	0	882.541	High	High	7.988e-05	0.0001723	2.17
FALSE	High	AGVDPLVPLR		6.71415e-05	7.23431e-05	1	1	2	Q9UJ70	0	1036.61	High	High	7.988e-05	0.0002091	3.02
FALSE	High	AGVENGKPTHFTVYTK		4.28186e-08	3.27667e-05	1	1	1	O75369	0	1748.9	High	High	5.535e-05	7.267e-06	4.25
FALSE	High	AGVGEPPEPGGRPEPGPR		7.75543e-05	7.23431e-05	1	1	3	Q14997	0	1755.88	High	High	7.988e-05	0.0002241	1.81
FALSE	High	AGVHAPEEVGPR		4.36927e-06	3.27667e-05	1	1	1	Q96NT0	0	1218.62	High	High	5.535e-05	6.467e-05	2.65
FALSE	High	AGVIFPVGR		0.000450148	0.000196274	2	2	3	Q9P0M6; O75367	0	915.541	High	High	0.0001808	0.0005549	2.09
FALSE	High	AGVMALANLLQIQR		5.71562e-06	3.27667e-05	1	1	1	Q9Y224	0	1497.86	High	High	5.535e-05	7.266e-05	3.86
FALSE	High	AGVNFSEFTGVWK		4.44316e-05	7.23431e-05	1	1	2	O75340	0	1441.71	High	High	7.988e-05	0.0001735	2.83
FALSE	High	AGVNTVTTLVENK		0.00402911	0.000304836	1	1	1	P62424	0	1345.73	High	High	0.000357	0.002733	2.77
FALSE	High	AGVNTVTTLVENKK		6.57471e-09	3.27667e-05	1	1	2	P62424	1	1473.83	High	High	5.535e-05	2.903e-06	3.83
FALSE	High	AGVQEFVDGLHEK		0.000582029	0.000196274	1	1	1	Q9UK61	0	1428.71	High	High	0.0001808	0.0006476	1.03
FALSE	High	AGVQSGTNALLVVK		3.05831e-05	7.23431e-05	1	1	1	Q8N7H5	0	1356.78	High	High	7.988e-05	0.0001473	3.3
FALSE	High	AGVSNIVAVHAAVTGLSVEEVVR		0.0082108	0.000675808	1	1	1	Q9UGM6	0	2277.26	High	High	0.0006628	0.005155	1.35
FALSE	High	AGVSQVLNR		0.000659776	0.000196274	1	1	1	P30876	0	943.532	High	High	0.0001808	0.0006981	2.68
FALSE	High	AGVSVYGIVK		0.00194888	0.00025308	1	1	1	Q96DG6	0	992.578	High	High	0.0002454	0.001494	1.43
FALSE	High	AGVVGPELHEQLLSAEK		6.42749e-08	3.27667e-05	1	1	1	Q15149	0	1776.95	High	High	5.535e-05	8.832e-06	3.88
FALSE	High	AGWAAMDEIPVLRPSAK		0.00777614	0.000650979	1	1	1	Q92833	0	1811.95	High	High	0.0006226	0.004899	1.55
FALSE	High	AGWTEALR		0.00374062	0.000304836	1	1	1	Q86U90	0	903.468	High	High	0.000357	0.002556	0.88
FALSE	High	AGYAHFLNVQGR		0.00173948	0.0002246	1	1	1	Q5T440	0	1332.68	High	High	0.0002216	0.001372	1.12
FALSE	High	AGYIIPLQGPGLTTTESR		3.93445e-06	3.27667e-05	1	1	1	P10253	0	1874	High	High	5.535e-05	6.162e-05	2.9
FALSE	High	AGYPQYVSEILEK		2.26925e-06	3.27667e-05	1	1	3	P42704	0	1496.76	High	High	5.535e-05	4.813e-05	2.91
FALSE	High	AGYSTDESSSSSLHATR		8.77638e-07	3.27667e-05	1	1	1	P51116	0	1755.78	High	High	5.535e-05	3.1e-05	1.65
FALSE	High	AGYVDFENGQWATDDIPDDLNSIR		1.38753e-08	3.27667e-05	1	1	1	P55265	0	2711.22	High	High	5.535e-05	4.193e-06	4.87
FALSE	High	AHAAQVTCVAASPHK	1xCarbamidomethyl [C8]	1.07527e-06	3.27667e-05	1	1	1	Q9BQA1	0	1547.77	High	High	5.535e-05	3.409e-05	3.94
FALSE	High	AHAAVWNAQEAQADFAK		2.52617e-09	3.27667e-05	1	1	2	O00170	0	1827.88	High	High	5.535e-05	1.821e-06	5.21
FALSE	High	AHADDELAALR		0.000471377	0.000196274	1	1	1	P48681	0	1181.59	High	High	0.0001808	0.0005697	1.88
FALSE	High	AHADHIGQGFER		6.26465e-06	7.23431e-05	1	1	1	Q6PCB5	0	1337.63	High	High	7.988e-05	7.545e-05	3.19
FALSE	High	AHAMAQVDAWK		0.0412563	0.00247346	1	2	1	Q86TX2	0	1227.59	High	High	0.00217	0.02696	2.81
FALSE	High	AHASPFSGALTPSAPPGPEMNR		2.25863e-11	3.27667e-05	1	1	1	O15027	0	2192.06	High	High	5.535e-05	1.807e-07	5.43
FALSE	High	AHCFLPAGIVAVLK	1xCarbamidomethyl [C3]	8.74991e-06	7.23431e-05	1	1	1	O95905	0	1495.85	High	High	7.988e-05	8.683e-05	3.72
FALSE	High	AHDGAEVCSAIFSK	1xCarbamidomethyl [C8]	2.91783e-09	3.27667e-05	1	1	2	Q05048	0	1491.69	High	High	5.535e-05	1.957e-06	3.52
FALSE	High	AHDGGIYAISWSPDSTHLLSASGDK		6.30512e-16	3.27667e-05	1	1	1	O75083	0	2585.23	High	High	5.535e-05	5.159e-14	7.38
FALSE	High	AHDGSVFTLCQMR	1xCarbamidomethyl [C10]	3.33024e-05	7.23431e-05	1	1	1	Q9HC35	0	1521.69	High	High	7.988e-05	0.0001526	1.95
FALSE	High	AHEEQDEESQDNLFSSDR		7.66687e-10	3.27667e-05	1	1	1	Q15058	0	2135.87	High	High	5.535e-05	1.016e-06	3.22
FALSE	High	AHEGEIEDLALGPDGK		7.52192e-08	3.27667e-05	1	1	1	Q9HCU5	0	1650.8	High	High	5.535e-05	9.538e-06	4.67
FALSE	High	AHEHIFGMVLMNDWSAR		0.000163733	0.000107844	1	1	1	P16930	0	2013.94	High	High	0.0001061	0.0003222	2.61
FALSE	High	AHEILPNLVCCSAK	2xCarbamidomethyl [C10; C11]	8.74522e-08	3.27667e-05	1	1	1	P50990	0	1611.8	High	High	5.535e-05	1.027e-05	3.67
FALSE	High	AHEQALAELTK		1.51173e-06	3.27667e-05	1	1	1	Q15477	0	1210.64	High	High	5.535e-05	3.997e-05	4.19
FALSE	High	AHEVGAQGGPPVAQVEQDLPISR		5.20297e-14	3.27667e-05	1	1	1	Q14676	0	2355.21	High	High	5.535e-05	9.213e-09	7.16
FALSE	High	AHFFLGQCQLEMESYDEAIANLQR	1xCarbamidomethyl [C8]	5.25286e-15	3.27667e-05	1	1	1	Q9UNE7	0	2870.32	High	High	5.535e-05	2.99e-09	6.52
FALSE	High	AHFGLPSVEAEDK		2.11147e-06	3.27667e-05	1	1	3	Q9BXS5	0	1399.69	High	High	5.535e-05	4.662e-05	3.3
FALSE	High	AHFIMDDPAGNSYLQNVYAPEDDPEMK		6.30512e-16	3.27667e-05	1	1	1	O75312	0	3067.34	High	High	5.535e-05	3.511e-10	6.73
FALSE	High	AHFLQLR		0.021152	0.00141241	1	1	2	Q8IUF8	0	884.51	High	High	0.001285	0.01324	1.77
FALSE	High	AHFPLDVQWNDLDYMDSR		1.82702e-08	3.27667e-05	1	1	1	P10253	0	2222	High	High	5.535e-05	4.788e-06	4.95
FALSE	High	AHFQNFPNGVTDFIK		1.70094e-06	3.27667e-05	1	1	3	Q92973	0	1734.86	High	High	5.535e-05	4.221e-05	3.39
FALSE	High	AHFVYGIACDNGCIWDLK	2xCarbamidomethyl [C9; C13]	5.63493e-10	3.27667e-05	1	1	1	Q8WUA4	0	2138.98	High	High	5.535e-05	8.74e-07	5.74
FALSE	High	AHGFTFTR		0.00354403	0.000275397	1	1	1	P08559	0	936.469	High	High	0.0003349	0.002442	1.94
FALSE	High	AHGGYSVFAGVGER		2.52617e-09	3.27667e-05	1	1	3	P06576	0	1406.68	High	High	5.535e-05	1.818e-06	3.34
FALSE	High	AHGPGLEGGLVGKPAEFTIDTK		2.53086e-14	3.27667e-05	1	1	2	O75369	0	2194.15	High	High	5.535e-05	6.474e-09	5.89
FALSE	High	AHGQDLGTAGSCLR	1xCarbamidomethyl [C12]	8.52359e-06	7.23431e-05	1	2	1	P02462	0	1442.68	High	High	7.988e-05	8.586e-05	2.67
FALSE	High	AHIFPMADDYSDSLITK		3.2113e-06	3.27667e-05	1	1	1	P13196	0	1923.92	High	High	5.535e-05	5.631e-05	2.8
FALSE	High	AHILACAPSNSGADLLCQR	2xCarbamidomethyl [C6; C17]	1.58562e-11	3.27667e-05	1	1	1	Q9HCE1	0	2053.99	High	High	5.535e-05	1.519e-07	4.9
FALSE	High	AHIVFDFHQAADGIQEQQR		3.64172e-13	3.27667e-05	1	1	1	P30520	0	2210.07	High	High	5.535e-05	2.39e-08	6.12
FALSE	High	AHLGSSDNVATMSNEER		7.47683e-06	7.23431e-05	1	1	1	Q9Y6X4	0	1817.81	High	High	7.988e-05	8.127e-05	3.33
FALSE	High	AHLILFK		0.00335789	0.000275397	1	1	1	Q9H993	0	841.529	High	High	0.0003349	0.002333	2.38
FALSE	High	AHLLADMAHISGLVAAK		2.29102e-07	3.27667e-05	1	1	1	P34897	0	1717.94	High	High	5.535e-05	1.639e-05	4.95
FALSE	High	AHLMEIQVNGGTVAEK		7.62524e-06	7.23431e-05	1	1	1	P39023	0	1696.87	High	High	7.988e-05	8.213e-05	3.05
FALSE	High	AHLSENELEALEK		2.25317e-08	3.27667e-05	1	1	1	P98175	0	1482.74	High	High	5.535e-05	5.311e-06	3.1
FALSE	High	AHLTFPK		0.0153627	0.00101865	1	1	1	P62253	0	813.462	High	High	0.0009651	0.009543	2.43
FALSE	High	AHLVAVFNEYQR		0.000677436	0.000196274	1	1	1	P50995	0	1446.75	High	High	0.0001808	0.000711	3.35
FALSE	High	AHMGMFTELAILYSK		1.06765e-08	3.27667e-05	2	2	1	Q00610; P53675	0	1711.85	High	High	5.535e-05	3.68e-06	3.76
FALSE	High	AHMLIDMHFR		2.45348e-08	3.27667e-05	1	1	1	Q06787	0	1270.62	High	High	5.535e-05	5.534e-06	4.07
FALSE	High	AHNNELEPTPGNTLR		1.48231e-06	3.27667e-05	1	1	1	P24928	0	1662.82	High	High	5.535e-05	3.965e-05	3.67
FALSE	High	AHPAAEEEDDPDRPIEFSSSK		0.0205848	0.00139036	1	1	1	Q4G0I0	0	2327.04	High	High	0.001269	0.01288	0.84
FALSE	High	AHPLQLEQSSDPSNSIDGPDHLR		1.63353e-10	3.27667e-05	1	1	1	Q9Y2L5	0	2513.2	High	High	5.535e-05	4.763e-07	3.79
FALSE	High	AHPQGLVLVTDAIPALGLGNGR		0.00588655	0.000480331	1	1	1	Q9Y303	0	2169.21	High	High	0.0005148	0.00381	1.14
FALSE	High	AHPVFYQGTYSQALNDAK		4.9754e-10	3.27667e-05	1	1	1	Q96CS3	0	2009.97	High	High	5.535e-05	8.21e-07	4.6
FALSE	High	AHQANQLYPFAISLIESVR		6.44675e-09	3.27667e-05	1	1	3	Q14204	0	2157.15	High	High	5.535e-05	2.881e-06	4.66
FALSE	High	AHQDNPHEGEDQVSDQVK		0.000981337	0.000196274	1	1	1	Q9UH92	0	2032.9	High	High	0.000201	0.0009058	2.16
FALSE	High	AHQGNLESQLTSESYYK		9.69117e-05	0.000107844	1	1	1	O43422	0	1954.91	High	High	0.0001061	0.0002489	2.32
FALSE	High	AHQLVMEGYNWCHDR	1xCarbamidomethyl [C12]	3.16234e-14	3.27667e-05	1	2	2	P62714	0	1915.83	High	High	5.535e-05	7.202e-09	5.79
FALSE	High	AHQLWLSVEALK		0.000369531	0.000180053	1	1	2	Q16891	0	1394.78	High	High	0.0001629	0.0004958	3.14
FALSE	High	AHQPQASDANREPVAER		0.0187157	0.00123094	1	1	1	Q76N32	1	1875.91	High	High	0.001148	0.01165	2.19
FALSE	High	AHQSHSAEIESQIDR		6.14272e-06	7.23431e-05	1	1	1	Q9BRV8	0	1707.8	High	High	7.988e-05	7.487e-05	2.9
FALSE	High	AHQVVEDGYEFFAK		2.8254e-07	3.27667e-05	3	3	2	P62136; P36873; P62140	0	1639.78	High	High	5.535e-05	1.81e-05	3.74
FALSE	High	AHSGAQGLLAAQK		0.000200652	0.000107844	1	1	1	Q9Y2Z4	0	1251.68	High	High	0.0001061	0.0003575	2.86
FALSE	High	AHSIQIMK		0.00104172	0.000196274	1	1	1	Q02543	0	927.508	High	High	0.000201	0.0009444	2.54
FALSE	High	AHSLLFENSDSFSEDSSTLGR		9.96391e-10	3.27667e-05	1	1	1	Q8IZ21	0	2299.05	High	High	5.535e-05	1.156e-06	6.07
FALSE	High	AHSPMIAVGSDDSSPNAMAK		2.35623e-12	3.27667e-05	1	1	1	Q96EE3	0	1985.91	High	High	5.535e-05	5.964e-08	5.34
FALSE	High	AHSSMVGVNLPQK	1xOxidation [M5]	2.06303e-07	3.27667e-05	1	1	1	P00558	0	1383.7	High	High	5.535e-05	1.555e-05	3.29
FALSE	High	AHSSMVGVNLPQK		1.60355e-06	3.27667e-05	1	1	1	P00558	0	1367.71	High	High	5.535e-05	4.115e-05	3.59
FALSE	High	AHTDFFEAFK		0.000315612	0.000180053	1	1	2	P61201	0	1212.57	High	High	0.0001629	0.0004546	2.64
FALSE	High	AHTLLSPPSANNATFAR		1.15909e-07	3.27667e-05	1	1	1	P49005	0	1767.91	High	High	5.535e-05	1.179e-05	3.4
FALSE	High	AHTMTDDVTFWK		0.000152339	0.000107844	1	1	1	Q00610	0	1451.66	High	High	0.0001061	0.0003106	2.56
FALSE	High	AHTPTPGIYMGRPTHSGGGGGGGGGGGGGGGGR		5.1999e-05	7.23431e-05	1	1	2	Q13595	0	2791.28	High	High	7.988e-05	0.0001862	2.66
FALSE	High	AHTSSTQLQEELEK		4.48528e-06	3.27667e-05	1	1	1	Q9Y6Y8	0	1600.78	High	High	5.535e-05	6.538e-05	3.95
FALSE	High	AHTSVANNEIQER		0.000313545	0.000180053	1	1	1	Q6ZUT1	0	1468.71	High	High	0.0001629	0.0004521	1.59
FALSE	High	AHTVEEVNTDEDQK		8.22661e-05	0.000107844	1	1	1	Q9BVW5	0	1614.72	High	High	0.0001061	0.00023	3.43
FALSE	High	AHVEGDGVVEGIIR		0.00166002	0.0002246	1	1	1	A6NHR9	0	1450.76	High	High	0.0002216	0.001326	1.29
FALSE	High	AHVFECNLESSVESIISPK	1xCarbamidomethyl [C6]	3.11716e-07	3.27667e-05	1	1	1	O60216	0	2146.05	High	High	5.535e-05	1.896e-05	3.1
FALSE	High	AHVIVMAATNRPNSIDPALR		1.54087e-08	3.27667e-05	1	1	2	P55072	0	2146.15	High	High	5.535e-05	4.405e-06	4.01
FALSE	High	AHVIVMAATNRPNSIDPALRR		5.11322e-06	3.27667e-05	1	1	1	P55072	1	2302.26	High	High	5.535e-05	6.921e-05	3.87
FALSE	High	AHVQEVAQHNLK		3.05831e-05	7.23431e-05	1	1	1	Q86UP2	0	1373.73	High	High	7.988e-05	0.0001472	2.32
FALSE	High	AHVSPHEMLQAVVLCSK	1xCarbamidomethyl [C15]	9.78813e-15	3.27667e-05	1	1	2	Q53GS9	0	1905.97	High	High	5.535e-05	4.056e-09	6.79
FALSE	High	AHVVPCFDASK	1xCarbamidomethyl [C6]	0.000168085	0.000107844	1	1	3	P21333	0	1230.59	High	High	0.0001061	0.0003255	2.93
FALSE	High	AHVYCEGNDVYDVMLNQTNLQFNNNK	1xCarbamidomethyl [C5]	5.65823e-07	3.27667e-05	1	1	1	Q9UGN5	0	3100.39	High	High	5.535e-05	2.523e-05	1.22
FALSE	High	AHWTPFEGQK		0.000108334	0.000107844	1	1	1	P27708	0	1200.58	High	High	0.0001061	0.0002621	3.07
FALSE	High	AHYTHSDYQYSQR		2.9404e-05	7.23431e-05	1	1	1	Q99959	0	1655.72	High	High	7.988e-05	0.0001448	0.77
FALSE	High	AIAAAHTFLLK		0.00089437	0.000196274	1	1	2	O75718	0	1155.69	High	High	0.000201	0.0008506	1.38
FALSE	High	AIAALISEK		0.0353629	0.00219838	1	1	2	Q8IXB1	0	915.551	High	High	0.001921	0.02286	1.67
FALSE	High	AIACLLFGGSR	1xCarbamidomethyl [C4]	5.33801e-05	7.23431e-05	1	1	1	P33992	0	1164.62	High	High	7.988e-05	0.0001885	2.7
FALSE	High	AIACVVTACSAELEK	2xCarbamidomethyl [C4; C9]	2.51253e-05	7.23431e-05	1	1	1	Q5VYK3	0	1621.79	High	High	7.988e-05	0.0001354	2.32
FALSE	High	AIADTGANVVVTGGK		3.71822e-09	3.27667e-05	1	1	2	P50990	0	1372.74	High	High	5.535e-05	2.197e-06	3.57
FALSE	High	AIAELGIYPAVDPLDSTSR		3.14526e-10	3.27667e-05	1	1	3	P06576	0	1988.03	High	High	5.535e-05	6.57e-07	4.97
FALSE	High	AIAFLQQPR		0.00208382	0.00025308	1	1	1	P22102	0	1043.6	High	High	0.0002454	0.001576	2.3
FALSE	High	AIAGMYK		0.0135898	0.00091042	1	1	2	Q96M27	0	753.396	High	High	0.0008832	0.008405	1.37
FALSE	High	AIAGVINQPYYNYEAGPDAVLGR		9.24926e-16	3.27667e-05	1	1	1	O95861	0	2451.23	High	High	5.535e-05	1.104e-09	4.52
FALSE	High	AIAINTFLPK		0.00692789	0.000593365	1	1	1	Q92615	0	1087.65	High	High	0.0006004	0.00441	1.86
FALSE	High	AIALQPENPMAHFLLGR		1.60174e-10	3.27667e-05	1	1	2	Q96TC7	0	1878.01	High	High	5.535e-05	4.72e-07	3.42
FALSE	High	AIANECQANFISIK	1xCarbamidomethyl [C6]	3.52836e-09	3.27667e-05	1	1	3	P55072	0	1578.79	High	High	5.535e-05	2.142e-06	3.92
FALSE	High	AIATLCFSPAHETHLFTASYDK	1xCarbamidomethyl [C6]	2.57631e-09	3.27667e-05	1	1	1	Q9UFC0	0	2480.19	High	High	5.535e-05	1.838e-06	3.99
FALSE	High	AIATTVTYPLQTVQSILR		0.0007939	0.000196274	1	1	2	O43808	0	1975.12	High	High	0.0001808	0.0007872	1.93
FALSE	High	AIAVTVQEMVTK		1.88892e-06	3.27667e-05	1	1	1	Q9Y490	0	1289.71	High	High	5.535e-05	4.433e-05	2.17
FALSE	High	AICIDPAYSK	1xCarbamidomethyl [C3]	0.00230421	0.00025308	1	1	3	O43765	0	1137.56	High	High	0.0002698	0.001713	2.13
FALSE	High	AICSGFFR	1xCarbamidomethyl [C3]	0.00272539	0.000275397	1	1	2	Q14562	0	957.461	High	High	0.0003137	0.001957	1.71
FALSE	High	AIDENNEPTACFLIR	1xCarbamidomethyl [C11]	0.000617632	0.000196274	1	1	2	Q9P2R3	0	1762.84	High	High	0.0001808	0.0006711	2.59
FALSE	High	AIDILDR		0.0432303	0.0025993	1	1	1	Q99759	0	815.462	High	High	0.002226	0.02838	2.17
FALSE	High	AIDLMNALMR		0.000221404	0.000145766	1	1	1	Q96SI9	0	1147.6	High	High	0.0001361	0.0003763	2.94
FALSE	High	AIDMCPK	1xCarbamidomethyl [C5]	0.0288897	0.00176784	1	1	1	Q99615	0	834.385	High	High	0.001595	0.01839	1.7
FALSE	High	AIDMCPK	1xCarbamidomethyl [C5]; 1xOxidation [M4]	0.183985	0.00899075	1	1	1	Q99615	0	850.38	High	High	0.007776	0.1252	0.73
FALSE	High	AIDMFNK		0.0204454	0.00139036	1	1	2	O94826	0	838.413	High	High	0.001269	0.01273	0.97
FALSE	High	AIDNAADLLIFGK		2.56094e-07	3.27667e-05	1	1	1	Q9Y5X2	0	1360.75	High	High	5.535e-05	1.727e-05	2.97
FALSE	High	AIEAALAAR		0.0032248	0.000275397	1	1	2	P30038	0	885.515	High	High	0.0003349	0.002253	1.5
FALSE	High	AIEAAPQEPEQK		1.47784e-05	7.23431e-05	1	1	1	Q96CP2	0	1310.66	High	High	7.988e-05	0.0001081	2.76
FALSE	High	AIEALHGHELRPGR		2.4143e-07	3.27667e-05	1	1	2	Q96PK6	0	1555.85	High	High	5.535e-05	1.68e-05	3.05
FALSE	High	AIEAVAISPWK		9.5904e-06	7.23431e-05	1	1	2	Q9H4A4	0	1184.67	High	High	7.988e-05	9.039e-05	3.17
FALSE	High	AIEDEGGNPDEIEITSEGNKK		3.78987e-11	3.27667e-05	1	1	2	Q15424	1	2245.05	High	High	5.535e-05	2.327e-07	5.49
FALSE	High	AIEDQLK		0.0527588	0.00298934	1	1	1	Q8N6M0	0	816.446	High	High	0.0026	0.03504	1.18
FALSE	High	AIEEGTLEEIEEEVR		5.11322e-06	3.27667e-05	1	1	1	P51532	0	1745.84	High	High	5.535e-05	6.91e-05	2.69
FALSE	High	AIEEGVNHMWTVSAFQQHPR		4.37745e-11	3.27667e-05	2	2	1	P46926; Q8TDQ7	0	2337.12	High	High	5.535e-05	2.495e-07	5.58
FALSE	High	AIEFLNNPPEEAPR		4.6486e-07	3.27667e-05	1	1	1	Q4G0J3	0	1596.8	High	High	5.535e-05	2.294e-05	3.86
FALSE	High	AIEFLSAFK		0.000164811	0.000107844	1	1	1	Q32P41	0	1025.57	High	High	0.0001061	0.0003232	1.9
FALSE	High	AIEHADGGVAAGVAVLDNPYPV		4.34073e-06	3.27667e-05	1	1	1	P48637	0	2135.08	High	High	5.535e-05	6.436e-05	4.49
FALSE	High	AIEINPDSAQPYK		9.00942e-07	3.27667e-05	1	3	1	P50502	0	1445.73	High	High	5.535e-05	3.139e-05	3.03
FALSE	High	AIEIYTDMGR		0.000757982	0.000196274	1	1	1	P54920	0	1168.57	High	High	0.0001808	0.0007634	2.6
FALSE	High	AIELATTLDESLTNR		1.06825e-06	3.27667e-05	1	1	2	Q9BXJ9	0	1646.86	High	High	5.535e-05	3.408e-05	3.72
FALSE	High	AIELFSVGQGPAK		0.000768073	0.000196274	1	1	1	P30419	0	1316.72	High	High	0.0001808	0.0007711	2.31
FALSE	High	AIELLEK		0.0125229	0.000858305	2	2	1	O14910; Q9NUP9	0	815.487	High	High	0.0008442	0.007756	1.73
FALSE	High	AIELLQEFSDQHPENAAEIK		3.30086e-13	3.27667e-05	1	1	1	O76094	0	2282.13	High	High	5.535e-05	2.278e-08	4.29
FALSE	High	AIELNPANAVYFCNR	1xCarbamidomethyl [C13]	2.06416e-05	7.23431e-05	1	1	1	O43765	0	1751.85	High	High	7.988e-05	0.0001244	1.27
FALSE	High	AIELQLQVK		0.00349653	0.000275397	1	1	1	Q9H6T3	0	1041.63	High	High	0.0003349	0.002408	2.3
FALSE	High	AIELSLK		0.0363259	0.00219838	1	1	2	Q92783	0	773.477	High	High	0.001921	0.02339	1.73
FALSE	High	AIEMFMNK		0.0239009	0.00151197	1	1	2	Q13895	0	983.469	High	High	0.00136	0.01501	1.25
FALSE	High	AIEMLGGELGSK		0.00158424	0.0002246	1	1	1	P07954	0	1204.62	High	High	0.0002216	0.001274	1.74
FALSE	High	AIENELLAR		0.0302882	0.00184264	1	1	1	P48637	0	1028.57	High	High	0.001651	0.01935	0.66
FALSE	High	AIEPNDYTGK		0.00253121	0.000275397	1	1	1	O75223	0	1107.53	High	High	0.0002946	0.001849	1.96
FALSE	High	AIEPPPLDAVIEAEHTLR		9.11272e-13	3.27667e-05	1	1	2	Q08211	0	1971.05	High	High	5.535e-05	3.745e-08	4.31
FALSE	High	AIEQADLLQEEAETPR		8.13715e-08	3.27667e-05	1	1	1	P56377	0	1812.9	High	High	5.535e-05	9.929e-06	4.06
FALSE	High	AIEQADLLQEEDESPR		2.02287e-07	3.27667e-05	1	1	1	P61966	0	1842.87	High	High	5.535e-05	1.54e-05	3.94
FALSE	High	AIEVLSDEHAR		1.12234e-05	7.23431e-05	1	1	2	Q9HCS7	0	1239.63	High	High	7.988e-05	9.643e-05	2.72
FALSE	High	AIFAGYK		0.0690135	0.00375172	1	1	1	P18077	0	769.424	High	High	0.003239	0.04698	1.86
FALSE	High	AIFDTPDEDPNYNPLPEERPGGFAWGEGQR		5.70601e-12	3.27667e-05	1	1	1	Q9GZP9	0	3374.53	High	High	5.535e-05	9.204e-08	3.11
FALSE	High	AIFEIVLNR		0.00184733	0.0002246	1	1	2	O75643	0	1074.63	High	High	0.0002216	0.001433	2.18
FALSE	High	AIFFNR		0.134135	0.00734236	1	1	1	Q99623	0	767.42	High	High	0.006312	0.09218	1.01
FALSE	High	AIFLAAQK		0.0659437	0.00370335	1	1	1	Q9Y3B7	0	861.519	High	High	0.003206	0.04471	1.91
FALSE	High	AIFLADGK		0.00782918	0.000650979	1	1	1	Q9BR76	0	834.472	High	High	0.0006447	0.004949	1.8
FALSE	High	AIFLADGNVFTTGFSR		0.155598	0.0082136	1	1	1	Q9ULV4	0	1715.88	High	High	0.007017	0.1065	0.93
FALSE	High	AIFLFVDK		0.0103483	0.000720124	1	1	1	P60520	0	952.55	High	High	0.0006939	0.006426	1.81
FALSE	High	AIFMIPTNPPPTFR		0.000625837	0.000196274	2	2	1	Q13043; Q13188	0	1601.85	High	High	0.0001808	0.0006759	1.77
FALSE	High	AIFQTIQNR		0.00263532	0.000275397	1	1	1	O95373	0	1090.6	High	High	0.0003137	0.001903	2
FALSE	High	AIGAVPLIQGEYMIPCEK	1xCarbamidomethyl [C16]	2.3435e-08	3.27667e-05	1	1	1	P07339	0	1989.02	High	High	5.535e-05	5.406e-06	4.12
FALSE	High	AIGDGEDEMLFTR		7.40181e-07	3.27667e-05	1	1	1	O14654	0	1453.66	High	High	5.535e-05	2.863e-05	2.76
FALSE	High	AIGDHFYK		0.000788665	0.000196274	1	1	1	O15355	0	950.473	High	High	0.0001808	0.0007832	1.53
FALSE	High	AIGGIILTASHNPGGPNGDFGIK		9.50591e-16	3.27667e-05	1	1	2	P36871	0	2206.16	High	High	5.535e-05	1.122e-09	5.53
FALSE	High	AIGHVIEEGGVK		0.000949336	0.000196274	1	1	2	Q9UH03	0	1208.66	High	High	0.000201	0.0008853	2.26
FALSE	High	AIGIEPSLATYHHIIR		3.61123e-08	3.27667e-05	1	1	2	Q96EY7	0	1790.99	High	High	5.535e-05	6.679e-06	3.19
FALSE	High	AIGISNFNHLQVEMILNKPGLK		8.82406e-11	3.27667e-05	1	1	2	P15121	0	2436.34	High	High	5.535e-05	3.523e-07	4.45
FALSE	High	AIGISNFNHLQVEMILNKPGLK	1xOxidation [M14]	1.24944e-08	3.27667e-05	1	1	1	P15121	0	2452.34	High	High	5.535e-05	3.974e-06	2.9
FALSE	High	AIGLEIK		0.0353629	0.00219838	1	1	1	P26358	0	743.466	High	High	0.001921	0.02286	1.47
FALSE	High	AIGPHDVLATLLNNLK		0.0017747	0.0002246	1	1	1	O75533	0	1688.97	High	High	0.0002216	0.001392	2.01
FALSE	High	AIGSASEGAQSSLQEVYHK		2.74919e-11	3.27667e-05	1	1	1	P28066	0	1961.96	High	High	5.535e-05	1.989e-07	5.13
FALSE	High	AIGSDTSDIVHIWCPEGMK	1xCarbamidomethyl [C14]	4.09219e-06	3.27667e-05	1	1	1	Q71F23	0	2115.98	High	High	5.535e-05	6.273e-05	2.41
FALSE	High	AIGTDEDLAHSSIR		9.15562e-08	3.27667e-05	1	1	2	Q9Y697	0	1484.73	High	High	5.535e-05	1.051e-05	1.86
FALSE	High	AIGTEPDSDVLSEIMHSFAK		6.08106e-07	3.27667e-05	1	1	1	O00410	0	2147.03	High	High	5.535e-05	2.61e-05	2.24
FALSE	High	AIGVKPPR		0.0487296	0.00289704	1	1	1	P55072	0	837.53	High	High	0.002512	0.03232	1.65
FALSE	High	AIGVLTSGGDAQGMNAAVR		1.97757e-06	3.27667e-05	2	2	1	Q01813; P17858	0	1787.91	High	High	5.535e-05	4.526e-05	2.83
FALSE	High	AIGYLIPLMDAEYANYYTR		2.91783e-09	3.27667e-05	1	1	1	O75533	0	2237.09	High	High	5.535e-05	1.955e-06	4.16
FALSE	High	AIHEVFEVGVTSHR		1.93799e-08	3.27667e-05	1	1	1	Q9HB90	0	1580.82	High	High	5.535e-05	4.935e-06	4.66
FALSE	High	AIHNICSVCR	2xCarbamidomethyl [C6; C9]	0.0115398	0.000749114	1	1	1	Q9Y5L0	0	1229.59	High	High	0.0007388	0.00715	2.1
FALSE	High	AIHNIFR		0.0242273	0.00151197	2	2	1	Q9UKG1; Q8NEU8	0	870.494	High	High	0.00136	0.0152	1.43
FALSE	High	AIHQQILLLR		0.000108334	0.000107844	1	1	1	O60343	0	1204.75	High	High	0.0001061	0.0002622	1.85
FALSE	High	AIHSWLTR		0.0138704	0.00091042	1	1	2	P28070	0	983.542	High	High	0.0008832	0.008608	1.63
FALSE	High	AIHTAPVATMAFDPTSTLLATGGCDGAVR	1xCarbamidomethyl [C24]	6.30512e-16	3.27667e-05	1	1	1	Q12788	0	2901.42	High	High	5.535e-05	1.007e-11	6.86
FALSE	High	AIHVLDVEQGQLER		1.59308e-06	3.27667e-05	1	1	1	Q9H6Y2	0	1606.85	High	High	5.535e-05	4.098e-05	3.86
FALSE	High	AIHYALNCCGLAGGVEQFISDICPK	3xCarbamidomethyl [C8; C9; C23]	4.85571e-15	3.27667e-05	1	1	1	P21926	0	2793.32	High	High	5.535e-05	2.883e-09	6.26
FALSE	High	AIIASNIMYIVGQYPR		1.96465e-06	3.27667e-05	1	1	1	O14980	0	1808.97	High	High	5.535e-05	4.516e-05	3.58
FALSE	High	AIIDEFEQK		0.0033806	0.000275397	1	1	1	Q15021	0	1092.56	High	High	0.0003349	0.002346	1.94
FALSE	High	AIIENLIQK		0.0401675	0.00245164	1	1	1	O75976	0	1041.63	High	High	0.002155	0.02605	0.83
FALSE	High	AIIESDQEQGRK		0.000447195	0.000196274	1	1	1	Q12765	1	1373.7	High	High	0.0001808	0.0005539	2.02
FALSE	High	AIIGVLLNLTNDNEWGSTK		0.0227924	0.0014627	1	1	1	Q7Z5K2	0	2058.09	High	High	0.001323	0.01426	1.5
FALSE	High	AIIIFVPVPQLK		0.000217088	0.000107844	1	1	2	P62081	0	1337.86	High	High	0.0001061	0.0003714	2.86
FALSE	High	AIIKPQYVDQIPK		2.16753e-06	3.27667e-05	1	1	1	P61221	0	1512.88	High	High	5.535e-05	4.719e-05	3.13
FALSE	High	AIILAAAPGEK		0.000778301	0.000196274	1	1	2	P26358	0	1053.63	High	High	0.0001808	0.0007771	2.27
FALSE	High	AIILNTPHNPLGK		3.73355e-06	3.27667e-05	1	1	1	Q6YP21	0	1387.81	High	High	5.535e-05	6.021e-05	3.35
FALSE	High	AIIQEVCFMK	1xCarbamidomethyl [C7]	0.000374422	0.000180053	1	1	1	O14976	0	1238.63	High	High	0.0001629	0.0005003	1.97
FALSE	High	AIITALGVER		0.000483957	0.000196274	1	1	1	Q92616	0	1042.63	High	High	0.0001808	0.0005795	2.03
FALSE	High	AIIYQYMEEIYHR		4.02462e-07	3.27667e-05	1	1	1	P37268	0	1728.84	High	High	5.535e-05	2.147e-05	2.57
FALSE	High	AILCLLLGGVER	1xCarbamidomethyl [C4]	1.29565e-07	3.27667e-05	1	1	2	P25205	0	1313.76	High	High	5.535e-05	1.243e-05	3.03
FALSE	High	AILDAEPGPRPALQPSPSIR		0.000187912	0.000107844	1	1	1	Q9BXI6	0	2085.15	High	High	0.0001061	0.0003445	2.74
FALSE	High	AILFVPR		0.0259259	0.00164274	1	1	1	Q9NQH7	0	815.514	High	High	0.001481	0.01636	1.89
FALSE	High	AILGATEVK		0.115231	0.00610632	1	1	1	Q9BTY2	0	901.535	High	High	0.005225	0.07968	1.51
FALSE	High	AILIFNNHGKPR		3.61323e-06	3.27667e-05	1	1	1	Q92572	0	1379.79	High	High	5.535e-05	5.949e-05	3.64
FALSE	High	AILILDNDGDR		0.0017747	0.0002246	1	1	1	P61923	0	1214.64	High	High	0.0002216	0.001389	2.51
FALSE	High	AILLPDLSEPNNEPLFSPASEVPR		7.62113e-08	3.27667e-05	1	1	1	Q8WYP5	0	2605.35	High	High	5.535e-05	9.599e-06	3.65
FALSE	High	AILNGIDSINK		0.000317692	0.000180053	1	1	1	Q9UQE7	0	1157.65	High	High	0.0001629	0.0004555	2.15
FALSE	High	AILPCIK	1xCarbamidomethyl [C5]	0.0183376	0.00120408	1	1	1	P60842	0	814.486	High	High	0.001128	0.01141	1.75
FALSE	High	AILPCQDTPSVK	1xCarbamidomethyl [C5]	8.22661e-05	0.000107844	1	1	1	P09960	0	1328.69	High	High	0.0001061	0.0002299	2.26
FALSE	High	AILQATLREEK		0.00767115	0.000622177	1	1	1	Q12904	1	1271.73	High	High	0.0006226	0.004851	1.86
FALSE	High	AILQENGCLSDSDMFSQAGLR	1xCarbamidomethyl [C8]	3.31075e-14	3.27667e-05	1	1	1	P42704	0	2312.06	High	High	5.535e-05	7.367e-09	4.87
FALSE	High	AILQHLGLESTCDDSIIVK	1xCarbamidomethyl [C12]	8.05529e-09	3.27667e-05	1	1	1	P52789	0	2112.1	High	High	5.535e-05	3.207e-06	3.45
FALSE	High	AILQNHTDFK		9.71689e-06	7.23431e-05	1	1	1	Q86X55	0	1186.62	High	High	7.988e-05	9.076e-05	2.77
FALSE	High	AILQQLGLNSTCDDSILVK	1xCarbamidomethyl [C12]	0.000552123	0.000196274	1	1	2	P19367	0	2088.1	High	High	0.0001808	0.0006252	1.64
FALSE	High	AILVDLEPGTMDSVR		3.04733e-06	3.27667e-05	4	4	2	Q13885; Q13509; P07437; Q9BVA1	0	1615.84	High	High	5.535e-05	5.514e-05	3.3
FALSE	High	AILVDLEPGTMDSVR	1xOxidation [M11]	0.000690994	0.000196274	4	4	1	Q13885; Q13509; P07437; Q9BVA1	0	1631.83	High	High	0.0001808	0.0007201	1.87
FALSE	High	AILVVFANK		0.000859526	0.000196274	1	1	2	P40616	0	974.603	High	High	0.0001808	0.0008295	1.57
FALSE	High	AIMEMPSFYSHGLPR		3.50731e-07	3.27667e-05	1	1	1	P55265	0	1735.83	High	High	5.535e-05	2.008e-05	2.68
FALSE	High	AIMGSGKEDYTGK		0.00431086	0.000334121	1	1	1	P52788	1	1356.65	High	High	0.0003789	0.002897	1.12
FALSE	High	AIMKDPDDHTVCHLLFANQTEK	1xCarbamidomethyl [C12]	1.86329e-08	3.27667e-05	1	1	1	P00387	1	2583.23	High	High	5.535e-05	4.842e-06	2.36
FALSE	High	AIMLLEGQK		0.00320315	0.000275397	1	1	2	Q9NRG7	0	1002.57	High	High	0.0003137	0.002243	1.87
FALSE	High	AIMYEETTYSK		0.000207343	0.000107844	1	1	1	P52701	0	1335.61	High	High	0.0001061	0.0003633	2.05
FALSE	High	AINAALAQR		0.00131456	0.000196274	1	1	2	P52657	0	927.537	High	High	0.000201	0.001113	2.17
FALSE	High	AINCATSGVVGLVNCLR	2xCarbamidomethyl [C4; C15]	1.26592e-08	3.27667e-05	1	1	2	P49327	0	1803.92	High	High	5.535e-05	4.004e-06	3.35
FALSE	High	AINEAYKEDYHK		2.43155e-05	7.23431e-05	1	1	1	P08133	1	1480.71	High	High	7.988e-05	0.0001334	3.22
FALSE	High	AINFNFGYAK		0.000723705	0.000196274	1	1	1	P47897	0	1144.58	High	High	0.0001808	0.000742	2.36
FALSE	High	AINIGQLVDVK		0.000119527	0.000107844	1	1	1	Q14690	0	1169.69	High	High	0.0001061	0.0002753	2.66
FALSE	High	AINILLEGNSDTTSWETVGCK	1xCarbamidomethyl [C20]	4.67915e-07	3.27667e-05	1	1	1	Q5T6F2	0	2308.11	High	High	5.535e-05	2.304e-05	3.47
FALSE	High	AINPINTFTK		0.000548495	0.000196274	1	1	1	Q07960	0	1118.62	High	High	0.0001808	0.0006247	1.34
FALSE	High	AINQGGLTSVAVR		4.42689e-06	3.27667e-05	1	1	5	P60900	0	1285.72	High	High	5.535e-05	6.495e-05	2.76
FALSE	High	AINQIAAALFTIHK		6.79365e-09	3.27667e-05	1	1	1	Q9Y2A7	0	1510.87	High	High	5.535e-05	2.959e-06	2.66
FALSE	High	AINQQTGAFVEISR		1.30027e-06	3.27667e-05	1	1	2	Q92945	0	1533.8	High	High	5.535e-05	3.732e-05	3.36
FALSE	High	AINSLGIHVLDSSRPTDPLSHSSNSSSEPAMFIEDK		2.83913e-13	3.27667e-05	1	1	1	Q96S55	0	3838.86	High	High	5.535e-05	2.113e-08	4.37
FALSE	High	AINTFFAK		0.00442907	0.000334121	1	1	1	Q71RC2	0	911.499	High	High	0.0003789	0.002964	1.83
FALSE	High	AINTLNGLR		0.0166709	0.00106752	2	3	2	Q12926; Q15717	0	971.563	High	High	0.001004	0.0103	2.12
FALSE	High	AINVLLEGNPDTHSWEMVGK		7.36715e-12	3.27667e-05	1	1	1	Q14157	0	2210.09	High	High	5.535e-05	1.042e-07	4.81
FALSE	High	AIPELDAYEAEGLALDDEDVEELTASQR		1.6452e-08	3.27667e-05	1	1	1	P49736	0	3062.43	High	High	5.535e-05	4.556e-06	2.97
FALSE	High	AIPLALEGK		0.00161628	0.0002246	1	1	2	Q9NY93	0	911.556	High	High	0.0002216	0.001294	1.87
FALSE	High	AIPLPIQMYYQQQPVSTSVVR		7.07002e-07	3.27667e-05	1	1	2	Q68CP9	0	2418.28	High	High	5.535e-05	2.806e-05	2.82
FALSE	High	AIPMLVDVLQDTR		0.0286951	0.00176784	1	1	1	Q9BU89	0	1470.8	High	High	0.001595	0.01825	0.91
FALSE	High	AIPNNQVLGK		0.00979974	0.000697046	1	1	3	O60869	0	1053.61	High	High	0.0006768	0.006094	1.77
FALSE	High	AIPNQGEILVIR		0.0337369	0.00204637	1	1	1	P50570	0	1322.78	High	High	0.001806	0.02172	0.99
FALSE	High	AIPQLQGYLR		0.00061357	0.000196274	1	1	3	Q02878	0	1158.66	High	High	0.0001808	0.0006674	1.33
FALSE	High	AIPSFLNSFNR		0.00376596	0.000304836	1	1	1	Q14146	0	1265.66	High	High	0.000357	0.002574	1.51
FALSE	High	AIPTVNHSGTFSPQAPVPTTVPVVDVR		1.01501e-13	3.27667e-05	1	1	2	Q16513	0	2786.48	High	High	5.535e-05	1.278e-08	5.25
FALSE	High	AIPVSPSAVEEDEDEDGHTVVATAR		6.30512e-16	3.27667e-05	1	1	1	Q07157	0	2594.22	High	High	5.535e-05	4.277e-10	4.6
FALSE	High	AIQDAILEVLK		9.22073e-06	7.23431e-05	1	1	2	Q86Y56	0	1212.72	High	High	7.988e-05	8.89e-05	2.73
FALSE	High	AIQDEIR		0.0380724	0.00238051	1	1	1	Q13257	0	844.452	High	High	0.002062	0.02473	1.27
FALSE	High	AIQDHLLEVEQSK		2.10398e-07	3.27667e-05	1	1	2	P12270	0	1509.79	High	High	5.535e-05	1.573e-05	2.74
FALSE	High	AIQDPAFSDGIR		2.82704e-05	7.23431e-05	1	1	1	Q7Z6Z7	0	1289.65	High	High	7.988e-05	0.0001422	1.9
FALSE	High	AIQDVTIK		0.00716721	0.000593365	1	1	2	Q8ND24	0	887.52	High	High	0.0006004	0.004548	1.49
FALSE	High	AIQEEEERDQALQAK		0.00222823	0.00025308	1	1	1	P13994	1	1757.87	High	High	0.0002698	0.001662	0.94
FALSE	High	AIQFLHQDSPSLIHGDIK		3.00598e-08	3.27667e-05	1	1	1	P51617	0	2019.07	High	High	5.535e-05	6.104e-06	3.4
FALSE	High	AIQGGTSHHLGQNFSK		2.61327e-05	7.23431e-05	1	1	3	P07814	0	1681.84	High	High	7.988e-05	0.0001375	3.2
FALSE	High	AIQINPAFADAHSNLASIHK		2.26798e-08	3.27667e-05	1	1	1	O15294	0	2118.11	High	High	5.535e-05	5.326e-06	3.99
FALSE	High	AIQISQQTPYWHCR	1xCarbamidomethyl [C13]	0.167842	0.00865593	1	1	1	Q9Y6X3	0	1787.86	High	High	0.007381	0.1143	1.33
FALSE	High	AIQLEYSEAR		0.000601544	0.000196274	1	1	1	O43242	0	1179.6	High	High	0.0001808	0.0006596	2.45
FALSE	High	AIQLNPSYIR		0.0001616	0.000107844	1	1	2	Q99614	0	1174.66	High	High	0.0001061	0.0003194	2.29
FALSE	High	AIQLSGAEQLEALK		1.27111e-05	7.23431e-05	1	1	1	Q9BT78	0	1470.82	High	High	7.988e-05	0.0001017	3.24
FALSE	High	AIQTLGYFPVGDGDFPHQK		3.99834e-07	3.27667e-05	1	1	2	Q5VYK3	0	2090.03	High	High	5.535e-05	2.136e-05	3.2
FALSE	High	AIQTLQMELQQIMK		0.000153341	0.000107844	1	1	2	O94808	0	1674.89	High	High	0.0001061	0.0003114	1.53
FALSE	High	AIQWGEDGRPFHYLFYTGK		6.01989e-08	3.27667e-05	1	1	3	P82933	0	2285.11	High	High	5.535e-05	8.554e-06	2.88
FALSE	High	AIRPQIDLK		0.00669662	0.000593365	1	1	1	P78527	0	1053.64	High	High	0.0006004	0.004276	2.36
FALSE	High	AISAHFDDSSASSLK		1.57234e-06	3.27667e-05	1	1	1	Q9P0M6	0	1535.73	High	High	5.535e-05	4.077e-05	2.85
FALSE	High	AISEAQESVTK		0.000690994	0.000196274	1	1	1	Q6PJT7	0	1162.6	High	High	0.0001808	0.00072	1.45
FALSE	High	AISGLEQDQPAR		4.56117e-05	7.23431e-05	1	1	1	O75312	0	1284.65	High	High	7.988e-05	0.0001754	2.17
FALSE	High	AISHEHSPSDLEAHFVPLVK		4.13681e-14	3.27667e-05	1	1	2	P30153	0	2213.13	High	High	5.535e-05	8.226e-09	6.85
FALSE	High	AISLLSK		0.0574778	0.00321064	1	1	1	Q9H993	0	731.466	High	High	0.002748	0.03845	1.72
FALSE	High	AISNNEADAVTLDGGLVYEAGLKPNNLKPVVAEFHGTK		1.49398e-13	3.27667e-05	1	2	1	Q0IIK2	0	3952.05	High	High	5.535e-05	1.543e-08	5.12
FALSE	High	AISSDMFFGR		0.00669662	0.000593365	1	1	1	Q8N6H7	0	1130.53	High	High	0.0006004	0.004285	1.05
FALSE	High	AISTICSLEK	1xCarbamidomethyl [C6]	0.00301476	0.000275397	1	1	1	Q9UJX3	0	1121.59	High	High	0.0003137	0.002124	1.13
FALSE	High	AISTLLK		0.034194	0.00215274	1	1	1	Q12996	0	745.482	High	High	0.001889	0.02199	1.63
FALSE	High	AISTPETPLTK		0.0155734	0.00101865	1	1	1	Q14181	0	1157.64	High	High	0.0009651	0.00966	2.08
FALSE	High	AITAGYFYHTAR		4.08993e-08	3.27667e-05	1	1	1	O60231	0	1370.69	High	High	5.535e-05	7.103e-06	3.27
FALSE	High	AITAMGFK		0.0138704	0.00091042	1	1	2	Q96GQ7	0	838.449	High	High	0.0008832	0.008583	2.35
FALSE	High	AITFFTEDDKPLLR		3.48441e-07	3.27667e-05	1	1	1	Q9Y2R4	0	1665.88	High	High	5.535e-05	2.001e-05	3.24
FALSE	High	AITFLQSATR		0.000120313	0.000107844	1	1	1	P35249	0	1107.62	High	High	0.0001061	0.0002756	2.41
FALSE	High	AITGASLADIMAK	1xOxidation [M11]	2.31429e-06	3.27667e-05	1	1	2	P83731	0	1277.68	High	High	5.535e-05	4.868e-05	2.05
FALSE	High	AITIAGIPQSIIECVK	1xCarbamidomethyl [C14]	0.000189148	0.000107844	1	1	1	Q15366	0	1712.96	High	High	0.0001061	0.0003458	3.35
FALSE	High	AITIAGVPQSVTECVK	1xCarbamidomethyl [C14]	2.07773e-05	7.23431e-05	1	1	2	Q15365	0	1672.89	High	High	7.988e-05	0.0001248	3.53
FALSE	High	AITIANQTNCPLYITK	1xCarbamidomethyl [C10]	3.46165e-07	3.27667e-05	1	1	1	Q16555	0	1820.96	High	High	5.535e-05	1.995e-05	3.67
FALSE	High	AITPQAQEELQK		5.3731e-05	7.23431e-05	1	1	1	Q02952	0	1355.72	High	High	7.988e-05	0.0001888	2.65
FALSE	High	AITSAYYR		0.0109278	0.000720124	1	3	2	Q15907	0	944.484	High	High	0.0006939	0.006788	1.82
FALSE	High	AITSGGITYQDQPWHADCFVCVTCSK	3xCarbamidomethyl [C18; C21; C24]	2.13717e-15	3.27667e-05	1	1	1	Q13642	0	3001.33	High	High	5.535e-05	1.808e-09	5.44
FALSE	High	AITTSLTTK		0.0477689	0.00282148	1	1	1	Q9NYU2	0	935.541	High	High	0.002414	0.03144	1.06
FALSE	High	AITVQEIAVLK		2.43155e-05	7.23431e-05	1	1	1	Q96PZ0	0	1184.72	High	High	7.988e-05	0.0001335	3.07
FALSE	High	AITYNAMLAETSTVFHQNDVK		9.14003e-14	3.27667e-05	1	1	2	Q9BUB7	0	2353.15	High	High	5.535e-05	1.214e-08	6.45
FALSE	High	AIVAIENPADVSVISSR		4.89596e-09	3.27667e-05	1	1	2	P08865	0	1740.95	High	High	5.535e-05	2.515e-06	3.33
FALSE	High	AIVDALPPPCESACTVPTDVDK	2xCarbamidomethyl [C10; C14]	2.35623e-12	3.27667e-05	1	1	3	Q15181	0	2355.12	High	High	5.535e-05	5.971e-08	4.13
FALSE	High	AIVDCGFEHPSEVQHECIPQAILGMDVLCQAK	3xCarbamidomethyl [C5; C17; C29]	3.67664e-14	3.27667e-05	2	2	1	O00148; Q13838	0	3651.71	High	High	5.535e-05	7.775e-09	4.98
FALSE	High	AIVEYR		0.179836	0.00895036	1	1	1	Q9BXP5	0	750.414	High	High	0.007712	0.122	1.67
FALSE	High	AIVFSGCGR	1xCarbamidomethyl [C7]	0.00903117	0.000697046	1	1	3	Q9BUL9	0	966.483	High	High	0.0006768	0.005656	2.09
FALSE	High	AIVHAVGQELQVTGPFNLQLIAK		1.675e-14	3.27667e-05	1	1	1	P27708	0	2446.38	High	High	5.535e-05	5.28e-09	7.51
FALSE	High	AIVICPTDEDLK	1xCarbamidomethyl [C5]	6.14272e-06	7.23431e-05	1	1	1	Q9BUJ2	0	1373.7	High	High	7.988e-05	7.494e-05	2.57
FALSE	High	AIVLAAIFR		0.00144303	0.0002246	1	1	1	Q7L2E3	0	973.619	High	High	0.0002216	0.001191	2.64
FALSE	High	AIVNVIGMHK		1.47784e-05	7.23431e-05	1	1	1	O75533	0	1081.62	High	High	7.988e-05	0.0001081	2.3
FALSE	High	AIVQLVNER		0.00359217	0.000275397	1	1	1	Q15102	0	1041.61	High	High	0.0003349	0.002468	2.59
FALSE	High	AIVQQWLEYR		3.07841e-05	7.23431e-05	1	1	1	O43324	0	1305.69	High	High	7.988e-05	0.0001475	2.54
FALSE	High	AIVSSGTLGDR		0.00660631	0.000568077	1	1	2	Q03701	0	1075.57	High	High	0.0005827	0.004231	2.08
FALSE	High	AIVWGMQTR		0.00225831	0.00025308	1	1	1	P53396	0	1061.56	High	High	0.0002698	0.001683	2.09
FALSE	High	AIWGYCDQLK	1xCarbamidomethyl [C6]	0.00209782	0.00025308	1	1	1	Q96P70	0	1253.6	High	High	0.0002454	0.001586	2.04
FALSE	High	AIWSQPELAYEEHHAHR		1.74611e-06	3.27667e-05	1	1	2	Q8IYS1	0	2073.99	High	High	5.535e-05	4.275e-05	2.38
FALSE	High	AIYAALSGNLK		0.000234874	0.000145766	1	1	1	P57740	0	1120.64	High	High	0.0001361	0.0003877	2.63
FALSE	High	AIYDIERPDLITYEPFYTSGYDDK		2.91451e-13	3.27667e-05	1	1	1	O14639	0	2884.36	High	High	5.535e-05	2.138e-08	5.02
FALSE	High	AIYDTPCIQAESEK	1xCarbamidomethyl [C7]	1.65107e-07	3.27667e-05	1	1	1	O00232	0	1624.75	High	High	5.535e-05	1.399e-05	2.42
FALSE	High	AIYFDGDFGQIVR		3.10781e-06	3.27667e-05	1	1	1	Q96RP9	0	1500.75	High	High	5.535e-05	5.558e-05	1.87
FALSE	High	AIYHDLEQSIR		3.39428e-07	3.27667e-05	1	1	1	Q9UNF0	0	1344.69	High	High	5.535e-05	1.973e-05	3.38
FALSE	High	AIYHTLNLCNIDVTQK	1xCarbamidomethyl [C9]	3.88324e-06	3.27667e-05	1	1	1	Q93050	0	1902.97	High	High	5.535e-05	6.133e-05	2.91
FALSE	High	AKADAECYTAMK	1xCarbamidomethyl [C7]	0.0034265	0.000275397	1	1	2	O94905	1	1358.61	High	High	0.0003349	0.002375	2.36
FALSE	High	AKDDDDSDIPTAQR		0.000115673	0.000107844	1	1	2	O60271	1	1546.7	High	High	0.0001061	0.000271	2.55
FALSE	High	AKDEQSAVSMLK		3.17903e-07	3.27667e-05	1	1	2	Q01082	1	1306.67	High	High	5.535e-05	1.918e-05	3.38
FALSE	High	AKDPFAHLPK		2.95799e-07	3.27667e-05	1	1	1	P26641	1	1123.63	High	High	5.535e-05	1.851e-05	3.13
FALSE	High	AKEEEAPLLFFVAGEDDMTDSLR		2.90212e-05	7.23431e-05	1	1	2	Q6DKJ4	1	2583.23	High	High	7.988e-05	0.0001439	2.78
FALSE	High	AKEQEAEPEEQEEDSSSDPR		3.13952e-05	7.23431e-05	1	1	2	P55081	1	2289.96	High	High	7.988e-05	0.0001487	3.37
FALSE	High	AKFDAELLEIK		0.000804475	0.000196274	1	1	1	Q9H446	1	1276.71	High	High	0.0001808	0.0007918	1.6
FALSE	High	AKFEELNMDLFR		0.0056903	0.000480331	1	1	1	P11021	1	1512.75	High	High	0.0004935	0.003685	1.93
FALSE	High	AKFENLCK	1xCarbamidomethyl [C7]	0.0285018	0.00176784	1	2	1	P08238	1	1009.51	High	High	0.001595	0.01813	1.77
FALSE	High	AKGEIPEVAFMK		0.000241122	0.000145766	1	1	1	Q9UBU9	1	1319.7	High	High	0.0001361	0.0003931	2.8
FALSE	High	AKPAEAPAAAAPK		3.09865e-05	7.23431e-05	1	1	3	P36957	0	1192.67	High	High	7.988e-05	0.0001481	2.97
FALSE	High	AKPAMPQDSVPSPR		1.55736e-05	7.23431e-05	1	1	3	P53396	0	1480.76	High	High	7.988e-05	0.0001105	2.47
FALSE	High	AKPEPDILEEEK		0.0358413	0.00219838	1	1	1	Q8IY95	0	1397.72	High	High	0.001921	0.02312	1.01
FALSE	High	AKPFLSNSLGGQDDTR		9.42688e-09	3.27667e-05	1	1	1	A1X283	0	1705.85	High	High	5.535e-05	3.465e-06	3.33
FALSE	High	AKPGPQDTVERPFYDLWASDNPLDRPLVGQDEFFLEQTK		1.88786e-08	3.27667e-05	1	1	1	Q9NZM5	0	4519.22	High	High	5.535e-05	4.872e-06	4.12
FALSE	High	AKPLLLQLPIGEAK		9.5904e-06	7.23431e-05	1	1	1	Q969S9	0	1490.93	High	High	7.988e-05	9.03e-05	2.92
FALSE	High	AKPPPGGGEQEPPPPPAPQDVEMK		2.92491e-12	3.27667e-05	1	1	2	O43242	0	2450.2	High	High	5.535e-05	6.622e-08	4.98
FALSE	High	AKPSPAPPSTTTAPDASGPQK		5.46346e-15	3.27667e-05	1	1	1	P40855	0	2006.02	High	High	5.535e-05	3.049e-09	5.63
FALSE	High	AKPTCTTYNSPQLSAQENFQFDK	1xCarbamidomethyl [C5]	1.7566e-08	3.27667e-05	1	1	1	Q6P9B6	0	2675.24	High	High	5.535e-05	4.704e-06	3.8
FALSE	High	AKPVATAPIPGTPWCVVWTGDER	1xCarbamidomethyl [C15]	1.82495e-12	3.27667e-05	1	1	1	O14776	0	2508.27	High	High	5.535e-05	5.263e-08	6.15
FALSE	High	AKPYEGSILEADCDILIPAASEK	1xCarbamidomethyl [C13]	1.675e-14	3.27667e-05	1	1	1	P00367	0	2490.24	High	High	5.535e-05	5.275e-09	5.87
FALSE	High	AKQEPEVNGGSGDAVPSGNEVSENMEEEAENQAESR		2.2305e-09	3.27667e-05	1	1	1	P49321	1	3774.63	High	High	5.535e-05	1.713e-06	3.57
FALSE	High	AKVDEFPLCGHMVSDEYEQLSSEALEAAR	1xCarbamidomethyl [C9]	2.83225e-10	3.27667e-05	1	1	1	P27635	1	3281.51	High	High	5.535e-05	6.235e-07	5.04
FALSE	High	AKYESDMVTGGYAALINLCCR	2xCarbamidomethyl [C19; C20]	4.58028e-13	3.27667e-05	1	1	1	P42704	1	2392.11	High	High	5.535e-05	2.669e-08	5.5
FALSE	High	ALAAEMTDYFSR		0.000264331	0.000145766	1	1	1	Q8N3C0	0	1374.64	High	High	0.0001361	0.0004123	3.21
FALSE	High	ALAAFLK		0.0409815	0.00247346	1	1	1	P39019	0	733.461	High	High	0.00217	0.02665	1.9
FALSE	High	ALAAGGVGSIVR		9.19615e-05	0.000107844	1	1	2	O15511	0	1070.63	High	High	0.0001061	0.0002425	2.67
FALSE	High	ALAAPAAEEK		0.000267824	0.000145766	1	1	2	Q01650	0	970.52	High	High	0.0001361	0.0004158	2.16
FALSE	High	ALAAQGLPVSCTAESPTPQALATGIR	1xCarbamidomethyl [C11]	8.46793e-06	7.23431e-05	1	1	1	P10746	0	2580.35	High	High	7.988e-05	8.565e-05	0.53
FALSE	High	ALAAQLPVLPR		0.019897	0.00136465	1	1	1	Q96GK7	0	1148.71	High	High	0.00123	0.01242	1.07
FALSE	High	ALAAQNIVEDMEQR		0.000173688	0.000107844	1	1	1	Q16222	0	1587.78	High	High	0.0001061	0.000332	3.6
FALSE	High	ALACFR	1xCarbamidomethyl [C4]	0.0760389	0.00409458	1	1	1	P30260	0	737.376	High	High	0.003517	0.052	1.11
FALSE	High	ALADHSMAQTPR		8.2807e-05	0.000107844	1	1	1	P08240	0	1297.63	High	High	0.0001061	0.0002309	2.81
FALSE	High	ALADLVHSHIQSNELCSK	1xCarbamidomethyl [C16]	1.26827e-13	3.27667e-05	1	1	1	P22830	0	2022.01	High	High	5.535e-05	1.427e-08	4.83
FALSE	High	ALADTENLR		0.0365706	0.00219838	1	1	1	Q9HAV7	0	1002.52	High	High	0.001921	0.02358	1.2
FALSE	High	ALADYIR		0.0254044	0.00164274	1	1	2	Q9BS26	0	821.452	High	High	0.001481	0.01603	1.66
FALSE	High	ALAEDATVYEYDSIYDEMQK		3.35009e-07	3.27667e-05	1	1	1	Q9H0G5	0	2354.04	High	High	5.535e-05	1.963e-05	2.9
FALSE	High	ALAEFEEK		0.00340347	0.000275397	1	2	1	Q8N9E0	0	936.467	High	High	0.0003349	0.002362	1.37
FALSE	High	ALAEGVLLR		0.000804475	0.000196274	1	1	2	P48637	0	941.578	High	High	0.0001808	0.0007921	2.05
FALSE	High	ALAELTK		0.0441037	0.00264874	1	1	1	P57678	0	745.445	High	High	0.002285	0.02894	1.64
FALSE	High	ALAFHPIEPVLITASEDHTLK		1.52907e-12	3.27667e-05	1	1	1	O43815	0	2302.24	High	High	5.535e-05	4.831e-08	4.2
FALSE	High	ALAFHPVEPVLVTASEDHTLK		1.17087e-06	3.27667e-05	1	1	1	Q13033	0	2274.21	High	High	5.535e-05	3.548e-05	3.12
FALSE	High	ALAGCDFLTISPK	1xCarbamidomethyl [C5]	0.000171425	0.000107844	1	1	1	P37837	0	1392.72	High	High	0.0001061	0.0003289	2.49
FALSE	High	ALAGVTYAAK		0.00102118	0.000196274	1	1	1	Q9UQB8	0	964.546	High	High	0.000201	0.0009299	1.76
FALSE	High	ALAIEEFCK	1xCarbamidomethyl [C8]	0.000506793	0.000196274	1	1	3	Q9NUJ1	0	1080.54	High	High	0.0001808	0.0005942	2.47
FALSE	High	ALALAQADR		0.00500288	0.000393589	1	1	2	Q8TCG1	0	928.521	High	High	0.0004244	0.003286	2.71
FALSE	High	ALALNCFAPINDQEGAEAK	1xCarbamidomethyl [C6]	1.40083e-09	3.27667e-05	1	1	1	Q96T88	0	2031.98	High	High	5.535e-05	1.366e-06	4.7
FALSE	High	ALALSCVGAAVALHPESFFSK	1xCarbamidomethyl [C6]	3.35213e-05	7.23431e-05	1	1	1	P42858	0	2175.13	High	High	7.988e-05	0.0001531	1.94
FALSE	High	ALANESGLNFLAIK		4.53137e-05	7.23431e-05	1	1	1	Q8NB90	0	1460.81	High	High	7.988e-05	0.0001751	1.9
FALSE	High	ALANMHESLEWLASR		2.5855e-08	3.27667e-05	1	1	2	Q96A65	0	1727.85	High	High	5.535e-05	5.672e-06	3.14
FALSE	High	ALANSLACQGK	1xCarbamidomethyl [C8]	0.000106225	0.000107844	1	1	2	P04075	0	1132.58	High	High	0.0001061	0.0002602	2.62
FALSE	High	ALANVNIGSLICNVGAGGPAPAAGAAPAGGPAPSTAAAPAEEK	1xCarbamidomethyl [C12]	1.32137e-07	3.27667e-05	1	1	1	P05386	0	3808.93	High	High	5.535e-05	1.256e-05	5.96
FALSE	High	ALAPADLMEHHSGSQGPLLTTGDLGK		7.34514e-11	3.27667e-05	1	1	3	Q15648	0	2616.31	High	High	5.535e-05	3.213e-07	5.04
FALSE	High	ALAPEYAK		0.00156324	0.0002246	1	1	2	P07237	0	862.467	High	High	0.0002216	0.001266	1.68
FALSE	High	ALAPLLLAFVTKPNSALESCSFAR	1xCarbamidomethyl [C20]	6.21682e-10	3.27667e-05	1	1	1	P46060	0	2576.39	High	High	5.535e-05	9.167e-07	4.03
FALSE	High	ALAPTWEQLALGLEHSETVK		2.55658e-13	3.27667e-05	1	1	1	Q8NBS9	0	2193.16	High	High	5.535e-05	2.01e-08	5.66
FALSE	High	ALAQEDQGAGEVER		1.55653e-07	3.27667e-05	1	1	1	O15020	0	1472.7	High	High	5.535e-05	1.359e-05	2.47
FALSE	High	ALAQEQGQHLIPWMGDHK		0.0858712	0.00455819	1	1	1	Q12872	0	2059.02	High	High	0.003922	0.05916	1.49
FALSE	High	ALAQYLLFLR		0.000104156	0.000107844	1	1	1	Q9NR77	0	1207.72	High	High	0.0001061	0.000257	2.39
FALSE	High	ALASFNQEER		0.000768073	0.000196274	1	2	1	Q8N5F7	0	1164.56	High	High	0.0001808	0.0007697	2.19
FALSE	High	ALASGTEASSTDPGAPGGPGGAEGPMAK		9.14003e-14	3.27667e-05	1	1	1	Q16763	0	2441.12	High	High	5.535e-05	1.212e-08	4.13
FALSE	High	ALASLMTYK		0.000468283	0.000196274	1	2	1	P00367	0	997.539	High	High	0.0001808	0.0005684	2.56
FALSE	High	ALATHPGISFYEEPR		2.32687e-10	3.27667e-05	1	1	1	Q12789	0	1687.84	High	High	5.535e-05	5.653e-07	4.25
FALSE	High	ALATNPALR		0.144105	0.00776729	1	1	1	Q5T4S7	0	926.542	High	High	0.006666	0.09887	1.76
FALSE	High	ALAVALNWDIK		0.00018425	0.000107844	1	1	1	O00273	0	1213.69	High	High	0.0001061	0.0003421	2.69
FALSE	High	ALAVGGLGSIIR		9.62787e-05	0.000107844	1	1	1	Q9BPX5	0	1126.69	High	High	0.0001061	0.0002483	2.75
FALSE	High	ALAVHLLDLGLR		6.24718e-05	7.23431e-05	1	1	1	Q86Y56	0	1290.79	High	High	7.988e-05	0.0002023	2.72
FALSE	High	ALAVLEK		0.0102084	0.000697046	1	1	1	Q68EM7	0	743.466	High	High	0.0006768	0.006372	1.26
FALSE	High	ALAVLGEEGTRPEALELELLLSSGRPK		0.0875244	0.00460234	1	1	1	Q86YV9	0	2848.58	High	High	0.003957	0.06042	1.84
FALSE	High	ALAVMVDHLESEK		2.27606e-07	3.27667e-05	1	1	2	Q14008	0	1441.74	High	High	5.535e-05	1.63e-05	3.29
FALSE	High	ALAVSDLNR		0.0655156	0.00370335	1	1	1	P11498	0	958.532	High	High	0.003206	0.04455	1.7
FALSE	High	ALAVWSLDWQQALQVR		0.000143609	0.000107844	1	1	1	Q9BYB4	0	1884.01	High	High	0.0001061	0.0003015	1.19
FALSE	High	ALAYFEQLK		0.00660631	0.000568077	1	1	1	O43592	0	1082.59	High	High	0.0005827	0.004225	1.85
FALSE	High	ALCADEYR	1xCarbamidomethyl [C3]	0.0158949	0.00104214	1	1	1	O14654	0	997.441	High	High	0.0009838	0.009858	1.7
FALSE	High	ALCADLSPR	1xCarbamidomethyl [C3]	0.00261767	0.000275397	1	1	2	Q9NQW7	0	1002.5	High	High	0.0003137	0.001891	1.27
FALSE	High	ALCDNVDTR	1xCarbamidomethyl [C3]	0.00148202	0.0002246	1	1	2	P49589	0	1063.48	High	High	0.0002216	0.001215	1.91
FALSE	High	ALCDPLEEVR	1xCarbamidomethyl [C3]	9.8836e-05	0.000107844	1	1	1	Q92616	0	1201.59	High	High	0.0001061	0.0002512	1.35
FALSE	High	ALCEGEIIDK	1xCarbamidomethyl [C3]	0.00222823	0.00025308	1	1	1	Q8IY18	0	1147.57	High	High	0.0002698	0.001667	2.3
FALSE	High	ALCELESGIPAAESQIVYAERPLTDNHR	1xCarbamidomethyl [C3]	6.57098e-11	3.27667e-05	1	1	1	Q5TDH0	0	3139.55	High	High	5.535e-05	3.043e-07	4.05
FALSE	High	ALCGFTEAAAQAAYLVGVSDPNSQAGQQGLVEPTQFAR	1xCarbamidomethyl [C3]	5.41772e-10	3.27667e-05	1	1	1	Q9Y490	0	3922.9	High	High	5.535e-05	8.564e-07	2.28
FALSE	High	ALCLQGIYR	1xCarbamidomethyl [C3]	0.0986707	0.00523713	1	1	1	Q52LW3	0	1093.58	High	High	0.004398	0.06818	0.87
FALSE	High	ALCQITDSTMLQAIER	1xCarbamidomethyl [C3]	0.000260883	0.000145766	1	1	1	Q9Y678	0	1849.91	High	High	0.0001361	0.0004103	2.53
FALSE	High	ALCSFVTEDEVEWMR	1xCarbamidomethyl [C3]	0.0487296	0.00289704	1	1	1	P82933	0	1871.83	High	High	0.002512	0.03213	0.93
FALSE	High	ALCYLK	1xCarbamidomethyl [C3]	0.0785222	0.00429281	1	2	1	Q9UNE7	0	767.412	High	High	0.003668	0.05377	1.28
FALSE	High	ALDAAAGITR		0.00480371	0.000393589	1	1	1	Q96HR9	0	958.532	High	High	0.0004244	0.003182	2.52
FALSE	High	ALDAAFYK		0.00175114	0.0002246	1	1	1	P10155	0	898.467	High	High	0.0002216	0.001381	2.26
FALSE	High	ALDAEEEACLHSCAGK	2xCarbamidomethyl [C9; C13]	1.25319e-09	3.27667e-05	1	1	1	Q9Y5J6	0	1760.76	High	High	5.535e-05	1.292e-06	4.21
FALSE	High	ALDCSSSIR	1xCarbamidomethyl [C4]	0.130157	0.0070769	1	1	1	O94776	0	1008.48	High	High	0.006111	0.08961	0.98
FALSE	High	ALDDFVLGSAR		3.92302e-05	7.23431e-05	1	1	1	O60831	0	1163.61	High	High	7.988e-05	0.0001643	2.83
FALSE	High	ALDDFYK		0.0415329	0.00247346	1	1	1	Q9BRX2	0	871.42	High	High	0.00217	0.02703	1.93
FALSE	High	ALDDISESIK		0.0368168	0.00222362	1	1	1	Q9Y3B8	0	1090.56	High	High	0.001921	0.0238	1.23
FALSE	High	ALDDMISTLK		2.27734e-05	7.23431e-05	1	1	2	P49368	0	1106.58	High	High	7.988e-05	0.0001298	2.81
FALSE	High	ALDDMISTLKK		0.00592661	0.000480331	1	1	1	P49368	1	1234.67	High	High	0.0005148	0.00382	0.91
FALSE	High	ALDEGDIALLK		8.16615e-07	3.27667e-05	1	1	2	P35998	0	1157.64	High	High	5.535e-05	3e-05	3.01
FALSE	High	ALDEGIPITSASYYATVTLDQVR		3.58561e-10	3.27667e-05	1	1	1	Q5T6V5	0	2483.27	High	High	5.535e-05	6.999e-07	5.72
FALSE	High	ALDELFEAIEQK		0.000842622	0.000196274	1	1	1	Q27J81	0	1405.72	High	High	0.0001808	0.0008166	1.59
FALSE	High	ALDEYYDK		0.00861115	0.000675808	1	1	1	P38606	0	1016.46	High	High	0.0006628	0.005388	1.95
FALSE	High	ALDFFVPALHYEVDAQR		8.66213e-07	3.27667e-05	1	1	1	Q6PHR2	0	1991	High	High	5.535e-05	3.083e-05	2.64
FALSE	High	ALDFIASK		0.00134107	0.0002246	2	3	2	P12814; O43707	0	864.483	High	High	0.0002216	0.001127	1.64
FALSE	High	ALDIAENEMPGLMR		8.80742e-06	7.23431e-05	1	1	2	P23526	0	1559.76	High	High	7.988e-05	8.726e-05	3.76
FALSE	High	ALDIDLDKPLADSEK		2.96517e-10	3.27667e-05	1	1	3	O14617	0	1642.85	High	High	5.535e-05	6.383e-07	3.23
FALSE	High	ALDILQQHASHYK		0.00105564	0.000196274	1	1	1	O15014	0	1523.8	High	High	0.000201	0.0009508	1.74
FALSE	High	ALDINPQSSVLLCHIGVVQHALK	1xCarbamidomethyl [C13]	1.90027e-08	3.27667e-05	1	1	1	P30260	0	2512.37	High	High	5.535e-05	4.886e-06	3.02
FALSE	High	ALDLADMITR		2.77202e-05	7.23431e-05	1	1	1	P49916	0	1118.59	High	High	7.988e-05	0.0001411	2.25
FALSE	High	ALDLDPENDSYK		0.000133617	0.000107844	1	1	1	Q96EQ0	0	1379.63	High	High	0.0001061	0.0002903	2.3
FALSE	High	ALDLDSSCK	1xCarbamidomethyl [C8]	0.000435576	0.000180053	1	1	1	P31948	0	1008.47	High	High	0.0001629	0.0005448	2.59
FALSE	High	ALDLFSDNAPPPELLEIINEDIAK		0.000638353	0.000196274	1	1	1	Q15084	0	2637.37	High	High	0.0001808	0.0006845	0.99
FALSE	High	ALDLHLDFIVGQTEK		1.11441e-07	3.27667e-05	1	1	1	Q6ZRS2	0	1698.91	High	High	5.535e-05	1.157e-05	3.19
FALSE	High	ALDLLDK		0.0524113	0.00298934	1	1	2	P28482	0	787.456	High	High	0.0026	0.03483	2.17
FALSE	High	ALDLLNNK		0.0121035	0.000803867	1	1	1	Q9H583	0	900.515	High	High	0.0008033	0.007475	0.81
FALSE	High	ALDLLYGMVSK		2.35318e-05	7.23431e-05	1	1	1	O14617	0	1209.65	High	High	7.988e-05	0.0001315	2.97
FALSE	High	ALDLNLK		0.0500391	0.00294341	1	1	1	P14927	0	786.472	High	High	0.002567	0.0332	1.6
FALSE	High	ALDLVSDPEYINLMK		2.02399e-05	7.23431e-05	1	1	1	Q9H8M7	0	1720.88	High	High	7.988e-05	0.0001234	3.35
FALSE	High	ALDMLDAEK		0.000170304	0.000107844	1	1	1	Q9HAV4	0	1005.49	High	High	0.0001061	0.0003286	2.03
FALSE	High	ALDMSLPSLVLK		0.00793635	0.000650979	1	1	1	Q12923	0	1286.74	High	High	0.0006447	0.005004	1.67
FALSE	High	ALDMSYDHKPEDEVELAR		1.33328e-10	3.27667e-05	1	1	1	O15355	0	2117.98	High	High	5.535e-05	4.314e-07	3.83
FALSE	High	ALDPLLYEK		0.00303513	0.000275397	1	1	1	Q92696	0	1061.59	High	High	0.0003137	0.002146	2.05
FALSE	High	ALDQSDNDMSAVYR		9.09583e-08	3.27667e-05	1	1	1	Q49A26	0	1584.7	High	High	5.535e-05	1.046e-05	3.74
FALSE	High	ALDSNSLENDDLSAPGREPGHFNPESR		1.10805e-15	3.27667e-05	1	1	1	Q32MZ4	1	2924.34	High	High	5.535e-05	1.228e-09	5.14
FALSE	High	ALDTLIQSGPALSHLVSQTTAQMGQPQAPMGSYQR		8.97742e-08	3.27667e-05	1	1	1	Q9HCD5	0	3682.83	High	High	5.535e-05	1.039e-05	3.08
FALSE	High	ALDTMNFDVIK		9.46556e-06	7.23431e-05	2	2	2	Q13310; P11940	0	1266.64	High	High	7.988e-05	8.99e-05	2.62
FALSE	High	ALDVADLQK		0.000148395	0.000107844	1	1	1	Q6NUQ4	0	972.536	High	High	0.0001061	0.0003059	2.16
FALSE	High	ALDVGSGSGILTACFAR	1xCarbamidomethyl [C14]	1.95876e-05	7.23431e-05	1	1	1	P22061	0	1694.85	High	High	7.988e-05	0.0001218	2.37
FALSE	High	ALDVIQAGK		0.000381881	0.000180053	1	1	1	O75937	0	914.531	High	High	0.0001629	0.000506	2.75
FALSE	High	ALDVSASDDEIAR		5.86738e-06	7.23431e-05	1	1	2	P13798	0	1361.65	High	High	7.988e-05	7.343e-05	2.01
FALSE	High	ALDYCHSMGIMHR	1xCarbamidomethyl [C5]	2.17525e-05	7.23431e-05	1	2	1	P68400	0	1590.7	High	High	7.988e-05	0.0001273	2.76
FALSE	High	ALDYYMLR		0.00143345	0.0002246	1	1	1	Q9Y490	0	1044.52	High	High	0.0002216	0.001186	1.69
FALSE	High	ALEALEPMYDPDTLAQDANAAQQELK		4.70724e-09	3.27667e-05	1	1	1	Q9Y5Q9	0	2845.36	High	High	5.535e-05	2.465e-06	4.05
FALSE	High	ALEAVFGK		0.00324661	0.000275397	1	1	2	P38159	0	834.472	High	High	0.0003349	0.002269	1.97
FALSE	High	ALECFCQAASEVGK	2xCarbamidomethyl [C4; C6]	3.13952e-05	7.23431e-05	1	1	1	Q12769	0	1569.7	High	High	7.988e-05	0.0001488	2.14
FALSE	High	ALECFCQAASEVGKEEFLDR	2xCarbamidomethyl [C4; C6]	0.0254044	0.00164274	1	1	1	Q12769	1	2359.07	High	High	0.001463	0.01599	1.53
FALSE	High	ALEDIER		0.0128689	0.000858305	1	1	1	Q9P086	0	845.436	High	High	0.0008442	0.007947	1.92
FALSE	High	ALEDITASIAMAVIQQK		2.92823e-08	3.27667e-05	1	1	1	P57678	0	1801.97	High	High	5.535e-05	6.037e-06	3.37
FALSE	High	ALEDMFDALEGK		2.84563e-05	7.23431e-05	1	1	1	P23786	0	1338.62	High	High	7.988e-05	0.0001427	3.28
FALSE	High	ALEEALEAK		0.000195455	0.000107844	2	2	5	P35580; P35749	0	973.52	High	High	0.0001061	0.0003521	2.13
FALSE	High	ALEEAMEQK		0.00104865	0.000196274	1	1	1	P35579	0	1048.5	High	High	0.000201	0.00095	2.33
FALSE	High	ALEEAMEQK	1xOxidation [M6]	0.00855278	0.000675808	1	1	1	P35579	0	1064.49	High	High	0.0006628	0.005359	0.98
FALSE	High	ALEEELAGLK		0.000728504	0.000196274	1	1	2	O95347	0	1072.59	High	High	0.0001808	0.0007427	1.03
FALSE	High	ALEELATK		0.00272539	0.000275397	1	1	1	Q9BW30	0	874.488	High	High	0.0003137	0.001957	1.62
FALSE	High	ALEENNNFSK		0.000634153	0.000196274	1	1	1	Q93045	0	1165.55	High	High	0.0001808	0.0006827	2.31
FALSE	High	ALEEPGPAADPTAFQGPWAR		4.19376e-12	3.27667e-05	1	1	3	Q86Y56	0	2081.01	High	High	5.535e-05	7.904e-08	3.9
FALSE	High	ALEESESSQLISPPLAQAIR		9.83979e-08	3.27667e-05	1	1	1	P42166	0	2139.13	High	High	5.535e-05	1.089e-05	4.04
FALSE	High	ALEESNYELEGK		4.87007e-05	7.23431e-05	1	3	1	P13645	0	1381.65	High	High	7.988e-05	0.0001806	2.91
FALSE	High	ALEFVTNPDIAAK		2.33781e-05	7.23431e-05	1	1	1	O75691	0	1388.74	High	High	7.988e-05	0.0001313	3.14
FALSE	High	ALEHAFQLEHIMDLTR		3.96715e-15	3.27667e-05	1	1	3	Q14204	0	1923.97	High	High	5.535e-05	2.601e-09	5.74
FALSE	High	ALEHFTDLYDIK		1.63446e-08	3.27667e-05	1	1	1	Q00610	0	1464.74	High	High	5.535e-05	4.532e-06	3.51
FALSE	High	ALEHFTDLYDIKR		2.41156e-11	3.27667e-05	1	1	2	Q00610	1	1620.84	High	High	5.535e-05	1.864e-07	4.57
FALSE	High	ALEHVPNSVR		0.000328302	0.000180053	1	1	1	O94906	0	1121.61	High	High	0.0001629	0.0004651	3.34
FALSE	High	ALEIIPR		0.0113837	0.000720124	1	1	1	Q99832	0	811.504	High	High	0.0006939	0.007045	1.85
FALSE	High	ALELALK		0.00141447	0.0002246	1	1	1	Q9ULJ3	0	757.482	High	High	0.0002216	0.001174	1.94
FALSE	High	ALELCEILAK	1xCarbamidomethyl [C5]	0.00212612	0.00025308	1	1	1	P49354	0	1159.64	High	High	0.0002454	0.001604	1.35
FALSE	High	ALELDPDNETYK		7.62524e-06	7.23431e-05	1	1	1	O43765	0	1407.66	High	High	7.988e-05	8.214e-05	2.75
FALSE	High	ALELDPNLYR		0.000267824	0.000145766	2	2	2	P35580; P35749	0	1203.64	High	High	0.0001361	0.000416	2.05
FALSE	High	ALELDQER		0.0100703	0.000697046	1	1	1	P35241	0	973.495	High	High	0.0006768	0.006261	1.74
FALSE	High	ALELDSNNEK		0.000686445	0.000196274	1	1	1	Q02790	0	1132.55	High	High	0.0001808	0.0007161	2.38
FALSE	High	ALELENDR		0.00231972	0.00025308	1	1	2	Q03252	0	959.479	High	High	0.0002698	0.001723	2.07
FALSE	High	ALELLPK		0.121015	0.00652148	1	1	1	O14920	0	783.497	High	High	0.005539	0.08362	1.45
FALSE	High	ALELLR		0.145825	0.0078392	1	1	1	A6NGH7	0	714.451	High	High	0.00672	0.09984	1.59
FALSE	High	ALELMGQLQDQQALR		6.45527e-05	7.23431e-05	1	1	1	O75146	0	1713.9	High	High	7.988e-05	0.0002054	2.18
FALSE	High	ALELNMLSLK		5.49531e-06	3.27667e-05	1	1	2	Q9Y617	0	1131.64	High	High	5.535e-05	7.136e-05	1.97
FALSE	High	ALELPLAASSIPRPR		4.10218e-09	3.27667e-05	1	1	1	Q66K74	0	1590.93	High	High	5.535e-05	2.309e-06	3.47
FALSE	High	ALELTGLK		0.00535354	0.00042251	1	1	1	P19338	0	844.514	High	High	0.0004463	0.003497	1.77
FALSE	High	ALELTGR		0.0294811	0.00179176	1	1	1	Q9HCE1	0	759.436	High	High	0.001613	0.01872	1.73
FALSE	High	ALEMCPSCFQK	2xCarbamidomethyl [C5; C8]	6.89248e-05	7.23431e-05	1	1	1	Q99614	0	1370.59	High	High	7.988e-05	0.000212	2.62
FALSE	High	ALEMSCAIQNQLAR	1xCarbamidomethyl [C6]	0.00115083	0.000196274	1	2	1	Q9Y3L3	0	1604.79	High	High	0.000201	0.001009	1.59
FALSE	High	ALENDPDCR	1xCarbamidomethyl [C8]	0.00746542	0.000593365	1	2	1	P13797	0	1089.46	High	High	0.0006004	0.004732	1.75
FALSE	High	ALENVLSGK		0.000262601	0.000145766	1	1	1	O43678	0	930.525	High	High	0.0001361	0.0004112	2.51
FALSE	High	ALEPLEGLETMR		4.38531e-05	7.23431e-05	1	1	1	P29372	0	1358.7	High	High	7.988e-05	0.0001727	2.56
FALSE	High	ALEPTGQSGEAVK		8.95821e-05	0.000107844	1	1	1	Q8WX92	0	1286.66	High	High	0.0001061	0.0002393	2.42
FALSE	High	ALEQKPDDAQYYCQR	1xCarbamidomethyl [C13]	3.15469e-11	3.27667e-05	1	1	2	Q9Y2Z0	0	1884.85	High	High	5.535e-05	2.124e-07	3.62
FALSE	High	ALEQQVEEMR		0.000214258	0.000107844	1	1	1	P35580	0	1232.59	High	High	0.0001061	0.0003688	2.33
FALSE	High	ALESGDVNTVWK		1.49733e-05	7.23431e-05	1	1	2	P46940	0	1318.66	High	High	7.988e-05	0.0001087	2.81
FALSE	High	ALESLMTEFFHDCTTNER	1xCarbamidomethyl [C13]	2.51576e-12	3.27667e-05	1	1	2	Q96QU8	0	2200.96	High	High	5.535e-05	6.15e-08	5.67
FALSE	High	ALESPERPFLAILGGAK		6.61041e-13	3.27667e-05	1	1	7	P00558	0	1769	High	High	5.535e-05	3.201e-08	4.49
FALSE	High	ALESSFAQNPLPLDEELDR		0.00221335	0.00025308	1	1	1	Q9H4I2	0	2144.05	High	High	0.0002698	0.001656	2.27
FALSE	High	ALESSIAPIVIFASNR		3.79203e-09	3.27667e-05	1	1	1	Q9Y265	0	1687.94	High	High	5.535e-05	2.22e-06	4.18
FALSE	High	ALESSLWELQALQR		1.09331e-05	7.23431e-05	1	1	3	Q9BVI4	0	1643.88	High	High	7.988e-05	9.543e-05	2.88
FALSE	High	ALETCGGDLK	1xCarbamidomethyl [C5]	0.000247536	0.000145766	1	1	1	P43897	0	1063.51	High	High	0.0001361	0.0003987	1.94
FALSE	High	ALETDSVSGVSK		9.7549e-05	0.000107844	1	1	1	Q15022	0	1192.61	High	High	0.0001061	0.0002496	2.72
FALSE	High	ALETLTGALFQRPPLIAAVK		7.20628e-09	3.27667e-05	1	1	3	O60832	0	2109.24	High	High	5.535e-05	3.039e-06	5.16
FALSE	High	ALEVIKPAHILQEK		3.63698e-06	3.27667e-05	1	1	4	Q14152	0	1588.94	High	High	5.535e-05	5.966e-05	2.49
FALSE	High	ALEVSEDVK		0.00169361	0.0002246	1	1	1	Q9UNF1	0	989.515	High	High	0.0002216	0.001346	1.73
FALSE	High	ALEYLR		0.146692	0.00786302	1	1	1	Q9NXE4	0	764.43	High	High	0.006755	0.1008	1.47
FALSE	High	ALEYSNGIFDCQSPTSPFMGSLR	1xCarbamidomethyl [C11]	3.66089e-06	3.27667e-05	1	1	1	Q86W92	0	2577.17	High	High	5.535e-05	5.98e-05	2.1
FALSE	High	ALEYVEAK		0.0132244	0.00091042	1	1	1	Q14690	0	922.488	High	High	0.0008832	0.008183	1.27
FALSE	High	ALFAETMELHTFLTK		1.51708e-05	7.23431e-05	1	1	1	Q08AE8	0	1751.9	High	High	7.988e-05	0.0001093	1.92
FALSE	High	ALFARPDLLLLDEPTNMLDVR		1.74512e-08	3.27667e-05	1	1	1	Q9NUQ8	0	2412.3	High	High	5.535e-05	4.678e-06	4.5
FALSE	High	ALFAVPK		0.0126947	0.000858305	1	1	1	O43809	0	745.461	High	High	0.0008442	0.007844	1.99
FALSE	High	ALFDFNGNDEEDLPFK		0.000186683	0.000107844	1	1	1	P46108	0	1870.85	High	High	0.0001061	0.0003443	1.78
FALSE	High	ALFDYK		0.137392	0.00748283	1	1	1	P19174	0	756.393	High	High	0.006436	0.09453	1.14
FALSE	High	ALFEEVPELLTEAEK		7.4728e-08	3.27667e-05	1	1	1	P31939	0	1717.89	High	High	5.535e-05	9.52e-06	3.08
FALSE	High	ALFEIALR		0.00884869	0.000697046	1	1	1	Q8N3C0	0	932.556	High	High	0.0006628	0.005529	2.08
FALSE	High	ALFGLYMSASHIASNPK		8.78381e-05	0.000107844	1	1	1	Q15006	0	1806.92	High	High	0.0001061	0.0002374	1.32
FALSE	High	ALFKPGAWFK		5.23409e-05	7.23431e-05	1	1	1	Q13895	0	1164.66	High	High	7.988e-05	0.0001866	2.28
FALSE	High	ALFLETEQLK		0.000503465	0.000196274	1	1	1	Q13740	0	1191.66	High	High	0.0001808	0.0005933	2.35
FALSE	High	ALFLIPR		0.0084948	0.000675808	3	3	1	O95819; Q8N4C8; Q9UKE5	0	829.529	High	High	0.0006628	0.005343	1.58
FALSE	High	ALFNHIDK		0.00145268	0.0002246	1	1	1	Q9H6T3	0	957.515	High	High	0.0002216	0.001199	2.31
FALSE	High	ALFPGDSEIDQLFR		1.57791e-05	7.23431e-05	1	2	2	P24941	0	1607.81	High	High	7.988e-05	0.0001111	2.09
FALSE	High	ALFQLSR		0.119546	0.0063968	1	1	1	Q9H3U1	0	834.483	High	High	0.00552	0.08282	2.08
FALSE	High	ALFQNTER		0.00751633	0.000593365	1	1	1	O43264	0	978.5	High	High	0.0006004	0.004746	1.74
FALSE	High	ALGAEIVR		0.000453121	0.000196274	1	1	2	P0DN79	0	828.494	High	High	0.0001808	0.0005564	1.37
FALSE	High	ALGALVDSCAPGLCPDWESWDPQKPVDNAR	2xCarbamidomethyl [C9; C14]	6.30512e-16	3.27667e-05	1	1	1	O75369	0	3324.54	High	High	5.535e-05	2.062e-10	4.78
FALSE	High	ALGDFDYK		0.0047713	0.000393589	1	1	1	P35813	0	928.441	High	High	0.0004244	0.003162	1.72
FALSE	High	ALGDLISATK		1.35718e-05	7.23431e-05	1	1	1	Q9Y490	0	988.567	High	High	7.988e-05	0.0001042	2.41
FALSE	High	ALGDYDYK		0.00297445	0.000275397	1	1	1	O75688	0	944.436	High	High	0.0003137	0.002106	1.89
FALSE	High	ALGEEEEEPPR		3.08752e-06	3.27667e-05	1	1	2	Q96B54	0	1255.58	High	High	5.535e-05	5.534e-05	2.9
FALSE	High	ALGEPITLFGEGPAER		2.03617e-07	3.27667e-05	1	1	1	O43172	0	1656.86	High	High	5.535e-05	1.546e-05	2.89
FALSE	High	ALGEYLER		0.00183502	0.0002246	1	1	1	Q14204	0	950.494	High	High	0.0002216	0.001431	1.89
FALSE	High	ALGFPEGLVIQAYFACEK	1xCarbamidomethyl [C16]	0.000477625	0.000196274	1	1	2	P54727	0	2013.02	High	High	0.0001808	0.0005738	1.92
FALSE	High	ALGFPLERPK		0.000225806	0.000145766	1	1	1	O75390	0	1127.66	High	High	0.0001361	0.0003792	1.91
FALSE	High	ALGGCTRPHVILR	1xCarbamidomethyl [C5]	0.000170304	0.000107844	1	1	1	Q9NNW5	0	1449.81	High	High	0.0001061	0.000328	1.34
FALSE	High	ALGHPAMLSK		0.000738199	0.000196274	1	1	1	Q93008	0	1024.56	High	High	0.0001808	0.0007509	2.65
FALSE	High	ALGITLIK		0.00947181	0.000697046	1	1	1	Q8N335	0	828.555	High	High	0.0006768	0.005902	1.91
FALSE	High	ALGLAISLDRPHTVLTVIQAIR		3.57287e-11	3.27667e-05	1	1	3	Q12788	0	2357.4	High	High	5.535e-05	2.26e-07	4.24
FALSE	High	ALGLDSANEK		0.0017866	0.0002246	1	1	1	Q13451	0	1017.52	High	High	0.0002216	0.001402	2.19
FALSE	High	ALGLFSNDIPHVVR		6.59816e-08	3.27667e-05	1	1	3	Q8NI36	0	1537.85	High	High	5.535e-05	8.954e-06	2.89
FALSE	High	ALGLLCGK	1xCarbamidomethyl [C6]	0.00866993	0.000675808	1	1	1	O15118	0	831.476	High	High	0.0006628	0.005446	1.97
FALSE	High	ALGLVIR		0.0415329	0.00247346	1	1	1	Q92616	0	741.498	High	High	0.00217	0.02707	2.13
FALSE	High	ALGLVSGQEAGPHR		1.7523e-05	7.23431e-05	1	1	2	P41229	0	1391.74	High	High	7.988e-05	0.000116	2.6
FALSE	High	ALGLVTPAGVLLAGPPGCGK	1xCarbamidomethyl [C18]	0.00921743	0.000697046	1	1	1	O15381	0	1848.04	High	High	0.0006768	0.005753	1.16
FALSE	High	ALGNICYDSHEGR	1xCarbamidomethyl [C6]	2.72463e-08	3.27667e-05	1	1	1	P52306	0	1491.66	High	High	5.535e-05	5.831e-06	3.96
FALSE	High	ALGNIQIAHNLYWLLK		0.000155365	0.000107844	1	1	1	O00443	0	1867.06	High	High	0.0001061	0.0003131	1.37
FALSE	High	ALGPEQLLR		0.00428181	0.000334121	1	1	1	P36915	0	996.584	High	High	0.0003789	0.002866	1.37
FALSE	High	ALGQAASDNSGPEDAKR		1.51455e-11	3.27667e-05	1	1	1	Q15155	1	1686.8	High	High	5.535e-05	1.483e-07	4.14
FALSE	High	ALGQLISK		0.00966722	0.000697046	1	1	1	Q969N2	0	829.514	High	High	0.0006768	0.006017	1.63
FALSE	High	ALGQNPTNAEVLK		3.13765e-07	3.27667e-05	2	2	1	P60660; P14649	0	1354.73	High	High	5.535e-05	1.905e-05	2.87
FALSE	High	ALGSEVQDASK		6.00631e-05	7.23431e-05	1	1	1	Q9H2G2	0	1104.55	High	High	7.988e-05	0.0001991	2.36
FALSE	High	ALGTLVSHVTLR		3.2113e-06	3.27667e-05	1	1	1	Q92616	0	1266.75	High	High	5.535e-05	5.643e-05	3.13
FALSE	High	ALGTPNNEVWPEVESLQDYK		9.61943e-07	3.27667e-05	1	1	3	P06493	0	2289.1	High	High	5.535e-05	3.236e-05	4.84
FALSE	High	ALGVLAQLIWSR		7.33132e-06	7.23431e-05	1	1	1	O75390	0	1326.79	High	High	7.988e-05	8.078e-05	2.44
FALSE	High	ALGYFAVVTGK		0.000617632	0.000196274	1	1	1	O60313	0	1125.63	High	High	0.0001808	0.0006707	2.34
FALSE	High	ALGYMER		0.026458	0.00166438	1	1	1	Q9Y5Q9	0	839.408	High	High	0.001496	0.01675	1.28
FALSE	High	ALHDEEATIIHHYAFSENPTVFK		1.53709e-05	7.23431e-05	1	1	1	Q6Y288	0	2669.3	High	High	7.988e-05	0.0001101	1.41
FALSE	High	ALHHGIDLEK		4.41123e-07	3.27667e-05	1	1	1	P14868	0	1132.61	High	High	5.535e-05	2.238e-05	2.79
FALSE	High	ALHLLAVLEK		1.89563e-05	7.23431e-05	1	1	1	Q9H9A5	0	1106.69	High	High	7.988e-05	0.0001201	2.37
FALSE	High	ALHLLEEYR		0.00158424	0.0002246	1	1	1	Q12959	0	1143.62	High	High	0.0002216	0.00128	2.34
FALSE	High	ALHPAAVSAAAEFENAESEADFSIHFNR		3.9183e-09	3.27667e-05	1	2	1	Q5SW79	0	3001.41	High	High	5.535e-05	2.259e-06	2.48
FALSE	High	ALHQGDSLECTAMTVQILLK	1xCarbamidomethyl [C10]	2.09531e-10	3.27667e-05	1	1	1	O14579	0	2228.14	High	High	5.535e-05	5.373e-07	5.19
FALSE	High	ALHQLYYDPNIENK		3.87194e-05	7.23431e-05	1	1	1	O94829	0	1717.85	High	High	7.988e-05	0.0001634	1.35
FALSE	High	ALHSLLLR		0.00152208	0.0002246	1	1	1	Q15102	0	922.583	High	High	0.0002216	0.001242	1.85
FALSE	High	ALHSVLQAVPLNELR		0.00058588	0.000196274	1	1	1	Q16401	0	1659.95	High	High	0.0001808	0.000649	1.92
FALSE	High	ALHVAPTTNLGGPECCLR	2xCarbamidomethyl [C15; C16]	8.3577e-06	7.23431e-05	1	1	1	Q2TAZ0	0	1965.96	High	High	7.988e-05	8.535e-05	4.12
FALSE	High	ALIAAQLDNAIEK		0.00397503	0.000304836	1	1	1	Q9BXY0	0	1369.77	High	High	0.000357	0.002701	1.59
FALSE	High	ALIAAQYSGAQVR		0.000381881	0.000180053	1	1	2	P26641	0	1347.74	High	High	0.0001629	0.0005053	2.83
FALSE	High	ALIADSGLK		0.00166002	0.0002246	1	1	2	Q9P2R7	0	887.52	High	High	0.0002216	0.001322	1.45
FALSE	High	ALIAEHQTFMEEMTR		0.000178305	0.000107844	2	2	1	Q03001; Q9UPN3	0	1806.85	High	High	0.0001061	0.0003354	1.49
FALSE	High	ALIAGGGAPEIELALR		2.25443e-06	3.27667e-05	1	1	1	P50991	0	1550.89	High	High	5.535e-05	4.81e-05	3.49
FALSE	High	ALIASAGADALAK		0.0574778	0.00321064	1	1	1	Q9NRL3	0	1171.67	High	High	0.002748	0.0386	1.15
FALSE	High	ALIDPSSGLPNR		0.010002	0.000697046	1	1	1	Q92530	0	1239.67	High	High	0.0006768	0.006213	1.77
FALSE	High	ALIDPSSGLPNRLPPGAVPPGAR		0.000128464	0.000107844	1	1	1	Q92530	1	2252.25	High	High	0.0001061	0.0002852	2.49
FALSE	High	ALIDYENSNK		0.000131877	0.000107844	1	1	1	Q9Y5X3	0	1166.57	High	High	0.0001061	0.0002886	2.35
FALSE	High	ALIEILATR		8.22661e-05	0.000107844	1	1	3	P08133	0	999.62	High	High	0.0001061	0.0002304	2.36
FALSE	High	ALIELNMDSPEELQSYIQK		4.67915e-07	3.27667e-05	1	1	1	Q9H9F9	0	2221.11	High	High	5.535e-05	2.306e-05	3.52
FALSE	High	ALIEMEK		0.0396336	0.00242804	1	1	1	Q15233	0	833.444	High	High	0.002137	0.02573	1.97
FALSE	High	ALIESGLGTDFSPDVGYNGYTR		1.05807e-05	7.23431e-05	1	1	1	Q5JRX3	0	2332.11	High	High	7.988e-05	9.418e-05	2.52
FALSE	High	ALIESYQNLTR		1.35718e-05	7.23431e-05	1	1	1	Q8IZP0	0	1307.7	High	High	7.988e-05	0.0001042	1.96
FALSE	High	ALIEVLQPLIAEHQAR		2.2305e-09	3.27667e-05	1	1	2	P23381	0	1801.03	High	High	5.535e-05	1.711e-06	3.57
FALSE	High	ALIGEMGMTFSSAYVPSALCCPSR	2xCarbamidomethyl [C20; C21]	5.21185e-08	3.27667e-05	1	1	1	P15586	0	2605.19	High	High	5.535e-05	7.987e-06	2.45
FALSE	High	ALIHAPPQRPQDDYSVLFEDTSYADGYSPPLNVAQR		8.71907e-07	3.27667e-05	1	1	1	Q96ES7	0	4030.96	High	High	5.535e-05	3.094e-05	2.29
FALSE	High	ALIIIWAK		0.00128857	0.000196274	1	1	1	P57678	0	927.603	High	High	0.000201	0.001099	2
FALSE	High	ALILDIIHNIDVVK		3.29474e-08	3.27667e-05	1	1	2	Q8NCM8	0	1575.95	High	High	5.535e-05	6.378e-06	3.36
FALSE	High	ALINSPEGAVGR		2.03729e-05	7.23431e-05	1	1	1	O00115	0	1183.64	High	High	7.988e-05	0.0001237	2.79
FALSE	High	ALIVEPSR		0.0745836	0.00402175	1	1	1	Q92499	0	884.52	High	High	0.003459	0.05089	1.87
FALSE	High	ALIVVPYAEGVIPDEAK		9.70619e-10	3.27667e-05	1	1	1	Q05519	0	1783.98	High	High	5.535e-05	1.139e-06	4.44
FALSE	High	ALKPPHVILVHGEQNEMAR		6.22374e-06	7.23431e-05	1	1	2	Q9UKF6	0	2139.15	High	High	7.988e-05	7.526e-05	1.95
FALSE	High	ALLADAQLMLDHLK		0.000936833	0.000196274	1	1	1	Q92614	0	1551.86	High	High	0.000201	0.0008784	1.45
FALSE	High	ALLADIEAHYQDPSLPYPK		1.89563e-05	7.23431e-05	1	1	1	Q12768	0	2141.09	High	High	7.988e-05	0.00012	2.08
FALSE	High	ALLAEGVILR		0.000158452	0.000107844	1	1	2	Q9Y3D9	0	1054.66	High	High	0.0001061	0.0003166	2.77
FALSE	High	ALLALNHGLDK		3.05831e-05	7.23431e-05	1	1	1	Q13586	0	1164.67	High	High	7.988e-05	0.0001472	2.96
FALSE	High	ALLALPIRPATR		0.0531084	0.00301266	1	1	1	A6ZKI3	0	1291.82	High	High	0.0026	0.03547	1.65
FALSE	High	ALLAMYTNQAEQCR	1xCarbamidomethyl [C13]	0.00011797	0.000107844	1	1	1	O76094	0	1668.78	High	High	0.0001061	0.0002735	2.39
FALSE	High	ALLANALTSALR		3.75809e-06	3.27667e-05	1	1	1	P57088	0	1213.73	High	High	5.535e-05	6.052e-05	3.38
FALSE	High	ALLAPLVAPEAGEAEPGSQER		3.65678e-10	3.27667e-05	1	1	1	Q9H0B6	0	2105.09	High	High	5.535e-05	7.056e-07	4.37
FALSE	High	ALLDASETTSTR		1.63045e-05	7.23431e-05	1	1	1	Q14258	0	1264.64	High	High	7.988e-05	0.0001125	2.68
FALSE	High	ALLDLCAAPGGWLQVAAK	1xCarbamidomethyl [C6]	1.54636e-07	3.27667e-05	1	1	1	Q8IY81	0	1853.99	High	High	5.535e-05	1.352e-05	4.11
FALSE	High	ALLDQLMGTAR		0.000510142	0.000196274	1	1	1	Q9NQ29	0	1188.64	High	High	0.0001808	0.0005966	2.96
FALSE	High	ALLDSLQLGPDSLTVHLIHEVTK		6.72148e-12	3.27667e-05	1	1	1	Q14697	0	2499.38	High	High	5.535e-05	9.953e-08	5.05
FALSE	High	ALLDYLDENTETDPSLVFSR		0.0105619	0.000720124	1	1	1	Q6KC79	0	2298.11	High	High	0.0006939	0.006565	1.77
FALSE	High	ALLEAFGTTGFQATNFGR		1.06068e-08	3.27667e-05	1	1	2	P49366	0	1900.96	High	High	5.535e-05	3.675e-06	4.17
FALSE	High	ALLEAGALPNAPNSYGR		1.26664e-06	3.27667e-05	1	1	1	P42771	0	1713.89	High	High	5.535e-05	3.687e-05	4
FALSE	High	ALLEEVK		0.0210087	0.00141241	1	1	1	Q96EK5	0	801.472	High	High	0.001285	0.0131	1.31
FALSE	High	ALLEEYNK		0.00272539	0.000275397	1	1	1	O75935	0	979.509	High	High	0.0003137	0.001954	2.05
FALSE	High	ALLEFAQGRPLGPHGLDWLK		6.08555e-05	7.23431e-05	1	1	1	O00411	0	2218.21	High	High	7.988e-05	0.0002	2.42
FALSE	High	ALLEIIMK		0.00419584	0.000334121	1	1	1	Q8TBM8	0	930.569	High	High	0.0003789	0.002825	1.63
FALSE	High	ALLELQLEPEELYQTFQR		1.9174e-11	3.27667e-05	1	1	2	P13639	0	2220.15	High	High	5.535e-05	1.669e-07	4.98
FALSE	High	ALLEMAEEK		0.000407841	0.000180053	1	1	1	P40222	0	1033.52	High	High	0.0001629	0.0005246	2.52
FALSE	High	ALLEPELRPEDR		0.0313273	0.00191924	1	2	1	P0DPD7	0	1437.77	High	High	0.001709	0.02002	1.65
FALSE	High	ALLESMVDAAENLCPNVMK	1xCarbamidomethyl [C14]	0.000386937	0.000180053	1	1	1	Q5VZK9	0	2105.01	High	High	0.0001629	0.0005087	1.81
FALSE	High	ALLEVLGR		0.00369046	0.000304836	1	1	1	Q16775	0	870.541	High	High	0.0003349	0.002521	2.45
FALSE	High	ALLEVVQSGGK		0.000158452	0.000107844	1	2	2	O14818	0	1100.63	High	High	0.0001061	0.0003164	2.86
FALSE	High	ALLFIPR		0.0266377	0.00166438	1	1	1	P08238	0	829.529	High	High	0.001496	0.0168	2.04
FALSE	High	ALLFSNNTQELHPDPFQTEDPFK		1.6268e-13	3.27667e-05	1	1	1	Q9UBC2	0	2688.29	High	High	5.535e-05	1.609e-08	4.12
FALSE	High	ALLGLDK		0.024725	0.00156563	1	1	1	Q6WKZ4	0	729.451	High	High	0.00138	0.01551	1.59
FALSE	High	ALLGPALK		0.00464387	0.000364362	1	1	1	P35250	0	782.513	High	High	0.0004021	0.003088	1.99
FALSE	High	ALLGPAPEDEDERPEAEDGPGAGDHALGLPAEVVEPEGPVAQR		2.32687e-10	3.27667e-05	1	1	1	Q96EK5	0	4357.09	High	High	5.535e-05	5.656e-07	4.82
FALSE	High	ALLIDEVCCQNDGPHSALYTMMK	2xCarbamidomethyl [C8; C9]	3.54752e-13	3.27667e-05	1	1	1	Q8TB72	0	2666.21	High	High	5.535e-05	2.357e-08	5.62
FALSE	High	ALLIFLEK		0.0042243	0.000334121	1	1	1	Q9NPQ8	0	946.597	High	High	0.0003789	0.002838	2.03
FALSE	High	ALLLAQWAWQEGSVTR		5.92376e-07	3.27667e-05	1	1	1	Q12788	0	1828.97	High	High	5.535e-05	2.576e-05	4.03
FALSE	High	ALLLEAK		0.0180897	0.00117621	1	1	1	Q9UJV9	0	757.482	High	High	0.001106	0.01122	1.59
FALSE	High	ALLLELK		0.021152	0.00141241	1	1	1	P49427	0	799.529	High	High	0.001285	0.01323	1.52
FALSE	High	ALLLLCGEDD	1xCarbamidomethyl [C6]	0.00617282	0.000539581	1	1	1	P08758	0	1118.54	High	High	0.0005609	0.003972	2.2
FALSE	High	ALLLLLVGGVDQSPR		1.65013e-09	3.27667e-05	1	1	1	P33993	0	1550.93	High	High	5.535e-05	1.477e-06	3.95
FALSE	High	ALLLLQR		0.0106341	0.000720124	1	1	2	Q9Y4R8	0	826.551	High	High	0.0006939	0.006607	1.8
FALSE	High	ALLMCEACR	2xCarbamidomethyl [C5; C8]	0.0170149	0.00106752	1	1	1	P40938	0	1123.51	High	High	0.001022	0.01052	2.21
FALSE	High	ALLNHLDVGVGR		0.000447195	0.000196274	1	1	1	Q15043	0	1263.72	High	High	0.0001808	0.0005529	1.14
FALSE	High	ALLNNSHYYHMAHGK		7.37133e-10	3.27667e-05	1	1	2	P09622	0	1755.84	High	High	5.535e-05	9.974e-07	2.71
FALSE	High	ALLNNSHYYHMAHGK	1xOxidation [M11]	0.000447195	0.000196274	1	1	2	P09622	0	1771.83	High	High	0.0001808	0.0005536	1.69
FALSE	High	ALLNVVDNAR		0.00572902	0.000480331	1	1	1	Q8IV08	0	1084.61	High	High	0.0005148	0.003728	1.9
FALSE	High	ALLPELR		0.173754	0.00881316	1	1	1	Q8IXB1	0	811.504	High	High	0.007538	0.1179	1.62
FALSE	High	ALLPGPPLQPPPPAPVLLYDQGGGR		7.28889e-15	3.27667e-05	1	1	1	Q99956	0	2520.4	High	High	5.535e-05	3.51e-09	5.55
FALSE	High	ALLPILQWHK		0.000293613	0.000145766	1	1	1	Q9P0J1	0	1218.74	High	High	0.0001361	0.0004364	2.09
FALSE	High	ALLPWLLEQR		0.000305414	0.000180053	1	1	1	Q8IZ69	0	1238.73	High	High	0.0001629	0.0004468	2.25
FALSE	High	ALLQEMPLTALLR		4.6651e-06	3.27667e-05	1	1	2	P10155	0	1468.86	High	High	5.535e-05	6.651e-05	2.31
FALSE	High	ALLQMAEEK		0.000574402	0.000196274	1	1	1	Q9NUQ3	0	1032.54	High	High	0.0001808	0.0006414	2.44
FALSE	High	ALLQMVEAAGAAEDDPLRR		1.15971e-05	7.23431e-05	1	1	1	P04920	1	2026.04	High	High	7.988e-05	9.775e-05	3.35
FALSE	High	ALLQMVQQFGVDFEK		4.59115e-05	7.23431e-05	1	1	1	P50570	0	1752.9	High	High	7.988e-05	0.0001758	2.48
FALSE	High	ALLQQQPEDDSKR		1.62865e-09	3.27667e-05	1	1	2	Q9UHB9	1	1527.78	High	High	5.535e-05	1.47e-06	3.27
FALSE	High	ALLQSGAPAVPQLLHMPDFEGLYPVHLAVR		1.63446e-08	3.27667e-05	1	1	1	Q00653	0	3239.74	High	High	5.535e-05	4.533e-06	2.53
FALSE	High	ALLQSSASR		0.0309076	0.00186713	1	1	1	Q9UQ80	0	932.516	High	High	0.00167	0.01975	1.49
FALSE	High	ALLQTASSLAPHMYEPHFNFATISDK		8.51418e-10	3.27667e-05	1	1	1	Q8TAM2	0	2889.42	High	High	5.535e-05	1.07e-06	3.32
FALSE	High	ALLQTHPEAQR		9.37875e-05	0.000107844	1	1	1	Q96CP2	0	1263.68	High	High	0.0001061	0.0002446	1.54
FALSE	High	ALLSALELK		0.0490539	0.00292226	1	1	1	P49454	0	957.598	High	High	0.002531	0.03254	1.33
FALSE	High	ALLSAPWYLNR		8.72643e-05	0.000107844	1	1	1	P06865	0	1303.72	High	High	0.0001061	0.0002369	2.32
FALSE	High	ALLSAVTR		0.0255771	0.00164274	2	2	1	P35221; P26232	0	830.509	High	High	0.001481	0.01614	1.59
FALSE	High	ALLSDMVR		0.0046754	0.000364362	1	1	1	O14776	0	904.492	High	High	0.0004021	0.003103	2.12
FALSE	High	ALLSTLHTVLWDGESR		2.43746e-08	3.27667e-05	1	1	1	O14976	0	1797.95	High	High	5.535e-05	5.518e-06	3.49
FALSE	High	ALLSTMHTVLWAGETK		3.68495e-06	3.27667e-05	1	1	1	O75061	0	1757.93	High	High	5.535e-05	5.998e-05	2.61
FALSE	High	ALLTPVAIAAGR		0.000150354	0.000107844	1	1	1	P00390	0	1152.71	High	High	0.0001061	0.0003077	2.91
FALSE	High	ALLVEVQLLESK		6.45527e-05	7.23431e-05	1	1	1	O00231	0	1341.8	High	High	7.988e-05	0.0002055	2.65
FALSE	High	ALLVQVVNK		9.8836e-05	0.000107844	1	1	1	Q03701	0	983.625	High	High	0.0001061	0.0002513	2.48
FALSE	High	ALLVTASQCQQPAENK	1xCarbamidomethyl [C9]	9.24341e-09	3.27667e-05	1	1	1	Q01518	0	1757.89	High	High	5.535e-05	3.438e-06	4.09
FALSE	High	ALLYTAVNQLAMGSSSAEDEK		1.45782e-07	3.27667e-05	1	1	2	Q6PGP7	0	2198.06	High	High	5.535e-05	1.317e-05	3.69
FALSE	High	ALMAPNLDSFGR		0.00550066	0.000451633	1	1	1	Q9Y5B6	0	1291.65	High	High	0.0004697	0.003574	2.42
FALSE	High	ALMDEVVK		0.00379147	0.000304836	1	1	1	P00558	0	904.481	High	High	0.000357	0.002586	1.67
FALSE	High	ALMDEVVK	1xOxidation [M3]	0.136571	0.00741041	1	1	1	P00558	0	920.476	High	High	0.006399	0.09419	1.08
FALSE	High	ALMDLLQLTR		0.000415969	0.000180053	1	1	1	Q14807	0	1173.67	High	High	0.0001629	0.0005308	2.71
FALSE	High	ALMDSLGPEWR		2.18955e-05	7.23431e-05	1	1	1	Q15785	0	1274.62	High	High	7.988e-05	0.0001274	2.87
FALSE	High	ALMGLYHGQVLCK	1xCarbamidomethyl [C12]	1.43884e-07	3.27667e-05	1	1	1	P40939	0	1489.77	High	High	5.535e-05	1.309e-05	3.09
FALSE	High	ALMGSPQLVAAVVR		0.0017747	0.0002246	1	1	1	P14923	0	1411.81	High	High	0.0002216	0.001392	1.02
FALSE	High	ALMLAMGYHEK		0.000609534	0.000196274	1	1	1	Q9Y5A7	0	1263.62	High	High	0.0001808	0.0006641	1.66
FALSE	High	ALMLELK		0.00973326	0.000697046	1	1	1	Q712K3	0	817.485	High	High	0.0006768	0.006085	1.98
FALSE	High	ALMQVVDFLSR		0.000139892	0.000107844	1	1	2	Q9GZT8	0	1278.69	High	High	0.0001061	0.0002968	2.75
FALSE	High	ALMTSHGSVEGR		6.12556e-05	7.23431e-05	1	1	1	Q9H8V3	0	1244.61	High	High	7.988e-05	0.0002009	2.78
FALSE	High	ALMTVGK		0.0363259	0.00219838	1	1	1	O43776	0	719.412	High	High	0.001921	0.0235	1.19
FALSE	High	ALNALCDGLIDELNQALK	1xCarbamidomethyl [C6]	3.96031e-06	3.27667e-05	1	1	2	P30084	0	1971.02	High	High	5.535e-05	6.191e-05	2.56
FALSE	High	ALNEMWK		0.00832323	0.000675808	2	2	2	Q9NTI5; Q29RF7	0	891.439	High	High	0.0006628	0.005233	1.06
FALSE	High	ALNFGGIGVVVGHELTHAFDDQGR		2.25863e-11	3.27667e-05	1	1	2	P42892	0	2509.26	High	High	5.535e-05	1.804e-07	4.32
FALSE	High	ALNFGGIGVVVGHELTHAFDDQGREYDK		8.68318e-10	3.27667e-05	1	1	1	P42892	1	3044.49	High	High	5.535e-05	1.081e-06	3.29
FALSE	High	ALNFGLGRPLPLHFLR		2.79024e-05	7.23431e-05	1	1	1	P14635	0	1821.06	High	High	7.988e-05	0.0001416	1.98
FALSE	High	ALNMAIPGGPK		0.000141739	0.000107844	1	1	1	Q6P2Q9	0	1068.59	High	High	0.0001061	0.0002996	2.55
FALSE	High	ALNQEQVIAVHIDNGFMR		6.17622e-10	3.27667e-05	1	1	2	P49915	0	2055.04	High	High	5.535e-05	9.144e-07	4.1
FALSE	High	ALNRPPTYPTK		2.50358e-06	3.27667e-05	1	1	1	P55010	0	1257.69	High	High	5.535e-05	5.047e-05	2.46
FALSE	High	ALNSYFEPPVEESALER		1.69582e-05	7.23431e-05	1	1	1	O95551	0	1950.94	High	High	7.988e-05	0.0001144	3.26
FALSE	High	ALNVIVDLLEK		9.37875e-05	0.000107844	1	1	1	Q0VDG4	0	1226.74	High	High	0.0001061	0.0002447	2.99
FALSE	High	ALPASETPK		0.0042243	0.000334121	1	1	1	O76021	0	913.499	High	High	0.0003789	0.002843	2.03
FALSE	High	ALPAVQQNNLDEDLIR		8.11282e-07	3.27667e-05	1	1	1	P22314	0	1808.95	High	High	5.535e-05	2.994e-05	3.59
FALSE	High	ALPAVQQNNLDEDLIRK		2.66059e-11	3.27667e-05	1	1	1	P22314	1	1937.05	High	High	5.535e-05	1.959e-07	4.58
FALSE	High	ALPCIVDVR	1xCarbamidomethyl [C4]	0.00621485	0.000539581	1	1	1	Q6YN16	0	1042.57	High	High	0.0005609	0.003991	1.53
FALSE	High	ALPCIVDVRDEQQISAAVEK	1xCarbamidomethyl [C4]	0.005768	0.000480331	1	1	1	Q6YN16	1	2241.15	High	High	0.0005148	0.003742	2.45
FALSE	High	ALPEFFNGK		0.00244765	0.000275397	2	2	2	Q8TAQ2; Q92922	0	1022.53	High	High	0.0002946	0.001796	2.02
FALSE	High	ALPFWNEEIVPQIK		2.29789e-08	3.27667e-05	1	3	1	P18669	0	1683.91	High	High	5.535e-05	5.351e-06	3.08
FALSE	High	ALPGQLKPFETLLSQNQGGK		2.96851e-06	3.27667e-05	1	1	3	P09211	0	2126.16	High	High	5.535e-05	5.44e-05	2.33
FALSE	High	ALPLALVLHELGAGR		0.000145505	0.000107844	1	1	1	P19971	0	1529.92	High	High	0.0001061	0.0003031	2.07
FALSE	High	ALPLEAEVAPVK		4.6823e-05	7.23431e-05	1	1	2	P27816	0	1236.72	High	High	7.988e-05	0.0001776	2.12
FALSE	High	ALPLIPIVVEQTGR		0.0112296	0.000720124	1	1	1	Q16740	0	1505.9	High	High	0.0006939	0.00698	1.33
FALSE	High	ALPLPHFDTINLPEK		3.362e-06	3.27667e-05	1	1	2	Q9ULW0	0	1704.93	High	High	5.535e-05	5.758e-05	2.77
FALSE	High	ALPPAQAGALLLALPPASPSAAR		0.00102118	0.000196274	1	1	2	Q8WZA9	0	2153.24	High	High	0.000201	0.0009319	1.48
FALSE	High	ALPSEELNR		0.00461255	0.000364362	1	1	1	Q04637	0	1028.54	High	High	0.0004021	0.003058	1.99
FALSE	High	ALPTSKPEGSLHSSPVGPSSSK		2.26246e-05	7.23431e-05	1	1	2	Q9UPT8	0	2150.11	High	High	7.988e-05	0.0001292	3.26
FALSE	High	ALQAAIQQLAEAQPEATAK		6.99493e-10	3.27667e-05	1	1	2	Q92616	0	1952.04	High	High	5.535e-05	9.712e-07	5.89
FALSE	High	ALQAAYGASAPSVTSAALR		3.43905e-07	3.27667e-05	1	1	1	O43488	0	1804.96	High	High	5.535e-05	1.987e-05	4.56
FALSE	High	ALQALEELR		0.00214041	0.00025308	1	1	1	Q15149	0	1042.59	High	High	0.0002454	0.001612	1.15
FALSE	High	ALQAPDPTR		0.0507063	0.00294341	1	1	4	Q8IWL3	0	968.516	High	High	0.002567	0.03375	1.66
FALSE	High	ALQASALK		0.00416758	0.000334121	1	1	1	P04075	0	801.483	High	High	0.0003789	0.002813	1.71
FALSE	High	ALQASALNAWR		5.3731e-05	7.23431e-05	1	1	1	P09972	0	1200.65	High	High	7.988e-05	0.0001888	2.7
FALSE	High	ALQATVGNSYK		8.2807e-05	0.000107844	1	1	1	P11279	0	1151.61	High	High	0.0001061	0.0002305	2.81
FALSE	High	ALQDEWDAVMLHSFTLR		3.49088e-12	3.27667e-05	1	1	1	Q9UMS4	0	2032	High	High	5.535e-05	7.241e-08	4.18
FALSE	High	ALQDLENAASGDATVR		1.82805e-06	3.27667e-05	1	1	2	Q9NQG5	0	1630.8	High	High	5.535e-05	4.37e-05	2.92
FALSE	High	ALQDPALALR		0.000444261	0.000196274	1	1	1	Q86VI3	0	1067.62	High	High	0.0001808	0.0005508	2.07
FALSE	High	ALQDVQIR		0.0227924	0.0014627	1	1	1	Q6P2E9	0	942.537	High	High	0.001323	0.01426	1.31
FALSE	High	ALQEFDLALR		0.0317526	0.0019426	1	1	1	Q96GQ7	0	1175.64	High	High	0.001709	0.0203	1.48
FALSE	High	ALQEGQPEEDETDDRR		0.0139652	0.00091042	1	1	2	Q96BZ8	1	1887.83	High	High	0.0008832	0.008661	2.41
FALSE	High	ALQELLR		0.0121035	0.000803867	1	1	2	Q14168	0	842.509	High	High	0.0008033	0.007507	1.38
FALSE	High	ALQFLEEVK		7.40769e-05	7.23431e-05	1	1	3	P40227	0	1076.6	High	High	7.988e-05	0.0002189	2.67
FALSE	High	ALQFLK		0.0842461	0.00453752	4	4	1	P11277; Q9H254; Q01082; O15020	0	719.445	High	High	0.00387	0.05808	1.9
FALSE	High	ALQGASQIIAEIR		2.17404e-07	3.27667e-05	1	1	3	O00429	0	1369.78	High	High	5.535e-05	1.594e-05	3.42
FALSE	High	ALQGDYDQSR		0.000359941	0.000180053	1	1	1	Q9Y6D9	0	1152.53	High	High	0.0001629	0.0004893	1.72
FALSE	High	ALQGFFDR		0.00202874	0.00025308	1	1	1	Q9BWU0	0	953.484	High	High	0.0002454	0.001544	2.1
FALSE	High	ALQGISGLK		0.0167848	0.00106752	1	1	1	O15269	0	886.536	High	High	0.001022	0.01037	1.35
FALSE	High	ALQHMTDFAIQFNK		5.47278e-09	3.27667e-05	1	1	1	P63010	0	1663.83	High	High	5.535e-05	2.659e-06	4.1
FALSE	High	ALQHYQNHLNIAR		0.0617771	0.00340994	1	1	1	Q96AY4	0	1577.83	High	High	0.002958	0.0417	1.57
FALSE	High	ALQIPEVYLR		0.00100106	0.000196274	1	1	1	Q14C86	0	1201.69	High	High	0.000201	0.0009163	2.14
FALSE	High	ALQLEEERK		0.0113837	0.000720124	1	1	1	P15311	1	1115.61	High	High	0.0007163	0.007082	1.96
FALSE	High	ALQLEVDRLEELK		2.25317e-08	3.27667e-05	1	1	1	O43663	1	1555.87	High	High	5.535e-05	5.303e-06	3.32
FALSE	High	ALQLILDVLNPETSEDENDR		1.28334e-06	3.27667e-05	1	1	2	Q9BQG0	0	2284.13	High	High	5.535e-05	3.705e-05	3.49
FALSE	High	ALQLLHCFPLDIR	1xCarbamidomethyl [C7]	5.33425e-07	3.27667e-05	1	1	1	A0AVT1	0	1595.87	High	High	5.535e-05	2.455e-05	3.59
FALSE	High	ALQLLQMYYEGR		1.65196e-05	7.23431e-05	1	1	1	Q9H0A0	0	1484.76	High	High	7.988e-05	0.0001132	2.7
FALSE	High	ALQLSEPGK		0.0119397	0.000776547	1	1	1	Q9H061	0	942.525	High	High	0.0007822	0.007396	1.91
FALSE	High	ALQQHLCVVQLTR	1xCarbamidomethyl [C7]	3.08752e-06	3.27667e-05	1	1	1	Q14CX7	0	1565.86	High	High	5.535e-05	5.546e-05	2.81
FALSE	High	ALQQYTLEPSEKPFDLK		0.00135003	0.0002246	1	1	1	Q9Y678	0	2007.04	High	High	0.0002216	0.001135	2.86
FALSE	High	ALQRPSAAAPQAENGPAAAPAVAAPAATEAPK		6.30512e-16	3.27667e-05	1	1	1	Q15020	0	2965.55	High	High	5.535e-05	1.848e-11	6.69
FALSE	High	ALQSGQCAGAALDVFTEEPPRDR	1xCarbamidomethyl [C7]	1.73176e-12	3.27667e-05	1	1	4	O43175	1	2488.19	High	High	5.535e-05	5.134e-08	3.97
FALSE	High	ALQSPALGLR		0.00777614	0.000650979	1	1	2	P46940	0	1025.61	High	High	0.0006447	0.004921	1.97
FALSE	High	ALQSTAVEQIGMFLGK		1.45782e-07	3.27667e-05	1	1	1	Q8NI60	0	1692.9	High	High	5.535e-05	1.316e-05	3.06
FALSE	High	ALQSVGQIVGEVLK		3.5662e-06	3.27667e-05	1	1	1	P62333	0	1440.84	High	High	5.535e-05	5.914e-05	4.34
FALSE	High	ALQSYYEAK		0.000681926	0.000196274	1	2	1	Q9BVJ6	0	1072.53	High	High	0.0001808	0.0007141	1.99
FALSE	High	ALQVGCLLR	1xCarbamidomethyl [C6]	0.0986707	0.00523713	1	1	1	O95782	0	1029.59	High	High	0.004398	0.06817	1.73
FALSE	High	ALQVMEK		0.0168994	0.00106752	1	1	1	Q92552	0	818.444	High	High	0.001022	0.01051	1.59
FALSE	High	ALQVMTDFAIQFNR		1.40238e-05	7.23431e-05	1	1	1	Q10567	0	1653.84	High	High	7.988e-05	0.0001058	1.78
FALSE	High	ALREPYMDEIFHLPQAQR		6.30582e-06	7.23431e-05	1	2	1	Q5BKT4	1	2214.11	High	High	7.988e-05	7.578e-05	2.42
FALSE	High	ALSAEAALAR		0.000185462	0.000107844	1	1	1	O60678	0	972.547	High	High	0.0001061	0.0003431	2.78
FALSE	High	ALSAIADLLTNEHER		1.41931e-09	3.27667e-05	1	1	1	O60716	0	1652.86	High	High	5.535e-05	1.371e-06	4.92
FALSE	High	ALSAVHSPTFCQLACGQDGQLK	2xCarbamidomethyl [C11; C15]	3.35632e-12	3.27667e-05	1	1	1	Q8IY67	0	2388.14	High	High	5.535e-05	7.1e-08	6.2
FALSE	High	ALSCAQQAQRPQLQR	1xCarbamidomethyl [C4]	4.54444e-06	3.27667e-05	1	1	2	Q96HA7	0	1754.91	High	High	5.535e-05	6.568e-05	2.17
FALSE	High	ALSDHHIYLEGTLLKPNMVTPGHACTQK	1xCarbamidomethyl [C25]	6.30512e-16	3.27667e-05	1	1	2	P04075	0	3131.58	High	High	5.535e-05	1.886e-10	6.02
FALSE	High	ALSEALTELGYK		0.0153627	0.00101865	1	1	1	P34896	0	1294.69	High	High	0.0009651	0.009533	1.18
FALSE	High	ALSEIAGMTLPYDTLDQVR		1.40163e-07	3.27667e-05	1	1	1	P28331	0	2093.06	High	High	5.535e-05	1.289e-05	4.05
FALSE	High	ALSEQINIFFDYSGR		0.000150354	0.000107844	1	1	3	Q13409	0	1759.86	High	High	0.0001061	0.0003083	1.91
FALSE	High	ALSGGLYPVSAVLCDDDIMLTIKPGEHGSTYGGNPLGCR	2xCarbamidomethyl [C14; C38]	1.54731e-15	3.27667e-05	1	1	1	P04181	0	4090.97	High	High	5.535e-05	1.497e-09	5.42
FALSE	High	ALSGTSPDDVQPGPSVGPPSK		3.74479e-07	3.27667e-05	1	1	1	Q9Y314	0	1992.99	High	High	5.535e-05	2.071e-05	3.52
FALSE	High	ALSGVLEQDR		0.00331292	0.000275397	1	1	2	Q9Y450	0	1087.57	High	High	0.0003349	0.002307	1.16
FALSE	High	ALSLGDVAR		0.118093	0.00625044	1	1	1	Q9Y3R5	0	901.51	High	High	0.005391	0.08199	1.51
FALSE	High	ALSMYEEAFQNTSDSDR		0.000120313	0.000107844	1	1	1	P52948	0	1963.83	High	High	0.0001061	0.0002759	3.59
FALSE	High	ALSPLEEWLR		0.000570627	0.000196274	1	1	1	P26640	0	1213.66	High	High	0.0001808	0.0006399	2.22
FALSE	High	ALSQGVESVK		0.00496912	0.000393589	1	1	1	O43615	0	1017.56	High	High	0.0004244	0.003275	1.8
FALSE	High	ALSSEGKPYVTK		1.38831e-06	3.27667e-05	1	1	1	Q13813	0	1279.69	High	High	5.535e-05	3.849e-05	3.13
FALSE	High	ALSSLELSSHLAK		3.99834e-07	3.27667e-05	1	1	1	Q9BPX3	0	1355.75	High	High	5.535e-05	2.14e-05	3.53
FALSE	High	ALSSSVIR		0.0177242	0.00112189	1	1	1	Q8NEJ9	0	832.489	High	High	0.001042	0.011	1.91
FALSE	High	ALSSVGLHMTK		6.22374e-06	7.23431e-05	1	1	1	Q15020	0	1143.62	High	High	7.988e-05	7.537e-05	3.19
FALSE	High	ALSTMDLQK		0.00175114	0.0002246	1	1	1	Q9HD42	0	1006.52	High	High	0.0002216	0.001377	1.8
FALSE	High	ALSVGLVK		0.00761919	0.000622177	1	1	1	Q9UNM6	0	786.508	High	High	0.0006226	0.004809	1.9
FALSE	High	ALSVGNIDDALQCYSEAIK	1xCarbamidomethyl [C13]	4.04878e-09	3.27667e-05	1	1	1	P31948	0	2067.01	High	High	5.535e-05	2.296e-06	4.29
FALSE	High	ALSVLGCGHTSSTK	1xCarbamidomethyl [C7]	8.66213e-07	3.27667e-05	1	1	1	Q5T4S7	0	1417.71	High	High	5.535e-05	3.083e-05	1.98
FALSE	High	ALSYLYEK		0.00118972	0.000196274	1	1	2	Q6YP21	0	986.519	High	High	0.000201	0.001033	1.66
FALSE	High	ALTAEIVK		0.00761919	0.000622177	1	1	1	P36776	0	844.514	High	High	0.0006226	0.00483	1.67
FALSE	High	ALTALFK		0.0760389	0.00409458	1	1	1	Q9UBB4	0	763.471	High	High	0.003535	0.05225	1.88
FALSE	High	ALTALLK		0.0926562	0.00484482	1	1	1	Q9BTE6	0	729.487	High	High	0.00414	0.06412	2.16
FALSE	High	ALTDFFR		0.0232611	0.00148799	1	1	1	P28676	0	869.452	High	High	0.001342	0.0146	1.75
FALSE	High	ALTDSFR		0.0441037	0.00264874	1	1	1	P30626	0	809.415	High	High	0.002285	0.02896	1.62
FALSE	High	ALTGDAAIQPR		0.000513514	0.000196274	1	1	1	O43824	0	1112.61	High	High	0.0001808	0.0005991	2.93
FALSE	High	ALTGIDLSVCTQWYR	1xCarbamidomethyl [C10]	0.000139892	0.000107844	1	1	1	Q8IX12	0	1782.88	High	High	0.0001061	0.0002974	2.07
FALSE	High	ALTLGLAK		0.0017747	0.0002246	1	1	1	Q9BUH6	0	786.508	High	High	0.0002216	0.001393	2.24
FALSE	High	ALTLIAGSPLK		0.00121369	0.000196274	1	1	1	Q86VP6	0	1083.68	High	High	0.000201	0.001051	1.62
FALSE	High	ALTLLDYLIK		0.000912325	0.000196274	1	1	1	O95208	0	1162.71	High	High	0.000201	0.0008609	2.56
FALSE	High	ALTLPGSSENEYIMK		2.43155e-05	7.23431e-05	1	1	1	P55060	0	1652.82	High	High	7.988e-05	0.0001335	1.43
FALSE	High	ALTLQDLDNIWAAQAGK		0.000179479	0.000107844	1	2	1	Q93008	0	1827.96	High	High	0.0001061	0.0003376	1.57
FALSE	High	ALTNLPHTDFTLCK	1xCarbamidomethyl [C13]	1.97055e-07	3.27667e-05	1	1	2	Q9UBQ5	0	1630.83	High	High	5.535e-05	1.52e-05	3.39
FALSE	High	ALTPAFLVCVGSSPFCK	2xCarbamidomethyl [C9; C16]	3.7694e-07	3.27667e-05	1	1	2	O95801	0	1853.93	High	High	5.535e-05	2.077e-05	2.76
FALSE	High	ALTQFPLPK		0.0103483	0.000720124	1	1	1	Q7L2E3	0	1014.6	High	High	0.0006939	0.00643	1.06
FALSE	High	ALTQPSPVSTPSSVQFFLQEDDSADRK		7.21035e-07	3.27667e-05	1	1	1	P04920	1	2950.44	High	High	5.535e-05	2.826e-05	2.5
FALSE	High	ALTQRPDYIK		0.0185888	0.00123094	1	1	1	Q9UJX3	0	1204.67	High	High	0.001148	0.01153	1.75
FALSE	High	ALTSADGASEEQSQNDEDNQGSEK		2.9458e-10	3.27667e-05	1	1	2	Q92552	0	2510.04	High	High	5.535e-05	6.353e-07	4.84
FALSE	High	ALTSEIALLQSR		2.84563e-05	7.23431e-05	1	1	2	P04843	0	1301.74	High	High	7.988e-05	0.0001428	2.51
FALSE	High	ALTSELANAR		0.000617632	0.000196274	1	1	1	P26038	0	1045.56	High	High	0.0001808	0.0006703	2.57
FALSE	High	ALTSFER		0.0296809	0.00179176	1	1	1	P40939	0	823.431	High	High	0.001613	0.0189	1.88
FALSE	High	ALTSVVNYR		0.00866993	0.000675808	1	1	1	Q13617	0	1022.56	High	High	0.0006628	0.00544	2.58
FALSE	High	ALTTMGFR		0.0174845	0.00109411	1	1	1	P30626	0	896.466	High	High	0.001042	0.01087	1.97
FALSE	High	ALTVAHELLCNKPEEEK	1xCarbamidomethyl [C10]	1.26448e-12	3.27667e-05	1	1	2	Q03701	0	1981.01	High	High	5.535e-05	4.395e-08	4.2
FALSE	High	ALTVPELTQQMFDAK		1.96355e-08	3.27667e-05	3	3	4	Q13509; P04350; P68371	0	1691.87	High	High	5.535e-05	4.963e-06	2.99
FALSE	High	ALTVPELTQQMFDAR		3.93227e-08	3.27667e-05	1	1	2	Q9BUF5	0	1719.87	High	High	5.535e-05	6.965e-06	3.12
FALSE	High	ALTVPELTQQMFDSK		1.33479e-06	3.27667e-05	2	2	1	Q13885; Q9BVA1	0	1707.86	High	High	5.535e-05	3.776e-05	2.82
FALSE	High	ALTVPELTQQVFDAK		4.3538e-07	3.27667e-05	1	1	6	P07437	0	1659.9	High	High	5.535e-05	2.223e-05	3.69
FALSE	High	ALVADSHPESER		9.55662e-07	3.27667e-05	1	1	1	Q01082	0	1310.63	High	High	5.535e-05	3.233e-05	3.54
FALSE	High	ALVAIGTHDLDTLSGPFTYTAK		3.97223e-07	3.27667e-05	1	1	1	Q9NSD9	0	2291.19	High	High	5.535e-05	2.129e-05	3.37
FALSE	High	ALVATPGK		0.00596695	0.000480331	1	1	1	P19338	0	756.461	High	High	0.0005148	0.00385	1.66
FALSE	High	ALVAVLLSR		0.000273152	0.000145766	1	1	2	Q92616	0	941.614	High	High	0.0001361	0.0004202	2.8
FALSE	High	ALVAYYQK		0.00461255	0.000364362	1	1	1	P62249	0	955.525	High	High	0.0004021	0.003065	2.01
FALSE	High	ALVDELEWEIAQVDPK		6.55863e-06	7.23431e-05	1	1	1	Q9Y2B0	0	1854.95	High	High	7.988e-05	7.692e-05	3.31
FALSE	High	ALVDGPCTQVR	1xCarbamidomethyl [C7]	3.13952e-05	7.23431e-05	1	1	3	P50914	0	1215.62	High	High	7.988e-05	0.0001487	2.73
FALSE	High	ALVDHENVISCPHLGASTK	1xCarbamidomethyl [C11]	6.30512e-16	3.27667e-05	1	1	2	O43175	0	2048.02	High	High	5.535e-05	5.443e-12	7.21
FALSE	High	ALVDILSEVSK		6.20637e-05	7.23431e-05	1	1	1	Q9BQG0	0	1173.67	High	High	7.988e-05	0.0002018	2.57
FALSE	High	ALVEEALAQR		0.000376892	0.000180053	1	1	1	Q9HB07	0	1099.61	High	High	0.0001629	0.0005018	2.86
FALSE	High	ALVEEEITR		0.00528148	0.00042251	1	1	1	O14976	0	1059.57	High	High	0.0004463	0.003448	2.4
FALSE	High	ALVENLCMK	1xCarbamidomethyl [C7]	0.139045	0.00755084	1	2	1	A8MPP1	0	1077.54	High	High	0.006503	0.09567	0.91
FALSE	High	ALVGDFMNR		0.0229476	0.00148799	1	1	1	Q12789	0	1022.51	High	High	0.001323	0.01437	1.41
FALSE	High	ALVILAK		0.0184628	0.00123094	1	1	1	Q99497	0	727.508	High	High	0.001148	0.01151	2.12
FALSE	High	ALVIQESER		0.0117781	0.000776547	1	1	1	Q96KQ7	0	1044.57	High	High	0.0007822	0.007284	2.29
FALSE	High	ALVLANPEVSLWR		5.26481e-07	3.27667e-05	1	1	1	Q9NU22	0	1467.83	High	High	5.535e-05	2.436e-05	3.3
FALSE	High	ALVLAQIR		0.0563548	0.00316228	1	1	1	O95163	0	883.572	High	High	0.002731	0.03785	1.66
FALSE	High	ALVLDCHYPEDEVGQEDEAESDIFSIR	1xCarbamidomethyl [C6]	6.30512e-16	3.27667e-05	1	1	4	Q07021	0	3136.41	High	High	5.535e-05	1.953e-13	6.62
FALSE	High	ALVLELCCNDESGEDVEVPYVR	2xCarbamidomethyl [C7; C8]	3.50532e-09	3.27667e-05	1	1	1	P22314	0	2566.18	High	High	5.535e-05	2.135e-06	4.35
FALSE	High	ALVLNGKPGHLQFYSLQSDK		1.84659e-05	7.23431e-05	1	1	1	Q8IWA0	0	2215.19	High	High	7.988e-05	0.0001188	3.21
FALSE	High	ALVMLLEVR		0.00013807	0.000107844	2	2	1	Q92973; O14787	0	1043.63	High	High	0.0001061	0.0002949	2.72
FALSE	High	ALVNQLHER		6.98341e-05	7.23431e-05	1	1	1	Q9HCC0	0	1079.6	High	High	7.988e-05	0.0002131	2.68
FALSE	High	ALVPFEDLFGQAPGGER		5.23409e-05	7.23431e-05	1	1	1	Q9BQ95	0	1802.91	High	High	7.988e-05	0.0001866	1.55
FALSE	High	ALVSAQWVAEALR		2.65415e-08	3.27667e-05	1	1	4	P25325	0	1413.78	High	High	5.535e-05	5.751e-06	3.98
FALSE	High	ALVSEEGEGKNPVDYIQGLLDLK		2.42742e-11	3.27667e-05	1	1	2	Q13618	1	2487.3	High	High	5.535e-05	1.868e-07	4.63
FALSE	High	ALVSEWK		0.0203069	0.00139036	1	1	1	Q16531	0	832.456	High	High	0.001269	0.0127	2
FALSE	High	ALVSEWKEPQAK		1.48755e-05	7.23431e-05	1	1	1	Q16531	1	1385.74	High	High	7.988e-05	0.0001085	3.17
FALSE	High	ALVSGKPAESSAVAATEK		6.34382e-08	3.27667e-05	1	1	1	O95182	0	1715.92	High	High	5.535e-05	8.787e-06	4.33
FALSE	High	ALVSHNGSLINVGSLLQR		2.57005e-06	3.27667e-05	1	1	1	Q8N163	0	1878.06	High	High	5.535e-05	5.098e-05	3.25
FALSE	High	ALVTGYFMQVAHLER		8.82907e-09	3.27667e-05	1	1	2	O43143	0	1734.9	High	High	5.535e-05	3.362e-06	4.29
FALSE	High	ALWCSEDK	1xCarbamidomethyl [C4]	0.00431086	0.000334121	1	1	1	Q9Y3F4	0	1008.45	High	High	0.0003789	0.002895	1.67
FALSE	High	ALWEETSFQLDR		7.85775e-05	7.23431e-05	1	1	2	O15067	0	1494.72	High	High	7.988e-05	0.0002249	2.67
FALSE	High	ALWFER		0.119546	0.0063968	1	1	1	P22059	0	821.43	High	High	0.00552	0.08299	1.46
FALSE	High	ALWFQGR		0.0177242	0.00112189	1	1	1	P43243	0	877.468	High	High	0.001042	0.011	1.47
FALSE	High	ALWVISK		0.0393691	0.00242804	1	1	1	Q5UIP0	0	816.498	High	High	0.002119	0.02553	1.89
FALSE	High	ALYAIPGLDYVSHEDILPYTSTDQVPIQHELFER		8.80462e-16	3.27667e-05	1	1	1	Q9Y2S7	0	3929.96	High	High	5.535e-05	1.074e-09	4.22
FALSE	High	ALYALQDIVSR		0.000122702	0.000107844	1	1	1	Q15154	0	1248.69	High	High	0.0001061	0.0002783	2.15
FALSE	High	ALYALQEEMLQLSQQLDASEQHK		5.43704e-09	3.27667e-05	1	1	1	Q53GS7	0	2673.32	High	High	5.535e-05	2.646e-06	2.69
FALSE	High	ALYDTFSAFGNILSCK	1xCarbamidomethyl [C15]	1.76914e-06	3.27667e-05	2	2	1	Q13310; P11940	0	1806.87	High	High	5.535e-05	4.3e-05	3.21
FALSE	High	ALYDYEGQEHDELSFK		4.26422e-11	3.27667e-05	1	1	1	Q9UNF0	0	1943.87	High	High	5.535e-05	2.464e-07	4.27
FALSE	High	ALYDYK		0.0950219	0.00496655	2	2	1	P16885; P27986	0	772.388	High	High	0.004232	0.06571	1.16
FALSE	High	ALYEAGER		0.0311167	0.00186713	1	1	1	P04083	0	908.447	High	High	0.00167	0.01986	1.5
FALSE	High	ALYEALK		0.0126947	0.000858305	1	1	2	O75496	0	807.461	High	High	0.0008442	0.007871	1.15
FALSE	High	ALYEHLTAK		6.28825e-05	7.23431e-05	1	1	1	P42704	0	1045.57	High	High	7.988e-05	0.0002031	2.29
FALSE	High	ALYEQEIR		0.0170149	0.00106752	1	1	1	P07196	0	1021.53	High	High	0.001022	0.01054	1.39
FALSE	High	ALYESELADAR		0.000130159	0.000107844	1	1	2	Q03252	0	1237.61	High	High	0.0001061	0.0002865	2.42
FALSE	High	ALYETELADARR		0.000738199	0.000196274	1	1	1	P20700	1	1407.72	High	High	0.0001808	0.0007513	2
FALSE	High	ALYFITPTSK		0.00148202	0.0002246	1	1	1	O00186	0	1140.63	High	High	0.0002216	0.001215	2.18
FALSE	High	ALYLGAK		0.0165578	0.00104214	1	1	1	Q9UJX3	0	735.44	High	High	0.001004	0.01024	1.97
FALSE	High	ALYPGALGRPPPMPPMNFDPR		0.00483634	0.000393589	1	1	2	P48634	0	2294.16	High	High	0.0004244	0.003196	1.34
FALSE	High	ALYPSSVGQPFQGAYLEINK		6.97404e-09	3.27667e-05	1	1	1	O43795	0	2182.12	High	High	5.535e-05	2.99e-06	4.42
FALSE	High	ALYPVIPR		0.0126947	0.000858305	1	1	1	Q8TCS8	0	928.561	High	High	0.0008442	0.007874	1.68
FALSE	High	ALYSMECAFHPLFSLTSGACR	2xCarbamidomethyl [C7; C20]	2.52617e-09	3.27667e-05	1	1	1	Q9BQ70	0	2418.1	High	High	5.535e-05	1.82e-06	3.29
FALSE	High	ALYSTAMESIQGEAR		0.00940756	0.000697046	1	2	1	Q99755	0	1626.78	High	High	0.0006768	0.005889	1.44
FALSE	High	ALYTFEPR		0.00490227	0.000393589	1	1	1	Q92882	0	996.515	High	High	0.0004244	0.003236	1.86
FALSE	High	ALYTLVNK		0.0332858	0.00204637	1	1	1	Q92552	0	921.54	High	High	0.001806	0.0213	1.79
FALSE	High	ALYYLQIHPQELR		2.03008e-06	3.27667e-05	1	1	1	Q16531	0	1643.89	High	High	5.535e-05	4.586e-05	3.33
FALSE	High	AMAAVPQDVVR		0.00746542	0.000593365	1	1	1	Q969V3	0	1156.61	High	High	0.0006004	0.004722	2.23
FALSE	High	AMADALLER		0.000195455	0.000107844	1	1	1	P34897	0	989.508	High	High	0.0001061	0.0003516	2.25
FALSE	High	AMADALLER	1xOxidation [M2]	0.00155285	0.0002246	1	1	1	P34897	0	1005.5	High	High	0.0002216	0.001259	2.24
FALSE	High	AMADPEVQQIMSDPAMR		2.39002e-08	3.27667e-05	1	1	2	P31948	0	1889.86	High	High	5.535e-05	5.466e-06	3.18
FALSE	High	AMAPLHPHPAGMR		9.49421e-07	3.27667e-05	1	1	1	Q9BY77	0	1385.69	High	High	5.535e-05	3.218e-05	2.5
FALSE	High	AMAPQQGLLDK		0.00244765	0.000275397	1	1	1	Q5VZL5	0	1171.61	High	High	0.0002946	0.001795	2.27
FALSE	High	AMATLLSK		0.00379147	0.000304836	1	1	1	P55011	0	834.475	High	High	0.000357	0.002589	2.07
FALSE	High	AMDFYDPAR		0.0153627	0.00101865	1	1	3	O95340	0	1085.47	High	High	0.0009651	0.009532	2.23
FALSE	High	AMDLVQEEFLQR		9.16052e-06	7.23431e-05	1	1	1	Q9HB07	0	1478.73	High	High	7.988e-05	8.869e-05	3.13
FALSE	High	AMDQEITVNPQFVQK		0.00125473	0.000196274	1	1	2	Q9UNS2	0	1747.87	High	High	0.000201	0.001075	1.16
FALSE	High	AMEEMHGQCLGPNDTKPIK	1xCarbamidomethyl [C9]	0.000247536	0.000145766	1	1	1	Q8IUH3	0	2155.99	High	High	0.0001361	0.0003979	2.37
FALSE	High	AMEGEVNVCYK	1xCarbamidomethyl [C9]	0.000293613	0.000145766	1	1	1	Q13769	0	1299.57	High	High	0.0001361	0.0004372	2.09
FALSE	High	AMEGIFIKPSVEPSAGHDEL		2.87821e-11	3.27667e-05	1	1	1	Q9HCN8	0	2127.04	High	High	5.535e-05	2.033e-07	4.43
FALSE	High	AMELLK		0.115231	0.00610632	2	2	2	Q9Y3U8; Q9NPQ8	0	704.401	High	High	0.005225	0.0797	1.78
FALSE	High	AMENIGELK		0.000480781	0.000196274	1	1	1	Q7L014	0	1004.51	High	High	0.0001808	0.0005764	2.03
FALSE	High	AMESHKDEFTIIPVLVGALSESK		0.00470715	0.000364362	1	1	2	Q9Y316	1	2501.3	High	High	0.0004021	0.003119	1.58
FALSE	High	AMEVDERPTEQYSDIGGLDK		1.20351e-13	3.27667e-05	1	1	1	P17980	0	2253.03	High	High	5.535e-05	1.39e-08	4.26
FALSE	High	AMEVDERPTEQYSDIGGLDK	1xOxidation [M2]	1.14678e-10	3.27667e-05	1	1	1	P17980	0	2269.03	High	High	5.535e-05	4.003e-07	4.04
FALSE	High	AMEVEIEDLHLQIDDIAK		3.90438e-10	3.27667e-05	1	1	1	Q92614	0	2082.04	High	High	5.535e-05	7.299e-07	4.35
FALSE	High	AMEWITAK		0.0497086	0.00294341	1	1	1	Q01813	0	949.481	High	High	0.00255	0.03288	0.66
FALSE	High	AMFALR		0.0805616	0.00434012	1	1	1	Q9BU89	0	708.386	High	High	0.00372	0.05546	1.63
FALSE	High	AMFLQPDLDSLVDFSTNNQK		6.66143e-09	3.27667e-05	1	1	2	Q9BQG0	0	2283.1	High	High	5.535e-05	2.927e-06	4.47
FALSE	High	AMFLQPDLDSLVDFSTNNQK	1xOxidation [M2]	0.000552123	0.000196274	1	1	1	Q9BQG0	0	2299.09	High	High	0.0001808	0.0006264	2.07
FALSE	High	AMGDYLIVGVHTDEEIAK		3.76726e-09	3.27667e-05	1	1	1	Q99447	0	1960.97	High	High	5.535e-05	2.212e-06	2.55
FALSE	High	AMGEQAVALAR		0.000198036	0.000107844	1	1	1	P05165	0	1116.58	High	High	0.0001061	0.0003546	1.63
FALSE	High	AMGGAVPFK		0.00115083	0.000196274	1	1	1	P78330	0	877.46	High	High	0.000201	0.00101	2.41
FALSE	High	AMGIMDK		0.00364098	0.000275397	1	1	1	Q6KC79	0	765.363	High	High	0.0003349	0.002495	1.23
FALSE	High	AMGIMNSFLNDIFER		0.00726526	0.000593365	1	2	1	Q6DN03	0	1757.83	High	High	0.0006004	0.004598	1.56
FALSE	High	AMGIMNSFVNDIFER	1xOxidation [M]	4.36927e-06	3.27667e-05	1	14	6	Q5QNW6	0	1759.81	High	High	5.535e-05	6.454e-05	3.52
FALSE	High	AMGIMNSFVNDIFER		2.14574e-07	3.27667e-05	1	14	3	Q5QNW6	0	1743.82	High	High	5.535e-05	1.585e-05	2.8
FALSE	High	AMGIMNSFVNDIFER	2xOxidation [M2; M5]	0.000278586	0.000145766	1	14	2	Q5QNW6	0	1775.81	High	High	0.0001361	0.0004251	1.28
FALSE	High	AMGNLQIDFADPSR		1.78708e-05	7.23431e-05	1	1	1	P04899	0	1534.73	High	High	7.988e-05	0.0001169	3.45
FALSE	High	AMGQGLPDEEQEK		6.64513e-06	7.23431e-05	1	1	1	Q9Y4W2	0	1431.64	High	High	7.988e-05	7.744e-05	3.18
FALSE	High	AMGYFLK		0.0659437	0.00370335	1	1	1	P50851	0	829.428	High	High	0.003206	0.04485	0.92
FALSE	High	AMGYQPLVTMDDAMER		3.86729e-09	3.27667e-05	1	1	1	Q15738	0	1827.81	High	High	5.535e-05	2.244e-06	3.65
FALSE	High	AMHESALLEEQR		0.00419584	0.000334121	1	1	1	O75376	0	1413.68	High	High	0.0003789	0.002818	1.62
FALSE	High	AMHQAQTMEGCSSPMVVK	1xCarbamidomethyl [C11]; 1xOxidation [M2]	1.23015e-05	7.23431e-05	1	1	1	Q92879	0	2007.88	High	High	7.988e-05	0.0001	2.63
FALSE	High	AMIENFNAK		0.00039725	0.000180053	1	2	3	P41227	0	1037.51	High	High	0.0001629	0.0005171	2.07
FALSE	High	AMIEVINHK		0.000214258	0.000107844	1	1	1	P29144	0	1054.57	High	High	0.0001061	0.0003692	2.15
FALSE	High	AMKPPGGESSNLFGSPEEATPSSRPNR		1.76814e-08	3.27667e-05	1	1	1	Q9H910	0	2800.33	High	High	5.535e-05	4.714e-06	2.75
FALSE	High	AMLAGATAVYSQFITQLTDENQSCCPVCQR	3xCarbamidomethyl [C24; C25; C28]	1.61709e-11	3.27667e-05	1	1	1	Q92878	0	3419.55	High	High	5.535e-05	1.534e-07	3.72
FALSE	High	AMLIEAGSPFREPLIK		4.38242e-07	3.27667e-05	1	1	1	Q9Y4A5	1	1771.98	High	High	5.535e-05	2.233e-05	3.04
FALSE	High	AMLSGPGQFAENETNEVNFR	1xOxidation [M2]	4.72134e-10	3.27667e-05	1	1	1	Q15369	0	2227.01	High	High	5.535e-05	8.01e-07	4.37
FALSE	High	AMLSGPGQFAENETNEVNFR		2.47982e-05	7.23431e-05	1	1	1	Q15369	0	2211.01	High	High	7.988e-05	0.0001345	2.19
FALSE	High	AMLSTGFK		0.00531738	0.00042251	1	2	2	P27708	0	854.444	High	High	0.0004463	0.003482	1.35
FALSE	High	AMLTAVDWTLTK		3.20185e-05	7.23431e-05	1	1	1	Q9HD20	0	1349.71	High	High	7.988e-05	0.0001501	2.78
FALSE	High	AMLWLSEK		0.00122179	0.000196274	1	1	1	P17858	0	977.512	High	High	0.000201	0.001055	1.61
FALSE	High	AMMNAFK		0.00940756	0.000697046	1	1	1	Q00403	0	812.379	High	High	0.0006768	0.005882	1.75
FALSE	High	AMMSQSGHEYDPINYMK		5.04666e-06	3.27667e-05	1	1	1	Q7Z6E9	0	2001.85	High	High	5.535e-05	6.882e-05	2.34
FALSE	High	AMMYSGELK	1xOxidation [M2]	0.0717489	0.00390112	1	1	1	P12268	0	1045.47	High	High	0.00335	0.04897	1.54
FALSE	High	AMNGESLDGR		0.000718938	0.000196274	1	1	1	P98179	0	1049.47	High	High	0.0001808	0.0007367	2.09
FALSE	High	AMNNSWHPECFR	1xCarbamidomethyl [C10]	2.82704e-05	7.23431e-05	1	1	1	P48059	0	1548.65	High	High	7.988e-05	0.0001421	1.22
FALSE	High	AMPEEEPVR		0.0380724	0.00238051	1	1	1	Q96GQ7	0	1057.5	High	High	0.002062	0.02465	1.44
FALSE	High	AMPEEEPVRGPAK		7.85775e-05	7.23431e-05	1	1	1	Q96GQ7	1	1410.7	High	High	7.988e-05	0.0002251	1.85
FALSE	High	AMPGAEYK		0.0261021	0.00166438	1	1	1	Q5JTH9	0	866.408	High	High	0.001481	0.01642	1
FALSE	High	AMPLQPSILR		0.0121862	0.000803867	1	1	1	P49005	0	1125.64	High	High	0.0008033	0.007551	1.06
FALSE	High	AMPVPTTPEFQSPVTTDQPISPEPITQPSCIK	1xCarbamidomethyl [C30]	0.000129309	0.000107844	1	1	1	Q14676	0	3493.72	High	High	0.0001061	0.0002861	2.38
FALSE	High	AMQADISQAAQILSSDPSR		1.03748e-05	7.23431e-05	1	1	1	P42166	0	1988.97	High	High	7.988e-05	9.323e-05	1.8
FALSE	High	AMQHAEVYYK		0.000738199	0.000196274	1	1	1	Q9BVG4	0	1239.58	High	High	0.0001808	0.000751	2.51
FALSE	High	AMQLVPDIEFK		0.000143609	0.000107844	1	1	1	Q9UK97	0	1290.68	High	High	0.0001061	0.0003015	2.17
FALSE	High	AMQTVYLR		0.00231972	0.00025308	1	1	2	O43913	0	981.519	High	High	0.0002698	0.001715	1.85
FALSE	High	AMTEDGFLAVCSEAK	1xCarbamidomethyl [C11]	2.43017e-07	3.27667e-05	1	1	2	P08243	0	1628.73	High	High	5.535e-05	1.682e-05	3.24
FALSE	High	AMTGVEQWPYR		8.19504e-06	7.23431e-05	1	1	2	P49368	0	1337.63	High	High	7.988e-05	8.46e-05	3.19
FALSE	High	AMTGVEQWPYR	1xOxidation [M2]	0.000659776	0.000196274	1	1	1	P49368	0	1353.63	High	High	0.0001808	0.0006985	0.99
FALSE	High	AMTLMEYLIK		0.000369531	0.000180053	1	1	1	Q9Y6I3	0	1212.64	High	High	0.0001629	0.0004956	2.42
FALSE	High	AMTWSHNDMWMLTADHGGYVK		0.00202874	0.00025308	1	1	1	Q9C0J8	0	2451.07	High	High	0.0002454	0.001549	1.19
FALSE	High	AMVASGSELGK	1xOxidation [M2]	0.0156799	0.00104214	1	1	1	P54819	0	1065.52	High	High	0.0009651	0.009727	1.87
FALSE	High	AMVEAVQLIADGK		5.11041e-08	3.27667e-05	1	1	1	Q3SY69	0	1344.72	High	High	5.535e-05	7.899e-06	3.3
FALSE	High	AMVEEMQGHLK		2.00365e-06	3.27667e-05	1	1	1	Q9Y4P3	0	1272.61	High	High	5.535e-05	4.558e-05	2.6
FALSE	High	AMVEFATLDR		0.000601544	0.000196274	1	1	1	Q96MF7	0	1152.57	High	High	0.0001808	0.0006595	2.51
FALSE	High	AMVLDLR		0.0259259	0.00164274	1	1	1	Q9UL46	0	817.46	High	High	0.001481	0.0163	1.79
[truncated: 38,622 more rows]

## Sheet: Cell lysate_replicate 2
Checked	Confidence	Sequence	Modifications	Qvality PEP	Qvality q-value	# Protein Groups	# Proteins	# PSMs	Master Protein Accessions	# Missed Cleavages	Theo. MH+ [Da]	Found in Sample: [S1] F1: Sample	Confidence (by Search Engine): Sequest HT	Percolator q-Value (by Search Engine): Sequest HT	Percolator PEP (by Search Engine): Sequest HT	XCorr (by Search Engine): Sequest HT
FALSE	High	AAAAAAAAAVSR		3.11833e-06	2.115e-05	1	1	1	Q96JP5	0	1000.55	High	High	3.245e-05	2.71e-06	3.5
FALSE	High	AAAAAAALQAK		1.07702e-05	2.115e-05	1	1	1	P36578	0	956.552	High	High	3.245e-05	9.124e-06	3.25
FALSE	High	AAAAAAGGGYTAMPAPMSVYSHPAHAEQYPGGMAR		6.30512e-16	2.115e-05	1	1	1	Q12948	0	3417.56	High	High	3.245e-05	6.305e-16	5.61
FALSE	High	AAAAASAAGPGGLVAGK		5.48648e-10	2.115e-05	1	1	1	A6NIH7	0	1339.73	High	High	3.245e-05	5.603e-10	4.44
FALSE	High	AAAAATVVPPMVGGPPFVGPVGFGPGDR		1.56377e-15	2.115e-05	1	1	1	Q9BTD8	0	2591.34	High	High	3.245e-05	1.859e-15	5.42
FALSE	High	AAAAPGASPSPGGDAAWSEAGPGPRPLAR		3.80763e-07	2.115e-05	1	1	1	P52701	0	2642.31	High	High	3.245e-05	3.44e-07	3.29
FALSE	High	AAAASVPNADGLK		8.74143e-05	2.115e-05	1	1	1	A1X283	0	1184.63	High	High	3.245e-05	7.116e-05	3.11
FALSE	High	AAAAVEPDVVVK		0.000171145	2.115e-05	1	1	1	Q9BQE4	0	1168.66	High	High	3.245e-05	0.000138	2.8
FALSE	High	AAAEDVNVTFEDQQK		3.20034e-06	2.115e-05	1	1	1	Q9NQP4	0	1664.78	High	High	3.245e-05	2.768e-06	4.42
FALSE	High	AAAEEGHIIPR		2.72102e-06	2.115e-05	1	1	1	O95551	0	1163.62	High	High	3.245e-05	2.359e-06	3.89
FALSE	High	AAAEELLAR		0.00269645	0.000343626	1	1	1	O15357	0	943.521	High	High	0.0003041	0.00209	1.67
FALSE	High	AAAEGLMSLLR		0.00102966	0.000126367	1	1	3	P30260	0	1131.62	High	High	0.000113	0.0008064	1.24
FALSE	High	AAAEQAISVR		0.00231225	0.00028779	1	1	1	Q01780	0	1015.55	High	High	0.0002369	0.001796	2.44
FALSE	High	AAAEVAGQFVIK		1.88164e-05	2.115e-05	1	1	2	P02786	0	1203.67	High	High	3.245e-05	1.576e-05	3.48
FALSE	High	AAAEVNQDYGLDPK		0.118958	0.00686055	1	1	1	P07954	0	1490.71	High	High	0.005474	0.08063	1.76
FALSE	High	AAAFEQLQK		0.0011662	0.000126367	1	1	1	O94826	0	1005.54	High	High	0.000113	0.0009104	2.95
FALSE	High	AAAGEDYKADCPPGNPAPTSNHGPDATEAEEDFVDPWTVQTSSAK	1xCarbamidomethyl [C11]	6.30512e-16	2.115e-05	1	1	1	P23381	1	4701.06	High	High	3.245e-05	6.305e-16	6.92
FALSE	High	AAAGEFADDPCSSVK	1xCarbamidomethyl [C11]	3.82049e-09	2.115e-05	1	1	1	P35221	0	1524.66	High	High	3.245e-05	3.755e-09	4.07
FALSE	High	AAAGEFADDPCSSVKR	1xCarbamidomethyl [C11]	2.99008e-08	2.115e-05	1	1	1	P35221	1	1680.76	High	High	3.245e-05	2.831e-08	2.63
FALSE	High	AAAGELQEDSGLCVLAR	1xCarbamidomethyl [C13]	0.0122344	0.00111994	1	1	1	Q96C19	0	1759.86	High	High	0.001017	0.009108	1.03
FALSE	High	AAAGGLAMLTSMRPTLCSR	1xCarbamidomethyl [C17]	0.00624199	0.000568684	1	1	1	Q9H3U1	0	1963.99	High	High	0.0005208	0.004735	2.2
FALSE	High	AAAGLGGGDSGDGTAR		3.61496e-07	2.115e-05	1	1	1	Q96T51	0	1332.61	High	High	3.245e-05	3.272e-07	2.54
FALSE	High	AAAHCAHVFTTVSQITAIEAQHLLK	1xCarbamidomethyl [C5]	7.98189e-11	2.115e-05	1	1	1	P13807	0	2717.42	High	High	3.245e-05	8.471e-11	4.9
FALSE	High	AAAHLQGLIQVASR		0.000280861	2.115e-05	1	1	1	Q9BR61	0	1434.82	High	High	3.245e-05	0.0002242	3.09
FALSE	High	AAAIGIDLGTTYSCVGVFQHGK	1xCarbamidomethyl [C14]	1.66139e-15	2.115e-05	1	1	9	P0DMV9	0	2265.13	High	High	3.245e-05	2.003e-15	5.36
FALSE	High	AAALASGCTVEIK	1xCarbamidomethyl [C8]	3.71004e-07	2.115e-05	1	1	1	Q8IYS1	0	1290.67	High	High	3.245e-05	3.347e-07	3.66
FALSE	High	AAALATVNAWAEQTGMK		0.000128008	2.115e-05	1	1	1	Q14008	0	1732.87	High	High	3.245e-05	0.0001032	2.34
FALSE	High	AAALCNACELSGK	2xCarbamidomethyl [C5; C8]	9.0982e-06	2.115e-05	1	1	1	Q7Z392	0	1364.63	High	High	3.245e-05	7.73e-06	3.2
FALSE	High	AAALEAMK		0.0284883	0.00208818	1	1	1	P31948	0	804.428	High	High	0.001788	0.02035	1.77
FALSE	High	AAALEFLNR		0.000192195	2.115e-05	1	1	1	P31948	0	1004.55	High	High	3.245e-05	0.0001538	2.89
FALSE	High	AAALEFLNRFEEAK		5.24278e-10	2.115e-05	1	1	1	P31948	1	1608.84	High	High	3.245e-05	5.352e-10	4.38
FALSE	High	AAALQPLPATHAALYHGMALALLSR		0.00820101	0.000797039	1	1	1	Q9BWH6	0	2557.41	High	High	0.000713	0.006186	2.34
FALSE	High	AAAMANNLQK		0.00038189	2.115e-05	1	1	2	Q14498	0	1031.53	High	High	3.245e-05	0.0003023	2.45
FALSE	High	AAAMLPTVGEGYGYGPESELSQASAATR		2.58008e-11	2.115e-05	1	1	1	Q9BQ04	0	2784.31	High	High	3.245e-05	2.789e-11	4.75
FALSE	High	AAANFFSASCVPCADQSSFPK	2xCarbamidomethyl [C10; C13]	4.49354e-09	2.115e-05	1	2	2	Q0IIK2	0	2262	High	High	3.245e-05	4.399e-09	4.57
FALSE	High	AAANPDLQGHLPSFQQSAFNR		6.78463e-07	2.115e-05	1	1	1	P29375	0	2269.11	High	High	3.245e-05	6.055e-07	2.59
FALSE	High	AAAPAPEEEMDECEQALAAEPK	1xCarbamidomethyl [C13]	1.63545e-12	2.115e-05	1	1	1	P26641	0	2357.03	High	High	3.245e-05	1.868e-12	7.57
FALSE	High	AAAPAPVSEAVCR	1xCarbamidomethyl [C12]	1.96697e-06	2.115e-05	1	1	1	P20810	0	1298.65	High	High	3.245e-05	1.722e-06	2.48
FALSE	High	AAAPGVEDEPLLR		3.41493e-06	2.115e-05	1	1	1	P31350	0	1337.71	High	High	3.245e-05	2.948e-06	2.45
FALSE	High	AAAPQAWAGPMEEPPQAQAPPR		1.288e-07	2.115e-05	1	1	1	Q16643	0	2271.1	High	High	3.245e-05	1.185e-07	4.49
FALSE	High	AAAQCYIDLIIK	1xCarbamidomethyl [C5]	4.57315e-06	2.115e-05	1	1	1	P53618	0	1378.74	High	High	3.245e-05	3.94e-06	3.3
FALSE	High	AAAQLLQSQAQQSGAQQTK		3.9017e-08	2.115e-05	1	1	1	Q9NVA2	0	1957.01	High	High	3.245e-05	3.668e-08	4.44
FALSE	High	AAAQYYLGNFR		1.76346e-05	2.115e-05	1	1	1	O95801	0	1273.63	High	High	3.245e-05	1.478e-05	2.08
FALSE	High	AAASAELNAALEELAAR		0.0762009	0.00457153	1	1	1	Q96CD0	0	1670.87	High	High	0.003765	0.052	1.24
FALSE	High	AAASTDYYK		0.000949365	0.000126367	1	1	1	P08559	0	989.457	High	High	8.784e-05	0.0007422	2.61
FALSE	High	AAASTDYYKR		0.012558	0.00117563	1	1	1	P08559	1	1145.56	High	High	0.001059	0.009283	1.24
FALSE	High	AAASVMCHIEPDDGDDFVR	1xCarbamidomethyl [C7]	2.17551e-08	2.115e-05	1	1	2	Q5JUR7	0	2104.91	High	High	3.245e-05	2.065e-08	3.75
FALSE	High	AAATAEEPDPK		0.000875164	9.34399e-05	1	1	1	Q99733	0	1099.53	High	High	8.784e-05	0.0006884	2.37
FALSE	High	AAATPESQEPQAK		5.9286e-06	2.115e-05	1	1	2	P49006	0	1327.65	High	High	3.245e-05	5.084e-06	3.22
FALSE	High	AAAVLPVLDLAQR		1.45928e-06	2.115e-05	1	1	1	P19404	0	1336.79	High	High	3.245e-05	1.287e-06	3.33
FALSE	High	AAAVPVEFQEHHLSEVQNMASEEK		1.58322e-12	2.115e-05	1	1	1	O43837	0	2680.27	High	High	3.245e-05	1.806e-12	5.36
FALSE	High	AAAVPVEFQEHHLSEVQNMASEEKLEQVLSSMK		0.000937565	9.34399e-05	1	1	1	O43837	1	3695.8	High	High	8.784e-05	0.0007337	1.9
FALSE	High	AAAVSALAK		0.113052	0.00652848	1	1	1	Q9UBF2	0	801.483	High	High	0.005214	0.07646	1.32
FALSE	High	AAAYSAQVQPVDGATR		0.000837576	9.34399e-05	1	1	2	Q9H7E9	0	1604.8	High	High	8.784e-05	0.0006597	2.1
FALSE	High	AACCLAGAR	2xCarbamidomethyl [C3; C4]	0.00405335	0.000433242	1	1	1	O95336	0	949.434	High	High	0.0003962	0.003119	1.35
FALSE	High	AACDLVR	1xCarbamidomethyl [C3]	0.0633579	0.00368181	1	1	1	P55060	0	804.403	High	High	0.003091	0.04352	1.76
FALSE	High	AACFAIQK	1xCarbamidomethyl [C3]	0.00178617	0.000260728	1	1	1	O15269	0	908.466	High	High	0.0002172	0.001388	2.39
FALSE	High	AACLCFR	2xCarbamidomethyl [C3; C5]	0.0463395	0.00297526	3	5	1	O95989; Q9NZJ9; Q96G61	0	897.407	High	High	0.002518	0.03224	2.27
FALSE	High	AACNLLQR	1xCarbamidomethyl [C3]	0.00523408	0.000484169	1	1	1	Q01813	0	945.493	High	High	0.0004573	0.004004	1.97
FALSE	High	AACQEAQVFGNQLIPPNAQVK	1xCarbamidomethyl [C3]	7.28673e-07	2.115e-05	1	1	1	Q53H12	0	2283.16	High	High	3.245e-05	6.497e-07	3.35
FALSE	High	AADAEAEVASLNR		1.0359e-05	2.115e-05	1	1	2	P06753	0	1316.64	High	High	3.245e-05	8.8e-06	3.28
FALSE	High	AADAEAEVASLNRR		0.0616319	0.00355645	1	1	1	P06753	1	1472.75	High	High	0.003017	0.04239	1.6
FALSE	High	AADALEEQQR		0.000114693	2.115e-05	1	1	2	Q14980	0	1130.54	High	High	3.245e-05	9.297e-05	3.01
FALSE	High	AADCEVEQWDSDEPIPAK	1xCarbamidomethyl [C4]	4.14895e-06	2.115e-05	1	1	2	Q9UBQ7	0	2059.89	High	High	3.245e-05	3.57e-06	2.48
FALSE	High	AADEDVFR		0.00258281	0.000343626	1	1	1	Q7Z333	0	922.426	High	High	0.0002866	0.002007	1.04
FALSE	High	AADEEAFEDNSEEYIR		2.1789e-07	2.115e-05	1	1	1	P55060	0	1887.79	High	High	3.245e-05	1.985e-07	3.56
FALSE	High	AADFIDQALAQK		0.000377043	2.115e-05	1	1	1	P51452	0	1290.67	High	High	3.245e-05	0.0002994	2.08
FALSE	High	AADFQLHTHVNDGTEFGGSIYQK		6.30512e-16	2.115e-05	1	1	2	Q9Y277	0	2535.19	High	High	3.245e-05	6.305e-16	8.96
FALSE	High	AADIDQEVK		0.00369349	0.000433242	1	1	1	Q86VP6	0	988.495	High	High	0.0003962	0.002847	2.31
FALSE	High	AADLFESEGAK		1.0359e-05	2.115e-05	1	1	1	Q9H0R6	0	1137.54	High	High	3.245e-05	8.767e-06	2.77
FALSE	High	AADLLYAMCDR	1xCarbamidomethyl [C9]	1.38713e-05	2.115e-05	1	1	1	O95782	0	1298.59	High	High	3.245e-05	1.167e-05	2.94
FALSE	High	AADLNGDLTATR		1.07702e-05	2.115e-05	1	1	1	Q15293	0	1217.61	High	High	3.245e-05	9.109e-06	3.13
FALSE	High	AADLQLEMTQKPHK		2.09887e-06	2.115e-05	1	1	2	O15382	0	1609.84	High	High	3.245e-05	1.827e-06	3.21
FALSE	High	AADMLSGPR		0.00221489	0.00028779	1	1	1	P30038	0	917.451	High	High	0.0002369	0.001721	1.93
FALSE	High	AADPPAENSSAPEAEQGGAE		9.26699e-11	2.115e-05	1	1	2	P67809	0	1897.8	High	High	3.245e-05	9.782e-11	4.36
FALSE	High	AADRLPNLSSPSAEGPPGPPSGPAPR		2.05256e-12	2.115e-05	1	1	1	O60784	1	2495.26	High	High	3.245e-05	2.33e-12	4.81
FALSE	High	AADSQNSGEGNTGAAESSFSQEVSR		8.12212e-16	2.115e-05	1	1	1	P12270	0	2486.07	High	High	3.245e-05	1.249e-15	5.43
FALSE	High	AADVLLR		0.0123951	0.00114791	1	1	1	Q9NWX5	0	757.457	High	High	0.001038	0.009187	1.2
FALSE	High	AAEAAASAYYNPGNPHNVYMPTSQPPPPPYYPPEDK		2.66518e-11	2.115e-05	1	1	1	Q969T9	0	3901.78	High	High	3.245e-05	2.887e-11	4.38
FALSE	High	AAEAAINILK		0.000214426	2.115e-05	1	1	1	O75569	0	1013.6	High	High	3.245e-05	0.0001718	3.32
FALSE	High	AAEAHVDAHYYEQNEQPTGTCAACITGDNR	2xCarbamidomethyl [C21; C24]	6.30512e-16	2.115e-05	1	1	1	P55263	0	3349.42	High	High	3.245e-05	6.305e-16	7.67
FALSE	High	AAECNIVVTQPR	1xCarbamidomethyl [C4]	0.0158096	0.00131819	1	1	1	Q08211	0	1357.69	High	High	0.001181	0.01158	2.8
FALSE	High	AAEDDEDDDVDTK		9.296e-09	2.115e-05	1	1	1	P06454	0	1437.55	High	High	3.245e-05	8.97e-09	3.95
FALSE	High	AAEDDEDDDVDTKK		7.40692e-09	2.115e-05	1	1	1	P06454	1	1565.64	High	High	3.245e-05	7.186e-09	3.29
FALSE	High	AAEEGKDYPFAR		1.88164e-05	2.115e-05	1	1	1	Q9NPF5	1	1353.64	High	High	3.245e-05	1.574e-05	2.85
FALSE	High	AAEEIGIK		0.00136174	0.000196725	1	1	3	P11586	0	830.462	High	High	0.0001681	0.001063	1.53
FALSE	High	AAEGVSAADMAK		1.26669e-05	2.115e-05	1	1	1	Q9NW13	0	1120.53	High	High	3.245e-05	1.069e-05	2.79
FALSE	High	AAEILAR		0.0559311	0.00328668	1	1	1	P05023	0	743.441	High	High	0.00282	0.03855	2.04
FALSE	High	AAEISAMLK		0.000447879	5.71317e-05	1	1	1	Q99575	0	933.507	High	High	5.945e-05	0.000354	2.74
FALSE	High	AAEIYGVTHTR		2.73461e-07	2.115e-05	1	1	1	Q9HCS7	0	1217.63	High	High	3.245e-05	2.477e-07	3.2
FALSE	High	AAELEMELNEHSLVIDTLK		2.24025e-10	2.115e-05	1	1	1	Q9UHV9	0	2155.1	High	High	3.245e-05	2.326e-10	5.75
FALSE	High	AAELFGLTAEEVYLVHDELDKPLGR		0.116713	0.00676598	1	1	1	Q86Y79	0	2785.44	High	High	0.00544	0.07924	2.25
FALSE	High	AAELIANSLATAGDGLIELR		3.29068e-09	2.115e-05	1	1	2	P35232	0	1998.09	High	High	3.245e-05	3.245e-09	5.71
FALSE	High	AAELLQDEYSGR		3.91355e-06	2.115e-05	1	1	1	Q9BUK6	0	1351.65	High	High	3.245e-05	3.373e-06	2.9
FALSE	High	AAELMTR		0.00604819	0.000509954	1	1	1	P55196	0	791.408	High	High	0.0004981	0.004611	1.7
FALSE	High	AAEMEHLLER		2.45489e-05	2.115e-05	1	1	1	Q86TM6	0	1198.59	High	High	3.245e-05	2.048e-05	3.42
FALSE	High	AAEMLSQLDLFSR		2.92466e-05	2.115e-05	1	1	2	P78318	0	1480.75	High	High	3.245e-05	2.429e-05	2.8
FALSE	High	AAEMVPDLPSPPMEAPAPASNPSGR		0.00124863	0.000126367	1	1	1	Q6ZVM7	0	2489.18	High	High	0.000113	0.0009781	2.02
FALSE	High	AAEPLLTLER		0.00301252	0.000343626	1	1	2	O60524	0	1112.63	High	High	0.0003041	0.002332	2.18
FALSE	High	AAEPQEQEFGK		0.000171145	2.115e-05	1	1	1	Q9C0C2	0	1233.57	High	High	3.245e-05	0.0001377	2.24
FALSE	High	AAESAEIEPR		3.14088e-05	2.115e-05	1	1	1	Q9NS91	0	1072.53	High	High	3.245e-05	2.605e-05	2.67
FALSE	High	AAESLADPTEYENLFPGLK		3.9271e-08	2.115e-05	1	1	1	P35606	0	2065.01	High	High	3.245e-05	3.705e-08	4.1
FALSE	High	AAESLTAIPEPASPQLLETPIHASQIQK		0.000528349	5.71317e-05	1	1	1	Q14676	0	2940.57	High	High	5.945e-05	0.0004178	2
FALSE	High	AAESVSKPDVSEEAPGPSK		1.57791e-10	2.115e-05	1	1	1	Q9BY42	0	1884.92	High	High	3.245e-05	1.653e-10	4.51
FALSE	High	AAETHFGFETVSEEEK		0.0103346	0.000869711	1	1	1	Q5HYK3	0	1810.81	High	High	0.0007868	0.007731	1.6
FALSE	High	AAETIIDTK		0.000702317	5.71317e-05	1	1	1	Q9GZS1	0	961.52	High	High	5.945e-05	0.0005537	2.67
FALSE	High	AAFAPFGR		0.00115898	0.000126367	1	1	2	P31483	0	836.441	High	High	0.000113	0.0009042	1.67
FALSE	High	AAFCLEELMMTNPHNHLYCQQYAEVK	2xCarbamidomethyl [C4; C19]	2.22512e-06	2.115e-05	1	1	1	Q15006	0	3197.43	High	High	3.245e-05	1.935e-06	1.95
FALSE	High	AAFDDAIAELDTLSEESYK		3.6565e-08	2.115e-05	1	1	2	P62258	0	2087.97	High	High	3.245e-05	3.441e-08	4.87
FALSE	High	AAFGEEVDAVDTGISR		0.000203664	2.115e-05	1	1	1	O00273	0	1636.78	High	High	3.245e-05	0.000163	2.52
FALSE	High	AAFGISDSYVDGSSFDPQRR		2.25639e-05	2.115e-05	1	1	1	Q9UQ35	1	2175.01	High	High	3.245e-05	1.887e-05	3.41
FALSE	High	AAFGLSEAGFNTACVTK	1xCarbamidomethyl [C14]	8.03182e-07	2.115e-05	1	1	1	P31040	0	1743.84	High	High	3.245e-05	7.163e-07	3.7
FALSE	High	AAFQLGSPWR		0.00168994	0.000260728	1	1	1	P05091	0	1132.59	High	High	0.0002172	0.001317	1.9
FALSE	High	AAFQSLLDAQADEAVLDHPDLK		6.30512e-16	2.115e-05	1	1	2	Q9UBI1	0	2367.18	High	High	3.245e-05	1.004e-15	6.38
FALSE	High	AAFQYGIK		0.00616371	0.000539803	1	1	1	Q13123	0	897.483	High	High	0.0005208	0.004699	1.9
FALSE	High	AAFTVSLDPGPLEQFPHSMEPQLR		8.07355e-12	2.115e-05	1	1	2	Q9UKD2	0	2667.32	High	High	3.245e-05	8.922e-12	5.15
FALSE	High	AAFVLPEFAR		0.00412955	0.00046356	1	1	1	P19623	0	1120.61	High	High	0.0004436	0.003175	2.5
FALSE	High	AAGALLNGPPQFSTAPEIK		3.94034e-10	2.115e-05	1	1	2	O75175	0	1882.01	High	High	3.245e-05	4.045e-10	5
FALSE	High	AAGARPLTSPESLSR		2.43902e-05	2.115e-05	1	1	1	P46379	0	1512.81	High	High	3.245e-05	2.027e-05	2.79
FALSE	High	AAGASDVVLYK		4.0972e-05	2.115e-05	1	1	1	Q9NSD9	0	1093.59	High	High	3.245e-05	3.374e-05	3.22
FALSE	High	AAGDTTVIENSDVSPETESSEK		1.9047e-10	2.115e-05	1	1	1	Q86UP2	0	2266.02	High	High	3.245e-05	1.979e-10	5.4
FALSE	High	AAGEPIKEGDNDYFTCITK	1xCarbamidomethyl [C16]	4.52389e-13	2.115e-05	1	1	2	Q99543	1	2128.99	High	High	3.245e-05	5.29e-13	5.82
FALSE	High	AAGEQEKLEATNR		0.00142197	0.000231209	1	1	1	O60231	1	1416.71	High	High	0.000195	0.001108	1.89
FALSE	High	AAGEVLEPANLLAEEK		6.28517e-06	2.115e-05	1	1	1	Q9Y5K8	0	1653.87	High	High	3.245e-05	5.386e-06	3.51
FALSE	High	AAGFKDPLLASGTDGVGTK		3.26326e-06	2.115e-05	1	1	1	P22102	1	1804.94	High	High	3.245e-05	2.825e-06	4.01
FALSE	High	AAGFNVLR		0.0109544	0.000978386	1	1	1	Q0VDF9	0	847.478	High	High	0.0008697	0.008186	2.33
FALSE	High	AAGIDEQENWHEGK		0.010071	0.000869711	1	1	1	P28838	0	1583.71	High	High	0.0007868	0.007512	1.1
FALSE	High	AAGIEIQK		0.00364806	0.000433242	1	1	1	Q99459	0	829.478	High	High	0.0003962	0.002808	2.16
FALSE	High	AAGIIHLGATSCYVGDNTDLIILR	1xCarbamidomethyl [C12]	1.85589e-10	2.115e-05	1	1	2	P30566	0	2543.33	High	High	3.245e-05	1.929e-10	4.6
FALSE	High	AAGLATMISTMRPDIDNMDEYVR		2.4893e-09	2.115e-05	1	1	2	O75533	0	2570.2	High	High	3.245e-05	2.478e-09	5.24
FALSE	High	AAGLESAATIR		0.000697903	5.71317e-05	1	1	1	O95714	0	1059.58	High	High	5.945e-05	0.0005481	2.67
FALSE	High	AAGLVSDLDADSGLTLSR		1.33914e-07	2.115e-05	1	1	2	Q9BW92	0	1760.9	High	High	3.245e-05	1.235e-07	3.3
FALSE	High	AAGNPGSLAAPIDHKPCSAPLEPK	1xCarbamidomethyl [C17]	9.77849e-14	2.115e-05	1	1	1	Q14676	0	2398.22	High	High	3.245e-05	1.179e-13	5.29
FALSE	High	AAGPLLTDECR	1xCarbamidomethyl [C10]	5.20696e-06	2.115e-05	1	1	1	Q9BQ69	0	1202.58	High	High	3.245e-05	4.472e-06	2.61
FALSE	High	AAGPLQLR		0.00660729	0.000596805	1	1	1	P20618	0	825.494	High	High	0.0005632	0.00501	2.15
FALSE	High	AAGSDGTELFDQVHR		1.51254e-08	2.115e-05	1	1	1	Q7L1T6	0	1602.75	High	High	3.245e-05	1.451e-08	3.82
FALSE	High	AAGSGELGVTMK		1.19332e-06	2.115e-05	1	1	2	O75369	0	1120.57	High	High	3.245e-05	1.052e-06	3.01
FALSE	High	AAGSPHLTLEFCNYPSSMR	1xCarbamidomethyl [C12]	3.17566e-11	2.115e-05	1	1	1	Q96GM8	0	2137.98	High	High	3.245e-05	3.432e-11	4.49
FALSE	High	AAGSPSSSDQDEKLPGQDESTAGTSEQNDILK		6.30512e-16	2.115e-05	1	1	1	Q9Y520	1	3262.48	High	High	3.245e-05	6.305e-16	6.96
FALSE	High	AAGTCGVLLR	1xCarbamidomethyl [C5]	0.000117696	2.115e-05	1	1	1	Q5T653	0	1017.55	High	High	3.245e-05	9.538e-05	2.77
FALSE	High	AAGTDSFNGHPPQGCASTPVAR	1xCarbamidomethyl [C15]	7.80168e-09	2.115e-05	1	1	1	Q9NVU0	0	2198	High	High	3.245e-05	7.593e-09	3.54
FALSE	High	AAGVGLVDCHCHLSAPDFDRDLDDVLEK	2xCarbamidomethyl [C9; C11]	0.00245883	0.000318753	1	1	1	Q17R31	1	3124.45	High	High	0.0002866	0.001909	2.36
FALSE	High	AAGYDLYSAYDYTIPPMEK		5.92773e-05	2.115e-05	1	1	1	P33316	0	2167.99	High	High	3.245e-05	4.85e-05	3.56
FALSE	High	AAGYNFYGTER		0.000113954	2.115e-05	1	1	1	Q9H9Y6	0	1248.56	High	High	3.245e-05	9.207e-05	2.45
FALSE	High	AAHASADLPEASSK		0.00072938	5.71317e-05	1	1	1	Q5JSZ5	0	1354.66	High	High	5.945e-05	0.0005735	2.37
FALSE	High	AAHEALGQFCCALHK	2xCarbamidomethyl [C10; C11]	0.000374643	2.115e-05	1	1	1	Q8TEX9	0	1712.8	High	High	3.245e-05	0.000297	1.64
FALSE	High	AAHFFSTLK		0.000848152	9.34399e-05	1	1	1	Q53H12	0	1021.55	High	High	8.784e-05	0.0006655	1.68
FALSE	High	AAHGVLLQALDEMR		0.00962674	0.000816249	1	1	1	Q8WZA9	0	1523.8	High	High	0.0007258	0.007197	1.61
FALSE	High	AAHLCAEAALR	1xCarbamidomethyl [C5]	9.80674e-08	2.115e-05	1	1	1	Q9UQ80	0	1182.6	High	High	3.245e-05	9.093e-08	2.35
FALSE	High	AAHSEGNTTAGLDMR		4.56047e-12	2.115e-05	1	1	1	P78371	0	1530.7	High	High	3.245e-05	5.098e-12	4.01
FALSE	High	AAHSEGNTTAGLDMR	1xOxidation [M14]	2.42325e-05	2.115e-05	1	1	2	P78371	0	1546.69	High	High	3.245e-05	2.017e-05	2.94
FALSE	High	AAHVFFTDSCPDALFNELVK	1xCarbamidomethyl [C10]	2.07888e-08	2.115e-05	1	1	1	P61764	0	2281.1	High	High	3.245e-05	1.981e-08	4.31
FALSE	High	AAIAFLHALWQDR		0.00320414	0.000343626	1	1	1	Q5SRE5	0	1511.81	High	High	0.0003041	0.002481	1.4
FALSE	High	AAIAQALAGEVSVVPPSR		2.22174e-07	2.115e-05	1	1	1	Q2TAY7	0	1735.97	High	High	3.245e-05	2.026e-07	3.7
FALSE	High	AAIDWFDGK		0.000340385	2.115e-05	2	2	1	P35637; Q92804	0	1022.49	High	High	3.245e-05	0.0002702	2.39
FALSE	High	AAIISAEGDSK		0.00114466	0.000126367	1	1	3	P35232	0	1061.55	High	High	0.000113	0.0008958	2.33
FALSE	High	AAILETAPK		0.00189946	0.00028779	1	1	1	Q9P2E9	0	913.535	High	High	0.0002369	0.001478	2.52
FALSE	High	AAILQTEVDALR		9.57006e-05	2.115e-05	1	2	1	Q8IUD2	0	1299.73	High	High	3.245e-05	7.781e-05	2.85
FALSE	High	AAISSGIEDPVPTLHLTER		4.00528e-12	2.115e-05	1	1	1	O75175	0	2006.06	High	High	3.245e-05	4.482e-12	5.34
FALSE	High	AALADVLR		0.00482522	0.000484169	1	1	1	Q9HC35	0	828.494	High	High	0.0004573	0.003707	2.16
FALSE	High	AALANLCIGDVITAIDGENTSNMTHLEAQNR	1xCarbamidomethyl [C7]	6.30512e-16	2.115e-05	1	1	2	O00151	0	3312.59	High	High	3.245e-05	6.305e-16	6.48
FALSE	High	AALCAVHVIR	1xCarbamidomethyl [C4]	0.181789	0.00959982	1	1	1	O43747	0	1109.62	High	High	0.007746	0.1236	1.51
FALSE	High	AALDCSTSHLDEFYSDPHAVAGALK	1xCarbamidomethyl [C5]	1.49807e-10	2.115e-05	1	1	2	Q68EM7	0	2675.24	High	High	3.245e-05	1.568e-10	3.31
FALSE	High	AALDEAQGVGLDSTGYYDQEIYGGSDSR		1.60391e-12	2.115e-05	1	1	1	O75533	0	2937.3	High	High	3.245e-05	1.83e-12	5.12
FALSE	High	AALDSGAFQSVWVSTDHDEIENVAK		6.30512e-16	2.115e-05	1	1	1	Q8NFW8	0	2689.27	High	High	3.245e-05	6.305e-16	7.29
FALSE	High	AALEAIDELDLFGAHGGR		0.00248925	0.000318753	1	1	1	P46019	0	1854.93	High	High	0.0002866	0.001937	0.96
FALSE	High	AALEALGSCLNNK	1xCarbamidomethyl [C9]	0.00011033	2.115e-05	1	1	1	P34897	0	1360.69	High	High	3.245e-05	8.934e-05	2.72
FALSE	High	AALEAVGGTVVLE		0.00624199	0.000568684	1	1	1	P52815	0	1228.68	High	High	0.0005422	0.004743	2.8
FALSE	High	AALEEFSR		0.0137636	0.00130572	1	1	1	Q92922	0	922.463	High	High	0.001155	0.01016	2.14
FALSE	High	AALEELVK		0.000268522	2.115e-05	1	1	1	P12081	0	872.509	High	High	3.245e-05	0.0002137	1.82
FALSE	High	AALEEVYPDLTPEETR		5.9286e-06	2.115e-05	1	1	2	Q9H0D6	0	1832.89	High	High	3.245e-05	5.06e-06	3.82
FALSE	High	AALEEVYPDLTPEETRR		8.99916e-09	2.115e-05	1	1	1	Q9H0D6	1	1988.99	High	High	3.245e-05	8.742e-09	4.23
FALSE	High	AALEGTATYR		0.00024543	2.115e-05	1	1	1	Q9NRV9	0	1052.54	High	High	3.245e-05	0.0001962	2.62
FALSE	High	AALEKPMDLEEEK		4.0972e-05	2.115e-05	1	1	1	O14967	0	1502.74	High	High	3.245e-05	3.381e-05	2.4
FALSE	High	AALEMVVEELK	1xOxidation [M5]	0.0692776	0.00387091	1	1	1	H7BZ55	0	1247.66	High	High	0.003246	0.04742	1.63
FALSE	High	AALEQDLAFWYGPR		0.00717467	0.000654029	1	1	2	P09601	0	1636.81	High	High	0.000606	0.005426	1.46
FALSE	High	AALESGISTK		0.0036707	0.000433242	1	1	1	Q14168	0	976.531	High	High	0.0003962	0.002828	1.62
FALSE	High	AALETDENLLLCAPTGAGK	1xCarbamidomethyl [C12]	5.77888e-10	2.115e-05	1	1	1	O75643	0	1943.97	High	High	3.245e-05	5.887e-10	4.85
FALSE	High	AALEYLEDIDLK		5.81429e-06	2.115e-05	1	1	1	Q9BRX8	0	1392.73	High	High	3.245e-05	4.984e-06	3.22
FALSE	High	AALHDPGFPSYCQSLK	1xCarbamidomethyl [C12]	0.000611221	5.71317e-05	1	1	1	Q9UIF9	0	1790.85	High	High	5.945e-05	0.0004831	3.35
FALSE	High	AALHLYSNTLNFQISEVEPK		6.05696e-09	2.115e-05	1	1	2	P41227	0	2274.18	High	High	3.245e-05	5.905e-09	5.28
FALSE	High	AALLELWELRR		0.000973401	0.000126367	1	1	1	Q13813	1	1369.8	High	High	0.000113	0.0007627	2.41
FALSE	High	AALLTER		0.116713	0.00676598	1	1	1	Q9Y5B9	0	773.452	High	High	0.00544	0.07926	1.59
FALSE	High	AALMESQGQQQEER		2.7233e-05	2.115e-05	1	1	1	Q14980	0	1604.73	High	High	3.245e-05	2.262e-05	2.36
FALSE	High	AALMFANAEEEFFYEK		0.000192195	2.115e-05	1	1	1	Q9P287	0	1909.87	High	High	3.245e-05	0.0001545	2.18
FALSE	High	AALQALK		0.00809697	0.000797039	1	2	1	Q9H444	0	714.451	High	High	0.000713	0.006091	1.75
FALSE	High	AALQEEEQASK		0.000260039	2.115e-05	1	1	1	O00139	0	1203.59	High	High	3.245e-05	0.0002074	2.02
FALSE	High	AALQEELQLCK	1xCarbamidomethyl [C10]	0.00118079	0.000126367	1	1	1	P49327	0	1302.67	High	High	0.000113	0.000926	2.59
FALSE	High	AALQELLSK		0.000135669	2.115e-05	1	1	1	P62851	0	972.572	High	High	3.245e-05	0.0001096	2.9
FALSE	High	AALQSQAEALRR		0.0463395	0.00297526	1	1	1	Q8WZA9	1	1313.73	High	High	0.002518	0.03227	0.94
FALSE	High	AALSASEGEEVPQDK		0.000148501	2.115e-05	1	1	2	O95831	0	1530.73	High	High	3.245e-05	0.0001201	2.56
FALSE	High	AALSATVPR		0.169191	0.0090205	1	1	1	P51172	0	885.515	High	High	0.007288	0.115	1.22
FALSE	High	AALSEEELEK		8.68506e-05	2.115e-05	1	1	1	Q04637	0	1118.56	High	High	3.245e-05	7.068e-05	3.03
FALSE	High	AALSEEELEKK		2.94368e-05	2.115e-05	1	1	1	Q04637	1	1246.65	High	High	3.245e-05	2.452e-05	2.97
FALSE	High	AALSEEELERK		6.08331e-05	2.115e-05	1	1	1	O43432	1	1274.66	High	High	3.245e-05	5e-05	2
FALSE	High	AALSLPAK		0.00722037	0.000682572	1	1	2	Q14978	0	770.477	High	High	0.0006273	0.005462	2.41
FALSE	High	AALTLTPSAVNK		0.000279064	2.115e-05	1	1	1	Q9BUE6	0	1185.68	High	High	3.245e-05	0.0002223	1.66
FALSE	High	AALVAGMYPNLVHVDRENLVLTGPK		4.9133e-10	2.115e-05	1	1	1	Q9H6S0	1	2677.45	High	High	3.245e-05	5.013e-10	3.82
FALSE	High	AALVDLEPGTMDSVR		0.00210865	0.00028779	1	1	1	Q9BUF5	0	1573.79	High	High	0.0002369	0.001641	2.85
FALSE	High	AALVGGTTMIIGHVLPDK		0.000247012	2.115e-05	1	1	1	Q9BPU6	0	1793	High	High	3.245e-05	0.000197	1.92
FALSE	High	AAMDAVCAK	1xCarbamidomethyl [C7]	0.0132325	0.00128419	1	1	1	Q86UY6	0	936.428	High	High	0.00114	0.009811	1.47
FALSE	High	AAMDNSEIAGEK		1.20109e-06	2.115e-05	1	1	2	Q16891	0	1235.56	High	High	3.245e-05	1.057e-06	2.75
FALSE	High	AAMFTAGSNFNHVVQNEK		8.91075e-07	2.115e-05	1	1	1	O60725	0	1964.93	High	High	3.245e-05	7.89e-07	3.65
FALSE	High	AAMGLGAR		0.12356	0.00705005	1	1	1	A1L0T0	0	746.398	High	High	0.005701	0.08389	1.64
FALSE	High	AAMIWIVGEYAER		3.66763e-06	2.115e-05	2	2	1	P63010; Q10567	0	1508.76	High	High	3.245e-05	3.178e-06	3.2
FALSE	High	AANAAENDFSVSQAEMSSR		1.56727e-06	2.115e-05	1	1	1	Q8NE71	0	1984.87	High	High	3.245e-05	1.373e-06	3.87
FALSE	High	AANGVVLATEK		2.7233e-05	2.115e-05	1	1	2	P25787	0	1072.6	High	High	3.245e-05	2.26e-05	3.4
FALSE	High	AANGVVLATEKK		0.0345812	0.00227722	1	1	1	P25787	1	1200.69	High	High	0.001923	0.02439	1.3
FALSE	High	AANLNSIIHR		0.000456512	5.71317e-05	1	1	1	P39880	0	1108.62	High	High	5.945e-05	0.0003621	2.58
FALSE	High	AANNGALPPDLSYIVR		0.000160456	2.115e-05	1	1	1	P08574	0	1670.89	High	High	3.245e-05	0.000129	2.74
FALSE	High	AANNIASLLTK		2.50312e-05	2.115e-05	1	1	3	Q9BV44	0	1115.64	High	High	3.245e-05	2.084e-05	1.57
FALSE	High	AANPVDFLSK		0.00868685	0.000816249	1	1	2	Q8IY81	0	1061.56	High	High	0.0007258	0.006515	2.28
FALSE	High	AANSLEAFIFETQDK		1.58775e-06	2.115e-05	1	1	1	Q9Y4L1	0	1683.82	High	High	3.245e-05	1.391e-06	3.47
FALSE	High	AANVLLSEQGDVK		0.000474272	5.71317e-05	1	2	1	Q9P289	0	1343.72	High	High	5.945e-05	0.0003743	2.96
FALSE	High	AANWYER		0.0127231	0.00123087	1	1	1	O75489	0	909.421	High	High	0.00108	0.00944	1.67
FALSE	High	AANYDFYQLLEEK		0.000937565	9.34399e-05	1	1	1	Q8ND04	0	1603.76	High	High	8.784e-05	0.0007357	2.28
FALSE	High	AAPCIYWLPLTDSQIVQK	1xCarbamidomethyl [C4]	2.91345e-08	2.115e-05	1	1	1	Q9UKV3	0	2103.09	High	High	3.245e-05	2.757e-08	4.38
FALSE	High	AAPDEDREPESAR		0.0365598	0.00235146	1	1	1	Q99856	1	1442.65	High	High	0.001978	0.02581	1.5
FALSE	High	AAPDILIATPGR		3.20258e-05	2.115e-05	1	1	2	Q96GQ7	0	1194.68	High	High	3.245e-05	2.663e-05	2.7
FALSE	High	AAPEASSPPASPLQHLLPGK		7.26409e-09	2.115e-05	1	1	1	Q96TA1	0	1968.05	High	High	3.245e-05	7.046e-09	2.66
FALSE	High	AAPEEPQQRPPEAVAAAPAGTTSSR		1.11139e-10	2.115e-05	1	1	2	Q96JP5	0	2489.24	High	High	3.245e-05	1.166e-10	4.05
FALSE	High	AAPEMVSLLK		0.00473568	0.000484169	1	1	1	Q92947	0	1058.59	High	High	0.0004573	0.003627	2.02
FALSE	High	AAPFSLEYR		0.0036707	0.000433242	1	1	1	Q15181	0	1053.54	High	High	0.0003962	0.002838	2.06
FALSE	High	AAPGAEFAPNK		0.000155363	2.115e-05	1	1	1	Q15233	0	1072.54	High	High	3.245e-05	0.0001253	2.36
FALSE	High	AAPGAEFAPNKR		2.75242e-07	2.115e-05	1	1	2	Q15233	1	1228.64	High	High	3.245e-05	2.499e-07	3.15
FALSE	High	AAPRPAPVAQPPAAAPPSAVGSSAAAPR		6.30512e-16	2.115e-05	1	2	1	Q9Y6H1	0	2533.36	High	High	3.245e-05	6.305e-16	5.02
FALSE	High	AAPSAEFSVDR		0.00456174	0.000484169	1	1	1	Q9HCB6	0	1149.55	High	High	0.0004573	0.003495	0.97
FALSE	High	AAPTAASDQPDSAATTEK		3.20034e-06	2.115e-05	1	1	1	Q9BRP8	0	1731.8	High	High	3.245e-05	2.775e-06	3.13
FALSE	High	AAPTPTPAPVPVPVPLPAPAPAPHGEAR		6.30512e-16	2.115e-05	1	1	1	Q96T58	0	2675.47	High	High	3.245e-05	6.305e-16	6.15
FALSE	High	AAQAPSSFQLLYDLK		0.0203904	0.00143987	1	1	1	P11586	0	1651.87	High	High	0.00131	0.01483	1.6
FALSE	High	AAQDFFSTCR	1xCarbamidomethyl [C9]	5.73882e-05	2.115e-05	1	1	1	P06132	0	1202.53	High	High	3.245e-05	4.719e-05	3.07
FALSE	High	AAQDLCEEALR	1xCarbamidomethyl [C6]	2.33076e-05	2.115e-05	1	1	3	O94906	0	1275.6	High	High	3.245e-05	1.943e-05	1.52
FALSE	High	AAQDRDQIYR		0.00152188	0.000260728	1	1	2	P62995	1	1235.61	High	High	0.0002172	0.001191	2.52
FALSE	High	AAQEQVLNASR		0.00436716	0.000484169	1	1	1	Q99543	0	1186.62	High	High	0.0004573	0.003347	1.68
FALSE	High	AAQHDLPASEGEVWSMPVPVER		2.02876e-07	2.115e-05	1	1	1	O75449	0	2405.16	High	High	3.245e-05	1.857e-07	3.19
FALSE	High	AAQLGFK		0.0397472	0.00268602	1	1	2	P09622	0	734.42	High	High	0.002268	0.02791	2.16
FALSE	High	AAQLVDKDSTFLSTLEHHLSR		4.61894e-08	2.115e-05	1	1	1	Q969V3	1	2368.23	High	High	3.245e-05	4.341e-08	2.56
FALSE	High	AAQPPAQPCQLCGR	2xCarbamidomethyl [C9; C12]	9.72809e-09	2.115e-05	1	1	2	Q96B54	0	1553.73	High	High	3.245e-05	9.391e-09	3.97
FALSE	High	AAQSALAAIFNLHLDQTPSR		1.30514e-11	2.115e-05	1	1	1	P78563	0	2124.12	High	High	3.245e-05	1.435e-11	4.56
FALSE	High	AAQTAEDAMQIMEQMTK		7.47838e-07	2.115e-05	1	1	2	P30622	0	1896.85	High	High	3.245e-05	6.65e-07	3.02
FALSE	High	AAQVMGPPDR		0.00269645	0.000343626	1	1	1	Q96I24	0	1041.51	High	High	0.0003041	0.002095	2.73
FALSE	High	AAQYGLQLVESQNELQNQLDK		6.46312e-09	2.115e-05	1	1	1	Q96EA4	0	2389.2	High	High	3.245e-05	6.294e-09	4.49
FALSE	High	AASAAFQENVGR		4.34178e-06	2.115e-05	1	1	1	Q9BTW9	0	1220.6	High	High	3.245e-05	3.743e-06	3.67
FALSE	High	AASAFFTYVSLSQEGR		5.5122e-07	2.115e-05	1	1	1	O00154	0	1733.85	High	High	3.245e-05	4.938e-07	3.52
FALSE	High	AASAYAVGDVK		1.21045e-05	2.115e-05	1	1	1	P13861	0	1051.54	High	High	3.245e-05	1.022e-05	3.31
FALSE	High	AASDIAMTELPPTHPIR		3.52756e-06	2.115e-05	1	1	2	P62258	0	1819.94	High	High	3.245e-05	3.054e-06	3.39
FALSE	High	AASDIAMTELPPTHPIR	1xOxidation [M7]	8.17708e-08	2.115e-05	1	1	4	P62258	0	1835.93	High	High	3.245e-05	7.573e-08	3.06
FALSE	High	AASDLMSYCEQHAR	1xCarbamidomethyl [C9]	5.09125e-08	2.115e-05	1	1	2	O60262	0	1638.7	High	High	3.245e-05	4.766e-08	3.32
FALSE	High	AASIFGGAKPVDTAAR		6.63312e-09	2.115e-05	1	1	1	P23588	0	1531.82	High	High	3.245e-05	6.481e-09	3.57
FALSE	High	AASITSEVFNK		0.000462359	5.71317e-05	1	1	2	Q9Y5B9	0	1166.61	High	High	5.945e-05	0.0003666	2.5
FALSE	High	AASLELSEVKK		0.0011662	0.000126367	1	1	1	Q08378	1	1174.67	High	High	0.000113	0.0009113	1.94
FALSE	High	AASLHWTSER		0.000166787	2.115e-05	1	1	1	O14521	0	1157.57	High	High	3.245e-05	0.0001343	2.03
FALSE	High	AASLNYLNQPSAAPLQVSR		1.39015e-08	2.115e-05	1	1	2	Q9NSK0	0	2000.06	High	High	3.245e-05	1.334e-08	3.93
FALSE	High	AASNMALGK		0.000801559	5.71317e-05	1	1	1	P53041	0	862.445	High	High	5.945e-05	0.0006297	1.13
FALSE	High	AASQPTSLAPEK		0.00074329	5.71317e-05	1	1	1	Q96N66	0	1199.63	High	High	5.945e-05	0.0005844	1.51
FALSE	High	AASSAAQGAFQGN		0.0503847	0.00309422	1	1	1	O15127	0	1179.54	High	High	0.002644	0.03484	1.62
FALSE	High	AASVFVLYATSCANNFAMK	1xCarbamidomethyl [C12]	1.35241e-09	2.115e-05	1	1	1	Q9NRF9	0	2064.99	High	High	3.245e-05	1.355e-09	3.1
FALSE	High	AASVHTVGEDTEETPHR		4.94353e-06	2.115e-05	1	1	1	Q99575	0	1835.85	High	High	3.245e-05	4.26e-06	3.04
FALSE	High	AATAAADFTAK		4.60292e-06	2.115e-05	1	1	3	Q9Y3F4	0	1037.53	High	High	3.245e-05	3.949e-06	2.63
FALSE	High	AATCEGSESSGFGK	1xCarbamidomethyl [C4]	5.69402e-07	2.115e-05	1	1	1	Q9UPN4	0	1387.58	High	High	3.245e-05	5.097e-07	3.34
FALSE	High	AATDAQDANQCCTSCEDNAPATSYCVECSEPLCETCVEAHQR	7xCarbamidomethyl [C11; C12; C15; C25; C28; C33; C36]	6.30512e-16	2.115e-05	1	1	1	Q13263	0	4865.88	High	High	3.245e-05	6.305e-16	7.04
FALSE	High	AATECMCNLAMSK	2xCarbamidomethyl [C5; C7]	2.1789e-07	2.115e-05	1	1	1	Q9H3U1	0	1486.62	High	High	3.245e-05	1.982e-07	3.26
FALSE	High	AATEELLANK		0.000100133	2.115e-05	1	1	1	P82094	0	1059.57	High	High	3.245e-05	8.127e-05	2.71
FALSE	High	AATENIPVVR		1.68517e-05	2.115e-05	1	1	1	Q6P1J9	0	1069.6	High	High	3.245e-05	1.417e-05	3.08
FALSE	High	AATGEEVSAEDLGGADLHCR	1xCarbamidomethyl [C19]	4.28158e-15	2.115e-05	1	1	1	Q9HCC0	0	2057.92	High	High	3.245e-05	5.472e-15	6.7
FALSE	High	AATGTSPTFNGATVTVYHQPAPIAQLSPAVSQKPPFQSGMHYVQDK		2.33286e-09	2.115e-05	1	1	1	Q7Z7F0	0	4825.4	High	High	3.245e-05	2.319e-09	2.87
FALSE	High	AATIIEER		0.00378611	0.000433242	1	1	2	Q02952	0	902.494	High	High	0.0003962	0.002915	2.34
FALSE	High	AATIVATSEGSLWGLDR		2.37073e-07	2.115e-05	1	1	1	P13861	0	1746.9	High	High	3.245e-05	2.162e-07	3.19
FALSE	High	AATLAQELEK		0.000138323	2.115e-05	1	1	3	Q14683	0	1073.58	High	High	3.245e-05	0.0001117	2.31
FALSE	High	AATLMMLGR		0.0051689	0.000484169	1	1	1	Q99615	0	963.511	High	High	0.0004573	0.00395	1.22
FALSE	High	AATMEIPIHGNGEAR		6.19531e-07	2.115e-05	1	1	1	P53365	0	1566.77	High	High	3.245e-05	5.551e-07	2.8
FALSE	High	AATMTAAGHHAEVVVDPEDER		2.58562e-05	2.115e-05	1	1	1	Q13895	0	2206.02	High	High	3.245e-05	2.147e-05	4.47
FALSE	High	AATQFWR		0.0678688	0.00382378	1	1	1	P13667	0	879.447	High	High	0.003194	0.04634	2.1
FALSE	High	AATSPALFNR		0.000329666	2.115e-05	1	1	1	Q14204	0	1047.56	High	High	3.245e-05	0.0002625	2.5
FALSE	High	AATTLDEPIWR		0.138289	0.00771092	1	1	1	Q9H987	0	1272.66	High	High	0.006256	0.09383	1.19
FALSE	High	AAVATFLQSVQVPEFTPK		1.99635e-09	2.115e-05	1	1	2	P22314	0	1933.04	High	High	3.245e-05	1.994e-09	4.76
FALSE	High	AAVAVVPLVSEDK		6.12284e-05	2.115e-05	1	1	1	O75152	0	1297.74	High	High	3.245e-05	5.015e-05	3.06
FALSE	High	AAVDAGFVPNDMQVGQTGK		2.17551e-08	2.115e-05	1	1	1	P13804	0	1904.92	High	High	3.245e-05	2.069e-08	4
FALSE	High	AAVEALQSQALHATSQQPLRK		4.01154e-11	2.115e-05	1	1	1	Q92599	1	2247.22	High	High	3.245e-05	4.3e-11	5.31
FALSE	High	AAVEEGIVLGGGCALLR	1xCarbamidomethyl [C13]	2.56276e-07	2.115e-05	1	1	4	P10809	0	1684.91	High	High	3.245e-05	2.321e-07	4.2
FALSE	High	AAVELEEPEDAR		0.000733988	5.71317e-05	1	1	1	O94906	0	1328.63	High	High	5.945e-05	0.0005775	1.16
FALSE	High	AAVETLGVPCFLGGMAR	1xCarbamidomethyl [C10]	0.00127208	0.000126367	1	1	2	A1L0T0	0	1748.88	High	High	0.000113	0.000993	2.01
FALSE	High	AAVEWFDGK		0.000659375	5.71317e-05	1	1	1	Q01844	0	1022.49	High	High	5.945e-05	0.0005185	2.63
FALSE	High	AAVFEEIDTYER		3.43717e-06	2.115e-05	1	1	1	Q96F86	0	1442.68	High	High	3.245e-05	2.977e-06	3.23
FALSE	High	AAVGQESPGGLEAGNAK		1.09819e-05	2.115e-05	1	1	1	Q29RF7	0	1555.77	High	High	3.245e-05	9.31e-06	3.15
FALSE	High	AAVGRPLDKHEGALETLLR		7.24142e-11	2.115e-05	1	1	1	Q8WUM4	1	2046.15	High	High	3.245e-05	7.692e-11	4.55
FALSE	High	AAVHTYGIASVPNQPLKK		0.0441308	0.0029084	1	1	2	Q9UHI6	1	1894.05	High	High	0.00245	0.03073	2.55
FALSE	High	AAVIGDVIR		0.000667753	5.71317e-05	1	1	1	Q9NR30	0	913.547	High	High	5.945e-05	0.0005258	2.14
FALSE	High	AAVIGLTK		0.00395399	0.000433242	1	1	2	Q9BUT1	0	772.493	High	High	0.0003962	0.003038	1.86
FALSE	High	AAVKDVEEEKFPTQLSR		2.30997e-07	2.115e-05	1	1	1	Q2TAY7	2	1947.02	High	High	3.245e-05	2.098e-07	4.27
FALSE	High	AAVLFATDIAAR		0.000220016	2.115e-05	1	1	1	Q13206	0	1218.68	High	High	3.245e-05	0.0001758	2.15
FALSE	High	AAVLLEQER		0.00100428	0.000126367	1	1	2	Q13435	0	1028.57	High	High	0.000113	0.0007858	1.48
FALSE	High	AAVLYVMDLSEQCGHGLR	1xCarbamidomethyl [C13]	4.66469e-10	2.115e-05	1	1	1	Q9BZE4	0	2018.98	High	High	3.245e-05	4.792e-10	5.45
FALSE	High	AAVMHDILDMMPEGIK	1xOxidation [M10]	0.125917	0.00716922	1	1	1	Q6P2Q9	0	1786.85	High	High	0.005772	0.0853	1.64
FALSE	High	AAVPSGASTGIYEALELR		1.24298e-09	2.115e-05	3	3	6	P13929; P09104; P06733	0	1804.94	High	High	3.245e-05	1.248e-09	4.99
FALSE	High	AAVPSGASTGIYEALELRDNDK		6.34993e-12	2.115e-05	1	1	1	P06733	1	2277.14	High	High	3.245e-05	7.057e-12	4.41
FALSE	High	AAVVHHFESFPAGSTLIFYK		2.39796e-08	2.115e-05	1	1	1	Q8NFQ8	0	2221.14	High	High	3.245e-05	2.275e-08	4.24
FALSE	High	AAVVPLGTWR		0.110194	0.00635717	1	1	1	Q15125	0	1069.62	High	High	0.005142	0.07475	1.45
FALSE	High	AAVVTSPPPTTAPHK		1.90127e-07	2.115e-05	1	1	1	P35611	0	1473.81	High	High	3.245e-05	1.734e-07	3.2
FALSE	High	AAVWEITGAEFSK		1.2388e-07	2.115e-05	1	1	1	P49916	0	1408.71	High	High	3.245e-05	1.144e-07	2.86
FALSE	High	AAWEAYLSR		0.000184907	2.115e-05	1	1	1	P11172	0	1066.53	High	High	3.245e-05	0.0001488	2.35
FALSE	High	AAWEVDSGR		0.000702317	5.71317e-05	1	1	1	P11310	0	990.464	High	High	5.945e-05	0.0005512	1.9
FALSE	High	AAWEVDSGRR		0.000152385	2.115e-05	1	1	1	P11310	1	1146.57	High	High	3.245e-05	0.0001225	2.51
FALSE	High	AAWGEETDYTPVWCMR	1xCarbamidomethyl [C14]	2.5689e-05	2.115e-05	1	1	1	P06132	0	1971.84	High	High	3.245e-05	2.144e-05	2
FALSE	High	AAYEAELGDAR		7.14622e-07	2.115e-05	1	1	1	P02545	0	1165.55	High	High	3.245e-05	6.367e-07	2.41
FALSE	High	AAYEAELGDARK		6.96948e-05	2.115e-05	1	1	1	P02545	1	1293.64	High	High	3.245e-05	5.712e-05	2.84
FALSE	High	AAYLNMSEDPSHPSMALNTR		4.17837e-14	2.115e-05	1	1	1	Q14839	0	2205.01	High	High	3.245e-05	5.102e-14	3.89
FALSE	High	AAYLSDPR		0.00155988	0.000260728	1	1	1	P78527	0	892.452	High	High	0.0002172	0.001218	1.82
FALSE	High	AAYNVTLLNFMDPQK		0.00338722	0.000406409	1	1	1	Q9C0B1	0	1724.87	High	High	0.0003773	0.002618	2.13
FALSE	High	AAYPDLENPPLLVTPSQQAK		4.68657e-07	2.115e-05	1	1	2	P54136	0	2152.13	High	High	3.245e-05	4.215e-07	3.71
FALSE	High	AAYQVAALPK		5.00883e-05	2.115e-05	1	1	1	P52758	0	1031.59	High	High	3.245e-05	4.108e-05	1.55
FALSE	High	AAYWEEEPAEVR		1.83345e-05	2.115e-05	1	1	1	Q9Y6Y8	0	1449.66	High	High	3.245e-05	1.538e-05	2.46
FALSE	High	ACAAGTPAVIR	1xCarbamidomethyl [C2]	0.00210865	0.00028779	1	1	1	P51610	0	1086.57	High	High	0.0002369	0.001639	2.45
FALSE	High	ACADATLSQITNNIDPVGR	1xCarbamidomethyl [C2]	2.00935e-09	2.115e-05	1	1	1	P62873	0	2015.98	High	High	3.245e-05	2e-09	4.93
FALSE	High	ACAEDDDEEDEEEEEEEPDPDPEMEHV	1xCarbamidomethyl [C2]	5.68655e-12	2.115e-05	1	1	1	O95983	0	3218.12	High	High	3.245e-05	6.346e-12	3.64
FALSE	High	ACAELHQNVNVK	1xCarbamidomethyl [C2]	9.0982e-06	2.115e-05	1	1	1	Q96QK1	0	1382.68	High	High	3.245e-05	7.731e-06	3.06
FALSE	High	ACALSIEESCRPGDKVPPIKPNAGEESVMNLDK	2xCarbamidomethyl [C2; C10]	1.15164e-08	2.115e-05	1	1	1	P31040	1	3611.75	High	High	3.245e-05	1.107e-08	2.23
FALSE	High	ACCPLEGVRPSPQQTEYR	2xCarbamidomethyl [C2; C3]	3.73974e-06	2.115e-05	1	1	1	Q8IZ69	0	2148	High	High	3.245e-05	3.224e-06	2.94
FALSE	High	ACDFLLSR	1xCarbamidomethyl [C2]	0.00896974	0.000816249	1	1	1	P48449	0	981.482	High	High	0.0007258	0.006718	1.7
FALSE	High	ACDGNVDHAATHITNR	1xCarbamidomethyl [C2]	1.25725e-10	2.115e-05	1	1	2	Q9Y5A7	0	1751.79	High	High	3.245e-05	1.32e-10	4.62
FALSE	High	ACDILAIDK	1xCarbamidomethyl [C2]	0.00107558	0.000126367	1	1	1	O00273	0	1018.52	High	High	0.000113	0.0008447	2.13
FALSE	High	ACDLGHIWACANASR	2xCarbamidomethyl [C2; C10]	2.14075e-10	2.115e-05	1	1	1	Q96BR5	0	1701.76	High	High	3.245e-05	2.227e-10	5.02
FALSE	High	ACEAITVGK	1xCarbamidomethyl [C2]	0.000396799	2.115e-05	1	1	1	P36915	0	948.482	High	High	3.245e-05	0.0003157	2.61
FALSE	High	ACEFAGFQCQIQFGPHNEQK	2xCarbamidomethyl [C2; C9]	5.60444e-13	2.115e-05	1	1	2	Q9Y490	0	2396.05	High	High	3.245e-05	6.541e-13	4.73
FALSE	High	ACELFLR	1xCarbamidomethyl [C2]	0.012558	0.00117563	1	1	1	Q8IYI6	0	908.466	High	High	0.001059	0.009327	1.96
FALSE	High	ACELWEQILQDHPTDMLALK	1xCarbamidomethyl [C2]	1.53267e-12	2.115e-05	1	1	1	Q5R3I4	0	2411.17	High	High	3.245e-05	1.747e-12	4.73
FALSE	High	ACEPIIQNFCHDVADNQIDSGDLMECLIQNK	3xCarbamidomethyl [C2; C10; C26]	3.4544e-07	2.115e-05	1	1	1	Q92896	0	3647.62	High	High	3.245e-05	3.123e-07	1.45
FALSE	High	ACFLMAHNGWVMGDDPLR	1xCarbamidomethyl [C2]	3.12058e-05	2.115e-05	1	1	1	P35573	0	2089.94	High	High	3.245e-05	2.586e-05	2.26
FALSE	High	ACFQVGTSEEMK	1xCarbamidomethyl [C2]	8.41663e-06	2.115e-05	1	1	1	P35658	0	1386.6	High	High	3.245e-05	7.17e-06	2.87
FALSE	High	ACFSANGEEVLATSTHSK	1xCarbamidomethyl [C2]	9.57266e-11	2.115e-05	1	1	1	Q9Y5J1	0	1908.88	High	High	3.245e-05	1.013e-10	3.84
FALSE	High	ACFTQWLCHLHNEVNR	2xCarbamidomethyl [C2; C8]	7.7861e-06	2.115e-05	1	1	1	P55789	0	2084.95	High	High	3.245e-05	6.624e-06	2.58
FALSE	High	ACGDSTLTQITAGLDPVGR	1xCarbamidomethyl [C2]	7.76332e-08	2.115e-05	1	1	1	P62879	0	1931.95	High	High	3.245e-05	7.212e-08	4.36
FALSE	High	ACGLNFADLMAR	1xCarbamidomethyl [C2]	1.20109e-06	2.115e-05	1	1	3	Q99536	0	1338.63	High	High	3.245e-05	1.063e-06	2.94
FALSE	High	ACGNFGIPCELR	2xCarbamidomethyl [C2; C9]	7.72505e-07	2.115e-05	1	1	4	P22234	0	1393.64	High	High	3.245e-05	6.866e-07	3.45
FALSE	High	ACGNMFGLMHGTCPETSGGLLICLPR	3xCarbamidomethyl [C2; C13; C23]	1.32841e-08	2.115e-05	1	1	1	P49903	0	2849.3	High	High	3.245e-05	1.275e-08	3.91
FALSE	High	ACGQIFCGK	2xCarbamidomethyl [C2; C7]	0.000389275	2.115e-05	1	1	1	O14964	0	1040.47	High	High	3.245e-05	0.000309	2.71
FALSE	High	ACGSEIMQK	1xCarbamidomethyl [C2]	0.000511846	5.71317e-05	1	1	1	P15924	0	1023.46	High	High	5.945e-05	0.0004041	2.25
FALSE	High	ACGVSRPVIACSVTIK	2xCarbamidomethyl [C2; C11]	3.32847e-10	2.115e-05	1	1	1	P55769	0	1717.91	High	High	3.245e-05	3.436e-10	3.42
FALSE	High	ACIPVGLLGK	1xCarbamidomethyl [C2]	0.00176433	0.000260728	1	1	2	Q96GQ7	0	1027.6	High	High	0.0002172	0.001377	2.28
FALSE	High	ACLEGSINEHSAHCPHTPEFSVTGGTEEK	2xCarbamidomethyl [C2; C14]	4.37838e-09	2.115e-05	1	1	2	Q86UA6	0	3181.39	High	High	3.245e-05	4.296e-09	3.32
FALSE	High	ACLISLGYDVENDRQGEAEFNR	1xCarbamidomethyl [C2]	5.13238e-07	2.115e-05	1	1	2	O43707	1	2556.18	High	High	3.245e-05	4.595e-07	4.11
FALSE	High	ACMLTTATAHDGDVNVISWSR	1xCarbamidomethyl [C2]	2.90959e-13	2.115e-05	1	1	2	Q9BQ67	0	2305.07	High	High	3.245e-05	3.43e-13	5.87
FALSE	High	ACNQLGQFLQHR	1xCarbamidomethyl [C2]	4.80984e-07	2.115e-05	2	2	1	O95782; O94973	0	1471.72	High	High	3.245e-05	4.329e-07	3.75
FALSE	High	ACPPGTAACLVR	2xCarbamidomethyl [C2; C9]	0.0258749	0.0019114	1	1	1	P11717	0	1272.62	High	High	0.001657	0.01851	0.89
FALSE	High	ACPRPEGLNFQDLK	1xCarbamidomethyl [C2]	1.24879e-06	2.115e-05	1	1	3	P15927	0	1644.82	High	High	3.245e-05	1.103e-06	3.39
FALSE	High	ACQALGAMLSK	1xCarbamidomethyl [C2]	3.04069e-05	2.115e-05	1	1	1	Q8IXH7	0	1149.58	High	High	3.245e-05	2.519e-05	3.17
FALSE	High	ACQLSVVVDDKK	1xCarbamidomethyl [C2]	2.3437e-06	2.115e-05	1	1	1	P26358	1	1361.71	High	High	3.245e-05	2.043e-06	2.34
FALSE	High	ACQSCPSEPNTAALQAALAR	2xCarbamidomethyl [C2; C5]	9.83495e-06	2.115e-05	1	1	1	Q8TEX9	0	2115.99	High	High	3.245e-05	8.338e-06	3.43
FALSE	High	ACQSIYPLHDVFVR	1xCarbamidomethyl [C2]	2.36704e-08	2.115e-05	1	1	1	P61247	0	1704.85	High	High	3.245e-05	2.247e-08	3.02
FALSE	High	ACQSIYPLHDVFVRK	1xCarbamidomethyl [C2]	1.80981e-05	2.115e-05	1	1	1	P61247	1	1832.95	High	High	3.245e-05	1.518e-05	3.57
FALSE	High	ACSLLGK	1xCarbamidomethyl [C2]	0.0239998	0.00181019	1	1	1	Q6PI48	0	748.402	High	High	0.001584	0.01726	2.04
FALSE	High	ACTAQSLGNLLDMMYR	1xCarbamidomethyl [C2]	0.00956498	0.000816249	1	1	1	Q16854	0	1843.85	High	High	0.0007258	0.007164	0.91
FALSE	High	ACTILLR	1xCarbamidomethyl [C2]	0.0726667	0.00424736	1	1	1	P49368	0	846.487	High	High	0.003506	0.04965	2.05
FALSE	High	ACTQLVDNLVEHILK	1xCarbamidomethyl [C2]	5.3441e-05	2.115e-05	1	1	1	Q6KC79	0	1752.93	High	High	3.245e-05	4.379e-05	1.66
FALSE	High	ACVLQNPQTIMHIQDPASQR	1xCarbamidomethyl [C2]	5.89025e-06	2.115e-05	1	1	1	O95544	0	2307.13	High	High	3.245e-05	5.036e-06	2.13
FALSE	High	ACVMMQGR	1xCarbamidomethyl [C2]	0.00385714	0.000433242	1	1	2	P00491	0	952.416	High	High	0.0003962	0.002976	2.56
FALSE	High	ACVNGIAWAPHSSCHICTAADDHQALIWDIQQMPR	3xCarbamidomethyl [C2; C14; C17]	5.05832e-08	2.115e-05	1	1	1	P61962	0	4029.84	High	High	3.245e-05	4.738e-08	4.32
FALSE	High	ACVQVLDPK	1xCarbamidomethyl [C2]	0.000273743	2.115e-05	1	1	1	Q9BWS9	0	1029.54	High	High	3.245e-05	0.0002186	1.89
FALSE	High	ACVVHGSDLK	1xCarbamidomethyl [C2]	0.000319279	2.115e-05	1	2	1	P05023	0	1085.54	High	High	3.245e-05	0.0002546	2.16
FALSE	High	ACYGVLR	1xCarbamidomethyl [C2]	0.0993706	0.0058826	1	1	2	P23396	0	838.424	High	High	0.004782	0.06752	1.4
FALSE	High	ACYLSINPQKDETLETEK	1xCarbamidomethyl [C2]	6.30512e-16	2.115e-05	1	1	2	P61163	1	2139.03	High	High	3.245e-05	6.305e-16	4.32
FALSE	High	ADAADQAALAAR		1.37816e-05	2.115e-05	1	1	1	Q9HDC5	0	1143.58	High	High	3.245e-05	1.159e-05	2.76
FALSE	High	ADAASSLTVDVTPPTAK		1.87961e-06	2.115e-05	1	1	1	Q9H8Y8	0	1643.85	High	High	3.245e-05	1.644e-06	3.37
FALSE	High	ADAEAECNILR	1xCarbamidomethyl [C7]	0.000189735	2.115e-05	1	1	1	Q96ES7	0	1261.58	High	High	3.245e-05	0.0001526	2.51
FALSE	High	ADAEGESDLENSR		7.03213e-09	2.115e-05	1	1	1	Q9Y490	0	1392.59	High	High	3.245e-05	6.858e-09	3.57
FALSE	High	ADAHEEDELR		0.000139219	2.115e-05	1	1	1	Q567U6	0	1184.52	High	High	3.245e-05	0.0001126	1.92
FALSE	High	ADALQLSVEEFVER		1.99267e-06	2.115e-05	1	1	1	Q6NYC1	0	1605.81	High	High	3.245e-05	1.738e-06	4.03
FALSE	High	ADALYPVVSAASICAK	1xCarbamidomethyl [C14]	1.05161e-08	2.115e-05	1	1	2	O75792	0	1635.84	High	High	3.245e-05	1.013e-08	3.07
FALSE	High	ADAPVALVVHMAPASVLVDSR		3.98559e-11	2.115e-05	1	1	1	Q9BQ52	0	2118.14	High	High	3.245e-05	4.283e-11	4.98
FALSE	High	ADATNVNNWHWTER		4.81856e-10	2.115e-05	1	1	2	O95433	0	1713.77	High	High	3.245e-05	4.923e-10	4.63
FALSE	High	ADATSSQDSELER		1.33048e-07	2.115e-05	1	1	1	Q99504	0	1408.62	High	High	3.245e-05	1.228e-07	2.98
FALSE	High	ADAVQDSEMVELVELEIR		1.43601e-08	2.115e-05	1	1	1	P49411	0	2046.01	High	High	3.245e-05	1.376e-08	3.92
FALSE	High	ADAVWNK		0.0547765	0.00321208	1	1	2	P42704	0	803.405	High	High	0.002766	0.0379	2.24
FALSE	High	ADCPPGNPAPTSNHGPDATEAEEDFVDPWTVQTSSAK	1xCarbamidomethyl [C3]	3.41068e-11	2.115e-05	1	1	2	P23381	0	3895.7	High	High	3.245e-05	3.677e-11	2.85
FALSE	High	ADCPTMEAQTTLTTNDIVISK	1xCarbamidomethyl [C3]	4.01648e-06	2.115e-05	1	1	1	Q13123	0	2309.1	High	High	3.245e-05	3.469e-06	4.3
FALSE	High	ADDADEFGYSR		1.71635e-06	2.115e-05	1	1	1	Q7KZF4	0	1245.5	High	High	3.245e-05	1.506e-06	3.43
FALSE	High	ADDGRPFPQVIK		0.00106226	0.000126367	1	1	1	P04075	0	1342.71	High	High	0.000113	0.0008307	2.65
FALSE	High	ADDLEPIMELGR		7.48877e-06	2.115e-05	1	1	1	P52564	0	1358.66	High	High	3.245e-05	6.37e-06	2.56
FALSE	High	ADDLLPLGDQTQDGDFGSR		8.58208e-06	2.115e-05	1	1	2	O43290	0	2019.93	High	High	3.245e-05	7.294e-06	1.82
FALSE	High	ADDPTMGEGPDK		0.000295648	2.115e-05	1	1	1	P61764	0	1232.51	High	High	3.245e-05	0.0002359	2.85
FALSE	High	ADDTSAATIEK		0.000118459	2.115e-05	1	1	1	Q9Y2W2	0	1121.53	High	High	3.245e-05	9.574e-05	3.14
FALSE	High	ADEASELACPTPK	1xCarbamidomethyl [C9]	1.06313e-05	2.115e-05	1	1	1	P49327	0	1388.64	High	High	3.245e-05	9.021e-06	3.1
FALSE	High	ADEDPALFQSVK		1.27138e-07	2.115e-05	1	1	1	P48739	0	1319.65	High	High	3.245e-05	1.17e-07	3.55
FALSE	High	ADEDPIMGFHQMFLLK	1xOxidation [M12]	2.65129e-06	2.115e-05	1	1	1	P61970	0	1907.9	High	High	3.245e-05	2.305e-06	2.18
FALSE	High	ADEDPIMGFHQMFLLK		1.14805e-10	2.115e-05	1	1	1	P61970	0	1891.91	High	High	3.245e-05	1.21e-10	3.65
FALSE	High	ADEEPTPADGR		0.00228401	0.00028779	1	1	1	Q96AT1	0	1157.51	High	High	0.0002369	0.001772	2.52
FALSE	High	ADEGISFR		0.000973401	0.000126367	1	1	2	Q06830	0	894.432	High	High	0.000113	0.0007637	2.61
FALSE	High	ADEHVIDQGDDGDNFYVIER		5.91237e-12	2.115e-05	1	1	1	P13861	0	2307.02	High	High	3.245e-05	6.572e-12	5.81
FALSE	High	ADEPIADYAAMDDVMQVCMPEEGFK	1xCarbamidomethyl [C18]	3.85738e-07	2.115e-05	1	1	1	Q86UV5	0	2832.19	High	High	3.245e-05	3.487e-07	3.47
FALSE	High	ADEVVWVR		0.00114466	0.000126367	1	1	2	P14868	0	973.51	High	High	0.000113	0.0008981	2.81
FALSE	High	ADEWLMK		0.00604819	0.000509954	2	2	1	P35580; P35579	0	892.423	High	High	0.0004981	0.004616	2.37
FALSE	High	ADFAQACQDAGVR	1xCarbamidomethyl [C7]	2.12629e-06	2.115e-05	1	1	1	P11498	0	1408.63	High	High	3.245e-05	1.852e-06	2.26
FALSE	High	ADFCIIHYAGK	1xCarbamidomethyl [C4]	5.69402e-07	2.115e-05	2	2	1	P35580; P35579	0	1294.62	High	High	3.245e-05	5.111e-07	2.93
FALSE	High	ADFDNTVAIHPTSSEELVTLR		6.29899e-13	2.115e-05	1	1	1	P00390	0	2315.15	High	High	3.245e-05	7.298e-13	5.28
FALSE	High	ADFFEDENGQR		1.49944e-05	2.115e-05	1	1	1	O95573	0	1327.55	High	High	3.245e-05	1.26e-05	3.03
FALSE	High	ADFHVGAHVNTFWR		7.22837e-08	2.115e-05	1	1	1	Q10570	0	1656.8	High	High	3.245e-05	6.717e-08	4.3
FALSE	High	ADFPAGIPECGTDALR	1xCarbamidomethyl [C10]	0.0002634	2.115e-05	1	1	1	P26640	0	1689.79	High	High	3.245e-05	0.0002096	2.91
FALSE	High	ADFQGISPER		0.000145654	2.115e-05	1	1	1	P61803	0	1119.54	High	High	3.245e-05	0.0001178	1.96
FALSE	High	ADFSPFGNSQGPSR		1.2585e-05	2.115e-05	1	1	1	Q9H2M9	0	1466.67	High	High	3.245e-05	1.065e-05	1.65
FALSE	High	ADGATSDDLDLHDDR		7.72702e-11	2.115e-05	1	1	1	Q07157	0	1615.68	High	High	3.245e-05	8.175e-11	3.98
FALSE	High	ADGETILK		0.139149	0.00771092	1	1	1	P52788	0	846.457	High	High	0.006256	0.09432	1.54
FALSE	High	ADGIVPETWIDGPKDTSVEDALER		2.62607e-08	2.115e-05	1	1	1	Q96A35	1	2613.27	High	High	3.245e-05	2.492e-08	3.73
FALSE	High	ADGPPGPHDGGDRPSAEAR		0.00171087	0.000260728	1	1	1	Q4KMP7	0	1858.84	High	High	0.0002172	0.001331	1.57
FALSE	High	ADGVPVYLK		0.00825356	0.000816249	1	1	1	O14548	0	961.535	High	High	0.000713	0.006201	1.93
FALSE	High	ADGVVEGIDVNGPK		4.68657e-07	2.115e-05	1	1	1	O94888	0	1369.7	High	High	3.245e-05	4.206e-07	3.2
FALSE	High	ADGYEPPVQESV		0.00504107	0.000484169	1	1	3	P61247	0	1290.58	High	High	0.0004573	0.003861	2.21
FALSE	High	ADGYVLEGK		0.000255076	2.115e-05	1	1	1	P62241	0	951.478	High	High	3.245e-05	0.0002034	2.69
FALSE	High	ADHDFVVQEDFMK		2.29918e-10	2.115e-05	1	1	2	P62333	0	1580.7	High	High	3.245e-05	2.394e-10	4.92
FALSE	High	ADIDLTK		0.115973	0.00674299	1	1	1	P62269	0	775.42	High	High	0.00537	0.07861	2.06
FALSE	High	ADIEEIK		0.113052	0.00652848	1	1	1	P80303	0	817.43	High	High	0.005267	0.07675	1.69
FALSE	High	ADIEMPFDPSK		1.28323e-05	2.115e-05	1	1	2	O75369	0	1249.58	High	High	3.245e-05	1.083e-05	2.73
FALSE	High	ADIEVACYGYEGIDAVK	1xCarbamidomethyl [C7]	4.68657e-07	2.115e-05	1	1	1	P05198	0	1872.87	High	High	3.245e-05	4.216e-07	3.15
FALSE	High	ADIFMFDEPSSYLDVK		1.11833e-06	2.115e-05	1	1	1	P61221	0	1876.87	High	High	3.245e-05	9.912e-07	3.62
FALSE	High	ADIFVDPVLHTACALDIK	1xCarbamidomethyl [C13]	3.28554e-10	2.115e-05	1	1	1	Q92896	0	1998.04	High	High	3.245e-05	3.393e-10	5.31
FALSE	High	ADIGPNLDQLK		4.20481e-05	2.115e-05	1	1	1	Q2NKX8	0	1183.63	High	High	3.245e-05	3.473e-05	2.82
FALSE	High	ADIIHACDIVEDAAIAYGYNNIQMTLPK	1xCarbamidomethyl [C7]	6.31713e-07	2.115e-05	1	1	1	Q9NSD9	0	3119.52	High	High	3.245e-05	5.647e-07	1.45
FALSE	High	ADIIYPGHGPVIHNAEAK		1.75606e-08	2.115e-05	1	1	1	Q53H82	0	1901.99	High	High	3.245e-05	1.68e-08	5.02
FALSE	High	ADILEDK		0.0309494	0.00215827	1	1	1	P52272	0	803.415	High	High	0.001838	0.022	2.04
FALSE	High	ADILEDKDGK		0.000273743	2.115e-05	1	1	1	P52272	1	1103.56	High	High	3.245e-05	0.0002187	2.93
FALSE	High	ADILQVGLR		0.00150322	0.000260728	1	1	1	Q9H074	0	984.584	High	High	0.0002172	0.001171	2.87
FALSE	High	ADKNEVAAEVAK		0.00221489	0.00028779	1	1	1	P56192	1	1244.65	High	High	0.0002369	0.001725	3.32
FALSE	High	ADKPHQDCHFTIR	1xCarbamidomethyl [C8]	9.80674e-08	2.115e-05	1	1	2	Q99797	0	1624.76	High	High	3.245e-05	9.062e-08	3.65
FALSE	High	ADLAAVEAK		0.0010361	0.000126367	1	1	2	Q14204	0	887.483	High	High	0.000113	0.0008097	2.1
FALSE	High	ADLAEEYSK		0.000174487	2.115e-05	1	1	2	P68036	0	1025.48	High	High	3.245e-05	0.0001405	2.58
FALSE	High	ADLATAPPHVTVVR		1.90621e-05	2.115e-05	1	1	1	Q8N1G4	0	1446.81	High	High	3.245e-05	1.596e-05	2.71
FALSE	High	ADLDVSGPK		0.000247012	2.115e-05	1	1	4	Q09666	0	901.463	High	High	3.245e-05	0.0001973	2.24
FALSE	High	ADLELPWRPLYDMVER		3.11833e-06	2.115e-05	1	1	1	Q14997	0	2003.01	High	High	3.245e-05	2.707e-06	3.33
FALSE	High	ADLESESFRPNLSDPSELLLPDQIEK		3.13546e-15	2.115e-05	1	1	1	Q8N573	0	2942.46	High	High	3.245e-05	4.019e-15	5.31
FALSE	High	ADLESLLQTPGGKPR		4.25181e-07	2.115e-05	1	1	1	Q86XI2	0	1581.86	High	High	3.245e-05	3.822e-07	2.76
FALSE	High	ADLFPILMR		0.000404467	5.71317e-05	1	1	1	O75691	0	1075.6	High	High	3.245e-05	0.0003199	2.31
FALSE	High	ADLHGAIISVTK		1.96398e-07	2.115e-05	1	1	1	O95707	0	1224.69	High	High	3.245e-05	1.791e-07	3.02
FALSE	High	ADLIAYLK		0.00326402	0.000343626	1	1	1	P99999	0	906.529	High	High	0.0003041	0.002524	2.6
FALSE	High	ADLINNLGTIAK		1.22282e-07	2.115e-05	3	4	3	P07900; P08238; Q58FF8	0	1242.71	High	High	3.245e-05	1.125e-07	3.07
FALSE	High	ADLIPYQDSPEGPDHSSASSGVPNPPK		9.8091e-12	2.115e-05	1	1	1	Q8WUA4	0	2762.29	High	High	3.245e-05	1.082e-11	3.84
FALSE	High	ADLIVTTPEK		0.000531712	5.71317e-05	1	1	2	Q8N3C0	0	1086.6	High	High	5.945e-05	0.0004207	2.51
FALSE	High	ADLLLEPCSHYR	1xCarbamidomethyl [C8]	6.44843e-05	2.115e-05	1	1	1	Q7Z406	0	1473.72	High	High	3.245e-05	5.264e-05	1.99
FALSE	High	ADLLLSTQPGR		0.000297549	2.115e-05	1	1	1	P08195	0	1170.65	High	High	3.245e-05	0.000237	2.66
FALSE	High	ADLLLSTQPGREEGSPLELER		6.65548e-11	2.115e-05	1	1	1	P08195	1	2310.19	High	High	3.245e-05	7.077e-11	4.08
FALSE	High	ADLNQGIGEPQSPSR		0.00485546	0.000484169	1	1	1	Q96C19	0	1568.77	High	High	0.0004573	0.003714	1.45
FALSE	High	ADLNQGIGEPQSPSRR		0.000143786	2.115e-05	1	1	1	Q96C19	1	1724.87	High	High	3.245e-05	0.0001162	1.59
FALSE	High	ADLQNHLDTAQNALQDK		2.65208e-10	2.115e-05	1	1	1	Q15075	0	1894.93	High	High	3.245e-05	2.742e-10	4.95
FALSE	High	ADLSGITK		0.0397472	0.00268602	1	1	1	P34955	0	804.446	High	High	0.002268	0.02784	1.57
FALSE	High	ADLTEYLSTHYK		2.52971e-07	2.115e-05	1	1	3	P31930	0	1440.7	High	High	3.245e-05	2.297e-07	3.47
FALSE	High	ADLTHLLSPQMGK		1.02119e-06	2.115e-05	1	1	1	Q9C0E2	0	1410.74	High	High	3.245e-05	9.03e-07	2.87
FALSE	High	ADLVIVGAEGVVENGGIINK		2.43309e-07	2.115e-05	1	1	1	Q14232	0	1967.08	High	High	3.245e-05	2.207e-07	4.16
FALSE	High	ADLYLEGK		0.000967337	0.000126367	1	1	2	Q9NSE4	0	908.472	High	High	0.000113	0.0007574	2.62
FALSE	High	ADMEDLMSSK		0.000344769	2.115e-05	1	1	1	P35580	0	1126.48	High	High	3.245e-05	0.0002734	2.59
FALSE	High	ADMEDLMSSKDDVGK		3.14944e-08	2.115e-05	1	1	1	P35580	1	1640.71	High	High	3.245e-05	2.978e-08	4.05
FALSE	High	ADMETLQR		0.00636136	0.000568684	1	1	1	P26639	0	963.456	High	High	0.0005422	0.004844	2.74
FALSE	High	ADMETLQR	1xOxidation [M3]	0.159262	0.00859961	1	1	1	P26639	0	979.451	High	High	0.007001	0.1083	1.39
FALSE	High	ADMGGAATICSAIVSAAK	1xCarbamidomethyl [C10]	0.0543967	0.00318728	1	1	1	P28838	0	1693.82	High	High	0.002749	0.0375	1.33
FALSE	High	ADMLCNSQSNDILQHQGSNCGGTSNK	2xCarbamidomethyl [C5; C20]	1.1875e-15	2.115e-05	1	1	2	Q9NUQ3	0	2836.2	High	High	3.245e-05	1.503e-15	7.18
FALSE	High	ADNFEYSDPVDGSISR		0.106023	0.00621888	1	1	1	P36871	0	1771.78	High	High	0.005043	0.07191	0.93
FALSE	High	ADNIEVFAQGHGIIQVDK		8.00688e-09	2.115e-05	1	1	1	P29144	0	1954	High	High	3.245e-05	7.766e-09	4.13
FALSE	High	ADNLIPGSR		0.00184195	0.00028779	1	1	1	Q9NPH2	0	942.5	High	High	0.0002369	0.001437	2.55
FALSE	High	ADPDCSNGQPQAAPTPGAPQNR	1xCarbamidomethyl [C5]	0.000295648	2.115e-05	1	1	1	Q9BW85	0	2249	High	High	3.245e-05	0.0002349	2.49
FALSE	High	ADPDGPEAQAEACSGER	1xCarbamidomethyl [C13]	1.02784e-06	2.115e-05	1	1	1	Q9NX24	0	1759.72	High	High	3.245e-05	9.117e-07	3.28
FALSE	High	ADPEAAWEPTEAEAR		5.29344e-08	2.115e-05	1	1	1	Q9UBT2	0	1642.73	High	High	3.245e-05	4.965e-08	3.66
FALSE	High	ADPFSFEGPEIVDCDGCTIDWK	2xCarbamidomethyl [C14; C17]	2.01564e-07	2.115e-05	1	1	1	Q99733	0	2558.09	High	High	3.245e-05	1.845e-07	5.34
FALSE	High	ADPMAPGVQGSLLHVPWR		0.0216715	0.00157398	1	1	2	Q8WVB6	0	1931	High	High	0.001389	0.01565	1.4
FALSE	High	ADPQDALR		0.0186806	0.0014223	1	1	2	Q92696	0	885.442	High	High	0.001279	0.01358	1.49
FALSE	High	ADPSQFELLK		0.000453616	5.71317e-05	1	2	1	P51812	0	1147.6	High	High	5.945e-05	0.000359	2.02
FALSE	High	ADPTVESEEAFK		4.3433e-05	2.115e-05	1	1	3	Q15014	0	1322.61	High	High	3.245e-05	3.585e-05	2.16
FALSE	High	ADQCYEDVR	1xCarbamidomethyl [C4]	0.104663	0.00614741	1	1	1	P31146	0	1155.47	High	High	0.004992	0.07101	1.56
FALSE	High	ADQDRLDLEER		0.000217203	2.115e-05	1	1	1	Q14683	1	1359.65	High	High	3.245e-05	0.0001736	2.77
FALSE	High	ADQELMTYSHDNIICGITSVSFSK	1xCarbamidomethyl [C15]	8.6015e-13	2.115e-05	1	1	1	P62873	0	2716.26	High	High	3.245e-05	9.901e-13	5.24
FALSE	High	ADQFEYVMYGK		7.83679e-06	2.115e-05	1	1	2	P52434	0	1350.6	High	High	3.245e-05	6.671e-06	3.37
FALSE	High	ADQFLVGTSR		0.00038189	2.115e-05	1	1	1	Q9HC35	0	1093.56	High	High	3.245e-05	0.0003038	2.91
FALSE	High	ADQQYECVAEIGEGAYGK	1xCarbamidomethyl [C7]	2.71692e-07	2.115e-05	1	1	1	Q00534	0	1987.87	High	High	3.245e-05	2.46e-07	3.52
FALSE	High	ADRDESSPYAAMLAAQDVAQR		1.5527e-12	2.115e-05	1	1	2	P62263	1	2265.06	High	High	3.245e-05	1.777e-12	6.62
FALSE	High	ADRETVAVKPTENNEEEFTSK		2.99619e-15	2.115e-05	1	1	1	O60841	1	2394.14	High	High	3.245e-05	3.843e-15	4.02
FALSE	High	ADSDVADDVPVAQETVQVIPGSK		1.80782e-06	2.115e-05	1	1	1	Q9H1P3	0	2340.16	High	High	3.245e-05	1.58e-06	1.63
FALSE	High	ADSINKPFAQQCQDLVK	1xCarbamidomethyl [C12]	3.70427e-08	2.115e-05	1	1	1	Q9NXE4	0	1961.97	High	High	3.245e-05	3.486e-08	2.59
FALSE	High	ADSLLAVVK		0.000295648	2.115e-05	2	2	2	Q15424; Q14151	0	915.551	High	High	3.245e-05	0.0002349	2.66
FALSE	High	ADSLVEGTSSR		0.000991814	0.000126367	1	1	1	Q8N1G2	0	1121.54	High	High	0.000113	0.0007763	2.21
FALSE	High	ADSPSIDYAELLQHFEK		0.000284488	2.115e-05	1	1	1	Q08AM6	0	1962.94	High	High	3.245e-05	0.0002272	1.66
FALSE	High	ADTCSFVR	1xCarbamidomethyl [C4]	0.00213472	0.00028779	1	1	2	Q9UNY4	0	955.43	High	High	0.0002369	0.001657	1.52
FALSE	High	ADTLDPALLRPGR		0.000111045	2.115e-05	1	1	1	P43686	0	1394.78	High	High	3.245e-05	9.023e-05	3
FALSE	High	ADTLGELDLER		1.17181e-05	2.115e-05	1	2	1	Q86TX2	0	1231.62	High	High	3.245e-05	9.878e-06	2.63
FALSE	High	ADTLTLEER		0.00107558	0.000126367	1	1	1	Q9UHD8	0	1047.53	High	High	0.000113	0.0008404	3.21
FALSE	High	ADTLTPEECQQFK	1xCarbamidomethyl [C9]	7.48389e-05	2.115e-05	1	1	1	Q16181	0	1566.71	High	High	3.245e-05	6.11e-05	2.49
FALSE	High	ADTLTPEECQQFKK	1xCarbamidomethyl [C9]	9.40275e-10	2.115e-05	1	1	1	Q16181	1	1694.81	High	High	3.245e-05	9.482e-10	4.11
FALSE	High	ADTMTLEEK		0.000615099	5.71317e-05	1	1	1	Q9UH03	0	1037.48	High	High	5.945e-05	0.000485	1.94
FALSE	High	ADTQTYQPYNK		4.91155e-06	2.115e-05	1	1	3	P84090	0	1328.61	High	High	3.245e-05	4.223e-06	2.74
FALSE	High	ADTQTYQPYNKDWIK		9.61763e-08	2.115e-05	1	1	1	P84090	1	1870.9	High	High	3.245e-05	8.899e-08	3.71
FALSE	High	ADTSQEICSPR	1xCarbamidomethyl [C8]	0.00507271	0.000484169	1	1	1	P52948	0	1263.56	High	High	0.0004573	0.003887	1.77
FALSE	High	ADTSSQGALVFLSK		0.00179719	0.000260728	1	1	1	Q7Z417	0	1423.74	High	High	0.0002172	0.001402	1.86
FALSE	High	ADVDISGPK		0.00914411	0.000816249	1	1	1	Q09666	0	901.463	High	High	0.0007258	0.006871	1.61
FALSE	High	ADVDMVDK		0.00434008	0.000484169	1	1	1	Q9P2R3	0	892.408	High	High	0.0004573	0.003339	1.97
FALSE	High	ADVDVQPYAFTTK		4.84116e-07	2.115e-05	1	1	1	Q9BZE4	0	1454.72	High	High	3.245e-05	4.347e-07	3.57
FALSE	High	ADVDVSGPK		0.0010361	0.000126367	1	1	1	Q09666	0	887.447	High	High	0.000113	0.0008127	1.4
FALSE	High	ADVFHAYLSLLK		7.45515e-09	2.115e-05	1	1	3	Q86VP6	0	1376.76	High	High	3.245e-05	7.256e-09	2.94
FALSE	High	ADVIQATGDAICIFR	1xCarbamidomethyl [C12]	3.84004e-05	2.115e-05	1	1	1	Q08945	0	1649.83	High	High	3.245e-05	3.17e-05	2.92
FALSE	High	ADVQAVVSAVTLLR		8.51809e-05	2.115e-05	1	1	1	Q14146	0	1441.84	High	High	3.245e-05	6.916e-05	1.76
FALSE	High	ADVQSIIGLQR		2.90575e-05	2.115e-05	1	1	2	Q13263	0	1199.67	High	High	3.245e-05	2.406e-05	2.74
FALSE	High	ADVSAWK		0.0479844	0.00299782	1	1	1	Q9GZR7	0	776.394	High	High	0.002534	0.03342	1.68
FALSE	High	ADVVLPAR		0.124342	0.00707287	1	1	1	Q6UW63	0	840.494	High	High	0.005701	0.08411	0.48
FALSE	High	ADWLSHYWMPK		5.33619e-07	2.115e-05	1	1	1	P08243	0	1433.67	High	High	3.245e-05	4.785e-07	3.6
FALSE	High	ADYFGACVK	1xCarbamidomethyl [C7]	0.000377043	2.115e-05	1	1	1	Q9UGP4	0	1030.47	High	High	3.245e-05	0.0003	1.33
FALSE	High	ADYLIAR		0.0150935	0.00131819	1	1	1	P50747	0	821.452	High	High	0.001181	0.01108	1.04
FALSE	High	AEAALEEESR		0.00013221	2.115e-05	1	1	1	Q969G3	0	1104.52	High	High	3.245e-05	0.0001069	1.66
FALSE	High	AEACFVNCVER	2xCarbamidomethyl [C4; C8]	5.55608e-06	2.115e-05	1	1	1	O60220	0	1354.59	High	High	3.245e-05	4.752e-06	3.48
FALSE	High	AEADAYIR		0.00328423	0.000375427	1	1	1	P46821	0	908.447	High	High	0.0003285	0.002546	2.05
FALSE	High	AEAEAAAVHGAR		1.56243e-08	2.115e-05	1	1	1	Q5T8P6	0	1152.58	High	High	3.245e-05	1.499e-08	3.36
FALSE	High	AEAEAGSPRPDPR		0.0616319	0.00355645	1	1	1	P58107	0	1352.66	High	High	0.003017	0.04245	1.06
FALSE	High	AEAELGTFPR		0.0162351	0.00131819	1	1	1	Q9NUP1	0	1090.55	High	High	0.001181	0.01187	1.04
FALSE	High	AEAENTSEVSTVLK		1.43825e-07	2.115e-05	1	1	1	Q16512	0	1477.74	High	High	3.245e-05	1.323e-07	3.79
FALSE	High	AEAEQSVTCAHCR	2xCarbamidomethyl [C9; C12]	0.000152385	2.115e-05	1	1	1	O43149	0	1518.64	High	High	3.245e-05	0.000123	1.83
FALSE	High	AEAERPEEQAEASGLKK		3.8381e-06	2.115e-05	1	1	1	Q02952	1	1842.92	High	High	3.245e-05	3.31e-06	4.25
FALSE	High	AEAESDALPDDTVIESEALPSDIAAEAR		3.52403e-15	2.115e-05	1	1	1	Q9GZR7	0	2885.35	High	High	3.245e-05	4.524e-15	5.41
FALSE	High	AEAESPGGASESDQDGGHESPPK		0.00485546	0.000484169	1	1	1	Q86V59	0	2238.94	High	High	0.0004573	0.003718	1.16
FALSE	High	AEAETLPSLSITK		1.09677e-06	2.115e-05	1	1	1	O95340	0	1359.74	High	High	3.245e-05	9.676e-07	3.07
FALSE	High	AEAEYIAAK		0.042618	0.0027547	1	1	1	Q5T7V8	0	965.494	High	High	0.002356	0.02986	1.17
FALSE	High	AEAGAGSATEFQFR		2.09241e-08	2.115e-05	1	2	4	P46783	0	1441.67	High	High	3.245e-05	1.992e-08	4.36
FALSE	High	AEAGDNLGALVR		7.24969e-06	2.115e-05	1	1	2	P49411	0	1185.62	High	High	3.245e-05	6.177e-06	3.1
FALSE	High	AEAGEAGQATAEAECHR	1xCarbamidomethyl [C15]	3.49492e-12	2.115e-05	1	1	1	O95671	0	1757.75	High	High	3.245e-05	3.94e-12	5
FALSE	High	AEAGGGWEGSASYK		1.7588e-07	2.115e-05	1	1	1	Q969T9	0	1369.6	High	High	3.245e-05	1.614e-07	3.84
FALSE	High	AEAGLGALPR		0.00011033	2.115e-05	1	1	1	Q9NR77	0	954.537	High	High	3.245e-05	8.925e-05	2.63
FALSE	High	AEAGPEGVAPAPEGEK		2.03243e-10	2.115e-05	1	1	1	Q9Y4L1	0	1508.72	High	High	3.245e-05	2.122e-10	3.56
FALSE	High	AEAGVPAEFSIWTR		1.91657e-06	2.115e-05	1	1	1	P21333	0	1533.77	High	High	3.245e-05	1.673e-06	2.98
FALSE	High	AEAISLQMVK		9.32563e-05	2.115e-05	1	1	1	Q8TC07	0	1089.6	High	High	3.245e-05	7.585e-05	2.52
FALSE	High	AEALVLMGTK		0.00669144	0.000596805	1	1	1	O14802	0	1032.58	High	High	0.0005632	0.005071	1.88
FALSE	High	AEAPADQGSEVTDNQREEAVHDQR		2.03561e-09	2.115e-05	1	1	1	Q9H0W5	1	2652.19	High	High	3.245e-05	2.026e-09	4.58
FALSE	High	AEAPPLER		0.171238	0.00908971	1	1	1	O75569	0	882.468	High	High	0.007356	0.1164	1.39
FALSE	High	AEAQQVEALPGPSLDQWHR		1.73967e-14	2.115e-05	1	1	1	Q66PJ3	0	2132.05	High	High	3.245e-05	2.159e-14	5.85
FALSE	High	AEASSGDHPTDTEMK		3.2541e-12	2.115e-05	1	1	3	Q02790	0	1575.66	High	High	3.245e-05	3.672e-12	3.7
FALSE	High	AEASSGDHPTDTEMK	1xOxidation [M14]	2.81305e-05	2.115e-05	1	1	1	Q02790	0	1591.65	High	High	3.245e-05	2.335e-05	2.32
FALSE	High	AEASSGDHPTDTEMKEEQK		2.59624e-07	2.115e-05	1	1	1	Q02790	1	2089.9	High	High	3.245e-05	2.361e-07	4.57
FALSE	High	AECRPAASENYMR	1xCarbamidomethyl [C3]	1.87427e-12	2.115e-05	1	1	1	P13984	0	1554.68	High	High	3.245e-05	2.127e-12	5.24
FALSE	High	AEDAREEEYEPEK		0.00143078	0.000231209	1	1	2	P46821	1	1594.69	High	High	0.000195	0.001118	2.09
FALSE	High	AEDAVEAIR		0.00926233	0.000816249	2	2	1	Q9BQ04; Q9BWF3	0	973.495	High	High	0.0007258	0.006949	1.16
FALSE	High	AEDGATPSPSNETPK		5.05832e-08	2.115e-05	1	1	1	P29966	0	1500.68	High	High	3.245e-05	4.752e-08	4
FALSE	High	AEDGENYDIKK		1.4197e-07	2.115e-05	1	1	2	O75347	1	1281.6	High	High	3.245e-05	1.301e-07	3.7
FALSE	High	AEDGSVIDYELIDQDAR		9.17611e-09	2.115e-05	1	1	1	P07355	0	1908.88	High	High	3.245e-05	8.88e-09	4.1
FALSE	High	AEDKEWMPVTK		1.35873e-06	2.115e-05	1	1	2	P15880	1	1333.65	High	High	3.245e-05	1.193e-06	2.94
FALSE	High	AEDKPSTDLSAPVNGEATSQK		6.79695e-10	2.115e-05	1	1	1	Q7Z4V5	0	2145.03	High	High	3.245e-05	6.92e-10	4.99
FALSE	High	AEDKPSTDLSAPVNGEATSQKGESAEDK		1.09363e-12	2.115e-05	1	1	3	Q7Z4V5	1	2861.33	High	High	3.245e-05	1.258e-12	5.08
FALSE	High	AEDNADTLALVFEAPNQEK		4.87268e-07	2.115e-05	1	1	1	P12004	0	2074.99	High	High	3.245e-05	4.373e-07	4.36
FALSE	High	AEDNFEDIITKPPVR		3.34409e-07	2.115e-05	1	1	2	Q9Y6G9	0	1743.89	High	High	3.245e-05	3.016e-07	3.82
FALSE	High	AEDNFEDIITKPPVRK		6.70657e-06	2.115e-05	1	1	3	Q9Y6G9	1	1871.99	High	High	3.245e-05	5.738e-06	2.55
FALSE	High	AEDQVYDAAVR		8.08834e-05	2.115e-05	1	1	1	Q8IXQ5	0	1236.59	High	High	3.245e-05	6.605e-05	3.05
FALSE	High	AEDSVLLK		0.00476533	0.000484169	1	1	1	Q86VS8	0	874.488	High	High	0.0004573	0.003648	1.7
FALSE	High	AEEAEELRLDLEDVK		1.06175e-06	2.115e-05	1	1	1	P82094	1	1758.88	High	High	3.245e-05	9.402e-07	3.03
FALSE	High	AEEAKDEPPSEGEAEEEEK		0.000315215	2.115e-05	1	1	1	P07196	1	2102.89	High	High	3.245e-05	0.0002511	1.39
FALSE	High	AEEAVEMLK		0.0014045	0.000231209	1	1	1	Q7Z6V5	0	1019.51	High	High	0.000195	0.001094	2.16
FALSE	High	AEEDEILNR		0.0160208	0.00131819	1	1	1	P27824	0	1088.52	High	High	0.001181	0.01177	2.08
FALSE	High	AEEDKIPLLVVGNK		3.59158e-07	2.115e-05	1	1	1	P11234	1	1524.86	High	High	3.245e-05	3.237e-07	3.92
FALSE	High	AEEDKLEQIKK		0.00567913	0.000509954	1	1	1	P13674	2	1330.72	High	High	0.0004981	0.004333	2.67
FALSE	High	AEEDPEAADSGEPQNKR		0.00735929	0.000682572	1	1	1	Q9NYB0	1	1842.81	High	High	0.0006273	0.005565	1.01
FALSE	High	AEEDTQFNYHR		3.19556e-07	2.115e-05	1	1	2	Q14683	0	1409.61	High	High	3.245e-05	2.888e-07	3.37
FALSE	High	AEEEFNIEK		0.000396799	2.115e-05	1	2	1	P36543	0	1108.52	High	High	3.245e-05	0.0003142	2.18
FALSE	High	AEEENEFQIPGR		1.13294e-06	2.115e-05	1	1	3	Q8N0X7	0	1418.65	High	High	3.245e-05	1.001e-06	3.31
FALSE	High	AEEFILAMHLTDMAK		1.01803e-08	2.115e-05	1	1	1	Q9NZM3	0	1719.84	High	High	3.245e-05	9.85e-09	3.86
FALSE	High	AEEGFTQVTR		0.000117696	2.115e-05	1	1	2	Q9NRX1	0	1137.55	High	High	3.245e-05	9.538e-05	2.2
FALSE	High	AEEIANEMIEAAK		3.37089e-06	2.115e-05	1	1	1	P49588	0	1418.68	High	High	3.245e-05	2.925e-06	3.02
FALSE	High	AEELGQELK		0.00132845	0.000161666	1	1	1	Q14980	0	1016.53	High	High	0.0001407	0.00104	1.98
FALSE	High	AEELHYPLGER		1.84538e-05	2.115e-05	1	1	1	Q14257	0	1313.65	High	High	3.245e-05	1.544e-05	3.04
FALSE	High	AEELLAEEK		0.000250207	2.115e-05	1	1	3	O00429	0	1031.53	High	High	3.245e-05	0.0002002	2.56
FALSE	High	AEELQPGFSK		0.000638876	5.71317e-05	1	1	1	Q96TC7	0	1105.55	High	High	5.945e-05	0.0005035	2.55
FALSE	High	AEENTDQASPQEDYAGFER		0.00118079	0.000126367	1	1	1	Q9NU22	0	2156.9	High	High	0.000113	0.0009235	2.61
FALSE	High	AEESKLPEILK		0.000414916	5.71317e-05	1	1	1	Q8N543	1	1256.71	High	High	5.945e-05	0.0003289	1.74
FALSE	High	AEETSSPVIGELWSPDQTAEASHVSR		6.30512e-16	2.115e-05	1	1	1	Q86XL3	0	2783.31	High	High	3.245e-05	6.305e-16	5.29
FALSE	High	AEEVATFFAK		9.88459e-05	2.115e-05	1	1	1	P11387	0	1112.56	High	High	3.245e-05	8.006e-05	2.94
FALSE	High	AEEVELYLEK		0.0089124	0.000816249	1	1	1	Q8NBN3	0	1222.62	High	High	0.0007258	0.006679	0.87
FALSE	High	AEEVEYYYR		0.000689156	5.71317e-05	1	1	2	Q9H0B6	0	1221.54	High	High	5.945e-05	0.0005412	2.6
FALSE	High	AEEVQAWAQR		0.000651099	5.71317e-05	1	1	1	Q9BYN8	0	1187.58	High	High	5.945e-05	0.0005126	3.01
FALSE	High	AEEYEFLTPVEEAPK		8.3081e-06	2.115e-05	1	1	1	P52565	0	1751.84	High	High	3.245e-05	7.08e-06	3.09
FALSE	High	AEEYTEETEEREESTTGFDK		4.31516e-10	2.115e-05	1	1	1	Q9Y2W1	1	2379.99	High	High	3.245e-05	4.414e-10	4.02
FALSE	High	AEFAAPSTDAPDK		7.63599e-06	2.115e-05	1	1	1	Q96B26	0	1319.61	High	High	3.245e-05	6.512e-06	3.33
FALSE	High	AEFCWVCLGPWEPHGSAWYNCNR	3xCarbamidomethyl [C4; C7; C21]	4.85868e-13	2.115e-05	1	1	1	Q9Y4X5	0	2896.22	High	High	3.245e-05	5.681e-13	2.91
FALSE	High	AEFEDQDDEAR		1.09109e-05	2.115e-05	1	1	1	Q14692	0	1324.53	High	High	3.245e-05	9.23e-06	2.83
FALSE	High	AEFEEQNVR		0.00345058	0.000406409	1	1	1	Q9UFW8	0	1121.52	High	High	0.0003773	0.002666	2.36
FALSE	High	AEFFADVVPAVR		0.00479518	0.000484169	1	1	1	Q9UHY7	0	1320.69	High	High	0.0004573	0.003683	1.83
FALSE	High	AEFFQHLIEDR		9.77134e-06	2.115e-05	1	1	1	O95487	0	1404.69	High	High	3.245e-05	8.276e-06	3.27
FALSE	High	AEFGDFDIK		0.000925907	9.34399e-05	1	1	1	Q8IWS0	0	1041.49	High	High	8.784e-05	0.0007273	2.38
FALSE	High	AEFGPPGPGAGSR		0.000771889	5.71317e-05	1	1	1	Q9H4A4	0	1199.58	High	High	5.945e-05	0.0006064	2.07
FALSE	High	AEFLNK		0.102651	0.00607722	1	1	1	Q05682	0	721.388	High	High	0.004923	0.06982	1.41
FALSE	High	AEFTSPPSLFK		7.83679e-06	2.115e-05	1	1	1	Q6UN15	0	1223.63	High	High	3.245e-05	6.653e-06	1.73
FALSE	High	AEFVEVTK		0.00717467	0.000654029	1	1	1	P02769	0	922.488	High	High	0.000606	0.00544	1.88
FALSE	High	AEFYFQPWAQEAVCR	1xCarbamidomethyl [C14]	5.59203e-05	2.115e-05	1	1	1	Q96GM5	0	1901.86	High	High	3.245e-05	4.575e-05	3.16
FALSE	High	AEGDVAALNR		8.14085e-05	2.115e-05	1	1	1	P67936	0	1015.52	High	High	3.245e-05	6.642e-05	2.55
FALSE	High	AEGEEEMDTGADDQDGDAAQHPEEHSEEQQQSVEEK		6.30512e-16	2.115e-05	1	1	1	Q9NU22	0	3984.57	High	High	3.245e-05	6.305e-16	6.69
FALSE	High	AEGFVDALHR		1.63139e-05	2.115e-05	1	1	2	Q96I24	0	1114.56	High	High	3.245e-05	1.369e-05	2.33
FALSE	High	AEGGGGGGRPGAPAAGDGKTEQK		5.41572e-10	2.115e-05	1	1	1	Q00839	1	2024.97	High	High	3.245e-05	5.537e-10	4.97
FALSE	High	AEGGYFGQIR		2.98211e-05	2.115e-05	1	1	1	Q8NI27	0	1097.54	High	High	3.245e-05	2.474e-05	2.44
FALSE	High	AEGLQVGQDAR		6.04515e-06	2.115e-05	1	1	2	Q8WWM7	0	1143.58	High	High	3.245e-05	5.179e-06	2.51
FALSE	High	AEGPLDSPSEGHSYQNSGLDHFQNSNIDQSFWETFGSAEPTK		3.54697e-15	2.115e-05	1	1	1	Q8N6T3	0	4611.02	High	High	3.245e-05	4.544e-15	6.2
FALSE	High	AEGPVAVVVNGHTEGPAPAR		3.95981e-11	2.115e-05	1	1	1	Q86UK7	0	1928	High	High	3.245e-05	4.253e-11	3.49
FALSE	High	AEGSDVANAVLDGADCIMLSGETAK	1xCarbamidomethyl [C16]	6.30512e-16	2.115e-05	1	1	3	P14618	0	2494.14	High	High	3.245e-05	6.305e-16	7.68
FALSE	High	AEGTFPGKI		0.167164	0.00895162	1	1	2	P14854	1	919.488	High	High	0.00722	0.1135	1.45
FALSE	High	AEGTVNEGRPESDAADHTGPK		1.20262e-05	2.115e-05	1	1	2	Q96EH3	0	2137.97	High	High	3.245e-05	1.014e-05	3.12
FALSE	High	AEGYEVAHGGR		4.91241e-05	2.115e-05	1	1	1	P53041	0	1145.53	High	High	3.245e-05	4.045e-05	2.29
FALSE	High	AEHASSLLELASTTK		0.000396799	2.115e-05	1	1	1	Q5T4S7	0	1557.81	High	High	3.245e-05	0.0003154	3.39
FALSE	High	AEHDQLLLNYAK		0.000891771	9.34399e-05	1	1	2	P20700	0	1414.73	High	High	8.784e-05	0.0006996	2.08
FALSE	High	AEHDSILAEK		1.04644e-07	2.115e-05	1	1	3	P26639	0	1112.56	High	High	3.245e-05	9.699e-08	3.37
FALSE	High	AEHIPSGPLR		0.131568	0.00735256	1	1	1	Q9Y520	0	1076.58	High	High	0.005977	0.08921	2.05
FALSE	High	AEHLDHVMFR		6.20267e-05	2.115e-05	1	1	1	O95394	0	1254.6	High	High	3.245e-05	5.085e-05	2.15
FALSE	High	AEIDMLDIR		0.00214788	0.00028779	1	1	1	P09525	0	1075.55	High	High	0.0002369	0.001673	1.91
FALSE	High	AEIDYSDAPDEFRDPLMDTLMTDPVR		2.41793e-11	2.115e-05	1	1	1	O95155	1	3012.36	High	High	3.245e-05	2.625e-11	2.02
FALSE	High	AEIELFVNR		0.000642925	5.71317e-05	1	1	1	Q99805	0	1090.59	High	High	5.945e-05	0.0005064	2.54
FALSE	High	AEIIHHLADLLTDQR		2.98612e-13	2.115e-05	1	1	3	P54886	0	1744.93	High	High	3.245e-05	3.512e-13	4.86
FALSE	High	AEIIHHLADLLTDQRDEILLANK		3.63371e-12	2.115e-05	1	1	1	P54886	1	2641.43	High	High	3.245e-05	4.089e-12	7.52
FALSE	High	AEIIHHLADLLTDQRDEILLANKK		6.30512e-16	2.115e-05	1	1	2	P54886	2	2769.53	High	High	3.245e-05	6.305e-16	6.91
FALSE	High	AEIISLCK	1xCarbamidomethyl [C7]	0.00380964	0.000433242	1	1	2	Q9BXP5	0	933.507	High	High	0.0003962	0.002945	1.85
FALSE	High	AEIITVSDGR		0.00214788	0.00028779	1	1	1	Q9BRG1	0	1060.56	High	High	0.0002369	0.00167	2.42
FALSE	High	AEILSLESR		0.00500963	0.000484169	1	1	1	Q8ND24	0	1017.56	High	High	0.0004573	0.003826	2.22
FALSE	High	AEIPCEDEQEQEHNGPLDNK	1xCarbamidomethyl [C5]	7.89127e-10	2.115e-05	1	1	2	Q96SB4	0	2352	High	High	3.245e-05	7.985e-10	3.92
FALSE	High	AEISCIDNK	1xCarbamidomethyl [C5]	0.00173206	0.000260728	1	1	1	O75369	0	1049.49	High	High	0.0002172	0.001354	2.45
FALSE	High	AEISCTDNQDGTCSVSYLPVLPGDYSILVK	2xCarbamidomethyl [C5; C13]	2.52243e-13	2.115e-05	1	1	1	P21333	0	3301.56	High	High	3.245e-05	2.987e-13	3.88
FALSE	High	AEISFEDR		0.00560818	0.000509954	1	1	1	P21333	0	966.453	High	High	0.0004981	0.004287	1.77
FALSE	High	AEISFEDRK		0.00428642	0.000484169	1	1	2	P21333	1	1094.55	High	High	0.0004573	0.003291	2.27
FALSE	High	AEISFVLCK	1xCarbamidomethyl [C8]	0.00128794	0.000126367	1	1	1	Q8N9N8	0	1066.56	High	High	0.000113	0.001007	2.37
FALSE	High	AEITDAEGLGLK		5.52005e-05	2.115e-05	1	1	1	Q14203	0	1216.64	High	High	3.245e-05	4.537e-05	3.11
FALSE	High	AEITFDDHK		0.000439405	5.71317e-05	1	1	1	O75369	0	1075.51	High	High	5.945e-05	0.0003487	2.11
FALSE	High	AEITLVATKPEK		6.5578e-08	2.115e-05	1	1	1	Q9UBF2	0	1299.75	High	High	3.245e-05	6.112e-08	2.94
FALSE	High	AEIYALNR		0.0256982	0.0019114	1	1	1	Q8N300	0	949.51	High	High	0.001657	0.01848	1.93
FALSE	High	AEKDEPGAWEETFK		3.52232e-07	2.115e-05	1	1	2	Q14697	1	1636.75	High	High	3.245e-05	3.181e-07	3.95
FALSE	High	AEKPDATADAEPDANQK		1.06535e-08	2.115e-05	1	1	1	Q96T58	0	1770.81	High	High	3.245e-05	1.03e-08	3.7
FALSE	High	AELAELPLR		0.000949365	0.000126367	1	1	2	Q96QK1	0	1011.58	High	High	0.000113	0.0007456	2.58
FALSE	High	AELANIER		0.037855	0.00250674	1	1	1	Q9H2G2	0	915.489	High	High	0.002075	0.02658	2.47
FALSE	High	AELDDTPMR		0.000615099	5.71317e-05	1	1	1	P23246	0	1047.48	High	High	5.945e-05	0.0004838	2.49
FALSE	High	AELDDTPMR	1xOxidation [M8]	0.00127998	0.000126367	1	1	2	P23246	0	1063.47	High	High	0.000113	0.001002	1.66
FALSE	High	AELDGTILK		0.00170038	0.000260728	1	1	2	Q8WXF1	0	959.541	High	High	0.0002172	0.001324	2.13
FALSE	High	AELDNELMEGK		4.63289e-06	2.115e-05	1	1	1	Q13523	0	1248.58	High	High	3.245e-05	3.991e-06	3.1
FALSE	High	AELEAALGK		0.000445036	5.71317e-05	1	1	1	Q8N511	0	901.499	High	High	5.945e-05	0.0003534	1.78
FALSE	High	AELEALGMK		0.00220133	0.00028779	1	1	1	Q9BW71	0	961.502	High	High	0.0002369	0.001712	1.89
FALSE	High	AELEIQKDALEPGQR		6.28765e-10	2.115e-05	1	1	1	P07741	1	1696.89	High	High	3.245e-05	6.393e-10	4.95
FALSE	High	AELEMR		0.0772377	0.00469593	1	1	2	Q14980	0	748.366	High	High	0.00382	0.05257	1.27
FALSE	High	AELEMWLQGHPEFAVDPR		0.000353702	2.115e-05	1	1	1	Q9HCK8	0	2125.02	High	High	3.245e-05	0.000281	2.03
FALSE	High	AELGAGAPPAVVAR		3.62241e-05	2.115e-05	1	1	1	Q3KQU3	0	1278.72	High	High	3.245e-05	3.002e-05	2.61
FALSE	High	AELGALPDDFIDSLEK		1.87675e-07	2.115e-05	1	1	2	Q9BYT8	0	1732.86	High	High	3.245e-05	1.712e-07	2.97
FALSE	High	AELGEYIR		0.0100063	0.000869711	1	1	1	Q14204	0	950.494	High	High	0.0007868	0.007509	2.01
FALSE	High	AELGTDLLSQLSLEDQK		0.00764556	0.000739512	1	1	1	Q9UQE7	0	1859.96	High	High	0.0006696	0.005778	1.19
FALSE	High	AELHPVELKPFQDYQK		2.6267e-12	2.115e-05	1	1	1	P48634	0	1942.01	High	High	3.245e-05	2.966e-12	4.13
FALSE	High	AELILLK		0.00425986	0.000484169	1	1	1	Q8IWJ2	0	799.529	High	High	0.0004573	0.003283	1.07
FALSE	High	AELIVQPELK		0.000663551	5.71317e-05	1	1	1	P15924	0	1139.67	High	High	5.945e-05	0.0005221	2.35
FALSE	High	AELLDNEKPAAVVAPITTGYTVK		4.63289e-06	2.115e-05	1	1	2	Q9HB71	0	2400.3	High	High	3.245e-05	3.984e-06	3.27
FALSE	High	AELLEAFK		0.00276365	0.000343626	1	1	1	Q969F9	0	920.509	High	High	0.0003041	0.00214	1.66
FALSE	High	AELLMSLHDLDVGEICTVDPCHK	2xCarbamidomethyl [C16; C21]	1.38713e-05	2.115e-05	1	1	1	Q8WX92	0	2652.25	High	High	3.245e-05	1.17e-05	3.69
FALSE	High	AELNEFLTR		0.00018254	2.115e-05	1	1	1	P23396	0	1092.57	High	High	3.245e-05	0.0001467	2.74
FALSE	High	AELNPWPEYIYTR		7.82598e-07	2.115e-05	1	1	1	P26639	0	1651.81	High	High	3.245e-05	6.961e-07	3.52
FALSE	High	AELQLPPPPPPGHYGAWAAQELQAK		3.42753e-12	2.115e-05	1	1	2	Q13435	0	2666.37	High	High	3.245e-05	3.849e-12	4.45
FALSE	High	AELQTALAHTQHAAR		0.00142197	0.000231209	1	1	1	Q08379	0	1617.85	High	High	0.000195	0.001112	1.7
FALSE	High	AELQTESLTPVPNSGSSALGSLFK		1.5051e-07	2.115e-05	1	1	1	Q6WKZ4	0	2433.25	High	High	3.245e-05	1.383e-07	2.43
FALSE	High	AELRDDPIISTHLAK		0.00115179	0.000126367	1	1	2	O00231	1	1678.91	High	High	0.000113	0.0009032	2.52
FALSE	High	AELSVLEQLNVSPQISK		2.40758e-05	2.115e-05	1	1	1	Q32P41	0	1855.02	High	High	3.245e-05	2.008e-05	3.11
FALSE	High	AELTSQESQISTYEEELAK		0.000284488	2.115e-05	1	1	1	P42566	0	2156.02	High	High	3.245e-05	0.0002262	1.87
FALSE	High	AELVCLSGPHPVPDPPGPEGAR	1xCarbamidomethyl [C5]	8.33986e-12	2.115e-05	1	1	1	Q8WZ82	0	2252.11	High	High	3.245e-05	9.201e-12	4.77
FALSE	High	AELWDTWK		0.00513663	0.000484169	1	1	1	Q9BVI4	0	1048.51	High	High	0.0004573	0.003922	2.12
FALSE	High	AEMDEVER		0.0106742	0.00095525	1	1	1	O60610	0	978.42	High	High	0.0008303	0.007969	2.28
FALSE	High	AEMDMVAWGVDLASVEQHINSHR		3.80856e-11	2.115e-05	1	1	1	P15924	0	2595.21	High	High	3.245e-05	4.089e-11	4.38
FALSE	High	AEMELGLR		0.00301252	0.000343626	1	1	1	P19367	0	918.471	High	High	0.0003041	0.00233	1.61
FALSE	High	AEMETLVR		0.0116135	0.000978386	1	1	1	Q9BPU6	0	948.482	High	High	0.0009114	0.008625	2.35
FALSE	High	AEMIIEQNTDGVNFYNILTK		5.31959e-09	2.115e-05	1	1	1	Q9HB40	0	2313.14	High	High	3.245e-05	5.215e-09	5.05
FALSE	High	AEMPGNLQHYGR		1.14179e-05	2.115e-05	1	1	1	P86790	0	1372.64	High	High	3.245e-05	9.675e-06	3.17
FALSE	High	AEMYDDVHSDGR		5.26737e-07	2.115e-05	1	1	1	Q8IX01	0	1394.56	High	High	3.245e-05	4.721e-07	3.49
FALSE	High	AENFFILR		0.00510457	0.000484169	1	1	1	P59998	0	1009.55	High	High	0.0004573	0.003895	2.65
FALSE	High	AENGPIDWSGDMPVSCSLSR	1xCarbamidomethyl [C16]	0.00109587	0.000126367	1	1	1	Q9UHD2	0	2177.96	High	High	0.000113	0.0008598	2.11
FALSE	High	AENKVENETDEGDKAQDGENEK		7.04312e-08	2.115e-05	1	1	1	Q92922	2	2449.06	High	High	3.245e-05	6.567e-08	6.07
FALSE	High	AENLQLLTENELHR		4.69507e-10	2.115e-05	1	1	1	O94992	0	1679.87	High	High	3.245e-05	4.813e-10	4.68
FALSE	High	AENNSEVGASGYGVPGPTWDR		1.65941e-11	2.115e-05	1	1	2	Q08211	0	2162.97	High	High	3.245e-05	1.806e-11	4.31
FALSE	High	AENQPIRDVLK		8.91275e-05	2.115e-05	1	1	3	P42704	1	1282.71	High	High	3.245e-05	7.233e-05	2.9
FALSE	High	AENQVLAMR		0.000315215	2.115e-05	1	1	1	P51572	0	1031.53	High	High	3.245e-05	0.0002507	2.45
FALSE	High	AENSAALGKPTAGTTDAGEAAK		3.56922e-11	2.115e-05	1	1	1	Q96T17	0	2031	High	High	3.245e-05	3.835e-11	5.7
FALSE	High	AENSSLNLIGK		7.19878e-05	2.115e-05	1	1	2	P46459	0	1145.62	High	High	3.245e-05	5.892e-05	2.89
FALSE	High	AENYDIPSADR		8.36219e-06	2.115e-05	1	1	1	P22314	0	1250.56	High	High	3.245e-05	7.097e-06	2.83
FALSE	High	AEPAIIPATR		0.0198472	0.00143987	1	1	2	Q9BVA0	0	1038.59	High	High	0.001294	0.01437	2.03
FALSE	High	AEPDHMVLGK		0.00121802	0.000126367	1	1	1	P41252	0	1096.55	High	High	0.000113	0.0009555	2.56
FALSE	High	AEPEAGEEQAGDDRDSGGPVLQFDYEAVANR		1.03294e-07	2.115e-05	1	1	1	P56182	1	3292.46	High	High	3.245e-05	9.524e-08	3.04
FALSE	High	AEPEDHYFLLTEPPLNTPENR		1.03992e-11	2.115e-05	1	1	2	P61158	0	2482.19	High	High	3.245e-05	1.147e-11	3.86
FALSE	High	AEPLNSVAH		0.00593492	0.000509954	1	1	1	O95777	0	937.474	High	High	0.0004981	0.00453	2.23
FALSE	High	AEPMQWASLELPAAK		2.56276e-07	2.115e-05	1	1	1	Q9UHD1	0	1641.83	High	High	3.245e-05	2.328e-07	3.11
FALSE	High	AEPPQAMNALMR		2.0718e-06	2.115e-05	1	1	3	Q12906	0	1328.64	High	High	3.245e-05	1.808e-06	2.08
FALSE	High	AEPPQCTSLAWSADGQTLFAGYTDNLVR	1xCarbamidomethyl [C6]	3.35015e-10	2.115e-05	1	1	1	P63244	0	3068.44	High	High	3.245e-05	3.463e-10	4.76
FALSE	High	AEPSEVDMNSPK		0.000253443	2.115e-05	1	1	1	Q9NR30	0	1303.58	High	High	3.245e-05	0.0002018	2.31
FALSE	High	AEPTAAPHPVLK		2.51334e-07	2.115e-05	1	1	1	Q86YP4	0	1230.68	High	High	3.245e-05	2.289e-07	2.6
FALSE	High	AEPVEVVAPR		0.000816806	5.71317e-05	1	1	2	P09874	0	1066.59	High	High	5.945e-05	0.0006414	1.46
FALSE	High	AEQEAQAPHWWR		5.62866e-06	2.115e-05	1	1	1	Q96DV4	0	1508.7	High	High	3.245e-05	4.828e-06	2.52
FALSE	High	AEQESGLYR		0.000880666	9.34399e-05	1	1	1	Q9NU22	0	1052.5	High	High	8.784e-05	0.0006905	1.68
FALSE	High	AEQINQAAGEASAVLAK		5.70435e-10	2.115e-05	1	1	3	Q9UJZ1	0	1670.87	High	High	3.245e-05	5.829e-10	2.71
FALSE	High	AEQLAAEAER		0.00235528	0.00028779	1	1	1	Q9HCS7	0	1087.54	High	High	0.0002369	0.00183	2.17
FALSE	High	AEQLGAEGNVDESQK		0.00159882	0.000260728	1	1	1	Q9NQ29	0	1574.73	High	High	0.0002172	0.001249	1.84
FALSE	High	AEQMHQSFVAETSQR		5.88946e-05	2.115e-05	1	1	1	P49454	0	1748.8	High	High	3.245e-05	4.818e-05	3
FALSE	High	AEQVDPNFYSK		1.59994e-05	2.115e-05	1	1	1	Q96DB5	0	1297.61	High	High	3.245e-05	1.345e-05	2.45
FALSE	High	AERDPEFAPPSDYFVGQK		6.57493e-05	2.115e-05	1	1	1	Q6PII3	1	2052.97	High	High	3.245e-05	5.363e-05	2.06
FALSE	High	AESCGSGNSTGYQIR	1xCarbamidomethyl [C4]	0.0193193	0.00143987	1	1	1	Q9H2U1	0	1586.69	High	High	0.001294	0.01404	0.65
FALSE	High	AESEEGPDVLR		0.00170038	0.000260728	1	1	2	Q15437	0	1201.57	High	High	0.0002172	0.001326	2.55
FALSE	High	AESEEMETSQAGSK		8.66897e-08	2.115e-05	1	1	2	P34932	0	1483.62	High	High	3.245e-05	8.052e-08	3.76
FALSE	High	AESEEMETSQAGSK	1xOxidation [M6]	6.73029e-08	2.115e-05	1	1	2	P34932	0	1499.62	High	High	3.245e-05	6.272e-08	3.61
FALSE	High	AESEQEAYLRED		4.69456e-05	2.115e-05	1	1	1	Q9NR28	1	1439.63	High	High	3.245e-05	3.872e-05	3
FALSE	High	AESFFQTK		0.00575102	0.000509954	1	1	1	P13798	0	957.468	High	High	0.0004981	0.00438	2.02
FALSE	High	AESFMFR		0.0113893	0.000978386	1	1	2	Q13126	0	887.408	High	High	0.0008697	0.008454	2.12
FALSE	High	AESGALIEAAK		9.83495e-06	2.115e-05	1	1	1	Q9H9A5	0	1059.57	High	High	3.245e-05	8.317e-06	2.49
FALSE	High	AESGWFHVEEDR		2.09887e-06	2.115e-05	1	1	3	O43719	0	1461.64	High	High	3.245e-05	1.834e-06	2.74
FALSE	High	AESIYEEMK		0.00118814	0.000126367	1	1	1	Q9Y2L5	0	1099.5	High	High	0.000113	0.0009286	1.15
FALSE	High	AESLIGVYPEQGDCVISK	1xCarbamidomethyl [C14]	2.69514e-08	2.115e-05	1	1	1	Q14683	0	1964.96	High	High	3.245e-05	2.551e-08	3.97
FALSE	High	AESLVFVQTDKPIYKPGQTVQFR		1.07702e-05	2.115e-05	1	1	2	ENSEMBL:ENSBTAP00000037665	0	2651.42	High	High	3.245e-05	9.107e-06	2.73
FALSE	High	AESMLQQADK		0.000362863	2.115e-05	1	1	1	P13797	0	1120.53	High	High	3.245e-05	0.0002881	2.78
FALSE	High	AESMLQQADK	1xOxidation [M4]	0.000323394	2.115e-05	1	1	1	P13797	0	1136.53	High	High	3.245e-05	0.000258	1.84
FALSE	High	AESPEEVACR	1xCarbamidomethyl [C9]	0.00155988	0.000260728	1	1	2	Q7Z6Z7	0	1147.5	High	High	0.0002172	0.001214	2.41
FALSE	High	AESQLLECK	1xCarbamidomethyl [C8]	0.000333913	2.115e-05	1	1	1	P12270	0	1077.52	High	High	3.245e-05	0.0002659	2.6
FALSE	High	AESQNTFEETELELKK		1.67237e-06	2.115e-05	1	1	1	Q5JSH3	1	1895.92	High	High	3.245e-05	1.465e-06	3.7
FALSE	High	AESSDGIHIILK		3.48421e-05	2.115e-05	1	1	1	Q9NZI7	0	1282.7	High	High	3.245e-05	2.887e-05	3.04
FALSE	High	AESTFLFLVGQDDHNWK		3.54613e-11	2.115e-05	1	2	1	Q86TX2	0	2006.96	High	High	3.245e-05	3.816e-11	5.38
FALSE	High	AESTPEIAEQR		3.96654e-05	2.115e-05	1	1	2	Q13098	0	1230.6	High	High	3.245e-05	3.276e-05	2.64
FALSE	High	AETDHLFDLSR		0.000338214	2.115e-05	1	1	1	Q9NPF5	0	1303.63	High	High	3.245e-05	0.0002696	2.44
FALSE	High	AETEEAEEPEEDGEEHVCVSASK	1xCarbamidomethyl [C18]	1.59353e-12	2.115e-05	1	1	1	P46821	0	2561.05	High	High	3.245e-05	1.816e-12	3.83
FALSE	High	AETEEGPDVLR		0.000222866	2.115e-05	1	1	1	Q15436	0	1215.59	High	High	3.245e-05	0.0001781	3.08
FALSE	High	AETLMTVTDPVHDIAFAPNLGR		5.88472e-15	2.115e-05	1	1	2	Q96EE3	0	2368.2	High	High	3.245e-05	7.451e-15	6.1
FALSE	High	AETNDSYHIILK		7.09998e-07	2.115e-05	1	1	1	Q12800	0	1403.72	High	High	3.245e-05	6.325e-07	3.97
FALSE	High	AETPTAAEDDNEGDK		7.33417e-07	2.115e-05	1	1	3	O60841	0	1562.65	High	High	3.245e-05	6.532e-07	3.04
FALSE	High	AETQEGEPIAK		0.00673394	0.000596805	1	1	1	Q9UNP9	0	1172.58	High	High	0.0005632	0.005096	1.04
FALSE	High	AETQGANHTPVISAHQTR		0.00332504	0.000375427	1	1	3	Q6ZRS2	0	1917.95	High	High	0.0003285	0.002577	2.14
FALSE	High	AEVAAEFLNDR		0.000221436	2.115e-05	1	1	2	Q8TBC4	0	1234.61	High	High	3.245e-05	0.0001774	2.73
FALSE	High	AEVAAEFLNDRVPNCNVVPHFNK	1xCarbamidomethyl [C15]	2.80217e-08	2.115e-05	1	1	1	Q8TBC4	1	2640.3	High	High	3.245e-05	2.66e-08	4.06
FALSE	High	AEVAAIYEPPQIGTQNSLELLEDPK		3.74096e-10	2.115e-05	1	1	1	Q8TAT6	0	2725.39	High	High	3.245e-05	3.856e-10	4.86
FALSE	High	AEVAAIYEPPQIGTQNSLELLEDPKAEVVDEIAAK		1.27797e-12	2.115e-05	1	1	1	Q8TAT6	1	3750.93	High	High	3.245e-05	1.469e-12	4.07
FALSE	High	AEVDAEKPGATDR		0.0163434	0.00131819	1	1	1	Q92888	0	1358.65	High	High	0.001181	0.01199	1.43
FALSE	High	AEVEQVELPDGK		3.91545e-05	2.115e-05	1	1	2	Q9NW13	0	1313.66	High	High	3.245e-05	3.228e-05	2.45
FALSE	High	AEVEVADELLENLAK		5.3626e-08	2.115e-05	1	1	1	Q7L5D6	0	1642.85	High	High	3.245e-05	5.007e-08	3.62
FALSE	High	AEVIMNYHVGETVLSLQK		1.82865e-07	2.115e-05	1	1	1	Q15393	0	2031.06	High	High	3.245e-05	1.675e-07	3.91
FALSE	High	AEVITCDVLLVCIGR	2xCarbamidomethyl [C6; C12]	1.43114e-06	2.115e-05	1	1	2	P09622	0	1717.9	High	High	3.245e-05	1.258e-06	3.24
FALSE	High	AEVLALPFK		0.00820101	0.000797039	1	1	1	Q9NV88	0	987.587	High	High	0.000713	0.006198	1.95
FALSE	High	AEVLSEEPILK		0.00118079	0.000126367	1	1	1	Q7L1Q6	0	1227.68	High	High	0.000113	0.0009241	2.31
FALSE	High	AEVLWLMGAK		0.000282668	2.115e-05	1	1	1	O94906	0	1117.61	High	High	3.245e-05	0.000226	2.61
FALSE	High	AEVPARPAPQEPYDVVLQR		7.47838e-07	2.115e-05	1	1	1	Q5TCQ9	0	2135.12	High	High	3.245e-05	6.67e-07	3.45
FALSE	High	AEVPGATGGDSPHLQPAEPPGEPR		9.68259e-12	2.115e-05	1	1	1	Q9P2K5	0	2366.14	High	High	3.245e-05	1.066e-11	3.12
FALSE	High	AEVQHQLHVAVGSLQESILAQVQR		6.30512e-16	2.115e-05	1	1	1	Q6P2E9	0	2640.42	High	High	3.245e-05	6.305e-16	7.48
FALSE	High	AEVTEEVEDGKEEDEEEETENSLPIPASK		1.13634e-15	2.115e-05	1	1	1	Q9H2G2	1	3232.44	High	High	3.245e-05	1.474e-15	4.89
FALSE	High	AEVVDEIAAK		0.000271992	2.115e-05	1	1	2	Q8TAT6	0	1044.56	High	High	3.245e-05	0.0002165	2.7
FALSE	High	AEVVQVIR		0.0034935	0.000406409	1	1	1	Q9H6F5	0	913.547	High	High	0.0003773	0.002705	1.3
FALSE	High	AEVWDLDMLR		6.87981e-05	2.115e-05	1	1	2	Q6P2E9	0	1247.61	High	High	3.245e-05	5.636e-05	2.65
FALSE	High	AEVWQLLAGCHDNQAMLDR	1xCarbamidomethyl [C10]	1.10592e-09	2.115e-05	1	1	1	Q5R372	0	2227.04	High	High	3.245e-05	1.112e-09	2.26
FALSE	High	AEWDQVTVYLFCDDHK	1xCarbamidomethyl [C12]	0.000280861	2.115e-05	1	1	1	Q9Y4W2	0	2025.9	High	High	3.245e-05	0.0002239	2.38
FALSE	High	AEWLLAVR		0.00232651	0.00028779	1	1	2	Q9NRN7	0	957.552	High	High	0.0002369	0.00181	2.11
FALSE	High	AEWPSETPVLCQQCGGKPGVTFTSAK	2xCarbamidomethyl [C11; C14]	1.3778e-15	2.115e-05	1	1	1	Q9C0C9	0	2835.34	High	High	3.245e-05	1.621e-15	4.8
FALSE	High	AEWQVYK		0.0236746	0.00181019	1	1	1	Q00059	0	923.462	High	High	0.001584	0.01704	2.04
FALSE	High	AEWQVYKEEISR		7.77535e-07	2.115e-05	1	1	2	Q00059	1	1537.76	High	High	3.245e-05	6.931e-07	3.82
FALSE	High	AEYEFDSPYWDDISDSAK		0.00018254	2.115e-05	1	2	1	Q14012	0	2137.89	High	High	3.245e-05	0.0001463	1.59
FALSE	High	AEYEGDGIPTVFVAVAGR		6.16399e-06	2.115e-05	1	1	2	P22234	0	1850.93	High	High	3.245e-05	5.288e-06	2.98
FALSE	High	AEYLCR	1xCarbamidomethyl [C5]	0.0651284	0.00370099	1	1	1	Q15008	0	811.377	High	High	0.003122	0.04478	1.48
FALSE	High	AEYVPSTPSPVPPSTPLLSAHSK		1.4791e-14	2.115e-05	1	1	2	Q4VCS5	0	2362.23	High	High	3.245e-05	1.848e-14	4.38
FALSE	High	AFAAGADIK		0.00137019	0.000196725	1	1	2	P30084	0	863.462	High	High	0.0001681	0.001068	1.94
FALSE	High	AFAAQEDLEK		0.000762239	5.71317e-05	1	1	1	P35241	0	1121.55	High	High	5.945e-05	0.0005978	2.56
FALSE	High	AFADPEVLR		0.000489587	5.71317e-05	2	2	2	Q8IWZ3; O75179	0	1017.54	High	High	5.945e-05	0.0003863	2.33
FALSE	High	AFADSSYLLR		0.0005385	5.71317e-05	1	1	1	Q9H5H4	0	1142.58	High	High	5.945e-05	0.0004262	2.26
FALSE	High	AFAEAMK		0.0159148	0.00131819	1	1	1	P51649	0	767.376	High	High	0.001181	0.01168	1.42
FALSE	High	AFAFQASQDK		0.00320414	0.000343626	1	1	1	Q9H000	0	1112.54	High	High	0.0003041	0.002478	1.84
FALSE	High	AFAHITGGGLLENIPR		0.00690675	0.000654029	1	1	1	P22102	0	1665.91	High	High	0.000606	0.005237	1.32
FALSE	High	AFAIDSSHPWLHECMIR	1xCarbamidomethyl [C14]	7.31139e-09	2.115e-05	1	1	2	Q9BXJ9	0	2069.97	High	High	3.245e-05	7.094e-09	4.38
FALSE	High	AFAINSNNPWLHECLIR	1xCarbamidomethyl [C14]	2.9414e-06	2.115e-05	1	1	1	Q6N069	0	2055.02	High	High	3.245e-05	2.556e-06	2.81
FALSE	High	AFALEVIK		0.00292113	0.000343626	1	1	1	Q9H2U2	0	890.535	High	High	0.0003041	0.002268	1.81
FALSE	High	AFALGILK		0.0210919	0.00154682	1	1	1	Q5VZE5	0	832.529	High	High	0.001389	0.01528	1.17
FALSE	High	AFALYK		0.0423217	0.0027547	2	2	1	P46926; Q8TDQ7	0	712.403	High	High	0.002356	0.02956	1.02
FALSE	High	AFAMIIDK	1xOxidation [M4]	0.00095532	0.000126367	2	2	1	Q15366; Q15365	0	924.486	High	High	0.000113	0.0007475	1.25
FALSE	High	AFATSSQLIEHIR		3.4171e-05	2.115e-05	1	1	1	P58317	0	1472.79	High	High	3.245e-05	2.829e-05	2.21
FALSE	High	AFAVGVQQVLLK		1.12707e-05	2.115e-05	1	1	3	O95373	0	1272.77	High	High	3.245e-05	9.52e-06	3.54
FALSE	High	AFAVQSAVR		0.000391767	2.115e-05	1	1	3	Q14692	0	948.526	High	High	3.245e-05	0.0003117	2.46
FALSE	High	AFCAGGDIR	1xCarbamidomethyl [C3]	0.0130603	0.00125748	1	1	1	Q6NVY1	0	966.446	High	High	0.00112	0.009661	1.63
FALSE	High	AFCEPGNVENNGVLSFIK	1xCarbamidomethyl [C3]	1.59315e-08	2.115e-05	1	1	1	P54577	0	1994.96	High	High	3.245e-05	1.526e-08	4.89
FALSE	High	AFDANTMTSAEK		7.52708e-07	2.115e-05	1	1	1	O15344	0	1285.57	High	High	3.245e-05	6.712e-07	2.86
FALSE	High	AFDCPETEYPVK	1xCarbamidomethyl [C4]	5.09917e-07	2.115e-05	1	1	1	O43847	0	1455.65	High	High	3.245e-05	4.574e-07	2.76
FALSE	High	AFDEDEDDPYVPMRPGVATPLVSSSDYMPMAPQNVSASK		7.93215e-15	2.115e-05	1	1	1	O14654	0	4213.9	High	High	3.245e-05	1.001e-14	4.42
FALSE	High	AFDFLSEETEASLASR		5.70219e-06	2.115e-05	1	1	1	O60271	0	1772.83	High	High	3.245e-05	4.899e-06	2.97
FALSE	High	AFDFYK		0.039197	0.00266086	1	1	1	P06400	0	790.377	High	High	0.002211	0.02746	1.58
FALSE	High	AFDIIER		0.0210919	0.00154682	1	1	2	Q8N1F7	0	863.462	High	High	0.001389	0.01532	1.89
FALSE	High	AFDLFNPNFK		0.000925907	9.34399e-05	1	1	1	Q9Y3D9	0	1212.6	High	High	8.784e-05	0.0007247	1.74
FALSE	High	AFDLIVDRPVTLVR		0.000299463	2.115e-05	1	1	2	O96000	0	1613.94	High	High	3.245e-05	0.0002386	2.88
FALSE	High	AFDLVPPEAVPEQKDPDPEFPTVK		8.54381e-09	2.115e-05	1	1	1	Q96G03	1	2665.34	High	High	3.245e-05	8.301e-09	3.09
FALSE	High	AFDMINR		0.0203904	0.00143987	1	1	1	Q9H3G5	0	866.419	High	High	0.00131	0.0148	2.08
FALSE	High	AFDSGIIPMEFVNK		0.0279057	0.00198303	1	1	1	P53396	0	1567.78	High	High	0.001709	0.01995	1.16
FALSE	High	AFDSGQNLSPDR		5.73932e-06	2.115e-05	1	1	1	O00418	0	1306.6	High	High	3.245e-05	4.922e-06	2.5
FALSE	High	AFDTAGNGYCR	1xCarbamidomethyl [C10]	4.17764e-05	2.115e-05	1	1	1	P49327	0	1231.52	High	High	3.245e-05	3.453e-05	2.73
FALSE	High	AFDTQLVER		0.000237668	2.115e-05	1	1	1	Q9BTC0	0	1078.55	High	High	3.245e-05	0.00019	2.92
FALSE	High	AFDVLER		0.020668	0.00143987	1	1	1	A0AVF1	0	849.446	High	High	0.00131	0.01502	1.81
FALSE	High	AFEDDDITHVEGSVDPIR		1.32841e-08	2.115e-05	1	1	1	Q9NTK5	0	2014.94	High	High	3.245e-05	1.273e-08	4.51
FALSE	High	AFEDDDITHVEGSVDPIRDIEIIHEELQLK		2.08588e-10	2.115e-05	1	1	1	Q9NTK5	1	3475.72	High	High	3.245e-05	2.173e-10	3.62
FALSE	High	AFEDEMSGR		0.000225751	2.115e-05	1	1	1	Q01082	0	1041.43	High	High	3.245e-05	0.0001812	2.56
FALSE	High	AFEDWLNDDLGSYQGAQGNR		3.74681e-09	2.115e-05	1	1	1	Q8N6T3	0	2256	High	High	3.245e-05	3.689e-09	4.47
FALSE	High	AFEESLSTLK		0.0179439	0.00136923	1	1	1	P42892	0	1124.58	High	High	0.001239	0.01307	1.06
FALSE	High	AFEHLQQLELIKPMER		2.28788e-09	2.115e-05	1	1	1	O43929	0	1982.05	High	High	3.245e-05	2.271e-09	5.27
FALSE	High	AFEPATGR		0.00258281	0.000343626	1	1	2	P49189	0	848.426	High	High	0.0002866	0.001999	2.03
FALSE	High	AFEVMDEFDGR		0.000286318	2.115e-05	1	1	2	Q9UDY2	0	1315.56	High	High	3.245e-05	0.0002282	2.41
FALSE	High	AFEVSENGNLVVSGK		1.68517e-05	2.115e-05	1	1	1	P49327	0	1549.79	High	High	3.245e-05	1.417e-05	2.69
FALSE	High	AFFAGSQR		0.00491652	0.000484169	1	1	1	Q14697	0	883.442	High	High	0.0004573	0.003766	2.22
FALSE	High	AFFDFGK		0.00938216	0.000816249	1	1	2	O15091	0	831.404	High	High	0.0007258	0.007055	1.57
FALSE	High	AFFESHPAPSAER		3.32962e-05	2.115e-05	1	1	1	P55786	0	1445.68	High	High	3.245e-05	2.754e-05	2.67
FALSE	High	AFFPCFDTPAVK	1xCarbamidomethyl [C5]	2.5358e-05	2.115e-05	1	1	1	Q9H4A4	0	1399.67	High	High	3.245e-05	2.117e-05	2.49
FALSE	High	AFFSEVER		0.00192295	0.00028779	1	1	1	Q9UQ80	0	984.479	High	High	0.0002369	0.0015	2.19
FALSE	High	AFFTSK		0.0599496	0.00337903	1	1	1	Q6P2Q9	0	700.366	High	High	0.002887	0.04128	1
FALSE	High	AFGFMTR		0.0228819	0.00178804	1	1	2	P61457	0	829.403	High	High	0.001568	0.01653	1.54
FALSE	High	AFGFSHLEALLDDSK		0.00205745	0.00028779	1	1	1	Q96FW1	0	1649.82	High	High	0.0002369	0.001599	1.35
FALSE	High	AFGFSHLEALLDDSKELQR		8.46204e-11	2.115e-05	1	1	1	Q96FW1	1	2176.1	High	High	3.245e-05	8.961e-11	4.87
FALSE	High	AFGGEEVILK		3.28672e-05	2.115e-05	1	1	1	Q5VUA4	0	1062.58	High	High	3.245e-05	2.726e-05	1.92
FALSE	High	AFGIPIR		0.0441308	0.0029084	1	1	1	P06493	0	773.467	High	High	0.00245	0.03073	1.97
FALSE	High	AFGPGLQGGSAGSPAR		1.68068e-07	2.115e-05	1	1	1	P21333	0	1429.72	High	High	3.245e-05	1.538e-07	3.06
FALSE	High	AFGSGYR		0.0260529	0.00193692	1	1	1	P23588	0	757.363	High	High	0.001657	0.01862	1.82
FALSE	High	AFGVPVR		0.115973	0.00674299	1	1	1	P24941	0	745.436	High	High	0.00537	0.0784	1.3
FALSE	High	AFGYYGPLR		0.000706759	5.71317e-05	1	1	2	P84103	0	1043.53	High	High	5.945e-05	0.0005568	2.36
FALSE	High	AFHGLAGGTDVPFSEVVK		6.87327e-07	2.115e-05	1	1	1	O75191	0	1830.94	High	High	3.245e-05	6.117e-07	4.23
FALSE	High	AFHNEAQVNPER		6.23565e-07	2.115e-05	1	1	2	P17987	0	1411.67	High	High	3.245e-05	5.575e-07	3.47
FALSE	High	AFHNEAQVNPERK		0.00157923	0.000260728	1	1	2	P17987	1	1539.77	High	High	0.0002172	0.001232	3.33
FALSE	High	AFHPTYEEK		0.000346981	2.115e-05	1	1	1	Q9H3P7	0	1121.53	High	High	3.245e-05	0.0002765	2.65
FALSE	High	AFIDQGK		0.00395399	0.000433242	1	1	1	Q9UIJ7	0	778.409	High	High	0.0003962	0.00305	1.39
FALSE	High	AFIGFEGVK		0.00210865	0.00028779	1	1	1	P15924	0	967.525	High	High	0.0002369	0.00164	1.98
FALSE	High	AFIGIGFGDR		0.0128906	0.00123087	1	1	1	Q9NVZ3	0	1052.55	High	High	0.0011	0.009532	2.47
FALSE	High	AFIHWVSQPLMCEVR	1xCarbamidomethyl [C12]	3.63284e-08	2.115e-05	1	1	1	P47897	0	1872.92	High	High	3.245e-05	3.418e-08	4.29
FALSE	High	AFIISFK		0.0178241	0.00136923	1	1	1	Q9HAB8	0	825.487	High	High	0.001239	0.01303	1.77
FALSE	High	AFIITGQTYTR		0.000225751	2.115e-05	1	1	1	P30566	0	1270.68	High	High	3.245e-05	0.0001802	2.79
FALSE	High	AFIPGGPSPGSR		0.00669144	0.000596805	1	1	1	Q8NHP8	0	1142.6	High	High	0.0005632	0.00508	1.77
FALSE	High	AFIPQLLSR		0.00513663	0.000484169	1	1	1	P14735	0	1044.62	High	High	0.0004573	0.003929	1.8
FALSE	High	AFISNVK		0.00956498	0.000816249	1	1	2	Q14008	0	778.446	High	High	0.0007258	0.007159	1.75
FALSE	High	AFITNIPFDVK		2.21291e-05	2.115e-05	1	1	1	P52272	0	1264.69	High	High	3.245e-05	1.849e-05	2.78
FALSE	High	AFKDEYMVNLVR		0.097446	0.00578523	1	1	1	Q9NYK5	1	1484.76	High	High	0.004711	0.06631	2.68
FALSE	High	AFLASPEYVNLPINGNGK		6.1857e-08	2.115e-05	1	1	1	P09211	0	1903.99	High	High	3.245e-05	5.777e-08	4.43
FALSE	High	AFLDALQNQAEASSK		2.55078e-10	2.115e-05	1	1	3	Q12931	0	1592.79	High	High	3.245e-05	2.65e-10	4.79
FALSE	High	AFLDFHALPYQVVEVNPVR		9.90625e-14	2.115e-05	1	1	2	Q9H7Z7	0	2214.17	High	High	3.245e-05	1.188e-13	4.34
FALSE	High	AFLDFYHSFLEK		2.43309e-07	2.115e-05	1	1	1	Q92888	0	1516.75	High	High	3.245e-05	2.209e-07	2.95
FALSE	High	AFLDQVFQLKPGLSLR		0.000436616	5.71317e-05	1	1	1	Q96LT7	0	1832.04	High	High	5.945e-05	0.0003456	1.87
FALSE	High	AFLDSLPDVK		0.0161275	0.00131819	1	1	1	O15294	0	1104.59	High	High	0.001181	0.01181	1.36
FALSE	High	AFLEENNLDYIIR		0.000130513	2.115e-05	1	1	1	P53041	0	1609.82	High	High	3.245e-05	0.0001051	2.62
FALSE	High	AFLEILHTYQK		4.42714e-06	2.115e-05	1	1	1	Q96ST3	0	1362.74	High	High	3.245e-05	3.816e-06	3.27
FALSE	High	AFLFDVVSK		0.00235528	0.00028779	1	2	1	Q9HB90	0	1025.57	High	High	0.0002369	0.001826	1.88
FALSE	High	AFLFVNK		0.0164524	0.00131819	1	1	1	Q8N0X7	0	838.482	High	High	0.001181	0.01207	1.82
FALSE	High	AFLGELK		0.0599496	0.00337903	1	1	1	P78527	0	777.451	High	High	0.002887	0.0412	1.63
FALSE	High	AFLHYPDSAAAQQAVSCLQGLR	1xCarbamidomethyl [C17]	1.785e-10	2.115e-05	1	1	1	Q2M296	0	2403.19	High	High	3.245e-05	1.86e-10	2.86
FALSE	High	AFLIEEQK		0.00295734	0.000343626	1	1	1	P49207	0	977.53	High	High	0.0003041	0.002288	2.43
FALSE	High	AFLLESLLK		0.000362863	2.115e-05	1	1	1	Q96JM3	0	1033.63	High	High	3.245e-05	0.0002873	2.21
FALSE	High	AFLMQHAPANDYLVTSHIHLHVPEGATPK		2.79487e-05	2.115e-05	1	1	1	P36776	0	3194.62	High	High	3.245e-05	2.316e-05	1.37
FALSE	High	AFLNAIMR		0.00199519	0.00028779	1	2	1	Q14839	0	935.513	High	High	0.0002369	0.001557	2.3
FALSE	High	AFLQGGQEATDIALLLR		4.16982e-07	2.115e-05	1	1	1	Q14203	0	1816	High	High	3.245e-05	3.766e-07	4.59
FALSE	High	AFLSTHPNTETVFEAFLK		6.02862e-12	2.115e-05	1	1	1	Q96S44	0	2052.04	High	High	3.245e-05	6.714e-12	4.24
FALSE	High	AFLTGVDPILGHQLSAR		6.49245e-06	2.115e-05	1	1	1	Q6P9B9	0	1794.99	High	High	3.245e-05	5.561e-06	1.8
FALSE	High	AFMGPLK		0.0493418	0.00307412	1	1	1	P39023	0	763.417	High	High	0.00263	0.03425	1.74
FALSE	High	AFMGPLKK		0.0961806	0.00574007	1	1	2	P39023	1	891.512	High	High	0.004696	0.06548	1.9
FALSE	High	AFNADFH		0.0408713	0.00273573	1	1	1	P26440	0	821.358	High	High	0.002323	0.02859	1.17
FALSE	High	AFNFGNGLQMLGQKPK		1.61897e-06	2.115e-05	1	1	1	O95573	0	1749.91	High	High	3.245e-05	1.417e-06	3.32
FALSE	High	AFNFLNEIK		0.00636136	0.000568684	1	1	1	P51809	0	1095.58	High	High	0.0005422	0.004836	1.62
FALSE	High	AFNSVDPTFDNSVPSK		0.097446	0.00578523	1	1	1	Q99543	0	1724.81	High	High	0.004711	0.06598	1.02
FALSE	High	AFPCWDEPAIK	1xCarbamidomethyl [C4]	0.000525007	5.71317e-05	1	1	1	P55786	0	1333.62	High	High	5.945e-05	0.0004139	2.1
FALSE	High	AFPEHFTYEPNEADAAQGYR		6.06642e-08	2.115e-05	1	1	1	P13807	0	2313.02	High	High	3.245e-05	5.656e-08	4.24
FALSE	High	AFPMPGFDEH		0.00121049	0.000126367	1	1	1	P34897	0	1147.49	High	High	0.000113	0.0009486	2.5
FALSE	High	AFPQLGGRPGPEGEGSLESQPPPLQTQACPESSCLR	2xCarbamidomethyl [C29; C34]	1.69163e-07	2.115e-05	1	1	1	O94992	0	3834.82	High	High	3.245e-05	1.551e-07	3.26
FALSE	High	AFPYGNVAFPHLPGSAPSWPSLVDTSK		9.76322e-15	2.115e-05	1	1	2	Q6UN15	0	2842.42	High	High	3.245e-05	1.231e-14	4.97
FALSE	High	AFQCLSK	1xCarbamidomethyl [C4]	0.0479844	0.00299782	1	1	1	Q6P3X3	0	853.424	High	High	0.002534	0.03334	1.44
FALSE	High	AFQEGIAK		0.0313808	0.00220913	1	1	1	Q9UIG0	0	863.462	High	High	0.001857	0.02224	0.84
FALSE	High	AFQELCDHLELKPK	1xCarbamidomethyl [C6]	0.00717467	0.000654029	1	1	1	Q7RTP6	0	1727.88	High	High	0.000606	0.005418	1.42
FALSE	High	AFQNQENSVNQEIEQFQQAIEK		8.33786e-08	2.115e-05	1	1	1	Q96SB8	0	2622.24	High	High	3.245e-05	7.732e-08	2.51
FALSE	High	AFQNTATACAPVSHYR	1xCarbamidomethyl [C9]	1.91112e-12	2.115e-05	1	1	2	Q9H814	0	1793.84	High	High	3.245e-05	2.179e-12	4.23
FALSE	High	AFQNVFAPR		0.00229809	0.00028779	1	1	1	P15586	0	1049.55	High	High	0.0002369	0.001786	1.07
FALSE	High	AFQSVLEVVAAPGSPYHR		5.92014e-07	2.115e-05	1	1	1	P42858	0	1928	High	High	3.245e-05	5.295e-07	3.35
FALSE	High	AFQYADGLEQLR		0.000431089	5.71317e-05	1	1	1	Q9BU89	0	1410.7	High	High	5.945e-05	0.0003425	2.27
FALSE	High	AFQYVETHGEVCPANWTPDSPTIKPSPAASK	1xCarbamidomethyl [C12]	6.30512e-16	2.115e-05	1	1	1	P30048	0	3385.62	High	High	3.245e-05	6.305e-16	7.76
FALSE	High	AFREEAIK		0.0837182	0.00508834	1	1	1	P13010	1	963.526	High	High	0.004163	0.05705	2.09
FALSE	High	AFREEFGAEPELAVSAPGR		7.70106e-09	2.115e-05	1	1	1	P51570	1	2033.01	High	High	3.245e-05	7.46e-09	3.45
FALSE	High	AFSAAVQMHDVLVK		1.56727e-06	2.115e-05	1	1	2	Q9Y4A5	0	1515.8	High	High	3.245e-05	1.374e-06	2.12
FALSE	High	AFSAFVGQMHQQGILK		1.8983e-08	2.115e-05	1	1	2	A5YKK6	0	1761.91	High	High	3.245e-05	1.818e-08	3.58
FALSE	High	AFSDPFVEAEK		0.00582386	0.000509954	1	1	1	P34932	0	1239.59	High	High	0.0004981	0.004453	1.5
FALSE	High	AFSITQGLLK		0.000187306	2.115e-05	1	1	1	O15067	0	1077.63	High	High	3.245e-05	0.0001504	2.26
FALSE	High	AFSLNSNLVLHQR		0.000349207	2.115e-05	1	1	1	P17029	0	1498.81	High	High	3.245e-05	0.0002778	2.35
FALSE	High	AFSMDDR		0.00874267	0.000816249	1	1	1	Q9H0E2	0	841.351	High	High	0.0007258	0.006591	0.98
FALSE	High	AFSPTTVNTGR		0.00021581	2.115e-05	1	1	1	P61619	0	1150.59	High	High	3.245e-05	0.0001731	2.06
FALSE	High	AFSQSSDLIK		0.0231955	0.00178804	1	1	1	Q9H5H4	0	1095.57	High	High	0.001568	0.01668	1.46
FALSE	High	AFSQSSDLIR		0.000206303	2.115e-05	1	1	1	Q9H5H4	0	1123.57	High	High	3.245e-05	0.0001653	2.02
FALSE	High	AFSQSSSLCIHQR	1xCarbamidomethyl [C9]	6.80758e-09	2.115e-05	1	1	2	Q8N3J9	0	1520.73	High	High	3.245e-05	6.619e-09	3.36
FALSE	High	AFSQSTSLCIHQR	1xCarbamidomethyl [C9]	0.0435193	0.00285726	1	1	1	Q8N3J9	0	1534.74	High	High	0.002413	0.03034	1.69
FALSE	High	AFSVFLFNTENK		0.00418117	0.00046356	1	1	1	Q13907	0	1416.72	High	High	0.0004436	0.003223	1.81
FALSE	High	AFSVNIFK		0.00482522	0.000484169	1	1	1	P11279	0	925.514	High	High	0.0004573	0.003702	1.7
FALSE	High	AFSWASVTSK		0.00868685	0.000816249	1	1	1	Q9UN86	0	1083.55	High	High	0.0007258	0.00653	1.17
FALSE	High	AFSYICR	1xCarbamidomethyl [C6]	0.119715	0.00688381	2	2	1	P49757; Q9Y6R0	0	916.435	High	High	0.005544	0.08134	1.09
FALSE	High	AFSYYGPLR		0.00218784	0.00028779	1	1	3	Q16629	0	1073.54	High	High	0.0002369	0.001706	1.69
FALSE	High	AFTDNAVAFDTGFCHVER	1xCarbamidomethyl [C14]	2.97144e-12	2.115e-05	1	1	1	Q92889	0	2056.92	High	High	3.245e-05	3.348e-12	4.23
FALSE	High	AFTGFIVEADTPGIQIGR		5.05832e-08	2.115e-05	1	1	2	P11310	0	1891.99	High	High	3.245e-05	4.747e-08	3.91
FALSE	High	AFTHTAQYDEAISDYFR		1.04317e-09	2.115e-05	1	1	1	P31939	0	2034.92	High	High	3.245e-05	1.055e-09	3.22
FALSE	High	AFTKPEEACSFILSADFPALVVK	1xCarbamidomethyl [C9]	3.62151e-10	2.115e-05	1	1	1	P22102	0	2540.31	High	High	3.245e-05	3.726e-10	5.38
FALSE	High	AFTMDCITLEGDQVSHR	1xCarbamidomethyl [C6]	3.99807e-09	2.115e-05	1	1	1	Q9UQE7	0	1979.89	High	High	3.245e-05	3.926e-09	3.78
FALSE	High	AFTQLSNLQSHR		7.99084e-06	2.115e-05	1	1	1	Q8TF68	0	1401.72	High	High	3.245e-05	6.817e-06	3.63
FALSE	High	AFTYINLDK		0.000949365	0.000126367	1	1	1	P02786	0	1084.57	High	High	0.000113	0.0007462	1.43
FALSE	High	AFVAGVLPFK		0.000379459	2.115e-05	1	1	2	O00442	0	1048.62	High	High	3.245e-05	0.0003003	2.61
FALSE	High	AFVAIGDYNGHVGLGVK		3.58685e-12	2.115e-05	1	1	11	P15880	0	1716.91	High	High	3.245e-05	4.04e-12	4.61
FALSE	High	AFVDFLSDEIK		0.000143786	2.115e-05	1	1	1	Q07021	0	1283.65	High	High	3.245e-05	0.0001161	1.84
FALSE	High	AFVDFLSDEIKEER		3.53421e-09	2.115e-05	1	1	1	Q07021	1	1697.84	High	High	3.245e-05	3.481e-09	4.16
FALSE	High	AFVDFNEGEIK		1.98187e-05	2.115e-05	1	1	1	Q01968	0	1268.62	High	High	3.245e-05	1.662e-05	2.42
FALSE	High	AFVHWYVGEGMEEGEFSEAR		8.00688e-09	2.115e-05	3	6	3	Q71U36; Q9BQE3; P68366	0	2330.02	High	High	3.245e-05	7.776e-09	5.29
FALSE	High	AFVHWYVGEGMEEGEFSEAR	1xOxidation [M11]	1.10619e-13	2.115e-05	3	6	5	Q71U36; Q9BQE3; P68366	0	2346.01	High	High	3.245e-05	1.327e-13	5.39
FALSE	High	AFVHWYVGEGMEEGEFSEAREDMAALEK		3.92191e-13	2.115e-05	3	4	1	Q71U36; Q9BQE3; P68366	1	3217.42	High	High	3.245e-05	4.599e-13	6.39
FALSE	High	AFVILGIPHSHSMLDVYETK		8.59944e-09	2.115e-05	1	1	1	Q7L8L6	0	2257.17	High	High	3.245e-05	8.348e-09	3.42
FALSE	High	AFVNLPTENELTFNAEEYSDISEMR		1.02811e-10	2.115e-05	1	1	1	Q9Y2A7	0	2919.34	High	High	3.245e-05	1.081e-10	4.22
FALSE	High	AFVPAILFK		0.00628152	0.000568684	1	1	1	Q9HAU5	0	1005.61	High	High	0.0005422	0.00477	1.89
FALSE	High	AFVRPSGTEDVVR		0.0109544	0.000978386	1	1	1	O95394	0	1432.75	High	High	0.0008697	0.008172	1.09
FALSE	High	AFVSGFDGSAGTAIITEEHAAMWTDGR		8.17708e-08	2.115e-05	1	1	1	Q9NQW7	0	2797.29	High	High	3.245e-05	7.604e-08	2.68
FALSE	High	AFVTQDIPFYHNLVMK		0.0373314	0.00242932	1	1	1	Q8WWX9	0	1922.98	High	High	0.001996	0.02624	1.32
FALSE	High	AFYAELYHIISSNLEK		6.77411e-08	2.115e-05	1	1	2	Q9UL46	0	1897.97	High	High	3.245e-05	6.316e-08	1.99
FALSE	High	AFYNNVLGEYEEYITK		3.32246e-07	2.115e-05	1	1	1	P04181	0	1952.93	High	High	3.245e-05	3.01e-07	3.72
FALSE	High	AFYPEEISSMVLTK		2.08529e-06	2.115e-05	1	2	5	P0DMV9	0	1614.81	High	High	3.245e-05	1.825e-06	3.29
FALSE	High	AFYPEEISSMVLTK	1xOxidation [M10]	0.0185556	0.0014223	1	2	1	P0DMV9	0	1630.8	High	High	0.001279	0.01352	1.1
FALSE	High	AGAAGGPEEEAEKPVK		1.28599e-08	2.115e-05	1	1	5	Q8WW12	0	1539.76	High	High	3.245e-05	1.235e-08	3.63
FALSE	High	AGAAPVAPEK		0.0329407	0.0022563	1	1	1	Q92974	0	910.499	High	High	0.001909	0.0233	1.31
FALSE	High	AGAEGFVR		0.0118423	0.00100637	1	1	1	Q9BUP3	0	806.416	High	High	0.0009324	0.008798	1.88
FALSE	High	AGAFDQLK		0.00330457	0.000375427	1	1	1	P61011	0	849.446	High	High	0.0003285	0.002552	1.51
FALSE	High	AGAFEHLPSLR		7.39221e-06	2.115e-05	1	1	1	Q13641	0	1197.64	High	High	3.245e-05	6.282e-06	2.21
FALSE	High	AGAGAPVVGSGSSGGGNAFTGLGPVSTLPSLHGK		6.5287e-15	2.115e-05	1	1	1	Q9NNW5	0	2964.52	High	High	3.245e-05	8.286e-15	4.19
FALSE	High	AGAGPGGPPQKPAPSSQR		3.34491e-11	2.115e-05	1	1	1	Q9Y5J1	0	1659.86	High	High	3.245e-05	3.606e-11	4.52
FALSE	High	AGAGSATLSMAYAGAR		3.165e-09	2.115e-05	1	1	2	P40926	0	1454.71	High	High	3.245e-05	3.135e-09	4.3
FALSE	High	AGAGSATLSMAYAGAR	1xOxidation [M10]	2.88036e-07	2.115e-05	1	1	1	P40926	0	1470.7	High	High	3.245e-05	2.609e-07	3.14
FALSE	High	AGAIAPCEVTVPAQNTGLGPEK	1xCarbamidomethyl [C7]	9.08829e-11	2.115e-05	1	2	1	P05388	0	2180.1	High	High	3.245e-05	9.593e-11	4.94
FALSE	High	AGAIFVPIHLVK		0.108788	0.00631236	1	1	1	Q6ZRI6	0	1264.78	High	High	0.005093	0.0736	1.43
FALSE	High	AGAISASGPELQGAGHSK		1.07927e-08	2.115e-05	1	1	1	Q09666	0	1637.82	High	High	3.245e-05	1.045e-08	3.47
FALSE	High	AGALCLSR	1xCarbamidomethyl [C5]	0.00447727	0.000484169	1	1	1	ENSEMBL:ENSBTAP00000024146	0	847.445	High	High	0.0004573	0.003442	2.38
FALSE	High	AGALHAQVER		0.000377043	2.115e-05	1	1	1	Q9BQG0	0	1051.56	High	High	3.245e-05	0.0002995	2.46
FALSE	High	AGALQCSPSDAYTKK	1xCarbamidomethyl [C6]	6.47478e-12	2.115e-05	1	1	1	Q9Y490	1	1596.77	High	High	3.245e-05	7.175e-12	4.33
FALSE	High	AGAPPPSGSAVSTAPQQKPIGK		8.15157e-10	2.115e-05	1	1	2	P78362	0	2046.1	High	High	3.245e-05	8.252e-10	3.47
FALSE	High	AGATAAASEIK		0.110902	0.00635717	1	1	1	P15923	0	989.526	High	High	0.005142	0.07543	0.96
FALSE	High	AGATLDLLVENMGR		0.000689156	5.71317e-05	1	1	1	P16278	0	1459.76	High	High	5.945e-05	0.0005432	1.72
FALSE	High	AGAYDFPSPEWDTVTPEAK		0.00121802	0.000126367	2	4	1	Q13557; Q13555	0	2080.95	High	High	0.000113	0.000953	1.42
FALSE	High	AGCDEIWEK	1xCarbamidomethyl [C3]	0.00235528	0.00028779	2	2	2	Q5MIZ7; Q6IN85	0	1107.48	High	High	0.0002369	0.001826	1.28
FALSE	High	AGCECLNESDEHGFDNCLR	3xCarbamidomethyl [C3; C5; C17]	1.89579e-13	2.115e-05	1	1	2	O43396	0	2282.89	High	High	3.245e-05	2.25e-13	5.88
FALSE	High	AGCECLNESDEHGFDNCLRK	3xCarbamidomethyl [C3; C5; C17]	0.000355971	2.115e-05	1	1	1	O43396	1	2410.98	High	High	3.245e-05	0.000282	1.25
FALSE	High	AGDITELK		0.0051689	0.000484169	1	1	1	Q96F86	0	846.457	High	High	0.0004573	0.003946	2.28
FALSE	High	AGDKPHMQTYEVDLNK		2.62607e-08	2.115e-05	1	1	2	P21912	0	1845.88	High	High	3.245e-05	2.489e-08	2.46
FALSE	High	AGDLLLR		0.0441308	0.0029084	1	1	2	Q9UPU5	0	757.457	High	High	0.00245	0.03074	2.07
FALSE	High	AGDLVFAK		0.00042024	5.71317e-05	1	1	1	Q9Y3E1	0	820.456	High	High	5.945e-05	0.0003333	2.56
FALSE	High	AGDMENAENILTVMR		1.55756e-10	2.115e-05	1	1	2	P42704	0	1663.78	High	High	3.245e-05	1.632e-10	4.1
FALSE	High	AGDNIPEEQPVASTPTTVSDGENKK		0.115973	0.00674299	1	1	1	Q9Y320	1	2584.24	High	High	0.00537	0.07848	2.4
FALSE	High	AGDTVIPLYIPQCGECK	2xCarbamidomethyl [C13; C16]	1.8617e-08	2.115e-05	1	1	1	P11766	0	1920.92	High	High	3.245e-05	1.778e-08	4.15
FALSE	High	AGDTVSYVICQDGSNLTASQR	1xCarbamidomethyl [C10]	3.57574e-05	2.115e-05	1	1	1	P09884	0	2242.04	High	High	3.245e-05	2.963e-05	2.12
FALSE	High	AGDVEEDASQLIFPK		5.55592e-05	2.115e-05	1	1	2	O15514	0	1618.8	High	High	3.245e-05	4.554e-05	2.92
FALSE	High	AGDWQCPNPGCGNQNFAWR	2xCarbamidomethyl [C6; C11]	1.01485e-10	2.115e-05	1	1	1	Q01844	0	2234.92	High	High	3.245e-05	1.068e-10	6.12
FALSE	High	AGEAAELQDAEVESSAK		1.74785e-11	2.115e-05	1	1	2	Q9NZT2	0	1704.79	High	High	3.245e-05	1.912e-11	4.39
FALSE	High	AGEAGKLEEVMQELR		3.43205e-07	2.115e-05	1	1	1	Q9BR76	1	1659.84	High	High	3.245e-05	3.102e-07	2.34
FALSE	High	AGEAPTENPAPPTQQSSAE		0.150754	0.00828157	1	1	1	P16989	0	1881.85	High	High	0.006745	0.1026	1
FALSE	High	AGEELLK		0.0210919	0.00154682	1	1	1	Q9UKS6	0	759.425	High	High	0.001371	0.01523	1.94
FALSE	High	AGEGTYALDSESCMEK	1xCarbamidomethyl [C13]	3.42136e-09	2.115e-05	1	1	2	O00541	0	1747.71	High	High	3.245e-05	3.38e-09	4.6
FALSE	High	AGEIELELQR		0.000237668	2.115e-05	1	1	1	Q8TD30	0	1157.62	High	High	3.245e-05	0.0001899	2.14
FALSE	High	AGEIITVLDDSDPNWWK		6.32609e-06	2.115e-05	1	1	2	Q92783	0	1958.95	High	High	3.245e-05	5.411e-06	4.12
FALSE	High	AGEIVVFK		0.0227267	0.00178804	1	1	1	Q9BY50	0	862.503	High	High	0.001568	0.01637	1.94
FALSE	High	AGELTEDEVER		0.048999	0.00307412	1	1	1	P62269	0	1247.58	High	High	0.00263	0.03407	1.43
FALSE	High	AGELWLPHGTVATPVFMPVGTQATMK		6.30512e-16	2.115e-05	1	1	1	Q9BXR0	0	2739.4	High	High	3.245e-05	6.305e-16	6.89
FALSE	High	AGEMELKPFNGEDYTCITFQPDLSK	1xCarbamidomethyl [C16]	1.01459e-06	2.115e-05	1	1	1	P11388	0	2890.33	High	High	3.245e-05	8.986e-07	3.03
FALSE	High	AGEPLGVTFR		2.33076e-05	2.115e-05	1	1	1	Q9NZW5	0	1046.56	High	High	3.245e-05	1.948e-05	2.78
FALSE	High	AGEPNSPDAEEANSPDVTAGCDPAGVHPPR	1xCarbamidomethyl [C21]	0.0100063	0.000869711	1	1	1	Q08J23	0	3014.32	High	High	0.0007868	0.007494	1.81
FALSE	High	AGEQDATIHLK		9.52098e-06	2.115e-05	1	1	1	P13591	0	1182.61	High	High	3.245e-05	8.092e-06	1.99
FALSE	High	AGERPELCR	1xCarbamidomethyl [C8]	0.00179719	0.000260728	1	1	1	P19174	0	1087.53	High	High	0.0002172	0.001398	1.9
FALSE	High	AGEVFIHK		0.0036032	0.000433242	1	1	1	Q15233	0	900.494	High	High	0.0003962	0.002782	2.69
FALSE	High	AGEYIFER		0.00336636	0.000406409	1	1	1	Q02252	0	984.479	High	High	0.0003285	0.002597	2.42
FALSE	High	AGFAGDDAPR		3.43932e-05	2.115e-05	3	10	3	P60709; Q6S8J3; P68133	0	976.448	High	High	3.245e-05	2.841e-05	2.28
FALSE	High	AGFAGDQIPK		1.78649e-05	2.115e-05	2	2	1	P61163; P42025	0	1003.52	High	High	3.245e-05	1.499e-05	2.62
FALSE	High	AGFIQDTSLILYEEVKPNLTER		4.48059e-15	2.115e-05	1	1	1	Q93009	0	2536.33	High	High	3.245e-05	5.703e-15	5.86
FALSE	High	AGFLDLK		0.0236746	0.00181019	1	1	1	Q9Y490	0	763.435	High	High	0.001584	0.01704	2.03
FALSE	High	AGFRPVEAGGQHGGR		1.41306e-10	2.115e-05	1	1	1	O15234	0	1495.75	High	High	3.245e-05	1.479e-10	3.68
FALSE	High	AGFTAAYSEK		0.000588451	5.71317e-05	1	1	1	P11717	0	1044.5	High	High	5.945e-05	0.000464	2.27
FALSE	High	AGFVPVYLR		0.00165901	0.000260728	1	1	1	Q9H0A0	0	1021.58	High	High	0.0002172	0.001292	1.97
FALSE	High	AGGAAVVITEPEHTK		2.03185e-06	2.115e-05	1	1	1	Q9P258	0	1479.78	High	High	3.245e-05	1.779e-06	3.73
FALSE	High	AGGADAVQTVTGGLR		1.4144e-05	2.115e-05	1	1	1	Q9H223	0	1372.72	High	High	3.245e-05	1.187e-05	3
FALSE	High	AGGAFDPYTLVR		3.52756e-06	2.115e-05	1	1	1	O43759	0	1266.65	High	High	3.245e-05	3.053e-06	2.73
FALSE	High	AGGCGHDECDTYVR	2xCarbamidomethyl [C4; C9]	0.00186474	0.00028779	1	1	2	Q9Y219	0	1596.62	High	High	0.0002369	0.001453	1.43
FALSE	High	AGGEEEDDDDEAAGGR		8.68506e-05	2.115e-05	1	1	1	Q6DD87	0	1592.59	High	High	3.245e-05	7.091e-05	2.12
FALSE	High	AGGEELDEGVAK		0.00177522	0.000260728	1	1	1	Q32MZ4	0	1174.56	High	High	0.0002172	0.001386	1.18
FALSE	High	AGGEESQFEMDI		0.0507372	0.00309422	1	1	1	Q13541	0	1312.54	High	High	0.002644	0.03527	2.09
FALSE	High	AGGEFLLR		0.103318	0.00614741	1	1	1	P51606	0	862.478	High	High	0.004942	0.0699	1.02
FALSE	High	AGGEPWGAK		8.51809e-05	2.115e-05	1	1	2	Q8N163	0	872.426	High	High	3.245e-05	6.924e-05	2.61
FALSE	High	AGGFLMK	1xOxidation [M6]	0.00608644	0.000509954	1	1	3	P00558	0	739.381	High	High	0.0004981	0.004642	1.61
FALSE	High	AGGFLMK		0.032713	0.0022563	1	1	1	P00558	0	723.386	High	High	0.001909	0.0232	1.73
FALSE	High	AGGGAAEQEELHYIPIR		7.65307e-13	2.115e-05	1	1	1	Q8TD19	0	1810.91	High	High	3.245e-05	8.841e-13	4.09
FALSE	High	AGGGGGLGAGSPALSGGQGR		2.82041e-08	2.115e-05	1	1	1	Q6IQ22	0	1583.79	High	High	3.245e-05	2.678e-08	3.82
FALSE	High	AGGHHNDLEDVGR		0.0198472	0.00143987	1	1	1	Q5JTZ9	0	1376.63	High	High	0.001294	0.01443	1.96
FALSE	High	AGGIETIANEFSDR		8.45988e-07	2.115e-05	1	1	4	Q92598	0	1479.71	High	High	3.245e-05	7.517e-07	3.34
FALSE	High	AGGIETIANEYSDR		3.90777e-07	2.115e-05	1	1	2	P34932	0	1495.7	High	High	3.245e-05	3.52e-07	3.84
FALSE	High	AGGLGINLTSANVVILHDIDCNPYNDK	1xCarbamidomethyl [C21]	5.73932e-06	2.115e-05	1	1	1	Q9H4L7	0	2883.43	High	High	3.245e-05	4.906e-06	1.9
FALSE	High	AGGPATPLSPTR		0.0741635	0.00442442	1	1	1	Q03252	0	1124.61	High	High	0.003656	0.05057	1.92
FALSE	High	AGGPEGPPWLPR		1.71373e-07	2.115e-05	1	1	1	Q14166	0	1233.64	High	High	3.245e-05	1.572e-07	3.15
FALSE	High	AGGPLGLSIVGGSDHSSHPFGVQEPGVFISK		3.59808e-10	2.115e-05	1	1	1	Q14160	0	3033.54	High	High	3.245e-05	3.695e-10	3.08
FALSE	High	AGGPPQVAGAQAACSEDR	1xCarbamidomethyl [C14]	1.01302e-07	2.115e-05	1	1	1	Q9H3R5	0	1741.79	High	High	3.245e-05	9.374e-08	4.86
FALSE	High	AGGQQVTLTTHAPFGLGAHFTVPLK		6.00837e-10	2.115e-05	1	1	1	A0PJW6	0	2548.37	High	High	3.245e-05	6.111e-10	4.81
FALSE	High	AGGSASAMLQPLLDNQVGFK		8.16432e-09	2.115e-05	1	1	2	P20618	0	2004.02	High	High	3.245e-05	7.896e-09	5.69
FALSE	High	AGGSFDLR		0.00119555	0.000126367	1	1	1	O43760	0	822.41	High	High	0.000113	0.0009326	1.17
FALSE	High	AGHCAVAINTR	1xCarbamidomethyl [C4]	0.155431	0.00851133	1	1	1	P51610	0	1169.58	High	High	0.006915	0.1058	1.41
FALSE	High	AGHNVIALVGGATAR		8.14085e-05	2.115e-05	1	1	1	Q9Y2Z4	0	1406.79	High	High	3.245e-05	6.627e-05	2.31
FALSE	High	AGHQLQHDLFFDTLK		4.9453e-10	2.115e-05	1	1	2	P23378	0	1769.9	High	High	3.245e-05	5.052e-10	3.56
FALSE	High	AGHYAASIIIR		0.0027467	0.000343626	1	1	3	P55263	0	1171.66	High	High	0.0003041	0.002124	2.09
FALSE	High	AGIATHFVDSEK		3.4544e-07	2.115e-05	1	1	1	Q6NVY1	0	1274.64	High	High	3.245e-05	3.126e-07	3.46
FALSE	High	AGIEAGNINITSGEVFEIEEHISER		6.30512e-16	2.115e-05	1	1	1	O43172	0	2714.33	High	High	3.245e-05	6.305e-16	6.25
FALSE	High	AGIEAVLLSLHPGFR		2.32139e-08	2.115e-05	1	1	1	Q6ZNW5	0	1579.9	High	High	3.245e-05	2.21e-08	3.85
FALSE	High	AGIEGPLLASDVGR		2.09568e-07	2.115e-05	1	1	2	P18583	0	1354.73	High	High	3.245e-05	1.906e-07	3.95
FALSE	High	AGIEIQEGKEDPLLEK		1.0015e-06	2.115e-05	1	1	1	Q13615	1	1768.93	High	High	3.245e-05	8.855e-07	2.54
FALSE	High	AGIFQSVK		0.00464786	0.000484169	1	1	1	P09669	0	849.483	High	High	0.0004573	0.00356	2.1
FALSE	High	AGIIASAR		0.00726637	0.000682572	1	1	3	P13639	0	758.452	High	High	0.0006273	0.005503	2.03
FALSE	High	AGIICQLNAR	1xCarbamidomethyl [C5]	0.000462359	5.71317e-05	1	1	1	P33991	0	1115.6	High	High	5.945e-05	0.0003659	2.24
FALSE	High	AGIIQDTWHK		0.000179044	2.115e-05	1	1	1	Q9P2E9	0	1168.61	High	High	3.245e-05	0.0001436	2.49
FALSE	High	AGIISTVEVLK		2.88697e-05	2.115e-05	1	1	3	P55786	0	1129.68	High	High	3.245e-05	2.397e-05	2.56
FALSE	High	AGIQQVYTR		0.000204979	2.115e-05	1	1	1	Q13616	0	1035.56	High	High	3.245e-05	0.0001641	3.21
FALSE	High	AGITTTLNSR		0.000505387	5.71317e-05	1	1	2	P33992	0	1033.56	High	High	5.945e-05	0.0004	2.97
FALSE	High	AGIVTSLQAR		0.00016465	2.115e-05	1	1	1	P49736	0	1015.59	High	High	3.245e-05	0.0001326	3.19
FALSE	High	AGKEESGVSVSNSQPTNESHSIK		3.07351e-07	2.115e-05	1	1	1	Q99808	1	2372.13	High	High	3.245e-05	2.791e-07	2.47
FALSE	High	AGKFPSLLTHNENMVAK		2.15407e-06	2.115e-05	1	1	2	P62906	1	1856.97	High	High	3.245e-05	1.884e-06	2.87
FALSE	High	AGKPVICATQMLESMIK	1xCarbamidomethyl [C7]	1.16305e-10	2.115e-05	1	1	3	P14618	0	1876.97	High	High	3.245e-05	1.225e-10	5.43
FALSE	High	AGKPVICATQMLESMIK	1xCarbamidomethyl [C7]; 1xOxidation [M11]	3.12906e-08	2.115e-05	1	1	1	P14618	0	1892.96	High	High	3.245e-05	2.956e-08	3.74
FALSE	High	AGLAMPGPPLGPVLGQR		8.07161e-08	2.115e-05	1	1	1	Q9Y3B7	0	1630.91	High	High	3.245e-05	7.477e-08	2.99
FALSE	High	AGLCPDEDDMEGDSFFDDPIPKPEK	1xCarbamidomethyl [C4]	7.29032e-15	2.115e-05	1	1	1	O95684	0	2824.2	High	High	3.245e-05	9.241e-15	4.15
FALSE	High	AGLDPDLETR		0.00227001	0.00028779	1	1	1	Q5JTZ9	0	1086.54	High	High	0.0002369	0.001763	2.66
FALSE	High	AGLELLK		0.0420275	0.0027547	1	1	1	Q9NTI5	0	743.466	High	High	0.002356	0.02935	2.01
FALSE	High	AGLENMDR		0.137433	0.00771092	1	1	1	O00519	0	905.415	High	High	0.006256	0.0935	1.14
FALSE	High	AGLESGAEPGDGDSDTTK		2.92327e-10	2.115e-05	1	1	1	O60832	0	1706.74	High	High	3.245e-05	3.013e-10	4.23
FALSE	High	AGLESGAEPGDGDSDTTKK		1.55475e-07	2.115e-05	1	1	1	O60832	1	1834.83	High	High	3.245e-05	1.426e-07	2.85
FALSE	High	AGLESSEGGGGPERPGAR		1.60849e-06	2.115e-05	1	1	1	Q86SK9	0	1683.8	High	High	3.245e-05	1.415e-06	3.08
FALSE	High	AGLGILHDIEGIR		1.04805e-06	2.115e-05	1	1	1	Q9H4B0	0	1363.77	High	High	3.245e-05	9.244e-07	1.9
FALSE	High	AGLGSPERPPK		0.00278072	0.000343626	1	1	1	Q9H6F5	0	1108.61	High	High	0.0003041	0.002162	1.4
FALSE	High	AGLLAGDR		0.0567137	0.00330671	1	1	1	O14745	0	772.431	High	High	0.002835	0.03905	2.39
FALSE	High	AGLLGQPR		0.00405335	0.000433242	1	1	1	Q9Y5J7	0	811.478	High	High	0.0004207	0.003123	2.32
FALSE	High	AGLLHNILPSQSTDLHHSVGTELLSLVYK		6.33849e-09	2.115e-05	1	1	2	P78527	0	3142.69	High	High	3.245e-05	6.178e-09	4.65
FALSE	High	AGLLPSGPRPGYAAIQALLSSR		0.000144717	2.115e-05	1	1	1	P22570	0	2195.23	High	High	3.245e-05	0.0001171	1.77
FALSE	High	AGLLQPPVR		0.00664923	0.000596805	1	1	2	Q8IX12	0	950.578	High	High	0.0005632	0.005054	1.78
FALSE	High	AGLLQVYIHTQK		1.50741e-06	2.115e-05	1	1	1	Q92979	0	1370.78	High	High	3.245e-05	1.324e-06	3.47
FALSE	High	AGLLVLAVLSDGAGDHIR		4.54623e-14	2.115e-05	1	1	1	Q8TEX9	0	1777	High	High	3.245e-05	5.555e-14	5.07
FALSE	High	AGLMLQEADK		3.00151e-05	2.115e-05	1	1	1	Q14651	0	1075.55	High	High	3.245e-05	2.496e-05	2.46
FALSE	High	AGLMLQEADKLGCK	1xCarbamidomethyl [C13]	2.51714e-06	2.115e-05	1	1	1	Q14651	1	1533.78	High	High	3.245e-05	2.193e-06	2.13
FALSE	High	AGLNCSTENMPIK	1xCarbamidomethyl [C5]	1.08967e-06	2.115e-05	1	1	1	P05198	0	1434.67	High	High	3.245e-05	9.633e-07	3.29
FALSE	High	AGLNGLQLAVLAR		1.14922e-05	2.115e-05	1	1	1	Q96S55	0	1295.78	High	High	3.245e-05	9.722e-06	2.22
FALSE	High	AGLQFPVGR		0.000319279	2.115e-05	3	15	2	Q16777; Q71UI9; Q8IUE6	0	944.531	High	High	3.245e-05	0.0002543	1.92
FALSE	High	AGLSQSLFER		0.000114693	2.115e-05	1	1	1	Q92900	0	1107.58	High	High	3.245e-05	9.296e-05	2.71
FALSE	High	AGLSVLLK		0.00825356	0.000816249	1	1	1	Q969N2	0	800.524	High	High	0.000713	0.006205	1.76
FALSE	High	AGLTDQVSHHAR		0.140884	0.00783177	1	1	1	Q8NHH9	0	1291.65	High	High	0.006364	0.09566	0.86
FALSE	High	AGLTEPVLIR		5.88946e-05	2.115e-05	1	1	1	Q8TDD1	0	1068.64	High	High	3.245e-05	4.823e-05	2.9
FALSE	High	AGLTHLITMDLHQK		7.26409e-09	2.115e-05	1	1	2	O60256	0	1577.85	High	High	3.245e-05	7.07e-09	3.76
FALSE	High	AGLVGPEFHEK		3.64597e-05	2.115e-05	1	1	1	Q15149	0	1183.61	High	High	3.245e-05	3.022e-05	2.14
FALSE	High	AGLYGLPR		0.00740622	0.000682572	1	1	1	P49327	0	846.483	High	High	0.0006273	0.00561	2.47
FALSE	High	AGMATESPSDSPEDGPGLSPLL		0.0117655	0.00100637	1	1	1	O75648	0	2127.98	High	High	0.0009114	0.008739	1.04
FALSE	High	AGMFVSK	1xOxidation [M3]	0.0131461	0.00125748	1	1	2	P56192	0	755.376	High	High	0.00112	0.009697	1
FALSE	High	AGMQLNLEELQK		1.14922e-05	2.115e-05	1	1	1	Q08379	0	1373.71	High	High	3.245e-05	9.713e-06	3.28
FALSE	High	AGMSYYNSPGLHVQHMGTSHGITRPSPR		1.7501e-06	2.115e-05	1	1	2	Q16204	0	3038.45	High	High	3.245e-05	1.534e-06	3.23
FALSE	High	AGMTHIVR		0.000171145	2.115e-05	1	1	2	P39023	0	884.477	High	High	3.245e-05	0.0001375	2.1
FALSE	High	AGNASKDEIDSAVK		6.19687e-11	2.115e-05	1	1	3	P23381	1	1404.7	High	High	3.245e-05	6.61e-11	3.9
FALSE	High	AGNEKEEGETADTVGCCSLR	2xCarbamidomethyl [C16; C17]	2.73101e-12	2.115e-05	1	1	1	P11387	1	2182.93	High	High	3.245e-05	3.093e-12	5.92
FALSE	High	AGNFYVPAEPK		0.000149463	2.115e-05	1	1	1	P18124	0	1192.6	High	High	3.245e-05	0.0001202	2.77
FALSE	High	AGNGQNSCGVEDVLQLLR	1xCarbamidomethyl [C8]	0.000128838	2.115e-05	1	1	1	Q9ULT8	0	1929.94	High	High	3.245e-05	0.0001041	1.91
FALSE	High	AGNGQWASVIR		4.37005e-06	2.115e-05	1	1	1	Q15393	0	1158.6	High	High	3.245e-05	3.755e-06	1.7
FALSE	High	AGNILLNTEGHAK		0.000138323	2.115e-05	2	2	1	Q13043; Q13188	0	1337.72	High	High	3.245e-05	0.0001117	2.21
FALSE	High	AGNLMSAMLHVEALER		9.38807e-11	2.115e-05	1	1	1	O75127	0	1741.87	High	High	3.245e-05	9.928e-11	4.08
FALSE	High	AGNNMLLVGVHGPR		2.1508e-07	2.115e-05	1	1	1	P21333	0	1434.76	High	High	3.245e-05	1.961e-07	3.88
FALSE	High	AGPDLPSLPSHALEDEGWAAAAPSPGSAR		4.5819e-09	2.115e-05	1	1	1	Q9H3Q1	0	2827.36	High	High	3.245e-05	4.497e-09	3.86
FALSE	High	AGPDSAGIALYSHEDVCVFK	1xCarbamidomethyl [C17]	5.15096e-13	2.115e-05	1	1	1	Q86X55	0	2136.01	High	High	3.245e-05	6.012e-13	5.23
FALSE	High	AGPGDRDPPTRGEESR		0.0532727	0.0031382	1	1	1	P51116	2	1696.8	High	High	0.002712	0.03681	1.79
FALSE	High	AGPGVEDLWR		0.0842787	0.00513802	1	1	1	Q9UNI6	0	1099.55	High	High	0.004218	0.05752	0.99
FALSE	High	AGPIWDLR		0.0116135	0.000978386	2	2	2	O43390; O60506	0	927.505	High	High	0.0009114	0.008618	2.07
FALSE	High	AGPNASIISLK		7.93916e-06	2.115e-05	1	1	1	Q9H0A0	0	1070.62	High	High	3.245e-05	6.739e-06	3.11
FALSE	High	AGPQSPSPGAPPAAKPAR		0.0034935	0.000406409	1	1	1	Q9H1Z9	0	1656.88	High	High	0.0003773	0.002689	1.56
FALSE	High	AGPSAQEPGSQTPLK		1.0846e-09	2.115e-05	1	1	1	O60271	0	1467.74	High	High	3.245e-05	1.092e-09	4.59
FALSE	High	AGPSEDREDWVEEPTVLVLLR		0.000811693	5.71317e-05	1	1	1	Q96AY2	1	2410.22	High	High	5.945e-05	0.0006383	1.27
FALSE	High	AGPSQHSSPAVSDSLPSNSLK		0.000136548	2.115e-05	1	1	1	Q13163	0	2066.01	High	High	3.245e-05	0.0001104	1.86
FALSE	High	AGPVAVQVK		0.00016465	2.115e-05	1	1	1	Q13428	0	868.525	High	High	3.245e-05	0.0001321	2.63
FALSE	High	AGPVVTDNGNFILDWK		1.5896e-05	2.115e-05	1	1	1	P49247	0	1745.89	High	High	3.245e-05	1.336e-05	3.32
FALSE	High	AGQAVDDFIEK		3.00151e-05	2.115e-05	1	1	2	P52209	0	1192.58	High	High	3.245e-05	2.494e-05	2.67
FALSE	High	AGQERPSVTSYK		0.00177522	0.000260728	1	1	1	Q9UJX3	0	1322.67	High	High	0.0002172	0.001387	2.31
FALSE	High	AGQLSQGAAEEDHGCR	1xCarbamidomethyl [C15]	1.12561e-06	2.115e-05	1	1	1	Q9UBG0	0	1685.73	High	High	3.245e-05	9.95e-07	2.73
FALSE	High	AGQPHSSSDAAQAPAEQPHSSSDAAQAPCPR	1xCarbamidomethyl [C29]	1.42483e-13	2.115e-05	1	1	1	P29372	0	3113.37	High	High	3.245e-05	1.697e-13	3.84
FALSE	High	AGQQGLSVAFDLATHR		7.96751e-08	2.115e-05	1	1	3	P22033	0	1670.86	High	High	3.245e-05	7.419e-08	2.08
FALSE	High	AGQSAAGAAPGGGVDTR		1.59564e-07	2.115e-05	1	1	2	P21333	0	1442.7	High	High	3.245e-05	1.461e-07	3.79
FALSE	High	AGQVVTIWAAGAGATHSPPTDLVWK		2.18284e-10	2.115e-05	1	1	2	P02545	0	2533.32	High	High	3.245e-05	2.274e-10	5.61
FALSE	High	AGRPQFDDQGK		0.125127	0.00709532	1	1	1	Q8N3C0	0	1218.59	High	High	0.005754	0.08473	0.69
FALSE	High	AGRPVMPPPQVPLPTSSISPAK		0.000581047	5.71317e-05	1	1	1	P42684	0	2227.23	High	High	5.945e-05	0.0004587	2.36
FALSE	High	AGSIDGTDEDPHDR		2.38978e-06	2.115e-05	1	1	2	Q16560	0	1484.62	High	High	3.245e-05	2.079e-06	1.87
FALSE	High	AGSLLMLK		0.124342	0.00707287	1	1	2	Q8NAT2	0	832.496	High	High	0.005719	0.0844	2.23
FALSE	High	AGSMKDPLLDDHGDFIR		4.3162e-14	2.115e-05	1	1	2	Q9UM54	1	1886.91	High	High	3.245e-05	5.274e-14	5.87
FALSE	High	AGSNMLLIGVHGPTTPCEEVSMK	1xCarbamidomethyl [C17]	1.90814e-13	2.115e-05	1	1	1	O75369	0	2428.17	High	High	3.245e-05	2.266e-13	6.19
FALSE	High	AGSPTLLNCLMYK	1xCarbamidomethyl [C9]	0.0943089	0.00569293	1	1	1	Q8TCJ2	0	1467.73	High	High	0.004608	0.06394	0.97
FALSE	High	AGSQLGPGYQHHAQPK		7.09998e-07	2.115e-05	1	1	1	Q02241	0	1675.83	High	High	3.245e-05	6.332e-07	3.02
FALSE	High	AGSSESIAAFIQR		0.00526699	0.000484169	1	1	1	P46379	0	1336.69	High	High	0.0004573	0.004031	1.44
FALSE	High	AGSTALYWACHGGHK	1xCarbamidomethyl [C10]	8.00688e-09	2.115e-05	1	1	1	Q92882	0	1615.74	High	High	3.245e-05	7.752e-09	3.85
FALSE	High	AGSVATCQAVMR	1xCarbamidomethyl [C7]	0.000220016	2.115e-05	1	1	1	O94906	0	1250.6	High	High	3.245e-05	0.0001762	1.91
FALSE	High	AGSVELPAPSPMPQLPPDTLEMR		2.01564e-07	2.115e-05	1	1	1	Q8N5L8	0	2433.22	High	High	3.245e-05	1.84e-07	2.62
FALSE	High	AGTDPSHMPTGPQAASCLDLNLVTR	1xCarbamidomethyl [C17]	1.02914e-15	2.115e-05	1	1	2	Q9BQG0	0	2609.24	High	High	3.245e-05	1.401e-15	6.88
FALSE	High	AGTEDEEEEEEGRR		0.0224198	0.00173656	1	1	1	O95456	1	1635.67	High	High	0.001531	0.01618	1.7
FALSE	High	AGTEDEEEEEEGRRETPEDR		3.94091e-05	2.115e-05	1	1	1	O95456	2	2362.99	High	High	3.245e-05	3.255e-05	3.08
FALSE	High	AGTEEAIVYSDIDLKK		0.0429163	0.0027802	1	1	1	Q9NQR4	1	1751.91	High	High	0.002356	0.02996	1.13
FALSE	High	AGTEPSDAIR		0.00038189	2.115e-05	1	1	1	Q15645	0	1016.5	High	High	3.245e-05	0.0003034	2.45
FALSE	High	AGTFQAFEQFGQQLLAHGHYASPEIK		1.42483e-13	2.115e-05	1	1	2	Q13813	0	2875.42	High	High	3.245e-05	1.708e-13	7.86
FALSE	High	AGTGVDNVDLEAATR		9.79144e-09	2.115e-05	1	1	3	O43175	0	1488.73	High	High	3.245e-05	9.472e-09	4.23
FALSE	High	AGTGVDNVDLEAATRK		1.58818e-10	2.115e-05	1	1	1	O43175	1	1616.82	High	High	3.245e-05	1.663e-10	5.5
FALSE	High	AGTQIENIDEDFRDGLK		3.24824e-09	2.115e-05	1	1	1	O43707	1	1920.93	High	High	3.245e-05	3.209e-09	5.06
FALSE	High	AGTQIENIEEDFRDGLK		4.50165e-12	2.115e-05	1	1	2	P12814	1	1934.95	High	High	3.245e-05	5.044e-12	4.53
FALSE	High	AGTVMFEYGMR		0.000925907	9.34399e-05	1	1	1	Q12769	0	1261.57	High	High	8.784e-05	0.0007256	2.19
FALSE	High	AGTYFSNQAVR		4.60417e-05	2.115e-05	1	1	1	Q14690	0	1213.6	High	High	3.245e-05	3.793e-05	2.57
FALSE	High	AGVENGKPTHFTVYTK		3.29068e-09	2.115e-05	1	1	2	O75369	0	1748.9	High	High	3.245e-05	3.257e-09	3.86
FALSE	High	AGVGEPPEPGGRPEPGPR		0.00593492	0.000509954	1	1	1	Q14997	0	1755.88	High	High	0.0004981	0.004513	2.72
FALSE	High	AGVIFPVGR		0.00115179	0.000126367	2	2	2	Q9P0M6; O75367	0	915.541	High	High	0.000113	0.0008992	1.89
FALSE	High	AGVMALANLLQIQR		3.50474e-06	2.115e-05	1	1	1	Q9Y224	0	1497.86	High	High	3.245e-05	3.035e-06	3.67
FALSE	High	AGVNTVTTLVENK		0.00567913	0.000509954	1	1	1	P62424	0	1345.73	High	High	0.0004981	0.004321	3.17
FALSE	High	AGVNTVTTLVENKK		4.57474e-10	2.115e-05	1	1	3	P62424	1	1473.83	High	High	3.245e-05	4.68e-10	4.71
FALSE	High	AGVQEFVDGLHEK		7.91597e-08	2.115e-05	1	1	1	Q9UK61	0	1428.71	High	High	3.245e-05	7.361e-08	3.04
FALSE	High	AGVQSGTNALLVVK		4.63289e-06	2.115e-05	1	1	1	Q8N7H5	0	1356.78	High	High	3.245e-05	3.983e-06	3.51
FALSE	High	AGVRPSSSGSAWEACSEAPSK	1xCarbamidomethyl [C15]	2.31053e-11	2.115e-05	1	1	1	Q12789	0	2120.97	High	High	3.245e-05	2.511e-11	4.18
FALSE	High	AGVSISVVHGNLSEEAAK		2.03243e-10	2.115e-05	1	1	1	P36551	0	1767.92	High	High	3.245e-05	2.115e-10	4.19
FALSE	High	AGVSQVLNR		0.000555843	5.71317e-05	1	1	1	P30876	0	943.532	High	High	5.945e-05	0.0004389	3.16
FALSE	High	AGVSVYGIVK		0.000277279	2.115e-05	1	1	1	Q96DG6	0	992.578	High	High	3.245e-05	0.0002208	2.11
FALSE	High	AGVVGPELHEQLLSAEK		1.64012e-06	2.115e-05	1	1	1	Q15149	0	1776.95	High	High	3.245e-05	1.435e-06	2.52
FALSE	High	AGVYPEKDQAENEDGAQENTFSMDPQLER		6.30512e-16	2.115e-05	1	1	1	P50570	1	3268.43	High	High	3.245e-05	6.305e-16	5.6
FALSE	High	AGYAGEDCPK	1xCarbamidomethyl [C8]	3.64597e-05	2.115e-05	1	2	1	O96019	0	1067.45	High	High	3.245e-05	3.023e-05	2.3
FALSE	High	AGYAHFLNVQGR		1.19737e-08	2.115e-05	1	1	1	Q5T440	0	1332.68	High	High	3.245e-05	1.156e-08	4.07
FALSE	High	AGYIIPLQGPGLTTTESR		0.000180202	2.115e-05	1	1	1	P10253	0	1874	High	High	3.245e-05	0.0001444	2.02
FALSE	High	AGYPQYVSEILEK		8.29675e-07	2.115e-05	1	1	4	P42704	0	1496.76	High	High	3.245e-05	7.376e-07	2.85
FALSE	High	AGYSQGATQYTQAQQTR		0.0148954	0.00131819	1	1	1	Q96KR1	0	1858.87	High	High	0.001174	0.01093	1.37
FALSE	High	AGYVDFENGQWATDDIPDDLNSIR		3.37723e-09	2.115e-05	1	1	1	P55265	0	2711.22	High	High	3.245e-05	3.334e-09	5.96
FALSE	High	AHAAQVTCVAASPHK	1xCarbamidomethyl [C8]	1.89185e-06	2.115e-05	1	1	2	Q9BQA1	0	1547.77	High	High	3.245e-05	1.658e-06	3.86
FALSE	High	AHAAQVTCVAASPHKDSVFLSCSEDNR	2xCarbamidomethyl [C8; C22]	1.24071e-06	2.115e-05	1	1	1	Q9BQA1	1	2957.36	High	High	3.245e-05	1.095e-06	2.53
FALSE	High	AHAAVWNAQEAQADFAK		8.46315e-05	2.115e-05	1	1	2	O00170	0	1827.88	High	High	3.245e-05	6.908e-05	1.54
FALSE	High	AHADDELAALR		0.00636136	0.000568684	1	1	1	P48681	0	1181.59	High	High	0.0005422	0.004845	1.7
FALSE	High	AHADHIGQGFER		1.25036e-05	2.115e-05	1	1	2	Q6PCB5	0	1337.63	High	High	3.245e-05	1.057e-05	2.87
FALSE	High	AHASPFSGALTPSAPPGPEMNR		2.17211e-09	2.115e-05	1	1	1	O15027	0	2192.06	High	High	3.245e-05	2.159e-09	3.92
FALSE	High	AHDGAEVCSAIFSK	1xCarbamidomethyl [C8]	1.04154e-10	2.115e-05	1	1	2	Q05048	0	1491.69	High	High	3.245e-05	1.094e-10	3.45
FALSE	High	AHDGGIYAISWSPDSTHLLSASGDK		6.30512e-16	2.115e-05	1	1	3	O75083	0	2585.23	High	High	3.245e-05	6.305e-16	6.55
FALSE	High	AHDGSVFTLCQMR	1xCarbamidomethyl [C10]	0.00334563	0.000375427	1	1	1	Q9HC35	0	1521.69	High	High	0.0003285	0.002589	1.72
FALSE	High	AHEEQDEESQDNLFSSDR		9.68259e-12	2.115e-05	1	1	1	Q15058	0	2135.87	High	High	3.245e-05	1.071e-11	3.88
FALSE	High	AHEGEIEDLALGPDGK		0.000355971	2.115e-05	1	1	1	Q9HCU5	0	1650.8	High	High	3.245e-05	0.0002828	1.59
FALSE	High	AHEHIFGMVLMNDWSAR		3.32962e-05	2.115e-05	1	1	1	P16930	0	2013.94	High	High	3.245e-05	2.766e-05	2.9
FALSE	High	AHEILPNLVCCSAK	2xCarbamidomethyl [C10; C11]	2.33651e-08	2.115e-05	1	1	2	P50990	0	1611.8	High	High	3.245e-05	2.227e-08	4.31
FALSE	High	AHEQALAELTK		9.25029e-08	2.115e-05	1	1	1	Q15477	0	1210.64	High	High	3.245e-05	8.55e-08	2.83
FALSE	High	AHEVGAQGGPPVAQVEQDLPISR		1.24782e-15	2.115e-05	1	1	1	Q14676	0	2355.21	High	High	3.245e-05	1.54e-15	7.24
FALSE	High	AHFFLGQCQLEMESYDEAIANLQR	1xCarbamidomethyl [C8]	6.30512e-16	2.115e-05	1	1	1	Q9UNE7	0	2870.32	High	High	3.245e-05	6.305e-16	7.25
FALSE	High	AHFGLPSVEAEDKEGKPPISVK		1.01803e-08	2.115e-05	1	1	1	Q9BXS5	1	2335.23	High	High	3.245e-05	9.821e-09	3.82
FALSE	High	AHFIMDDPAGNSYLQNVYAPEDDPEMK		6.30512e-16	2.115e-05	1	1	1	O75312	0	3067.34	High	High	3.245e-05	6.802e-16	5.58
FALSE	High	AHFLDADPGFVHSDGTISHHDMYDYLHLSR		6.30512e-16	2.115e-05	1	1	1	Q15102	0	3453.57	High	High	3.245e-05	6.305e-16	6.63
FALSE	High	AHFPLDVQWNDLDYMDSR		2.57543e-08	2.115e-05	1	1	1	P10253	0	2222	High	High	3.245e-05	2.44e-08	4.84
FALSE	High	AHFQNFPNGVTDFIK		4.06895e-06	2.115e-05	1	1	3	Q92973	0	1734.86	High	High	3.245e-05	3.517e-06	3.57
FALSE	High	AHFVYGIACDNGCIWDLK	2xCarbamidomethyl [C9; C13]	1.11139e-10	2.115e-05	1	1	1	Q8WUA4	0	2138.98	High	High	3.245e-05	1.173e-10	5.77
FALSE	High	AHGDGPQHPDPDPCAR	1xCarbamidomethyl [C14]	0.0450642	0.00295609	1	1	1	Q96CP6	0	1726.74	High	High	0.002505	0.03138	1.62
FALSE	High	AHGFTFTR		0.0005385	5.71317e-05	1	1	1	P08559	0	936.469	High	High	5.945e-05	0.0004265	2.42
FALSE	High	AHGGISLSELEASVASPFTSK		0.00166926	0.000260728	1	1	1	Q9H7F0	0	2088.06	High	High	0.0002172	0.001305	1.93
FALSE	High	AHGGYSVFAGVGER		9.26699e-11	2.115e-05	1	1	1	P06576	0	1406.68	High	High	3.245e-05	9.778e-11	4.29
FALSE	High	AHGPGLEGGLVGKPAEFTIDTK		6.30512e-16	2.115e-05	1	1	2	O75369	0	2194.15	High	High	3.245e-05	6.305e-16	6.05
FALSE	High	AHIANPSGASTECFVTDNADGTYQVEYTPFEK	1xCarbamidomethyl [C13]	1.28228e-14	2.115e-05	1	1	1	O75369	0	3519.56	High	High	3.245e-05	1.599e-14	4.4
FALSE	High	AHIFPMADDYSDSLITK		7.80168e-09	2.115e-05	1	1	1	P13196	0	1923.92	High	High	3.245e-05	7.578e-09	3.72
FALSE	High	AHILACAPSNSGADLLCQR	2xCarbamidomethyl [C6; C17]	1.11688e-11	2.115e-05	1	1	1	Q9HCE1	0	2053.99	High	High	3.245e-05	1.226e-11	5.96
FALSE	High	AHIVFDFHQAADGIQEQQR		6.30512e-16	2.115e-05	1	1	1	P30520	0	2210.07	High	High	3.245e-05	8.217e-16	6.81
FALSE	High	AHLGSSDNVATMSNEER		3.40454e-08	2.115e-05	1	1	1	Q9Y6X4	0	1817.81	High	High	3.245e-05	3.22e-08	4.68
FALSE	High	AHLLADMAHISGLVAAK		5.48648e-10	2.115e-05	1	1	1	P34897	0	1717.94	High	High	3.245e-05	5.611e-10	4.68
FALSE	High	AHLMEIQVNGGTVAEK		0.000329666	2.115e-05	1	1	1	P39023	0	1696.87	High	High	3.245e-05	0.0002625	4.13
FALSE	High	AHLSENELEALEK		1.70839e-09	2.115e-05	1	1	1	P98175	0	1482.74	High	High	3.245e-05	1.706e-09	3.24
FALSE	High	AHLTNQYMQR		4.69456e-05	2.115e-05	1	1	2	Q13310	0	1261.61	High	High	3.245e-05	3.864e-05	2.69
FALSE	High	AHLVAVFNEYQR		0.00290319	0.000343626	1	1	3	P50995	0	1446.75	High	High	0.0003041	0.002243	2.68
FALSE	High	AHMGMFTELAILYSK		3.43717e-06	2.115e-05	1	2	1	Q00610	0	1711.85	High	High	3.245e-05	2.981e-06	3.97
FALSE	High	AHMLIDMHFR		1.28163e-06	2.115e-05	1	1	1	Q06787	0	1270.62	High	High	3.245e-05	1.127e-06	3.46
FALSE	High	AHNNELEPTPGNTLR		1.04805e-06	2.115e-05	1	1	2	P24928	0	1662.82	High	High	3.245e-05	9.26e-07	3.27
FALSE	High	AHPAAEEEDDPDRPIEFSSSK		0.0294878	0.0021092	1	1	1	Q4G0I0	0	2327.04	High	High	0.001802	0.02103	1.12
FALSE	High	AHPLQLEQSSDPSNSIDGPDHLR		9.6335e-16	2.115e-05	1	1	1	Q9Y2L5	0	2513.2	High	High	3.245e-05	1.357e-15	4.89
FALSE	High	AHPPVTSAPLSPPQPNDLYK		8.57041e-07	2.115e-05	1	1	1	Q4VCS5	0	2129.1	High	High	3.245e-05	7.601e-07	3.89
FALSE	High	AHPQGLVLVTDAIPALGLGNGR		5.26737e-07	2.115e-05	1	1	1	Q9Y303	0	2169.21	High	High	3.245e-05	4.713e-07	2.78
FALSE	High	AHPVFYQGTYSQALNDAK		5.89251e-10	2.115e-05	1	1	2	Q96CS3	0	2009.97	High	High	3.245e-05	5.993e-10	5.16
FALSE	High	AHQGNLESQLTSESYYK		0.000521686	5.71317e-05	1	1	1	O43422	0	1954.91	High	High	5.945e-05	0.0004128	1.2
FALSE	High	AHQLVHEGYK		1.46103e-05	2.115e-05	1	1	1	O00743	0	1181.61	High	High	3.245e-05	1.228e-05	2.48
FALSE	High	AHQLVMEGYNWCHDR	1xCarbamidomethyl [C12]	1.35485e-12	2.115e-05	1	2	2	P67775	0	1915.83	High	High	3.245e-05	1.554e-12	4.02
FALSE	High	AHQLWLSVEALK		0.000474272	5.71317e-05	1	1	1	Q16891	0	1394.78	High	High	5.945e-05	0.0003748	2.37
FALSE	High	AHQVVEDGYEFFAK		1.08403e-05	2.115e-05	3	3	1	P62136; P36873; P62140	0	1639.78	High	High	3.245e-05	9.145e-06	3.76
FALSE	High	AHSIQIMK		0.000949365	0.000126367	1	1	1	Q02543	0	927.508	High	High	8.784e-05	0.0007438	2.66
FALSE	High	AHSLLFENSDSFSEDSSTLGR		7.56618e-12	2.115e-05	1	1	1	Q8IZ21	0	2299.05	High	High	3.245e-05	8.372e-12	4.52
FALSE	High	AHSPMIAVGSDDSSPNAMAK		1.62194e-09	2.115e-05	1	1	1	Q96EE3	0	1985.91	High	High	3.245e-05	1.625e-09	5.53
FALSE	High	AHSSMVGVNLPQK		5.4138e-05	2.115e-05	1	1	1	P00558	0	1367.71	High	High	3.245e-05	4.447e-05	3.36
FALSE	High	AHSSMVGVNLPQK	1xOxidation [M5]	1.04127e-06	2.115e-05	1	1	1	P00558	0	1383.7	High	High	3.245e-05	9.194e-07	2.78
FALSE	High	AHSVNNHAKPMEIDGEVEIPSSK		3.77121e-09	2.115e-05	1	1	1	O60907	0	2489.21	High	High	3.245e-05	3.72e-09	3.04
FALSE	High	AHTDFFEAFK		0.0400253	0.00268602	1	1	1	P61201	0	1212.57	High	High	0.002287	0.02808	2.71
FALSE	High	AHTMTDDVTFWK		6.27626e-07	2.115e-05	1	1	2	Q00610	0	1451.66	High	High	3.245e-05	5.598e-07	3.53
FALSE	High	AHTPTPGIYMGRPTHSGGGGGGGGGGGGGGGGR		1.17181e-05	2.115e-05	1	1	1	Q13595	0	2791.28	High	High	3.245e-05	9.918e-06	3.22
FALSE	High	AHTVEEVNTDEDQK		1.40525e-05	2.115e-05	1	1	1	Q9BVW5	0	1614.72	High	High	3.245e-05	1.182e-05	3.49
FALSE	High	AHVEGDGVVEGIIR		0.000111766	2.115e-05	1	1	2	A6NHR9	0	1450.76	High	High	3.245e-05	9.068e-05	1.23
FALSE	High	AHVFECNLESSVESIISPK	1xCarbamidomethyl [C6]	5.12564e-12	2.115e-05	1	1	2	O60216	0	2146.05	High	High	3.245e-05	5.738e-12	4.94
FALSE	High	AHVIVMAATNRPNSIDPALR		2.44511e-08	2.115e-05	1	1	2	P55072	0	2146.15	High	High	3.245e-05	2.321e-08	4.17
FALSE	High	AHVIVMAATNRPNSIDPALRR		0.0175872	0.00134359	1	1	1	P55072	1	2302.26	High	High	0.0012	0.01281	2.9
FALSE	High	AHVSPHEMLQAVVLCSK	1xCarbamidomethyl [C15]	5.71327e-09	2.115e-05	1	1	1	Q53GS9	0	1905.97	High	High	3.245e-05	5.574e-09	3.94
FALSE	High	AHVVPCFDASK	1xCarbamidomethyl [C6]	4.42858e-05	2.115e-05	1	1	2	P21333	0	1230.59	High	High	3.245e-05	3.657e-05	2.74
FALSE	High	AHWTPFEGQK		0.000187306	2.115e-05	1	1	1	P27708	0	1200.58	High	High	3.245e-05	0.0001504	2.93
FALSE	High	AIAALISEK		0.00238441	0.000318753	1	1	1	Q8IXB1	0	915.551	High	High	0.0002624	0.001853	2.27
FALSE	High	AIACLLFGGSR	1xCarbamidomethyl [C4]	2.86831e-05	2.115e-05	1	1	1	P33992	0	1164.62	High	High	3.245e-05	2.381e-05	2.66
FALSE	High	AIADTGANVVVTGGK		2.11644e-09	2.115e-05	1	1	4	P50990	0	1372.74	High	High	3.245e-05	2.105e-09	3.92
FALSE	High	AIAELGIYPAVDPLDSTSR		1.43153e-10	2.115e-05	1	1	2	P06576	0	1988.03	High	High	3.245e-05	1.495e-10	4.49
FALSE	High	AIAFLQQPR		0.00364806	0.000433242	1	1	1	P22102	0	1043.6	High	High	0.0003962	0.002815	2.35
FALSE	High	AIAGMYK		0.0129752	0.00125748	1	1	2	Q96M27	0	753.396	High	High	0.0011	0.009615	1.18
FALSE	High	AIAGNDDVKDAIVR		7.72505e-07	2.115e-05	1	1	1	Q6NXE6	1	1456.78	High	High	3.245e-05	6.881e-07	2.62
FALSE	High	AIAGVINQPYYNYEAGPDAVLGR		5.11763e-13	2.115e-05	1	1	1	O95861	0	2451.23	High	High	3.245e-05	5.971e-13	5.2
FALSE	High	AIAHYEQSADYYKGEESNSSANK		6.30512e-16	2.115e-05	1	2	2	P54920	1	2562.14	High	High	3.245e-05	6.305e-16	5.16
FALSE	High	AIAINTFLPK		0.00102966	0.000126367	1	1	1	Q92615	0	1087.65	High	High	0.000113	0.000809	1.76
FALSE	High	AIALQPENPMAHFLLGR		9.77615e-10	2.115e-05	1	1	2	Q96TC7	0	1878.01	High	High	3.245e-05	9.854e-10	3.55
FALSE	High	AIANECQANFISIK	1xCarbamidomethyl [C6]	4.69507e-10	2.115e-05	1	1	4	P55072	0	1578.79	High	High	3.245e-05	4.819e-10	4.12
FALSE	High	AICIDPAYSK	1xCarbamidomethyl [C3]	0.000903011	9.34399e-05	1	1	3	O43765	0	1137.56	High	High	8.784e-05	0.0007087	1.71
FALSE	High	AICIPEGAK	1xCarbamidomethyl [C3]	0.00252005	0.000318753	1	1	1	Q6PI48	0	958.503	High	High	0.0002866	0.001961	1.99
FALSE	High	AICSGFFR	1xCarbamidomethyl [C3]	0.0051689	0.000484169	1	1	1	Q14562	0	957.461	High	High	0.0004573	0.003949	2.08
FALSE	High	AICSSIDKLDK	1xCarbamidomethyl [C3]	0.00616371	0.000539803	1	1	1	P49590	1	1249.65	High	High	0.0005208	0.004681	2.04
FALSE	High	AICTEAGLMALR	1xCarbamidomethyl [C3]	0.000127184	2.115e-05	1	1	2	P62191	0	1305.67	High	High	3.245e-05	0.0001029	1.8
FALSE	High	AIDLFTDAIK		1.23424e-05	2.115e-05	1	3	1	P50502	0	1106.61	High	High	3.245e-05	1.043e-05	2.75
FALSE	High	AIDLMNALMR		0.000102756	2.115e-05	1	1	1	Q96SI9	0	1147.6	High	High	3.245e-05	8.322e-05	3
FALSE	High	AIDMCPK	1xCarbamidomethyl [C5]	0.0137636	0.00130572	1	1	2	Q99615	0	834.385	High	High	0.001155	0.01014	1.5
FALSE	High	AIDMFNK		0.0228819	0.00178804	1	1	2	O94826	0	838.413	High	High	0.001568	0.01655	2.04
FALSE	High	AIDSSNLKDDYSTAQR		0.000689156	5.71317e-05	1	1	1	Q5JVF3	1	1783.85	High	High	5.945e-05	0.0005427	2.2
FALSE	High	AIDYEIQR		0.00868685	0.000816249	1	1	2	O75879	0	1007.52	High	High	0.0007258	0.006534	1.68
FALSE	High	AIEAAPQEPEQK		0.00013221	2.115e-05	1	1	1	Q96CP2	0	1310.66	High	High	3.245e-05	0.0001071	2.85
FALSE	High	AIEALHGHELRPGR		3.22341e-05	2.115e-05	1	1	1	Q96PK6	0	1555.85	High	High	3.245e-05	2.666e-05	3.27
FALSE	High	AIEAVAISPWK		1.80981e-05	2.115e-05	1	1	1	Q9H4A4	0	1184.67	High	High	3.245e-05	1.522e-05	3.32
FALSE	High	AIEAVSPGLYR		0.00204484	0.00028779	1	1	1	Q04656	0	1175.64	High	High	0.0002369	0.001592	2.12
FALSE	High	AIEDEGGNPDEIEITSEGNKK		3.51768e-12	2.115e-05	1	1	3	Q15424	1	2245.05	High	High	3.245e-05	3.961e-12	4.63
FALSE	High	AIEEGIPAFTCEEYVK	1xCarbamidomethyl [C11]	5.5481e-07	2.115e-05	1	1	1	Q9Y2L1	0	1855.88	High	High	3.245e-05	4.97e-07	3.22
FALSE	High	AIEEGVNHMWTVSAFQQHPR		1.62487e-12	2.115e-05	2	2	1	P46926; Q8TDQ7	0	2337.12	High	High	3.245e-05	1.853e-12	6.27
FALSE	High	AIEEQMVAAK		0.0012564	0.000126367	1	1	1	Q9H0A0	0	1089.56	High	High	0.000113	0.0009807	1.93
FALSE	High	AIEFLNNPPEEAPR		2.9414e-06	2.115e-05	1	1	1	Q4G0J3	0	1596.8	High	High	3.245e-05	2.545e-06	3.52
FALSE	High	AIEFLSAFK		0.000456512	5.71317e-05	1	1	2	Q32P41	0	1025.57	High	High	5.945e-05	0.0003614	1.77
FALSE	High	AIEHADGGVAAGVAVLDNPYPV		2.39202e-05	2.115e-05	1	1	1	P48637	0	2135.08	High	High	3.245e-05	1.997e-05	3.01
FALSE	High	AIEINPDSAQPYK		9.14512e-07	2.115e-05	1	3	1	P50502	0	1445.73	High	High	3.245e-05	8.127e-07	3.58
FALSE	High	AIEIYTDMGR		0.000592187	5.71317e-05	1	1	2	P54920	0	1168.57	High	High	5.945e-05	0.0004672	1.17
FALSE	High	AIELATTLDESLTNR		2.90347e-06	2.115e-05	1	1	2	Q9BXJ9	0	1646.86	High	High	3.245e-05	2.521e-06	3.44
FALSE	High	AIELFSVGQGPAK		6.32436e-05	2.115e-05	1	1	2	P30419	0	1316.72	High	High	3.245e-05	5.192e-05	3.24
FALSE	High	AIELIQAGGNK		0.000336057	2.115e-05	1	1	1	Q5TCQ9	0	1113.63	High	High	3.245e-05	0.0002671	1.76
FALSE	High	AIELLEK		0.0225727	0.00176395	2	2	1	O14910; Q9NUP9	0	815.487	High	High	0.001551	0.01632	1.75
FALSE	High	AIELLQEFSDQHPENAAEIK		1.9487e-12	2.115e-05	1	1	1	O76094	0	2282.13	High	High	3.245e-05	2.214e-12	5.22
FALSE	High	AIELNPANAVYFCNR	1xCarbamidomethyl [C13]	3.83242e-07	2.115e-05	1	1	1	O43765	0	1751.85	High	High	3.245e-05	3.455e-07	2.21
FALSE	High	AIELQPHFPDAYCNLANALK	1xCarbamidomethyl [C13]	2.0026e-07	2.115e-05	1	1	1	O15294	0	2285.14	High	High	3.245e-05	1.824e-07	1.83
FALSE	High	AIELSLK		0.039197	0.00266086	1	1	2	Q92783	0	773.477	High	High	0.002249	0.02755	1.79
FALSE	High	AIEMER		0.169191	0.0090205	1	1	1	P52272	0	748.366	High	High	0.007288	0.1147	1.46
FALSE	High	AIEMLGGELGSK		5.66495e-05	2.115e-05	1	1	1	P07954	0	1204.62	High	High	3.245e-05	4.647e-05	2.42
FALSE	High	AIENELLAR		0.00494736	0.000484169	1	1	1	P48637	0	1028.57	High	High	0.0004573	0.003792	1.88
FALSE	High	AIEPNDYTGK		0.0469906	0.00297526	1	1	1	O75223	0	1107.53	High	High	0.002518	0.03259	2.3
FALSE	High	AIEPPPLDAVIEAEHTLR		7.20755e-14	2.115e-05	1	1	1	Q08211	0	1971.05	High	High	3.245e-05	8.745e-14	3.85
FALSE	High	AIEPQKEEADENYNSVNTR		1.53886e-05	2.115e-05	1	1	1	Q12846	1	2207.02	High	High	3.245e-05	1.294e-05	1.96
FALSE	High	AIEQADLLQEEAETPR		5.44111e-07	2.115e-05	1	1	1	P56377	0	1812.9	High	High	3.245e-05	4.873e-07	3.7
FALSE	High	AIEQADLLQEEDESPR		1.41268e-06	2.115e-05	1	1	1	P61966	0	1842.87	High	High	3.245e-05	1.24e-06	3.83
FALSE	High	AIESMEQQLSELKK		3.4544e-07	2.115e-05	1	1	1	P12270	1	1633.85	High	High	3.245e-05	3.129e-07	3.19
FALSE	High	AIETFSGK		0.00420723	0.00046356	1	1	1	Q9NZI8	0	852.446	High	High	0.0004436	0.003245	1.3
FALSE	High	AIEVLSDEHAR		1.59994e-05	2.115e-05	1	1	1	Q9HCS7	0	1239.63	High	High	3.245e-05	1.341e-05	2.3
FALSE	High	AIFAGYK		0.0267779	0.00195756	1	1	1	P18077	0	769.424	High	High	0.00169	0.01914	1.81
FALSE	High	AIFDTPDEDPNYNPLPEERPGGFAWGEGQR		2.03879e-08	2.115e-05	1	1	1	Q9GZP9	0	3374.53	High	High	3.245e-05	1.949e-08	1.25
FALSE	High	AIFEIVLNR		0.00189946	0.00028779	1	1	1	O75643	0	1074.63	High	High	0.0002369	0.00148	2.31
FALSE	High	AIFLAAQK		0.0138543	0.00130572	1	1	1	Q9Y3B7	0	861.519	High	High	0.001155	0.01021	2.16
FALSE	High	AIFLADGK		0.00784285	0.000739512	1	1	1	Q9BR76	0	834.472	High	High	0.0006696	0.005937	1.65
FALSE	High	AIFLADGNVFTTGFSR		2.3437e-06	2.115e-05	1	1	1	Q9ULV4	0	1715.88	High	High	3.245e-05	2.041e-06	3.39
FALSE	High	AIFLFVDK		0.0209496	0.00152261	1	1	1	P60520	0	952.55	High	High	0.001351	0.01515	2
FALSE	High	AIFQQPPVGVR		0.000864261	9.34399e-05	1	1	1	Q7L2E3	0	1211.69	High	High	8.784e-05	0.0006793	1.87
FALSE	High	AIFQTIQNR		0.00144856	0.000231209	1	1	2	O95373	0	1090.6	High	High	0.000195	0.001132	2.15
FALSE	High	AIGAVPLIQGEYMIPCEK	1xCarbamidomethyl [C16]	1.52991e-09	2.115e-05	1	1	1	P07339	0	1989.02	High	High	3.245e-05	1.53e-09	5.06
FALSE	High	AIGDGEDEMLFTR		3.7342e-07	2.115e-05	1	1	1	O14654	0	1453.66	High	High	3.245e-05	3.379e-07	3.04
FALSE	High	AIGDHFYK		0.000372257	2.115e-05	1	1	1	O15355	0	950.473	High	High	3.245e-05	0.0002949	2.03
FALSE	High	AIGDVFQKPYVSGEADAASR		1.52001e-09	2.115e-05	1	1	1	P49593	0	2081.03	High	High	3.245e-05	1.526e-09	3.56
FALSE	High	AIGGIILTASHNPGGPNGDFGIK		1.29903e-14	2.115e-05	1	1	1	P36871	0	2206.16	High	High	3.245e-05	1.621e-14	6.33
FALSE	High	AIGIEPSLATYHHIIR		1.2694e-08	2.115e-05	1	1	2	Q96EY7	0	1790.99	High	High	3.245e-05	1.218e-08	3.35
FALSE	High	AIGIGAYLVR		0.0233541	0.00181019	1	2	1	Q13085	0	1032.62	High	High	0.001584	0.01685	1.47
FALSE	High	AIGISNFNHLQVEMILNKPGLK		1.29234e-09	2.115e-05	1	1	1	P15121	0	2436.34	High	High	3.245e-05	1.3e-09	2.68
FALSE	High	AIGISNFNHLQVEMILNKPGLK	1xOxidation [M14]	1.13324e-10	2.115e-05	1	1	3	P15121	0	2452.34	High	High	3.245e-05	1.191e-10	4.54
FALSE	High	AIGLEIK		0.0343418	0.00227722	1	1	1	P26358	0	743.466	High	High	0.001923	0.02421	1.96
FALSE	High	AIGNIELGIR		0.00412955	0.00046356	1	1	1	P46821	0	1055.62	High	High	0.0004436	0.003178	0.87
FALSE	High	AIGSASEGAQSSLQEVYHK		3.88952e-10	2.115e-05	1	1	1	P28066	0	1961.96	High	High	3.245e-05	4.01e-10	4.81
FALSE	High	AIGSSPLGSGEGLLGLSPGPNGHSHLLK		2.16143e-08	2.115e-05	1	1	1	Q8IY67	0	2652.41	High	High	3.245e-05	2.052e-08	4.69
FALSE	High	AIGTDEDLAHSSIR		2.24727e-08	2.115e-05	1	1	1	Q9Y697	0	1484.73	High	High	3.245e-05	2.135e-08	1.82
FALSE	High	AIGVLTSGGDAQGMNAAVR		2.22924e-09	2.115e-05	2	2	1	Q01813; P17858	0	1787.91	High	High	3.245e-05	2.21e-09	3.78
FALSE	High	AIHEVFEVGVTSHR		0.000266804	2.115e-05	1	1	1	Q9HB90	0	1580.82	High	High	3.245e-05	0.0002129	2.59
FALSE	High	AIHNICSVCR	2xCarbamidomethyl [C6; C9]	0.000315215	2.115e-05	1	1	1	Q9Y5L0	0	1229.59	High	High	3.245e-05	0.0002515	2.63
FALSE	High	AIHSWLTR		0.0273357	0.00195756	1	1	1	P28070	0	983.542	High	High	0.00169	0.01954	1.82
FALSE	High	AIHTAPVATMAFDPTSTLLATGGCDGAVR	1xCarbamidomethyl [C24]	6.30512e-16	2.115e-05	1	1	1	Q12788	0	2901.42	High	High	3.245e-05	6.305e-16	7.06
FALSE	High	AIHVLDVEQGQLER		1.25692e-06	2.115e-05	1	1	1	Q9H6Y2	0	1606.85	High	High	3.245e-05	1.106e-06	4.32
FALSE	High	AIIASNIMYIVGQYPR		6.77411e-08	2.115e-05	1	1	2	O14980	0	1808.97	High	High	3.245e-05	6.333e-08	3.27
FALSE	High	AIIDEFEQK		0.0051689	0.000484169	1	1	1	Q15021	0	1092.56	High	High	0.0004573	0.003943	2.14
FALSE	High	AIIDHFGQR		0.00109587	0.000126367	1	1	1	P26374	0	1056.56	High	High	0.000113	0.0008581	1.77
FALSE	High	AIIENLIQK		0.0194499	0.00143987	1	1	1	O75976	0	1041.63	High	High	0.001294	0.0141	0.76
FALSE	High	AIIESDQEQGR		7.78027e-05	2.115e-05	1	1	1	Q12765	0	1245.61	High	High	3.245e-05	6.335e-05	3
FALSE	High	AIIESDQEQGRK		3.73974e-06	2.115e-05	1	1	1	Q12765	1	1373.7	High	High	3.245e-05	3.227e-06	3.29
FALSE	High	AIIKPQYVDQIPK		6.16399e-06	2.115e-05	1	1	1	P61221	0	1512.88	High	High	3.245e-05	5.276e-06	2.76
FALSE	High	AIILAAAPGEK		0.000499008	5.71317e-05	1	1	2	P26358	0	1053.63	High	High	5.945e-05	0.0003957	2.72
FALSE	High	AIIQEVCFMK	1xCarbamidomethyl [C7]	0.0024139	0.000318753	1	1	1	O14976	0	1238.63	High	High	0.0002624	0.00187	1.31
FALSE	High	AIIYQYMEEIYHR		1.96398e-07	2.115e-05	1	1	1	P37268	0	1728.84	High	High	3.245e-05	1.792e-07	3.02
FALSE	High	AILCAIQNLEER	1xCarbamidomethyl [C4]	0.000197211	2.115e-05	1	1	1	Q9NU22	0	1429.75	High	High	3.245e-05	0.0001578	2.43
FALSE	High	AILCLLLGGVER	1xCarbamidomethyl [C4]	5.07353e-06	2.115e-05	1	1	1	P25205	0	1313.76	High	High	3.245e-05	4.362e-06	2.84
FALSE	High	AILDASR		0.0865528	0.00520848	1	1	1	O00567	0	745.42	High	High	0.004268	0.05882	1.54
FALSE	High	AILFSQPLQITDTQQGCIAPVELR	1xCarbamidomethyl [C17]	6.75298e-10	2.115e-05	1	1	1	Q8NBF2	0	2698.42	High	High	3.245e-05	6.849e-10	4.62
FALSE	High	AILFVPR		0.0301052	0.00213426	2	2	2	Q9NQH7; P07900	0	815.514	High	High	0.001802	0.02137	1.98
FALSE	High	AILGATEVK		0.0162351	0.00131819	1	1	2	Q9BTY2	0	901.535	High	High	0.001181	0.01194	1.54
FALSE	High	AILGSVER		0.0476508	0.00299782	2	2	1	P26639; A2RTX5	0	844.489	High	High	0.002518	0.03307	1.9
FALSE	High	AILHSIDCCSSDDTK	2xCarbamidomethyl [C8; C9]	9.88459e-05	2.115e-05	1	1	1	Q9H981	0	1721.75	High	High	3.245e-05	8.021e-05	2.37
FALSE	High	AILIFNNHGKPR		3.34908e-06	2.115e-05	1	1	1	Q92572	0	1379.79	High	High	3.245e-05	2.903e-06	3.7
FALSE	High	AILILDNDGDR		0.00113051	0.000126367	1	1	1	P61923	0	1214.64	High	High	0.000113	0.000884	2.75
FALSE	High	AILILDNDGDRLFAK		0.00213472	0.00028779	1	1	1	P61923	1	1673.92	High	High	0.0002369	0.001659	2
FALSE	High	AILLPDLSEPNNEPLFSPASEVPR		5.34587e-10	2.115e-05	1	1	1	Q8WYP5	0	2605.35	High	High	3.245e-05	5.462e-10	3.28
FALSE	High	AILNGIDSINK		7.01475e-05	2.115e-05	1	1	1	Q9UQE7	0	1157.65	High	High	3.245e-05	5.716e-05	2.41
FALSE	High	AILPCIK	1xCarbamidomethyl [C5]	0.00920302	0.000816249	2	2	2	P60842; Q14240	0	814.486	High	High	0.0007258	0.0069	1.77
FALSE	High	AILPCQDTPSVK	1xCarbamidomethyl [C5]	4.25967e-05	2.115e-05	1	1	1	P09960	0	1328.69	High	High	3.245e-05	3.523e-05	2.18
FALSE	High	AILQATLREEK		0.000270252	2.115e-05	1	1	1	Q12904	1	1271.73	High	High	3.245e-05	0.000216	2.17
FALSE	High	AILQENGCLSDSDMFSQAGLR	1xCarbamidomethyl [C8]	2.29559e-11	2.115e-05	1	1	1	P42704	0	2312.06	High	High	3.245e-05	2.484e-11	5.42
FALSE	High	AILQHLGLESTCDDSIIVK	1xCarbamidomethyl [C12]	9.29822e-13	2.115e-05	1	1	4	P52789	0	2112.1	High	High	3.245e-05	1.073e-12	5.4
FALSE	High	AILQLDSPESAQSMYSFLK		3.96468e-06	2.115e-05	1	1	1	Q14966	0	2128.06	High	High	3.245e-05	3.423e-06	2.07
FALSE	High	AILQNHTDFKDK		0.000521686	5.71317e-05	1	1	1	Q86X55	1	1429.74	High	High	5.945e-05	0.0004109	2.35
FALSE	High	AILQQLGLNSTCDDSILVK	1xCarbamidomethyl [C12]	0.000175615	2.115e-05	1	1	2	P19367	0	2088.1	High	High	3.245e-05	0.0001411	2.8
FALSE	High	AILVDLEPGTMDSVR		2.26543e-07	2.115e-05	4	4	3	Q13885; Q13509; P07437; Q9BVA1	0	1615.84	High	High	3.245e-05	2.06e-07	3.03
FALSE	High	AILVDLEPGTMDSVR	1xOxidation [M11]	0.00464786	0.000484169	4	4	2	Q13885; Q13509; P07437; Q9BVA1	0	1631.83	High	High	0.0004573	0.003571	1.83
FALSE	High	AILVVFANK		0.00316485	0.000343626	1	1	1	P40616	0	974.603	High	High	0.0003041	0.002442	2.7
FALSE	High	AIMEMPSFYSHGLPR		5.52014e-06	2.115e-05	1	1	2	P55265	0	1735.83	High	High	3.245e-05	4.727e-06	1.45
FALSE	High	AIMGSGKEDYTGK		1.52891e-05	2.115e-05	1	1	1	P52788	1	1356.65	High	High	3.245e-05	1.288e-05	2.25
FALSE	High	AIMKDPDDHTVCHLLFANQTEK	1xCarbamidomethyl [C12]	6.30512e-16	2.115e-05	1	1	2	P00387	1	2583.23	High	High	3.245e-05	6.305e-16	5.54
FALSE	High	AIMLVWR		0.167164	0.00895162	1	1	1	Q9H0E9	0	888.512	High	High	0.00722	0.1134	1.04
FALSE	High	AIMTYVSSFYHAFSGAQK		2.08263e-11	2.115e-05	2	2	1	P12814; O43707	0	2007.96	High	High	3.245e-05	2.266e-11	5.43
FALSE	High	AIMYEETTYSK		0.000474272	5.71317e-05	1	1	1	P52701	0	1335.61	High	High	5.945e-05	0.0003755	2.42
FALSE	High	AINAALAQR		0.00281516	0.000343626	1	1	3	P52657	0	927.537	High	High	0.0003041	0.002179	2.8
FALSE	High	AINCATSGVVGLVNCLR	2xCarbamidomethyl [C4; C15]	2.82481e-07	2.115e-05	1	1	2	P49327	0	1803.92	High	High	3.245e-05	2.558e-07	3.79
FALSE	High	AINEAYKEDYHK		2.4686e-06	2.115e-05	1	1	1	P08133	1	1480.71	High	High	3.245e-05	2.147e-06	3.44
FALSE	High	AINFNFGYAK		0.000456512	5.71317e-05	1	1	2	P47897	0	1144.58	High	High	5.945e-05	0.0003624	1.92
FALSE	High	AINPINTFTK		0.0555436	0.00328668	1	1	1	Q07960	0	1118.62	High	High	0.002804	0.03827	0.93
FALSE	High	AINQGGLTSVAVR		2.93699e-07	2.115e-05	1	1	3	P60900	0	1285.72	High	High	3.245e-05	2.663e-07	2.42
FALSE	High	AINQIAAALFTIHK		2.17943e-11	2.115e-05	1	1	1	Q9Y2A7	0	1510.87	High	High	3.245e-05	2.366e-11	2.88
FALSE	High	AINQQTGAFVEISR		4.39997e-05	2.115e-05	1	1	3	Q92945	0	1533.8	High	High	3.245e-05	3.618e-05	3.35
FALSE	High	AINSLGIHVLDSSRPTDPLSHSSNSSSEPAMFIEDK		2.44511e-08	2.115e-05	1	1	1	Q96S55	0	3838.86	High	High	3.245e-05	2.329e-08	4.58
FALSE	High	AINTLNGLR		0.00278072	0.000343626	2	3	2	Q12926; Q15717	0	971.563	High	High	0.0003041	0.002149	2.21
FALSE	High	AINVLLEGNPDTHSWEMVGK		3.12492e-13	2.115e-05	1	1	1	Q14157	0	2210.09	High	High	3.245e-05	3.667e-13	4.8
FALSE	High	AIPELDAYEAEGLALDDEDVEELTASQR		4.06895e-06	2.115e-05	1	1	2	P49736	0	3062.43	High	High	3.245e-05	3.508e-06	3.24
FALSE	High	AIPLALEGK		0.00104258	0.000126367	1	1	1	Q9NY93	0	911.556	High	High	0.000113	0.0008164	2.07
FALSE	High	AIPLPIQMYYQQQPVSTSVVR		1.08799e-07	2.115e-05	1	1	2	Q68CP9	0	2418.28	High	High	3.245e-05	1.004e-07	2.79
FALSE	High	AIPMLVDVLQDTR		0.000133066	2.115e-05	1	1	2	Q9BU89	0	1470.8	High	High	3.245e-05	0.0001078	2.3
FALSE	High	AIPNNQVLGK		0.00106226	0.000126367	1	1	2	O60869	0	1053.61	High	High	0.000113	0.0008332	1.08
FALSE	High	AIPQLQGYLR		0.00593492	0.000509954	1	1	1	Q02878	0	1158.66	High	High	0.0004981	0.00453	1.29
FALSE	High	AIPTVNHSGTFSPQAPVPTTVPVVDVR		5.68655e-12	2.115e-05	1	1	1	Q16513	0	2786.48	High	High	3.245e-05	6.34e-12	4.64
FALSE	High	AIQAVATNPK		2.2418e-05	2.115e-05	1	1	1	Q68CQ4	0	1012.58	High	High	3.245e-05	1.869e-05	1.53
FALSE	High	AIQDDCQVITAR	1xCarbamidomethyl [C6]	2.86602e-06	2.115e-05	1	1	1	Q9UID3	0	1389.68	High	High	3.245e-05	2.482e-06	2.89
FALSE	High	AIQDEIR		0.0559311	0.00328668	1	1	1	Q13257	0	844.452	High	High	0.00282	0.03856	1.29
FALSE	High	AIQDHLLEVEQSK		4.04263e-06	2.115e-05	1	1	2	P12270	0	1509.79	High	High	3.245e-05	3.488e-06	3.21
FALSE	High	AIQDHLLEVEQSKDQMEK		6.30512e-16	2.115e-05	1	1	2	P12270	1	2141.05	High	High	3.245e-05	6.305e-16	7.11
FALSE	High	AIQDPAFSDGIR		5.30959e-05	2.115e-05	1	1	1	Q7Z6Z7	0	1289.65	High	High	3.245e-05	4.364e-05	2.47
FALSE	High	AIQDVTIK		0.00664923	0.000596805	1	1	1	Q8ND24	0	887.52	High	High	0.0005632	0.005048	1.83
FALSE	High	AIQEEEERDQALQAK		0.0389247	0.00258327	1	1	1	P13994	1	1757.87	High	High	0.002191	0.02736	1.6
FALSE	High	AIQEHPVVLLPSHR		0.0118423	0.00100637	1	1	1	O15228	0	1595.9	High	High	0.0009324	0.008809	1.36
FALSE	High	AIQFLHQDSPSLIHGDIK		0.000258374	2.115e-05	1	1	1	P51617	0	2019.07	High	High	3.245e-05	0.0002068	2.59
FALSE	High	AIQGGTSHHLGQNFSK		1.06866e-06	2.115e-05	1	1	2	P07814	0	1681.84	High	High	3.245e-05	9.432e-07	3.42
FALSE	High	AIQINPAFADAHSNLASIHK		1.79059e-08	2.115e-05	1	1	1	O15294	0	2118.11	High	High	3.245e-05	1.706e-08	3.39
FALSE	High	AIQLEYSEAR		0.000315215	2.115e-05	1	1	2	O43242	0	1179.6	High	High	3.245e-05	0.0002501	2.38
FALSE	High	AIQLNPSYIR		0.00032133	2.115e-05	1	1	2	Q99614	0	1174.66	High	High	3.245e-05	0.0002552	2.56
FALSE	High	AIQLNSNSVQALLLK		0.00080661	5.71317e-05	1	1	1	Q9UJX3	0	1611.94	High	High	5.945e-05	0.0006338	1.91
FALSE	High	AIQLSGAEQLEALK		0.169191	0.0090205	1	1	1	Q9BT78	0	1470.82	High	High	0.007323	0.1152	0.95
FALSE	High	AIQTLGYFPVGDGDFPHQK		3.39392e-10	2.115e-05	1	1	1	Q5VYK3	0	2090.03	High	High	3.245e-05	3.49e-10	4.62
FALSE	High	AIQTLQMELQQIMK		0.000221436	2.115e-05	1	1	1	O94808	0	1674.89	High	High	3.245e-05	0.0001768	1.58
FALSE	High	AIQTVSCLLQGPCDAGNR	2xCarbamidomethyl [C7; C13]	0.000577379	5.71317e-05	1	1	1	Q9H3U1	0	1959.94	High	High	5.945e-05	0.0004544	2.41
FALSE	High	AIQWGEDGRPFHYLFYTGK		4.91155e-06	2.115e-05	1	1	1	P82933	0	2285.11	High	High	3.245e-05	4.23e-06	2.83
FALSE	High	AIRPQIDLK		0.00322398	0.000343626	1	1	2	P78527	0	1053.64	High	High	0.0003041	0.002496	2.4
FALSE	High	AISAHFDDSSASSLK		1.11253e-05	2.115e-05	1	1	1	Q9P0M6	0	1535.73	High	High	3.245e-05	9.424e-06	2.71
FALSE	High	AISEELDHALNDMTSI		0.113052	0.00652848	2	2	1	P09493; P06753	0	1758.82	High	High	0.005267	0.0767	1.55
FALSE	High	AISEPNFSVAYANMCR	1xCarbamidomethyl [C15]	1.642e-05	2.115e-05	1	1	1	Q04637	0	1829.83	High	High	3.245e-05	1.381e-05	2.16
FALSE	High	AISGLEQDQPAR		3.59692e-06	2.115e-05	1	1	1	O75312	0	1284.65	High	High	3.245e-05	3.099e-06	3.31
FALSE	High	AISHEHSPSDLEAHFVPLVK		2.16195e-12	2.115e-05	1	1	1	P30153	0	2213.13	High	High	3.245e-05	2.455e-12	3.3
FALSE	High	AISLLPSPHLDEVGISR		2.7233e-05	2.115e-05	1	1	1	Q53R41	0	1804	High	High	3.245e-05	2.262e-05	2.1
FALSE	High	AISLLSK		0.0408713	0.00273573	1	1	1	Q9H993	0	731.466	High	High	0.002323	0.02857	1.83
FALSE	High	AISNNEADAVTLDGGLVYEAGLKPNNLKPVVAEFHGTK		6.30512e-16	2.115e-05	1	2	1	Q0IIK2	0	3952.05	High	High	3.245e-05	6.305e-16	6.61
FALSE	High	AISPDKDNFYFDVK		7.38763e-05	2.115e-05	1	1	2	Q13423	1	1658.81	High	High	3.245e-05	6.038e-05	2.35
FALSE	High	AISSDMFFGR		0.000301389	2.115e-05	1	1	2	Q8N6H7	0	1130.53	High	High	3.245e-05	0.0002399	2.43
FALSE	High	AISSDMYFGR		0.00111653	0.000126367	1	1	1	Q9NP61	0	1146.52	High	High	0.000113	0.0008726	1.52
FALSE	High	AISTICSLEK	1xCarbamidomethyl [C6]	0.00252005	0.000318753	1	1	1	Q9UJX3	0	1121.59	High	High	0.0002866	0.001956	1.83
FALSE	High	AISTLLK		0.0262322	0.00193692	1	1	1	Q12996	0	745.482	High	High	0.001677	0.01883	1.64
FALSE	High	AISTPETPLTK		0.00415528	0.00046356	1	1	1	Q14181	0	1157.64	High	High	0.0004436	0.003199	2.43
FALSE	High	AITACAELHDLK	1xCarbamidomethyl [C5]	0.000100782	2.115e-05	1	1	1	Q9ULE6	0	1341.68	High	High	3.245e-05	8.181e-05	1.97
FALSE	High	AITAGYFYHTAR		1.16669e-08	2.115e-05	1	1	1	O60231	0	1370.69	High	High	3.245e-05	1.125e-08	3.77
FALSE	High	AITAMGFK		0.00794348	0.000768719	1	1	3	Q96GQ7	0	838.449	High	High	0.0006696	0.006003	2
FALSE	High	AITFFTEDDKPLLR		2.92784e-09	2.115e-05	1	1	1	Q9Y2R4	0	1665.88	High	High	3.245e-05	2.895e-09	2.89
FALSE	High	AITGASLADIMAK		2.11468e-05	2.115e-05	1	1	2	P83731	0	1261.68	High	High	3.245e-05	1.762e-05	2.14
FALSE	High	AITGASLADIMAK	1xOxidation [M11]	0.0102019	0.000869711	1	1	1	P83731	0	1277.68	High	High	0.0007868	0.007631	2.18
FALSE	High	AITGFDDPFSGK		0.00456174	0.000484169	1	1	1	P15924	0	1254.6	High	High	0.0004573	0.003499	1.24
FALSE	High	AITIAGIPQSIIECVK	1xCarbamidomethyl [C14]	7.6857e-06	2.115e-05	1	1	2	Q15366	0	1712.96	High	High	3.245e-05	6.527e-06	3.83
FALSE	High	AITIAGVPQSVTECVK	1xCarbamidomethyl [C14]	6.68675e-08	2.115e-05	1	1	2	Q15365	0	1672.89	High	High	3.245e-05	6.216e-08	3.63
FALSE	High	AITIANQTNCPLYITK	1xCarbamidomethyl [C10]	8.57041e-07	2.115e-05	1	1	1	Q16555	0	1820.96	High	High	3.245e-05	7.599e-07	4.15
FALSE	High	AITPQAQEELQK		5.14035e-05	2.115e-05	1	1	1	Q02952	0	1355.72	High	High	3.245e-05	4.231e-05	2.63
FALSE	High	AITSAYYR		0.00987805	0.000869711	1	3	1	Q15907	0	944.484	High	High	0.0007868	0.007416	2.32
FALSE	High	AITSGGITYQDQPWHADCFVCVTCSK	3xCarbamidomethyl [C18; C21; C24]	6.30512e-16	2.115e-05	1	1	1	Q13642	0	3001.33	High	High	3.245e-05	7.062e-16	5.25
FALSE	High	AITVFSPDGHLFQVEYAQEAVKK		2.0622e-09	2.115e-05	1	2	1	O14818	1	2577.33	High	High	3.245e-05	2.05e-09	3.92
FALSE	High	AITVQEIAVLK		4.97648e-05	2.115e-05	1	1	1	Q96PZ0	0	1184.72	High	High	3.245e-05	4.082e-05	3.13
FALSE	High	AITYNAMLAETSTVFHQNDVK		6.30512e-16	2.115e-05	1	1	1	Q9BUB7	0	2353.15	High	High	3.245e-05	1.054e-15	5.72
FALSE	High	AIVAESLNNTSIK		8.30044e-05	2.115e-05	1	1	1	P35251	0	1359.75	High	High	3.245e-05	6.756e-05	1.92
FALSE	High	AIVAGDQNVEYK		0.000422927	5.71317e-05	1	1	1	Q13642	0	1306.66	High	High	5.945e-05	0.0003359	2.21
FALSE	High	AIVAIENPADVSVISSR		3.6565e-08	2.115e-05	1	1	3	P08865	0	1740.95	High	High	3.245e-05	3.437e-08	4.43
FALSE	High	AIVDALPPPCESACTVPTDVDK	2xCarbamidomethyl [C10; C14]	4.69619e-14	2.115e-05	1	1	4	Q15181	0	2355.12	High	High	3.245e-05	5.741e-14	4.84
FALSE	High	AIVDALPPPCESACTVPTDVDKWFHHQK	2xCarbamidomethyl [C10; C14]	3.83936e-10	2.115e-05	1	1	3	Q15181	1	3218.54	High	High	3.245e-05	3.942e-10	3.64
FALSE	High	AIVDCGFEHPSEVQHECIPQAILGMDVLCQAK	3xCarbamidomethyl [C5; C17; C29]	6.9245e-05	2.115e-05	2	2	1	O00148; Q13838	0	3651.71	High	High	3.245e-05	5.646e-05	3.63
FALSE	High	AIVDVHFDPTTAFR		5.70177e-05	2.115e-05	1	1	1	O00468	0	1588.81	High	High	3.245e-05	4.673e-05	2.68
FALSE	High	AIVFSGCGR	1xCarbamidomethyl [C7]	0.0473196	0.00297526	1	1	2	Q9BUL9	0	966.483	High	High	0.002518	0.03301	1.82
FALSE	High	AIVHAVGQELQVTGPFNLQLIAK		8.88522e-13	2.115e-05	1	1	1	P27708	0	2446.38	High	High	3.245e-05	1.027e-12	7.88
FALSE	High	AIVHDNKDGTYAVTYIPDK		1.08996e-10	2.115e-05	1	1	1	O75369	1	2120.07	High	High	3.245e-05	1.148e-10	5.48
FALSE	High	AIVICPTDEDLK	1xCarbamidomethyl [C5]	3.04069e-05	2.115e-05	1	1	1	Q9BUJ2	0	1373.7	High	High	3.245e-05	2.525e-05	2.65
FALSE	High	AIVLAAIFR		0.00199519	0.00028779	1	1	2	Q7L2E3	0	973.619	High	High	0.0002369	0.001556	2.65
FALSE	High	AIVNVIGMHK		9.89897e-06	2.115e-05	1	1	1	O75533	0	1081.62	High	High	3.245e-05	8.382e-06	1.89
FALSE	High	AIVQLVNER		0.00208289	0.00028779	1	1	3	Q15102	0	1041.61	High	High	0.0002369	0.001617	2.51
FALSE	High	AIVQQWLEYR		0.000279064	2.115e-05	1	1	2	O43324	0	1305.69	High	High	3.245e-05	0.0002231	2.9
FALSE	High	AIVSGGGGTIVAQPVQTLTK		0.0536448	0.00316338	1	1	1	Q9ULM3	0	1897.08	High	High	0.002712	0.03715	1.32
FALSE	High	AIVSSGTLGDR		0.00155988	0.000260728	1	1	1	Q03701	0	1075.57	High	High	0.0002172	0.001215	2.29
FALSE	High	AIVWGMQTR		0.00342933	0.000406409	1	1	1	P53396	0	1061.56	High	High	0.0003773	0.002647	2.12
FALSE	High	AIWGYCDQLK	1xCarbamidomethyl [C6]	0.00669144	0.000596805	1	1	1	Q96P70	0	1253.6	High	High	0.0005632	0.005092	2.28
FALSE	High	AIWNVINWENVTER		6.87327e-07	2.115e-05	1	1	1	P04179	0	1743.88	High	High	3.245e-05	6.128e-07	3.01
FALSE	High	AIWSQPELAYEEHHAHR		6.19531e-07	2.115e-05	1	1	2	Q8IYS1	0	2073.99	High	High	3.245e-05	5.545e-07	2.29
FALSE	High	AIYAALSGNLK		0.000186103	2.115e-05	1	1	1	P57740	0	1120.64	High	High	3.245e-05	0.0001498	2.74
FALSE	High	AIYDIERPDLITYEPFYTSGYDDK		3.60457e-13	2.115e-05	1	1	1	O14639	0	2884.36	High	High	3.245e-05	4.221e-13	5.08
FALSE	High	AIYFDGDFGQIVR		2.37432e-06	2.115e-05	1	1	1	Q96RP9	0	1500.75	High	High	3.245e-05	2.067e-06	2.66
FALSE	High	AIYHDLEQSIR		5.44899e-05	2.115e-05	1	1	1	Q9UNF0	0	1344.69	High	High	3.245e-05	4.481e-05	2.95
FALSE	High	AIYHTLNLCNIDVTQK	1xCarbamidomethyl [C9]	1.86948e-05	2.115e-05	1	1	1	Q93050	0	1902.97	High	High	3.245e-05	1.565e-05	1.79
FALSE	High	AIYNNMK		0.0772377	0.00469593	1	2	1	P16615	0	853.424	High	High	0.003838	0.05275	1.13
FALSE	High	AIYQATYR		0.0110974	0.000978386	1	1	1	P28074	0	985.51	High	High	0.0008697	0.00829	1.46
FALSE	High	AKADPDCSNGQPQAAPTPGAPQNR	1xCarbamidomethyl [C7]	1.71373e-07	2.115e-05	1	1	1	Q9BW85	1	2448.13	High	High	3.245e-05	1.567e-07	3.11
FALSE	High	AKAEASSGDHPTDTEMK		2.43748e-10	2.115e-05	1	1	1	Q02790	1	1774.79	High	High	3.245e-05	2.526e-10	3.72
FALSE	High	AKAEASSGDHPTDTEMK	1xOxidation [M16]	0.0054348	0.000484169	1	1	1	Q02790	1	1790.79	High	High	0.0004802	0.004146	1.96
FALSE	High	AKCELSSSVQTDINLPYLTMDSSGPK	1xCarbamidomethyl [C3]	1.65423e-13	2.115e-05	1	1	1	P38646	1	2841.36	High	High	3.245e-05	1.967e-13	5.24
FALSE	High	AKDAELAWIDGVLDMR		0.000290015	2.115e-05	1	1	1	Q9P2I0	1	1802.91	High	High	3.245e-05	0.0002316	2.77
FALSE	High	AKDDDDSDIPTAQR		0.0113893	0.000978386	1	1	1	O60271	1	1546.7	High	High	0.0008917	0.008502	1.58
FALSE	High	AKDEQSAVSMLK		3.95268e-08	2.115e-05	1	1	1	Q01082	1	1306.67	High	High	3.245e-05	3.727e-08	3.47
FALSE	High	AKDIFIEAHLCLNNSDHDR	1xCarbamidomethyl [C11]	7.62542e-07	2.115e-05	1	1	1	Q9BRJ2	1	2268.08	High	High	3.245e-05	6.793e-07	1.76
FALSE	High	AKDIVPGDIVEIAVGDK		3.6385e-07	2.115e-05	1	1	1	P16615	1	1738.96	High	High	3.245e-05	3.288e-07	4.03
FALSE	High	AKDIVPGDIVEIAVGDKVPADIR		1.31775e-09	2.115e-05	1	1	1	P16615	2	2390.33	High	High	3.245e-05	1.32e-09	5.55
FALSE	High	AKDLQDELAGNSEQR		4.54488e-05	2.115e-05	1	1	1	Q9UQE7	1	1673.81	High	High	3.245e-05	3.741e-05	2.32
FALSE	High	AKDPFAHLPK		1.88897e-07	2.115e-05	1	1	1	P26641	1	1123.63	High	High	3.245e-05	1.726e-07	3.01
FALSE	High	AKDPVALHELER		3.22341e-05	2.115e-05	1	1	1	Q5T5Y3	1	1377.75	High	High	3.245e-05	2.675e-05	2.88
FALSE	High	AKDQNESLDEEMFYK		0.000439405	5.71317e-05	1	1	2	Q96AC1	1	1846.82	High	High	5.945e-05	0.0003478	1.63
FALSE	High	AKDTSSEEVNLSHIVPCEPVPEEKPK	1xCarbamidomethyl [C17]	7.15621e-06	2.115e-05	1	1	1	Q8N0X7	1	2919.44	High	High	3.245e-05	6.096e-06	1.5
FALSE	High	AKEDFLVYK		0.000127184	2.115e-05	1	1	1	O00461	1	1112.6	High	High	3.245e-05	0.0001025	2.19
FALSE	High	AKEEEGVPDEEGWVK		0.00510457	0.000484169	1	2	1	Q9Y3A4	1	1701.8	High	High	0.0004573	0.0039	2.03
FALSE	High	AKEELIFHCGFR	1xCarbamidomethyl [C9]	1.1567e-05	2.115e-05	1	1	1	Q2NL82	1	1506.75	High	High	3.245e-05	9.795e-06	1.69
FALSE	High	AKEFTNVYIK		0.108091	0.00628929	2	2	2	Q13310; P11940	1	1212.66	High	High	0.005093	0.07354	0.98
FALSE	High	AKELDPTNMTYITNQAAVYFEK		1.7222e-08	2.115e-05	1	1	1	P31948	1	2547.24	High	High	3.245e-05	1.646e-08	5.51
FALSE	High	AKEQEAEPEEQEEDSSSDPR		1.76149e-06	2.115e-05	1	1	1	P55081	1	2289.96	High	High	3.245e-05	1.546e-06	4.06
FALSE	High	AKESWEMDTK		0.0930784	0.00559704	1	1	1	Q13451	1	1224.56	High	High	0.004516	0.0632	1.61
FALSE	High	AKESWEMNSEEK		6.24297e-05	2.115e-05	1	1	1	Q02790	1	1467.64	High	High	3.245e-05	5.112e-05	2.46
FALSE	High	AKESWEMNSEEK	1xOxidation [M7]	0.0692776	0.00387091	1	1	1	Q02790	1	1483.64	High	High	0.003246	0.04737	0.66
FALSE	High	AKESWEMNSEEKLEQSTIVK		1.17457e-12	2.115e-05	1	1	1	Q02790	2	2366.15	High	High	3.245e-05	1.352e-12	5.32
FALSE	High	AKFDAELLEIK		0.00177522	0.000260728	1	1	1	Q9H446	1	1276.71	High	High	0.0002172	0.001379	3.06
FALSE	High	AKFEELNMDLFR		0.000404467	5.71317e-05	1	1	1	P11021	1	1512.75	High	High	5.945e-05	0.0003206	3.29
FALSE	High	AKFENLCK	1xCarbamidomethyl [C7]	0.000179044	2.115e-05	2	2	1	P08238; Q58FF8	1	1009.51	High	High	3.245e-05	0.0001441	2.14
FALSE	High	AKGEIPEVAFMK		0.000277279	2.115e-05	1	1	1	Q9UBU9	1	1319.7	High	High	3.245e-05	0.0002211	3.42
FALSE	High	AKIDDPTDSKPEDWDKPEHIPDPDAK		2.14126e-14	2.115e-05	1	1	2	P27797	1	2959.4	High	High	3.245e-05	2.65e-14	3.85
FALSE	High	AKLEATLQEEAAIQQEHR		6.30512e-16	2.115e-05	1	1	1	O95202	1	2065.07	High	High	3.245e-05	6.305e-16	5.18
FALSE	High	AKPAEAPAAAAPK		1.54888e-05	2.115e-05	1	1	4	P36957	0	1192.67	High	High	3.245e-05	1.301e-05	2.48
FALSE	High	AKPAMPQDSVPSPR		2.33076e-05	2.115e-05	1	1	2	P53396	0	1480.76	High	High	3.245e-05	1.943e-05	2.26
FALSE	High	AKPFLSNSLGGQDDTR		9.66516e-09	2.115e-05	1	1	1	A1X283	0	1705.85	High	High	3.245e-05	9.349e-09	3.4
FALSE	High	AKPLLLQLPIGEAK		0.000243858	2.115e-05	1	1	1	Q969S9	0	1490.93	High	High	3.245e-05	0.000195	2.78
FALSE	High	AKPPPGGGEQEPPPPPAPQDVEMK		3.78483e-15	2.115e-05	1	1	1	O43242	0	2450.2	High	High	3.245e-05	4.855e-15	5.02
FALSE	High	AKPSPAPPSTTTAPDASGPQK		1.30749e-14	2.115e-05	1	1	1	P40855	0	2006.02	High	High	3.245e-05	1.632e-14	5.83
FALSE	High	AKPSPAPPSTTTAPDASGPQKR		9.61995e-12	2.115e-05	1	1	1	P40855	1	2162.12	High	High	3.245e-05	1.062e-11	3.29
FALSE	High	AKPSYLIDK		0.0587162	0.00332876	1	1	1	Q9Y2A7	0	1034.59	High	High	0.00285	0.04037	1.23
FALSE	High	AKPTSDKPGSPYR		5.89025e-06	2.115e-05	1	1	1	O60488	0	1403.73	High	High	3.245e-05	5.042e-06	2.26
FALSE	High	AKPVLEDLR		0.0124762	0.00117563	1	1	1	P15497	0	1040.61	High	High	0.001059	0.009239	1.09
FALSE	High	AKPVNSKPDSAYR		0.00119555	0.000126367	1	1	1	O95573	0	1432.75	High	High	0.000113	0.0009363	1.33
FALSE	High	AKPVPWVEK		0.0129752	0.00125748	1	1	1	P35249	0	1053.61	High	High	0.0011	0.009605	1.85
FALSE	High	AKPYEGSILEADCDILIPAASEK	1xCarbamidomethyl [C13]	1.83239e-14	2.115e-05	1	1	1	P00367	0	2490.24	High	High	3.245e-05	2.274e-14	5.56
FALSE	High	AKQEPEVNGGSGDAVPSGNEVSENMEEEAENQAESR		1.43187e-14	2.115e-05	1	1	1	P49321	1	3774.63	High	High	3.245e-05	1.788e-14	5.57
FALSE	High	AKTDHGAEIVYK		0.0360545	0.00232528	1	1	1	P10636	1	1331.7	High	High	0.001959	0.02538	1.52
FALSE	High	AKVDEFPLCGHMVSDEYEQLSSEALEAAR	1xCarbamidomethyl [C9]	9.32051e-16	2.115e-05	1	1	1	P27635	1	3281.51	High	High	3.245e-05	1.336e-15	5.3
FALSE	High	AKYESDMVTGGYAALINLCCR	2xCarbamidomethyl [C19; C20]	4.44252e-08	2.115e-05	1	1	1	P42704	1	2392.11	High	High	3.245e-05	4.161e-08	2.82
FALSE	High	AKYPDRVPVIVEK		0.000693516	5.71317e-05	1	1	1	P60520	2	1513.87	High	High	5.945e-05	0.0005464	3
FALSE	High	ALAAEMTDYFSR		4.23215e-05	2.115e-05	1	1	1	Q8N3C0	0	1374.64	High	High	3.245e-05	3.49e-05	3.3
FALSE	High	ALAAFLK		0.0116135	0.000978386	1	1	1	P39019	0	733.461	High	High	0.0009114	0.008614	1.94
FALSE	High	ALAAGGVGSIVR		8.68506e-05	2.115e-05	1	1	2	O15511	0	1070.63	High	High	3.245e-05	7.082e-05	3.2
FALSE	High	ALAALEEHVADENLK		7.98432e-05	2.115e-05	1	1	1	Q5BKU9	0	1622.84	High	High	3.245e-05	6.497e-05	1.96
FALSE	High	ALAAPAAEEK		0.0277143	0.00198303	1	1	1	Q01650	0	970.52	High	High	0.001709	0.01983	1.86
FALSE	High	ALAAQLPVLPR		0.00228401	0.00028779	1	1	2	Q96GK7	0	1148.71	High	High	0.0002369	0.001775	1.87
FALSE	High	ALAAQNIVEDMEQR		6.8354e-05	2.115e-05	1	1	2	Q16222	0	1587.78	High	High	3.245e-05	5.574e-05	1.97
FALSE	High	ALADDDFLTVTGK		4.71709e-07	2.115e-05	1	1	1	P33991	0	1365.69	High	High	3.245e-05	4.236e-07	2.52
FALSE	High	ALADDLEK		0.00908559	0.000816249	1	1	1	Q96ER3	0	874.452	High	High	0.0007258	0.006827	1.88
FALSE	High	ALADHSMAQTPR		3.57574e-05	2.115e-05	1	1	1	P08240	0	1297.63	High	High	3.245e-05	2.962e-05	2.91
FALSE	High	ALADLVHSHIQSNELCSK	1xCarbamidomethyl [C16]	1.26772e-13	2.115e-05	1	1	1	P22830	0	2022.01	High	High	3.245e-05	1.52e-13	4.92
FALSE	High	ALADTENLR		0.0130603	0.00125748	1	1	1	Q9HAV7	0	1002.52	High	High	0.00112	0.009682	1.8
FALSE	High	ALADYIR		0.0345812	0.00227722	2	2	3	P43034; Q9BS26	0	821.452	High	High	0.001923	0.02448	1.54
FALSE	High	ALAEEVEQVHR		5.04071e-06	2.115e-05	1	1	1	Q9BQE5	0	1280.66	High	High	3.245e-05	4.324e-06	2.61
FALSE	High	ALAEEWSCPFMETSAK	1xCarbamidomethyl [C8]	8.91275e-05	2.115e-05	1	1	2	P61225	0	1856.82	High	High	3.245e-05	7.236e-05	2.55
FALSE	High	ALAEFEEK		0.00425986	0.000484169	1	2	1	Q8N9E0	0	936.467	High	High	0.0004573	0.003274	1.73
FALSE	High	ALAEGVLLR		0.00156953	0.000260728	1	1	2	P48637	0	941.578	High	High	0.0002172	0.001224	2.61
FALSE	High	ALAEIAK		0.0208083	0.00146724	1	1	1	P23246	0	715.435	High	High	0.00133	0.01507	2.07
FALSE	High	ALAEVDVISLEQGKK		3.68031e-08	2.115e-05	1	1	1	O15213	1	1599.9	High	High	3.245e-05	3.463e-08	3.32
FALSE	High	ALAGCDFLTISPK	1xCarbamidomethyl [C5]	4.84821e-06	2.115e-05	1	1	1	P37837	0	1392.72	High	High	3.245e-05	4.161e-06	3.02
FALSE	High	ALAIEEFCK	1xCarbamidomethyl [C8]	0.0084673	0.000816249	1	1	1	Q9NUJ1	0	1080.54	High	High	0.0007258	0.006376	2.43
FALSE	High	ALAIMCR	1xCarbamidomethyl [C6]	0.0360545	0.00232528	1	1	2	Q9UHX1	0	834.432	High	High	0.001959	0.02547	1.4
FALSE	High	ALALAQADR		0.00364806	0.000433242	1	1	1	Q8TCG1	0	928.521	High	High	0.0003962	0.002818	2.22
FALSE	High	ALALDEAVSQSTQITEFHDK		2.37073e-07	2.115e-05	1	1	1	Q9UPN3	0	2203.09	High	High	3.245e-05	2.162e-07	3
FALSE	High	ALALNCFAPINDQEGAEAK	1xCarbamidomethyl [C6]	6.49505e-10	2.115e-05	1	1	1	Q96T88	0	2031.98	High	High	3.245e-05	6.609e-10	4.89
FALSE	High	ALAMAESTEK		0.0930784	0.00559704	1	1	1	Q7Z6Z7	0	1050.51	High	High	0.004516	0.06317	1.62
FALSE	High	ALANSLACQGK	1xCarbamidomethyl [C8]	3.3081e-05	2.115e-05	1	1	2	P04075	0	1132.58	High	High	3.245e-05	2.745e-05	1.83
FALSE	High	ALANVNIGSLICNVGAGGPAPAAGAAPAGGPAPSTAAAPAEEK	1xCarbamidomethyl [C12]	3.71004e-07	2.115e-05	1	1	1	P05386	0	3808.93	High	High	3.245e-05	3.346e-07	6.31
FALSE	High	ALAPADLMEHHSGSQGPLLTTGDLGK		4.47841e-07	2.115e-05	1	1	2	Q15648	0	2616.31	High	High	3.245e-05	4.018e-07	4.78
FALSE	High	ALAPEYAK		0.00373951	0.000433242	1	1	2	P07237	0	862.467	High	High	0.0003962	0.002889	1.62
FALSE	High	ALAPTWEQLALGLEHSETVK		6.30512e-16	2.115e-05	1	1	4	Q8NBS9	0	2193.16	High	High	3.245e-05	9.548e-16	5.55
FALSE	High	ALAQEDQGAGEVER		3.61496e-07	2.115e-05	1	1	1	O15020	0	1472.7	High	High	3.245e-05	3.256e-07	3.37
FALSE	High	ALASCHSLMQLDDGTLVGDPLEK	1xCarbamidomethyl [C5]	0.0011662	0.000126367	1	1	1	Q9HD20	0	2470.2	High	High	0.000113	0.0009133	2.45
FALSE	High	ALASFNQEER		0.00345058	0.000406409	1	2	1	Q5M9Q1	0	1164.56	High	High	0.0003773	0.002663	2.28
FALSE	High	ALASGTEASSTDPGAPGGPGGAEGPMAK		2.28485e-14	2.115e-05	1	1	1	Q16763	0	2441.12	High	High	3.245e-05	2.825e-14	4.64
FALSE	High	ALASLGKPLHPLLVVAPNQLK		2.48601e-14	2.115e-05	1	1	1	Q9BQ52	0	2179.33	High	High	3.245e-05	3.075e-14	6.16
FALSE	High	ALASLMTYK		0.000293758	2.115e-05	1	2	1	P00367	0	997.539	High	High	3.245e-05	0.0002344	2.75
FALSE	High	ALASNTSFFSGCSPIEEEAH	1xCarbamidomethyl [C12]	3.68031e-08	2.115e-05	1	2	1	O95239	0	2153.94	High	High	3.245e-05	3.479e-08	3.76
FALSE	High	ALATHPGISFYEEPR		2.60094e-10	2.115e-05	1	1	1	Q12789	0	1687.84	High	High	3.245e-05	2.694e-10	4.31
FALSE	High	ALAVALNWDIK		4.88068e-05	2.115e-05	1	1	1	O00273	0	1213.69	High	High	3.245e-05	4.014e-05	2.34
FALSE	High	ALAVELLDK		0.00488589	0.000484169	1	1	1	Q9Y4K4	0	971.577	High	High	0.0004573	0.003738	1.48
FALSE	High	ALAVGGLGSIIR		0.00279789	0.000343626	1	1	1	Q9BPX5	0	1126.69	High	High	0.0003041	0.002175	2.24
FALSE	High	ALAVHLLDLGLR		7.93281e-05	2.115e-05	1	1	1	Q86Y56	0	1290.79	High	High	3.245e-05	6.466e-05	2.98
FALSE	High	ALAVLEK		0.0164524	0.00131819	1	1	1	Q68EM7	0	743.466	High	High	0.001181	0.01208	1.97
FALSE	High	ALAVMVDHLESEK		1.5051e-07	2.115e-05	1	1	2	Q14008	0	1441.74	High	High	3.245e-05	1.381e-07	3.33
FALSE	High	ALAYFEQLK		0.000931718	9.34399e-05	1	1	1	O43592	0	1082.59	High	High	8.784e-05	0.0007318	2.16
FALSE	High	ALCADEYR	1xCarbamidomethyl [C3]	0.00299401	0.000343626	1	1	3	O14654	0	997.441	High	High	0.0003041	0.002319	2.18
FALSE	High	ALCADLSPR	1xCarbamidomethyl [C3]	0.00320414	0.000343626	1	1	2	Q9NQW7	0	1002.5	High	High	0.0003041	0.002472	1.9
FALSE	High	ALCDNVDTR	1xCarbamidomethyl [C3]	0.00497839	0.000484169	1	1	2	P49589	0	1063.48	High	High	0.0004573	0.003801	2.11
FALSE	High	ALCDPLEEVR	1xCarbamidomethyl [C3]	0.00407858	0.00046356	1	1	1	Q92616	0	1201.59	High	High	0.0004207	0.003139	2
FALSE	High	ALCEGEIIDK	1xCarbamidomethyl [C3]	0.00820101	0.000797039	1	1	1	Q8IY18	0	1147.57	High	High	0.000713	0.006181	1.65
FALSE	High	ALCELESGIPAAESQIVYAERPLTDNHR	1xCarbamidomethyl [C3]	2.14075e-10	2.115e-05	1	1	1	Q5TDH0	0	3139.55	High	High	3.245e-05	2.222e-10	3.88
FALSE	High	ALCGGDGAAALR	1xCarbamidomethyl [C3]	0.0782868	0.00474409	1	1	1	Q17RN3	0	1131.56	High	High	0.003929	0.0535	1.12
FALSE	High	ALCQITDSTMLQAIER	1xCarbamidomethyl [C3]	1.31534e-06	2.115e-05	1	1	1	Q9Y678	0	1849.91	High	High	3.245e-05	1.159e-06	3.87
FALSE	High	ALCYLK	1xCarbamidomethyl [C3]	0.102651	0.00607722	1	2	1	Q9UNE7	0	767.412	High	High	0.004923	0.06979	1.51
FALSE	High	ALDAAAGITR		0.000607367	5.71317e-05	1	1	1	Q96HR9	0	958.532	High	High	5.945e-05	0.0004774	2.26
FALSE	High	ALDAEEEACLHSCAGK	2xCarbamidomethyl [C9; C13]	1.78779e-09	2.115e-05	1	1	1	Q9Y5J6	0	1760.76	High	High	3.245e-05	1.78e-09	3.73
FALSE	High	ALDCSSSIR	1xCarbamidomethyl [C4]	0.0345812	0.00227722	1	1	2	O94776	0	1008.48	High	High	0.001923	0.02449	0.86
FALSE	High	ALDCSSSVR	1xCarbamidomethyl [C4]	0.0116135	0.000978386	2	2	1	Q9BTC8; Q13330	0	994.462	High	High	0.0009114	0.00865	1.93
FALSE	High	ALDDFVLGSAR		0.0109544	0.000978386	1	1	1	O60831	0	1163.61	High	High	0.0008697	0.008143	1.38
FALSE	High	ALDDFYK		0.039197	0.00266086	1	1	2	Q9BRX2	0	871.42	High	High	0.00223	0.02748	1.57
FALSE	High	ALDDKNCWEK	1xCarbamidomethyl [C7]	2.68821e-05	2.115e-05	1	1	1	P53621	1	1278.58	High	High	3.245e-05	2.237e-05	2.88
FALSE	High	ALDDMISTLK		2.7233e-05	2.115e-05	1	1	1	P49368	0	1106.58	High	High	3.245e-05	2.265e-05	2.88
FALSE	High	ALDDMISTLK	1xOxidation [M5]	0.00121049	0.000126367	1	1	1	P49368	0	1122.57	High	High	0.000113	0.000947	2.04
FALSE	High	ALDDMISTLKK		0.00198297	0.00028779	1	1	1	P49368	1	1234.67	High	High	0.0002369	0.001548	1.01
FALSE	High	ALDEGDIALLK		1.08967e-06	2.115e-05	1	1	2	P35998	0	1157.64	High	High	3.245e-05	9.648e-07	3.16
FALSE	High	ALDEGIPITSASYYATVTLDQVR		4.96197e-12	2.115e-05	1	1	1	Q5T6V5	0	2483.27	High	High	3.245e-05	5.554e-12	5.33
FALSE	High	ALDELMDGDIIVFQKDDPENDNSELPTAK		3.09816e-06	2.115e-05	1	1	1	Q93009	1	3232.52	High	High	3.245e-05	2.679e-06	2.17
FALSE	High	ALDEYYDK		0.00124863	0.000126367	1	1	2	P38606	0	1016.46	High	High	0.000113	0.0009765	1.94
FALSE	High	ALDFDISETR		0.000495848	5.71317e-05	1	1	1	Q9P2X3	0	1166.57	High	High	5.945e-05	0.0003921	2.38
FALSE	High	ALDFFVPALHYEVDAQR		7.11289e-10	2.115e-05	1	1	1	Q6PHR2	0	1991	High	High	3.245e-05	7.226e-10	3.91
FALSE	High	ALDFIASK		0.00896974	0.000816249	2	3	1	P12814; O43707	0	864.483	High	High	0.0007258	0.00675	1.86
FALSE	High	ALDGAFTEENR		7.78027e-05	2.115e-05	1	1	2	Q9Y490	0	1222.57	High	High	3.245e-05	6.357e-05	1.21
FALSE	High	ALDIAENEMPGLMR		2.79258e-06	2.115e-05	1	1	1	P23526	0	1559.76	High	High	3.245e-05	2.426e-06	3.23
FALSE	High	ALDIDLDKPLADSEK		8.16432e-09	2.115e-05	1	1	3	O14617	0	1642.85	High	High	3.245e-05	7.937e-09	3.1
FALSE	High	ALDIDLDKPLADSEKLPIQK		3.47148e-08	2.115e-05	1	1	3	O14617	1	2222.23	High	High	3.245e-05	3.278e-08	2.46
FALSE	High	ALDKLDGTEINGR		1.5896e-05	2.115e-05	1	1	1	Q13247	1	1401.73	High	High	3.245e-05	1.335e-05	3.75
FALSE	High	ALDLADMITR		0.000194687	2.115e-05	1	1	1	P49916	0	1118.59	High	High	3.245e-05	0.0001565	3.1
FALSE	High	ALDLDPENDSYK		0.012076	0.00111994	1	1	1	Q96EQ0	0	1379.63	High	High	0.0009752	0.008942	1.84
FALSE	High	ALDLDSSCK	1xCarbamidomethyl [C8]	0.00143078	0.000231209	1	1	1	P31948	0	1008.47	High	High	0.000195	0.001114	2.21
FALSE	High	ALDLENIMR		0.00132025	0.000161666	1	1	1	Q8WVD3	0	1074.56	High	High	0.0001407	0.00103	1.91
FALSE	High	ALDLHLDFIVGQTEK		0.000329666	2.115e-05	1	1	1	Q6ZRS2	0	1698.91	High	High	3.245e-05	0.0002617	2.83
FALSE	High	ALDLLDK		0.0205287	0.00143987	1	1	1	P28482	0	787.456	High	High	0.00131	0.0149	2.11
FALSE	High	ALDLNLK		0.0473196	0.00297526	1	1	1	P14927	0	786.472	High	High	0.002518	0.03301	1.54
[truncated: 39,123 more rows]

## Sheet: Cell lysate_replicate 3
Checked	Confidence	Sequence	Modifications	Qvality PEP	Qvality q-value	# Protein Groups	# Proteins	# PSMs	Master Protein Accessions	# Missed Cleavages	Theo. MH+ [Da]	Found in Sample: [S1] F1: Sample	Confidence (by Search Engine): Sequest HT	Percolator q-Value (by Search Engine): Sequest HT	Percolator PEP (by Search Engine): Sequest HT	XCorr (by Search Engine): Sequest HT
[truncated: 39,457 more rows]
