# Supplementary material for: Comprehensive Evaluation of Different TiO2-Based Phosphopeptide Enrichment and Fractionation Methods for Phosphoproteomics
Source: Cells. 2022 Jun 28;11(13):2047. doi: 10.3390/cells11132047 (PMC9265536; doi:10.3390/cells11132047)
Supplement: Supplementary file 1 [file cells-11-02047-s001.zip › Supplementary Table S8 Phosphopeptides identified from the four modified protocols of glycolic acid method (three replicates for each protocol).xlsx]

## Sheet: PNGaseF_TiO2_01
Checked	Confidence	Annotated Sequence	Modifications	Qvality PEP	Qvality q-value	# Protein Groups	# Proteins	# PSMs	Master Protein Accessions	Positions in Master Proteins	Modifications in Master Proteins	# Missed Cleavages	Theo. MH+ [Da]	Abundances (Normalized): F1: Sample	Quan Info	Found in Sample: [S1] F1: Sample	Confidence (by Search Engine): Sequest HT	Percolator q-Value (by Search Engine): Sequest HT	Percolator PEP (by Search Engine): Sequest HT	XCorr (by Search Engine): Sequest HT	Top Apex RT [min]
FALSE	High	[-].MDDAHESPSDK.[G]	1xAcetyl [N-Term]; 1xPhospho [S7(100)]	2.71351e-05	3.73465e-05	1	1	2	Q15544	Q15544 [1-11]	Q15544 1xAcetyl [N-Term]; 1xPhospho [S7(100)]	0	1353.47	629884		High	High	3.535e-05	1.475e-05	3.26	34.46
FALSE	High	[-].MDHTEGSPAEEPPAHAPSPGK.[F]	1xAcetyl [N-Term]; 1xPhospho [S18(100)]	1.79269e-08	3.73465e-05	1	1	2	Q06330	Q06330 [1-21]	Q06330 1xAcetyl [N-Term]; 1xPhospho [S18(100)]	0	2263.93	739821		High	High	3.535e-05	1.253e-08	4.7	59.75
FALSE	High	[-].MDHTEGSPAEEPPAHAPSPGK.[F]	1xAcetyl [N-Term]; 2xPhospho [S18(100); T/S]	8.27919e-05	3.73465e-05	1	1	1	Q06330	Q06330 [1-21]	Q06330 1xAcetyl [N-Term]; 2xPhospho [S18(100); T/S]	0	2343.9	433500		High	High	3.535e-05	4.325e-05	4.67	61.08
FALSE	High	[-].MDLFGDLPEPERSPRPAAGK.[E]	1xAcetyl [N-Term]; 1xPhospho [S13(100)]	3.96329e-05	3.73465e-05	1	1	1	Q9H0C8	Q9H0C8 [1-20]	Q9H0C8 1xAcetyl [N-Term]; 1xPhospho [S13(100)]	1	2305.07	3944674		High	High	3.535e-05	2.126e-05	4.77	121.6
FALSE	High	[-].MDNYADLSDTELTTLLR.[R]	1xAcetyl [N-Term]; 1xPhospho [S8(100)]	6.07743e-06	3.73465e-05	1	1	1	P50402	P50402 [1-17]	P50402 1xAcetyl [N-Term]; 1xPhospho [S8(100)]	0	2092.91	1274886		High	High	3.535e-05	3.473e-06	3.64	123.42
FALSE	High	[-].MDRNPSPPPPGR.[D]	1xAcetyl [N-Term]; 1xPhospho [S6(100)]	0.00101918	0.000148698	1	1	2	Q96ER3	Q96ER3 [1-12]	Q96ER3 1xAcetyl [N-Term]; 1xPhospho [S6(100)]	1	1442.62	2.4727e+06		High	High	9.989e-05	0.0004885	2.56	49.09
FALSE	High	[-].MDSAGQDINLNSPNK.[G]	1xAcetyl [N-Term]; 1xPhospho [S12(100)]	9.58194e-05	3.73465e-05	1	1	2	O43399	O43399 [1-15]	O43399 1xAcetyl [N-Term]; 1xPhospho [S12(100)]	0	1725.71	1.06197e+06		High	High	3.535e-05	4.977e-05	3.23	85.77
FALSE	High	[-].MDVAESPERDPHSPEDEEQPQGLSDDDILR.[D]	1xAcetyl [N-Term]; 1xPhospho [S6(100)]	3.13824e-07	3.73465e-05	1	1	1	Q86VM9	Q86VM9 [1-30]	Q86VM9 1xAcetyl [N-Term]; 1xPhospho [S6(100)]	1	3528.47	1.90389e+06		High	High	3.535e-05	1.988e-07	4.42	104.04
FALSE	High	[-].MDVAESPERDPHSPEDEEQPQGLSDDDILR.[D]	1xAcetyl [N-Term]; 2xPhospho [S6(99.5); S]	0.000456899	3.73465e-05	1	1	1	Q86VM9	Q86VM9 [1-30]	Q86VM9 1xAcetyl [N-Term]; 2xPhospho [S6(99.5); S]	1	3608.44	560963		High	High	3.535e-05	0.0002251	2.73	108.11
FALSE	High	[-].MEANGSQGTSGSANDSQHDPGK.[M]	1xDeamidated [N4]; 1xPhospho [T/S]	0.0464319	0.00229739	1	1	1	Q96DH6	Q96DH6 [1-22]		0	2255.85	554842		High	High	0.001341	0.02047	1.68	35.13
FALSE	High	[-].MEDLDQSPLVSSSDSPPRPQPAFK.[Y]	1xAcetyl [N-Term]; 1xPhospho [S15(100)]	4.60558e-10	3.73465e-05	1	1	3	Q9NQC3	Q9NQC3 [1-24]	Q9NQC3 1xAcetyl [N-Term]; 1xPhospho [S15(100)]	0	2750.24	209850784		High	High	3.535e-05	3.657e-10	5.18	116.47
FALSE	High	[-].MEDLDQSPLVSSSDSPPRPQPAFK.[Y]	1xAcetyl [N-Term]; 1xDeamidated [Q]; 1xPhospho [S15(100)]	2.47242e-10	3.73465e-05	1	1	3	Q9NQC3	Q9NQC3 [1-24]	Q9NQC3 1xAcetyl [N-Term]; 1xPhospho [S15(100)]	0	2751.22	8.88902e+06		High	High	3.535e-05	2.004e-10	4.75	118.21
FALSE	High	[-].MEDLDQSPLVSSSDSPPRPQPAFK.[Y]	1xAcetyl [N-Term]; 2xPhospho [S7(100); S15(100)]	0.000182396	3.73465e-05	1	1	1	Q9NQC3	Q9NQC3 [1-24]	Q9NQC3 1xAcetyl [N-Term]; 2xPhospho [S7(100); S15(100)]	0	2830.2	4.26015e+06		High	High	3.535e-05	9.26e-05	3.53	114.01
FALSE	High	[-].MEDLDQSPLVSSSDSPPRPQPAFK.[Y]	2xPhospho [S7(100); S15(99.9)]	0.212859	0.00688784	1	1	2	Q9NQC3	Q9NQC3 [1-24]	Q9NQC3 2xPhospho [S7(100); S15(99.9)]	0	2788.19	6.75383e+06		High	High	0.00404	0.1049	2.8	103.35
FALSE	High	[-].MEDSMDMDMSPLRPQNYLFGCELK.[A]	1xAcetyl [N-Term]; 1xCarbamidomethyl [C21]; 1xPhospho [S10(100)]	5.93919e-11	3.73465e-05	1	1	1	P06748	P06748 [1-24]	P06748 1xAcetyl [N-Term]; 1xPhospho [S10(100)]	0	3029.23	37137100		High	High	3.535e-05	5.06e-11	5.3	122.67
FALSE	High	[-].MEDSMDMDMSPLRPQNYLFGCELK.[A]	1xAcetyl [N-Term]; 1xCarbamidomethyl [C21]; 2xOxidation [M7; M9]; 1xPhospho [S10(99.6)]	4.87275e-07	3.73465e-05	1	1	1	P06748	P06748 [1-24]	P06748 1xAcetyl [N-Term]; 1xPhospho [S10(99.6)]	0	3061.22	21572572		High	High	3.535e-05	3.038e-07	3.79	122.13
FALSE	High	[-].MEDSMDMDMSPLRPQNYLFGCELK.[A]	1xAcetyl [N-Term]; 1xCarbamidomethyl [C21]; 1xOxidation [M5]; 1xPhospho [S10(100)]	2.16468e-09	3.73465e-05	1	1	1	P06748	P06748 [1-24]	P06748 1xAcetyl [N-Term]; 1xPhospho [S10(100)]	0	3045.22	55383764		High	High	3.535e-05	1.627e-09	4.98	122.38
FALSE	High	[-].MEDSMDMDMSPLRPQNYLFGCELK.[A]	1xCarbamidomethyl [C21]; 2xPhospho [S4(100); S10(100)]	0.126022	0.00441911	1	1	1	P06748	P06748 [1-24]	P06748 2xPhospho [S4(100); S10(100)]	0	3067.18	3.82418e+06		High	High	0.002549	0.05842	1.47	122.38
FALSE	High	[-].MEEPQSDPSVEPPLSQETFSDLWK.[L]	1xAcetyl [N-Term]; 1xPhospho [S15(100)]	0.000332444	3.73465e-05	1	1	1	P04637	P04637 [1-24]	P04637 1xAcetyl [N-Term]; 1xPhospho [S15(100)]	0	2898.24	10055818		High	High	3.535e-05	0.0001653	3	123.13
FALSE	High	[-].MEEQPQMQDADEPADSGGEGR.[A]	1xAcetyl [N-Term]; 1xPhospho [S16(100)]	0.000233177	3.73465e-05	1	1	1	Q9H3R5	Q9H3R5 [1-21]	Q9H3R5 1xAcetyl [N-Term]; 1xPhospho [S16(100)]	0	2398.88	876380		High	High	3.535e-05	0.0001175	2.83	74.05
FALSE	High	[-].MEGDGSDPEPPDAGEDSK.[S]	1xAcetyl [N-Term]; 1xPhospho [S6(100)]	0.000233177	3.73465e-05	1	1	1	Q9P0U4	Q9P0U4 [1-18]	Q9P0U4 1xAcetyl [N-Term]; 1xPhospho [S6(100)]	0	1954.69	531454		High	High	3.535e-05	0.0001176	2.29	61.79
FALSE	High	[-].MEGGLADGEPDRTSLLGDSK.[D]	1xAcetyl [N-Term]; 1xPhospho [T/S]	0.000529944	3.73465e-05	1	1	1	Q9BZF1	Q9BZF1 [1-20]	Q9BZF1 1xAcetyl [N-Term]	1	2169.94	871929		High	High	3.535e-05	0.0002594	3.18	100.31
FALSE	High	[-].MEPAPARSPRPQQDPARPQEPTMPPPETPSEGR.[Q]	1xAcetyl [N-Term]; 1xPhospho [S8(100)]	3.00926e-06	3.73465e-05	1	1	1	P29590	P29590 [1-33]	P29590 1xAcetyl [N-Term]; 1xPhospho [S8(100)]	1	3756.73	5526993		High	High	3.535e-05	1.76e-06	3.1	78.88
FALSE	High	[-].MEPAPARSPRPQQDPARPQEPTMPPPETPSEGR.[Q]	1xAcetyl [N-Term]; 1xOxidation [M23]; 1xPhospho [S8(100)]	0.0582061	0.00250428	1	1	1	P29590	P29590 [1-33]	P29590 1xAcetyl [N-Term]; 1xPhospho [S8(100)]	1	3772.72	1.00301e+06		High	High	0.001452	0.02571	1.88	68.53
FALSE	High	[-].MEQLSDEEIDHGAEEDSDKEDQDLDK.[M]	1xAcetyl [N-Term]; 2xPhospho [S5(100); S17(100)]	1.8386e-08	3.73465e-05	1	1	2	Q70E73	Q70E73 [1-26]	Q70E73 1xAcetyl [N-Term]; 2xPhospho [S5(100); S17(100)]	1	3222.19	4.40925e+06		High	High	3.535e-05	1.283e-08	6.46	88.49
FALSE	High	[-].MEQSPPPAPEPTQGPTPAR.[S]	1xAcetyl [N-Term]; 1xDeamidated [Q3]; 1xPhospho [S4(100)]	0.000189866	3.73465e-05	1	1	1	Q96AY4	Q96AY4 [1-19]	Q96AY4 1xAcetyl [N-Term]; 1xPhospho [S4(100)]	0	2110.92		No Quan Values	High	High	3.535e-05	9.643e-05	1.82
FALSE	High	[-].MEQSPPPAPEPTQGPTPAR.[S]	1xAcetyl [N-Term]; 1xPhospho [S4(100)]	4.75328e-05	3.73465e-05	1	1	1	Q96AY4	Q96AY4 [1-19]	Q96AY4 1xAcetyl [N-Term]; 1xPhospho [S4(100)]	0	2109.93	586100		High	High	3.535e-05	2.533e-05	2.66	78.7
FALSE	High	[-].MERSPPQSPGPGK.[A]	1xAcetyl [N-Term]; 1xPhospho [S4(100)]	0.00149576	0.000200179	1	1	2	Q86VQ6	Q86VQ6 [1-13]	Q86VQ6 1xAcetyl [N-Term]; 1xPhospho [S4(100)]	1	1489.65	273676		High	High	0.0001295	0.0007051	2.57	49.76
FALSE	High	[-].MESGDEAAIER.[H]	1xAcetyl [N-Term]; 1xPhospho [S3(100)]	0.000243921	3.73465e-05	1	1	2	Q8TDP1	Q8TDP1 [1-11]	Q8TDP1 1xAcetyl [N-Term]; 1xPhospho [S3(100)]	0	1329.5	1.00387e+06		High	High	3.535e-05	0.0001225	2.05	71.99
FALSE	High	[-].METDAPQPGLASPDSPHDPCK.[M]	1xAcetyl [N-Term]; 1xCarbamidomethyl [C20]; 1xPhospho [S15(100)]	3.09543e-08	3.73465e-05	1	1	3	O43347	O43347 [1-21]	O43347 1xAcetyl [N-Term]; 1xPhospho [S15(100)]	0	2371.96	2.87804e+06		High	High	3.535e-05	2.124e-08	5.9	81.03
FALSE	High	[-].METDESPSPLPCGPAGEAVMESR.[A]	1xAcetyl [N-Term]; 1xCarbamidomethyl [C12]; 1xPhospho [S8(99.4)]	1.95644e-09	3.73465e-05	1	1	1	Q8WYQ5	Q8WYQ5 [1-23]	Q8WYQ5 1xAcetyl [N-Term]; 1xPhospho [S8(99.4)]	0	2569.03	2707664		High	High	3.535e-05	1.475e-09	4.99	107.67
FALSE	High	[-].METMASPGK.[D]	1xAcetyl [N-Term]; 1xPhospho [S6(100)]	0.000504414	3.73465e-05	1	1	1	O60684	O60684 [1-9]	O60684 1xAcetyl [N-Term]; 1xPhospho [S6(100)]	0	1073.4	3.1857e+06		High	High	3.535e-05	0.0002479	2.83	65.23
FALSE	High	[-].METMASPGK.[D]	1xAcetyl [N-Term]; 1xOxidation [M4]; 1xPhospho [S6(100)]	0.00029201	3.73465e-05	1	1	3	O60684	O60684 [1-9]	O60684 1xAcetyl [N-Term]; 1xPhospho [S6(100)]	0	1089.4	1.13569e+06		High	High	3.535e-05	0.0001456	2.84	38.51
FALSE	High	[-].MEVAEPSSPTEEEEEEEEHSAEPRPR.[T]	1xAcetyl [N-Term]; 2xPhospho [S7(98.8); S8(98.8)]	6.80357e-07	3.73465e-05	1	1	1	Q9NWV8	Q9NWV8 [1-26]	Q9NWV8 1xAcetyl [N-Term]; 2xPhospho [S7(98.8); S8(98.8)]	0	3212.23	1.79783e+06		High	High	3.535e-05	4.192e-07	3.22	80.28
FALSE	High	[-].MEVAEPSSPTEEEEEEEEHSAEPRPR.[T]	1xAcetyl [N-Term]; 1xPhospho [S8(99.2)]	2.20092e-10	3.73465e-05	1	1	1	Q9NWV8	Q9NWV8 [1-26]	Q9NWV8 1xAcetyl [N-Term]; 1xPhospho [S8(99.2)]	0	3132.26	32360054		High	High	3.535e-05	1.793e-10	3.05	78.73
FALSE	High	[-].MEVKPPPGRPQPDSGR.[R]	1xAcetyl [N-Term]; 1xPhospho [S14(100)]	8.14859e-06	3.73465e-05	1	1	6	P51991	P51991 [1-16]	P51991 1xAcetyl [N-Term]; 1xPhospho [S14(100)]	0	1869.87	6.96417e+06		High	High	3.535e-05	4.62e-06	3.31	61.56
FALSE	High	[-].MEVKPPPGRPQPDSGR.[R]	1xAcetyl [N-Term]; 1xDeamidated [Q11]; 1xPhospho [S14(100)]	0.119442	0.0041644	1	1	1	P51991	P51991 [1-16]	P51991 1xAcetyl [N-Term]; 1xPhospho [S14(100)]	0	1870.85	250103		High	High	0.00243	0.05536	1.83	64.06
FALSE	High	[-].MEVKPPPGRPQPDSGRR.[R]	1xAcetyl [N-Term]; 1xPhospho [S14(100)]	0.13859	0.00479901	1	1	3	P51991	P51991 [1-17]	P51991 1xAcetyl [N-Term]; 1xPhospho [S14(100)]	1	2025.97	1.47784e+07		High	High	0.002779	0.06495	2.62	53.93
FALSE	High	[-].MEVSPLQPVNENMQVNK.[I]	1xAcetyl [N-Term]; 1xPhospho [S4(100)]	2.50279e-05	3.73465e-05	1	1	1	P11388	P11388 [1-17]	P11388 1xAcetyl [N-Term]; 1xPhospho [S4(100)]	0	2078.93	1.17539e+06		High	High	3.535e-05	1.364e-05	3.12	110.51
FALSE	High	[-].MFPAAPSPR.[T]	1xAcetyl [N-Term]; 1xPhospho [S7(100)]	0.017405	0.00111879	1	1	1	Q8WUM0	Q8WUM0 [1-9]	Q8WUM0 1xAcetyl [N-Term]; 1xPhospho [S7(100)]	0	1095.47	141266		High	High	0.0006691	0.00762	1.25	101.37
FALSE	High	[-].MGILSVDLLITLQILPVFFSNCLFLALYDSVILLK.[H]	1xCarbamidomethyl [C22]; 1xPhospho [S/T/Y]	0.295772	0.00989041	1	1	1	Q92813	Q92813 [1-35]		0	4062.21	165390		High	High	0.005764	0.1542	0.89	110.59
FALSE	High	[-].MHRDSCPLDCK.[V]	1xAcetyl [N-Term]; 2xCarbamidomethyl [C6; C10]; 1xPhospho [S5(100)]	7.56591e-07	3.73465e-05	1	1	1	P84103	P84103 [1-11]	P84103 1xAcetyl [N-Term]; 1xPhospho [S5(100)]	1	1540.57	577210		High	High	3.535e-05	4.656e-07	3.64	47.33
FALSE	High	[-].MKPPAACAGDMADAASPCSVVNDLR.[W]	2xCarbamidomethyl [C7; C18]; 1xPhospho [S16(100)]	3.31274e-06	3.73465e-05	1	1	3	P52888	P52888 [1-25]	P52888 1xPhospho [S16(100)]	0	2684.13	2.44527e+06		High	High	3.535e-05	1.932e-06	4.34	104.33
FALSE	High	[-].MLQQDSNDDTEDVSLFDAEEETTNRPR.[K]	1xAcetyl [N-Term]; 1xPhospho [S6(99.1)]	0.000361811	3.73465e-05	1	2	1	Q96ET8	Q96ET8 [1-27]	Q96ET8 1xAcetyl [N-Term]; 1xPhospho [S6(99.1)]	0	3277.35		No Quan Values	High	High	3.535e-05	0.0001796	2.38
FALSE	High	[-].MNPVYSPGSSGVPYANAK.[G]	1xAcetyl [N-Term]; 1xPhospho [S6(100)]	2.55388e-05	3.73465e-05	1	1	1	A1KXE4	A1KXE4 [1-18]	A1KXE4 1xAcetyl [N-Term]; 1xPhospho [S6(100)]	0	1960.85	362159		High	High	3.535e-05	1.39e-05	2.25	103.23
FALSE	High	[-].MNPVYSPVQPGAPYGNPK.[N]	1xAcetyl [N-Term]; 1xDeamidated [Q9]; 1xPhospho [Y/S]	0.00832173	0.00067317	1	1	1	Q92567	Q92567 [1-18]	Q92567 1xAcetyl [N-Term]	0	2038.9	269480		High	High	0.0003957	0.003711	1.99	100.7
FALSE	High	[-].MNTAPSRPSPTR.[R]	1xAcetyl [N-Term]; 1xPhospho [S9(99.6)]	0.000141887	3.73465e-05	1	1	1	Q9HCD5	Q9HCD5 [1-12]	Q9HCD5 1xAcetyl [N-Term]; 1xPhospho [S9(99.6)]	0	1436.64	3.58115e+06		High	High	3.535e-05	7.279e-05	2.85	50.91
FALSE	High	[-].MNTAPSRPSPTR.[R]	1xAcetyl [N-Term]; 1xDeamidated [N2]; 1xPhospho [S9(100)]	0.0263749	0.00137694	1	1	1	Q9HCD5	Q9HCD5 [1-12]	Q9HCD5 1xAcetyl [N-Term]; 1xPhospho [S9(100)]	0	1437.62	905084		High	High	0.0008096	0.01152	1.44	51.32
FALSE	High	[-].MNTAPSRPSPTRR.[D]	1xAcetyl [N-Term]; 1xPhospho [S9(100)]	0.00166104	0.000200179	1	1	5	Q9HCD5	Q9HCD5 [1-13]	Q9HCD5 1xAcetyl [N-Term]; 1xPhospho [S9(100)]	1	1592.74	31398642		High	High	0.0001295	0.00078	3.22	44.51
FALSE	High	[-].MNTAPSRPSPTRR.[D]	1xAcetyl [N-Term]; 1xDeamidated [N2]; 1xPhospho [S/T]	0.018629	0.00125112	1	1	2	Q9HCD5	Q9HCD5 [1-13]	Q9HCD5 1xAcetyl [N-Term]	1	1593.72	883101		High	High	0.0007417	0.008178	2.7	45.03
FALSE	High	[-].MNYPGRGSPRSPEHNGR.[G]	1xAcetyl [N-Term]; 1xDeamidated [N15]; 2xPhospho [S8(100); S11(100)]	0.00878084	0.000717569	1	1	1	Q8NEL9	Q8NEL9 [1-17]	Q8NEL9 1xAcetyl [N-Term]; 2xPhospho [S8(100); S11(100)]	2	2114.83	449031		High	High	0.0004201	0.003904	2.36	50.46
FALSE	High	[-].MRKETPPPLVPPAAR.[E]	1xPhospho [T5(100)]	5.23781e-08	3.73465e-05	1	1	4	Q9BQA1	Q9BQA1 [1-15]	Q9BQA1 1xPhospho [T5(100)]	2	1739.9	3.60884e+06		High	High	3.535e-05	3.528e-08	4.55	66.92
FALSE	High	[-].MRKETPPPLVPPAAR.[E]	1xOxidation [M1]; 1xPhospho [T5(100)]	2.09088e-06	3.73465e-05	1	1	3	Q9BQA1	Q9BQA1 [1-15]	Q9BQA1 1xPhospho [T5(100)]	2	1755.9	1.44839e+06		High	High	3.535e-05	1.238e-06	4.21	62.6
FALSE	High	[-].MRSPVR.[D]	1xAcetyl [N-Term]; 1xPhospho [S3(100)]	0.195538	0.00651237	1	1	1	Q9NRA2	Q9NRA2 [1-6]	Q9NRA2 1xAcetyl [N-Term]; 1xPhospho [S3(100)]	1	867.391	229706		High	High	0.003835	0.09548	1.5	37.6
FALSE	High	[-].MYPESTTGSPAR.[L]	1xPhospho [T/S/Y]	0.0980752	0.00361616	1	1	1	Q13303	Q13303 [1-12]		0	1376.56	374442		High	High	0.002035	0.04457	1.31	44.72
FALSE	High	[EK].HLSPNDNENDTSYVIESDEDLEMEMLK.[HS]	1xPhospho [S17(100)]	9.76334e-12	3.73465e-05	1	1	1	Q14191	Q14191 [424-450]; [451-477]	Q14191 1xPhospho [S440(100)]; 1xPhospho [S467(100)]	0	3247.33	1.13705e+06		High	High	3.535e-05	8.817e-12	5.33	114.54
FALSE	High	[K].AAAAALSGSPPQTEKPTHYR.[Y]	1xPhospho [S9(99.3)]	0.00351351	0.000294749	1	1	1	Q9H9P5	Q9H9P5 [7-26]	Q9H9P5 1xPhospho [S15(99.3)]	0	2133.01	421834		High	High	0.0001823	0.00161	3.33	50.77
FALSE	High	[K].AAAAAPASEDEDDEDDEDDEDDDDDEEDDSEEEAMETTPAK.[G]	1xPhospho [S30(100)]	2.9986e-07	3.73465e-05	1	1	3	P19338	P19338 [177-217]	P19338 1xPhospho [S206(100)]	0	4526.53	2.21333e+06		High	High	3.535e-05	1.904e-07	4.45	67.62
FALSE	High	[K].AAAAAWEEPSSGNGTAR.[A]	1xDeamidated [N13]; 1xPhospho [S11(99.7)]	1.06526e-05	3.73465e-05	1	1	3	Q9P258	Q9P258 [6-22]	Q9P258 1xPhospho [S16(99.7)]	0	1726.71	1.04509e+06		High	High	3.535e-05	5.957e-06	4.17	59.7
FALSE	High	[K].AAATPESQEPQAK.[G]	1xPhospho [T4(100)]	0.00055948	3.73465e-05	1	1	3	P49006	P49006 [145-157]	P49006 1xPhospho [T148(100)]	0	1407.62	1.17531e+06		High	High	3.535e-05	0.0002735	1.93	26.48
FALSE	High	[K].AAAYDISEDEED.[-]	1xPhospho [S7(100)]	8.75115e-05	3.73465e-05	1	1	3	P49585	P49585 [356-367]	P49585 1xPhospho [S362(100)]	0	1407.48	11512024		High	High	3.535e-05	4.551e-05	3.81	65.45
FALSE	High	[K].AADPPAENSSAPEAEQGGAE.[-]	1xPhospho [S10(100)]	0.00013698	3.73465e-05	1	1	4	P67809	P67809 [305-324]	P67809 1xPhospho [S314(100)]	0	1977.77	5660751		High	High	3.535e-05	7.034e-05	4.06	43.73
FALSE	High	[K].AADRLPNLSSPSAEGPPGPPSGPAPR.[K]	1xPhospho [S]	1.04647e-10	3.73465e-05	1	1	3	O60784	O60784 [453-478]		1	2575.23	3.27564e+06		High	High	3.535e-05	8.734e-11	5.22	88.1
FALSE	High	[K].AAEAGGAEEQYGFLTTPTK.[Q]	1xPhospho [T16(99.5)]	5.23171e-05	3.73465e-05	1	1	1	P46821	P46821 [1052-1070]	P46821 1xPhospho [T1067(99.5)]	0	2020.89	1.56584e+06		High	High	3.535e-05	2.775e-05	3.38	90.01
FALSE	High	[K].AAEHDLEVASEEEQER.[E]	1xPhospho [S10(100)]	0.000205728	3.73465e-05	1	1	1	Q9UPS8	Q9UPS8 [521-536]	Q9UPS8 1xPhospho [S530(100)]	0	1921.78	492733		High	High	3.535e-05	0.0001041	4.2	50.91
FALSE	High	[K].AAEHDLEVASEEEQEREGSENNQPQVEEER.[K]	1xPhospho [S10(100)]	2.9986e-07	3.73465e-05	1	1	1	Q9UPS8	Q9UPS8 [521-550]	Q9UPS8 1xPhospho [S530(100)]	1	3547.47	1.00662e+06		High	High	3.535e-05	1.898e-07	4.69	61.85
FALSE	High	[K].AAEMVPDLPSPPMEAPAPASNPSGR.[K]	1xPhospho [S10(100)]	0.000314705	3.73465e-05	1	1	1	Q6ZVM7	Q6ZVM7 [470-494]	Q6ZVM7 1xPhospho [S479(100)]	0	2569.15	131167		High	High	3.535e-05	0.0001571	1.95	111.94
FALSE	High	[K].AAESETPGKSPEK.[K]	1xPhospho [S10(100)]	1.04922e-05	3.73465e-05	1	1	2	O76021	O76021 [418-430]	O76021 1xPhospho [S427(100)]	1	1410.61	796395		High	High	3.535e-05	5.871e-06	3.54	18.63
FALSE	High	[K].AAGALLTEGEACHMSLSSPELGPLTK.[G]	1xCarbamidomethyl [C12]; 1xPhospho [T/S]	0.0345772	0.00181687	1	1	1	Q12802	Q12802 [1265-1290]		0	2720.27	182591		High	High	0.001078	0.01513	1.27	114.77
FALSE	High	[K].AAGARPLTSPESLSR.[D]	1xPhospho [S9(99.6)]	0.000162505	3.73465e-05	1	1	3	P46379	P46379 [1073-1087]	P46379 1xPhospho [S1081(99.6)]	0	1592.78	4.11177e+06		High	High	3.535e-05	8.286e-05	2.49	62
FALSE	High	[K].AAGDTTVIENSDVSPETESSEK.[E]	1xPhospho [S14(100)]	1.17815e-08	3.73465e-05	1	1	1	Q86UP2	Q86UP2 [1300-1321]	Q86UP2 1xPhospho [S1313(100)]	0	2345.99	1.71042e+06		High	High	3.535e-05	8.357e-09	5.6	64.79
FALSE	High	[K].AAGGNSREPSPLPELALR.[K]	2xPhospho [S6(100); S10(100)]	0.000259011	3.73465e-05	1	1	1	Q13207	Q13207 [648-665]	Q13207 2xPhospho [S653(100); S657(100)]	1	1994.91	828536		High	High	3.535e-05	0.0001301	3.59	102.97
FALSE	High	[K].AAGISLIVPGKSPTR.[K]	1xPhospho [S/T]	8.11393e-05	3.73465e-05	1	1	1	P47736	P47736 [473-487]		1	1546.84	946763		High	High	3.535e-05	4.246e-05	2.98	91.74
FALSE	High	[K].AAGSPSSSDQDEKLPGQDESTAGTSEQNDILK.[V]	2xPhospho [S4(100); S8(100)]	2.03722e-09	3.73465e-05	1	1	1	Q9Y520	Q9Y520 [184-215]	Q9Y520 2xPhospho [S187(100); S191(100)]	1	3422.42	2.02443e+06		High	High	3.535e-05	1.533e-09	4.6	83.4
FALSE	High	[K].AAGSPSSSDQDEKLPGQDESTAGTSEQNDILK.[V]	1xDeamidated [Q27]; 1xPhospho [S4(99.5)]	3.76745e-11	3.73465e-05	1	1	1	Q9Y520	Q9Y520 [184-215]	Q9Y520 1xPhospho [S187(99.5)]	1	3343.43	2.1633e+06		High	High	3.535e-05	3.258e-11	6.55	78.26
FALSE	High	[K].AAGYKVSPGRPPGSIK.[A]	1xPhospho [S7(100)]	0.0235383	0.00128692	1	1	1	Q7Z6I8	Q7Z6I8 [131-146]	Q7Z6I8 1xPhospho [S137(100)]	1	1664.85	208330		High	High	0.0007598	0.01032	2.4	53.09
FALSE	High	[K].AAIPPPVYEEQDRPRSPTGPSNSFLANMGGTVAHK.[I]	1xOxidation [M28]; 1xPhospho [Y/S/T]	7.79901e-07	3.73465e-05	1	1	2	Q96I25	Q96I25 [207-241]		1	3787.79	3.17377e+06		High	High	3.535e-05	4.778e-07	4.14	89.35
FALSE	High	[K].AAIPPPVYEEQDRPRSPTGPSNSFLANMGGTVAHK.[I]	1xPhospho [S/Y/T]	1.44543e-06	3.73465e-05	1	1	6	Q96I25	Q96I25 [207-241]		1	3771.79	72364662		High	High	3.535e-05	8.679e-07	3.94	101.39
FALSE	High	[K].AAIPPPVYEEQDRPRSPTGPSNSFLANMGGTVAHK.[I]	2xDeamidated [Q11; N27]; 1xPhospho [S/T/Y]	0.000635782	3.73465e-05	1	1	2	Q96I25	Q96I25 [207-241]		1	3773.76		No Quan Values	High	High	3.535e-05	0.0003096	3.12
FALSE	High	[K].AAIPPPVYEEQDRPRSPTGPSNSFLANMGGTVAHK.[I]	1xDeamidated [N]; 1xPhospho [Y8(97.5)]	2.08651e-05	3.73465e-05	1	1	5	Q96I25	Q96I25 [207-241]	Q96I25 1xPhospho [Y214(97.5)]	1	3772.78	7.60837e+06		High	High	3.535e-05	1.143e-05	4.91	102.77
FALSE	High	[K].AAIPPPVYEEQDRPRSPTGPSNSFLANMGGTVAHK.[I]	2xDeamidated [N22; N27]; 1xOxidation [M28]; 1xPhospho [Y/S/T]	0.13859	0.00479901	1	1	1	Q96I25	Q96I25 [207-241]		1	3789.76	849355		High	High	0.002779	0.0648	2.56	90.48
FALSE	High	[K].AALEPKESRSPQQSAALPR.[R]	2xPhospho [S8(100); S10(100)]	0.00983063	0.000763479	1	1	1	Q6IBW4	Q6IBW4 [275-293]	Q6IBW4 2xPhospho [S282(100); S284(100)]	2	2196.02	151143		High	High	0.0004457	0.004369	2.07	59.4
FALSE	High	[K].AALHSPVSEGAPVIPPSSGLPLPTPDAR.[V]	1xPhospho [S5(100)]	1.32829e-07	3.73465e-05	1	1	2	Q9NRA0	Q9NRA0 [480-507]	Q9NRA0 1xPhospho [S484(100)]	0	2813.42	1.59404e+06		High	High	3.535e-05	8.646e-08	3.41	115.57
FALSE	High	[K].AALLAQYADVTDEEDEADEK.[D]	1xPhospho [T11(100)]	9.07677e-07	3.73465e-05	1	1	3	Q96MW1	Q96MW1 [129-148]	Q96MW1 1xPhospho [T139(100)]	0	2275.95	4.29881e+07		High	High	3.535e-05	5.535e-07	5	98.96
FALSE	High	[K].AALPSLTNPPSLSPIR.[R]	1xPhospho [S13(100)]	5.80706e-06	3.73465e-05	1	1	3	P42858	P42858 [1167-1182]	P42858 1xPhospho [S1179(100)]	0	1713.89	641203		High	High	3.535e-05	3.323e-06	3.71	117.69
FALSE	High	[K].AALPSLTNPPSLSPIRR.[K]	1xPhospho [S/T]	0.266383	0.00886772	1	1	1	P42858	P42858 [1167-1183]		1	1869.99		No Quan Values	High	High	0.005105	0.1362	1.6
FALSE	High	[K].AALQTAPESADDSPSQLSK.[W]	1xPhospho [S13(100)]	0.0001172	3.73465e-05	1	1	1	O43524	O43524 [272-290]	O43524 1xPhospho [S284(100)]	0	1995.89	337512		High	High	3.535e-05	6.041e-05	3.43	66.77
FALSE	High	[K].AALSEEELEK.[K]	1xPhospho [S4(100)]	0.000308488	3.73465e-05	1	1	2	Q04637	Q04637 [1235-1244]	Q04637 1xPhospho [S1238(100)]	0	1198.52	2.55239e+06		High	High	3.535e-05	0.0001538	2.77	60.93
FALSE	High	[K].AAMYDIISSPSK.[D]	1xPhospho [S9(99.7)]	3.88404e-05	3.73465e-05	1	1	1	Q6KC79	Q6KC79 [342-353]	Q6KC79 1xPhospho [S350(99.7)]	0	1362.6	9280327		High	High	3.535e-05	2.086e-05	3.33	91
FALSE	High	[K].AANQVEETLHTHLPQTPETNFR.[D]	1xPhospho [T16(100)]	0.00268153	0.000294749	1	1	1	Q5VZL5	Q5VZL5 [202-223]	Q5VZL5 1xPhospho [T217(100)]	0	2613.21	2.7022e+06		High	High	0.0001823	0.001242	2.37	92.26
FALSE	High	[K].AAPAQVRPPSPGNIRPVK.[R]	1xPhospho [S10(100)]	2.01399e-05	3.73465e-05	1	1	3	Q14244	Q14244 [356-373]	Q14244 1xPhospho [S365(100)]	0	1935.03	5.33836e+06		High	High	3.535e-05	1.103e-05	3.4	71.18
FALSE	High	[K].AAPEASSPPASPLQHLLPGK.[A]	1xPhospho [S7(99.5)]	1.50401e-09	3.73465e-05	1	1	9	Q96TA1	Q96TA1 [686-705]	Q96TA1 1xPhospho [S692(99.5)]	0	2048.02	14854198		High	High	3.535e-05	1.145e-09	4.09	107.65
FALSE	High	[K].AAPEASSPPASPLQHLLPGK.[A]	2xPhospho [S7(99.2); S11(100)]	2.70607e-06	3.73465e-05	1	1	3	Q96TA1	Q96TA1 [686-705]	Q96TA1 2xPhospho [S692(99.2); S696(100)]	0	2127.99	12658242		High	High	3.535e-05	1.593e-06	3.93	109.54
FALSE	High	[K].AAPEASSPPASPLQHLLPGK.[A]	1xDeamidated [Q14]; 2xPhospho [S7(97.6); S11(100)]	0.120875	0.0041644	1	1	1	Q96TA1	Q96TA1 [686-705]	Q96TA1 2xPhospho [S692(97.6); S696(100)]	0	2128.97	188492		High	High	0.00243	0.05596	1.11	114.43
FALSE	High	[K].AAPPPPALTPDSQTVDSSCK.[T]	1xCarbamidomethyl [C19]; 1xPhospho [T9(100)]	1.21271e-07	3.73465e-05	1	1	2	Q9H7N4	Q9H7N4 [981-1000]	Q9H7N4 1xPhospho [T989(100)]	0	2118.94	570814		High	High	3.535e-05	7.945e-08	4.13	68.71
FALSE	High	[K].AAPPPPALTPDSQTVDSSCKTPEVSFLPEEATEEAGVR.[G]	1xCarbamidomethyl [C19]; 2xPhospho [S/T]	2.71351e-05	3.73465e-05	1	1	2	Q9H7N4	Q9H7N4 [981-1018]		1	4140.84	558144		High	High	3.535e-05	1.473e-05	2.15	117.72
FALSE	High	[K].AAPPPPPPPPPLESSPR.[V]	1xPhospho [S15(99.7)]	8.39537e-09	3.73465e-05	1	1	6	Q5T4S7	Q5T4S7 [606-622]	Q5T4S7 1xPhospho [S620(99.7)]	0	1783.88	2.90447e+06		High	High	3.535e-05	6.007e-09	4.61	81.11
FALSE	High	[K].AAPQSPSVPK.[K]	1xPhospho [S5(99.6)]	0.00403249	0.000390281	1	1	2	O75694	O75694 [988-997]	O75694 1xPhospho [S992(99.6)]	0	1061.5	4.51663e+06		High	High	0.0002364	0.001838	1.82	38.57
FALSE	High	[K].AAPWGSNPSPSAESTQAMDR.[S]	1xPhospho [S9(100)]	1.82959e-05	3.73465e-05	1	1	1	Q96N67	Q96N67 [938-957]	Q96N67 1xPhospho [S946(100)]	0	2139.88	1.06355e+06		High	High	3.535e-05	1.005e-05	3.94	80.58
FALSE	High	[K].AAQQLQQEGGLGPPPPPPPSPR.[R]	1xPhospho [S20(100)]	4.96474e-13	3.73465e-05	1	1	2	Q9H2Z4	Q9H2Z4 [252-273]	Q9H2Z4 1xPhospho [S271(100)]	0	2299.12	1.62408e+06		High	High	3.535e-05	4.988e-13	5.8	80.69
FALSE	High	[K].AASADSTTEGTPADGFTVLSTK.[S]	1xPhospho [S3(100)]	1.00764e-05	3.73465e-05	1	1	1	O75367	O75367 [168-189]	O75367 1xPhospho [S170(100)]	0	2206.98	294818		High	High	3.535e-05	5.645e-06	3.7	99.33
FALSE	High	[K].AASEELLEK.[S]	1xPhospho [S3(100)]	0.000463737	3.73465e-05	1	1	1	Q6ZV73	Q6ZV73 [513-521]	Q6ZV73 1xPhospho [S515(100)]	0	1069.48	641517		High	High	3.535e-05	0.0002278	3.03	57
FALSE	High	[K].AASEQQADTSGGDSPKDESKPPFSYAQLIVQAISSAQDR.[Q]	2xPhospho [T/S/Y]	4.38177e-07	3.73465e-05	1	1	1	P85037	P85037 [286-324]		1	4239.88	2.37304e+06		High	High	3.535e-05	2.744e-07	4.99	122.71
FALSE	High	[K].AASEQQADTSGGDSPKDESKPPFSYAQLIVQAISSAQDR.[Q]	1xPhospho [T/S/Y]	1.23478e-09	3.73465e-05	1	1	1	P85037	P85037 [286-324]		1	4159.91	2.87264e+06		High	High	3.535e-05	9.477e-10	6.1	122.42
FALSE	High	[K].AASLTEDR.[D]	1xPhospho [S3(100)]	0.262159	0.00874582	1	1	1	Q04637	Q04637 [1207-1214]	Q04637 1xPhospho [S1209(100)]	0	942.393	153186		High	High	0.005084	0.1341	1.51	29.25
FALSE	High	[K].AASLTEDRDR.[G]	1xPhospho [S3(99.4)]	0.283763	0.00956281	1	1	1	Q04637	Q04637 [1207-1216]	Q04637 1xPhospho [S1209(99.4)]	1	1213.52	134621		High	High	0.005561	0.1472	1.47	25.56
FALSE	High	[K].AASPSPQSVR.[R]	1xDeamidated [Q7]; 1xPhospho [S3(100)]	0.00225055	0.000294749	1	1	1	Q8IYB3	Q8IYB3 [736-745]	Q8IYB3 1xPhospho [S738(100)]	0	1080.47	900302		High	High	0.0001823	0.001046	2.14	33.2
FALSE	High	[K].AASPSPQSVR.[R]	1xPhospho [S3(100)]	0.00672433	0.000626402	1	1	2	Q8IYB3	Q8IYB3 [736-745]	Q8IYB3 1xPhospho [S738(100)]	0	1079.49	6.12049e+06		High	High	0.0003694	0.00302	1.26	29.59
FALSE	High	[K].AASPSPQSVR.[R]	2xPhospho [S3(100); S5(100)]	0.0129307	0.00098943	1	1	1	Q8IYB3	Q8IYB3 [736-745]	Q8IYB3 2xPhospho [S738(100); S740(100)]	0	1159.45	5.98137e+06		High	High	0.0005705	0.005707	2.27	29.42
FALSE	High	[K].AASPVLQEDIDIEGVQSEGQDNGAEDSGDTEDELR.[R]	2xPhospho [S17(100); T30(98.2)]	0.0156927	0.00111879	1	1	1	P18887	P18887 [459-493]	P18887 2xPhospho [S475(100); T488(98.2)]	0	3848.55	70992232		High	High	0.0006691	0.006912	2.51	99.82
FALSE	High	[K].AASPVLQEDIDIEGVQSEGQDNGAEDSGDTEDELRR.[V]	2xPhospho [S3(100); S27(100)]	8.92934e-05	3.73465e-05	1	1	1	P18887	P18887 [459-494]	P18887 2xPhospho [S461(100); S485(100)]	1	4004.66	758934		High	High	3.535e-05	4.657e-05	4.7	104.1
FALSE	High	[K].AASSPSNPAALPVASDSSPMGSK.[T]	1xPhospho [S]	2.05511e-05	3.73465e-05	1	1	1	Q7Z5J4	Q7Z5J4 [1105-1127]		0	2208.98	704298		High	High	3.535e-05	1.128e-05	2.73	82.89
FALSE	High	[K].AASWLFK.[N]	1xPhospho [S3(100)]	0.013951	0.00098943	1	1	1	Q5THJ4	Q5THJ4 [2669-2675]	Q5THJ4 1xPhospho [S2671(100)]	0	902.417	67170		High	High	0.0005705	0.006145	1.97	108.33
FALSE	High	[K].AASYTEEDENHTAK.[D]	1xPhospho [S3(100)]	1.29323e-06	3.73465e-05	1	1	1	Q14126	Q14126 [780-793]	Q14126 1xPhospho [S782(100)]	0	1645.64	276297		High	High	3.535e-05	7.797e-07	3.05	25.77
FALSE	High	[K].AATESVPCSPSPLAGEIR.[R]	1xCarbamidomethyl [C8]; 1xPhospho [S9(98.8)]	0.0686228	0.00276171	1	1	1	Q8N9M1	Q8N9M1 [116-133]	Q8N9M1 1xPhospho [S124(98.8)]	0	1921.87	206045		High	High	0.001593	0.03066	1.41	91
FALSE	High	[K].AATSGVPSIYAPSTYAHLSPAK.[T]	1xPhospho [S19(100)]	3.67092e-07	3.73465e-05	1	1	1	Q86X29	Q86X29 [314-335]	Q86X29 1xPhospho [S332(100)]	0	2269.09		No Quan Values	High	High	3.535e-05	2.31e-07	4.42
FALSE	High	[K].AATTATPAATTSPK.[E]	1xPhospho [T/S]	0.000122014	3.73465e-05	1	1	1	Q92766	Q92766 [1111-1124]		0	1368.64	629938		High	High	3.535e-05	6.296e-05	2.77	32.66
FALSE	High	[K].AAVLSDSEDEEK.[A]	2xPhospho [S5(100); S7(100)]	0.000128957	3.73465e-05	1	1	5	Q96ST2	Q96ST2 [394-405]	Q96ST2 2xPhospho [S398(100); S400(100)]	0	1452.52	16244521		High	High	3.535e-05	6.628e-05	3.76	45.77
FALSE	High	[K].AAVLSDSEDEEK.[A]	1xPhospho [S7(100)]	0.000103861	3.73465e-05	1	1	3	Q96ST2	Q96ST2 [394-405]	Q96ST2 1xPhospho [S400(100)]	0	1372.55	5.73313e+06		High	High	3.535e-05	5.371e-05	2.63	42.87
FALSE	High	[K].AAYGDLSSEEEEENEPESLGVVYK.[S]	2xPhospho [S7(100); S8(100)]	7.45199e-07	3.73465e-05	1	1	3	O15541	O15541 [78-101]	O15541 2xPhospho [S84(100); S85(100)]	0	2804.11	2.77624e+06		High	High	3.535e-05	4.575e-07	4.88	106.21
FALSE	High	[K].AAYGDLSSEEEEENEPESLGVVYK.[S]	1xDeamidated [N14]; 2xPhospho [S7(99.3); S8(99.3)]	9.29663e-05	3.73465e-05	1	1	1	O15541	O15541 [78-101]	O15541 2xPhospho [S84(99.3); S85(99.3)]	0	2805.1	3.90985e+06		High	High	3.535e-05	4.844e-05	3.61	106.07
FALSE	High	[K].ACSLAASEGLSSAQPNGPPEAEPRPPQSPASTASFIFSK.[G]	1xCarbamidomethyl [C2]; 2xDeamidated [Q14; Q27]; 1xPhospho [S/T]	1.16086e-05	3.73465e-05	1	1	1	Q9P206	Q9P206 [879-917]		0	4023.83	549335		High	High	3.535e-05	6.475e-06	4.58	116.22
FALSE	High	[K].ACSLAASEGLSSAQPNGPPEAEPRPPQSPASTASFIFSK.[G]	1xCarbamidomethyl [C2]; 1xDeamidated [N16]; 1xPhospho [S28(99.2)]	6.74484e-08	3.73465e-05	1	1	1	Q9P206	Q9P206 [879-917]	Q9P206 1xPhospho [S906(99.2)]	0	4022.85	644435		High	High	3.535e-05	4.496e-08	5.53	115.16
FALSE	High	[K].ACSPCSSQSSSSGICTDFWDLLVK.[L]	3xCarbamidomethyl [C2; C5; C15]; 1xPhospho [S/T]	0.0209245	0.00125112	1	1	1	Q7Z6Z7	Q7Z6Z7 [3371-3394]		0	2772.14		No Quan Values	High	High	0.0007417	0.009151	1.62
FALSE	High	[K].ADAASSLTVDVTPPTAK.[A]	1xPhospho [T12(100)]	4.81618e-06	3.73465e-05	1	1	1	Q9H8Y8	Q9H8Y8 [404-420]	Q9H8Y8 1xPhospho [T415(100)]	0	1723.81	1146867		High	High	3.535e-05	2.773e-06	4.31	89.94
FALSE	High	[K].ADEASELACPTPK.[E]	1xCarbamidomethyl [C9]; 1xPhospho [T11(100)]	0.000990088	0.000148698	1	1	1	P49327	P49327 [2194-2206]	P49327 1xPhospho [T2204(100)]	0	1468.6	221170		High	High	9.989e-05	0.0004748	2.37	55.14
FALSE	High	[K].ADEESDSQMSPSHSSTDDHSNWFIIGSK.[T]	1xOxidation [M9]; 1xPhospho [S/T]	8.14444e-09	3.73465e-05	1	1	3	Q8NEM7	Q8NEM7 [372-399]		0	3190.26	2.00852e+06		High	High	3.535e-05	5.845e-09	3.78	94.3
FALSE	High	[K].ADEESDSQMSPSHSSTDDHSNWFIIGSK.[T]	1xPhospho [S10(100)]	1.55479e-11	3.73465e-05	1	1	4	Q8NEM7	Q8NEM7 [372-399]	Q8NEM7 1xPhospho [S381(100)]	0	3174.26	10942587		High	High	3.535e-05	1.387e-11	6.9	97.33
FALSE	High	[K].ADEESDSQMSPSHSSTDDHSNWFIIGSK.[T]	1xDeamidated [N21]; 1xPhospho [S/T]	0.0147557	0.00103388	1	1	1	Q8NEM7	Q8NEM7 [372-399]		0	3175.25	184287		High	High	0.0005953	0.006486	2	98.45
FALSE	High	[K].ADEPSSEESDLEIDK.[E]	3xPhospho [S5(100); S6(100); S9(100)]	0.000275022	3.73465e-05	1	2	13	P50502	P50502 [71-85]	P50502 3xPhospho [S75(100); S76(100); S79(100)]	0	1903.62	926229		High	High	3.535e-05	0.0001377	3.29	75.83
FALSE	High	[K].ADEPSSEESDLEIDK.[E]	2xPhospho [S6(100); S9(100)]	9.1073e-06	3.73465e-05	1	2	6	P50502	P50502 [71-85]	P50502 2xPhospho [S76(100); S79(100)]	0	1823.65	4.59542e+07		High	High	3.535e-05	5.128e-06	3.66	70.2
FALSE	High	[K].ADEPSSEESDLEIDK.[E]	1xPhospho [S9(100)]	5.98594e-06	3.73465e-05	1	2	4	P50502	P50502 [71-85]	P50502 1xPhospho [S79(100)]	0	1743.68	5.3163e+06		High	High	3.535e-05	3.425e-06	4.03	66.65
FALSE	High	[K].ADEVLEILKTASDDR.[E]	2xPhospho [T10(100); S12(100)]	0.0946214	0.00339888	1	1	1	O75643	O75643 [286-300]	O75643 2xPhospho [T295(100); S297(100)]	1	1834.79	197838		High	High	0.001963	0.04303	1.49	54.13
FALSE	High	[K].ADFDNTVAIHPTSSEELVTLR.[-]	1xPhospho [T/S]	0.000144043	3.73465e-05	1	1	1	P00390	P00390 [502-522]		0	2395.12	327761		High	High	3.535e-05	7.379e-05	2.24	107.51
FALSE	High	[K].ADGATSDDLDLHDDR.[L]	1xPhospho [S6(100)]	1.12412e-07	3.73465e-05	1	1	2	Q07157	Q07157 [805-819]	Q07157 1xPhospho [S810(100)]	0	1695.65	1.3463e+06		High	High	3.535e-05	7.387e-08	3.36	52.99
FALSE	High	[K].ADGATSDDLDLHDDRLSYLSAPGSEYSMYSTDSR.[H]	2xPhospho [T/S/Y]	0.0136705	0.00098943	1	1	1	Q07157	Q07157 [805-838]		1	3870.54		No Quan Values	High	High	0.0005705	0.00603	1.09
FALSE	High	[K].ADGPPGPHDGGDRPSAEAR.[Q]	1xPhospho [S15(100)]	0.217681	0.00705326	1	1	1	Q4KMP7	Q4KMP7 [785-803]	Q4KMP7 1xPhospho [S799(100)]	0	1938.81	79602.8		High	High	0.004106	0.1078	0.99	30.46
FALSE	High	[K].ADLIPYQDSPEGPDHSSASSGVPNPPK.[A]	1xPhospho [S9(100)]	5.83306e-09	3.73465e-05	1	1	1	Q8WUA4	Q8WUA4 [757-783]	Q8WUA4 1xPhospho [S765(100)]	0	2842.26	2.4774e+06		High	High	3.535e-05	4.231e-09	4.58	90.76
FALSE	High	[K].ADMTASGSPDYGQPHK.[I]	1xOxidation [M3]; 1xPhospho [T/S/Y]	0.105367	0.00369756	1	1	1	Q01543	Q01543 [32-47]		0	1757.68	66756		High	High	0.002126	0.04823	0.87	28.58
FALSE	High	[K].ADPGEDDLGGTVDIVESEPENDHGVELLDQNSSIR.[V]	1xDeamidated [N21]; 1xPhospho [S17(100)]	2.33694e-06	3.73465e-05	1	2	1	P17010	P17010 [258-292]	P17010 1xPhospho [S274(100)]	0	3802.65		No Quan Values	High	High	3.535e-05	1.381e-06	3.78
FALSE	High	[K].ADRDQSPFSK.[I]	1xPhospho [S6(100)]	0.0715247	0.00284268	1	1	1	Q13427	Q13427 [682-691]	Q13427 1xPhospho [S687(100)]	1	1230.52	231477		High	High	0.001637	0.03184	1.73	26.96
FALSE	High	[K].ADREVQAEQPSSSSPR.[R]	1xPhospho [S]	3.35487e-05	3.73465e-05	1	1	1	Q9Y388	Q9Y388 [175-190]		1	1823.79	1.09171e+06		High	High	3.535e-05	1.811e-05	3.71	28.23
FALSE	High	[K].ADSDGAKPEPVAMAR.[S]	1xPhospho [S3(100)]	2.32019e-08	3.73465e-05	1	1	9	Q7Z4V5	Q7Z4V5 [238-252]	Q7Z4V5 1xPhospho [S240(100)]	0	1594.69	1.51757e+08		High	High	3.535e-05	1.606e-08	3.94	49.38
FALSE	High	[K].ADSDGAKPEPVAMAR.[S]	1xOxidation [M13]; 1xPhospho [S3(100)]	8.01033e-08	3.73465e-05	1	1	16	Q7Z4V5	Q7Z4V5 [238-252]	Q7Z4V5 1xPhospho [S240(100)]	0	1610.69	2.64318e+07		High	High	3.535e-05	5.322e-08	4.84	33.41
FALSE	High	[K].ADSLLAVVK.[R]	1xPhospho [S3(100)]	0.00029201	3.73465e-05	2	2	1	Q15424; Q14151	Q15424 [286-294]; Q14151 [285-293]	Q15424 1xPhospho [S288(100)]; Q14151 1xPhospho [S287(100)]	0	995.517	629315	Shared	High	High	3.535e-05	0.0001457	3.08	97.68
FALSE	High	[K].ADSPPPSYPTQQAEQAPNTCECHVCK.[Q]	3xCarbamidomethyl [C20; C22; C25]; 1xPhospho [S3(100)]	8.49285e-10	3.73465e-05	1	1	1	P78312	P78312 [391-416]	P78312 1xPhospho [S393(100)]	0	3052.23	1.47059e+06		High	High	3.535e-05	6.584e-10	3.62	60.41
FALSE	High	[K].ADSPPPSYPTQQAEQAPNTCECHVCK.[Q]	3xCarbamidomethyl [C20; C22; C25]; 1xDeamidated [N18]; 1xPhospho [S3(100)]	0.00824103	0.00067317	1	1	1	P78312	P78312 [391-416]	P78312 1xPhospho [S393(100)]	0	3053.21	624425		High	High	0.0003957	0.003674	1.92	63.35
FALSE	High	[K].ADSPPPSYPTQQAEQAPNTCECHVCK.[Q]	3xCarbamidomethyl [C20; C22; C25]; 2xDeamidated [Q11; Q12]; 1xPhospho [S3(100)]	0.198907	0.00651237	1	1	1	P78312	P78312 [391-416]	P78312 1xPhospho [S393(100)]	0	3054.2		No Quan Values	High	High	0.003835	0.09751	1.85
FALSE	High	[K].ADSPVNGLPK.[G]	1xDeamidated [N6]; 1xPhospho [S3(100)]	0.000570612	3.73465e-05	1	1	1	Q96S94	Q96S94 [367-376]	Q96S94 1xPhospho [S369(100)]	0	1078.48	1.36662e+06		High	High	3.535e-05	0.0002782	2.83	60.43
FALSE	High	[K].ADSPVNGLPK.[G]	1xPhospho [S3(100)]	0.000330791	3.73465e-05	1	1	1	Q96S94	Q96S94 [367-376]	Q96S94 1xPhospho [S369(100)]	0	1077.5	2.29193e+06		High	High	3.535e-05	0.0001649	2.92	55.42
FALSE	High	[K].ADTEGKSPSHSSSNRPFTPPTSTGGSK.[S]	2xPhospho [T3(99.4); S/T]	0.000206762	3.73465e-05	1	1	3	Q15648	Q15648 [1015-1041]	Q15648 2xPhospho [T1017(99.4); S/T]	1	2877.21	2.24511e+06		High	High	3.535e-05	0.0001044	2.95	45.47
FALSE	High	[K].ADTEGKSPSHSSSNRPFTPPTSTGGSK.[S]	1xPhospho [T/S]	4.12667e-05	3.73465e-05	1	1	1	Q15648	Q15648 [1015-1041]		1	2797.24	1.21534e+06		High	High	3.535e-05	2.203e-05	3.64	41.09
FALSE	High	[K].ADTPGPEDGGVK.[A]	1xPhospho [T3(100)]	0.0402595	0.00194673	1	1	1	O14686	O14686 [1841-1852]	O14686 1xPhospho [T1843(100)]	0	1222.5	309906		High	High	0.001148	0.01767	2.01	34.05
FALSE	High	[K].ADTSQEICSPR.[L]	1xCarbamidomethyl [C8]; 1xPhospho [S9(100)]	1.58318e-06	3.73465e-05	1	1	3	P52948	P52948 [1020-1030]	P52948 1xPhospho [S1028(100)]	0	1343.53	1.19127e+06		High	High	3.535e-05	9.478e-07	3.01	34.13
FALSE	High	[K].ADTTTPTPTAILAPGSPASPPGSLEPK.[A]	2xPhospho [S16(100); S19(100)]	2.69055e-09	3.73465e-05	1	1	4	P25440	P25440 [283-309]	P25440 2xPhospho [S298(100); S301(100)]	0	2734.26	10791528		High	High	3.535e-05	2.004e-09	5.2	113.56
FALSE	High	[K].ADTTTPTPTAILAPGSPASPPGSLEPK.[A]	1xPhospho [S19(100)]	9.06999e-10	3.73465e-05	1	1	7	P25440	P25440 [283-309]	P25440 1xPhospho [S301(100)]	0	2654.3	22711195		High	High	3.535e-05	7.024e-10	5.53	109.61
FALSE	High	[K].ADVGRLSPEVK.[A]	1xPhospho [S7(100)]	0.0512126	0.00242089	1	1	2	P49815	P49815 [1405-1415]	P49815 1xPhospho [S1411(100)]	1	1250.61	358327		High	High	0.001408	0.02253	1.51	53.81
FALSE	High	[K].ADVLEAHEAEAEEPEAGKSEAEDDEDEVDDLPSSR.[R]	1xPhospho [S19(100)]	3.33939e-08	3.73465e-05	1	1	1	Q8IVT5	Q8IVT5 [551-585]	Q8IVT5 1xPhospho [S569(100)]	1	3863.58	592537		High	High	3.535e-05	2.285e-08	3.56	84.69
FALSE	High	[K].ADVQAPVSPSETSQANPYSEGQFLDEHHSVNFHLGLK.[E]	1xDeamidated [N31]; 1xPhospho [S/T/Y]	8.39958e-06	3.73465e-05	1	1	1	Q5UIP0	Q5UIP0 [1765-1801]		0	4116.86	735387		High	High	3.535e-05	4.743e-06	4.23	109.05
FALSE	High	[K].ADVQLFMDDDSYSHHSGLEYADPEK.[F]	1xDeamidated [Q4]; 1xPhospho [S/Y]	0.0957588	0.00339888	1	1	1	P51636	P51636 [8-32]		0	2950.18	124932		High	High	0.001963	0.04351	1.36	100.86
FALSE	High	[K].AEAAAAPTVAPGPAQPGHVSPTPATTSPGEK.[G]	1xPhospho [S20(99.2)]	1.7046e-05	3.73465e-05	1	1	1	Q9Y6R0	Q9Y6R0 [244-274]	Q9Y6R0 1xPhospho [S263(99.2)]	0	2945.4	5711848		High	High	3.535e-05	9.403e-06	3.66	72.24
FALSE	High	[K].AEAAAGEESCGASPTPATSASPPGPTLK.[A]	1xCarbamidomethyl [C10]; 1xPhospho [S/T]	1.7046e-05	3.73465e-05	1	1	2	Q6ZRI6	Q6ZRI6 [976-1003]		0	2692.18		No Quan Values	High	High	3.535e-05	9.392e-06	3.57
FALSE	High	[K].AEAGAGSATEFQFR.[G]	1xPhospho [S7(100)]	1.13964e-06	3.73465e-05	1	2	2	P46783	P46783 [140-153]	P46783 1xPhospho [S146(100)]	0	1521.64	1.49908e+06		High	High	3.535e-05	6.895e-07	4.67	82.28
FALSE	High	[K].AEAPAGPALGLPSPEAESGVDR.[G]	1xPhospho [S13(100)]	8.24518e-07	3.73465e-05	1	1	3	Q53F19	Q53F19 [13-34]	Q53F19 1xPhospho [S25(100)]	0	2171	5288275		High	High	3.535e-05	5.041e-07	3.23	99.51
FALSE	High	[K].AEAPSSPDVAPAGK.[E]	1xPhospho [S6(100)]	1.20877e-05	3.73465e-05	1	1	3	Q9P1Y6	Q9P1Y6 [1355-1368]	Q9P1Y6 1xPhospho [S1360(100)]	0	1376.61	7.8755e+06		High	High	3.535e-05	6.743e-06	2.51	42.99
FALSE	High	[K].AEAPSSPDVAPAGK.[E]	2xPhospho [S5(100); S6(100)]	0.00200862	0.000252849	1	1	1	Q9P1Y6	Q9P1Y6 [1355-1368]	Q9P1Y6 2xPhospho [S1359(100); S1360(100)]	0	1456.58	1.40615e+06		High	High	0.0001599	0.0009401	3.13	45.36
FALSE	High	[K].AEAPSSPDVAPAGKEDSPSASGR.[V]	1xPhospho [S17(99.4)]	2.16622e-06	3.73465e-05	1	1	3	Q9P1Y6	Q9P1Y6 [1355-1377]	Q9P1Y6 1xPhospho [S1371(99.4)]	1	2262.99	834503		High	High	3.535e-05	1.28e-06	3.56	47.78
FALSE	High	[K].AEAPSSPDVAPAGKEDSPSASGR.[V]	2xPhospho [S6(99.4); S17(99.4)]	2.30849e-08	3.73465e-05	1	1	1	Q9P1Y6	Q9P1Y6 [1355-1377]	Q9P1Y6 2xPhospho [S1360(99.4); S1371(99.4)]	1	2342.95	2.05667e+06		High	High	3.535e-05	1.596e-08	4.09	48.16
FALSE	High	[K].AEDEALLSEEDDPIDR.[R]	1xPhospho [S8(100)]	4.57869e-06	3.73465e-05	1	1	1	Q04721	Q04721 [1771-1786]	Q04721 1xPhospho [S1778(100)]	0	1896.77	1.91363e+06		High	High	3.535e-05	2.644e-06	4.3	91.97
FALSE	High	[K].AEDEALLSEEDDPIDRRPWTQQHLEAADIR.[R]	1xPhospho [S8(99)]	4.65826e-05	3.73465e-05	1	1	1	Q04721	Q04721 [1771-1800]	Q04721 1xPhospho [S1778(99)]	1	3598.64	1.05731e+06		High	High	3.535e-05	2.486e-05	4.52	102.16
FALSE	High	[K].AEDGATPSPSNETPK.[K]	1xPhospho [S8(99.7)]	2.225e-07	3.73465e-05	1	1	8	P29966	P29966 [138-152]	P29966 1xPhospho [S145(99.7)]	0	1580.65	89019253		High	High	3.535e-05	1.428e-07	3.96	31.64
FALSE	High	[K].AEDGATPSPSNETPK.[K]	2xPhospho [T6(100); S8(100)]	0.00494879	0.000440119	1	1	1	P29966	P29966 [138-152]	P29966 2xPhospho [T143(100); S145(100)]	0	1660.61	523570		High	High	0.000265	0.002239	2.73	35.31
FALSE	High	[K].AEDGATPSPSNETPKK.[K]	1xPhospho [T13(99.7)]	0.000489675	3.73465e-05	1	1	2	P29966	P29966 [138-153]	P29966 1xPhospho [T150(99.7)]	1	1708.74	1.0103e+06		High	High	3.535e-05	0.0002402	2.8	25.67
FALSE	High	[K].AEDKPSTDLSAPVNGEATSQK.[G]	1xDeamidated [Q20]; 1xPhospho [S19(99.5)]	0.000125754	3.73465e-05	1	1	1	Q7Z4V5	Q7Z4V5 [590-610]	Q7Z4V5 1xPhospho [S608(99.5)]	0	2225.98		No Quan Values	High	High	3.535e-05	6.46e-05	3.57
FALSE	High	[K].AEDKPSTDLSAPVNGEATSQKGESAEDK.[E]	1xDeamidated [N14]; 1xPhospho [T/S]	4.58583e-07	3.73465e-05	1	1	3	Q7Z4V5	Q7Z4V5 [590-617]		1	2942.28	812195		High	High	3.535e-05	2.861e-07	3.99	53.92
FALSE	High	[K].AEDMLSEDTDADRGSDPGTSPPHLSTCGLGTGEESR.[Q]	1xCarbamidomethyl [C27]; 2xPhospho [T/S]	0.000193714	3.73465e-05	1	1	1	Q9Y3S1	Q9Y3S1 [1257-1292]		1	3907.53	965639		High	High	3.535e-05	9.801e-05	5.16	93.55
FALSE	High	[K].AEDMLSEDTDADRGSDPGTSPPHLSTCGLGTGEESR.[Q]	1xCarbamidomethyl [C27]; 1xPhospho [S15(99.5)]	3.19993e-10	3.73465e-05	1	1	1	Q9Y3S1	Q9Y3S1 [1257-1292]	Q9Y3S1 1xPhospho [S1271(99.5)]	1	3827.56	2.16061e+06		High	High	3.535e-05	2.564e-10	5	89.64
FALSE	High	[K].AEDSDSEPEPEDNVR.[L]	1xPhospho [S4(100)]	1.49752e-06	3.73465e-05	1	1	1	Q9H0D6	Q9H0D6 [496-510]	Q9H0D6 1xPhospho [S499(100)]	0	1768.65	828899		High	High	3.535e-05	8.966e-07	2.89	41.9
FALSE	High	[K].AEDSDSEPEPEDNVR.[L]	2xPhospho [S4(100); S6(100)]	0.00194302	0.000252849	1	1	2	Q9H0D6	Q9H0D6 [496-510]	Q9H0D6 2xPhospho [S499(100); S501(100)]	0	1848.62	956619		High	High	0.0001599	0.0009086	2.17	43.57
FALSE	High	[K].AEEAKDEPPSEGEAEEEEK.[D]	1xPhospho [S10(100)]	2.71013e-07	3.73465e-05	1	1	2	P07196	P07196 [463-481]	P07196 1xPhospho [S472(100)]	1	2182.85	2.15979e+06		High	High	3.535e-05	1.724e-07	4.73	38.04
FALSE	High	[K].AEEDEILNRSPR.[N]	1xDeamidated [N8]; 1xPhospho [S10(100)]	3.21374e-06	3.73465e-05	1	1	5	P27824	P27824 [574-585]	P27824 1xPhospho [S583(100)]	1	1509.66	3.76986e+07		High	High	3.535e-05	1.879e-06	3.57	56.24
FALSE	High	[K].AEEDEILNRSPR.[N]	1xPhospho [S10(100)]	1.91473e-05	3.73465e-05	1	1	8	P27824	P27824 [574-585]	P27824 1xPhospho [S583(100)]	1	1508.67	3.54699e+08		High	High	3.535e-05	1.053e-05	2.68	53.02
FALSE	High	[K].AEEDEILNRSPRNR.[K]	1xDeamidated [N13]; 1xPhospho [S10(100)]	0.0140936	0.00098943	1	1	1	P27824	P27824 [574-587]	P27824 1xPhospho [S583(100)]	2	1779.8	288578		High	High	0.0005705	0.006213	2.71	46.82
FALSE	High	[K].AEEDPEAADSGEPQNKRTPDLPEEEYVK.[E]	1xPhospho [S/T/Y]	1.09807e-05	3.73465e-05	1	1	1	Q9NYB0	Q9NYB0 [213-240]		2	3223.4	773573		High	High	3.535e-05	6.134e-06	3.34	74.08
FALSE	High	[K].AEEKSPISINVK.[T]	1xPhospho [S5(100)]	1.3486e-07	3.73465e-05	1	1	1	Q9UK58	Q9UK58 [348-359]	Q9UK58 1xPhospho [S352(100)]	1	1394.69	6662698		High	High	3.535e-05	8.807e-08	3.96	61.34
FALSE	High	[K].AEENTDQASPQEDYAGFER.[L]	1xPhospho [S9(100)]	1.79297e-05	3.73465e-05	1	1	3	Q9NU22	Q9NU22 [4530-4548]	Q9NU22 1xPhospho [S4538(100)]	0	2236.87	8.26164e+06		High	High	3.535e-05	9.863e-06	3.45	71.28
FALSE	High	[K].AEENTDQASPQEDYAGFER.[L]	1xDeamidated [N4]; 1xPhospho [S9(100)]	0.00447748	0.000390281	1	1	1	Q9NU22	Q9NU22 [4530-4548]	Q9NU22 1xPhospho [S4538(100)]	0	2237.85	225768		High	High	0.0002364	0.002038	2.08	72.61
FALSE	High	[K].AEEPPSQLDQDTQVQDMDEGSDDEEEGQK.[V]	1xDeamidated [Q10]; 1xPhospho [S21(100)]	8.56034e-12	3.73465e-05	1	1	2	Q15459	Q15459 [339-367]	Q15459 1xPhospho [S359(100)]	0	3330.26	1.99456e+06		High	High	3.535e-05	7.773e-12	5.64	78.24
FALSE	High	[K].AEEPPSQLDQDTQVQDMDEGSDDEEEGQK.[V]	1xPhospho [S21(100)]	2.42104e-13	3.73465e-05	1	1	5	Q15459	Q15459 [339-367]	Q15459 1xPhospho [S359(100)]	0	3329.28	101851625		High	High	3.535e-05	2.489e-13	7.63	76.13
FALSE	High	[K].AEEPPSQLDQDTQVQDMDEGSDDEEEGQK.[V]	1xOxidation [M17]; 1xPhospho [S21(100)]	2.12273e-13	3.73465e-05	1	1	7	Q15459	Q15459 [339-367]	Q15459 1xPhospho [S359(100)]	0	3345.27	1.44707e+07		High	High	3.535e-05	2.196e-13	6.53	64.62
FALSE	High	[K].AEEPPSQLDQDTQVQDMDEGSDDEEEGQK.[V]	2xDeamidated [Q13; Q15]; 1xOxidation [M17]; 1xPhospho [S21(100)]	3.43211e-06	3.73465e-05	1	1	1	Q15459	Q15459 [339-367]	Q15459 1xPhospho [S359(100)]	0	3347.24	1.35347e+06		High	High	3.535e-05	2.001e-06	4.05	76.11
FALSE	High	[K].AEEPPSQLDQDTQVQDMDEGSDDEEEGQK.[V]	1xDeamidated [Q]; 1xOxidation [M17]; 1xPhospho [S21(100)]	2.73768e-07	3.73465e-05	1	1	2	Q15459	Q15459 [339-367]	Q15459 1xPhospho [S359(100)]	0	3346.26		No Quan Values	High	High	3.535e-05	1.745e-07	4.78
FALSE	High	[K].AEEQQLPPPLSPPSPSTPNHR.[R]	2xPhospho [S11(100); S14(99)]	2.1077e-05	3.73465e-05	1	1	4	Q6WCQ1	Q6WCQ1 [279-299]	Q6WCQ1 2xPhospho [S289(100); S292(99)]	0	2439.07	2.54525e+06		High	High	3.535e-05	1.152e-05	4.01	87.64
FALSE	High	[K].AEEQQLPPPLSPPSPSTPNHR.[R]	1xPhospho [S/T]	1.07609e-05	3.73465e-05	1	1	6	Q6WCQ1	Q6WCQ1 [279-299]		0	2359.11	1.97658e+06		High	High	3.535e-05	6.035e-06	4.29	86.79
FALSE	High	[K].AEFTSPPSLFK.[T]	1xPhospho [S5(100)]	0.000454642	3.73465e-05	1	1	2	Q6UN15	Q6UN15 [255-265]	Q6UN15 1xPhospho [S259(100)]	0	1303.6	4510723		High	High	3.535e-05	0.0002232	2.48	111.71
FALSE	High	[K].AEGEEEMDTGADDQDGDAAQHPEEHSEEQQQSVEEK.[D]	1xDeamidated [Q29]; 1xPhospho [S32(100)]	2.3762e-07	3.73465e-05	1	1	1	Q9NU22	Q9NU22 [4951-4986]	Q9NU22 1xPhospho [S4982(100)]	0	4065.52	1.03894e+06		High	High	3.535e-05	1.52e-07	6.69	47.19
FALSE	High	[K].AEGEPQEESPLK.[S]	1xPhospho [S9(100)]	0.000112574	3.73465e-05	1	1	2	Q9NYF8	Q9NYF8 [169-180]	Q9NYF8 1xPhospho [S177(100)]	0	1393.59	65676288		High	High	3.535e-05	5.825e-05	2.8	43.18
FALSE	High	[K].AEGEPQEESPLK.[S]	1xDeamidated [Q6]; 1xPhospho [S9(100)]	0.00762457	0.000626402	1	1	1	Q9NYF8	Q9NYF8 [169-180]	Q9NYF8 1xPhospho [S177(100)]	0	1394.57	1.48445e+06		High	High	0.0003694	0.003402	1.83	45.36
FALSE	High	[K].AELASPLNEADGHR.[G]	1xPhospho [S5(100)]	6.75826e-06	3.73465e-05	1	1	2	Q9BXC9	Q9BXC9 [361-374]	Q9BXC9 1xPhospho [S365(100)]	0	1559.68	679881		High	High	3.535e-05	3.852e-06	2.89	65.37
FALSE	High	[K].AELEEMEEVHPSDEEEEDATK.[A]	1xOxidation [M6]; 1xPhospho [S12(100)]	1.42575e-07	3.73465e-05	1	1	3	P78559	P78559 [656-676]	P78559 1xPhospho [S667(100)]	0	2541.97	1.33787e+06		High	High	3.535e-05	9.281e-08	3.2	58.9
FALSE	High	[K].AELEEMEEVHPSDEEEEDATK.[A]	1xPhospho [S12(100)]	1.59583e-08	3.73465e-05	1	1	4	P78559	P78559 [656-676]	P78559 1xPhospho [S667(100)]	0	2525.97	1.25446e+07		High	High	3.535e-05	1.121e-08	5.52	76.69
FALSE	High	[K].AELLQSDENGIPSSPQK.[V]	1xDeamidated [N9]; 1xPhospho [S14(99.4)]	0.0189249	0.00125112	1	1	1	Q14542	Q14542 [239-255]	Q14542 1xPhospho [S252(99.4)]	0	1893.85	265407		High	High	0.0007417	0.008304	1.74	78.15
FALSE	High	[K].AENAEGQTPAIGPDGEPLDETSQMSDLPVK.[V]	1xPhospho [S25(100)]	8.61037e-09	3.73465e-05	1	1	2	P51532	P51532 [589-618]	P51532 1xPhospho [S613(100)]	0	3176.4	2830705		High	High	3.535e-05	6.155e-09	4.21	108.49
FALSE	High	[K].AENAEGQTPAIGPDGEPLDETSQMSDLPVK.[V]	2xPhospho [S22(99.3); S25(100)]	4.51677e-07	3.73465e-05	1	1	1	P51532	P51532 [589-618]	P51532 2xPhospho [S610(99.3); S613(100)]	0	3256.36	856578		High	High	3.535e-05	2.818e-07	5.01	110.73
FALSE	High	[K].AEPGDEALSPASR.[D]	1xPhospho [S9(99.7)]	0.0332507	0.00168442	1	1	1	Q9BYK8	Q9BYK8 [998-1010]	Q9BYK8 1xPhospho [S1006(99.7)]	0	1379.58	283382		High	High	0.0009796	0.01451	2.27	47.51
FALSE	High	[K].AEPSEVDMNSPK.[S]	1xPhospho [S10(100)]	0.000296416	3.73465e-05	1	1	2	Q9NR30	Q9NR30 [62-73]	Q9NR30 1xPhospho [S71(100)]	0	1383.55	1.1078e+06		High	High	3.535e-05	0.0001482	2.36	45.9
FALSE	High	[K].AEPSEVDMNSPK.[S]	1xOxidation [M8]; 1xPhospho [S10(100)]	0.0129961	0.00098943	1	1	1	Q9NR30	Q9NR30 [62-73]	Q9NR30 1xPhospho [S71(100)]	0	1399.54	366952		High	High	0.0005705	0.00574	1.6	29.47
FALSE	High	[K].AEPYETSQGKGTPR.[G]	1xPhospho [T12(100)]	0.000736339	3.73465e-05	1	1	1	Q86UE8	Q86UE8 [67-80]	Q86UE8 1xPhospho [T78(100)]	1	1600.7	303573		High	High	3.535e-05	0.0003563	2.62	29.16
FALSE	High	[K].AEQDASIPPGTHEALLQTALSPPPPPTRPVSPPQK.[A]	1xPhospho [T/S]	3.25472e-05	3.73465e-05	1	1	2	Q9UGP5	Q9UGP5 [147-181]		0	3704.87	1290989		High	High	3.535e-05	1.752e-05	3.86	104.7
FALSE	High	[K].AEQGSEEEGEGEEEEEEGGESK.[A]	1xPhospho [S5(100)]	1.10719e-07	3.73465e-05	1	1	1	Q8NE71	Q8NE71 [224-245]	Q8NE71 1xPhospho [S228(100)]	0	2433.86	18574990		High	High	3.535e-05	7.247e-08	5.43	33.36
FALSE	High	[K].AERLSPPAPSGSER.[R]	1xPhospho [S5(100)]	0.0172248	0.00111879	1	1	1	Q9NP71	Q9NP71 [598-611]	Q9NP71 1xPhospho [S602(100)]	1	1533.71	225850		High	High	0.0006691	0.007576	2.03	48.78
FALSE	High	[K].AERTSPSSPAPLPHQEATPR.[A]	2xPhospho [T/S]	5.38289e-06	3.73465e-05	1	1	1	P04920	P04920 [166-185]		1	2289.01	272426		High	High	3.535e-05	3.082e-06	3.32	52.13
FALSE	High	[K].AERTSPSSPAPLPHQEATPR.[A]	1xPhospho [T/S]	2.34878e-06	3.73465e-05	1	1	1	P04920	P04920 [166-185]		1	2209.04	361420		High	High	3.535e-05	1.385e-06	2.19	50.49
FALSE	High	[K].AESEEMETSQAGSK.[D]	1xPhospho [S3(100)]	1.18669e-06	3.73465e-05	1	1	1	P34932	P34932 [544-557]	P34932 1xPhospho [S546(100)]	0	1563.59	455677		High	High	3.535e-05	7.159e-07	3.62	29.71
FALSE	High	[K].AESPAEKVPEESVLPLVQK.[S]	1xPhospho [S3(100)]	2.51214e-07	3.73465e-05	1	1	4	Q9UKV3	Q9UKV3 [488-506]	Q9UKV3 1xPhospho [S490(100)]	1	2130.07	1.46749e+06		High	High	3.535e-05	1.603e-07	3.95	101.83
FALSE	High	[K].AESSDSGAESEEEEAQEEVK.[G]	2xPhospho [S10(100); S]	0.00032265	3.73465e-05	1	1	1	Q5T8D3	Q5T8D3 [191-210]	Q5T8D3 2xPhospho [S200(100); S]	0	2299.8	446881		High	High	3.535e-05	0.0001611	4.2	59.41
FALSE	High	[K].AESTESIGSSEK.[T]	1xPhospho [S/T]	0.0674174	0.00276171	1	1	1	Q9BZI7	Q9BZI7 [407-418]		0	1304.53	161328		High	High	0.001569	0.02996	1.82	29.22
FALSE	High	[K].AETEEAAHSVSQEMSVNSPTAQESQR.[N]	1xPhospho [S18(100)]	7.14562e-13	3.73465e-05	1	1	2	Q9NUA8	Q9NUA8 [173-198]	Q9NUA8 1xPhospho [S190(100)]	0	2883.21	1.40023e+06		High	High	3.535e-05	7.092e-13	6.14	64.07
FALSE	High	[K].AETEEAAHSVSQEMSVNSPTAQESQR.[N]	1xDeamidated [N17]; 1xPhospho [S18(100)]	0.00142605	0.000200179	1	1	1	Q9NUA8	Q9NUA8 [173-198]	Q9NUA8 1xPhospho [S190(100)]	0	2884.19		No Quan Values	High	High	0.0001295	0.0006736	2.99
FALSE	High	[K].AETEEAEEPEEDGEEHVCVSASK.[H]	1xCarbamidomethyl [C18]; 1xPhospho [T3(100)]	1.30442e-12	3.73465e-05	1	1	1	P46821	P46821 [946-968]	P46821 1xPhospho [T948(100)]	0	2641.01	2.69071e+06		High	High	3.535e-05	1.266e-12	5.57	58.5
FALSE	High	[K].AETPTESVSEPEVATK.[Q]	1xPhospho [T3(99.6)]	9.59603e-07	3.73465e-05	1	1	1	P18858	P18858 [193-208]	P18858 1xPhospho [T195(99.6)]	0	1754.77	2665974		High	High	3.535e-05	5.837e-07	3.79	61.36
FALSE	High	[K].AETPTESVSEPEVATK.[Q]	2xPhospho [T3(100); S9(100)]	0.0016453	0.000200179	1	1	1	P18858	P18858 [193-208]	P18858 2xPhospho [T195(100); S201(100)]	0	1834.74	253278		High	High	0.0001295	0.0007739	3.09	61.69
FALSE	High	[K].AETSEGSGSAPAVPEASASPK.[Q]	1xPhospho [S19(100)]	2.16944e-07	3.73465e-05	1	1	1	P51608	P51608 [62-82]	P51608 1xPhospho [S80(100)]	0	2009.87	3.87023e+06		High	High	3.535e-05	1.392e-07	4.4	54.26
FALSE	High	[K].AEVPGATGGDSPHLQPAEPPGEPR.[R]	1xDeamidated [Q15]; 1xPhospho [S11(100)]	8.44215e-06	3.73465e-05	1	1	1	Q9P2K5	Q9P2K5 [7-30]	Q9P2K5 1xPhospho [S17(100)]	0	2447.09		No Quan Values	High	High	3.535e-05	4.76e-06	3.69
FALSE	High	[K].AEVPGATGGDSPHLQPAEPPGEPR.[R]	1xPhospho [S11(100)]	4.16251e-10	3.73465e-05	1	1	2	Q9P2K5	Q9P2K5 [7-30]	Q9P2K5 1xPhospho [S17(100)]	0	2446.1	1.26761e+07		High	High	3.535e-05	3.308e-10	3.67	75.89
FALSE	High	[K].AEVYGSENESER.[N]	1xPhospho [S6(100)]	1.6288e-05	3.73465e-05	1	1	1	Q9BVS4	Q9BVS4 [345-356]	Q9BVS4 1xPhospho [S350(100)]	0	1449.55	3306735		High	High	3.535e-05	9.004e-06	2.8	34.26
FALSE	High	[K].AFGPGLQGGSAGSPAR.[F]	1xPhospho [S10(99.5)]	0.00015689	3.73465e-05	1	1	2	P21333	P21333 [1072-1087]	P21333 1xPhospho [S1081(99.5)]	0	1509.68	212468		High	High	3.535e-05	8.021e-05	3.78	67.01
FALSE	High	[K].AFSVEHTSCNEEENFANMK.[K]	1xCarbamidomethyl [C9]; 1xPhospho [S8(98.2)]	0.00908702	0.000717569	1	1	1	Q8N302	Q8N302 [299-317]	Q8N302 1xPhospho [S306(98.2)]	0	2323.9	306686		High	High	0.0004201	0.004045	1.7	85.16
FALSE	High	[K].AFWMAIGGDRDEIEGLSSDEEH.[-]	1xPhospho [S18(100)]	7.55344e-06	3.73465e-05	1	1	4	Q6PD74	Q6PD74 [294-315]	Q6PD74 1xPhospho [S311(100)]	1	2544.04	1.26692e+06		High	High	3.535e-05	4.293e-06	3.05	119.86
FALSE	High	[K].AFWMAIGGDRDEIEGLSSDEEH.[-]	1xOxidation [M4]; 2xPhospho [S17(100); S18(100)]	0.000164145	3.73465e-05	1	1	4	Q6PD74	Q6PD74 [294-315]	Q6PD74 2xPhospho [S310(100); S311(100)]	1	2640	1.71052e+06		High	High	3.535e-05	8.389e-05	3.63	115
FALSE	High	[K].AFYGSEEDEAK.[G]	1xPhospho [S5(100)]	0.00048726	3.73465e-05	1	1	1	Q13367	Q13367 [268-278]	Q13367 1xPhospho [S272(100)]	0	1325.49	927349		High	High	3.535e-05	0.0002397	2.15	51.89
FALSE	High	[K].AGASGQPPSGPPGTGNEYGVSPR.[L]	1xPhospho [S21(100)]	0.00856889	0.000717569	1	1	1	Q9P266	Q9P266 [380-402]	Q9P266 1xPhospho [S400(100)]	0	2219.97	212678		High	High	0.0004201	0.003812	2.26	65.34
FALSE	High	[K].AGDNIPEEQPVASTPTTVSDGENK.[K]	1xPhospho [S19(100)]	1.15123e-06	3.73465e-05	1	1	2	Q9Y320	Q9Y320 [270-293]	Q9Y320 1xPhospho [S288(100)]	0	2536.11		No Quan Values	High	High	3.535e-05	6.95e-07	3.53
FALSE	High	[K].AGDNIPEEQPVASTPTTVSDGENKK.[D]	1xPhospho [S19(100)]	2.3762e-07	3.73465e-05	1	1	1	Q9Y320	Q9Y320 [270-294]	Q9Y320 1xPhospho [S288(100)]	1	2664.2	1.12252e+06		High	High	3.535e-05	1.516e-07	5.04	66.93
FALSE	High	[K].AGDNIPEEQPVASTPTTVSDGENKK.[D]	1xDeamidated [N23]; 1xPhospho [T/S]	0.000160881	3.73465e-05	1	1	2	Q9Y320	Q9Y320 [270-294]		1	2665.19	469540		High	High	3.535e-05	8.205e-05	3.41	67.83
FALSE	High	[K].AGEAPTENPAPPTQQSSAE.[-]	1xPhospho [T/S]	0.15144	0.00504252	1	1	1	P16989	P16989 [354-372]		0	1961.81	366668		High	High	0.002912	0.07166	1.9	51.34
FALSE	High	[K].AGEQQLSEPEDMEMEAGDTDDPPR.[I]	2xOxidation [M12; M14]; 1xPhospho [S7(100)]	5.16949e-06	3.73465e-05	1	1	1	Q93009	Q93009 [12-35]	Q93009 1xPhospho [S18(100)]	0	2759.03	636479		High	High	3.535e-05	2.973e-06	2.92	60.73
FALSE	High	[K].AGEQQLSEPEDMEMEAGDTDDPPR.[I]	1xPhospho [S7(100)]	0.000260309	3.73465e-05	1	1	1	Q93009	Q93009 [12-35]	Q93009 1xPhospho [S18(100)]	0	2727.04	752821		High	High	3.535e-05	0.0001306	1.93	87.29
FALSE	High	[K].AGEQQLSEPEDMEMEAGDTDDPPR.[I]	1xOxidation [M]; 1xPhospho [S7(100)]	2.42476e-07	3.73465e-05	1	1	6	Q93009	Q93009 [12-35]	Q93009 1xPhospho [S18(100)]	0	2743.04	5.66559e+06		High	High	3.535e-05	1.548e-07	3.04	81.08
FALSE	High	[K].AGEQQLSEPEDMEMEAGDTDDPPR.[I]	1xDeamidated [Q5]; 1xOxidation [M12]; 1xPhospho [S7(100)]	0.000264243	3.73465e-05	1	1	1	Q93009	Q93009 [12-35]	Q93009 1xPhospho [S18(100)]	0	2744.02		No Quan Values	High	High	3.535e-05	0.0001322	2.58
FALSE	High	[K].AGEQQLSEPEDMEMEAGDTDDPPR.[I]	1xDeamidated [Q5]; 1xPhospho [S7(100)]	0.00593465	0.000585746	1	1	1	Q93009	Q93009 [12-35]	Q93009 1xPhospho [S18(100)]	0	2728.03		No Quan Values	High	High	0.0003477	0.002671	2.99
FALSE	High	[K].AGGSAALSPSK.[K]	1xPhospho [S8(99.8)]	1.44543e-06	3.73465e-05	1	1	2	Q92522	Q92522 [24-34]	Q92522 1xPhospho [S31(99.8)]	0	1025.47	1.34464e+06		High	High	3.535e-05	8.669e-07	3.76	27.33
FALSE	High	[K].AGGSVESLR.[S]	1xPhospho [S4(100)]	0.0026064	0.000294749	1	1	1	O94885	O94885 [504-512]	O94885 1xPhospho [S507(100)]	0	955.424	544717		High	High	0.0001823	0.001206	2.46	40.3
FALSE	High	[K].AGHSDSDSGAELGPHPGGGAVYK.[A]	1xPhospho [S8(99.4)]	3.1814e-06	3.73465e-05	1	1	2	P57073	P57073 [181-203]	P57073 1xPhospho [S188(99.4)]	0	2245.95	622176		High	High	3.535e-05	1.857e-06	4.16	52.43
FALSE	High	[K].AGHSDSDSGAELGPHPGGGAVYK.[A]	3xPhospho [S4(100); S6(100); S8(100)]	0.132951	0.00454156	1	1	1	P57073	P57073 [181-203]	P57073 3xPhospho [S184(100); S186(100); S188(100)]	0	2405.88	189972		High	High	0.002638	0.06202	1.19	64.41
FALSE	High	[K].AGIPQHHPPMAQNLQYPDDSDDEK.[K]	1xPhospho [S20(100)]	1.34757e-10	3.73465e-05	1	1	1	Q15223	Q15223 [403-426]	Q15223 1xPhospho [S422(100)]	0	2783.18	4.34572e+06		High	High	3.535e-05	1.115e-10	6.38	72.24
FALSE	High	[K].AGIPQHHPPMAQNLQYPDDSDDEKK.[A]	1xPhospho [S20(100)]	5.28479e-05	3.73465e-05	1	1	1	Q15223	Q15223 [403-427]	Q15223 1xPhospho [S422(100)]	1	2911.27	570924		High	High	3.535e-05	2.796e-05	3.04	66.06
FALSE	High	[K].AGLESGAEPGDGDSDTTK.[K]	1xPhospho [S14(100)]	4.61572e-08	3.73465e-05	1	1	5	O60832	O60832 [481-498]	O60832 1xPhospho [S494(100)]	0	1786.7	4.26508e+07		High	High	3.535e-05	3.128e-08	5.4	43.06
FALSE	High	[K].AGLESGAEPGDGDSDTTK.[K]	2xPhospho [S5(100); S14(100)]	1.42367e-06	3.73465e-05	1	1	1	O60832	O60832 [481-498]	O60832 2xPhospho [S485(100); S494(100)]	0	1866.67	838127		High	High	3.535e-05	8.562e-07	3.11	47.99
FALSE	High	[K].AGLESGAEPGDGDSDTTKK.[K]	1xPhospho [S14(99.2)]	1.67049e-05	3.73465e-05	1	1	4	O60832	O60832 [481-499]	O60832 1xPhospho [S494(99.2)]	1	1914.8	3.85892e+06		High	High	3.535e-05	9.208e-06	4.23	36.2
FALSE	High	[K].AGLQMKSPEK.[K]	1xPhospho [S7(100)]	0.00022402	3.73465e-05	1	1	1	Q9BRQ0	Q9BRQ0 [34-43]	Q9BRQ0 1xPhospho [S40(100)]	1	1168.54	714525		High	High	3.535e-05	0.0001133	3.64	37.03
FALSE	High	[K].AGLSPANCQSDR.[V]	1xCarbamidomethyl [C8]; 1xPhospho [S4(100)]	0.000260309	3.73465e-05	1	1	1	Q14692	Q14692 [549-560]	Q14692 1xPhospho [S552(100)]	0	1355.54	1.75962e+06		High	High	3.535e-05	0.0001308	2.58	36.33
FALSE	High	[K].AGMSSNQSISSPVLDAVPR.[T]	2xPhospho [S11(99.5); S]	0.000134929	3.73465e-05	1	1	1	Q9UQ35	Q9UQ35 [1394-1412]	Q9UQ35 2xPhospho [S1404(99.5); S]	0	2075.89	638741		High	High	3.535e-05	6.933e-05	2.85	106.74
FALSE	High	[K].AGMSSNQSISSPVLDAVPR.[T]	1xPhospho [S11(100)]	9.92468e-06	3.73465e-05	1	1	2	Q9UQ35	Q9UQ35 [1394-1412]	Q9UQ35 1xPhospho [S1404(100)]	0	1995.92	45675116		High	High	3.535e-05	5.581e-06	3.61	102.9
FALSE	High	[K].AGMSSNQSISSPVLDAVPR.[T]	1xDeamidated [Q/N]; 1xPhospho [S11(100)]	7.74683e-06	3.73465e-05	1	1	2	Q9UQ35	Q9UQ35 [1394-1412]	Q9UQ35 1xPhospho [S1404(100)]	0	1996.9	2.60075e+06		High	High	3.535e-05	4.393e-06	3.69	104.95
FALSE	High	[K].AGMSSNQSISSPVLDAVPR.[T]	1xOxidation [M3]; 1xPhospho [S]	5.67167e-05	3.73465e-05	1	1	2	Q9UQ35	Q9UQ35 [1394-1412]		0	2011.92	37630572		High	High	3.535e-05	2.994e-05	3.72	97.88
FALSE	High	[K].AGMSSNQSISSPVLDAVPRTPSR.[E]	1xPhospho [T20(99.6)]	4.35636e-10	3.73465e-05	1	1	1	Q9UQ35	Q9UQ35 [1394-1416]	Q9UQ35 1xPhospho [T1413(99.6)]	1	2437.15	2.05969e+06		High	High	3.535e-05	3.462e-10	5.61	92.57
FALSE	High	[K].AGMSSNQSISSPVLDAVPRTPSR.[E]	1xOxidation [M3]; 1xPhospho [T20(99.6)]	1.17221e-08	3.73465e-05	1	1	1	Q9UQ35	Q9UQ35 [1394-1416]	Q9UQ35 1xPhospho [T1413(99.6)]	1	2453.15	569271		High	High	3.535e-05	8.322e-09	4.52	87.5
FALSE	High	[K].AGMSSNQSISSPVLDAVPRTPSR.[E]	2xPhospho [S11(99.5); T20(99.5)]	6.20689e-10	3.73465e-05	1	1	1	Q9UQ35	Q9UQ35 [1394-1416]	Q9UQ35 2xPhospho [S1404(99.5); T1413(99.5)]	1	2517.12	10399106		High	High	3.535e-05	4.88e-10	7.21	95.59
FALSE	High	[K].AGMSSNQSISSPVLDAVPRTPSR.[E]	1xOxidation [M3]; 2xPhospho [S11(99); T20(99)]	0.00106951	0.000148698	1	1	1	Q9UQ35	Q9UQ35 [1394-1416]	Q9UQ35 2xPhospho [S1404(99); T1413(99)]	1	2533.12	2227909		High	High	9.989e-05	0.0005119	2.78	90.46
FALSE	High	[K].AGMSSNQSISSPVLDAVPRTPSRER.[S]	3xPhospho [T20(100); S22(100); S]	2.01095e-07	3.73465e-05	1	1	1	Q9UQ35	Q9UQ35 [1394-1418]	Q9UQ35 3xPhospho [T1413(100); S1415(100); S]	2	2882.23	2518906		High	High	3.535e-05	1.29e-07	6.4	92.46
FALSE	High	[K].AGMSSNQSISSPVLDAVPRTPSRER.[S]	2xPhospho [T20(100); S22(100)]	1.11118e-06	3.73465e-05	1	1	2	Q9UQ35	Q9UQ35 [1394-1418]	Q9UQ35 2xPhospho [T1413(100); S1415(100)]	2	2802.26	4.93341e+06		High	High	3.535e-05	6.737e-07	5.87	90.06
FALSE	High	[K].AGMSSNQSISSPVLDAVPRTPSRER.[S]	1xDeamidated [N6]; 2xPhospho [T20(100); S22(100)]	0.00354703	0.000294749	1	1	1	Q9UQ35	Q9UQ35 [1394-1418]	Q9UQ35 2xPhospho [T1413(100); S1415(100)]	2	2803.25		No Quan Values	High	High	0.0001823	0.001623	4.31
FALSE	High	[K].AGNSDSEEDDANGRVELILEPK.[D]	1xDeamidated [N12]; 2xPhospho [S4(100); S6(100)]	1.8519e-06	3.73465e-05	2	2	1	Q9Y4E1; Q641Q2	Q9Y4E1 [155-176]; Q641Q2 [155-176]	Q9Y4E1 2xPhospho [S158(100); S160(100)]; Q641Q2 2xPhospho [S158(100); S160(100)]	1	2519.02	1.76636e+06	Shared	High	High	3.535e-05	1.102e-06	4.79	103.48
FALSE	High	[K].AGNSDSEEDDANGRVELILEPK.[D]	1xDeamidated [N12]; 1xPhospho [S4(100)]	5.64312e-05	3.73465e-05	2	2	1	Q9Y4E1; Q641Q2	Q9Y4E1 [155-176]; Q641Q2 [155-176]	Q9Y4E1 1xPhospho [S158(100)]; Q641Q2 1xPhospho [S158(100)]	1	2439.06	290371	Shared	High	High	3.535e-05	2.983e-05	2.2	97.83
FALSE	High	[K].AGNSDSEEDDANGRVELILEPK.[D]	2xPhospho [S4(100); S6(100)]	6.73295e-05	3.73465e-05	2	2	4	Q9Y4E1; Q641Q2	Q9Y4E1 [155-176]; Q641Q2 [155-176]	Q9Y4E1 2xPhospho [S158(100); S160(100)]; Q641Q2 2xPhospho [S158(100); S160(100)]	1	2518.04	1.21586e+06	Shared	High	High	3.535e-05	3.545e-05	3.18	102.79
FALSE	High	[K].AGPDLPSLPSHALEDEGWAAAAPSPGSAR.[S]	1xPhospho [S27(100)]	7.25487e-13	3.73465e-05	1	1	3	Q9H3Q1	Q9H3Q1 [269-297]	Q9H3Q1 1xPhospho [S295(100)]	0	2907.33	9.99039e+06		High	High	3.535e-05	7.194e-13	7.34	115.53
FALSE	High	[K].AGPDLPSLPSHALEDEGWAAAAPSPGSAR.[S]	2xPhospho [S24(100); S27(100)]	1.97198e-11	3.73465e-05	1	1	3	Q9H3Q1	Q9H3Q1 [269-297]	Q9H3Q1 2xPhospho [S292(100); S295(100)]	0	2987.3	1.93356e+06		High	High	3.535e-05	1.743e-11	6.37	120.39
FALSE	High	[K].AGPEEPGDSPPLR.[H]	1xPhospho [S9(100)]	0.010483	0.0008115	1	1	1	Q12770	Q12770 [843-855]	Q12770 1xPhospho [S851(100)]	0	1401.6	90261.1		High	High	0.0004727	0.004639	1.91	59.64
FALSE	High	[K].AGPTLTDENGDDLGLPPSPGDTSYYQDQVDDFHEAR.[S]	1xPhospho [S18(100)]	3.55575e-13	3.73465e-05	1	1	5	Q9NQZ2	Q9NQZ2 [20-55]	Q9NQZ2 1xPhospho [S37(100)]	0	3972.67	5746155		High	High	3.535e-05	3.606e-13	5.39	111.72
FALSE	High	[K].AGPTLTDENGDDLGLPPSPGDTSYYQDQVDDFHEAR.[S]	2xDeamidated [N9; Q26]; 1xPhospho [S18(98.4)]	1.67049e-05	3.73465e-05	1	1	2	Q9NQZ2	Q9NQZ2 [20-55]	Q9NQZ2 1xPhospho [S37(98.4)]	0	3974.64	7.5743e+06		High	High	3.535e-05	9.199e-06	3.1	112.38
FALSE	High	[K].AGPTLTDENGDDLGLPPSPGDTSYYQDQVDDFHEAR.[S]	1xDeamidated [Q]; 1xPhospho [S18(100)]	2.1197e-12	3.73465e-05	1	1	4	Q9NQZ2	Q9NQZ2 [20-55]	Q9NQZ2 1xPhospho [S37(100)]	0	3973.66	1.33232e+06		High	High	3.535e-05	2.023e-12	6.09	113.85
FALSE	High	[K].AGPTLTDENGDDLGLPPSPGDTSYYQDQVDDFHEAR.[S]	3xDeamidated [N9; Q26; Q28]; 1xPhospho [S18(98)]	0.00105925	0.000148698	1	1	1	Q9NQZ2	Q9NQZ2 [20-55]	Q9NQZ2 1xPhospho [S37(98)]	0	3975.62	1.30067e+06		High	High	9.989e-05	0.0005054	2.43	114.38
FALSE	High	[K].AGQTQPNPGILPIQPALTPR.[K]	1xPhospho [T18(100)]	9.04409e-08	3.73465e-05	1	1	1	Q2M2I8	Q2M2I8 [372-391]	Q2M2I8 1xPhospho [T389(100)]	0	2149.12	1.47786e+06		High	High	3.535e-05	5.982e-08	4.29	114.05
FALSE	High	[K].AGRPVMPPPQVPLPTSSISPAK.[M]	1xDeamidated [Q10]; 1xOxidation [M6]; 1xPhospho [T/S]	0.000680941	3.73465e-05	1	1	1	P42684	P42684 [1036-1057]		0	2324.17		No Quan Values	High	High	3.535e-05	0.00033	2.62
FALSE	High	[K].AGRPVMPPPQVPLPTSSISPAK.[M]	1xOxidation [M6]; 1xPhospho [T/S]	0.000232012	3.73465e-05	1	1	1	P42684	P42684 [1036-1057]		0	2323.19		No Quan Values	High	High	3.535e-05	0.0001169	3.12
FALSE	High	[K].AGRPVMPPPQVPLPTSSISPAK.[M]	1xPhospho [S/T]	3.00926e-06	3.73465e-05	1	1	1	P42684	P42684 [1036-1057]		0	2307.19		No Quan Values	High	High	3.535e-05	1.764e-06	3.34
FALSE	High	[K].AGSDGDIMDSSTEAPPISIK.[S]	1xPhospho [S3(100)]	0.00177539	0.000200179	1	1	1	Q6F5E8	Q6F5E8 [1244-1263]	Q6F5E8 1xPhospho [S1246(100)]	0	2070.89		No Quan Values	High	High	0.0001295	0.0008324	2.65
FALSE	High	[K].AGSEPETSRPSPLGSYSPIR.[S]	2xPhospho [S15(100); T/S/Y]	0.00579417	0.000585746	1	1	1	Q8N2Y8	Q8N2Y8 [765-784]	Q8N2Y8 2xPhospho [S779(100); T/S/Y]	0	2247.97	361236		High	High	0.0003477	0.002611	2.25	81.57
FALSE	High	[K].AGSLDLNFTSPSR.[Q]	1xPhospho [S3(100)]	0.000372773	3.73465e-05	1	1	1	Q8TEJ3	Q8TEJ3 [795-807]	Q8TEJ3 1xPhospho [S797(100)]	0	1444.65	853015		High	High	3.535e-05	0.0001844	2.95	98.56
FALSE	High	[K].AGSSAAGASGWTSAGSLNSVPTNSAQQGHNSPDSPVTSAAK.[G]	1xDeamidated [N/Q]; 1xPhospho [S31(98.1)]	3.13824e-07	3.73465e-05	1	1	2	Q86XP3	Q86XP3 [721-761]	Q86XP3 1xPhospho [S751(98.1)]	0	3893.72	1.10838e+06		High	High	3.535e-05	1.983e-07	4.75	84.42
FALSE	High	[K].AGSSAAGASGWTSAGSLNSVPTNSAQQGHNSPDSPVTSAAK.[G]	2xDeamidated [N23; N30]; 1xPhospho [T/S]	0.00101427	0.000148698	1	1	1	Q86XP3	Q86XP3 [721-761]		0	3894.7		No Quan Values	High	High	9.989e-05	0.0004851	3.72
FALSE	High	[K].AGSSEWLAVDGLVSPSNNSK.[E]	1xPhospho [S14(99.1)]	0.0100762	0.000763479	1	1	1	P18848	P18848 [56-75]	P18848 1xPhospho [S69(99.1)]	0	2097.95	196076		High	High	0.0004457	0.004482	1.67	113.49
FALSE	High	[K].AGSSPAQGAQNEPPR.[L]	1xPhospho [S]	0.000140467	3.73465e-05	1	1	6	Q9UGU0	Q9UGU0 [556-570]		0	1546.66	586866		High	High	3.535e-05	7.189e-05	2.28	29.2
FALSE	High	[K].AGSSPCLGSSSAASSPPPPASR.[L]	1xCarbamidomethyl [C6]; 1xPhospho [S]	8.8398e-05	3.73465e-05	1	1	4	Q6ZRS2	Q6ZRS2 [260-281]		0	2107.91	1.41709e+06		High	High	3.535e-05	4.598e-05	2.81	53.42
FALSE	High	[K].AGTFIAPPVYSNITPYQSHLRSPVR.[L]	1xPhospho [Y/S/T]	0.0159372	0.00111879	1	1	1	Q6PJG2	Q6PJG2 [615-639]		1	2851.43	1.46461e+06		High	High	0.0006691	0.006996	2.89	107.13
FALSE	High	[K].AGTPVSELTK.[Q]	1xPhospho [T3(100)]	0.00159137	0.000200179	1	1	3	O75113	O75113 [240-249]	O75113 1xPhospho [T242(100)]	0	1082.51	1.36741e+06		High	High	0.0001295	0.000751	2.47	60.98
FALSE	High	[K].AGTVSPGKEDPVSSR.[R]	1xPhospho [S5(100)]	4.29402e-07	3.73465e-05	1	1	2	Q7Z2K8	Q7Z2K8 [448-462]	Q7Z2K8 1xPhospho [S452(100)]	1	1566.72	1.94599e+06		High	High	3.535e-05	2.686e-07	3.57	43.17
FALSE	High	[K].AGYSTDESSSSSLHATR.[T]	1xPhospho [T5(100)]	1.63077e-09	3.73465e-05	1	1	3	P51116	P51116 [407-423]	P51116 1xPhospho [T411(100)]	0	1835.74	3.33275e+06		High	High	3.535e-05	1.237e-09	4.1	38.99
FALSE	High	[K].AGYSTDESSSSSLHATR.[T]	2xPhospho [S4(100); T5(100)]	2.57262e-06	3.73465e-05	1	1	1	P51116	P51116 [407-423]	P51116 2xPhospho [S410(100); T411(100)]	0	1915.71	1.85961e+06		High	High	3.535e-05	1.518e-06	2.5	44.41
FALSE	High	[K].AHASLMSPGR.[R]	1xPhospho [S7(100)]	0.000395683	3.73465e-05	1	1	1	Q14207	Q14207 [201-210]	Q14207 1xPhospho [S207(100)]	0	1106.48	1.36728e+06		High	High	3.535e-05	0.0001958	2.82	41.41
FALSE	High	[K].AHASLMSPGR.[R]	1xOxidation [M6]; 1xPhospho [S7(100)]	0.00744208	0.000626402	1	1	1	Q14207	Q14207 [201-210]	Q14207 1xPhospho [S207(100)]	0	1122.48	107115		High	High	0.0003694	0.003325	1.73	25.21
FALSE	High	[K].AHLGSSDNVATMSNEER.[S]	1xOxidation [M12]; 1xPhospho [S/T]	0.000143321	3.73465e-05	1	1	2	Q9Y6X4	Q9Y6X4 [522-538]		0	1913.77	2.03367e+07		High	High	3.535e-05	7.351e-05	3.24	39.16
FALSE	High	[K].AHLGSSDNVATMSNEER.[S]	1xPhospho [S/T]	1.94796e-06	3.73465e-05	1	1	1	Q9Y6X4	Q9Y6X4 [522-538]		0	1897.77	3237294		High	High	3.535e-05	1.159e-06	4.65	55.31
FALSE	High	[K].AHLPLGQSNSCGSVLPPSLAAMAK.[D]	1xCarbamidomethyl [C11]; 1xPhospho [S]	5.36541e-05	3.73465e-05	1	1	2	Q86SQ0	Q86SQ0 [925-948]		0	2486.19	1.04466e+06		High	High	3.535e-05	2.846e-05	2.87	118.81
FALSE	High	[K].AHPPVTSAPLSPPQPNDLYK.[N]	1xPhospho [S11(100)]	1.77494e-05	3.73465e-05	1	1	6	Q4VCS5	Q4VCS5 [190-209]	Q4VCS5 1xPhospho [S200(100)]	0	2209.07	130513848		High	High	3.535e-05	9.796e-06	3.85	94.82
FALSE	High	[K].AHPPVTSAPLSPPQPNDLYK.[N]	1xDeamidated [N/Q]; 1xPhospho [S11(100)]	4.12375e-07	3.73465e-05	1	1	17	Q4VCS5	Q4VCS5 [190-209]	Q4VCS5 1xPhospho [S200(100)]	0	2210.05	31120439		High	High	3.535e-05	2.581e-07	4.39	95.6
FALSE	High	[K].AHQGTGAGISPVILNSGEGK.[E]	1xPhospho [S10(100)]	2.225e-07	3.73465e-05	1	1	1	Q8IZD4	Q8IZD4 [138-157]	Q8IZD4 1xPhospho [S147(100)]	0	1972.95	990829		High	High	3.535e-05	1.423e-07	4.28	79.92
FALSE	High	[K].AHSEEDVPILIPETTSK.[N]	1xPhospho [S3(100)]	0.0140221	0.00098943	1	1	1	O15090	O15090 [1139-1155]	O15090 1xPhospho [S1141(100)]	0	1945.92	214242		High	High	0.0005705	0.006163	1.29	99.08
FALSE	High	[K].AHSEVFTKPSGQQTLSPDR.[Q]	1xPhospho [S/T]	0.00607866	0.000585746	1	1	1	P15822	P15822 [2667-2685]		0	2165	502381		High	High	0.0003477	0.00274	2.58	54.31
FALSE	High	[K].AHSLMELSPSAPPGGSPHLDSSR.[S]	1xPhospho [S16(100)]	2.91315e-08	3.73465e-05	1	1	3	Q13586	Q13586 [593-615]	Q13586 1xPhospho [S608(100)]	0	2410.09	2.02001e+06		High	High	3.535e-05	2.004e-08	5.49	86.85
FALSE	High	[K].AHSSPDLDSGSEEDGK.[E]	2xPhospho [S9(100); S11(100)]	0.0122962	0.00098943	1	1	1	Q6UXM1	Q6UXM1 [1071-1086]	Q6UXM1 2xPhospho [S1079(100); S1081(100)]	0	1790.62	123072		High	High	0.0005705	0.005444	2.59	32.33
FALSE	High	[K].AHVEHMQSLPEDPLETSK.[E]	1xPhospho [S17(100)]	5.28344e-07	3.73465e-05	1	1	2	Q13029	Q13029 [1240-1257]	Q13029 1xPhospho [S1256(100)]	0	2127.94	1.55327e+06		High	High	3.535e-05	3.289e-07	5.46	80.57
FALSE	High	[K].AHVEHMQSLPEDPLETSK.[E]	1xOxidation [M6]; 1xPhospho [T/S]	0.00917658	0.000717569	1	1	1	Q13029	Q13029 [1240-1257]		0	2143.94		No Quan Values	High	High	0.0004201	0.004074	2.98
FALSE	High	[K].AIEQADLLQEEDESPR.[S]	1xPhospho [S14(100)]	0.00628639	0.000626402	1	1	1	P61966	P61966 [134-149]	P61966 1xPhospho [S147(100)]	0	1922.84	220881		High	High	0.0003694	0.002833	2.24	85.43
FALSE	High	[K].AIGGIILTASHNPGGPNGDFGIK.[F]	2xDeamidated [N12; N17]; 1xPhospho [S10(100)]	3.50758e-07	3.73465e-05	1	1	2	P36871	P36871 [108-130]	P36871 1xPhospho [S117(100)]	0	2288.1	580187		High	High	3.535e-05	2.209e-07	3.62	113.67
FALSE	High	[K].AIGGIILTASHNPGGPNGDFGIK.[F]	1xDeamidated [N17]; 1xPhospho [S10(100)]	3.30324e-11	3.73465e-05	1	1	11	P36871	P36871 [108-130]	P36871 1xPhospho [S117(100)]	0	2287.11	7.1279e+07		High	High	3.535e-05	2.861e-11	3.93	112.31
FALSE	High	[K].AIGGIILTASHNPGGPNGDFGIK.[F]	1xPhospho [S10(100)]	2.43867e-11	3.73465e-05	1	1	5	P36871	P36871 [108-130]	P36871 1xPhospho [S117(100)]	0	2286.13	3.42842e+07		High	High	3.535e-05	2.137e-11	5.12	110.72
FALSE	High	[K].AIGNTELENK.[F]	1xDeamidated [N4]; 1xPhospho [T5(100)]	0.267802	0.00895056	1	1	1	P42285	P42285 [1013-1022]	P42285 1xPhospho [T1017(100)]	0	1169.51	1.25393e+06		High	High	0.005175	0.137	1.4	40.85
FALSE	High	[K].AIGSDTSDIVHIWCPEGMK.[T]	1xCarbamidomethyl [C14]; 1xPhospho [S4(100)]	0.000172598	3.73465e-05	1	1	1	Q71F23	Q71F23 [226-244]	Q71F23 1xPhospho [S229(100)]	0	2195.95	130519		High	High	3.535e-05	8.787e-05	1.97	121.16
FALSE	High	[K].AIGSGESETPPSTPTAQEPSSSGGFEFFR.[N]	1xPhospho [T9(99.5)]	4.90075e-11	3.73465e-05	1	1	1	Q4ADV7	Q4ADV7 [984-1012]	Q4ADV7 1xPhospho [T992(99.5)]	0	3037.31	1.64873e+06		High	High	3.535e-05	4.192e-11	4.78	114.93
FALSE	High	[K].AIGSGESETPPSTPTAQEPSSSGGFEFFR.[N]	2xPhospho [S12(98.8); S/T]	0.00766163	0.000626402	1	1	1	Q4ADV7	Q4ADV7 [984-1012]	Q4ADV7 2xPhospho [S995(98.8); S/T]	0	3117.28	610209		High	High	0.0003694	0.003428	1.52	119.69
FALSE	High	[K].AIGSSPLGSGEGLLGLSPGPNGHSHLLK.[V]	1xDeamidated [N21]; 1xPhospho [S]	2.69646e-07	3.73465e-05	1	1	1	Q8IY67	Q8IY67 [508-535]		0	2733.36		No Quan Values	High	High	3.535e-05	1.715e-07	3.65
FALSE	High	[K].AIGSSPLGSGEGLLGLSPGPNGHSHLLK.[V]	1xDeamidated [N21]; 2xPhospho [S17(100); S]	6.86156e-06	3.73465e-05	1	1	1	Q8IY67	Q8IY67 [508-535]	Q8IY67 2xPhospho [S524(100); S]	0	2813.33	456654		High	High	3.535e-05	3.902e-06	3.22	119.49
FALSE	High	[K].AILDAEPGPRPALQPSPSIR.[L]	1xPhospho [S16(99.2)]	0.0715247	0.00284268	1	1	1	Q9BXI6	Q9BXI6 [392-411]	Q9BXI6 1xPhospho [S407(99.2)]	0	2165.11	2.12755e+06		High	High	0.001637	0.03185	1.47	94.88
FALSE	High	[K].AIPVSPSAVEEDEDEDGHTVVATAR.[G]	1xPhospho [S5(100)]	1.3751e-10	3.73465e-05	1	1	4	Q07157	Q07157 [1613-1637]	Q07157 1xPhospho [S1617(100)]	0	2674.19	7.45071e+06		High	High	3.535e-05	1.138e-10	3.55	93.44
FALSE	High	[K].AISPTSATSSGR.[T]	1xPhospho [S3(100)]	0.000262925	3.73465e-05	1	1	1	Q9Y4I1	Q9Y4I1 [598-609]	Q9Y4I1 1xPhospho [S600(100)]	0	1214.54	362609		High	High	3.535e-05	0.0001319	2.25	37.88
FALSE	High	[K].AISSANLLVR.[S]	1xPhospho [S3(100)]	0.000567809	3.73465e-05	1	1	1	Q32P44	Q32P44 [174-183]	Q32P44 1xPhospho [S176(100)]	0	1123.59	254002		High	High	3.535e-05	0.0002779	2.55	92.17
FALSE	High	[K].AISSPTVSR.[L]	1xPhospho [S4(100)]	0.0181473	0.00116525	1	1	1	O94811	O94811 [157-165]	O94811 1xPhospho [S160(100)]	0	997.471	642534		High	High	0.0006954	0.007958	1.1	35.82
FALSE	High	[K].AITPPLPESTVPFSNGVLK.[G]	1xDeamidated [N15]; 1xPhospho [T3(100)]	3.2712e-05	3.73465e-05	1	1	1	Q92667	Q92667 [531-549]	Q92667 1xPhospho [T533(100)]	0	2048.04	8019988		High	High	3.535e-05	1.764e-05	3.41	121.91
FALSE	High	[K].AITPPQQPYK.[K]	1xPhospho [T3(100)]	0.00318032	0.000294749	1	1	4	Q9NYV4	Q9NYV4 [690-699]	Q9NYV4 1xPhospho [T692(100)]	0	1222.59	4.87844e+06		High	High	0.0001823	0.001463	2.63	61.33
FALSE	High	[K].AITPPQQPYK.[K]	1xDeamidated [Q6]; 1xPhospho [T3(100)]	0.168298	0.00555042	1	1	1	Q9NYV4	Q9NYV4 [690-699]	Q9NYV4 1xPhospho [T692(100)]	0	1223.57	686551		High	High	0.003214	0.08041	1.78	64.41
FALSE	High	[K].AKADSPVNGLPK.[G]	1xDeamidated [N8]; 1xPhospho [S5(100)]	0.0749995	0.00293059	1	1	1	Q96S94	Q96S94 [365-376]	Q96S94 1xPhospho [S369(100)]	1	1277.61	888150		High	High	0.001685	0.03367	1.69	44.08
FALSE	High	[K].AKDPPRSPPDSESEQLLLETER.[L]	1xPhospho [S/T]	0.0243126	0.00128692	1	1	1	Q53GL0	Q53GL0 [336-357]		2	2574.21	173755		High	High	0.0007598	0.01062	1.38	83.02
FALSE	High	[K].AKPAMPQDSVPSPR.[S]	1xPhospho [S12(100)]	4.16568e-07	3.73465e-05	1	1	2	P53396	P53396 [470-483]	P53396 1xPhospho [S481(100)]	0	1560.72	4567095		High	High	3.535e-05	2.608e-07	3.71	54.24
FALSE	High	[K].AKPAMPQDSVPSPR.[S]	1xOxidation [M5]; 1xPhospho [S12(100)]	5.53036e-05	3.73465e-05	1	1	2	P53396	P53396 [470-483]	P53396 1xPhospho [S481(100)]	0	1576.72	1.29629e+06		High	High	3.535e-05	2.924e-05	3.01	40.72
FALSE	High	[K].AKPAMPQDSVPSPR.[S]	1xDeamidated [Q7]; 1xPhospho [S12(100)]	0.000780708	0.000148698	1	1	1	P53396	P53396 [470-483]	P53396 1xPhospho [S481(100)]	0	1561.71	493961		High	High	9.989e-05	0.0003779	2.52	56.45
FALSE	High	[K].AKPPADPAAAASPCR.[A]	1xCarbamidomethyl [C14]; 1xPhospho [S12(100)]	1.02405e-09	3.73465e-05	1	1	2	Q9GZT9	Q9GZT9 [114-128]	Q9GZT9 1xPhospho [S125(100)]	0	1559.7	2.88622e+06		High	High	3.535e-05	7.9e-10	5.38	39.13
FALSE	High	[K].AKPTSDKPGSPYR.[S]	1xPhospho [S10(100)]	0.277884	0.00936006	1	1	1	O60488	O60488 [48-60]	O60488 1xPhospho [S57(100)]	0	1483.69	89789.6		High	High	0.005448	0.1437	0.96	22.1
FALSE	High	[K].AKPVGSPLFK.[F]	1xPhospho [S6(100)]	0.00447748	0.000390281	1	1	3	Q92576	Q92576 [278-287]	Q92576 1xPhospho [S283(100)]	0	1123.59	2.02528e+06		High	High	0.0002364	0.002031	2.34	68.97
FALSE	High	[K].AKPVVSDFDSDEEQDER.[E]	2xPhospho [S6(100); S10(100)]	0.0477856	0.00229739	1	1	1	P51531	P51531 [1563-1579]	P51531 2xPhospho [S1568(100); S1572(100)]	0	2125.8		No Quan Values	High	High	0.001341	0.02101	2.24
FALSE	High	[K].AKSEDSDVELSD.[-]	2xPhospho [S6(100); S11(100)]	0.106633	0.00378331	1	1	1	Q5VZL5	Q5VZL5 [1537-1548]	Q5VZL5 2xPhospho [S1542(100); S1547(100)]	1	1454.5	674871		High	High	0.00215	0.04875	1.91	43.06
FALSE	High	[K].AKSPAPGLASGDRPPSVSSVHSEGDCNR.[R]	1xCarbamidomethyl [C26]; 1xPhospho [S3(100)]	4.72711e-07	3.73465e-05	1	1	1	Q9Y618	Q9Y618 [2411-2438]	Q9Y618 1xPhospho [S2413(100)]	1	2915.31	819282		High	High	3.535e-05	2.948e-07	1.9	56.48
FALSE	High	[K].AKSPAPGLASGDRPPSVSSVHSEGDCNRR.[T]	1xCarbamidomethyl [C26]; 1xPhospho [S3(100)]	1.23031e-10	3.73465e-05	1	1	2	Q9Y618	Q9Y618 [2411-2439]	Q9Y618 1xPhospho [S2413(100)]	2	3071.41	3301803		High	High	3.535e-05	1.02e-10	5.05	51.59
FALSE	High	[K].AKSPAPGLASGDRPPSVSSVHSEGDCNRR.[T]	1xCarbamidomethyl [C26]; 1xDeamidated [N27]; 1xPhospho [S3(100)]	2.97269e-08	3.73465e-05	1	1	1	Q9Y618	Q9Y618 [2411-2439]	Q9Y618 1xPhospho [S2413(100)]	2	3072.4	391570		High	High	3.535e-05	2.044e-08	4.09	54
FALSE	High	[K].AKSPISSGSGGSHMSGTSSSSGMK.[S]	1xPhospho [S3(100)]	3.45707e-11	3.73465e-05	1	1	4	Q15648	Q15648 [1221-1244]	Q15648 1xPhospho [S1223(100)]	1	2291.96	5184514		High	High	3.535e-05	2.996e-11	3.98	32.63
FALSE	High	[K].AKSPISSGSGGSHMSGTSSSSGMK.[S]	1xOxidation [M]; 1xPhospho [S3(100)]	0.000105442	3.73465e-05	1	1	5	Q15648	Q15648 [1221-1244]	Q15648 1xPhospho [S1223(100)]	1	2307.96	1.23037e+06		High	High	3.535e-05	5.458e-05	2.92	25.08
FALSE	High	[K].AKSPTPSPSPPRNSDQEGGGK.[K]	3xPhospho [S3(100); S14(100); S/T]	0.123056	0.00425017	1	1	1	Q8IYB3	Q8IYB3 [789-809]	Q8IYB3 3xPhospho [S791(100); S802(100); S/T]	2	2333.92	239163		High	High	0.002477	0.05701	2.64	32.74
FALSE	High	[K].AKSPVPKSPVEEAK.[S]	2xPhospho [S3(100); S8(100)]	1.42059e-08	3.73465e-05	1	1	5	P07197	P07197 [678-691]	P07197 2xPhospho [S680(100); S685(100)]	2	1626.75	13065089		High	High	3.535e-05	9.98e-09	5.06	38.52
FALSE	High	[K].AKSPVPKSPVEEK.[G]	2xPhospho [S3(100); S8(100)]	4.67225e-06	3.73465e-05	1	1	3	P07197	P07197 [613-625]	P07197 2xPhospho [S615(100); S620(100)]	2	1555.72	9583695		High	High	3.535e-05	2.697e-06	5.97	33.27
FALSE	High	[K].AKSTQDLSEGISR.[K]	1xPhospho [S3(100)]	0.000140467	3.73465e-05	1	1	2	P24588	P24588 [176-188]	P24588 1xPhospho [S178(100)]	1	1471.68	1.00685e+06		High	High	3.535e-05	7.206e-05	2.62	43.67
FALSE	High	[K].AKTDHGAEIVYKSPVVSGDTSPR.[H]	2xPhospho [S13(100); T/S/Y]	1.41648e-06	3.73465e-05	1	1	3	P10636	P10636 [701-723]	P10636 2xPhospho [S713(100); T/S/Y]	2	2574.16	3.99098e+06		High	High	3.535e-05	8.507e-07	4.22	60.35
FALSE	High	[K].AKTDHGAEIVYKSPVVSGDTSPR.[H]	3xPhospho [S13(100); S17(100); T/S/Y]	1.52264e-07	3.73465e-05	1	1	4	P10636	P10636 [701-723]	P10636 3xPhospho [S713(100); S717(100); T/S/Y]	2	2654.13	1.10283e+07		High	High	3.535e-05	9.885e-08	5.63	63.38
FALSE	High	[K].AKTPTPEPFDSETR.[K]	1xPhospho [T5(99.6)]	0.00156879	0.000200179	1	1	1	Q9NSY0	Q9NSY0 [407-420]	Q9NSY0 1xPhospho [T411(99.6)]	1	1655.73	212439		High	High	0.0001295	0.0007398	2.87	56.46
FALSE	High	[K].ALAEEASEEELPSDVDLNDPYFAEEVK.[Q]	1xPhospho [S13(100)]	2.45816e-06	3.73465e-05	1	1	1	Q9H501	Q9H501 [651-677]	Q9H501 1xPhospho [S663(100)]	0	3089.34	2644891		High	High	3.535e-05	1.451e-06	3.09	121.17
FALSE	High	[K].ALAPADLMEHHSGSQGPLLTTGDLGK.[E]	1xPhospho [S/T]	2.95686e-05	3.73465e-05	1	1	3	Q15648	Q15648 [940-965]		0	2696.27	1.10206e+06		High	High	3.535e-05	1.601e-05	3.37	106.19
FALSE	High	[K].ALDISLSSGEEDEGDEEDSTAGTTK.[Q]	2xPhospho [S5(100); S8(99.6)]	4.43269e-08	3.73465e-05	1	1	4	Q8IY81	Q8IY81 [329-353]	Q8IY81 2xPhospho [S333(100); S336(99.6)]	0	2716.03	14699248		High	High	3.535e-05	3.004e-08	5.75	91.99
FALSE	High	[K].ALDSNSLENDDLSAPGREPGHFNPESR.[E]	1xPhospho [S6(100)]	4.88676e-09	3.73465e-05	1	1	1	Q32MZ4	Q32MZ4 [763-789]	Q32MZ4 1xPhospho [S768(100)]	1	3004.31	2097505		High	High	3.535e-05	3.567e-09	4.65	83.01
FALSE	High	[K].ALDVSASDDEIAR.[L]	1xPhospho [S7(100)]	3.87498e-06	3.73465e-05	1	1	1	P13798	P13798 [181-193]	P13798 1xPhospho [S187(100)]	0	1441.62	1.76166e+06		High	High	3.535e-05	2.244e-06	3.19	74.49
FALSE	High	[K].ALEESESSQLISPPLAQAIR.[D]	1xPhospho [S12(100)]	0.187861	0.0062665	1	1	1	P42166	P42166 [359-378]	P42166 1xPhospho [S370(100)]	0	2219.1	76939.2		High	High	0.003676	0.09114	1.23	115.08
FALSE	High	[K].ALEISPR.[S]	1xPhospho [S5(100)]	0.00263121	0.000294749	1	1	1	Q8IY92	Q8IY92 [1181-1187]	Q8IY92 1xPhospho [S1185(100)]	0	865.418	1.98469e+06		High	High	0.0001823	0.001215	2.14	57.33
FALSE	High	[K].ALELPLAASSIPRPRTPSPESHR.[S]	2xPhospho [T16(98.5); S18(100)]	4.84817e-07	3.73465e-05	1	1	1	Q66K74	Q66K74 [623-645]	Q66K74 2xPhospho [T638(98.5); S640(100)]	1	2642.29	3.03083e+06		High	High	3.535e-05	3.019e-07	5.52	103.67
FALSE	High	[K].ALELPLAASSIPRPRTPSPESHRSPAEGSER.[L]	3xPhospho [T16(99.4); S]	0.163454	0.00538277	1	1	1	Q66K74	Q66K74 [623-653]	Q66K74 3xPhospho [T638(99.4); S]	2	3535.61	2.28207e+06		High	High	0.003049	0.07782	2.97	101.78
FALSE	High	[K].ALEQQEAESDSSDTEEK.[D]	2xPhospho [S9(99.2); S12(100)]	0.00194302	0.000252849	1	1	3	Q9BXY0	Q9BXY0 [189-205]	Q9BXY0 2xPhospho [S197(99.2); S200(100)]	0	2055.73	809462		High	High	0.0001599	0.000908	2.74	33.43
FALSE	High	[K].ALEQQEAESDSSDTEEKDDDDDDEEDVGKR.[E]	2xPhospho [S9(99.7); S/T]	3.93164e-09	3.73465e-05	1	1	1	Q9BXY0	Q9BXY0 [189-218]	Q9BXY0 2xPhospho [S197(99.7); S/T]	2	3559.29	574833		High	High	3.535e-05	2.9e-09	5.65	44.59
FALSE	High	[K].ALESPLGLRPHLPLLMGGQAALKPEPGRPGEESPAPK.[Q]	1xPhospho [S33(100)]	6.60976e-08	3.73465e-05	1	1	1	Q8TBE0	Q8TBE0 [303-339]	Q8TBE0 1xPhospho [S335(100)]	0	3891.04	1.77493e+06		High	High	3.535e-05	4.421e-08	4.17	114.8
FALSE	High	[K].ALEYSNGIFDCQSPTSPFMGSLR.[A]	1xCarbamidomethyl [C11]; 1xDeamidated [N6]; 1xPhospho [S13(100)]	7.52296e-05	3.73465e-05	1	1	1	Q86W92	Q86W92 [25-47]	Q86W92 1xPhospho [S37(100)]	0	2658.13	1.42439e+06		High	High	3.535e-05	3.947e-05	1.64	122.14
FALSE	High	[K].ALFKPPEDSQDDESDSDAEEEQTTK.[R]	1xPhospho [S14(100)]	2.84643e-06	3.73465e-05	1	1	1	Q13769	Q13769 [299-323]	Q13769 1xPhospho [S312(100)]	0	2891.16	1.0772e+06		High	High	3.535e-05	1.67e-06	2.1	71.02
FALSE	High	[K].ALFKPPEDSQDDESDSDAEEEQTTK.[R]	2xPhospho [S14(100); S16(100)]	2.5486e-10	3.73465e-05	1	1	6	Q13769	Q13769 [299-323]	Q13769 2xPhospho [S312(100); S314(100)]	0	2971.13	1.13686e+07		High	High	3.535e-05	2.058e-10	6.5	77
FALSE	High	[K].ALFKPPEDSQDDESDSDAEEEQTTK.[R]	1xDeamidated [Q10]; 2xPhospho [S14(100); S16(100)]	0.000532565	3.73465e-05	1	1	1	Q13769	Q13769 [299-323]	Q13769 2xPhospho [S312(100); S314(100)]	0	2972.11		No Quan Values	High	High	3.535e-05	0.0002604	2.12
FALSE	High	[K].ALFKPPEDSQDDESDSDAEEEQTTKR.[R]	2xPhospho [S14(100); S16(100)]	5.25679e-07	3.73465e-05	1	1	2	Q13769	Q13769 [299-324]	Q13769 2xPhospho [S312(100); S314(100)]	1	3127.23	1.35664e+06		High	High	3.535e-05	3.266e-07	2.89	69.99
FALSE	High	[K].ALGPAATMAVELHYEEGSPR.[N]	1xPhospho [S18(100)]	0.00640839	0.000626402	1	1	1	O14523	O14523 [394-413]	O14523 1xPhospho [S411(100)]	0	2178.99	296669		High	High	0.0003694	0.00288	2.11	104.48
FALSE	High	[K].ALGSHHTASPWNLSPFSK.[T]	1xPhospho [S14(100)]	0.00431017	0.000390281	1	1	1	P23771	P23771 [102-119]	P23771 1xPhospho [S115(100)]	0	2016.93	186457		High	High	0.0002364	0.001966	2.56	96.76
FALSE	High	[K].ALHSNQANAELTDDEHENESK.[H]	1xPhospho [T12(100)]	1.68342e-10	3.73465e-05	1	1	1	Q5TB80	Q5TB80 [165-185]	Q5TB80 1xPhospho [T176(100)]	0	2432	896485		High	High	3.535e-05	1.378e-10	6.21	37.8
FALSE	High	[K].ALIQTCLNSPDSPPR.[S]	1xCarbamidomethyl [C6]; 1xPhospho [S12(100)]	5.07565e-05	3.73465e-05	1	1	3	P11831	P11831 [213-227]	P11831 1xPhospho [S224(100)]	0	1748.8	1.64226e+06		High	High	3.535e-05	2.693e-05	2.72	88.97
FALSE	High	[K].ALIQTCLNSPDSPPR.[S]	1xCarbamidomethyl [C6]; 1xDeamidated [N8]; 1xPhospho [S12(100)]	0.00348031	0.000294749	1	1	1	P11831	P11831 [213-227]	P11831 1xPhospho [S224(100)]	0	1749.79		No Quan Values	High	High	0.0001823	0.001597	2.93
FALSE	High	[K].ALIQTCLNSPDSPPRSDPTTDQR.[M]	1xCarbamidomethyl [C6]; 1xPhospho [S12(100)]	6.63369e-07	3.73465e-05	1	1	2	P11831	P11831 [213-235]	P11831 1xPhospho [S224(100)]	1	2649.2	5572933		High	High	3.535e-05	4.081e-07	4.19	81.87
FALSE	High	[K].ALLSSPEGEEK.[V]	1xPhospho [S5(100)]	0.00187063	0.000252849	1	1	1	O75592	O75592 [3928-3938]	O75592 1xPhospho [S3932(100)]	0	1239.55	417772		High	High	0.0001599	0.0008767	2.48	57.9
FALSE	High	[K].ALLSSPEGEEK.[V]	2xPhospho [S4(100); S5(100)]	0.014984	0.00103388	1	1	1	O75592	O75592 [3928-3938]	O75592 2xPhospho [S3931(100); S3932(100)]	0	1319.52	433905		High	High	0.0005953	0.006588	2.38	66.57
FALSE	High	[K].ALNGAEPNYHSLPSAR.[T]	1xDeamidated [N3]; 1xPhospho [S11(99.6)]	0.0135326	0.00098943	1	1	1	Q6IAA8	Q6IAA8 [32-47]	Q6IAA8 1xPhospho [S42(99.6)]	0	1777.79	480944		High	High	0.0005705	0.005965	2.7	70.45
FALSE	High	[K].ALNTLSSPGQSSFSHGTR.[N]	1xPhospho [S/T]	5.50159e-07	3.73465e-05	1	1	1	Q8WWQ0	Q8WWQ0 [1554-1571]		0	1926.87	540803		High	High	3.535e-05	3.422e-07	3.23	65.37
FALSE	High	[K].ALPASETPK.[A]	1xPhospho [T7(99.6)]	0.0161859	0.00111879	1	1	1	O76021	O76021 [409-417]	O76021 1xPhospho [T415(99.6)]	0	993.465	574077		High	High	0.0006691	0.007115	1.55	36.11
FALSE	High	[K].ALPLSPR.[K]	1xPhospho [S5(100)]	0.0946214	0.00339888	1	1	2	Q99741	Q99741 [50-56]	Q99741 1xPhospho [S54(100)]	0	833.428	732976		High	High	0.001963	0.043	1.26	68.26
FALSE	High	[K].ALPLSSAEK.[R]	1xPhospho [S6(99.6)]	0.113875	0.00390895	1	1	1	Q9UPY3	Q9UPY3 [1011-1019]	Q9UPY3 1xPhospho [S1016(99.6)]	0	995.481	423302		High	High	0.002266	0.05243	1.61	60.64
FALSE	High	[K].ALPQTPRPR.[S]	1xPhospho [T5(100)]	0.0299226	0.00155453	1	1	1	Q9UQ35	Q9UQ35 [1488-1496]	Q9UQ35 1xPhospho [T1492(100)]	0	1115.57	4357584		High	High	0.0009075	0.0131	2.41	37.02
FALSE	High	[K].ALQEGEGDLSISADR.[L]	1xPhospho [S12(100)]	0.021036	0.00128692	1	1	1	P49589	P49589 [296-310]	P49589 1xPhospho [S307(100)]	0	1640.72	214186		High	High	0.0007417	0.009219	1.79	75.7
FALSE	High	[K].ALQEGEGDLSISADRLSEK.[R]	1xPhospho [S12(100)]	0.00176698	0.000200179	1	1	1	P49589	P49589 [296-314]	P49589 1xPhospho [S307(100)]	1	2097.97	1.77899e+06		High	High	0.0001295	0.0008298	3.34	86.04
FALSE	High	[K].ALRPPTSPGVFGALQNFK.[E]	1xDeamidated [N16]; 1xPhospho [T/S]	0.0678167	0.00276171	1	1	1	O75151	O75151 [649-666]		0	1980.99	59624.6		High	High	0.001593	0.03015	1.38	117.62
FALSE	High	[K].ALSAAVADSLTNSPR.[D]	1xPhospho [S13(100)]	2.08651e-05	3.73465e-05	1	1	1	Q14687	Q14687 [897-911]	Q14687 1xPhospho [S909(100)]	0	1552.74	659545		High	High	3.535e-05	1.141e-05	3.74	83.07
FALSE	High	[K].ALSIESLSPTDSSNGVNWR.[T]	1xDeamidated [N14]; 1xPhospho [S/T]	0.159669	0.00521245	1	1	1	Q9Y3M8	Q9Y3M8 [409-427]		0	2113.94	289403		High	High	0.003004	0.07581	0.88	114.93
FALSE	High	[K].ALSPVTSR.[T]	1xPhospho [S3(100)]	0.015061	0.00103388	1	1	1	Q96L91	Q96L91 [734-741]	Q96L91 1xPhospho [S736(100)]	0	910.439	1.86495e+06		High	High	0.0005953	0.006629	1.68	44.03
FALSE	High	[K].ALSQTVPSSGTNGVSLPADCTGAVPAASPDTAAWR.[S]	1xCarbamidomethyl [C20]; 1xDeamidated [N/Q]; 1xPhospho [S28(100)]	1.8519e-06	3.73465e-05	1	1	3	Q9H6Z4	Q9H6Z4 [184-218]	Q9H6Z4 1xPhospho [S211(100)]	0	3493.59	8.3366e+06		High	High	3.535e-05	1.105e-06	4.29	110.15
FALSE	High	[K].ALSQTVPSSGTNGVSLPADCTGAVPAASPDTAAWR.[S]	1xCarbamidomethyl [C20]; 2xDeamidated [Q4; N12]; 1xPhospho [S28(100)]	1.65369e-05	3.73465e-05	1	1	1	Q9H6Z4	Q9H6Z4 [184-218]	Q9H6Z4 1xPhospho [S211(100)]	0	3494.58		No Quan Values	High	High	3.535e-05	9.118e-06	4.34
FALSE	High	[K].ALSQTVPSSGTNGVSLPADCTGAVPAASPDTAAWR.[S]	1xCarbamidomethyl [C20]; 1xPhospho [S28(99.1)]	9.03098e-07	3.73465e-05	1	1	1	Q9H6Z4	Q9H6Z4 [184-218]	Q9H6Z4 1xPhospho [S211(99.1)]	0	3492.61	1.04032e+06		High	High	3.535e-05	5.509e-07	3.35	109.3
FALSE	High	[K].ALSSAVQASPTSPGGSPSSPSSGQR.[S]	1xDeamidated [Q7]; 1xPhospho [S12(99.5)]	2.14761e-07	3.73465e-05	1	1	1	Q03164	Q03164 [3500-3524]	Q03164 1xPhospho [S3511(99.5)]	0	2381.06		No Quan Values	High	High	3.535e-05	1.379e-07	3.57
FALSE	High	[K].ALSSAVQASPTSPGGSPSSPSSGQR.[S]	2xPhospho [S12(98.9); S19(97.9)]	0.000221787	3.73465e-05	1	1	3	Q03164	Q03164 [3500-3524]	Q03164 2xPhospho [S3511(98.9); S3518(97.9)]	0	2460.04	1.49022e+06		High	High	3.535e-05	0.0001116	3.87	60.53
FALSE	High	[K].ALSSAVQASPTSPGGSPSSPSSGQR.[S]	1xPhospho [S12(99.5)]	8.55469e-08	3.73465e-05	1	1	1	Q03164	Q03164 [3500-3524]	Q03164 1xPhospho [S3511(99.5)]	0	2380.08	373343		High	High	3.535e-05	5.657e-08	3.38	59.04
FALSE	High	[K].ALSSLHGDDQDSEDEVLTIPEVK.[V]	2xPhospho [S4(99.1); S12(100)]	8.53339e-05	3.73465e-05	1	1	1	P11717	P11717 [2398-2420]	P11717 2xPhospho [S2401(99.1); S2409(100)]	0	2657.13	3.39352e+06		High	High	3.535e-05	4.446e-05	3.28	112.09
FALSE	High	[K].ALSSLHGDDQDSEDEVLTIPEVK.[V]	1xPhospho [S12(100)]	7.3496e-15	3.73465e-05	1	1	7	P11717	P11717 [2398-2420]	P11717 1xPhospho [S2409(100)]	0	2577.16	7.25632e+07		High	High	3.535e-05	9.057e-15	5.51	105.67
FALSE	High	[K].ALSSLHGDDQDSEDEVLTIPEVK.[V]	1xDeamidated [Q10]; 1xPhospho [S12(100)]	2.89771e-05	3.73465e-05	1	1	1	P11717	P11717 [2398-2420]	P11717 1xPhospho [S2409(100)]	0	2578.14		No Quan Values	High	High	3.535e-05	1.572e-05	4.3
FALSE	High	[K].ALTDDSDENEEEDAFTDQK.[I]	1xPhospho [T/S]	0.000262925	3.73465e-05	1	1	1	Q8NI35	Q8NI35 [1207-1225]		0	2251.84	2.41452e+06		High	High	3.535e-05	0.0001317	3.85	74.72
FALSE	High	[K].ALVATPGK.[K]	1xPhospho [T5(100)]	0.000860426	0.000148698	1	1	2	P19338	P19338 [117-124]	P19338 1xPhospho [T121(100)]	0	836.428	954160		High	High	9.989e-05	0.0004145	2.14	43.48
FALSE	High	[K].ALVVPEPEPDSDSNQER.[K]	1xPhospho [S13(100)]	8.12103e-07	3.73465e-05	1	1	4	Q5VTR2	Q5VTR2 [126-142]	Q5VTR2 1xPhospho [S138(100)]	0	1961.85	1.75834e+07		High	High	3.535e-05	4.966e-07	3.54	81.51
FALSE	High	[K].ALVVPEPEPDSDSNQER.[K]	1xDeamidated [N14]; 1xPhospho [S13(100)]	4.51677e-07	3.73465e-05	1	1	1	Q5VTR2	Q5VTR2 [126-142]	Q5VTR2 1xPhospho [S138(100)]	0	1962.83	553185		High	High	3.535e-05	2.816e-07	3.98	82.52
FALSE	High	[K].ALVVPEPEPDSDSNQER.[K]	2xPhospho [S11(100); S13(100)]	5.78731e-05	3.73465e-05	1	1	4	Q5VTR2	Q5VTR2 [126-142]	Q5VTR2 2xPhospho [S136(100); S138(100)]	0	2041.82	1180966		High	High	3.535e-05	3.063e-05	4.48	85.33
FALSE	High	[K].ALVVPEPEPDSDSNQERK.[D]	1xPhospho [S13(100)]	0.000570612	3.73465e-05	1	1	2	Q5VTR2	Q5VTR2 [126-143]	Q5VTR2 1xPhospho [S138(100)]	1	2089.94	2.85717e+06		High	High	3.535e-05	0.000278	2.83	71.15
FALSE	High	[K].AMIVPSSPSK.[T]	1xPhospho [S7(99.2)]	0.0202688	0.00125112	1	1	1	Q01484	Q01484 [3787-3796]	Q01484 1xPhospho [S3793(99.2)]	0	1096.51	3421632		High	High	0.0007417	0.008853	2.23	59.09
FALSE	High	[K].AMIVPSSPSK.[T]	1xOxidation [M2]; 1xPhospho [S]	0.13454	0.00454156	1	1	1	Q01484	Q01484 [3787-3796]		0	1112.51	332618		High	High	0.002638	0.06292	1.84	44.47
FALSE	High	[K].AMIVPSSPSKTPEEVSTPAEEEK.[L]	2xPhospho [T11(100); S/T]	9.53379e-05	3.73465e-05	1	1	2	Q01484	Q01484 [3787-3809]	Q01484 2xPhospho [T3797(100); S/T]	1	2603.12	1.37265e+06		High	High	3.535e-05	4.96e-05	2.75	82.52
FALSE	High	[K].ANESSPKPVGPPPER.[D]	1xDeamidated [N2]; 1xPhospho [S5(99.5)]	0.000208845	3.73465e-05	1	1	1	Q9BQI0	Q9BQI0 [130-144]	Q9BQI0 1xPhospho [S134(99.5)]	0	1642.75	747700		High	High	3.535e-05	0.0001055	3.13	39.24
FALSE	High	[K].ANGSQPNSGSPQPAP.[-]	1xDeamidated [N2]; 1xPhospho [S10(99.6)]	0.00549704	0.000487846	1	1	1	P49848	P49848 [663-677]	P49848 1xPhospho [S672(99.6)]	0	1489.6	502677		High	High	0.0002917	0.002477	2.41	34.74
FALSE	High	[K].ANIVDQSHLHDSSQK.[G]	1xPhospho [S12(99.7)]	9.48588e-05	3.73465e-05	1	1	1	Q99570	Q99570 [802-816]	Q99570 1xPhospho [S813(99.7)]	0	1758.78	1.11735e+06		High	High	3.535e-05	4.938e-05	3.61	40.21
FALSE	High	[K].ANKTPLRPLDPTR.[L]	1xPhospho [T4(100)]	0.0143106	0.00103388	1	1	2	Q04637	Q04637 [644-656]	Q04637 1xPhospho [T647(100)]	1	1558.81	485900		High	High	0.0005705	0.006299	2	51.05
FALSE	High	[K].ANMGVSREDVTFEDHPLNPNPDSR.[W]	1xPhospho [S/T]	0.0666262	0.00271995	1	1	1	Q9NVG8	Q9NVG8 [86-109]		1	2777.2	147384		High	High	0.001569	0.02957	1.6	86.59
FALSE	High	[K].ANQISPSNSSLK.[N]	1xPhospho [S5(99.5)]	0.00034596	3.73465e-05	1	1	2	Q86UU0	Q86UU0 [84-95]	Q86UU0 1xPhospho [S88(99.5)]	0	1325.61	490641		High	High	3.535e-05	0.0001716	2.29	45.81
FALSE	High	[K].ANSDDERPVASDNDDEK.[Q]	2xPhospho [S3(100); S11(100)]	2.69242e-06	3.73465e-05	1	1	2	Q8WVC0	Q8WVC0 [210-226]	Q8WVC0 2xPhospho [S212(100); S220(100)]	0	2036.71	1.71315e+06		High	High	3.535e-05	1.583e-06	5.3	27.35
FALSE	High	[K].ANSPEKPPEAGAAHKPR.[A]	1xPhospho [S3(100)]	3.59981e-11	3.73465e-05	1	1	6	Q9UFC0	Q9UFC0 [210-226]	Q9UFC0 1xPhospho [S212(100)]	0	1836.88	1.39744e+07		High	High	3.535e-05	3.115e-11	4.68	24.03
FALSE	High	[K].ANSWQLVETPEK.[R]	1xPhospho [T9(100)]	9.06535e-05	3.73465e-05	1	1	1	Q9Y2H0	Q9Y2H0 [907-918]	Q9Y2H0 1xPhospho [T915(100)]	0	1481.67	2397489		High	High	3.535e-05	4.728e-05	3.83	86.35
FALSE	High	[K].ANVSPEQPPLFTHTVK.[D]	1xPhospho [S4(100)]	0.000335773	3.73465e-05	1	2	1	A6QL64	A6QL64 [475-490]	A6QL64 1xPhospho [S478(100)]	0	1844.89	341412		High	High	3.535e-05	0.0001668	2.72	88.35
FALSE	High	[K].ANVSSPHREFPPATAR.[E]	1xPhospho [S5(99.6)]	4.96454e-06	3.73465e-05	1	1	22	Q92530	Q92530 [149-164]	Q92530 1xPhospho [S153(99.6)]	1	1816.85	9.72136e+06		High	High	3.535e-05	2.855e-06	3.86	48.15
FALSE	High	[K].APAGPSLEETSVSSPK.[G]	1xPhospho [S/T]	9.92583e-05	3.73465e-05	1	1	1	Q6AI08	Q6AI08 [630-645]		0	1636.75	427573		High	High	3.535e-05	5.158e-05	3.36	65.69
FALSE	High	[K].APAPPPKPETPEK.[T]	1xPhospho [T10(100)]	9.82634e-05	3.73465e-05	1	1	2	Q9ULL5	Q9ULL5 [1696-1708]	Q9ULL5 1xPhospho [T1705(100)]	0	1438.7	936394		High	High	3.535e-05	5.097e-05	3.61	35.74
FALSE	High	[K].APAPPVLSPK.[T]	1xPhospho [S8(100)]	0.000860426	0.000148698	1	1	1	Q8NDI1	Q8NDI1 [401-410]	Q8NDI1 1xPhospho [S408(100)]	0	1056.55	443843		High	High	9.989e-05	0.0004139	2.58	68.03
FALSE	High	[K].APAPVVLGSPVVLGPPVGQAR.[V]	1xPhospho [S9(100)]	0.0020568	0.000252849	1	1	1	Q6ZN55	Q6ZN55 [156-176]	Q6ZN55 1xPhospho [S164(100)]	0	2061.13	212718		High	High	0.0001599	0.0009592	1.94	120.38
FALSE	High	[K].APASPGAGNPPGTPK.[G]	1xPhospho [S4(100)]	7.8783e-07	3.73465e-05	1	1	2	Q9ULD9	Q9ULD9 [624-638]	Q9ULD9 1xPhospho [S627(100)]	0	1398.64	981094		High	High	3.535e-05	4.829e-07	3.58	38.38
FALSE	High	[K].APASPGAGSDAQGPQFGWDHSLHK.[R]	1xDeamidated [Q15]; 1xPhospho [S4(100)]	0.000172598	3.73465e-05	1	1	1	Q5T6F0	Q5T6F0 [12-35]	Q5T6F0 1xPhospho [S15(100)]	0	2499.07	1.36294e+06		High	High	3.535e-05	8.786e-05	4.46	79.8
FALSE	High	[K].APEAAVSEDGKSDDELLSSK.[A]	2xPhospho [S7(100); S12(99.3)]	7.51535e-06	3.73465e-05	1	1	1	Q8NEY1	Q8NEY1 [188-207]	Q8NEY1 2xPhospho [S194(100); S199(99.3)]	1	2207.9	661268		High	High	3.535e-05	4.266e-06	4.22	71.55
FALSE	High	[K].APEAAVSEDGKSDDELLSSK.[A]	1xPhospho [S12(100)]	3.55341e-09	3.73465e-05	1	1	2	Q8NEY1	Q8NEY1 [188-207]	Q8NEY1 1xPhospho [S199(100)]	1	2127.93	4.21311e+06		High	High	3.535e-05	2.62e-09	7.04	67.8
FALSE	High	[K].APFHTPPEEPNECDFK.[N]	1xCarbamidomethyl [C13]; 1xPhospho [T5(100)]	4.70553e-05	3.73465e-05	1	1	1	Q9UBU7	Q9UBU7 [549-564]	Q9UBU7 1xPhospho [T553(100)]	0	1994.8		No Quan Values	High	High	3.535e-05	2.502e-05	2.9
FALSE	High	[K].APIDTSDVEEK.[A]	1xPhospho [S6(100)]	3.74021e-06	3.73465e-05	1	1	3	Q06265	Q06265 [301-311]	Q06265 1xPhospho [S306(100)]	0	1283.54	47503056		High	High	3.535e-05	2.171e-06	3.16	56.53
FALSE	High	[K].APLKPYPVSPSDK.[V]	1xPhospho [S9(99.7)]	1.04922e-05	3.73465e-05	1	1	4	P41252	P41252 [1039-1051]	P41252 1xPhospho [S1047(99.7)]	0	1478.73	5.11841e+06		High	High	3.535e-05	5.876e-06	3.31	61.41
FALSE	High	[K].APPTLQAETATKPQATSAPSPAPK.[Q]	1xPhospho [S20(100)]	2.52488e-07	3.73465e-05	2	2	1	A8CG34; Q96HA1	A8CG34 [655-678]; Q96HA1 [678-701]	A8CG34 1xPhospho [S674(100)]; Q96HA1 1xPhospho [S697(100)]	0	2440.21	550223	Shared	High	High	3.535e-05	1.606e-07	4.78	65.58
FALSE	High	[K].APQESQVVVEGGSGEGQGSPSQLLSDDETK.[D]	1xPhospho [S19(100)]	1.26821e-10	3.73465e-05	1	1	1	Q66K14	Q66K14 [1120-1149]	Q66K14 1xPhospho [S1138(100)]	0	3095.37	1.62512e+06		High	High	3.535e-05	1.048e-10	5.38	91.79
FALSE	High	[K].APQESQVVVEGGSGEGQGSPSQLLSDDETK.[D]	1xDeamidated [Q17]; 2xPhospho [S19(100); S25(100)]	1.941e-07	3.73465e-05	1	1	1	Q66K14	Q66K14 [1120-1149]	Q66K14 2xPhospho [S1138(100); S1144(100)]	0	3176.32		No Quan Values	High	High	3.535e-05	1.246e-07	4.92
FALSE	High	[K].APQESQVVVEGGSGEGQGSPSQLLSDDETK.[D]	2xPhospho [S19(100); T29(98.5)]	0.0161859	0.00111879	1	1	2	Q66K14	Q66K14 [1120-1149]	Q66K14 2xPhospho [S1138(100); T1148(98.5)]	0	3175.34		No Quan Values	High	High	0.0006691	0.007124	2.09
FALSE	High	[K].APRPFGSVSSPK.[V]	1xPhospho [S10(99.5)]	7.94517e-06	3.73465e-05	1	1	2	Q96HC4	Q96HC4 [128-139]	Q96HC4 1xPhospho [S137(99.5)]	0	1309.63	591829		High	High	3.535e-05	4.499e-06	3.21	52.78
FALSE	High	[K].APSEEELHGDQTDFGQGSQSPQK.[Q]	1xPhospho [S20(100)]	7.28124e-12	3.73465e-05	1	1	1	Q8TE77	Q8TE77 [68-90]	Q8TE77 1xPhospho [S87(100)]	0	2552.06	836890		High	High	3.535e-05	6.644e-12	5.59	58.21
FALSE	High	[K].APSEEELHGDQTDFGQGSQSPQKQEEQR.[Q]	1xPhospho [S18(99.3)]	0.000178771	3.73465e-05	1	1	1	Q8TE77	Q8TE77 [68-95]	Q8TE77 1xPhospho [S85(99.3)]	1	3222.36	612345		High	High	3.535e-05	9.068e-05	3.37	55.44
FALSE	High	[K].APSIDGKEELDLAEK.[M]	1xPhospho [S3(100)]	1.49215e-07	3.73465e-05	1	1	5	Q9H0E9	Q9H0E9 [385-399]	Q9H0E9 1xPhospho [S387(100)]	1	1694.79	2.05725e+06		High	High	3.535e-05	9.702e-08	3.46	81.94
FALSE	High	[K].APSLTDLVK.[S]	1xPhospho [S3(100)]	5.44726e-05	3.73465e-05	1	1	3	O15014	O15014 [1053-1061]	O15014 1xPhospho [S1055(100)]	0	1023.51	2752518		High	High	3.535e-05	2.887e-05	3.51	98.6
FALSE	High	[K].APSPQK.[F]	1xPhospho [S3(100)]	0.0295941	0.001509	1	1	1	Q9NR23	Q9NR23 [38-43]	Q9NR23 1xPhospho [S40(100)]	0	707.312	669632		High	High	0.0008821	0.01291	1.97	76.12
FALSE	High	[K].APSPTGPALISGASPVHCAADGTVELK.[A]	1xCarbamidomethyl [C18]; 1xPhospho [S3(100)]	1.24733e-09	3.73465e-05	1	1	1	Q76L83	Q76L83 [832-858]	Q76L83 1xPhospho [S834(100)]	0	2683.28		No Quan Values	High	High	3.535e-05	9.56e-10	4.66
FALSE	High	[K].APSPTGPALISGASPVHCAADGTVELK.[A]	1xCarbamidomethyl [C18]; 2xPhospho [S3(100); S14(99.1)]	7.60427e-07	3.73465e-05	1	1	1	Q76L83	Q76L83 [832-858]	Q76L83 2xPhospho [S834(100); S845(99.1)]	0	2763.25		No Quan Values	High	High	3.535e-05	4.666e-07	4.81
FALSE	High	[K].APSTSHSGFPPVANGPRSPPSLR.[C]	1xDeamidated [N14]; 1xPhospho [S18(99.2)]	0.0141655	0.00098943	1	1	2	Q66K74	Q66K74 [565-587]	Q66K74 1xPhospho [S582(99.2)]	1	2397.13	391908		High	High	0.0005705	0.006241	1.43	83.12
FALSE	High	[K].APTLAEMEEMNTSEEEESPCGEVTLK.[R]	1xCarbamidomethyl [C20]; 1xDeamidated [N11]; 1xPhospho [T/S]	0.000411719	3.73465e-05	1	1	1	Q8WWL2	Q8WWL2 [411-436]		0	2992.2		No Quan Values	High	High	3.535e-05	0.0002037	1.78
FALSE	High	[K].APTLAEMEEMNTSEEEESPCGEVTLK.[R]	1xCarbamidomethyl [C20]; 1xPhospho [T/S]	0.00157628	0.000200179	1	1	1	Q8WWL2	Q8WWL2 [411-436]		0	2991.22		No Quan Values	High	High	0.0001295	0.0007428	1.96
FALSE	High	[K].APVHFVEPLSPTGVAGHR.[K]	1xPhospho [S10(100)]	1.20832e-08	3.73465e-05	1	1	3	Q5T5Y3	Q5T5Y3 [1071-1088]	Q5T5Y3 1xPhospho [S1080(100)]	0	1950.96	7514052		High	High	3.535e-05	8.555e-09	5.5	90.96
FALSE	High	[K].APVHFVEPLSPTGVAGHRK.[A]	1xPhospho [S10(100)]	9.48321e-06	3.73465e-05	1	1	1	Q5T5Y3	Q5T5Y3 [1071-1089]	Q5T5Y3 1xPhospho [S1080(100)]	1	2079.05	1.66539e+06		High	High	3.535e-05	5.334e-06	4.59	80.58
FALSE	High	[K].APVPGTPDSLSSGSSR.[D]	1xPhospho [T6(100)]	2.35554e-05	3.73465e-05	1	1	1	Q9UJZ1	Q9UJZ1 [322-337]	Q9UJZ1 1xPhospho [T327(100)]	0	1594.71	2.54258e+06		High	High	3.535e-05	1.286e-05	2.36	60.47
FALSE	High	[K].APVPSTCSSTFPEELSPPSHQAK.[R]	1xCarbamidomethyl [C7]; 1xPhospho [S16(100)]	9.96287e-12	3.73465e-05	1	1	4	Q14980	Q14980 [154-176]	Q14980 1xPhospho [S169(100)]	0	2534.13	9.42867e+06		High	High	3.535e-05	8.99e-12	6.34	86.8
FALSE	High	[K].APVQPQQSPAAAPGGTDEKPSGK.[E]	1xPhospho [S8(100)]	3.98868e-12	3.73465e-05	1	1	5	Q13200	Q13200 [9-31]	Q13200 1xPhospho [S16(100)]	0	2298.08	3.20992e+07		High	High	3.535e-05	3.724e-12	5.73	40.45
FALSE	High	[K].APVQPQQSPAAAPGGTDEKPSGK.[E]	1xDeamidated [Q]; 1xPhospho [S8(100)]	3.66289e-09	3.73465e-05	1	1	4	Q13200	Q13200 [9-31]	Q13200 1xPhospho [S16(100)]	0	2299.06	696378		High	High	3.535e-05	2.704e-09	5.03	43.45
FALSE	High	[K].APVSSTESVIQSNTPTPPPSQPLNETAEEESR.[I]	2xPhospho [T16(96.4); S/T]	2.3201e-05	3.73465e-05	1	1	1	Q9HC35	Q9HC35 [884-915]	Q9HC35 2xPhospho [T899(96.4); S/T]	0	3539.55	7.93353e+06		High	High	3.535e-05	1.267e-05	3.45	89.85
FALSE	High	[K].APVSSTESVIQSNTPTPPPSQPLNETAEEESR.[I]	1xPhospho [T16(94.3)]	4.5556e-06	3.73465e-05	1	1	2	Q9HC35	Q9HC35 [884-915]	Q9HC35 1xPhospho [T899(94.3)]	0	3459.58	4.75951e+06		High	High	3.535e-05	2.628e-06	4.45	91.62
FALSE	High	[K].APVSSTESVIQSNTPTPPPSQPLNETAEEESR.[I]	1xDeamidated [Q21]; 2xPhospho [T16(99.3); S/T]	0.00263121	0.000294749	1	1	1	Q9HC35	Q9HC35 [884-915]	Q9HC35 2xPhospho [T899(99.3); S/T]	0	3540.53		No Quan Values	High	High	0.0001823	0.001216	3.74
FALSE	High	[K].AQALVQYLEEPLTQVAAS.[-]	1xPhospho [Y7(100)]	0.257983	0.00858494	1	1	1	Q9Y2Q5	Q9Y2Q5 [108-125]	Q9Y2Q5 1xPhospho [Y114(100)]	0	2010.98	2.8982e+06		High	High	0.004973	0.1315	2.02	122.01
FALSE	High	[K].AQAVSEEEEEEEGK.[S]	1xPhospho [S5(100)]	4.82581e-05	3.73465e-05	1	1	4	Q9GZR7	Q9GZR7 [78-91]	Q9GZR7 1xPhospho [S82(100)]	0	1643.63	3.77559e+07		High	High	3.535e-05	2.573e-05	3.49	36.72
FALSE	High	[K].AQDGENEKNSEKEQDSEVSEDTK.[S]	1xPhospho [S10(100)]	0.0382602	0.00190298	1	1	2	Q92922	Q92922 [807-829]	Q92922 1xPhospho [S816(100)]	2	2676.08	210461		High	High	0.001124	0.01676	1.65	24.1
FALSE	High	[K].AQEAEAQSEDDDEDTEEEQGEEK.[E]	2xPhospho [S8(100); T15(100)]	1.05454e-05	3.73465e-05	1	1	1	Q5C9Z4	Q5C9Z4 [273-295]	Q5C9Z4 2xPhospho [S280(100); T287(100)]	0	2770.92	417001		High	High	3.535e-05	5.921e-06	4.21	31.61
FALSE	High	[K].AQEAEAQSEDDDEDTEEEQGEEK.[E]	1xPhospho [S8(100)]	2.28198e-07	3.73465e-05	1	1	1	Q5C9Z4	Q5C9Z4 [273-295]	Q5C9Z4 1xPhospho [S280(100)]	0	2690.96	366022		High	High	3.535e-05	1.459e-07	3.96	33.13
FALSE	High	[K].AQESGQGSTAGPLRPPPPGAGGPATPSK.[A]	1xPhospho [T25(99.3)]	3.06427e-08	3.73465e-05	1	1	1	Q96RK0	Q96RK0 [559-586]	Q96RK0 1xPhospho [T583(99.3)]	0	2650.26	626086		High	High	3.535e-05	2.105e-08	5.1	61.62
FALSE	High	[K].AQGPLPNQHSLK.[G]	1xPhospho [S10(100)]	0.00289267	0.000294749	1	1	2	Q4VCS5	Q4VCS5 [220-231]	Q4VCS5 1xPhospho [S229(100)]	0	1369.66	1.09583e+06		High	High	0.0001823	0.001333	2.7	48.2
FALSE	High	[K].AQHTLPQDPAIVQSSLGSASASPFQPHVPYSPFR.[G]	1xPhospho [S31(99.3)]	0.104115	0.00365383	1	1	1	Q9BX40	Q9BX40 [85-118]	Q9BX40 1xPhospho [S115(99.3)]	0	3697.78	103389		High	High	0.002103	0.04773	1.13	119.64
FALSE	High	[K].AQLEPVASPAK.[K]	1xPhospho [S8(100)]	0.000266898	3.73465e-05	1	1	1	Q15149	Q15149 [1428-1438]	Q15149 1xPhospho [S1435(100)]	0	1190.58	1.08156e+06		High	High	3.535e-05	0.0001335	3.51	52.32
FALSE	High	[K].AQLSPGIYDDTSAR.[R]	1xPhospho [S4(100)]	5.53036e-05	3.73465e-05	1	1	1	O75376	O75376 [1469-1482]	O75376 1xPhospho [S1472(100)]	0	1573.69	603444		High	High	3.535e-05	2.921e-05	2.47	77.03
FALSE	High	[K].AQPQDSATFAHTPPPAQATPAPGFK.[S]	1xDeamidated [Q4]; 1xPhospho [S6(98.2)]	0.0187271	0.00125112	1	1	1	Q9UPS6	Q9UPS6 [370-394]	Q9UPS6 1xPhospho [S375(98.2)]	0	2614.2	1.70722e+06		High	High	0.0007417	0.008195	2.14	81.65
FALSE	High	[K].AQQGLYQVPGPSPQFQSPPAK.[Q]	1xPhospho [S17(100)]	2.64582e-05	3.73465e-05	1	1	1	P56945	P56945 [123-143]	P56945 1xPhospho [S139(100)]	0	2305.1	697313		High	High	3.535e-05	1.438e-05	4.14	95.69
FALSE	High	[K].AQQQEEQGSVNDVK.[E]	1xPhospho [S9(100)]	0.00812154	0.00067317	1	1	1	Q9Y4W2	Q9Y4W2 [552-565]	Q9Y4W2 1xPhospho [S560(100)]	0	1639.7	396584		High	High	0.0003957	0.003625	1.91	27.73
FALSE	High	[K].AQQQEEQGSVNDVKEEEK.[E]	1xPhospho [S9(100)]	2.89771e-05	3.73465e-05	1	1	1	Q9Y4W2	Q9Y4W2 [552-569]	Q9Y4W2 1xPhospho [S560(100)]	1	2154.92	609543		High	High	3.535e-05	1.567e-05	3.56	32.21
FALSE	High	[K].AQSLVISPPAPSPR.[K]	1xPhospho [S12(100)]	1.03343e-05	3.73465e-05	1	1	1	P46013	P46013 [573-586]	P46013 1xPhospho [S584(100)]	0	1499.76	907481		High	High	3.535e-05	5.788e-06	3.48	89.93
FALSE	High	[K].AQSNGSGNGSDSEMDTSSLER.[G]	2xDeamidated [N4; N8]; 1xPhospho [S/T]	0.0023709	0.000294749	1	1	1	Q9NRY4	Q9NRY4 [1125-1145]		0	2210.8	736168		High	High	0.0001823	0.001101	2.79	55.47
FALSE	High	[K].AQSNGSGNGSDSEMDTSSLER.[G]	1xDeamidated [N8]; 1xPhospho [S/T]	0.00403249	0.000390281	1	1	2	Q9NRY4	Q9NRY4 [1125-1145]		0	2209.82	477719		High	High	0.0002364	0.001839	2.81	54.06
FALSE	High	[K].AQSVSPVQAPPPGGSAQLLPGK.[V]	1xPhospho [S5(99.4)]	1.60739e-06	3.73465e-05	1	1	5	Q96RK0	Q96RK0 [900-921]	Q96RK0 1xPhospho [S904(99.4)]	0	2166.1	1.49719e+06		High	High	3.535e-05	9.616e-07	4.3	90.71
FALSE	High	[K].AQTPPGPSLSGSK.[S]	1xPhospho [T3(100)]	0.000732754	3.73465e-05	1	1	7	Q9UQ35	Q9UQ35 [1001-1013]	Q9UQ35 1xPhospho [T1003(100)]	0	1306.6	49805156		High	High	3.535e-05	0.0003544	2.56	48.44
FALSE	High	[K].AQTPPGPSLSGSK.[S]	1xDeamidated [Q2]; 1xPhospho [T3(100)]	0.000378375	3.73465e-05	1	1	1	Q9UQ35	Q9UQ35 [1001-1013]	Q9UQ35 1xPhospho [T1003(100)]	0	1307.59	875167		High	High	3.535e-05	0.0001871	2.18	52.25
FALSE	High	[K].AQTPPGPSLSGSKSPCPQEK.[S]	1xCarbamidomethyl [C16]; 2xPhospho [T3(100); S14(100)]	5.90524e-07	3.73465e-05	1	1	6	Q9UQ35	Q9UQ35 [1001-1020]	Q9UQ35 2xPhospho [T1003(100); S1014(100)]	1	2212.93	32242166		High	High	3.535e-05	3.653e-07	4.18	53.8
FALSE	High	[K].AQTPPGPSLSGSKSPCPQEK.[S]	1xCarbamidomethyl [C16]; 1xDeamidated [Q18]; 2xPhospho [T3(100); S14(98.7)]	0.000206762	3.73465e-05	1	1	2	Q9UQ35	Q9UQ35 [1001-1020]	Q9UQ35 2xPhospho [T1003(100); S1014(98.7)]	1	2213.92	2392495		High	High	3.535e-05	0.0001045	3.16	58.25
FALSE	High	[K].AQTPPGPSLSGSKSPCPQEK.[S]	1xCarbamidomethyl [C16]; 1xPhospho [S14(100)]	1.39962e-05	3.73465e-05	1	1	2	Q9UQ35	Q9UQ35 [1001-1020]	Q9UQ35 1xPhospho [S1014(100)]	1	2132.97	4.51278e+06		High	High	3.535e-05	7.765e-06	3.09	50.71
FALSE	High	[K].AQTPPGPSLSGSKSPCPQEK.[S]	1xCarbamidomethyl [C16]; 1xDeamidated [Q18]; 1xPhospho [S14(98.1)]	0.226327	0.00738696	1	1	1	Q9UQ35	Q9UQ35 [1001-1020]	Q9UQ35 1xPhospho [S1014(98.1)]	1	2133.95	844019		High	High	0.004313	0.1126	1.92	54.84
FALSE	High	[K].AQTVGLPVTMHSPNMR.[L]	1xPhospho [S12(100)]	5.41018e-06	3.73465e-05	1	1	1	Q9H0K1	Q9H0K1 [368-383]	Q9H0K1 1xPhospho [S379(100)]	0	1818.84	363636		High	High	3.535e-05	3.104e-06	4.16	89.56
FALSE	High	[K].AREAAAGIQWSEEETEDEEEEK.[E]	2xPhospho [S11(100); T15(100)]	0.000128957	3.73465e-05	1	1	1	P46087	P46087 [171-192]	P46087 2xPhospho [S181(100); T185(100)]	1	2696.03		No Quan Values	High	High	3.535e-05	6.63e-05	3.69
FALSE	High	[K].AREAAAGIQWSEEETEDEEEEK.[E]	1xPhospho [S11(100)]	0.00117748	0.000148698	1	1	1	P46087	P46087 [171-192]	P46087 1xPhospho [S181(100)]	1	2616.06	1.12939e+06		High	High	9.989e-05	0.0005608	3.05	73.95
FALSE	High	[K].AREESWGPPR.[E]	1xPhospho [S5(100)]	0.273532	0.00919604	1	1	1	Q14152	Q14152 [1184-1193]	Q14152 1xPhospho [S1188(100)]	1	1264.55	550907		High	High	0.005358	0.141	1.07	49.32
FALSE	High	[K].ARGSPPTSSNIVQGQIK.[Q]	1xPhospho [S4(100)]	1.56425e-05	3.73465e-05	1	1	3	Q9Y4E6	Q9Y4E6 [932-948]	Q9Y4E6 1xPhospho [S935(100)]	1	1819.91	672654		High	High	3.535e-05	8.668e-06	3.75	61.93
FALSE	High	[K].ARLSLVIRSPSLLQSGAK.[K]	2xPhospho [S4(100); S9(100)]	0.0527184	0.00242089	1	1	1	Q9BQG0	Q9BQG0 [1300-1317]	Q9BQG0 2xPhospho [S1303(100); S1308(100)]	2	2056.07	242260		High	High	0.001408	0.02322	1.65	105.61
FALSE	High	[K].ARLSYSDK.[N]	1xPhospho [S4(100)]	0.106633	0.00378331	1	1	1	Q05655	Q05655 [642-649]	Q05655 1xPhospho [S645(100)]	1	1019.46	1.03007e+06		High	High	0.00215	0.04876	1.79	29.25
FALSE	High	[K].ARPSETGSDDDWEYLLNSDYHQNVESHLLNR.[S]	1xPhospho [T/S/Y]	9.14208e-12	3.73465e-05	1	1	1	Q9H1A4	Q9H1A4 [696-726]		0	3740.62	811841		High	High	3.535e-05	8.311e-12	5.29	113.48
FALSE	High	[K].ARPSSPSTSWHRPASPCPSPGPGHTLPPKPPSPR.[G]	1xCarbamidomethyl [C17]; 2xPhospho [S32(100); S/T]	0.000413767	3.73465e-05	1	1	3	Q3KQU3	Q3KQU3 [465-498]	Q3KQU3 2xPhospho [S496(100); S/T]	0	3740.73	1.89211e+06		High	High	3.535e-05	0.0002042	4.03	66.84
FALSE	High	[K].ARPSSPSTSWHRPASPCPSPGPGHTLPPKPPSPR.[G]	1xCarbamidomethyl [C17]; 1xPhospho [S/T]	0.0144573	0.00103388	1	1	1	Q3KQU3	Q3KQU3 [465-498]		0	3660.76	161351		High	High	0.0005953	0.006358	1.93	63.62
FALSE	High	[K].ARPSSPSTSWHRPASPCPSPGPGHTLPPKPPSPR.[G]	1xCarbamidomethyl [C17]; 3xPhospho [S15(93.3); S32(100); S/T]	0.0295941	0.001509	1	1	2	Q3KQU3	Q3KQU3 [465-498]	Q3KQU3 3xPhospho [S479(93.3); S496(100); S/T]	0	3820.7	1.11148e+06		High	High	0.0008821	0.01292	3.59	69.58
FALSE	High	[K].ARSLDEGASQDAPK.[L]	1xPhospho [S3(100)]	0.00204707	0.000252849	1	1	1	Q8N1G1	Q8N1G1 [497-510]	Q8N1G1 1xPhospho [S499(100)]	1	1524.67	102940		High	High	0.0001599	0.0009571	1.82	33.66
FALSE	High	[K].ARSSEELAPPRPPGPCSFQHFR.[R]	1xCarbamidomethyl [C16]; 1xPhospho [S]	1.59583e-08	3.73465e-05	1	1	1	Q9UQQ2	Q9UQQ2 [118-139]		1	2603.2	844497		High	High	3.535e-05	1.121e-08	3.68	84.91
FALSE	High	[K].ARSVSPPPK.[R]	2xPhospho [S3(100); S5(100)]	0.0302551	0.00159803	1	1	3	Q13247	Q13247 [312-320]	Q13247 2xPhospho [S314(100); S316(100)]	1	1098.47	1.17909e+06		High	High	0.0009313	0.0132	2.26	22.9
FALSE	High	[K].ARVGGSDEEASGIPSR.[T]	1xPhospho [S6(100)]	6.29639e-06	3.73465e-05	1	1	3	Q9NQ55	Q9NQ55 [354-369]	Q9NQ55 1xPhospho [S359(100)]	1	1667.74	1.44465e+06		High	High	3.535e-05	3.596e-06	4.77	44.41
FALSE	High	[K].ASALLFSSDEEDQWNIPASQTHLASDSR.[S]	1xPhospho [S8(99.6)]	1.20567e-10	3.73465e-05	2	2	3	Q9Y4E1; Q641Q2	Q9Y4E1 [613-640]; Q641Q2 [613-640]	Q9Y4E1 1xPhospho [S620(99.6)]; Q641Q2 1xPhospho [S620(99.6)]	0	3155.4	3.2082e+06	Shared	High	High	3.535e-05	1.003e-10	3.15	118.49
FALSE	High	[K].ASALLFSSDEEDQWNIPASQTHLASDSR.[S]	1xDeamidated [Q13]; 1xPhospho [S8(100)]	1.57059e-11	3.73465e-05	2	2	2	Q9Y4E1; Q641Q2	Q9Y4E1 [613-640]; Q641Q2 [613-640]	Q9Y4E1 1xPhospho [S620(100)]; Q641Q2 1xPhospho [S620(100)]	0	3156.38		No Quan Values	High	High	3.535e-05	1.395e-11	3.3
FALSE	High	[K].ASATCSSATAAASSGLEEWTSRSPR.[Q]	1xCarbamidomethyl [C5]; 1xPhospho [S23(100)]	9.79213e-07	3.73465e-05	1	1	1	Q96G74	Q96G74 [430-454]	Q96G74 1xPhospho [S452(100)]	1	2621.13	1.11372e+06		High	High	3.535e-05	5.957e-07	4.94	89.92
FALSE	High	[K].ASCLVQTPPGQYSGNSFK.[K]	1xCarbamidomethyl [C3]; 1xPhospho [T7(100)]	0.00102906	0.000148698	1	1	1	O00311	O00311 [497-514]	O00311 1xPhospho [T503(100)]	0	2020.88	312098		High	High	9.989e-05	0.0004931	2.87	84.19
FALSE	High	[K].ASEENLLSSSSVPSADRDSSPTTNSK.[L]	1xPhospho [S/T]	1.3992e-08	3.73465e-05	1	1	1	Q9NRA8	Q9NRA8 [733-758]		1	2746.21	4231334		High	High	3.535e-05	9.863e-09	5.78	73.71
FALSE	High	[K].ASEENLLSSSSVPSADRDSSPTTNSK.[L]	1xDeamidated [N24]; 1xPhospho [S/T]	2.61195e-06	3.73465e-05	1	1	1	Q9NRA8	Q9NRA8 [733-758]		1	2747.19	828408		High	High	3.535e-05	1.534e-06	3.97	75.22
FALSE	High	[K].ASEKPVSPK.[S]	1xPhospho [S7(100)]	0.235238	0.00771834	1	1	1	Q14155	Q14155 [243-251]	Q14155 1xPhospho [S249(100)]	0	1022.49	1.86564e+06		High	High	0.004473	0.118	1.07	55.96
FALSE	High	[K].ASESSKPWPDATYGTGSASR.[A]	1xPhospho [S/T/Y]	3.98032e-07	3.73465e-05	1	1	2	Q9Y2W1	Q9Y2W1 [216-235]		0	2134.91	1.03831e+06		High	High	3.535e-05	2.5e-07	4.35	65.93
FALSE	High	[K].ASETPPPVAQPKPEAPHPGLETTLQER.[L]	1xPhospho [S2(99.4)]	9.47882e-09	3.73465e-05	1	1	2	Q6P1N0	Q6P1N0 [117-143]	Q6P1N0 1xPhospho [S118(99.4)]	0	2957.44	4.05693e+06		High	High	3.535e-05	6.764e-09	5.04	82.13
FALSE	High	[K].ASEVAIEEEK.[E]	1xPhospho [S2(100)]	0.0249795	0.00128692	1	1	1	Q5QJE6	Q5QJE6 [511-520]	Q5QJE6 1xPhospho [S512(100)]	0	1184.51	542680		High	High	0.0007598	0.0109	2.01	45.51
FALSE	High	[K].ASFDHSPDSLPLR.[S]	1xPhospho [S6(100)]	0.00268153	0.000294749	1	1	1	Q8NB78	Q8NB78 [12-24]	Q8NB78 1xPhospho [S17(100)]	0	1521.67	2.05078e+06		High	High	0.0001823	0.001239	2.36	80.65
FALSE	High	[K].ASGAGGAGGQAYSPGQPQGLLGPQAYGQGFGGGQAQDLSK.[A]	1xPhospho [S13(99)]	0.000509422	3.73465e-05	1	1	1	Q9ULL5	Q9ULL5 [432-471]	Q9ULL5 1xPhospho [S444(99)]	0	3770.72		No Quan Values	High	High	3.535e-05	0.0002497	2.74
FALSE	High	[K].ASGAGGAGGQAYSPGQPQGLLGPQAYGQGFGGGQAQDLSK.[A]	1xDeamidated [Q24]; 1xPhospho [S13(100)]	1.76599e-05	3.73465e-05	1	1	1	Q9ULL5	Q9ULL5 [432-471]	Q9ULL5 1xPhospho [S444(100)]	0	3771.7		No Quan Values	High	High	3.535e-05	9.739e-06	2.99
FALSE	High	[K].ASGDPGASGMSPR.[A]	1xPhospho [S11(100)]	8.329e-07	3.73465e-05	1	1	1	Q8NDT2	Q8NDT2 [99-111]	Q8NDT2 1xPhospho [S109(100)]	0	1269.49	5245403		High	High	3.535e-05	5.106e-07	3.9	32.21
FALSE	High	[K].ASGSENEGDYNPGR.[K]	1xPhospho [S4(99.5)]	5.87558e-05	3.73465e-05	1	1	3	Q02880	Q02880 [1549-1562]	Q02880 1xPhospho [S1552(99.5)]	0	1532.56	3.68238e+06		High	High	3.535e-05	3.104e-05	2.86	31.25
FALSE	High	[K].ASGSENEGDYNPGRK.[T]	1xPhospho [S2(99.7)]	0.00719428	0.000626402	1	1	3	Q02880	Q02880 [1549-1563]	Q02880 1xPhospho [S1550(99.7)]	1	1660.66	1.74178e+06		High	High	0.0003694	0.003228	1.85	25.44
FALSE	High	[K].ASGSGGGSAALGPSGFGPSGGSGTK.[L]	1xPhospho [S/T]	0.000321045	3.73465e-05	1	1	1	P25440	P25440 [590-614]		0	2087.9		No Quan Values	High	High	3.535e-05	0.0001601	2.71
FALSE	High	[K].ASHWSRSPPRPPR.[E]	1xPhospho [S]	0.00246243	0.000294749	1	2	3	P21127	P21127 [228-240]		1	1610.77	2574830		High	High	0.0001823	0.001141	2.68	39.07
FALSE	High	[K].ASIANSDGPTAGSQTPPFK.[R]	1xPhospho [T15(100)]	0.00201816	0.000252849	1	1	1	O75167	O75167 [11-29]	O75167 1xPhospho [T25(100)]	0	1925.86	692220		High	High	0.0001599	0.0009411	2.38	75.6
FALSE	High	[K].ASKMSSPETDEEIEK.[M]	3xPhospho [S6(99.2); T9(100); S]	0.141913	0.00492641	1	1	1	Q6UWZ7	Q6UWZ7 [382-396]	Q6UWZ7 3xPhospho [S387(99.2); T390(100); S]	1	1920.66		No Quan Values	High	High	0.002849	0.06656	1.38
FALSE	High	[K].ASLELELPSSPDSTGGTPK.[A]	1xPhospho [S10(100)]	0.000573428	3.73465e-05	1	1	1	Q63HK5	Q63HK5 [324-342]	Q63HK5 1xPhospho [S333(100)]	0	1965.91	270403		High	High	3.535e-05	0.0002796	1.88	101.66
FALSE	High	[K].ASLGSLEGEAEAEASSPK.[G]	1xPhospho [S]	2.54673e-06	3.73465e-05	1	1	1	Q09666	Q09666 [5748-5765]		0	1812.79	1.62445e+06		High	High	3.535e-05	1.498e-06	3.83	101.66
FALSE	High	[K].ASLLHSMPTHSSPR.[S]	1xPhospho [S/T]	1.76317e-07	3.73465e-05	1	1	3	O75122	O75122 [1002-1015]		0	1600.73	3.94823e+06		High	High	3.535e-05	1.136e-07	5.96	55.47
FALSE	High	[K].ASLVALPEQTASEEETPPPLLTK.[E]	1xPhospho [T16(100)]	8.77377e-08	3.73465e-05	1	1	4	Q9UKV3	Q9UKV3 [399-421]	Q9UKV3 1xPhospho [T414(100)]	0	2501.24	3.83021e+06		High	High	3.535e-05	5.797e-08	4.58	119.25
FALSE	High	[K].ASMSEFLESEDGEVEQQR.[T]	1xPhospho [S9(100)]	4.14756e-05	3.73465e-05	1	1	2	Q15022	Q15022 [538-555]	Q15022 1xPhospho [S546(100)]	0	2150.86	8555148		High	High	3.535e-05	2.219e-05	3.91	96.56
FALSE	High	[K].ASMSEFLESEDGEVEQQR.[T]	1xOxidation [M3]; 1xPhospho [S9(99.4)]	0.00012831	3.73465e-05	1	1	1	Q15022	Q15022 [538-555]	Q15022 1xPhospho [S546(99.4)]	0	2166.85	774427		High	High	3.535e-05	6.583e-05	3.43	76.88
FALSE	High	[K].ASNGDTPTHEDLTK.[N]	1xDeamidated [N3]; 1xPhospho [T6(99.3)]	0.0026437	0.000294749	1	1	1	P11171	P11171 [55-68]	P11171 1xPhospho [T60(99.3)]	0	1566.63	319545		High	High	0.0001823	0.001221	2.01	34.24
FALSE	High	[K].ASNGDTPTHEDLTK.[N]	1xPhospho [T6(100)]	0.00565711	0.000487846	1	1	1	P11171	P11171 [55-68]	P11171 1xPhospho [T60(100)]	0	1565.65	126345		High	High	0.0002917	0.002549	1.74	32.28
FALSE	High	[K].ASPAGTAGGPGAGAAAGGTGPLAAR.[A]	1xPhospho [S2(100)]	5.21139e-08	3.73465e-05	1	1	1	Q12962	Q12962 [43-67]	Q12962 1xPhospho [S44(100)]	0	2043.96	884871		High	High	3.535e-05	3.506e-08	5.19	68.95
FALSE	High	[K].ASPALVAK.[D]	1xPhospho [S2(100)]	0.183589	0.00614113	1	1	1	Q92783	Q92783 [155-162]	Q92783 1xPhospho [S156(100)]	0	836.428	136611		High	High	0.003585	0.0886	0.81	40.69
FALSE	High	[K].ASPAPPRHTPDQSPGMESR.[H]	1xPhospho [T9(100)]	0.000422062	3.73465e-05	1	1	2	Q7Z2K8	Q7Z2K8 [52-70]	Q7Z2K8 1xPhospho [T60(100)]	1	2097.92	377941		High	High	3.535e-05	0.000208	2.79	36.97
FALSE	High	[K].ASPAPPRHTPDQSPGMESRHR.[S]	1xDeamidated [Q12]; 2xPhospho [S2(100); T9(98.8)]	0.256601	0.00845859	1	1	1	Q7Z2K8	Q7Z2K8 [52-72]	Q7Z2K8 2xPhospho [S53(100); T60(98.8)]	2	2472.03	1.79331e+06		High	High	0.004927	0.1305	2.65	74.06
FALSE	High	[K].ASPDQNASTHTPQSSVK.[T]	1xPhospho [T11(98.5)]	0.0061668	0.000585746	1	1	2	Q14677	Q14677 [298-314]	Q14677 1xPhospho [T308(98.5)]	0	1834.8	569010		High	High	0.0003477	0.002771	1.88	26.76
FALSE	High	[K].ASPDSRHSPATISSSTR.[G]	2xPhospho [S2(100); S5(99.1)]	0.0555507	0.00242089	1	1	1	O15119	O15119 [431-447]	O15119 2xPhospho [S432(100); S435(99.1)]	1	1916.79	167740		High	High	0.001408	0.02452	1.83	32.39
FALSE	High	[K].ASPEARPQIPTKPR.[V]	1xPhospho [S2(100)]	0.00653287	0.000626402	1	1	1	Q8N3F8	Q8N3F8 [272-285]	Q8N3F8 1xPhospho [S273(100)]	0	1627.83	962868		High	High	0.0003694	0.00293	1.72	46.86
FALSE	High	[K].ASPEPPDSAEGALK.[L]	1xPhospho [S2(100)]	0.0249795	0.00128692	1	1	1	Q9H1B7	Q9H1B7 [546-559]	Q9H1B7 1xPhospho [S547(100)]	0	1448.63	399100		High	High	0.0007598	0.01094	1.82	59.22
FALSE	High	[K].ASPFEEDQNR.[D]	1xPhospho [S2(100)]	0.00992808	0.000763479	1	1	1	Q8TB72	Q8TB72 [135-144]	Q8TB72 1xPhospho [S136(100)]	0	1272.49	766780		High	High	0.0004457	0.004411	1.68	39.29
FALSE	High	[K].ASPITNDGEDEFVPSDGLDK.[D]	2xPhospho [S2(99.3); S15(100)]	0.00148155	0.000200179	1	1	2	Q02880	Q02880 [1399-1418]	Q02880 2xPhospho [S1400(99.3); S1413(100)]	0	2265.88	1.04072e+06		High	High	0.0001295	0.0007003	2.55	99.23
FALSE	High	[K].ASPITNDGEDEFVPSDGLDK.[D]	1xDeamidated [N6]; 1xPhospho [S15(100)]	0.00431017	0.000390281	1	1	1	Q02880	Q02880 [1399-1418]	Q02880 1xPhospho [S1413(100)]	0	2186.9	221276		High	High	0.0002364	0.001958	2.31	98.37
FALSE	High	[K].ASPITNDGEDEFVPSDGLDK.[D]	1xPhospho [S15(100)]	0.00449886	0.000390281	1	1	2	Q02880	Q02880 [1399-1418]	Q02880 1xPhospho [S1413(100)]	0	2185.92	7.11593e+06		High	High	0.0002364	0.002047	2.13	97.17
FALSE	High	[K].ASPPGDLQNPK.[R]	1xDeamidated [Q8]; 1xPhospho [S2(100)]	0.000852114	0.000148698	1	1	4	O00273	O00273 [314-324]	O00273 1xPhospho [S315(100)]	0	1204.52	2.93059e+06		High	High	9.989e-05	0.0004098	2	48.56
FALSE	High	[K].ASPPGDLQNPK.[R]	1xPhospho [S2(100)]	0.00428971	0.000390281	1	1	4	O00273	O00273 [314-324]	O00273 1xPhospho [S315(100)]	0	1203.54	24297830		High	High	0.0002364	0.001952	1.57	44.17
FALSE	High	[K].ASPPITHHSIVNGQSSVLSAR.[R]	1xDeamidated [N12]; 1xPhospho [S2(100)]	3.77035e-08	3.73465e-05	1	1	2	O15409	O15409 [307-327]	O15409 1xPhospho [S308(100)]	0	2239.09	2.20004e+06		High	High	3.535e-05	2.564e-08	3.89	79.47
FALSE	High	[K].ASPPITHHSIVNGQSSVLSAR.[R]	1xPhospho [S/T]	0.00300444	0.000294749	1	1	2	O15409	O15409 [307-327]		0	2238.1	182438		High	High	0.0001823	0.001386	1.5	76.14
FALSE	High	[K].ASPQPALTVK.[A]	1xPhospho [S2(100)]	0.0175874	0.00111879	1	1	1	Q8N9M1	Q8N9M1 [305-314]	Q8N9M1 1xPhospho [S306(100)]	0	1091.55	383766		High	High	0.0006691	0.007716	1.39	56.02
FALSE	High	[K].ASPSENNAGGGSPSSGSGGNPTNTSGTTR.[R]	1xPhospho [S/T]	1.20659e-07	3.73465e-05	1	1	2	Q9NRH2	Q9NRH2 [596-624]		0	2686.1	801179		High	High	3.535e-05	7.893e-08	3.36	31.18
FALSE	High	[K].ASPSVSTAGQPNWNLDEQLK.[Q]	1xPhospho [S/T]	0.00055673	3.73465e-05	1	1	2	Q8IVW6	Q8IVW6 [164-183]		0	2222.01	973283		High	High	3.535e-05	0.000272	3.65	101.19
FALSE	High	[K].ASPTLDFTER.[-]	1xPhospho [S2(100)]	0.00619648	0.000585746	1	1	1	O43426	O43426 [1564-1573]	O43426 1xPhospho [S1565(100)]	0	1216.52	2.40595e+06		High	High	0.0003477	0.002789	2.17	79.9
FALSE	High	[K].ASPTSTEEEQVMLR.[N]	1xPhospho [S2(100)]	0.0230373	0.00128692	1	1	1	Q96PE3	Q96PE3 [486-499]	Q96PE3 1xPhospho [S487(100)]	0	1657.71	234200		High	High	0.0007598	0.01008	1.64	78.48
FALSE	High	[K].ASPVAVGSSGAGADPSFQPVLSAR.[Q]	1xPhospho [S2(100)]	1.11682e-06	3.73465e-05	1	1	2	Q5TGY3	Q5TGY3 [895-918]	Q5TGY3 1xPhospho [S896(100)]	0	2308.1	577505		High	High	3.535e-05	6.767e-07	3.15	102.69
FALSE	High	[K].ASPVGDGNFR.[N]	1xPhospho [S2(100)]	0.0151384	0.00108147	1	1	1	Q86YS7	Q86YS7 [851-860]	Q86YS7 1xPhospho [S852(100)]	0	1099.46	1.19378e+06		High	High	0.0005953	0.006642	1.75	46.27
FALSE	High	[K].ASPVPSDPEKPGTPGEGMLSSDLDR.[I]	1xPhospho [T13(100)]	1.75709e-05	3.73465e-05	1	1	1	O14686	O14686 [1853-1877]	O14686 1xPhospho [T1865(100)]	0	2619.16	5.12823e+06		High	High	3.535e-05	9.685e-06	3.07	92.18
FALSE	High	[K].ASPVTTSPTAATTQNPVLSK.[L]	1xPhospho [T/S]	6.56527e-05	3.73465e-05	1	1	2	Q96JN0	Q96JN0 [36-55]		0	2051.01	2.09825e+06		High	High	3.535e-05	3.458e-05	2.99	81.14
FALSE	High	[K].ASPYVGLVLDETR.[D]	2xPhospho [T12(100); S/Y]	0.21526	0.00696969	1	1	1	A0A1B0GUU1	A0A1B0GUU1 [198-210]	A0A1B0GUU1 2xPhospho [T209(100); S/Y]	0	1579.68	275892		High	High	0.004062	0.1063	2.17	30.89
FALSE	High	[K].ASQEPSPKPGTEVIPAAPR.[K]	1xPhospho [S6(100)]	2.43705e-07	3.73465e-05	1	1	1	Q96CP2	Q96CP2 [16-34]	Q96CP2 1xPhospho [S21(100)]	0	2011.98	2.75915e+06		High	High	3.535e-05	1.554e-07	3.64	72.08
FALSE	High	[K].ASQGSDLEQNEASR.[K]	1xPhospho [S5(100)]	0.000317859	3.73465e-05	1	1	1	Q96T21	Q96T21 [366-379]	Q96T21 1xPhospho [S370(100)]	0	1571.63	247265		High	High	3.535e-05	0.0001583	1.77	32.77
FALSE	High	[K].ASQSRPNSSALETLGGEK.[L]	1xPhospho [S8(99.6)]	5.7661e-08	3.73465e-05	1	1	5	O94804	O94804 [447-464]	O94804 1xPhospho [S454(99.6)]	0	1911.88	1.26625e+06		High	High	3.535e-05	3.861e-08	3.86	64.29
FALSE	High	[K].ASQSRPNSSALETLGGEK.[L]	2xPhospho [S4(100); S8(100)]	4.75328e-05	3.73465e-05	1	1	1	O94804	O94804 [447-464]	O94804 2xPhospho [S450(100); S454(100)]	0	1991.85	654138		High	High	3.535e-05	2.531e-05	3.69	71.58
FALSE	High	[K].ASSFSGISVLTR.[G]	1xPhospho [S3(100)]	0.000297899	3.73465e-05	1	1	1	Q15032	Q15032 [379-390]	Q15032 1xPhospho [S381(100)]	0	1304.62	2.16736e+06		High	High	3.535e-05	0.0001484	3.26	104.07
FALSE	High	[K].ASSGDQGSPPCFLR.[F]	1xCarbamidomethyl [C11]; 1xPhospho [S8(100)]	0.000225145	3.73465e-05	1	1	1	O75147	O75147 [3-16]	O75147 1xPhospho [S10(100)]	0	1558.64	816018		High	High	3.535e-05	0.0001136	2.73	81.69
FALSE	High	[K].ASSLPGSLQR.[S]	1xPhospho [S3(100)]	0.0041492	0.000390281	1	1	3	O75122	O75122 [358-367]	O75122 1xPhospho [S360(100)]	0	1095.52	3.19954e+06		High	High	0.0002364	0.001886	1.38	58.13
FALSE	High	[K].ASSPELPVSVENIK.[Q]	1xPhospho [S]	3.37186e-05	3.73465e-05	1	1	1	Q969R5	Q969R5 [687-700]		0	1549.75	1.05179e+06		High	High	3.535e-05	1.817e-05	3.19	100.51
FALSE	High	[K].ASSPSDIISSK.[D]	1xPhospho [S3(99.2)]	0.00292021	0.000294749	1	1	1	Q9ULD9	Q9ULD9 [962-972]	Q9ULD9 1xPhospho [S964(99.2)]	0	1171.52	1036513		High	High	0.0001823	0.001343	1.39	57.53
FALSE	High	[K].ASSPSPLTIGTPESQR.[K]	1xPhospho [T11(100)]	2.95686e-05	3.73465e-05	1	1	4	Q9NPI6	Q9NPI6 [521-536]	Q9NPI6 1xPhospho [T531(100)]	0	1707.79	5.16885e+06		High	High	3.535e-05	1.602e-05	3.91	76.24
FALSE	High	[K].ASSRLENLGIPEEELLR.[Q]	1xPhospho [S]	0.00215662	0.000294749	1	1	1	Q01658	Q01658 [104-120]		1	2006	214779		High	High	0.0001823	0.001002	1.48	112.4
FALSE	High	[K].ASSVGVLSPQKK.[S]	1xPhospho [S8(100)]	0.000208845	3.73465e-05	1	1	1	Q9UGU5	Q9UGU5 [490-501]	Q9UGU5 1xPhospho [S497(100)]	1	1280.66	669382		High	High	3.535e-05	0.0001055	2.66	43.17
FALSE	High	[K].ASTSDYQVISDRQTPKK.[D]	1xPhospho [T14(99.5)]	0.000329147	3.73465e-05	1	1	1	Q8NFH5	Q8NFH5 [295-311]	Q8NFH5 1xPhospho [T308(99.5)]	2	2003.94	374303		High	High	3.535e-05	0.0001637	3.59	46.3
FALSE	High	[K].ASTTSLSGSDSETEGK.[Q]	1xPhospho [S9(99.5)]	5.06598e-06	3.73465e-05	1	1	1	Q8N1G2	Q8N1G2 [45-60]	Q8N1G2 1xPhospho [S53(99.5)]	0	1636.66	322278		High	High	3.535e-05	2.915e-06	3.07	34.03
FALSE	High	[K].ASTTSLSGSDSETEGK.[Q]	2xPhospho [S7(100); S9(99.4)]	0.0404885	0.00194673	1	1	1	Q8N1G2	Q8N1G2 [45-60]	Q8N1G2 2xPhospho [S51(100); S53(99.4)]	0	1716.62	259909		High	High	0.001148	0.01777	2.19	34.56
FALSE	High	[K].ASVPAALASPSAR.[V]	1xPhospho [S9(100)]	0.00173369	0.000200179	1	1	1	P35711	P35711 [431-443]	P35711 1xPhospho [S439(100)]	0	1277.62	515505		High	High	0.0001295	0.0008126	2.69	67.59
FALSE	High	[K].ASVSGPNSPSESR.[R]	1xPhospho [S8(99.7)]	0.00719428	0.000626402	1	1	1	Q9UJV3	Q9UJV3 [109-121]	Q9UJV3 1xPhospho [S116(99.7)]	0	1354.56	115280		High	High	0.0003694	0.003225	1.83	26.45
FALSE	High	[K].ASVSGPNSPSESRR.[E]	1xPhospho [S8(100)]	0.115242	0.00408249	1	1	1	Q9UJV3	Q9UJV3 [109-122]	Q9UJV3 1xPhospho [S116(100)]	1	1510.66	68751.2		High	High	0.002339	0.05324	1.44	23.31
FALSE	High	[K].ASVSGPNSPSETR.[R]	1xPhospho [S8(99.5)]	3.06329e-05	3.73465e-05	1	1	1	O15344	O15344 [89-101]	O15344 1xPhospho [S96(99.5)]	0	1368.58	2.23781e+06		High	High	3.535e-05	1.652e-05	3.1	29.14
FALSE	High	[K].ASVSGPNSPSETR.[R]	2xPhospho [S4(100); T12(100)]	0.021036	0.00128692	1	1	1	O15344	O15344 [89-101]	O15344 2xPhospho [S92(100); T100(100)]	0	1448.55	190321		High	High	0.0007417	0.009212	2.07	30.27
FALSE	High	[K].ASVSGPNSPSETRR.[E]	1xPhospho [S8(100)]	0.00139906	0.000200179	1	1	2	O15344	O15344 [89-102]	O15344 1xPhospho [S96(100)]	1	1524.68	3.52717e+06		High	High	0.0001295	0.0006622	2.17	25.72
FALSE	High	[K].ASVSGPNSPSETRR.[E]	2xPhospho [S4(100); S8(100)]	0.00502012	0.000440119	1	1	1	O15344	O15344 [89-102]	O15344 2xPhospho [S92(100); S96(100)]	1	1604.65	1684520		High	High	0.000265	0.002269	3.12	27.94
FALSE	High	[K].ASVSQTSPQSASSPR.[M]	1xPhospho [S7(100)]	5.35574e-06	3.73465e-05	1	1	2	Q8TDY2	Q8TDY2 [641-655]	Q8TDY2 1xPhospho [S647(100)]	0	1569.69	793336		High	High	3.535e-05	3.08e-06	3.06	30.45
FALSE	High	[K].ASVVDPSTESSPAPQEGSEQPASPASPLSSR.[Q]	1xPhospho [S26(100)]	3.13343e-13	3.73465e-05	1	1	2	Q66K14	Q66K14 [410-440]	Q66K14 1xPhospho [S435(100)]	0	3132.4	2.09444e+07		High	High	3.535e-05	3.192e-13	6.5	81.18
FALSE	High	[K].ASVVDPSTESSPAPQEGSEQPASPASPLSSR.[Q]	1xDeamidated [Q20]; 1xPhospho [S26(100)]	2.39852e-10	3.73465e-05	1	1	1	Q66K14	Q66K14 [410-440]	Q66K14 1xPhospho [S435(100)]	0	3133.38		No Quan Values	High	High	3.535e-05	1.945e-10	5.49
FALSE	High	[K].ASVVDPSTESSPAPQEGSEQPASPASPLSSR.[Q]	2xPhospho [S23(100); S26(100)]	1.89932e-06	3.73465e-05	1	1	1	Q66K14	Q66K14 [410-440]	Q66K14 2xPhospho [S432(100); S435(100)]	0	3212.37	1.61998e+06		High	High	3.535e-05	1.127e-06	3.45	81.46
FALSE	High	[K].ASVVDPSTESSPAPQEGSEQPASPASPLSSR.[Q]	1xDeamidated [Q20]; 2xPhospho [S23(100); S26(100)]	1.3972e-07	3.73465e-05	1	1	1	Q66K14	Q66K14 [410-440]	Q66K14 2xPhospho [S432(100); S435(100)]	0	3213.35		No Quan Values	High	High	3.535e-05	9.083e-08	4.13
FALSE	High	[K].ASYHFSPEELDENTSPLLGDAR.[F]	1xPhospho [S15(99.6)]	3.05526e-06	3.73465e-05	1	1	2	O75410	O75410 [262-283]	O75410 1xPhospho [S276(99.6)]	0	2528.1	435830		High	High	3.535e-05	1.788e-06	3.29	107.05
FALSE	High	[K].ATASGIMGSPKPAIK.[S]	1xPhospho [S9(100)]	6.02569e-05	3.73465e-05	1	1	1	Q7L590	Q7L590 [540-554]	Q7L590 1xPhospho [S548(100)]	0	1508.75	379610		High	High	3.535e-05	3.181e-05	2.51	65.43
FALSE	High	[K].ATCDSDFAVETLELETQGEEVK.[E]	1xCarbamidomethyl [C3]; 1xPhospho [T/S]	0.000314705	3.73465e-05	1	1	1	Q14966	Q14966 [1154-1175]		0	2551.08	384929		High	High	3.535e-05	0.0001568	2	119.51
FALSE	High	[K].ATDGDLAQEPGPGLTFEDSGNPKSPDK.[A]	1xPhospho [S24(100)]	1.73662e-07	3.73465e-05	1	1	1	O15417	O15417 [2520-2546]	O15417 1xPhospho [S2543(100)]	1	2823.24	2.36034e+06		High	High	3.535e-05	1.123e-07	5.46	89.72
FALSE	High	[K].ATDSDLSSPR.[H]	1xPhospho [S8(99.7)]	0.000314705	3.73465e-05	1	1	1	Q9BRD0	Q9BRD0 [351-360]	Q9BRD0 1xPhospho [S358(99.7)]	0	1128.46	268916		High	High	3.535e-05	0.0001566	2.58	27.85
FALSE	High	[K].ATEDGEEDEVSAGEK.[E]	1xPhospho [S11(100)]	8.21547e-08	3.73465e-05	1	1	2	Q9BXW9	Q9BXW9 [1425-1439]	Q9BXW9 1xPhospho [S1435(100)]	0	1645.61	1.19751e+07		High	High	3.535e-05	5.439e-08	4	32.55
FALSE	High	[K].ATEETGQAQSGQANCQGLSPVSVASK.[N]	1xCarbamidomethyl [C15]; 1xPhospho [S19(99.7)]	4.92559e-11	3.73465e-05	1	1	1	Q9UHF7	Q9UHF7 [160-185]	Q9UHF7 1xPhospho [S178(99.7)]	0	2685.18	1.36809e+06		High	High	3.535e-05	4.21e-11	5.85	67.32
FALSE	High	[K].ATEPPSPDAGELSLASR.[L]	1xPhospho [T2(100)]	5.14341e-06	3.73465e-05	1	1	3	Q8IYB8	Q8IYB8 [720-736]	Q8IYB8 1xPhospho [T721(100)]	0	1777.8	424757		High	High	3.535e-05	2.959e-06	2.35	84.53
FALSE	High	[K].ATGEEEGMDIQK.[S]	1xPhospho [T2(100)]	0.000199631	3.73465e-05	1	1	1	Q96GA3	Q96GA3 [170-181]	Q96GA3 1xPhospho [T171(100)]	0	1387.54	767124		High	High	3.535e-05	0.0001012	2.97	47.3
FALSE	High	[K].ATGEEEGMDIQKSENEDDSEWEDVDDEK.[G]	1xPhospho [S13(100)]	5.7661e-08	3.73465e-05	1	1	1	Q96GA3	Q96GA3 [170-197]	Q96GA3 1xPhospho [S182(100)]	1	3309.24	609120		High	High	3.535e-05	3.876e-08	4.93	83.13
FALSE	High	[K].ATGGLCLLGAYADSDDDDNDVSEK.[L]	1xCarbamidomethyl [C6]; 1xPhospho [S14(100)]	4.75793e-08	3.73465e-05	1	1	3	Q8N3X1	Q8N3X1 [103-126]	Q8N3X1 1xPhospho [S116(100)]	0	2581.03	4.89756e+06		High	High	3.535e-05	3.213e-08	4.76	108.26
FALSE	High	[K].ATGPPSQNSNIGTGRGSEGDCSPEDK.[N]	1xCarbamidomethyl [C21]; 2xPhospho [S/T]	0.0236654	0.00128692	1	1	1	Q9UKJ3	Q9UKJ3 [1060-1085]		1	2778.07	2.84106e+06		High	High	0.0007598	0.01038	1.87	43.41
FALSE	High	[K].ATISDEEIER.[Q]	1xPhospho [S4(100)]	0.00441398	0.000390281	1	1	2	Q9UQN3	Q9UQN3 [196-205]	Q9UQN3 1xPhospho [S199(100)]	0	1242.52	85645496		High	High	0.0002364	0.002008	2.79	55.62
FALSE	High	[K].ATLPSPDKLPGFK.[M]	1xPhospho [S5(100)]	1.88592e-05	3.73465e-05	1	1	2	P22314	P22314 [831-843]	P22314 1xPhospho [S835(100)]	1	1450.73	3.66743e+06		High	High	3.535e-05	1.036e-05	3.3	98.78
FALSE	High	[K].ATLTASPLGAS.[-]	1xPhospho [T/S]	0.111853	0.00382243	1	1	1	Q13111	Q13111 [946-956]		0	1068.5	3.23869e+06		High	High	0.002219	0.05144	2.6	77.98
FALSE	High	[K].ATNESEDEIPQLVPIGK.[K]	1xPhospho [T2(99.7)]	0.000548559	3.73465e-05	1	1	2	O76021	O76021 [357-373]	O76021 1xPhospho [T358(99.7)]	0	1919.9	52773372		High	High	3.535e-05	0.0002684	2.47	112.19
FALSE	High	[K].ATNESEDEIPQLVPIGK.[K]	1xDeamidated [Q/N]; 1xPhospho [T/S]	0.00022402	3.73465e-05	1	1	5	O76021	O76021 [357-373]		0	1920.88	4.45925e+06		High	High	3.535e-05	0.0001133	3.18	114.83
FALSE	High	[K].ATPELGSSENSASSPPR.[F]	1xPhospho [S14(100)]	3.18962e-05	3.73465e-05	1	1	1	Q9BX63	Q9BX63 [1019-1035]	Q9BX63 1xPhospho [S1032(100)]	0	1766.76	805318		High	High	3.535e-05	1.725e-05	3.93	52.41
FALSE	High	[K].ATSDTLESPPK.[I]	1xPhospho [S8(100)]	6.33749e-05	3.73465e-05	1	1	3	O94782	O94782 [306-316]	O94782 1xPhospho [S313(100)]	0	1225.53	3.4827e+06		High	High	3.535e-05	3.341e-05	3.72	45.42
FALSE	High	[K].ATSEEDVSIK.[S]	1xPhospho [S3(100)]	0.00331902	0.000294749	1	1	2	Q5UIP0	Q5UIP0 [1606-1615]	Q5UIP0 1xPhospho [S1608(100)]	0	1158.49	339887		High	High	0.0001823	0.001524	1.87	43.85
FALSE	High	[K].ATSEEDVSIKSPICEK.[Q]	1xCarbamidomethyl [C14]; 1xPhospho [S11(100)]	1.25008e-07	3.73465e-05	1	1	2	Q5UIP0	Q5UIP0 [1606-1621]	Q5UIP0 1xPhospho [S1616(100)]	1	1872.83	5167208		High	High	3.535e-05	8.147e-08	4.37	62.35
FALSE	High	[K].ATSSHFSASEESMDFLDK.[S]	1xPhospho [S7(100)]	2.9986e-07	3.73465e-05	1	1	2	Q9ULU4	Q9ULU4 [454-471]	Q9ULU4 1xPhospho [S460(100)]	0	2068.82	1.24494e+06		High	High	3.535e-05	1.903e-07	4.14	98.02
FALSE	High	[K].ATSSHFSASEESMDFLDK.[S]	2xPhospho [S9(99.2); S/T]	0.00231542	0.000294749	1	1	2	Q9ULU4	Q9ULU4 [454-471]	Q9ULU4 2xPhospho [S462(99.2); S/T]	0	2148.79	152297		High	High	0.0001823	0.001078	1.84	102.34
FALSE	High	[K].ATTPASTANSDVATIPTDTPLK.[E]	1xPhospho [T3(99.5)]	1.31966e-06	3.73465e-05	1	1	1	O60271	O60271 [274-295]	O60271 1xPhospho [T276(99.5)]	0	2252.07	4.48196e+06		High	High	3.535e-05	7.933e-07	4.45	95.51
FALSE	High	[K].ATVPVAAATAAEGEGSPPAVAAVAGPPAAAEVGGGVGGSSR.[A]	1xPhospho [T2(98.3)]	0.00063267	3.73465e-05	1	1	1	O75179	O75179 [4-44]	O75179 1xPhospho [T5(98.3)]	0	3564.73	530338		High	High	3.535e-05	0.0003075	2.95	110.04
FALSE	High	[K].ATVTPSPVK.[G]	1xPhospho [S6(100)]	0.00034596	3.73465e-05	1	1	6	Q9H1E3	Q9H1E3 [176-184]	Q9H1E3 1xPhospho [S181(100)]	0	979.486	2.26747e+08		High	High	3.535e-05	0.000172	3.02	41.12
FALSE	High	[K].ATVTPSPVK.[G]	2xPhospho [T4(100); S6(100)]	0.00844435	0.00067317	1	1	2	Q9H1E3	Q9H1E3 [176-184]	Q9H1E3 2xPhospho [T179(100); S181(100)]	0	1059.45	15859658		High	High	0.0003957	0.00376	2.26	40.93
FALSE	High	[K].AVAEEDNGSIGEETDSSPGR.[K]	1xDeamidated [N7]; 1xPhospho [S/T]	0.00375503	0.000343865	1	1	1	Q13586	Q13586 [652-671]		0	2100.82	232154		High	High	0.0002105	0.001715	2.24	49.69
FALSE	High	[K].AVAEEDNGSIGEETDSSPGRK.[K]	1xDeamidated [N7]; 1xPhospho [S17(99.6)]	4.55923e-10	3.73465e-05	1	1	4	Q13586	Q13586 [652-672]	Q13586 1xPhospho [S668(99.6)]	1	2228.92	1.8509e+06		High	High	3.535e-05	3.618e-10	4.96	43.06
FALSE	High	[K].AVAGVMITASHNR.[K]	1xPhospho [S10(100)]	4.33096e-06	3.73465e-05	1	1	1	Q6PCE3	Q6PCE3 [166-178]	Q6PCE3 1xPhospho [S175(100)]	0	1406.66	1266403		High	High	3.535e-05	2.504e-06	3.62	59.78
FALSE	High	[K].AVASPEATVSQTDENK.[A]	1xPhospho [S4(100)]	0.000311581	3.73465e-05	2	2	1	Q9Y4E1; Q641Q2	Q9Y4E1 [495-510]; Q641Q2 [495-510]	Q9Y4E1 1xPhospho [S498(100)]; Q641Q2 1xPhospho [S498(100)]	0	1726.75	731307	Shared	High	High	3.535e-05	0.0001555	2.68	51.6
FALSE	High	[K].AVCSTYLQSR.[Y]	1xCarbamidomethyl [C3]; 1xPhospho [Y6(100)]	0.00565711	0.000487846	1	2	1	Q9H2X6	Q9H2X6 [356-365]	Q9H2X6 1xPhospho [Y361(100)]	0	1264.54	1.12223e+06		High	High	0.0002917	0.002551	1.68	42.84
FALSE	High	[K].AVDKPPSPSPIEMK.[K]	1xOxidation [M13]; 1xPhospho [S7(99.3)]	0.110525	0.00382243	1	1	1	Q9H165	Q9H165 [80-93]	Q9H165 1xPhospho [S86(99.3)]	0	1591.74	283276		High	High	0.002219	0.05088	1.38	53.45
FALSE	High	[K].AVDSSSEEIEVEVPVVDR.[R]	1xPhospho [S]	0.000711589	3.73465e-05	1	1	1	Q9Y6X4	Q9Y6X4 [632-649]		0	2038.92	137913		High	High	3.535e-05	0.0003446	2.22	106.85
FALSE	High	[K].AVDSSSEEIEVEVPVVDRR.[N]	2xPhospho [S5(98.3); S6(98.3)]	0.186785	0.0062665	1	1	1	Q9Y6X4	Q9Y6X4 [632-650]	Q9Y6X4 2xPhospho [S636(98.3); S637(98.3)]	1	2274.99		No Quan Values	High	High	0.003654	0.09075	2.05
FALSE	High	[K].AVDTEEDSPEEEMEDSQDEQHK.[V]	1xPhospho [S8(100)]	4.75793e-08	3.73465e-05	1	1	1	Q8IYY4	Q8IYY4 [419-440]	Q8IYY4 1xPhospho [S426(100)]	0	2656.97	387405		High	High	3.535e-05	3.207e-08	3.73	54.76
FALSE	High	[K].AVEFSSGAKSPSK.[S]	1xPhospho [S10(99.5)]	0.000204699	3.73465e-05	1	1	1	P25054	P25054 [1351-1363]	P25054 1xPhospho [S1360(99.5)]	1	1374.63	759534		High	High	3.535e-05	0.0001036	2.74	36.35
FALSE	High	[K].AVEQEDELSDVSQGGSK.[A]	1xPhospho [S9(100)]	0.000776914	0.000148698	1	1	2	O60271	O60271 [257-273]	O60271 1xPhospho [S265(100)]	0	1857.77	609762		High	High	9.989e-05	0.0003757	3.31	57.03
FALSE	High	[K].AVEQEDELSDVSQGGSK.[A]	2xPhospho [S9(100); S]	0.0367797	0.00186109	1	1	1	O60271	O60271 [257-273]	O60271 2xPhospho [S265(100); S]	0	1937.74	164191		High	High	0.001102	0.01613	2.16	52.23
FALSE	High	[K].AVGMPSPVSPK.[L]	1xPhospho [S9(100)]	0.00285184	0.000294749	1	1	3	Q9UHB7	Q9UHB7 [1050-1060]	Q9UHB7 1xPhospho [S1058(100)]	0	1149.54	5.34983e+06		High	High	0.0001823	0.001319	2.08	71.1
FALSE	High	[K].AVGMPSPVSPK.[L]	1xOxidation [M4]; 1xPhospho [S9(100)]	0.00908702	0.000717569	1	1	1	Q9UHB7	Q9UHB7 [1050-1060]	Q9UHB7 1xPhospho [S1058(100)]	0	1165.53	433481		High	High	0.0004201	0.004053	2.03	44.4
FALSE	High	[K].AVGMPSPVSPK.[L]	2xPhospho [S6(100); S9(100)]	0.147038	0.00496614	1	1	1	Q9UHB7	Q9UHB7 [1050-1060]	Q9UHB7 2xPhospho [S1055(100); S1058(100)]	0	1229.5	879627		High	High	0.00287	0.06937	1.7	70.97
FALSE	High	[K].AVGNGAAEISLKSPR.[E]	1xDeamidated [N4]; 1xPhospho [S13(100)]	0.0433498	0.00216736	1	1	1	Q5T481	Q5T481 [968-982]	Q5T481 1xPhospho [S980(100)]	1	1550.76	181958		High	High	0.00127	0.01904	1.98	67.35
FALSE	High	[K].AVGSLAPGELAR.[G]	1xPhospho [S4(100)]	0.105998	0.00374078	1	1	2	Q96JG9	Q96JG9 [3674-3685]	Q96JG9 1xPhospho [S3677(100)]	0	1220.6	621698		High	High	0.00215	0.04864	1.41	54.57
FALSE	High	[K].AVGTPGGGGGGAVPGISAMSR.[G]	1xPhospho [T4(100)]	0.0036669	0.000343865	1	1	2	P48634	P48634 [1350-1370]	P48634 1xPhospho [T1353(100)]	0	1835.85		No Quan Values	High	High	0.0002105	0.001674	1.94
FALSE	High	[K].AVIVSSPK.[A]	1xPhospho [S6(100)]	0.00144662	0.000200179	1	1	2	Q14966	Q14966 [1396-1403]	Q14966 1xPhospho [S1401(100)]	0	880.454	3.31269e+06		High	High	0.0001295	0.0006827	2.29	43.04
FALSE	High	[K].AVLIASTRSPISFLSK.[L]	1xPhospho [S/T]	0.00808212	0.00067317	1	1	1	Q7RTP6	Q7RTP6 [641-656]		1	1769.96	139264		High	High	0.0003957	0.003605	2.2	113.89
FALSE	High	[K].AVLPVTCHRDSFSR.[M]	1xCarbamidomethyl [C7]; 1xPhospho [S11(99.2)]	0.0599347	0.00254838	1	1	2	Q96N67	Q96N67 [2119-2132]	Q96N67 1xPhospho [S2129(99.2)]	1	1724.79	1.26447e+06		High	High	0.001477	0.02663	1.88	62.94
FALSE	High	[K].AVLWQDSFSPHLK.[H]	1xPhospho [S9(99.4)]	0.132951	0.00454156	1	1	1	Q14671	Q14671 [11-23]	Q14671 1xPhospho [S19(99.4)]	0	1607.76	195623		High	High	0.002638	0.06208	1.26	108.09
FALSE	High	[K].AVPALGKSPPHHSGFQQYQQADASK.[Q]	1xPhospho [S8(100)]	1.08657e-08	3.73465e-05	1	1	3	Q92540	Q92540 [774-798]	Q92540 1xPhospho [S781(100)]	1	2729.28	1.06854e+07		High	High	3.535e-05	7.73e-09	4.65	62.62
FALSE	High	[K].AVPALGKSPPHHSGFQQYQQADASK.[Q]	1xDeamidated [Q17]; 1xPhospho [S8(100)]	0.0225481	0.00128692	1	1	1	Q92540	Q92540 [774-798]	Q92540 1xPhospho [S781(100)]	1	2730.27		No Quan Values	High	High	0.0007598	0.009867	2.64
FALSE	High	[K].AVPIAVADEGESESEDDDLKPR.[G]	2xPhospho [S12(100); S14(100)]	0.123791	0.00429265	1	1	1	Q9Y2K6	Q9Y2K6 [121-142]	Q9Y2K6 2xPhospho [S132(100); S134(100)]	0	2502.03	2.50159e+06		High	High	0.002477	0.05732	1.76	90.66
FALSE	High	[K].AVPMAPAPASPGSSNDSSAR.[S]	1xPhospho [S10(100)]	1.81092e-08	3.73465e-05	1	1	2	Q66K74	Q66K74 [750-769]	Q66K74 1xPhospho [S759(100)]	0	1949.84	4.09682e+06		High	High	3.535e-05	1.267e-08	4.86	62.84
FALSE	High	[K].AVPPGNDPVSPAMVR.[S]	1xPhospho [S10(100)]	0.00254542	0.000294749	1	1	1	O94966	O94966 [235-249]	O94966 1xPhospho [S244(100)]	0	1586.74	382573		High	High	0.0001823	0.00118	2.36	80.71
FALSE	High	[K].AVPPVSPELR.[K]	1xPhospho [S6(100)]	0.00492524	0.000440119	1	1	8	Q96JM3	Q96JM3 [411-420]	Q96JM3 1xPhospho [S416(100)]	0	1144.58	4.65258e+06		High	High	0.0002364	0.002229	1.66	76.95
FALSE	High	[K].AVPVESPVQK.[V]	1xPhospho [S6(100)]	0.0161859	0.00111879	1	1	1	Q8TB61	Q8TB61 [422-431]	Q8TB61 1xPhospho [S427(100)]	0	1133.56	573828		High	High	0.0006691	0.007119	1.7	46.49
FALSE	High	[K].AVPVESPVQKV.[-]	1xPhospho [S6(100)]	0.00844435	0.00067317	1	1	2	Q8TB61	Q8TB61 [422-432]	Q8TB61 1xPhospho [S427(100)]	1	1232.63	971622		High	High	0.0003957	0.003773	2.28	69.08
FALSE	High	[K].AVQGGGATPVVGAVQGPVPGMPPMTQAPR.[I]	1xPhospho [T8(100)]	2.7915e-10	3.73465e-05	1	1	1	P09012	P09012 [124-152]	P09012 1xPhospho [T131(100)]	0	2807.37		No Quan Values	High	High	3.535e-05	2.246e-10	3.96
FALSE	High	[K].AVQQHQHGYDSDEEVDSELGTWEHQLR.[R]	1xPhospho [S11(100)]	4.31596e-16	3.73465e-05	1	1	1	Q8IWZ8	Q8IWZ8 [475-501]	Q8IWZ8 1xPhospho [S485(100)]	0	3273.39	37197148		High	High	3.535e-05	2.907e-16	7.2	97.3
FALSE	High	[K].AVQQHQHGYDSDEEVDSELGTWEHQLR.[R]	1xDeamidated [Q25]; 1xPhospho [S17(98.9)]	1.62373e-06	3.73465e-05	1	1	1	Q8IWZ8	Q8IWZ8 [475-501]	Q8IWZ8 1xPhospho [S491(98.9)]	0	3274.37		No Quan Values	High	High	3.535e-05	9.709e-07	2.82
FALSE	High	[K].AVSETPAVPPVSEDEDDDDDDATPPPVIAPRPEHTK.[S]	1xPhospho [T5(98.6)]	2.33863e-10	3.73465e-05	1	1	5	Q13153	Q13153 [163-198]	Q13153 1xPhospho [T167(98.6)]	0	3888.73	33196823		High	High	3.535e-05	1.898e-10	3.09	92.34
FALSE	High	[K].AVSFHLVHR.[S]	1xPhospho [S3(100)]	0.000860426	0.000148698	1	1	1	Q96GA3	Q96GA3 [15-23]	Q96GA3 1xPhospho [S17(100)]	0	1145.56	727256		High	High	9.989e-05	0.0004145	2.3	70.08
FALSE	High	[K].AVSGYQSHDDSSDNSECSFPFK.[Y]	1xCarbamidomethyl [C17]; 1xPhospho [S11(99)]	7.08124e-05	3.73465e-05	1	1	1	Q9UBW7	Q9UBW7 [1050-1071]	Q9UBW7 1xPhospho [S1060(99)]	0	2543.97	1.11635e+06		High	High	3.535e-05	3.721e-05	2.64	85
FALSE	High	[K].AVSGYQSHDDSSDNSECSFPFK.[Y]	1xCarbamidomethyl [C17]; 1xDeamidated [Q6]; 1xPhospho [S7(99.5)]	4.33096e-06	3.73465e-05	1	1	1	Q9UBW7	Q9UBW7 [1050-1071]	Q9UBW7 1xPhospho [S1056(99.5)]	0	2544.95		No Quan Values	High	High	3.535e-05	2.504e-06	3.84
FALSE	High	[K].AVSPPHLDGPPSPR.[S]	1xPhospho [S12(100)]	9.48321e-06	3.73465e-05	1	1	4	P29590	P29590 [516-529]	P29590 1xPhospho [S527(100)]	0	1506.71	9927285		High	High	3.535e-05	5.34e-06	3.63	67.93
FALSE	High	[K].AVSPPHLDGPPSPR.[S]	2xPhospho [S3(100); S12(100)]	2.38469e-06	3.73465e-05	1	1	5	P29590	P29590 [516-529]	P29590 2xPhospho [S518(100); S527(100)]	0	1586.68	2.70605e+06		High	High	3.535e-05	1.407e-06	4.21	77.5
FALSE	High	[K].AVSPPHLDGPPSPRSPVIGSEVFLPNSNHVASGAGEAEER.[V]	2xPhospho [S12(100); S15(100)]	1.30729e-10	3.73465e-05	1	1	2	P29590	P29590 [516-555]	P29590 2xPhospho [S527(100); S530(100)]	1	4220.94	2426061		High	High	3.535e-05	1.08e-10	4.42	107.8
FALSE	High	[K].AVSPPHLDGPPSPRSPVIGSEVFLPNSNHVASGAGEAEER.[V]	3xPhospho [S3(100); S12(100); S15(100)]	3.80321e-07	3.73465e-05	1	1	2	P29590	P29590 [516-555]	P29590 3xPhospho [S518(100); S527(100); S530(100)]	1	4300.91	818065		High	High	3.535e-05	2.396e-07	4.63	113.52
FALSE	High	[K].AVSPVRPSGR.[K]	1xPhospho [S3(100)]	0.0480615	0.00229739	1	1	1	P47928	P47928 [3-12]	P47928 1xPhospho [S5(100)]	0	1105.55	210685		High	High	0.001341	0.02113	1.64	28.24
FALSE	High	[K].AVTFSPDLGPVPHEGLGEYNR.[A]	1xPhospho [S5(100)]	3.05526e-06	3.73465e-05	1	1	1	Q9P1Y5	Q9P1Y5 [681-701]	Q9P1Y5 1xPhospho [S685(100)]	0	2335.08	483395		High	High	3.535e-05	1.792e-06	2.94	108.08
FALSE	High	[K].AVTFSPDLGPVPHEGLGEYNR.[A]	1xDeamidated [N20]; 1xPhospho [S5(100)]	0.0107461	0.000907691	1	1	1	Q9P1Y5	Q9P1Y5 [681-701]	Q9P1Y5 1xPhospho [S685(100)]	0	2336.06		No Quan Values	High	High	0.0005275	0.004771	2.66
FALSE	High	[K].AVTGQTTQVSPPVIAGR.[V]	1xPhospho [S10(100)]	0.00243922	0.000294749	1	1	1	Q6MZP7	Q6MZP7 [255-271]	Q6MZP7 1xPhospho [S264(100)]	0	1761.89	192574		High	High	0.0001823	0.001133	2.19	79.97
FALSE	High	[K].AVTIANSPSKPSEK.[D]	1xPhospho [S/T]	4.70327e-07	3.73465e-05	1	1	3	Q8NEF9	Q8NEF9 [197-210]		0	1508.74	9633648		High	High	3.535e-05	2.942e-07	4.36	36.71
FALSE	High	[K].AVTIANSPSKPSEK.[D]	1xDeamidated [N6]; 1xPhospho [S7(99.3)]	0.000114864	3.73465e-05	1	1	1	Q8NEF9	Q8NEF9 [197-210]	Q8NEF9 1xPhospho [S203(99.3)]	0	1509.72	218564		High	High	3.535e-05	5.929e-05	2.78	40.4
FALSE	High	[K].AVTSGLPGDTALLLPPSPRPSPR.[V]	1xPhospho [S17(100)]	2.69646e-07	3.73465e-05	1	1	1	Q6W2J9	Q6W2J9 [320-342]	Q6W2J9 1xPhospho [S336(100)]	0	2379.24	736224		High	High	3.535e-05	1.715e-07	4.07	111.4
FALSE	High	[K].AVVSPPK.[F]	1xPhospho [S4(100)]	0.00607866	0.000585746	3	7	4	P0DJD0; P49792; Q99666	P0DJD0 [1516-1522]; P49792 [2507-2513]; Q99666 [1531-1537]	P0DJD0 1xPhospho [S1519(100)]; P49792 1xPhospho [S2510(100)]; Q99666 1xPhospho [S1534(100)]	0	777.391	932234	Shared	High	High	0.0003477	0.002741	1.71	45.35
FALSE	High	[K].AVVSPPKFVFGSESVK.[RS]	1xPhospho [S4(100)]	0.106633	0.00378331	2	5	1	P0DJD0; P49792	P0DJD0 [1516-1531]; P49792 [2507-2522]	P0DJD0 1xPhospho [S1519(100)]; P49792 1xPhospho [S2510(100)]	1	1757.89	182829	Shared	High	High	0.002174	0.04884	1.15	109.35
FALSE	High	[K].AWENSPNVR.[E]	1xPhospho [S5(100)]	0.0521104	0.00242089	1	1	1	Q9Y520	Q9Y520 [2256-2264]	Q9Y520 1xPhospho [S2260(100)]	0	1152.48	530224		High	High	0.001408	0.02295	1.24	48.07
FALSE	High	[K].AYSFCGTVEYMAPEVVNR.[RQ]	1xCarbamidomethyl [C5]; 1xPhospho [S3(99.5)]	0.00216686	0.000294749	1	3	2	P51812	P51812 [225-242]	P51812 1xPhospho [S227(99.5)]	0	2172.91	3.63716e+06		High	High	0.0001823	0.001008	2.99	120.54
FALSE	High	[K].AYSFDR.[N]	1xPhospho [S3(100)]	0.100448	0.00365383	1	1	2	Q58EX7	Q58EX7 [675-680]	Q58EX7 1xPhospho [S677(100)]	0	838.313	387448		High	High	0.002103	0.0458	1.25	49.72
FALSE	High	[K].AYSSPSTTPEAR.[R]	1xPhospho [S4(100)]	0.00582199	0.000585746	1	1	2	Q9UPU9	Q9UPU9 [417-428]	Q9UPU9 1xPhospho [S420(100)]	0	1346.56	1.50895e+06		High	High	0.0003477	0.002622	2.12	35.13
FALSE	High	[K].CAAPRPPSSSPEQR.[T]	1xCarbamidomethyl [C1]; 1xPhospho [S]	0.00043266	3.73465e-05	1	1	2	Q5H9R7	Q5H9R7 [844-857]		0	1619.7	1.90644e+06		High	High	3.535e-05	0.0002132	2.83	33.88
FALSE	High	[K].CDILVQEELLASPKK.[L]	1xCarbamidomethyl [C1]; 1xPhospho [S12(100)]	8.51153e-08	3.73465e-05	1	1	1	Q96JM3	Q96JM3 [592-606]	Q96JM3 1xPhospho [S603(100)]	1	1822.9	1.75832e+06		High	High	3.535e-05	5.625e-08	6.71	99.52
FALSE	High	[K].CGGVEQASSSPR.[S]	1xCarbamidomethyl [C1]; 1xPhospho [S]	0.00250951	0.000294749	1	1	1	Q5VZL5	Q5VZL5 [1232-1243]		0	1314.51	337573		High	High	0.0001823	0.001161	2.14	23.45
FALSE	High	[K].CGGVEQASSSPR.[S]	1xCarbamidomethyl [C1]; 1xDeamidated [Q6]; 1xPhospho [S10(100)]	0.0599347	0.00254838	1	1	1	Q5VZL5	Q5VZL5 [1232-1243]	Q5VZL5 1xPhospho [S1241(100)]	0	1315.5	643716		High	High	0.001477	0.02662	1.55	26.86
FALSE	High	[K].CGSGPVHISGQHLVAVEEDAESEDEEEEDVK.[L]	1xCarbamidomethyl [C1]; 1xPhospho [S22(100)]	5.15101e-14	3.73465e-05	1	1	67	P06748	P06748 [104-134]	P06748 1xPhospho [S125(100)]	0	3460.44	1.88648e+08		High	High	3.535e-05	5.587e-14	8.24	86.4
FALSE	High	[K].CGSGPVHISGQHLVAVEEDAESEDEEEEDVK.[L]	1xCarbamidomethyl [C1]; 1xDeamidated [Q11]; 1xPhospho [S22(100)]	4.39726e-13	3.73465e-05	1	1	35	P06748	P06748 [104-134]	P06748 1xPhospho [S125(100)]	0	3461.42	1.39039e+08		High	High	3.535e-05	4.426e-13	9	90.48
FALSE	High	[K].CHAEHTPEEEIDHTGAK.[T]	1xCarbamidomethyl [C1]; 1xPhospho [T6(100)]	3.82249e-07	3.73465e-05	1	1	2	O95757	O95757 [540-556]	O95757 1xPhospho [T545(100)]	0	2040.81	415579		High	High	3.535e-05	2.404e-07	4.61	30.82
FALSE	High	[K].CHSLGYNFIHK.[M]	1xCarbamidomethyl [C1]; 1xPhospho [S3(100)]	1.01788e-05	3.73465e-05	1	1	1	Q86X27	Q86X27 [341-351]	Q86X27 1xPhospho [S343(100)]	0	1455.62	645778		High	High	3.535e-05	5.7e-06	3.38	71.76
FALSE	High	[K].CKAGFNSYAELLTHR.[K]	1xCarbamidomethyl [C1]; 2xPhospho [S7(100); T13(100)]	0.128293	0.00441911	1	1	1	O60281	O60281 [757-771]	O60281 2xPhospho [S763(100); T769(100)]	1	1926.8	244771		High	High	0.002571	0.05977	2.19	38.07
FALSE	High	[K].CLNNVIESPGLNVMR.[V]	1xCarbamidomethyl [C1]; 1xPhospho [S8(100)]	0.00210613	0.000294749	1	1	1	Q9HCM4	Q9HCM4 [543-557]	Q9HCM4 1xPhospho [S550(100)]	0	1795.82	149378		High	High	0.0001823	0.0009801	2.03	108.44
FALSE	High	[K].CNSLVSSASP.[-]	1xCarbamidomethyl [C1]; 1xPhospho [S9(100)]	0.0980752	0.00361616	1	1	1	Q96M89	Q96M89 [656-665]	Q96M89 1xPhospho [S664(100)]	0	1101.43	232408		High	High	0.002082	0.04473	1.75	57.75
FALSE	High	[K].CPSPINEHNGLIK.[G]	1xCarbamidomethyl [C1]; 1xDeamidated [N9]; 1xPhospho [S3(100)]	0.00150291	0.000200179	1	1	1	Q9Y2H6	Q9Y2H6 [211-223]	Q9Y2H6 1xPhospho [S213(100)]	0	1559.69	221534		High	High	0.0001295	0.0007094	2.31	69.81
FALSE	High	[K].CPSPINEHNGLIK.[G]	1xCarbamidomethyl [C1]; 1xPhospho [S3(100)]	0.0105874	0.000907691	1	1	3	Q9Y2H6	Q9Y2H6 [211-223]	Q9Y2H6 1xPhospho [S213(100)]	0	1558.71		No Quan Values	High	High	0.0005003	0.004692	1.8
FALSE	High	[K].CPSPINEHNGLIK.[G]	1xCarbamidomethyl [C1]; 2xDeamidated [N6; N9]; 1xPhospho [S3(100)]	0.0940578	0.00339888	1	1	1	Q9Y2H6	Q9Y2H6 [211-223]	Q9Y2H6 1xPhospho [S213(100)]	0	1560.68	255986		High	High	0.001963	0.04265	2.04	75.62
FALSE	High	[K].CQSVSSAGELETENYER.[D]	1xCarbamidomethyl [C1]; 1xPhospho [S3(99.3)]	1.37856e-05	3.73465e-05	1	1	1	Q96RS0	Q96RS0 [573-589]	Q96RS0 1xPhospho [S575(99.3)]	0	2038.81	368536		High	High	3.535e-05	7.647e-06	2.88	68.85
FALSE	High	[K].CSDVSELSSSPPGPYHQEPYVCKPEER.[F]	2xCarbamidomethyl [C1; C22]; 1xPhospho [S10(99)]	9.36281e-11	3.73465e-05	1	1	1	Q9Y478	Q9Y478 [173-199]	Q9Y478 1xPhospho [S182(99)]	0	3214.35	5304537		High	High	3.535e-05	7.857e-11	5.84	79.77
FALSE	High	[K].CSDVSELSSSPPGPYHQEPYVCKPEER.[F]	2xCarbamidomethyl [C1; C22]; 1xDeamidated [Q17]; 1xPhospho [S10(99.5)]	7.27084e-11	3.73465e-05	1	1	3	Q9Y478	Q9Y478 [173-199]	Q9Y478 1xPhospho [S182(99.5)]	0	3215.33	4.92915e+06		High	High	3.535e-05	6.128e-11	5.08	82.74
FALSE	High	[K].CSGPGLSPGMVR.[A]	1xCarbamidomethyl [C1]; 1xPhospho [S7(100)]	6.89634e-06	3.73465e-05	1	1	1	P21333	P21333 [1453-1464]	P21333 1xPhospho [S1459(100)]	0	1297.54	3.77888e+06		High	High	3.535e-05	3.916e-06	3.78	76.84
FALSE	High	[K].CTGDFSPSPEK.[L]	1xCarbamidomethyl [C1]; 1xPhospho [S8(100)]	0.00032265	3.73465e-05	1	1	1	Q5VWN6	Q5VWN6 [1534-1544]	Q5VWN6 1xPhospho [S1541(100)]	0	1304.49	664249		High	High	3.535e-05	0.0001606	3.05	45.43
FALSE	High	[K].CVGAELEYDSEHSDWHGFD.[-]	1xCarbamidomethyl [C1]; 1xPhospho [S10(100)]	5.66208e-06	3.73465e-05	1	1	1	Q9GZN8	Q9GZN8 [156-174]	Q9GZN8 1xPhospho [S165(100)]	0	2332.85	1345179		High	High	3.535e-05	3.239e-06	4.21	99.26
FALSE	High	[K].CYDSPPSSPEMNNSSINNQLLPVDAIR.[I]	1xCarbamidomethyl [C1]; 1xPhospho [S4(98.8)]	0.00139906	0.000200179	1	1	1	Q9NZW5	Q9NZW5 [103-129]	Q9NZW5 1xPhospho [S106(98.8)]	0	3098.36	309388		High	High	0.0001295	0.0006607	2.47	120.59
FALSE	High	[K].DAAAHLQTSHKPSAEDAEGQSPLSQK.[Y]	1xPhospho [S21(100)]	6.90694e-14	3.73465e-05	1	1	3	Q96F24	Q96F24 [93-118]	Q96F24 1xPhospho [S113(100)]	0	2783.26	1.52035e+06		High	High	3.535e-05	7.431e-14	6	48.14
FALSE	High	[K].DAAAHLQTSHKPSAEDAEGQSPLSQKYSPSTEK.[C]	1xPhospho [S24(99.4)]	1.2664e-09	3.73465e-05	1	1	1	Q96F24	Q96F24 [93-125]	Q96F24 1xPhospho [S116(99.4)]	1	3575.63	880567		High	High	3.535e-05	9.711e-10	5.26	59.81
FALSE	High	[K].DAAAHLQTSHKPSAEDAEGQSPLSQKYSPSTEK.[C]	2xPhospho [S21(98.9); S/Y/T]	0.038477	0.00190298	1	1	1	Q96F24	Q96F24 [93-125]	Q96F24 2xPhospho [S113(98.9); S/Y/T]	1	3655.59	412914		High	High	0.001124	0.01684	1.61	57.59
FALSE	High	[K].DAACQRPHEDCENSAGEEEDEEEETMDSETAK.[M]	2xCarbamidomethyl [C4; C11]; 1xPhospho [S14(100)]	1.08264e-09	3.73465e-05	1	1	1	Q9BYV9	Q9BYV9 [146-177]	Q9BYV9 1xPhospho [S159(100)]	0	3778.36	475010		High	High	3.535e-05	8.321e-10	4.75	54.94
FALSE	High	[K].DAASKPSGEGSFSKPGDGGSPSKPSDHEPPK.[N]	1xPhospho [S20(98.7)]	2.13209e-09	3.73465e-05	1	1	9	O14654	O14654 [853-883]	O14654 1xPhospho [S872(98.7)]	0	3117.38	1.22238e+08		High	High	3.535e-05	1.6e-09	5.76	38.8
FALSE	High	[K].DAASKPSGEGSFSKPGDGGSPSKPSDHEPPK.[N]	2xPhospho [S4(93.8); S]	0.0236654	0.00128692	1	1	1	O14654	O14654 [853-883]	O14654 2xPhospho [S856(93.8); S]	0	3197.35		No Quan Values	High	High	0.0007598	0.01035	1.8
FALSE	High	[K].DADLSPVNASIIK.[E]	1xPhospho [S5(100)]	0.000141175	3.73465e-05	1	1	1	O75970	O75970 [479-491]	O75970 1xPhospho [S483(100)]	0	1422.69	11549371		High	High	3.535e-05	7.252e-05	3.4	96.47
FALSE	High	[K].DADSQNPDAPEGK.[R]	1xPhospho [S4(100)]	0.00188847	0.000252849	1	1	1	P53621	P53621 [399-411]	P53621 1xPhospho [S402(100)]	0	1423.54	144457		High	High	0.0001599	0.000883	2.52	23.23
FALSE	High	[K].DAENHEAQLKNGSLDSPGKQDTEEDEEEDEK.[D]	1xDeamidated [N11]; 1xPhospho [S16(99.6)]	1.08657e-08	3.73465e-05	1	1	2	Q9Y266	Q9Y266 [124-154]	Q9Y266 1xPhospho [S139(99.6)]	2	3567.44	505230		High	High	3.535e-05	7.722e-09	4.18	48.26
FALSE	High	[K].DAESVECPDADSLNIPDVDEEGYSIKPETNQNDTK.[E]	1xCarbamidomethyl [C7]; 1xPhospho [S12(99.4)]	5.54539e-09	3.73465e-05	1	1	1	Q0JRZ9	Q0JRZ9 [301-335]	Q0JRZ9 1xPhospho [S312(99.4)]	0	3974.66	1.35663e+06		High	High	3.535e-05	4.033e-09	4.65	104.8
FALSE	High	[K].DAETGSSQCQTPGSTASSEPVSPLQEK.[L]	1xCarbamidomethyl [C9]; 1xPhospho [S22(100)]	8.14444e-09	3.73465e-05	1	1	1	A7KAX9	A7KAX9 [835-861]	A7KAX9 1xPhospho [S856(100)]	0	2858.2	1.66633e+06		High	High	3.535e-05	5.833e-09	5.23	65.99
FALSE	High	[K].DAEYIYPSLESDDDDPALK.[S]	1xPhospho [S11(100)]	4.30912e-06	3.73465e-05	1	1	2	Q9UPP1	Q9UPP1 [847-865]	Q9UPP1 1xPhospho [S857(100)]	0	2235.92	4.9975e+06		High	High	3.535e-05	2.493e-06	4.16	107.35
FALSE	High	[K].DANIMSPGSSLPSLHVR.[K]	1xPhospho [S6(100)]	9.75689e-08	3.73465e-05	1	1	1	P25054	P25054 [739-755]	P25054 1xPhospho [S744(100)]	0	1860.87	1.63448e+06		High	High	3.535e-05	6.435e-08	4.03	104.94
FALSE	High	[K].DANIMSPGSSLPSLHVR.[K]	1xOxidation [M5]; 1xPhospho [S6(100)]	0.000113713	3.73465e-05	1	1	1	P25054	P25054 [739-755]	P25054 1xPhospho [S744(100)]	0	1876.86		No Quan Values	High	High	3.535e-05	5.861e-05	2.24
FALSE	High	[K].DAPGEDEEEDGVSEAASLEEPK.[E]	2xPhospho [S13(100); S17(100)]	0.000138364	3.73465e-05	1	1	2	Q9H0E9	Q9H0E9 [625-646]	Q9H0E9 2xPhospho [S637(100); S641(100)]	0	2462.9	809398		High	High	3.535e-05	7.111e-05	3.14	79.47
FALSE	High	[K].DAPISPASIASSSSTPSSK.[S]	1xPhospho [S/T]	0.000203675	3.73465e-05	1	1	1	Q04727	Q04727 [288-306]		0	1869.85	311474		High	High	3.535e-05	0.0001031	2.45	82.64
FALSE	High	[K].DAPSLEEVEGHVADGSATEMGTTK.[K]	1xPhospho [S16(99.3)]	4.36594e-08	3.73465e-05	1	1	1	Q15003	Q15003 [186-209]	Q15003 1xPhospho [S201(99.3)]	0	2511.06	1.34577e+06		High	High	3.535e-05	2.96e-08	4.77	95.4
FALSE	High	[K].DAPTSPASVASSSSTPSSK.[T]	1xPhospho [T/S]	3.98335e-05	3.73465e-05	1	1	3	Q04726	Q04726 [282-300]		0	1843.8	1.2754e+06		High	High	3.535e-05	2.138e-05	3.41	51.19
FALSE	High	[K].DAQQVEPEGQEKPSPATVR.[S]	1xPhospho [S14(100)]	0.000206762	3.73465e-05	1	1	1	Q9Y520	Q9Y520 [2130-2148]	Q9Y520 1xPhospho [S2143(100)]	0	2145.98	262709		High	High	3.535e-05	0.0001045	2.85	50.07
FALSE	High	[K].DAQRLSPIPEEVPK.[S]	1xPhospho [S6(100)]	0.000514479	3.73465e-05	1	1	4	Q96T23	Q96T23 [599-612]	Q96T23 1xPhospho [S604(100)]	1	1658.81	2.56972e+07		High	High	3.535e-05	0.0002518	2.37	81.35
FALSE	High	[K].DAQRLSPIPEEVPK.[S]	1xDeamidated [Q3]; 1xPhospho [S6(100)]	0.000397654	3.73465e-05	1	1	2	Q96T23	Q96T23 [599-612]	Q96T23 1xPhospho [S604(100)]	1	1659.8	1469085		High	High	3.535e-05	0.0001962	2.38	84.3
FALSE	High	[K].DASDDLDDLNFFNQK.[K]	1xPhospho [S3(100)]	0.0145313	0.00103388	1	1	1	P20042	P20042 [65-79]	P20042 1xPhospho [S67(100)]	0	1836.73		No Quan Values	High	High	0.0005953	0.006397	1.67
FALSE	High	[K].DASPINRWSPTR.[R]	1xPhospho [S9(99.5)]	0.01064	0.000907691	1	1	1	Q13523	Q13523 [429-440]	Q13523 1xPhospho [S437(99.5)]	1	1479.67	351549		High	High	0.0005275	0.004708	2.09	66.61
FALSE	High	[K].DASPINRWSPTR.[R]	2xPhospho [S3(100); S/T]	0.0184346	0.00121194	1	1	5	Q13523	Q13523 [429-440]	Q13523 2xPhospho [S431(100); S/T]	1	1559.64	33145146		High	High	0.0007215	0.008098	2.78	67.52
FALSE	High	[K].DASPINRWSPTR.[R]	1xDeamidated [N6]; 2xPhospho [S3(100); S9(99.3)]	0.0189249	0.00125112	1	1	2	Q13523	Q13523 [429-440]	Q13523 2xPhospho [S431(100); S437(99.3)]	1	1560.62	576072		High	High	0.0007417	0.008292	2.23	73.14
FALSE	High	[K].DASSSPASTASSASSTSLK.[S]	1xPhospho [S/T]	6.27387e-05	3.73465e-05	1	1	1	Q04724	Q04724 [282-300]		0	1821.77	1.63619e+06		High	High	3.535e-05	3.303e-05	3.41	50.48
FALSE	High	[K].DATNVGDEGGFAPNILENK.[E]	1xDeamidated [N4]; 1xPhospho [T3(100)]	4.25081e-07	3.73465e-05	1	1	1	P06733	P06733 [203-221]	P06733 1xPhospho [T205(100)]	0	2041.88	2243390		High	High	3.535e-05	2.663e-07	3.96	108.67
FALSE	High	[K].DCELENQEAHEQDGNDELKDSEEFGENEEENVHSK.[E]	1xCarbamidomethyl [C2]; 2xDeamidated [Q7; Q12]; 1xPhospho [S21(100)]	0.000105442	3.73465e-05	1	1	1	Q9NWH9	Q9NWH9 [106-140]	Q9NWH9 1xPhospho [S126(100)]	1	4214.6		No Quan Values	High	High	3.535e-05	5.468e-05	3.69
FALSE	High	[K].DCEYQQISPGAAPLPASPGAR.[R]	1xCarbamidomethyl [C2]; 1xPhospho [S17(100)]	4.37219e-09	3.73465e-05	1	1	1	Q9NUE0	Q9NUE0 [3-23]	Q9NUE0 1xPhospho [S19(100)]	0	2265		No Quan Values	High	High	3.535e-05	3.213e-09	4.96
FALSE	High	[K].DCSPSSPLK.[L]	1xCarbamidomethyl [C2]; 1xPhospho [S6(99.7)]	0.0162698	0.00111879	1	1	1	Q9Y485	Q9Y485 [1903-1911]	Q9Y485 1xPhospho [S1908(99.7)]	0	1070.42		No Quan Values	High	High	0.0006691	0.007133	1.86
FALSE	High	[K].DCSYGAVTSPTSTLESR.[D]	1xCarbamidomethyl [C2]; 1xPhospho [S9(100)]	0.00303305	0.000294749	1	1	1	Q9HCD6	Q9HCD6 [161-177]	Q9HCD6 1xPhospho [S169(100)]	0	1910.78	1.14292e+06		High	High	0.0001823	0.001394	2.73	81.17
FALSE	High	[K].DDAEVERLTCEEEEEK.[MI]	1xCarbamidomethyl [C10]; 1xPhospho [T9(100)]	0.00274579	0.000294749	2	2	1	P51532; P51531	P51532 [1350-1365]; P51531 [1287-1302]	P51532 1xPhospho [T1358(100)]; P51531 1xPhospho [T1295(100)]	1	2060.8	379759	Shared	High	High	0.0001823	0.001271	2.59	55.69
FALSE	High	[K].DDASGRSSPCLSTASQMSSVSMASGSVK.[M]	1xCarbamidomethyl [C10]; 1xPhospho [S/T]	5.65062e-08	3.73465e-05	1	1	1	Q5T5Y3	Q5T5Y3 [786-813]		1	2870.2		No Quan Values	High	High	3.535e-05	3.785e-08	4.28
FALSE	High	[K].DDASGRSSPCLSTASQMSSVSMASGSVK.[M]	1xCarbamidomethyl [C10]; 1xDeamidated [Q16]; 1xPhospho [S/T]	2.9986e-07	3.73465e-05	1	1	1	Q5T5Y3	Q5T5Y3 [786-813]		1	2871.18		No Quan Values	High	High	3.535e-05	1.9e-07	4.35
FALSE	High	[K].DDDAYKTEDSDDIHFEPVVQMPEK.[V]	1xPhospho [T7(99.5)]	3.89462e-06	3.73465e-05	2	5	1	P49792; Q99666	P49792 [1999-2022]; Q99666 [1023-1046]	P49792 1xPhospho [T2005(99.5)]; Q99666 1xPhospho [T1029(99.5)]	1	2903.2		No Quan Values	High	High	3.535e-05	2.261e-06	4.22
FALSE	High	[K].DDDAYKTEDSDDIHFEPVVQMPEK.[V]	2xPhospho [T7(100); S10(100)]	8.87996e-06	3.73465e-05	2	5	1	P49792; Q99666	P49792 [1999-2022]; Q99666 [1023-1046]	P49792 2xPhospho [T2005(100); S2008(100)]; Q99666 2xPhospho [T1029(100); S1032(100)]	1	2983.16	1.72578e+06	Shared	High	High	3.535e-05	5.014e-06	4.29	104.94
FALSE	High	[K].DDDDIDLFGSDDEEESEEAK.[R]	1xPhospho [S10(100)]	5.3755e-12	3.73465e-05	1	1	30	P24534	P24534 [97-116]	P24534 1xPhospho [S106(100)]	0	2352.84	4.2714e+07		High	High	3.535e-05	4.96e-12	4.64	101.02
FALSE	High	[K].DDDDIDLFGSDDEEESEEAKR.[L]	1xPhospho [S16(99.2)]	0.000347687	3.73465e-05	1	1	1	P24534	P24534 [97-117]	P24534 1xPhospho [S112(99.2)]	1	2508.94	2.06479e+06		High	High	3.535e-05	0.0001727	2.28	93.21
FALSE	High	[K].DDDDSIADFLNSDEEEDR.[V]	1xPhospho [S12(100)]	4.89945e-05	3.73465e-05	1	1	4	Q15649	Q15649 [69-86]	Q15649 1xPhospho [S80(100)]	0	2179.78	225205		High	High	3.535e-05	2.609e-05	2.65	108.4
FALSE	High	[K].DDDDSIADFLNSDEEEDRVSLQNLK.[N]	1xPhospho [S12(100)]	1.50832e-11	3.73465e-05	1	1	1	Q15649	Q15649 [69-93]	Q15649 1xPhospho [S80(100)]	1	2962.25		No Quan Values	High	High	3.535e-05	1.345e-11	5.16
FALSE	High	[K].DDDETEEDNNQDEYDPMEAEEAEDEEDDRDEEEMTK.[R]	1xPhospho [T5(100)]	9.14208e-12	3.73465e-05	1	1	1	Q8IX12	Q8IX12 [857-892]	Q8IX12 1xPhospho [T861(100)]	1	4433.51	1.04647e+06		High	High	3.535e-05	8.298e-12	4.14	86.46
FALSE	High	[K].DDDLVEFSDLESEDDERPR.[S]	1xPhospho [S8(100)]	2.61195e-06	3.73465e-05	1	1	1	Q9HCK8	Q9HCK8 [1413-1431]	Q9HCK8 1xPhospho [S1420(100)]	0	2360.94		No Quan Values	High	High	3.535e-05	1.534e-06	3.6
FALSE	High	[K].DDDSLPAETGQNHPFFR.[R]	1xPhospho [S4(100)]	2.54132e-08	3.73465e-05	1	1	2	O95071	O95071 [2008-2024]	O95071 1xPhospho [S2011(100)]	0	2025.83	2.63042e+06		High	High	3.535e-05	1.753e-08	3.84	89.17
FALSE	High	[K].DDEEKPKIEDVGSDEEDDSGK.[D]	1xPhospho [S13(100)]	1.64139e-10	3.73465e-05	2	2	9	P08238; Q58FF8	P08238 [243-263]; Q58FF8 [165-185]	P08238 1xPhospho [S255(100)]; Q58FF8 1xPhospho [S177(100)]	1	2415.96	1.67651e+08	Shared	High	High	3.535e-05	1.348e-10	5.67	48.83
FALSE	High	[K].DDEEKPKIEDVGSDEEDDSGKDK.[K]	1xPhospho [S13(100)]	1.59233e-10	3.73465e-05	2	2	1	P08238; Q58FF8	P08238 [243-265]; Q58FF8 [165-187]	P08238 1xPhospho [S255(100)]; Q58FF8 1xPhospho [S177(100)]	2	2659.08	10872291	Shared	High	High	3.535e-05	1.308e-10	7.3	44.34
FALSE	High	[K].DDFESEEEDVK.[S]	1xPhospho [S5(100)]	0.000144769	3.73465e-05	1	1	3	Q7Z6E9	Q7Z6E9 [1324-1334]	Q7Z6E9 1xPhospho [S1328(100)]	0	1421.5	33209318		High	High	3.535e-05	7.396e-05	3.42	63.06
FALSE	High	[K].DDKEEEEDGTGSPQLNNR.[-]	1xPhospho [S12(100)]	1.06526e-05	3.73465e-05	1	1	2	P49407	P49407 [401-418]	P49407 1xPhospho [S412(100)]	1	2112.84	1.96733e+06		High	High	3.535e-05	5.962e-06	3.62	34.9
FALSE	High	[K].DDKEEEEDGTGSPQLNNR.[-]	1xDeamidated [N16]; 1xPhospho [S12(100)]	0.000671011	3.73465e-05	1	1	1	P49407	P49407 [401-418]	P49407 1xPhospho [S412(100)]	1	2113.82	370092		High	High	3.535e-05	0.0003251	2.62	36.82
FALSE	High	[K].DDKHGSYEDAVHSGALND.[-]	1xPhospho [S6(100)]	0.0106929	0.000907691	1	1	1	P17987	P17987 [539-556]	P17987 1xPhospho [S544(100)]	1	2009.79	458776		High	High	0.0005275	0.004733	3.03	53.58
FALSE	High	[K].DDLSPQPLMTDFER.[S]	1xPhospho [S4(100)]	0.00199911	0.000252849	1	1	1	Q5THJ4	Q5THJ4 [1135-1148]	Q5THJ4 1xPhospho [S1138(100)]	0	1743.73	53530.6		High	High	0.0001599	0.0009329	1.56	113.63
FALSE	High	[K].DDNHSLTFFPESTEQK.[Q]	1xPhospho [S5(99.6)]	0.00018703	3.73465e-05	1	1	1	Q8IW35	Q8IW35 [496-511]	Q8IW35 1xPhospho [S500(99.6)]	0	1974.81	631836		High	High	3.535e-05	9.472e-05	2.01	94.88
FALSE	High	[K].DDPDGKQEAKPQQAAGMLSPK.[T]	1xPhospho [S19(100)]	0.0706826	0.00284268	1	1	1	Q13428	Q13428 [1239-1259]	Q13428 1xPhospho [S1257(100)]	1	2291.04	397981		High	High	0.001616	0.0316	1.63	55.86
FALSE	High	[K].DDSDDDGGGWITPSNIK.[Q]	1xPhospho [S3(100)]	3.71146e-05	3.73465e-05	1	1	2	Q9ULX3	Q9ULX3 [199-215]	Q9ULX3 1xPhospho [S201(100)]	0	1871.73	723564		High	High	3.535e-05	1.995e-05	3.26	96.54
FALSE	High	[K].DDSNEEENKDSLVDDEEEK.[E]	2xPhospho [S3(100); S11(100)]	1.25641e-07	3.73465e-05	1	1	7	Q9H1E5	Q9H1E5 [249-267]	Q9H1E5 2xPhospho [S251(100); S259(100)]	1	2398.83	4.08226e+06		High	High	3.535e-05	8.201e-08	4.51	50.85
FALSE	High	[K].DDSPDEVPSTFTVQQPPPSR.[R]	1xPhospho [S3(100)]	0.0014605	0.000200179	1	2	1	P0DP91	P0DP91 [552-571]	P0DP91 1xPhospho [S554(100)]	0	2278.99	451878		High	High	0.0001295	0.0006902	1.97	91.8
FALSE	High	[K].DDSQNAIDHKIESDTEETQDTSVDHNETGNTGESSVEENEK.[Q]	2xDeamidated [Q4; Q19]; 1xPhospho [S13(100)]	2.26051e-11	3.73465e-05	1	1	1	Q6PL18	Q6PL18 [1188-1228]	Q6PL18 1xPhospho [S1200(100)]	1	4615.83		No Quan Values	High	High	3.535e-05	1.991e-11	6.43
FALSE	High	[K].DDSSEDISVPSSPHTEAIQHSSVSTSNGVSSTSK.[A]	1xDeamidated [N27]; 1xPhospho [S4(97.7)]	5.83306e-09	3.73465e-05	1	1	2	P15336	P15336 [435-468]	P15336 1xPhospho [S438(97.7)]	0	3540.51	1.14482e+06		High	High	3.535e-05	4.235e-09	3.38	75.34
FALSE	High	[K].DDSSEDISVPSSPHTEAIQHSSVSTSNGVSSTSK.[A]	1xDeamidated [N27]; 2xPhospho [S3(100); S/T]	3.22201e-05	3.73465e-05	1	1	1	P15336	P15336 [435-468]	P15336 2xPhospho [S437(100); S/T]	0	3620.48	267004		High	High	3.535e-05	1.738e-05	2.53	77.7
FALSE	High	[K].DDSSEDISVPSSPHTEAIQHSSVSTSNGVSSTSK.[A]	2xDeamidated [Q19; N27]; 2xPhospho [S3(100); S12(99.3)]	0.000239087	3.73465e-05	1	1	1	P15336	P15336 [435-468]	P15336 2xPhospho [S437(100); S446(99.3)]	0	3621.46		No Quan Values	High	High	3.535e-05	0.0001202	2.63
FALSE	High	[K].DDSTHESLSQESESEEDGIHVDSQK.[A]	1xPhospho [S12(99.5)]	6.59525e-10	3.73465e-05	1	1	5	Q9H6T3	Q9H6T3 [108-132]	Q9H6T3 1xPhospho [S119(99.5)]	0	2868.13	1.36129e+06		High	High	3.535e-05	5.172e-10	3.56	57.76
FALSE	High	[K].DDSTHESLSQESESEEDGIHVDSQK.[A]	2xPhospho [S12(100); S14(100)]	2.45644e-09	3.73465e-05	1	1	3	Q9H6T3	Q9H6T3 [108-132]	Q9H6T3 2xPhospho [S119(100); S121(100)]	0	2948.1	5634723		High	High	3.535e-05	1.84e-09	4.78	60.79
FALSE	High	[K].DDSTHESLSQESESEEDGIHVDSQK.[A]	1xDeamidated [Q10]; 2xPhospho [S12(100); S14(100)]	5.59376e-08	3.73465e-05	1	1	1	Q9H6T3	Q9H6T3 [108-132]	Q9H6T3 2xPhospho [S119(100); S121(100)]	0	2949.08		No Quan Values	High	High	3.535e-05	3.753e-08	5.43
FALSE	High	[K].DDSTHESLSQESESEEDGIHVDSQK.[A]	3xPhospho [S9(99.5); S12(100); S14(100)]	1.04119e-10	3.73465e-05	1	1	6	Q9H6T3	Q9H6T3 [108-132]	Q9H6T3 3xPhospho [S116(99.5); S119(100); S121(100)]	0	3028.07	6.37506e+06		High	High	3.535e-05	8.683e-11	5.6	62.54
FALSE	High	[K].DEAEAHIDYEDNFPDDR.[S]	1xPhospho [Y9(100)]	0.00166896	0.000200179	1	1	3	O60279	O60279 [200-216]	O60279 1xPhospho [Y208(100)]	0	2130.79	439722		High	High	0.0001295	0.0007844	2.07	78.26
FALSE	High	[K].DEALSDGDDLR.[D]	1xPhospho [S5(100)]	0.000674306	3.73465e-05	1	1	1	Q01831	Q01831 [90-100]	Q01831 1xPhospho [S94(100)]	0	1285.49	607101		High	High	3.535e-05	0.0003278	2.59	56.83
FALSE	High	[K].DEALSDGDDLRDFPSDLK.[K]	1xPhospho [S5(100)]	1.66531e-06	3.73465e-05	1	1	4	Q01831	Q01831 [90-107]	Q01831 1xPhospho [S94(100)]	1	2087.88	3.33191e+06		High	High	3.535e-05	9.971e-07	4.11	103.26
FALSE	High	[K].DEALSDGDDLRDFPSDLKK.[A]	1xPhospho [S5(100)]	2.19466e-05	3.73465e-05	1	1	4	Q01831	Q01831 [90-108]	Q01831 1xPhospho [S94(100)]	2	2215.98	2.86159e+06		High	High	3.535e-05	1.202e-05	3.64	93.72
FALSE	High	[K].DEAQSLSHSPK.[R]	1xPhospho [S]	0.0512126	0.00242089	1	1	1	Q8NEN9	Q8NEN9 [513-523]		0	1278.54	101612		High	High	0.001408	0.02256	1.1	25.67
FALSE	High	[K].DEDDVDQELANIDPTWIESPK.[T]	1xPhospho [S19(100)]	1.91452e-08	3.73465e-05	1	1	2	P78362	P78362 [362-382]	P78362 1xPhospho [S380(100)]	0	2509.07	1.28512e+06		High	High	3.535e-05	1.334e-08	4.75	122
FALSE	High	[K].DEEDGKDSDEAEDAELYDDLYCPACDK.[S]	2xCarbamidomethyl [C22; C25]; 1xPhospho [S8(100)]	2.18982e-10	3.73465e-05	1	1	1	Q5F1R6	Q5F1R6 [295-321]	Q5F1R6 1xPhospho [S302(100)]	1	3247.18	1.08351e+06		High	High	3.535e-05	1.781e-10	4	101.52
FALSE	High	[K].DEEDSPRPRSPPGGPDK.[D]	2xPhospho [S5(100); S10(100)]	0.129058	0.00445869	1	1	1	Q86UZ6	Q86UZ6 [567-583]	Q86UZ6 2xPhospho [S571(100); S576(100)]	1	1995.78	142639		High	High	0.002592	0.0602	1.24	33.95
FALSE	High	[K].DEEGESGAEEGPDLEEPGAGYK.[K]	1xPhospho [S6(100)]	2.62913e-07	3.73465e-05	1	1	1	Q9UQL6	Q9UQL6 [606-627]	Q9UQL6 1xPhospho [S611(100)]	0	2344.9	578255		High	High	3.535e-05	1.676e-07	3.68	75.11
FALSE	High	[K].DEETEDVLASNGYESDEQEK.[S]	1xDeamidated [N11]; 1xPhospho [S15(100)]	4.8898e-06	3.73465e-05	1	1	2	Q96JG6	Q96JG6 [532-551]	Q96JG6 1xPhospho [S546(100)]	0	2367.89	606926		High	High	3.535e-05	2.814e-06	3.29	71.56
FALSE	High	[K].DEETEESEYDSEHENSEPVTNIR.[N]	1xPhospho [S11(100)]	1.04878e-08	3.73465e-05	1	1	2	Q15154	Q15154 [527-549]	Q15154 1xPhospho [S537(100)]	0	2818.08	3415638		High	High	3.535e-05	7.456e-09	3.94	64.75
FALSE	High	[K].DEETEESEYDSEHENSEPVTNIR.[N]	2xPhospho [T4(100); S7(97.2)]	0.00437216	0.000390281	1	1	1	Q15154	Q15154 [527-549]	Q15154 2xPhospho [T530(100); S533(97.2)]	0	2898.05	394101		High	High	0.0002364	0.001988	2.37	68.04
FALSE	High	[K].DEETEESEYDSEHENSEPVTNIR.[N]	3xPhospho [T4(100); S7(100); S11(100)]	0.0226693	0.00128692	1	1	3	Q15154	Q15154 [527-549]	Q15154 3xPhospho [T530(100); S533(100); S537(100)]	0	2978.02		No Quan Values	High	High	0.0007598	0.009914	2.19
FALSE	High	[K].DEIDEFANSPSEDK.[E]	1xPhospho [S9(99.8)]	5.41984e-05	3.73465e-05	1	1	3	Q9P2D1	Q9P2D1 [1866-1879]	Q9P2D1 1xPhospho [S1874(99.8)]	0	1675.64	1.50263e+06		High	High	3.535e-05	2.869e-05	3.26	69.8
FALSE	High	[K].DEILPTTPISEQK.[G]	1xPhospho [T7(100)]	0.00158381	0.000200179	1	1	2	P23396	P23396 [215-227]	P23396 1xPhospho [T221(100)]	0	1550.73	13036085		High	High	0.0001295	0.0007452	2.63	89.35
FALSE	High	[K].DEKPPLCEKPPPSPDITGR.[A]	1xCarbamidomethyl [C7]; 1xPhospho [S/T]	0.00258183	0.000294749	1	1	2	Q96ST8	Q96ST8 [209-227]		0	2213.03	744083		High	High	0.0001823	0.001198	1.84	69.96
FALSE	High	[K].DELAELSEAESEGDEKPK.[L]	2xPhospho [S7(100); S11(100)]	6.72418e-06	3.73465e-05	1	1	1	Q3L8U1	Q3L8U1 [1462-1479]	Q3L8U1 2xPhospho [S1468(100); S1472(100)]	0	2135.83	1.4173e+06		High	High	3.535e-05	3.821e-06	3.84	76.29
FALSE	High	[K].DELAELSEAESEGDEKPK.[L]	1xPhospho [S11(100)]	0.00103403	0.000148698	1	1	1	Q3L8U1	Q3L8U1 [1462-1479]	Q3L8U1 1xPhospho [S1472(100)]	0	2055.86	321635		High	High	9.989e-05	0.0004944	2.75	76.98
FALSE	High	[K].DELHIVEAEAMNYEGSPIK.[V]	1xPhospho [S16(100)]	4.7407e-09	3.73465e-05	1	1	32	P06748	P06748 [55-73]	P06748 1xPhospho [S70(100)]	0	2224.98	4.40804e+08		High	High	3.535e-05	3.469e-09	4.14	111.64
FALSE	High	[K].DELHIVEAEAMNYEGSPIK.[V]	1xDeamidated [N12]; 1xPhospho [S16(100)]	1.17815e-08	3.73465e-05	1	1	4	P06748	P06748 [55-73]	P06748 1xPhospho [S70(100)]	0	2225.97	6.99097e+06		High	High	3.535e-05	8.363e-09	5.09	106.04
FALSE	High	[K].DELHIVEAEAMNYEGSPIK.[V]	1xOxidation [M11]; 1xPhospho [S16(100)]	2.51934e-09	3.73465e-05	1	1	10	P06748	P06748 [55-73]	P06748 1xPhospho [S70(100)]	0	2240.98	1.09526e+08		High	High	3.535e-05	1.886e-09	4.71	104.26
FALSE	High	[K].DELHIVEAEAMNYEGSPIKVTLATLK.[M]	1xDeamidated [N12]; 1xOxidation [M11]; 1xPhospho [Y/S/T]	0.158735	0.00512853	1	1	1	P06748	P06748 [55-80]		1	2968.43	828383		High	High	0.002933	0.07525	2.09	117.75
FALSE	High	[K].DELSDYAEK.[S]	1xPhospho [S4(100)]	0.0134642	0.00098943	1	1	1	P46100	P46100 [1058-1066]	P46100 1xPhospho [S1061(100)]	0	1149.43	2.99134e+06		High	High	0.0005705	0.005946	2.27	57.59
FALSE	High	[K].DELTESPK.[Y]	1xPhospho [S6(100)]	0.00469594	0.000390281	1	1	3	Q8NC51	Q8NC51 [229-236]	Q8NC51 1xPhospho [S234(100)]	0	998.408	1.84657e+06		High	High	0.0002364	0.002131	2.44	31.28
FALSE	High	[K].DENERASVSPMDEPVPDSESPIEK.[V]	2xPhospho [S7(100); S9(100)]	1.246e-05	3.73465e-05	1	1	1	P46821	P46821 [1370-1393]	P46821 2xPhospho [S1376(100); S1378(100)]	1	2817.12	864923		High	High	3.535e-05	6.953e-06	4.63	86.29
FALSE	High	[K].DENIHTSHITQDEFQR.[N]	1xPhospho [S7(99.7)]	2.75495e-05	3.73465e-05	1	1	2	Q03188	Q03188 [441-456]	Q03188 1xPhospho [S447(99.7)]	0	2049.87	383527		High	High	3.535e-05	1.494e-05	3.97	68.65
FALSE	High	[K].DEPPPLSPAPLTPATPSSLDPFFSR.[E]	2xPhospho [S7(100); T12(100)]	0.000151468	3.73465e-05	1	1	1	Q7Z6Z7	Q7Z6Z7 [3913-3937]	Q7Z6Z7 2xPhospho [S3919(100); T3924(100)]	0	2796.26	1.78009e+06		High	High	3.535e-05	7.745e-05	2.78	122.79
FALSE	High	[K].DEPPSEGEAEEEEK.[D]	1xPhospho [S5(100)]	1.96373e-05	3.73465e-05	1	1	5	P07196	P07196 [468-481]	P07196 1xPhospho [S472(100)]	0	1654.6	2.64731e+06		High	High	3.535e-05	1.078e-05	3.52	37.27
FALSE	High	[K].DESCYDNAEAAFSDDEEDLNSK.[G]	1xCarbamidomethyl [C4]; 1xPhospho [S13(100)]	2.69055e-09	3.73465e-05	1	1	3	Q68E01	Q68E01 [525-546]	Q68E01 1xPhospho [S537(100)]	0	2603.92	11002075		High	High	3.535e-05	2.002e-09	5.69	89.47
FALSE	High	[K].DESEVISQNETCSPAEVESNEK.[D]	1xCarbamidomethyl [C12]; 1xPhospho [S13(100)]	7.23972e-08	3.73465e-05	1	1	1	Q6VMQ6	Q6VMQ6 [506-527]	Q6VMQ6 1xPhospho [S518(100)]	0	2561.02	955851		High	High	3.535e-05	4.818e-08	3.85	67.18
FALSE	High	[K].DESKEPIVEVR.[T]	1xPhospho [S3(100)]	0.000729185	3.73465e-05	1	1	2	P13591	P13591 [782-792]	P13591 1xPhospho [S784(100)]	1	1380.64	2190715		High	High	3.535e-05	0.000353	3.53	60
FALSE	High	[K].DESTDWPLSSPSPMDAPSVK.[I]	1xPhospho [S12(100)]	0.0043514	0.000390281	1	1	1	Q9NZJ5	Q9NZJ5 [677-696]	Q9NZJ5 1xPhospho [S688(100)]	0	2225.93	184230		High	High	0.0002364	0.001977	2.31	110.3
FALSE	High	[K].DETDESSKEETEPQVLK.[F]	2xPhospho [T3(99.7); S/T]	0.000144043	3.73465e-05	1	1	1	Q9BV44	Q9BV44 [210-226]	Q9BV44 2xPhospho [T212(99.7); S/T]	1	2123.83	354400		High	High	3.535e-05	7.365e-05	2.94	60.42
FALSE	High	[K].DETDESSKEETEPQVLK.[F]	1xPhospho [S/T]	0.00268153	0.000294749	1	1	1	Q9BV44	Q9BV44 [210-226]		1	2043.86	499078		High	High	0.0001823	0.001237	1.9	55.59
FALSE	High	[K].DETPLSTPTAR.[D]	1xPhospho [S/T]	0.0129961	0.00098943	1	1	1	Q9UI36	Q9UI36 [576-586]		0	1267.56	1.7296e+06		High	High	0.0005705	0.005725	2.25	52.56
FALSE	High	[K].DEVEVSDDDEKEPEVDYR.[T]	1xPhospho [S6(100)]	5.72874e-07	3.73465e-05	1	1	2	Q15746	Q15746 [1433-1450]	Q15746 1xPhospho [S1438(100)]	1	2247.88	690726		High	High	3.535e-05	3.548e-07	3.27	67.16
FALSE	High	[K].DEYSSSETTGEKPEQNDDDTIK.[S]	1xPhospho [S4(100)]	4.89746e-07	3.73465e-05	1	1	1	Q8NFC6	Q8NFC6 [2840-2861]	Q8NFC6 1xPhospho [S2843(100)]	0	2568.01	989251		High	High	3.535e-05	3.046e-07	3.68	48.04
FALSE	High	[K].DEYSSSETTGEKPEQNDDDTIK.[S]	2xPhospho [S4(100); S5(98.9)]	0.000252614	3.73465e-05	1	1	1	Q8NFC6	Q8NFC6 [2840-2861]	Q8NFC6 2xPhospho [S2843(100); S2844(98.9)]	0	2647.98	180766		High	High	3.535e-05	0.0001271	2.52	50.21
FALSE	High	[K].DEYTFSPGK.[S]	1xPhospho [S6(100)]	0.0033348	0.000294749	1	1	3	Q02880	Q02880 [1419-1427]	Q02880 1xPhospho [S1424(100)]	0	1123.43	22163774		High	High	0.0001823	0.001527	2.56	62.11
FALSE	High	[K].DFDHHDSPALEVFTEQPPSPLPK.[S]	1xPhospho [S19(100)]	1.3486e-07	3.73465e-05	1	1	2	Q92545	Q92545 [1357-1379]	Q92545 1xPhospho [S1375(100)]	0	2683.21	3.20273e+06		High	High	3.535e-05	8.8e-08	4.39	112.67
FALSE	High	[K].DFDIAEQNESSDEESLRK.[E]	2xPhospho [S10(99.4); S11(99.4)]	1.41384e-05	3.73465e-05	1	1	3	Q96KC8	Q96KC8 [470-487]	Q96KC8 2xPhospho [S479(99.4); S480(99.4)]	1	2271.87	9296313		High	High	3.535e-05	7.848e-06	5.1	82.06
FALSE	High	[K].DFDIAEQNESSDEESLRK.[E]	1xPhospho [S]	0.00297609	0.000294749	1	1	1	Q96KC8	Q96KC8 [470-487]		1	2191.9	420896		High	High	0.0001823	0.001368	2.16	76.34
FALSE	High	[K].DFFDPVESDEDITNVHDDELDSNK.[E]	1xPhospho [S8(100)]	2.9704e-11	3.73465e-05	1	1	2	O00566	O00566 [268-291]	O00566 1xPhospho [S275(100)]	0	2875.15	4.28811e+06		High	High	3.535e-05	2.582e-11	4.43	112.44
FALSE	High	[K].DFFDPVESDEDITNVHDDELDSNK.[E]	2xPhospho [S8(100); S22(100)]	3.5738e-06	3.73465e-05	1	1	3	O00566	O00566 [268-291]	O00566 2xPhospho [S275(100); S289(100)]	0	2955.11	4.25613e+06		High	High	3.535e-05	2.076e-06	4.61	116.44
FALSE	High	[K].DFPLETFHCPSPK.[K]	1xCarbamidomethyl [C9]; 1xPhospho [S11(100)]	0.0674174	0.00276171	1	1	1	Q96DT6	Q96DT6 [359-371]	Q96DT6 1xPhospho [S369(100)]	0	1654.7	203936		High	High	0.001569	0.03006	1.65	100.44
FALSE	High	[K].DFQDYMEPEEGCQGSPQR.[R]	1xCarbamidomethyl [C12]; 1xPhospho [S15(100)]	1.44025e-07	3.73465e-05	1	1	1	O43237	O43237 [180-197]	O43237 1xPhospho [S194(100)]	0	2252.83	6.72619e+06		High	High	3.535e-05	9.363e-08	4.69	86.86
FALSE	High	[K].DFQDYMEPEEGCQGSPQR.[R]	1xCarbamidomethyl [C12]; 1xOxidation [M6]; 1xPhospho [S15(100)]	8.48494e-06	3.73465e-05	1	1	2	O43237	O43237 [180-197]	O43237 1xPhospho [S194(100)]	0	2268.82	764208		High	High	3.535e-05	4.786e-06	3.07	64.5
FALSE	High	[K].DFQDYMEPEEGCQGSPQRR.[G]	1xCarbamidomethyl [C12]; 1xPhospho [S15(100)]	0.00012387	3.73465e-05	1	1	5	O43237	O43237 [180-198]	O43237 1xPhospho [S194(100)]	1	2408.93	8.69265e+06		High	High	3.535e-05	6.392e-05	3.67	79.42
FALSE	High	[K].DFQHLISSPLK.[K]	1xPhospho [S8(99.5)]	0.000890135	0.000148698	1	1	1	Q15361	Q15361 [58-68]	Q15361 1xPhospho [S65(99.5)]	0	1364.66	736636		High	High	9.989e-05	0.0004272	2.48	103.61
FALSE	High	[K].DFQHLISSPLKK.[S]	1xPhospho [S8(100)]	5.67167e-05	3.73465e-05	1	1	1	Q15361	Q15361 [58-69]	Q15361 1xPhospho [S65(100)]	1	1492.76	9533158		High	High	3.535e-05	2.998e-05	3.61	92.08
FALSE	High	[K].DFYLATSPPDSFLDDHHLTRPHPER.[V]	1xPhospho [T/S/Y]	1.16463e-07	3.73465e-05	1	1	2	Q13131	Q13131 [350-374]		0	3043.37	10240101		High	High	3.535e-05	7.63e-08	3.47	103.74
FALSE	High	[K].DGAVNGPSVVGDQTPIEPQTSIER.[L]	1xPhospho [S21(100)]	9.69358e-07	3.73465e-05	1	1	2	P49321	P49321 [377-400]	P49321 1xPhospho [S397(100)]	0	2546.18	3.71525e+06		High	High	3.535e-05	5.908e-07	4.42	92.21
FALSE	High	[K].DGDDVIIIGVFKGESDPAYQQYQDAANNLR.[E]	1xDeamidated [N28]; 1xPhospho [S15(100)]	0.000496991	3.73465e-05	1	1	1	P13667	P13667 [302-331]	P13667 1xPhospho [S316(100)]	1	3392.53	476680		High	High	3.535e-05	0.0002444	1.77	83.58
FALSE	High	[K].DGDEKTDEEAEGPYSDNEMLTHK.[G]	2xPhospho [T6(100); S15(100)]	1.80436e-09	3.73465e-05	1	1	2	Q6NUK4	Q6NUK4 [196-218]	Q6NUK4 2xPhospho [T201(100); S210(100)]	1	2770.01	1.40492e+06		High	High	3.535e-05	1.367e-09	6.34	65.96
FALSE	High	[K].DGDEKTDEEAEGPYSDNEMLTHK.[G]	1xPhospho [T6(100)]	3.0006e-11	3.73465e-05	1	1	1	Q6NUK4	Q6NUK4 [196-218]	Q6NUK4 1xPhospho [T201(100)]	1	2690.04	942857		High	High	3.535e-05	2.608e-11	5.95	64.45
FALSE	High	[K].DGDEKTDEEAEGPYSDNEMLTHK.[G]	1xDeamidated [N17]; 1xPhospho [T6(100)]	0.000143321	3.73465e-05	1	1	1	Q6NUK4	Q6NUK4 [196-218]	Q6NUK4 1xPhospho [T201(100)]	1	2691.03		No Quan Values	High	High	3.535e-05	7.326e-05	2.95
FALSE	High	[K].DGDKSPMSSLQISNEK.[N]	1xPhospho [S5(100)]	9.03098e-07	3.73465e-05	1	1	1	Q9UER7	Q9UER7 [491-506]	Q9UER7 1xPhospho [S495(100)]	1	1815.78	9097777		High	High	3.535e-05	5.517e-07	3.86	72.97
FALSE	High	[K].DGDKSPMSSLQISNEK.[N]	1xOxidation [M7]; 1xPhospho [S5(100)]	0.00137257	0.000200179	1	1	3	Q9UER7	Q9UER7 [491-506]	Q9UER7 1xPhospho [S495(100)]	1	1831.78	1.60093e+06		High	High	9.989e-05	0.0006491	2.08	50.82
FALSE	High	[K].DGDKSPMSSLQISNEK.[N]	1xDeamidated [N14]; 1xPhospho [S5(100)]	0.0026064	0.000294749	1	1	2	Q9UER7	Q9UER7 [491-506]	Q9UER7 1xPhospho [S495(100)]	1	1816.77	488157		High	High	0.0001823	0.001208	1.91	76.22
FALSE	High	[K].DGDSYDPYDFSDTEEEMPQVHTPK.[T]	1xPhospho [T22(100)]	2.06382e-11	3.73465e-05	1	1	2	P25205	P25205 [701-724]	P25205 1xPhospho [T722(100)]	0	2882.1	2.54638e+07		High	High	3.535e-05	1.816e-11	5.87	103.65
FALSE	High	[K].DGDSYDPYDFSDTEEEMPQVHTPK.[T]	1xOxidation [M17]; 1xPhospho [S11(100)]	2.95541e-11	3.73465e-05	1	1	2	P25205	P25205 [701-724]	P25205 1xPhospho [S711(100)]	0	2898.1	11091865		High	High	3.535e-05	2.573e-11	5.05	91.54
FALSE	High	[K].DGDSYDPYDFSDTEEEMPQVHTPK.[T]	2xPhospho [S4(100); S11(100)]	3.30578e-08	3.73465e-05	1	1	5	P25205	P25205 [701-724]	P25205 2xPhospho [S704(100); S711(100)]	0	2962.07	8.59745e+06		High	High	3.535e-05	2.266e-08	4.77	104.98
FALSE	High	[K].DGDSYDPYDFSDTEEEMPQVHTPK.[T]	1xDeamidated [Q19]; 1xOxidation [M17]; 2xPhospho [S11(99.2); T22(100)]	0.00139906	0.000200179	1	1	1	P25205	P25205 [701-724]	P25205 2xPhospho [S711(99.2); T722(100)]	0	2979.05		No Quan Values	High	High	0.0001295	0.0006619	3.58
FALSE	High	[K].DGDSYDPYDFSDTEEEMPQVHTPK.[T]	1xDeamidated [Q19]; 2xPhospho [S4(100); S/T/Y]	0.0849819	0.00327554	1	1	1	P25205	P25205 [701-724]	P25205 2xPhospho [S704(100); S/T/Y]	0	2963.05		No Quan Values	High	High	0.001897	0.03833	1.98
FALSE	High	[K].DGEQPQILLEDSSAGEDSVHDR.[F]	1xPhospho [S13(99.6)]	2.34378e-08	3.73465e-05	1	1	1	Q96K76	Q96K76 [131-152]	Q96K76 1xPhospho [S143(99.6)]	0	2477.05		No Quan Values	High	High	3.535e-05	1.622e-08	4.78
FALSE	High	[K].DGETLEGSDAEESLDK.[T]	1xPhospho [S8(100)]	3.2464e-06	3.73465e-05	1	1	1	Q9P2D1	Q9P2D1 [2949-2964]	Q9P2D1 1xPhospho [S2956(100)]	0	1774.69	4.11607e+06		High	High	3.535e-05	1.899e-06	3.51	65.66
FALSE	High	[K].DGHRISLPSDFQHK.[I]	1xPhospho [S6(100)]	3.29603e-06	3.73465e-05	1	1	1	Q5TCX8	Q5TCX8 [509-522]	Q5TCX8 1xPhospho [S514(100)]	1	1716.79	1.13695e+06		High	High	3.535e-05	1.921e-06	2.96	69.48
FALSE	High	[K].DGLNQTTIPVSPPSTTKPSR.[A]	1xDeamidated [Q/N]; 1xPhospho [S11(100)]	6.9879e-08	3.73465e-05	1	1	6	Q71RC2	Q71RC2 [573-592]	Q71RC2 1xPhospho [S583(100)]	0	2177.05		No Quan Values	High	High	3.535e-05	4.661e-08	3.92
FALSE	High	[K].DGLNQTTIPVSPPSTTKPSR.[A]	1xPhospho [S11(100)]	2.21695e-08	3.73465e-05	1	1	11	Q71RC2	Q71RC2 [573-592]	Q71RC2 1xPhospho [S583(100)]	0	2176.06	3.36279e+07		High	High	3.535e-05	1.534e-08	4.79	83.3
FALSE	High	[K].DGLPRTPSR.[R]	1xPhospho [T6(100)]	0.00628639	0.000626402	1	1	4	Q9UQ35	Q9UQ35 [1429-1437]	Q9UQ35 1xPhospho [T1434(100)]	1	1078.5	1.07167e+07		High	High	0.0003694	0.002823	2.2	34.35
FALSE	High	[K].DGLPRTPSRR.[S]	1xPhospho [T6(100)]	0.00669201	0.000626402	1	1	2	Q9UQ35	Q9UQ35 [1429-1438]	Q9UQ35 1xPhospho [T1434(100)]	2	1234.61	12742776		High	High	0.0003694	0.003	2.15	28.43
FALSE	High	[K].DGQDAIAQSPEK.[E]	1xPhospho [S9(100)]	1.37161e-05	3.73465e-05	1	1	3	Q9NWH9	Q9NWH9 [281-292]	Q9NWH9 1xPhospho [S289(100)]	0	1338.56	1.13865e+07		High	High	3.535e-05	7.613e-06	4.14	33.86
FALSE	High	[K].DGQTDSAAEESSSQETSK.[G]	1xPhospho [S6(99.4)]	0.00410992	0.000390281	1	1	1	P55201	P55201 [855-872]	P55201 1xPhospho [S860(99.4)]	0	1936.73	76747.5		High	High	0.0002364	0.00187	2.58	23.36
FALSE	High	[K].DGSFGEGLTMK.[K]	1xPhospho [S3(100)]	0.000697807	3.73465e-05	1	1	1	Q9ULT0	Q9ULT0 [645-655]	Q9ULT0 1xPhospho [S647(100)]	0	1221.49	1.39746e+06		High	High	3.535e-05	0.000339	2.73	84
FALSE	High	[K].DGSGGASGTLQPSSGGGSSNSRER.[H]	1xPhospho [S/T]	9.48321e-06	3.73465e-05	1	1	1	Q9NYV4	Q9NYV4 [12-35]		1	2287.95	507624		High	High	3.535e-05	5.346e-06	3.93	31.31
FALSE	High	[K].DGSPLAEPVENGK.[E]	1xPhospho [S3(100)]	0.00978229	0.000763479	1	1	1	Q63HK5	Q63HK5 [680-692]	Q63HK5 1xPhospho [S682(100)]	0	1392.6	477547		High	High	0.0004457	0.00434	2.15	54.85
FALSE	High	[K].DGSSPPLLEK.[Q]	1xPhospho [S4(100)]	0.000456899	3.73465e-05	1	1	3	Q6W2J9	Q6W2J9 [420-429]	Q6W2J9 1xPhospho [S423(100)]	0	1122.51	2.09105e+06		High	High	3.535e-05	0.0002248	2.18	64.44
FALSE	High	[K].DGTSPEEEIEIER.[Q]	1xPhospho [S4(100)]	6.26464e-06	3.73465e-05	1	1	4	Q9H501	Q9H501 [691-703]	Q9H501 1xPhospho [S694(100)]	0	1583.65	2.90005e+06		High	High	3.535e-05	3.581e-06	1.97	77.94
FALSE	High	[K].DGVLTLANNVTPAK.[D]	1xPhospho [T11(100)]	0.000877283	0.000148698	1	1	1	P27816	P27816 [561-574]	P27816 1xPhospho [T571(100)]	0	1492.74	292255		High	High	9.989e-05	0.0004224	1.89	92.05
FALSE	High	[K].DGWNQNHFITPVSTLER.[D]	1xPhospho [T14(100)]	1.20484e-06	3.73465e-05	1	1	3	Q99569	Q99569 [1004-1020]	Q99569 1xPhospho [T1017(100)]	0	2093.94	821378		High	High	3.535e-05	7.28e-07	3.23	103.05
FALSE	High	[K].DHFGLEGDEESTMLEDSVSPK.[K]	1xPhospho [S19(100)]	1.46645e-09	3.73465e-05	1	1	1	Q9Y490	Q9Y490 [407-427]	Q9Y490 1xPhospho [S425(100)]	0	2401.97	3.40474e+06		High	High	3.535e-05	1.116e-09	6.9	101.3
FALSE	High	[K].DHFGLEGDEESTMLEDSVSPKK.[S]	1xPhospho [S19(100)]	2.68671e-08	3.73465e-05	1	1	2	Q9Y490	Q9Y490 [407-428]	Q9Y490 1xPhospho [S425(100)]	1	2530.07	1.2884e+07		High	High	3.535e-05	1.847e-08	6.14	94.14
FALSE	High	[K].DHFGLEGDEESTMLEDSVSPKK.[S]	1xOxidation [M13]; 1xPhospho [S19(100)]	6.05647e-07	3.73465e-05	1	1	3	Q9Y490	Q9Y490 [407-428]	Q9Y490 1xPhospho [S425(100)]	1	2546.06	1.0882e+06		High	High	3.535e-05	3.75e-07	5.18	83.55
FALSE	High	[K].DHFYSDDDAIEADSEGDAEPCDK.[E]	1xCarbamidomethyl [C21]; 1xPhospho [S5(100)]	9.1622e-10	3.73465e-05	1	1	2	Q9Y3B9	Q9Y3B9 [54-76]	Q9Y3B9 1xPhospho [S58(100)]	0	2680.95	1.27225e+07		High	High	3.535e-05	7.088e-10	5.07	81.74
FALSE	High	[K].DHFYSDDDAIEADSEGDAEPCDK.[E]	1xCarbamidomethyl [C21]; 2xPhospho [S5(100); S14(100)]	1.68713e-08	3.73465e-05	1	1	5	Q9Y3B9	Q9Y3B9 [54-76]	Q9Y3B9 2xPhospho [S58(100); S67(100)]	0	2760.92	19977488		High	High	3.535e-05	1.18e-08	4.98	80.73
FALSE	High	[K].DHMVSPTAVAFLER.[N]	1xPhospho [S/T]	0.0072994	0.000626402	1	1	1	O60499	O60499 [104-117]		0	1652.75	140139		High	High	0.0003694	0.003261	1.65	110.19
FALSE	High	[K].DHNSEDEDEDKYADDIDMPGQNFDSK.[R]	1xPhospho [S4(100)]	4.7687e-15	3.73465e-05	1	1	2	O95391	O95391 [232-257]	O95391 1xPhospho [S235(100)]	1	3109.15	1.68707e+06		High	High	3.535e-05	5.462e-15	7.12	87.2
FALSE	High	[K].DHNVGSPPKSPTHASPQHTQTEK.[D]	2xPhospho [S6(100); S10(99.2)]	2.89771e-05	3.73465e-05	1	1	3	A0JNW5	A0JNW5 [409-431]	A0JNW5 2xPhospho [S414(100); S418(99.2)]	1	2640.12	1.18657e+06		High	High	3.535e-05	1.567e-05	3.75	30.02
FALSE	High	[K].DHNVGSPPKSPTHASPQHTQTEK.[D]	1xPhospho [S10(100)]	5.39141e-07	3.73465e-05	1	1	3	A0JNW5	A0JNW5 [409-431]	A0JNW5 1xPhospho [S418(100)]	1	2560.16	1.71158e+06		High	High	3.535e-05	3.354e-07	4	26.05
FALSE	High	[K].DHQEVETEGPESADTGDK.[S]	1xPhospho [S/T]	0.183589	0.00614113	1	1	1	Q8NFQ8	Q8NFQ8 [52-69]		0	2023.78	230192		High	High	0.003608	0.08905	1.89	36.01
FALSE	High	[K].DHQNESFLDLKNLRMENNVQK.[I]	1xDeamidated [N18]; 1xOxidation [M15]; 1xPhospho [S6(100)]	0.280813	0.00947958	1	1	1	B1AJZ9	B1AJZ9 [1174-1194]	B1AJZ9 1xPhospho [S1179(100)]	2	2669.2	335243		High	High	0.005515	0.1453	1.25	79.61
FALSE	High	[K].DHQNGSMAAVNGHTNSFSPLENNVKPR.[K]	2xDeamidated [N4; N11]; 1xPhospho [S18(99.1)]	2.06541e-08	3.73465e-05	1	1	1	Q9NYP7	Q9NYP7 [268-294]	Q9NYP7 1xPhospho [S285(99.1)]	0	3003.31	1.51602e+06		High	High	3.535e-05	1.437e-08	5.61	82.56
FALSE	High	[K].DHSDSDDQMLVAK.[R]	2xPhospho [S3(100); S5(100)]	0.00485527	0.000390281	1	1	1	Q9NW75	Q9NW75 [113-125]	Q9NW75 2xPhospho [S115(100); S117(100)]	0	1620.56	572160		High	High	0.0002364	0.0022	3.29	58.82
FALSE	High	[K].DHSSSRPSSPRPQKASPNGSISSAGNSSR.[N]	1xDeamidated [N18]; 2xPhospho [S16(95); S]	0.00441398	0.000390281	1	1	1	Q9BSF8	Q9BSF8 [104-132]	Q9BSF8 2xPhospho [S119(95); S]	1	3099.33	88780.4		High	High	0.0002364	0.002008	2.04	32.46
FALSE	High	[K].DHTVSGDEDYCPR.[S]	1xCarbamidomethyl [C11]; 1xPhospho [S5(99.7)]	5.53036e-05	3.73465e-05	1	1	5	Q9UIG0	Q9UIG0 [943-955]	Q9UIG0 1xPhospho [S947(99.7)]	0	1630.58	4.55737e+06		High	High	3.535e-05	2.928e-05	2.95	41.99
FALSE	High	[K].DHYPCVSSLEQLTELGR.[E]	1xCarbamidomethyl [C5]; 1xPhospho [S/Y/T]	0.000143321	3.73465e-05	1	1	1	Q8WWK9	Q8WWK9 [644-660]		0	2083.92	124834		High	High	3.535e-05	7.328e-05	2.54	116.45
FALSE	High	[K].DHYQDPVPGITPSSSSR.[T]	1xPhospho [S/Y/T]	0.000116611	3.73465e-05	1	1	2	Q7KZ85	Q7KZ85 [1513-1529]		0	1922.83	707638		High	High	3.535e-05	6.02e-05	2.24	75.47
FALSE	High	[K].DHYQDPVPGITPSSSSR.[T]	2xPhospho [T11(100); S/Y]	0.00114954	0.000148698	1	1	2	Q7KZ85	Q7KZ85 [1513-1529]	Q7KZ85 2xPhospho [T1523(100); S/Y]	0	2002.79	255364		High	High	9.989e-05	0.0005474	3.2	78.99
FALSE	High	[K].DIDHETVVEEQIIGENSPPDYSEYMTGK.[K]	1xPhospho [S17(100)]	1.75795e-12	3.73465e-05	1	1	3	P25490	P25490 [231-258]	P25490 1xPhospho [S247(100)]	0	3275.4	6.235e+06		High	High	3.535e-05	1.686e-12	6.04	113.49
FALSE	High	[K].DIDHETVVEEQIIGENSPPDYSEYMTGK.[K]	1xDeamidated [Q/N]; 1xPhospho [S17(100)]	4.52626e-12	3.73465e-05	1	1	2	P25490	P25490 [231-258]	P25490 1xPhospho [S247(100)]	0	3276.38		No Quan Values	High	High	3.535e-05	4.204e-12	6.13
FALSE	High	[K].DIDISSPEFK.[I]	1xPhospho [S6(100)]	0.0028116	0.000294749	1	1	1	Q09666	Q09666 [172-181]	Q09666 1xPhospho [S177(100)]	0	1230.53	4448305		High	High	0.0001823	0.001295	2.48	89.63
FALSE	High	[K].DIEVLSEDTDYEEDEVTK.[K]	1xPhospho [S6(100)]	3.25472e-05	3.73465e-05	1	1	1	Q4LE39	Q4LE39 [785-802]	Q4LE39 1xPhospho [S790(100)]	0	2208.9	701584		High	High	3.535e-05	1.758e-05	3.37	98.16
FALSE	High	[K].DIIRQPSEEEIIK.[L]	1xPhospho [S7(100)]	0.00120031	0.000148698	1	1	1	Q15121	Q15121 [110-122]	Q15121 1xPhospho [S116(100)]	1	1649.81	709290		High	High	9.989e-05	0.0005699	2.39	86.5
FALSE	High	[K].DIKEESDEEEEDDEESGR.[L]	1xPhospho [S6(100)]	1.77847e-06	3.73465e-05	1	1	4	Q96EV2	Q96EV2 [200-217]	Q96EV2 1xPhospho [S205(100)]	1	2219.8	14060866		High	High	3.535e-05	1.058e-06	4.25	33.85
FALSE	High	[K].DIKFDDSDTEQIAEEGDDNLANSASPSK.[R]	1xPhospho [S/T]	2.74946e-10	3.73465e-05	1	1	1	Q9Y2I7	Q9Y2I7 [469-496]		1	3091.29		No Quan Values	High	High	3.535e-05	2.217e-10	4.29
FALSE	High	[K].DILKPSPGK.[S]	1xPhospho [S6(100)]	0.00099488	0.000148698	1	1	1	P31641	P31641 [16-24]	P31641 1xPhospho [S21(100)]	0	1034.53	168397		High	High	9.989e-05	0.0004763	2.14	46.39
FALSE	High	[K].DINTFVGTPVEK.[L]	1xPhospho [T8(100)]	0.000661221	3.73465e-05	1	1	1	P46013	P46013 [1916-1927]	P46013 1xPhospho [T1923(100)]	0	1399.65	773811		High	High	3.535e-05	0.0003218	3.07	86.08
FALSE	High	[K].DIPAPSPPLPLLSGVPPPPPLPPPPPIK.[G]	1xPhospho [S6(100)]	5.00475e-08	3.73465e-05	1	1	1	Q9Y613	Q9Y613 [568-595]	Q9Y613 1xPhospho [S573(100)]	0	2877.59		No Quan Values	High	High	3.535e-05	3.375e-08	3.36
FALSE	High	[K].DIQRPDSEHGLSPDSENFDWK.[A]	1xPhospho [S12(100)]	9.08995e-08	3.73465e-05	1	1	2	P25054	P25054 [2082-2102]	P25054 1xPhospho [S2093(100)]	0	2552.07	1.92453e+06		High	High	3.535e-05	5.997e-08	3.53	90.32
FALSE	High	[K].DIQRPDSEHGLSPDSENFDWK.[A]	2xPhospho [S7(100); S12(100)]	5.2485e-06	3.73465e-05	1	1	2	P25054	P25054 [2082-2102]	P25054 2xPhospho [S2088(100); S2093(100)]	0	2632.04	1610572		High	High	3.535e-05	3.014e-06	5.18	94.33
FALSE	High	[K].DISGPSPSK.[K]	1xPhospho [S6(99.6)]	0.190028	0.00630797	1	1	1	Q96GX9	Q96GX9 [82-90]	Q96GX9 1xPhospho [S87(99.6)]	0	967.413	1.07558e+06		High	High	0.003699	0.0926	1.11	28.49
FALSE	High	[K].DITDPLSLNTCTDEGHVVLASPLK.[T]	1xCarbamidomethyl [C11]; 1xPhospho [S21(100)]	6.95265e-08	3.73465e-05	1	1	1	Q7L2J0	Q7L2J0 [234-257]	Q7L2J0 1xPhospho [S254(100)]	0	2675.26	22279366		High	High	3.535e-05	4.638e-08	5.34	121.18
FALSE	High	[K].DITTSADQIAEVK.[T]	1xPhospho [S5(99.6)]	1.73065e-05	3.73465e-05	1	1	1	Q76I76	Q76I76 [483-495]	Q76I76 1xPhospho [S487(99.6)]	0	1470.67	986426		High	High	3.535e-05	9.516e-06	3.32	80.6
FALSE	High	[K].DKDDQEWESPSPPKPTVFISGVIAR.[G]	1xPhospho [S11(99.5)]	8.76106e-07	3.73465e-05	1	1	2	P51397	P51397 [41-65]	P51397 1xPhospho [S51(99.5)]	1	2878.37	8.59275e+06		High	High	3.535e-05	5.345e-07	3.75	121.2
FALSE	High	[K].DKDEDQVHIIEHDQLSFSSITDQAAGMK.[E]	2xPhospho [S18(98); S19(98)]	0.00840326	0.00067317	1	1	1	O00180	O00180 [285-312]	O00180 2xPhospho [S302(98); S303(98)]	1	3317.41	76921		High	High	0.0003957	0.003741	2.01	109.74
FALSE	High	[K].DKDQPPSPSPPPQSEALSSTSR.[L]	1xPhospho [S9(99.6)]	1.45697e-08	3.73465e-05	1	1	2	Q7L1V2	Q7L1V2 [53-74]	Q7L1V2 1xPhospho [S61(99.6)]	1	2388.07	1.25164e+06		High	High	3.535e-05	1.025e-08	5.27	63.39
FALSE	High	[K].DKDQPPSPSPPPQSEALSSTSR.[L]	1xDeamidated [Q4]; 1xPhospho [S/T]	0.000225145	3.73465e-05	1	1	1	Q7L1V2	Q7L1V2 [53-74]		1	2389.06	927477		High	High	3.535e-05	0.0001136	2.74	61.06
FALSE	High	[K].DKEADEEGGENGPADQGFQPQEEEEREDSDTEEQVPEALER.[K]	1xPhospho [S29(100)]	9.5815e-13	3.73465e-05	1	1	1	Q9NU22	Q9NU22 [4987-5027]	Q9NU22 1xPhospho [S5015(100)]	2	4697.9	9853041		High	High	3.535e-05	9.378e-13	5.41	88.3
FALSE	High	[K].DKEADEEGGENGPADQGFQPQEEEEREDSDTEEQVPEALER.[K]	1xDeamidated [N11]; 1xPhospho [S29(99.4)]	1.56147e-14	3.73465e-05	1	1	1	Q9NU22	Q9NU22 [4987-5027]	Q9NU22 1xPhospho [S5015(99.4)]	2	4698.89	4250570		High	High	3.535e-05	1.764e-14	5.95	89.02
FALSE	High	[K].DKEDSDELEEGRGGVSEGEPDPADPK.[R]	1xPhospho [S16(100)]	0.00110085	0.000148698	1	1	2	Q8IZ40	Q8IZ40 [198-223]	Q8IZ40 1xPhospho [S213(100)]	2	2837.16	1.57727e+06		High	High	9.989e-05	0.0005251	3.16	59.29
FALSE	High	[K].DKEISPSVTK.[K]	1xPhospho [S5(99.7)]	0.00560323	0.000487846	1	1	1	Q8N488	Q8N488 [95-104]	Q8N488 1xPhospho [S99(99.7)]	1	1183.56	427921		High	High	0.0002917	0.002526	1.87	35.73
FALSE	High	[K].DKEPFTFSSPASGR.[S]	1xPhospho [S9(100)]	4.9742e-05	3.73465e-05	1	1	1	Q6P1X5	Q6P1X5 [1177-1190]	Q6P1X5 1xPhospho [S1185(100)]	1	1605.69	5.6501e+06		High	High	3.535e-05	2.648e-05	3.5	77.67
FALSE	High	[K].DKEPFTFSSPASGR.[S]	2xPhospho [S9(100); S12(100)]	0.000823629	0.000148698	1	1	1	Q6P1X5	Q6P1X5 [1177-1190]	Q6P1X5 2xPhospho [S1185(100); S1188(100)]	1	1685.66	670825		High	High	9.989e-05	0.0003965	3.81	84.84
FALSE	High	[K].DKFSPFPVQDRPESSLVFK.[D]	1xPhospho [S4(100)]	5.26785e-12	3.73465e-05	1	1	4	Q9UQ35	Q9UQ35 [1185-1203]	Q9UQ35 1xPhospho [S1188(100)]	1	2303.11	2.09512e+07		High	High	3.535e-05	4.874e-12	4.03	107.54
FALSE	High	[K].DKLDFAPPTPPHYPPHER.[R]	1xPhospho [T9(100)]	1.60429e-05	3.73465e-05	1	1	5	Q86Y56	Q86Y56 [326-343]	Q86Y56 1xPhospho [T334(100)]	1	2194.01	1.34406e+06		High	High	3.535e-05	8.884e-06	4.3	84.89
FALSE	High	[K].DKMEGSDFESSGGR.[G]	1xPhospho [S6(100)]	2.92372e-07	3.73465e-05	1	1	2	Q8WYH8	Q8WYH8 [113-126]	Q8WYH8 1xPhospho [S118(100)]	1	1581.59	1.74908e+06		High	High	3.535e-05	1.853e-07	3.77	40.7
FALSE	High	[K].DKMEGSDFESSGGR.[G]	1xOxidation [M3]; 1xPhospho [S6(100)]	0.00198966	0.000252849	1	1	2	Q8WYH8	Q8WYH8 [113-126]	Q8WYH8 1xPhospho [S118(100)]	1	1597.58	321261		High	High	0.0001599	0.0009286	2.05	29.14
FALSE	High	[K].DKPEIEDVGSDEEEEK.[K]	1xPhospho [S10(100)]	0.000543177	3.73465e-05	1	1	1	Q14568	Q14568 [254-269]	Q14568 1xPhospho [S263(100)]	0	1927.77	1.36817e+06		High	High	3.535e-05	0.0002658	2.69	53.96
FALSE	High	[K].DKPEIEDVGSDEEEEKK.[D]	1xPhospho [S10(100)]	2.44941e-07	3.73465e-05	1	1	1	Q14568	Q14568 [254-270]	Q14568 1xPhospho [S263(100)]	1	2055.86		No Quan Values	High	High	3.535e-05	1.561e-07	4.61
FALSE	High	[K].DKPTYDEIFYTLSPVNGK.[I]	1xDeamidated [N16]; 1xPhospho [S13(100)]	1.43814e-06	3.73465e-05	1	1	1	Q9H4M9	Q9H4M9 [444-461]	Q9H4M9 1xPhospho [S456(100)]	0	2167.98	871589		High	High	3.535e-05	8.627e-07	4.79	113.65
FALSE	High	[K].DKSPVREPIDNLTPEER.[D]	1xPhospho [S3(100)]	9.66508e-12	3.73465e-05	1	1	13	Q14498	Q14498 [134-150]	Q14498 1xPhospho [S136(100)]	2	2074.98	5.37199e+08		High	High	3.535e-05	8.748e-12	5.23	71.66
FALSE	High	[K].DKSPVREPIDNLTPEER.[D]	1xDeamidated [N11]; 1xPhospho [S3(100)]	8.51716e-12	3.73465e-05	1	1	7	Q14498	Q14498 [134-150]	Q14498 1xPhospho [S136(100)]	2	2075.96	1.00379e+07		High	High	3.535e-05	7.752e-12	6.61	75.67
FALSE	High	[K].DKSQPNMLFVEIPEYRNK.[H]	1xOxidation [M7]; 1xPhospho [Y15(100)]	0.0494669	0.0023862	1	1	1	Q13469	Q13469 [631-648]	Q13469 1xPhospho [Y645(100)]	2	2304.07	3.44959e+06		High	High	0.001365	0.02177	1.89	117.95
FALSE	High	[K].DKTESVTSGPMSPEGSPSKSPSK.[K]	1xPhospho [S20(99.6)]	5.29456e-12	3.73465e-05	1	1	4	P35612	P35612 [682-704]	P35612 1xPhospho [S701(99.6)]	2	2400.06	1.4019e+06		High	High	3.535e-05	4.902e-12	6.77	46.37
FALSE	High	[K].DKTESVTSGPMSPEGSPSKSPSK.[K]	3xPhospho [S12(100); S16(100); S20(100)]	0.000140467	3.73465e-05	1	1	1	P35612	P35612 [682-704]	P35612 3xPhospho [S693(100); S697(100); S701(100)]	2	2560	596315		High	High	3.535e-05	7.206e-05	4.09	48.78
FALSE	High	[K].DKVSPLQNLASINNK.[K]	1xPhospho [S4(100)]	0.000209894	3.73465e-05	1	1	1	Q03112	Q03112 [621-635]	Q03112 1xPhospho [S624(100)]	1	1720.86	309148		High	High	3.535e-05	0.0001061	2.75	90.29
FALSE	High	[K].DLDDALDKLSDSLGQR.[Q]	1xPhospho [S10(99.7)]	3.31777e-07	3.73465e-05	1	1	1	P20810	P20810 [566-581]	P20810 1xPhospho [S575(99.7)]	1	1840.83	1.10594e+06		High	High	3.535e-05	2.099e-07	4.79	102.38
FALSE	High	[K].DLDLLASVPSPSSSGSR.[K]	1xPhospho [S10(100)]	0.00913168	0.000717569	1	1	1	Q8WU79	Q8WU79 [210-226]	Q8WU79 1xPhospho [S219(100)]	0	1767.82	439764		High	High	0.0004201	0.004065	1.81	111.29
FALSE	High	[K].DLDRPESQSPK.[R]	1xPhospho [S9(100)]	0.00113308	0.000148698	1	1	2	Q8WUA4	Q8WUA4 [159-169]	Q8WUA4 1xPhospho [S167(100)]	0	1351.59	10329945		High	High	9.989e-05	0.000539	2.04	29.08
FALSE	High	[K].DLDRPESQSPKRPPEDFETPSGERPR.[R]	1xPhospho [S9(99.3)]	0.00619648	0.000585746	1	1	2	Q8WUA4	Q8WUA4 [159-184]	Q8WUA4 1xPhospho [S167(99.3)]	1	3102.43	761497		High	High	0.0003477	0.002787	3.77	59.27
FALSE	High	[K].DLDRPESQSPKRPPEDFETPSGERPR.[R]	2xPhospho [S7(100); S9(100)]	0.0151384	0.00108147	1	1	1	Q8WUA4	Q8WUA4 [159-184]	Q8WUA4 2xPhospho [S165(100); S167(100)]	1	3182.39	503437		High	High	0.0005953	0.006659	1.74	62.92
FALSE	High	[K].DLDTSDRKEDVLSTSK.[D]	1xPhospho [T/S]	0.00502012	0.000440119	1	1	1	P54132	P54132 [324-339]		2	1888.85	246427		High	High	0.000265	0.002274	1.5	52.13
FALSE	High	[K].DLEASHQHSSPNEQLK.[K]	1xPhospho [S]	0.00171728	0.000200179	1	1	1	Q9P2B4	Q9P2B4 [276-291]		0	1899.82	605602		High	High	0.0001295	0.0008058	3.64	36.14
FALSE	High	[K].DLELALSPIHNSSALPTTGR.[S]	1xPhospho [S7(100)]	5.70807e-08	3.73465e-05	1	1	2	Q96GX5	Q96GX5 [364-383]	Q96GX5 1xPhospho [S370(100)]	0	2172.07	1.36502e+06		High	High	3.535e-05	3.828e-08	3.78	110.96
FALSE	High	[K].DLESCSDDDNQGSK.[S]	1xCarbamidomethyl [C5]; 1xPhospho [S6(100)]	5.95575e-06	3.73465e-05	1	1	3	Q5T3I0	Q5T3I0 [125-138]	Q5T3I0 1xPhospho [S130(100)]	0	1649.56	586593		High	High	3.535e-05	3.403e-06	2.78	25.1
FALSE	High	[K].DLFDLNSSEEDDTEGFSER.[G]	1xPhospho [S/T]	1.98368e-05	3.73465e-05	1	1	3	Q9Y3T9	Q9Y3T9 [666-684]		0	2284.88	2.53588e+06		High	High	3.535e-05	1.086e-05	2.75	116.62
FALSE	High	[K].DLFDLNSSEEDDTEGFSER.[G]	2xPhospho [S7(100); S8(100)]	0.00135951	0.000148698	1	1	4	Q9Y3T9	Q9Y3T9 [666-684]	Q9Y3T9 2xPhospho [S672(100); S673(100)]	0	2364.84	861272		High	High	9.989e-05	0.0006432	1.69	122.71
FALSE	High	[K].DLFDYSPPLHK.[N]	1xPhospho [S6(100)]	0.000903168	0.000148698	1	1	2	Q9NYF8	Q9NYF8 [507-517]	Q9NYF8 1xPhospho [S512(100)]	0	1411.63	1.94893e+06		High	High	9.989e-05	0.0004341	2.69	103.23
FALSE	High	[K].DLFDYSPPLHKNLDAR.[E]	1xDeamidated [N12]; 1xPhospho [S6(100)]	8.19615e-05	3.73465e-05	1	1	3	Q9NYF8	Q9NYF8 [507-522]	Q9NYF8 1xPhospho [S512(100)]	1	1981.91	838886		High	High	3.535e-05	4.284e-05	2.89	105.01
FALSE	High	[K].DLFETGLEDENNSPLEDEESLESIR.[A]	1xPhospho [T5(98.9)]	0.00170914	0.000200179	1	1	1	Q9HAW4	Q9HAW4 [213-237]	Q9HAW4 1xPhospho [T217(98.9)]	0	2960.26	3817721		High	High	0.0001295	0.0008034	2.23	121.97
FALSE	High	[K].DLGHPVEEEDELESGDQEDEDDESEDPGK.[D]	1xPhospho [S14(100)]	1.04567e-13	3.73465e-05	1	1	6	O60763	O60763 [929-957]	O60763 1xPhospho [S942(100)]	0	3323.24	1.11656e+08		High	High	3.535e-05	1.107e-13	7.55	72.17
FALSE	High	[K].DLGHPVEEEDELESGDQEDEDDESEDPGK.[D]	2xPhospho [S14(100); S24(100)]	9.18236e-08	3.73465e-05	1	1	1	O60763	O60763 [929-957]	O60763 2xPhospho [S942(100); S952(100)]	0	3403.21	892844		High	High	3.535e-05	6.07e-08	5	74.49
FALSE	High	[K].DLGSTEDGDGTDDFLTDK.[E]	1xPhospho [T11(100)]	0.000514479	3.73465e-05	1	1	4	Q15527	Q15527 [180-197]	Q15527 1xPhospho [T190(100)]	0	1980.76	962719		High	High	3.535e-05	0.0002518	2.29	90.36
FALSE	High	[K].DLGSTEDGDGTDDFLTDKEDEK.[A]	1xPhospho [T16(100)]	1.45906e-09	3.73465e-05	1	1	2	Q15527	Q15527 [180-201]	Q15527 1xPhospho [T195(100)]	1	2481.97	5.45892e+06		High	High	3.535e-05	1.113e-09	6.04	80.66
FALSE	High	[K].DLGSTEDGDGTDDFLTDKEDEK.[A]	2xPhospho [T11(100); T16(100)]	0.00371953	0.000343865	1	1	2	Q15527	Q15527 [180-201]	Q15527 2xPhospho [T190(100); T195(100)]	1	2561.93		No Quan Values	High	High	0.0002105	0.001702	2.68
FALSE	High	[K].DLHQPSLSPASPHSQGFER.[G]	1xPhospho [S8(100)]	2.9046e-06	3.73465e-05	1	1	4	Q9BZF1	Q9BZF1 [58-76]	Q9BZF1 1xPhospho [S65(100)]	0	2169.97	3.59659e+06		High	High	3.535e-05	1.705e-06	3.15	72.12
FALSE	High	[K].DLHQPSLSPASPHSQGFER.[G]	1xDeamidated [Q15]; 1xPhospho [S11(100)]	0.000122014	3.73465e-05	1	1	1	Q9BZF1	Q9BZF1 [58-76]	Q9BZF1 1xPhospho [S68(100)]	0	2170.96	206444		High	High	3.535e-05	6.274e-05	3.64	74.93
FALSE	High	[K].DLHQPSLSPASPHSQGFER.[G]	2xPhospho [S8(99.5); S11(100)]	0.000158474	3.73465e-05	1	1	2	Q9BZF1	Q9BZF1 [58-76]	Q9BZF1 2xPhospho [S65(99.5); S68(100)]	0	2249.94	1.66786e+06		High	High	3.535e-05	8.078e-05	4.36	75.83
FALSE	High	[K].DLHQPSLSPASPHSQGFER.[G]	1xDeamidated [Q4]; 2xPhospho [S8(99.4); S11(100)]	0.000302393	3.73465e-05	1	1	1	Q9BZF1	Q9BZF1 [58-76]	Q9BZF1 2xPhospho [S65(99.4); S68(100)]	0	2250.92		No Quan Values	High	High	3.535e-05	0.0001511	3.89
FALSE	High	[K].DLHSDDNEEESDEVEDNDNDSEMERPVNR.[G]	1xPhospho [S4(100)]	1.04647e-10	3.73465e-05	1	1	1	P42568	P42568 [409-437]	P42568 1xPhospho [S412(100)]	0	3513.31	293196		High	High	3.535e-05	8.709e-11	4.72	59.43
FALSE	High	[K].DLHSDDNEEESDEVEDNDNDSEMERPVNR.[G]	2xPhospho [S4(100); S11(100)]	4.07915e-10	3.73465e-05	1	1	2	P42568	P42568 [409-437]	P42568 2xPhospho [S412(100); S419(100)]	0	3593.28	3.13211e+06		High	High	3.535e-05	3.253e-10	3.81	59.62
FALSE	High	[K].DLHSDDNEEESDEVEDNDNDSEMERPVNR.[G]	1xOxidation [M23]; 2xPhospho [S4(100); S11(100)]	9.67897e-05	3.73465e-05	1	1	1	P42568	P42568 [409-437]	P42568 2xPhospho [S412(100); S419(100)]	0	3609.28	295964		High	High	3.535e-05	5.036e-05	2.19	48.63
FALSE	High	[K].DLISLDSSPAK.[E]	1xPhospho [S8(99.7)]	0.000553994	3.73465e-05	1	1	1	Q9UN79	Q9UN79 [379-389]	Q9UN79 1xPhospho [S386(99.7)]	0	1225.57	947456		High	High	3.535e-05	0.0002707	3.17	90.22
FALSE	High	[K].DLLHPSPEEEK.[R]	1xPhospho [S6(100)]	7.94517e-06	3.73465e-05	1	1	2	P42677	P42677 [6-16]	P42677 1xPhospho [S11(100)]	0	1373.6	5081065		High	High	3.535e-05	4.497e-06	2.88	64.2
FALSE	High	[K].DLLSGDDEETQSSADDLTPSVTSHETSDFFPRPLR.[S]	1xPhospho [S4(100)]	1.43545e-05	3.73465e-05	1	1	1	Q7Z3K6	Q7Z3K6 [111-145]	Q7Z3K6 1xPhospho [S114(100)]	0	3944.73	261356		High	High	3.535e-05	7.956e-06	3.66	120.59
FALSE	High	[K].DLLVSSGSNNSLPCGSPK.[K]	1xCarbamidomethyl [C14]; 1xPhospho [S16(100)]	0.00120608	0.000148698	1	1	1	Q5THK1	Q5THK1 [1014-1031]	Q5THK1 1xPhospho [S1029(100)]	0	1911.85	1.03119e+06		High	High	9.989e-05	0.0005745	2.51	86.99
FALSE	High	[K].DLLVSSGSNNSLPCGSPKK.[C]	1xCarbamidomethyl [C14]; 1xPhospho [S16(100)]	7.87219e-05	3.73465e-05	1	1	1	Q5THK1	Q5THK1 [1014-1032]	Q5THK1 1xPhospho [S1029(100)]	1	2039.95	1.47748e+06		High	High	3.535e-05	4.112e-05	4.32	76.23
FALSE	High	[K].DLPSPDSR.[N]	1xPhospho [S4(100)]	0.0299226	0.00155453	1	1	1	Q9UGU0	Q9UGU0 [1319-1326]	Q9UGU0 1xPhospho [S1322(100)]	0	966.393	1.30784e+06		High	High	0.0009075	0.01312	0.7	39.94
FALSE	High	[K].DLSTSPKPSPIPSPVLGR.[K]	1xPhospho [S5(98.5)]	8.88446e-05	3.73465e-05	1	1	2	Q8NDI1	Q8NDI1 [424-441]	Q8NDI1 1xPhospho [S428(98.5)]	0	1927.99	674062		High	High	3.535e-05	4.625e-05	3.07	97.81
FALSE	High	[K].DLSTSPKPSPIPSPVLGR.[K]	3xPhospho [S9(100); S13(100); T/S]	5.15309e-05	3.73465e-05	1	1	3	Q8NDI1	Q8NDI1 [424-441]	Q8NDI1 3xPhospho [S432(100); S436(100); T/S]	0	2087.92	2.66536e+06		High	High	3.535e-05	2.742e-05	3.55	99.4
FALSE	High	[K].DLSTSPKPSPIPSPVLGR.[K]	2xPhospho [S13(100); S/T]	0.00191556	0.000252849	1	1	1	Q8NDI1	Q8NDI1 [424-441]	Q8NDI1 2xPhospho [S436(100); S/T]	0	2007.96	807025		High	High	0.0001599	0.0008974	2.74	101.43
FALSE	High	[K].DLTSLETTSEMEAGSPENKK.[Q]	1xDeamidated [N18]; 1xPhospho [S15(99.4)]	0.109867	0.00382243	1	1	1	Q5VYS8	Q5VYS8 [158-177]	Q5VYS8 1xPhospho [S172(99.4)]	1	2247.96	1040106		High	High	0.002219	0.05047	3.53	82.14
FALSE	High	[K].DLVASVPDMQGDGEDNHMDGDK.[G]	1xPhospho [S5(100)]	0.00184417	0.000252849	1	1	2	Q14919	Q14919 [85-106]	Q14919 1xPhospho [S89(100)]	0	2424.93	400983		High	High	0.0001599	0.0008649	2.2	86.33
FALSE	High	[K].DLVLPTQALPASPALK.[N]	1xPhospho [S12(100)]	4.46438e-06	3.73465e-05	1	1	1	Q15554	Q15554 [354-369]	Q15554 1xPhospho [S365(100)]	0	1713.92	8.03709e+06		High	High	3.535e-05	2.581e-06	3.96	121.02
FALSE	High	[K].DMDEPSPVPNVEEVTLPK.[T]	1xPhospho [S6(100)]	2.07599e-05	3.73465e-05	1	1	3	Q8TAQ2	Q8TAQ2 [342-359]	Q8TAQ2 1xPhospho [S347(100)]	0	2075.92	4.37054e+06		High	High	3.535e-05	1.138e-05	3.06	109.68
FALSE	High	[K].DMDEPSPVPNVEEVTLPK.[T]	1xOxidation [M2]; 1xPhospho [S6(100)]	0.000143321	3.73465e-05	1	1	3	Q8TAQ2	Q8TAQ2 [342-359]	Q8TAQ2 1xPhospho [S347(100)]	0	2091.92	1.70873e+06		High	High	3.535e-05	7.333e-05	1.28	105.18
FALSE	High	[K].DMESPTKLDVTLAK.[D]	1xPhospho [S4(100)]	1.12982e-07	3.73465e-05	1	1	2	P27816	P27816 [277-290]	P27816 1xPhospho [S280(100)]	1	1627.76	1.04724e+07		High	High	3.535e-05	7.417e-08	4.75	90.42
FALSE	High	[K].DMESPTKLDVTLAK.[D]	1xOxidation [M2]; 1xPhospho [S4(100)]	0.0140936	0.00098943	1	1	2	P27816	P27816 [277-290]	P27816 1xPhospho [S280(100)]	1	1643.76	3.85179e+06		High	High	0.0005705	0.006196	2.21	79.87
FALSE	High	[K].DMHCLEASSPTFSK.[E]	1xCarbamidomethyl [C4]; 1xPhospho [S9(100)]	0.000205728	3.73465e-05	1	1	1	Q7Z333	Q7Z333 [634-647]	Q7Z333 1xPhospho [S642(100)]	0	1689.66	577991		High	High	3.535e-05	0.0001042	2.81	69.93
FALSE	High	[K].DMNQPSSSFFSISPTSNSSATIAR.[E]	1xPhospho [S13(100)]	1.15706e-06	3.73465e-05	1	1	1	Q9NUL3	Q9NUL3 [443-466]	Q9NUL3 1xPhospho [S455(100)]	0	2612.13	650000		High	High	3.535e-05	6.996e-07	3.18	113.24
FALSE	High	[K].DMNQPSSSFFSISPTSNSSATIAR.[E]	1xOxidation [M2]; 1xPhospho [S13(100)]	0.000492102	3.73465e-05	1	1	1	Q9NUL3	Q9NUL3 [443-466]	Q9NUL3 1xPhospho [S455(100)]	0	2628.13	189141		High	High	3.535e-05	0.0002411	2.12	108.95
FALSE	High	[K].DMNSPTDRHPDGYLAR.[Q]	1xDeamidated [N3]; 1xPhospho [S/T/Y]	0.0992544	0.00361616	1	1	1	Q7Z6B7	Q7Z6B7 [832-847]		1	1925.78		No Quan Values	High	High	0.002082	0.04518	1.26
FALSE	High	[K].DMSLKDSGSDLSHRPK.[R]	1xPhospho [S]	8.49921e-07	3.73465e-05	1	1	1	O95251	O95251 [156-171]		1	1852.83	1.05097e+06		High	High	3.535e-05	5.187e-07	3.61	45.39
FALSE	High	[K].DMSLKDSGSDLSHRPK.[R]	1xOxidation [M2]; 1xPhospho [S]	0.000279175	3.73465e-05	1	1	2	O95251	O95251 [156-171]		1	1868.82	430110		High	High	3.535e-05	0.00014	3.12	32.95
FALSE	High	[K].DMSLKDSGSDLSHRPK.[R]	2xPhospho [S7(100); S9(100)]	0.000947954	0.000148698	1	1	2	O95251	O95251 [156-171]	O95251 2xPhospho [S162(100); S164(100)]	1	1932.79	470822		High	High	9.989e-05	0.0004539	2.93	49.57
FALSE	High	[K].DMSPLSETEMALGK.[D]	2xPhospho [S3(100); S6(100)]	1.58015e-05	3.73465e-05	1	1	4	P27816	P27816 [505-518]	P27816 2xPhospho [S507(100); S510(100)]	0	1668.63	912986		High	High	3.535e-05	8.728e-06	3.85	117.29
FALSE	High	[K].DMSPLSETEMALGK.[D]	1xPhospho [S3(100)]	0.000104385	3.73465e-05	1	1	2	P27816	P27816 [505-518]	P27816 1xPhospho [S507(100)]	0	1588.66	17014120		High	High	3.535e-05	5.406e-05	2.56	113.02
FALSE	High	[K].DMSPLSETEMALGK.[D]	1xOxidation [M10]; 1xPhospho [S3(100)]	0.000284809	3.73465e-05	1	1	1	P27816	P27816 [505-518]	P27816 1xPhospho [S507(100)]	0	1604.66	791784		High	High	3.535e-05	0.0001423	2.22	109.18
FALSE	High	[K].DNDDDQSDKGTYTIELENPNSEEVEAR.[K]	1xPhospho [S/T/Y]	9.79883e-11	3.73465e-05	1	1	3	Q5SW79	Q5SW79 [491-517]		1	3163.29	14785730		High	High	3.535e-05	8.174e-11	6.62	89.68
FALSE	High	[K].DNDSESDYMFMAPGAGAIPK.[N]	1xPhospho [S4(99.6)]	2.69242e-06	3.73465e-05	1	1	3	O14654	O14654 [772-791]	O14654 1xPhospho [S775(99.6)]	0	2195.87	11525560		High	High	3.535e-05	1.581e-06	3.07	117.67
FALSE	High	[K].DNDSESDYMFMAPGAGAIPK.[N]	1xOxidation [M9]; 1xPhospho [S4(99.4)]	5.46517e-06	3.73465e-05	1	1	2	O14654	O14654 [772-791]	O14654 1xPhospho [S775(99.4)]	0	2211.86	2.56826e+06		High	High	3.535e-05	3.135e-06	3.84	105.97
FALSE	High	[K].DNEESEQPPVPGTPTLR.[N]	1xPhospho [T13(100)]	7.71503e-05	3.73465e-05	1	1	1	O15439	O15439 [634-650]	O15439 1xPhospho [T646(100)]	0	1945.85	1.20328e+06		High	High	3.535e-05	4.035e-05	3.92	78.24
FALSE	High	[K].DNLVSSIHTDDSLEVER.[R]	1xPhospho [S12(100)]	2.39678e-06	3.73465e-05	1	1	2	Q5VZL5	Q5VZL5 [99-115]	Q5VZL5 1xPhospho [S110(100)]	0	2008.89	703971		High	High	3.535e-05	1.415e-06	3.8	90.09
FALSE	High	[K].DNLVSSIHTDDSLEVER.[R]	2xPhospho [T9(100); S12(100)]	4.50976e-06	3.73465e-05	1	1	2	Q5VZL5	Q5VZL5 [99-115]	Q5VZL5 2xPhospho [T107(100); S110(100)]	0	2088.85	1.03979e+06		High	High	3.535e-05	2.609e-06	4.45	88.98
FALSE	High	[K].DNPSPEPQLDDIKR.[E]	1xPhospho [S4(100)]	1.12817e-06	3.73465e-05	1	1	2	Q96JC9	Q96JC9 [162-175]	Q96JC9 1xPhospho [S165(100)]	1	1703.76	14855982		High	High	3.535e-05	6.826e-07	3.21	65.66
FALSE	High	[K].DNQESSDAELSSSEYIK.[T]	1xPhospho [S/Y]	6.33749e-05	3.73465e-05	1	1	1	Q96JM3	Q96JM3 [622-638]		0	1981.79	1.35364e+06		High	High	3.535e-05	3.335e-05	3.8	74.17
FALSE	High	[K].DNTPSGKSDDDFADFHSSK.[F]	1xPhospho [S8(100)]	0.00010282	3.73465e-05	1	1	1	Q9UMZ2	Q9UMZ2 [765-783]	Q9UMZ2 1xPhospho [S772(100)]	1	2149.83	294737		High	High	3.535e-05	5.328e-05	3.23	58.81
FALSE	High	[K].DNVEDRTPEHFALVPLTESQGPPHSGSGSR.[T]	1xPhospho [T7(100)]	2.04901e-06	3.73465e-05	1	1	1	P51825	P51825 [691-720]	P51825 1xPhospho [T697(100)]	1	3296.5	536406		High	High	3.535e-05	1.217e-06	3.05	94.4
FALSE	High	[K].DNVEDRTPEHFALVPLTESQGPPHSGSGSR.[T]	1xDeamidated [Q20]; 1xPhospho [T7(100)]	5.69078e-06	3.73465e-05	1	1	1	P51825	P51825 [691-720]	P51825 1xPhospho [T697(100)]	1	3297.48		No Quan Values	High	High	3.535e-05	3.255e-06	4.29
FALSE	High	[K].DPAEPETVPDGETPEDENPTEEGADNSSAK.[M]	1xPhospho [S/T]	4.8898e-06	3.73465e-05	1	1	1	Q9Y4C8	Q9Y4C8 [683-712]		0	3207.26	3.14783e+06		High	High	3.535e-05	2.815e-06	4.05	70.77
FALSE	High	[K].DPATVDVSGTGRPSPQNEGCTSK.[L]	1xCarbamidomethyl [C20]; 1xPhospho [S14(99.6)]	8.74628e-06	3.73465e-05	1	1	1	Q5W0Q7	Q5W0Q7 [187-209]	Q5W0Q7 1xPhospho [S200(99.6)]	0	2440.04	173562		High	High	3.535e-05	4.931e-06	3.43	52.19
FALSE	High	[K].DPDSNPYSLLDNTESDQTADTDASESHHSTNR.[R]	1xPhospho [S15(100)]	2.08217e-15	3.73465e-05	1	1	1	P51114	P51114 [471-502]	P51114 1xPhospho [S485(100)]	0	3599.43	5.35971e+06		High	High	3.535e-05	1.985e-15	8.58	84.63
FALSE	High	[K].DPDSNPYSLLDNTESDQTADTDASESHHSTNR.[R]	2xPhospho [T13(100); S15(100)]	6.75449e-09	3.73465e-05	1	1	1	P51114	P51114 [471-502]	P51114 2xPhospho [T483(100); S485(100)]	0	3679.4	4395814		High	High	3.535e-05	4.89e-09	6.64	85.58
FALSE	High	[K].DPDSNPYSLLDNTESDQTADTDASESHHSTNRR.[R]	1xPhospho [S15(100)]	9.93443e-10	3.73465e-05	1	1	1	P51114	P51114 [471-503]	P51114 1xPhospho [S485(100)]	1	3755.53	1.39676e+06		High	High	3.535e-05	7.657e-10	6.08	78.39
FALSE	High	[K].DPDSNPYSLLDNTESDQTADTDASESHHSTNRR.[R]	2xPhospho [T13(100); S15(100)]	3.08632e-06	3.73465e-05	1	1	1	P51114	P51114 [471-503]	P51114 2xPhospho [T483(100); S485(100)]	1	3835.5	1.45743e+06		High	High	3.535e-05	1.807e-06	5.15	79.08
FALSE	High	[K].DPDSNPYSLLDTSEPEPPVDSEPGEPPPASAR.[R]	1xPhospho [S13(100)]	6.66537e-05	3.73465e-05	1	1	2	P51116	P51116 [513-544]	P51116 1xPhospho [S525(100)]	0	3442.48	769207		High	High	3.535e-05	3.51e-05	2.96	112.28
FALSE	High	[K].DPDSNPYSLLDTSEPEPPVDSEPGEPPPASAR.[R]	2xPhospho [S30(98.7); S/T/Y]	0.251131	0.0082525	1	1	1	P51116	P51116 [513-544]	P51116 2xPhospho [S542(98.7); S/T/Y]	0	3522.45	4.84706e+06		High	High	0.00479	0.127	2.75	84.38
FALSE	High	[K].DPFSPDK.[K]	1xPhospho [S4(100)]	0.00156133	0.000200179	1	1	1	Q5PSV4	Q5PSV4 [194-200]	Q5PSV4 1xPhospho [S197(100)]	0	885.339	1042900		High	High	0.0001295	0.0007367	1.95	48.5
FALSE	High	[K].DPFSPDKK.[K]	1xPhospho [S4(100)]	0.019125	0.00125112	1	1	1	Q5PSV4	Q5PSV4 [194-201]	Q5PSV4 1xPhospho [S197(100)]	1	1013.43	389948		High	High	0.0007417	0.00839	1.74	37.15
FALSE	High	[K].DPGRSPGRPAHWASGPK.[V]	1xPhospho [S5(100)]	0.000792195	0.000148698	1	1	1	Q9Y219	Q9Y219 [1204-1220]	Q9Y219 1xPhospho [S1208(100)]	1	1852.86	473246		High	High	9.989e-05	0.0003832	2.39	38.35
FALSE	High	[K].DPLEEMVPLSHLEEEQPPAPESPESR.[A]	1xPhospho [S22(100)]	8.64166e-08	3.73465e-05	1	1	3	O60307	O60307 [327-352]	O60307 1xPhospho [S348(100)]	0	3022.34	1.61018e+06		High	High	3.535e-05	5.725e-08	4.16	121.13
FALSE	High	[K].DPLEEMVPLSHLEEEQPPAPESPESR.[A]	1xDeamidated [Q16]; 1xPhospho [S22(100)]	0.0197397	0.00125112	1	1	1	O60307	O60307 [327-352]	O60307 1xPhospho [S348(100)]	0	3023.32	295856		High	High	0.0007417	0.008666	3.09	121.13
FALSE	High	[K].DPLSSPGGPGSR.[R]	1xPhospho [S5(100)]	0.00011033	3.73465e-05	1	1	2	Q32P44	Q32P44 [194-205]	Q32P44 1xPhospho [S198(100)]	0	1206.52	434789		High	High	3.535e-05	5.712e-05	2.65	45.69
FALSE	High	[K].DPLTHTSNSLPR.[S]	1xPhospho [S9(100)]	0.00128364	0.000148698	1	1	1	Q9UBP0	Q9UBP0 [237-248]	Q9UBP0 1xPhospho [S245(100)]	0	1417.65	263025		High	High	9.989e-05	0.0006088	2.46	58.47
FALSE	High	[K].DPSIKPVTPSPSK.[L]	1xPhospho [S10(99.6)]	0.00373724	0.000343865	1	1	1	Q9H792	Q9H792 [845-857]	Q9H792 1xPhospho [S854(99.6)]	0	1432.71	371205		High	High	0.0002105	0.001709	2.12	54.26
FALSE	High	[K].DPSSGQEVATPPVPQLQVCEPK.[E]	1xCarbamidomethyl [C19]; 1xPhospho [T10(100)]	3.10666e-07	3.73465e-05	1	1	1	Q9UKV3	Q9UKV3 [673-694]	Q9UKV3 1xPhospho [T682(100)]	0	2443.12	2.85536e+06		High	High	3.535e-05	1.965e-07	5.01	100.32
FALSE	High	[K].DPSSGQEVATPPVPQLQVCEPK.[E]	1xCarbamidomethyl [C19]; 1xDeamidated [Q]; 1xPhospho [T10(100)]	0.0067568	0.000626402	1	1	2	Q9UKV3	Q9UKV3 [673-694]	Q9UKV3 1xPhospho [T682(100)]	0	2444.11	225810		High	High	0.0003694	0.003026	2.71	103.79
FALSE	High	[K].DPTQKPSPHPVKPLSAAPVEGSPDRK.[Q]	1xPhospho [S22(100)]	1.28022e-06	3.73465e-05	1	1	1	Q9BXF6	Q9BXF6 [517-542]	Q9BXF6 1xPhospho [S538(100)]	1	2815.41	1096992		High	High	3.535e-05	7.703e-07	4.7	53.05
FALSE	High	[K].DQATENTSPLNTPHTSANLVMTPQGQLLTLK.[G]	1xPhospho [T4(97.2)]	0.000173467	3.73465e-05	1	1	1	Q8IWI9	Q8IWI9 [2578-2608]	Q8IWI9 1xPhospho [T2581(97.2)]	0	3400.65	596702		High	High	3.535e-05	8.844e-05	2.39	117.83
FALSE	High	[K].DQEEALSLDR.[S]	1xPhospho [S7(100)]	0.0038453	0.000343865	1	1	1	Q5T5X7	Q5T5X7 [373-382]	Q5T5X7 1xPhospho [S379(100)]	0	1255.52		No Quan Values	High	High	0.0002105	0.001757	2.28
FALSE	High	[K].DQEPKPSPEPAAVSR.[G]	1xPhospho [S7(100)]	0.000387897	3.73465e-05	1	1	3	Q9H7S9	Q9H7S9 [246-260]	Q9H7S9 1xPhospho [S252(100)]	0	1687.77	2.33628e+06		High	High	3.535e-05	0.0001924	2.49	44.12
FALSE	High	[K].DQGSTYSGDLESEAVSTPHSWEEELNHYALK.[S]	1xPhospho [S/T/Y]	0.010535	0.000859927	1	1	1	Q5VZL5	Q5VZL5 [1085-1115]		0	3559.52	245987		High	High	0.0005003	0.004681	2.42	120.62
FALSE	High	[K].DQNESLDEEMFYK.[L]	1xPhospho [S5(100)]	0.000894459	0.000148698	1	1	1	Q96AC1	Q96AC1 [662-674]	Q96AC1 1xPhospho [S666(100)]	0	1727.65		No Quan Values	High	High	9.989e-05	0.0004309	2.73
FALSE	High	[K].DQPDGSSLSPAQSPSQSQPPAASSLR.[E]	1xPhospho [S]	7.81031e-08	3.73465e-05	1	1	1	Q6WCQ1	Q6WCQ1 [212-237]		0	2675.19	52048576		High	High	3.535e-05	5.178e-08	3.82	73.42
FALSE	High	[K].DQPDGSSLSPAQSPSQSQPPAASSLR.[E]	2xPhospho [S7(98.8); S13(100)]	1.77211e-07	3.73465e-05	1	1	1	Q6WCQ1	Q6WCQ1 [212-237]	Q6WCQ1 2xPhospho [S218(98.8); S224(100)]	0	2755.16	1892705		High	High	3.535e-05	1.146e-07	3.14	74.14
FALSE	High	[K].DQPDGSSLSPAQSPSQSQPPAASSLREPGLESK.[E]	2xPhospho [S13(100); S]	3.59741e-07	3.73465e-05	1	1	1	Q6WCQ1	Q6WCQ1 [212-244]	Q6WCQ1 2xPhospho [S224(100); S]	1	3495.53	1.35385e+06		High	High	3.535e-05	2.271e-07	4.68	85.38
FALSE	High	[K].DQPPFGDSDDSVEADK.[S]	2xPhospho [S8(100); S11(100)]	0.0169583	0.00111879	1	1	4	Q14676	Q14676 [488-503]	Q14676 2xPhospho [S495(100); S498(100)]	0	1881.65	393234		High	High	0.0006691	0.007448	2.37	69.33
FALSE	High	[K].DQPPFGDSDDSVEADK.[S]	1xPhospho [S8(99.1)]	0.177335	0.00588751	1	1	1	Q14676	Q14676 [488-503]	Q14676 1xPhospho [S495(99.1)]	0	1801.68	124753		High	High	0.003422	0.08517	1	68.25
FALSE	High	[K].DQPPFGDSDDSVEADKSSPGIHLER.[S]	1xPhospho [S18(99.1)]	9.54762e-07	3.73465e-05	1	1	2	Q14676	Q14676 [488-512]	Q14676 1xPhospho [S505(99.1)]	1	2778.19	3.1433e+06		High	High	3.535e-05	5.805e-07	5.05	87.16
FALSE	High	[K].DQPPFGDSDDSVEADKSSPGIHLER.[S]	1xDeamidated [Q2]; 1xPhospho [S]	7.55344e-06	3.73465e-05	1	1	1	Q14676	Q14676 [488-512]		1	2779.17		No Quan Values	High	High	3.535e-05	4.282e-06	4.07
FALSE	High	[K].DQPPFGDSDDSVEADKSSPGIHLER.[S]	3xPhospho [S8(100); S11(100); S]	0.000109776	3.73465e-05	1	1	4	Q14676	Q14676 [488-512]	Q14676 3xPhospho [S495(100); S498(100); S]	1	2938.12	2.40125e+06		High	High	3.535e-05	5.682e-05	2.57	93.78
FALSE	High	[K].DQPPFGDSDDSVEADKSSPGIHLER.[S]	2xPhospho [S17(100); S18(100)]	0.0075877	0.000626402	1	1	4	Q14676	Q14676 [488-512]	Q14676 2xPhospho [S504(100); S505(100)]	1	2858.16	937315		High	High	0.0003694	0.003394	3.43	90.75
FALSE	High	[K].DQPPSPSPPPQSEALSSTSR.[L]	1xPhospho [S/T]	8.77377e-08	3.73465e-05	1	1	2	Q7L1V2	Q7L1V2 [55-74]		0	2144.95	1.51368e+06		High	High	3.535e-05	5.803e-08	3.49	67.78
FALSE	High	[K].DQQPSGSEGEDDDAEAALK.[K]	2xPhospho [S5(100); S7(100)]	0.000154543	3.73465e-05	1	1	5	Q9NXG2	Q9NXG2 [82-100]	Q9NXG2 2xPhospho [S86(100); S88(100)]	0	2121.75	1.58376e+06		High	High	3.535e-05	7.911e-05	2.99	59.99
FALSE	High	[K].DQQPSGSEGEDDDAEAALK.[K]	1xPhospho [S]	0.000661221	3.73465e-05	1	1	1	Q9NXG2	Q9NXG2 [82-100]		0	2041.79	412308		High	High	3.535e-05	0.0003205	2.25	56.44
FALSE	High	[K].DQQPSGSEGEDDDAEAALKK.[E]	1xPhospho [S5(99.5)]	2.84041e-08	3.73465e-05	1	1	5	Q9NXG2	Q9NXG2 [82-101]	Q9NXG2 1xPhospho [S86(99.5)]	1	2169.88	1.68499e+06		High	High	3.535e-05	1.957e-08	3.26	49.04
FALSE	High	[K].DQQPSGSEGEDDDAEAALKK.[E]	2xPhospho [S5(100); S7(100)]	3.467e-06	3.73465e-05	1	1	5	Q9NXG2	Q9NXG2 [82-101]	Q9NXG2 2xPhospho [S86(100); S88(100)]	1	2249.85	31029144		High	High	3.535e-05	2.018e-06	3.52	52.45
FALSE	High	[K].DQSLALSPK.[L]	1xPhospho [S7(100)]	0.0012413	0.000148698	1	1	1	P51957	P51957 [455-463]	P51957 1xPhospho [S461(100)]	0	1038.49	788766		High	High	9.989e-05	0.0005905	2.71	60.57
FALSE	High	[K].DQSPPPSPPPSYHPPPPPTK.[K]	2xPhospho [S3(100); S7(100)]	2.29014e-06	3.73465e-05	1	1	3	Q9P206	Q9P206 [667-686]	Q9P206 2xPhospho [S669(100); S673(100)]	0	2279.98	2.40567e+06		High	High	3.535e-05	1.355e-06	3.32	65.02
FALSE	High	[K].DQSPPPSPPPSYHPPPPPTK.[K]	1xDeamidated [Q2]; 2xPhospho [S3(100); S7(100)]	7.59921e-05	3.73465e-05	1	1	1	Q9P206	Q9P206 [667-686]	Q9P206 2xPhospho [S669(100); S673(100)]	0	2280.96	2.79455e+06		High	High	3.535e-05	3.974e-05	3.18	64.93
FALSE	High	[K].DQSPSRAPGLR.[Q]	1xPhospho [S3(100)]	0.00104909	0.000148698	1	1	2	P09601	P09601 [227-237]	P09601 1xPhospho [S229(100)]	1	1263.58	5.81691e+06		High	High	9.989e-05	0.0005023	2.08	34.26
FALSE	High	[K].DQVNLSPK.[L]	1xPhospho [S6(100)]	0.00539292	0.000487846	1	1	1	Q5FBB7	Q5FBB7 [251-258]	Q5FBB7 1xPhospho [S256(100)]	0	980.445	543098		High	High	0.0002917	0.002437	1.91	44.21
FALSE	High	[K].DRASPESLDLTR.[D]	1xPhospho [S4(100)]	0.00239346	0.000294749	1	1	2	Q92786	Q92786 [508-519]	Q92786 1xPhospho [S511(100)]	1	1439.65	2.05115e+06		High	High	0.0001823	0.001112	2.54	63.82
FALSE	High	[K].DREDADIQREDPQARPLEGSSSEDSPPEGQAPPSHSPR.[G]	1xPhospho [S36(99.3)]	5.09166e-06	3.73465e-05	1	1	1	Q12789	Q12789 [1821-1858]	Q12789 1xPhospho [S1856(99.3)]	2	4219.85	786132		High	High	3.535e-05	2.926e-06	3.94	59.14
FALSE	High	[K].DREDADIQREDPQARPLEGSSSEDSPPEGQAPPSHSPR.[G]	2xDeamidated [Q13; Q30]; 1xPhospho [S]	0.0070226	0.000626402	1	1	1	Q12789	Q12789 [1821-1858]		2	4221.82	414341		High	High	0.0003694	0.003147	2.56	59.18
FALSE	High	[K].DREDSPERCSDSDEEK.[K]	1xCarbamidomethyl [C9]; 3xPhospho [S5(100); S10(100); S12(100)]	0.161552	0.00521245	1	1	1	Q14677	Q14677 [223-238]	Q14677 3xPhospho [S227(100); S232(100); S234(100)]	2	2193.67	221351		High	High	0.003026	0.07678	2.28	20.62
FALSE	High	[K].DREGPTDHLESACPLNLPLQNNHTAADMYLSPVRSPK.[K]	1xCarbamidomethyl [C13]; 1xPhospho [S35(98.7)]	3.66289e-09	3.73465e-05	1	1	1	P06400	P06400 [578-614]	P06400 1xPhospho [S612(98.7)]	2	4223.96	9256545		High	High	3.535e-05	2.698e-09	5.3	107.59
FALSE	High	[K].DREGPTDHLESACPLNLPLQNNHTAADMYLSPVRSPK.[K]	1xCarbamidomethyl [C13]; 1xDeamidated [N21]; 1xPhospho [S/T/Y]	3.63641e-11	3.73465e-05	1	1	1	P06400	P06400 [578-614]		2	4224.95	1591072		High	High	3.535e-05	3.151e-11	6.45	110.36
FALSE	High	[K].DREGPTDHLESACPLNLPLQNNHTAADMYLSPVRSPK.[K]	1xCarbamidomethyl [C13]; 2xDeamidated [N16; N21]; 2xPhospho [S35(100); T/S/Y]	2.22169e-06	3.73465e-05	1	1	1	P06400	P06400 [578-614]	P06400 2xPhospho [S612(100); T/S/Y]	2	4305.9		No Quan Values	High	High	3.535e-05	1.311e-06	7.16
FALSE	High	[K].DREGPTDHLESACPLNLPLQNNHTAADMYLSPVRSPK.[K]	1xCarbamidomethyl [C13]; 1xOxidation [M28]; 1xPhospho [S/T/Y]	1.29044e-08	3.73465e-05	1	1	1	P06400	P06400 [578-614]		2	4239.96	1.55952e+06		High	High	3.535e-05	9.123e-09	5.74	102.94
FALSE	High	[K].DREGPTDHLESACPLNLPLQNNHTAADMYLSPVRSPK.[K]	1xCarbamidomethyl [C13]; 1xDeamidated [N22]; 2xPhospho [Y29(97.7); S31(97.7)]	0.00300444	0.000294749	1	1	1	P06400	P06400 [578-614]	P06400 2xPhospho [Y606(97.7); S608(97.7)]	2	4304.91	690704		High	High	0.0001823	0.001387	4.52	111.05
FALSE	High	[K].DREGPTDHLESACPLNLPLQNNHTAADMYLSPVRSPK.[K]	1xCarbamidomethyl [C13]; 2xPhospho [S31(100); S35(100)]	0.00692167	0.000626402	1	1	1	P06400	P06400 [578-614]	P06400 2xPhospho [S608(100); S612(100)]	2	4303.93	754827		High	High	0.0003694	0.003109	3.74	108.9
FALSE	High	[K].DRELQQAELPNRSPGFGIK.[K]	1xPhospho [S13(100)]	8.39958e-06	3.73465e-05	1	1	1	Q6NWY9	Q6NWY9 [820-838]	Q6NWY9 1xPhospho [S832(100)]	2	2235.09	748430		High	High	3.535e-05	4.751e-06	4.74	85.73
FALSE	High	[K].DRGLDSGAETEEEK.[D]	1xPhospho [S6(100)]	1.97068e-07	3.73465e-05	1	1	2	P78559	P78559 [607-620]	P78559 1xPhospho [S612(100)]	1	1615.65	3.21378e+06		High	High	3.535e-05	1.265e-07	3.99	32.93
FALSE	High	[K].DRLGSPLAVDEALR.[R]	1xPhospho [S5(100)]	0.000911958	0.000148698	1	1	1	Q7RTP6	Q7RTP6 [1306-1319]	Q7RTP6 1xPhospho [S1310(100)]	1	1591.78	1.31356e+06		High	High	9.989e-05	0.0004377	2.73	97.49
FALSE	High	[K].DRPHASGTDGDESEEDPPEHKPSK.[L]	1xPhospho [S13(100)]	8.75115e-05	3.73465e-05	1	1	2	Q96RS0	Q96RS0 [400-423]	Q96RS0 1xPhospho [S412(100)]	0	2697.11	1.03886e+06		High	High	3.535e-05	4.568e-05	1.57	23.53
FALSE	High	[K].DRPHASGTDGDESEEDPPEHKPSK.[L]	2xPhospho [S6(100); S13(100)]	6.19803e-09	3.73465e-05	1	1	3	Q96RS0	Q96RS0 [400-423]	Q96RS0 2xPhospho [S405(100); S412(100)]	0	2777.07	1.92016e+06		High	High	3.535e-05	4.486e-09	4.34	25.89
FALSE	High	[K].DRPVSQPSLVGSK.[E]	1xPhospho [S5(99.7)]	4.6019e-06	3.73465e-05	1	1	2	Q9H4A3	Q9H4A3 [163-175]	Q9H4A3 1xPhospho [S167(99.7)]	0	1449.71	2.50352e+06		High	High	3.535e-05	2.655e-06	4.05	53.33
FALSE	High	[K].DRQSPLHGNHITISHTQATGSR.[S]	1xPhospho [S4(100)]	1.90758e-09	3.73465e-05	1	1	1	Q86VQ1	Q86VQ1 [255-276]	Q86VQ1 1xPhospho [S258(100)]	1	2493.17	3.01946e+06		High	High	3.535e-05	1.438e-09	4.57	46.62
FALSE	High	[K].DRSSFYVNGLTLGGQK.[C]	1xDeamidated [N8]; 1xPhospho [S/Y/T]	0.00247412	0.000294749	1	1	1	P07737	P07737 [55-70]		1	1822.84	216822		High	High	0.0001823	0.001145	2.15	97.65
FALSE	High	[K].DRVLDDVSIRSPETK.[C]	1xPhospho [S11(100)]	2.47762e-05	3.73465e-05	1	1	3	Q12830	Q12830 [1290-1304]	Q12830 1xPhospho [S1300(100)]	2	1809.87	2.10453e+06		High	High	3.535e-05	1.351e-05	3.2	69.03
FALSE	High	[K].DRWPEVSPEDTQSLSLSEESPSK.[E]	1xPhospho [S20(99.7)]	1.97633e-09	3.73465e-05	1	1	1	P78559	P78559 [1184-1206]	P78559 1xPhospho [S1203(99.7)]	1	2683.18	3.05634e+06		High	High	3.535e-05	1.492e-09	5.56	99.89
FALSE	High	[K].DSDQVAQSDGEESPAAEEQLLGEHIK.[E]	1xPhospho [S8(98.8)]	0.000584829	3.73465e-05	1	1	1	O94979	O94979 [520-545]	O94979 1xPhospho [S527(98.8)]	0	2862.23	1.40444e+06		High	High	3.535e-05	0.000286	2.28	96.51
FALSE	High	[K].DSDQVAQSDGEESPAAEEQLLGEHIK.[E]	2xPhospho [S8(100); S13(100)]	0.000308488	3.73465e-05	1	1	1	O94979	O94979 [520-545]	O94979 2xPhospho [S527(100); S532(100)]	0	2942.2		No Quan Values	High	High	3.535e-05	0.0001542	1.93
FALSE	High	[K].DSDTESSDLFTNLNLGR.[T]	1xPhospho [S/T]	0.0376179	0.00190298	1	1	1	Q9Y3S2	Q9Y3S2 [290-306]		0	1963.83	50349.9		High	High	0.001124	0.01648	0.71	118.73
FALSE	High	[K].DSDYVYPSLESDEDNPIFK.[S]	1xPhospho [S11(100)]	1.00938e-06	3.73465e-05	1	1	6	O75151	O75151 [872-890]	O75151 1xPhospho [S882(100)]	0	2312.95	993338		High	High	3.535e-05	6.15e-07	3.86	120.61
FALSE	High	[K].DSEPAADGPAASEDPSATESDLPNPHVGEVSVLSSGSPR.[L]	1xPhospho [S37(100)]	7.69779e-12	3.73465e-05	1	1	1	O14686	O14686 [12-50]	O14686 1xPhospho [S48(100)]	0	3911.71	4642080		High	High	3.535e-05	7.034e-12	7.56	103.09
FALSE	High	[K].DSFIENSSSNCTSGSSKPNSPSISPSILSNTEHK.[R]	1xCarbamidomethyl [C11]; 1xPhospho [S20(98.5)]	2.99631e-10	3.73465e-05	1	1	2	Q99700	Q99700 [842-875]	Q99700 1xPhospho [S861(98.5)]	0	3675.61	4.48092e+06		High	High	3.535e-05	2.412e-10	6.48	93.38
FALSE	High	[K].DSFIENSSSNCTSGSSKPNSPSISPSILSNTEHK.[R]	1xCarbamidomethyl [C11]; 1xDeamidated [N19]; 1xPhospho [S/T]	6.49937e-05	3.73465e-05	1	1	1	Q99700	Q99700 [842-875]		0	3676.6	1.35809e+06		High	High	3.535e-05	3.418e-05	2.67	94.9
FALSE	High	[K].DSFIENSSSNCTSGSSKPNSPSISPSILSNTEHK.[R]	1xCarbamidomethyl [C11]; 2xPhospho [S20(100); S24(100)]	1.24912e-10	3.73465e-05	1	1	2	Q99700	Q99700 [842-875]	Q99700 2xPhospho [S861(100); S865(100)]	0	3755.58	8.42833e+06		High	High	3.535e-05	1.033e-10	7.18	98.33
FALSE	High	[K].DSFIENSSSNCTSGSSKPNSPSISPSILSNTEHK.[R]	1xCarbamidomethyl [C11]; 3xPhospho [S20(100); S24(100); S/T]	2.6385e-06	3.73465e-05	1	1	2	Q99700	Q99700 [842-875]	Q99700 3xPhospho [S861(100); S865(100); S/T]	0	3835.54	3.73379e+06		High	High	3.535e-05	1.553e-06	5.33	101.12
FALSE	High	[K].DSGNWDTSGSELSEGELEK.[R]	1xDeamidated [N4]; 1xPhospho [S13(100)]	0.00275882	0.000294749	1	1	1	O75400	O75400 [926-944]	O75400 1xPhospho [S938(100)]	0	2120.82		No Quan Values	High	High	0.0001823	0.001273	4.09
FALSE	High	[K].DSGSDEDFLMEDDDDSDYGSSK.[K]	1xPhospho [S4(99.7)]	1.71661e-06	3.73465e-05	1	1	1	Q9H1E3	Q9H1E3 [129-150]	Q9H1E3 1xPhospho [S132(99.7)]	0	2508.84	181346		High	High	3.535e-05	1.027e-06	2.72	92.9
FALSE	High	[K].DSGSDTASAIIPSTTPSVDSDDESVVK.[D]	1xPhospho [S24(98.6)]	0.0226693	0.00128692	1	1	1	Q6WKZ4	Q6WKZ4 [183-209]	Q6WKZ4 1xPhospho [S206(98.6)]	0	2760.2	35123248		High	High	0.0007598	0.009941	1.67	101.1
FALSE	High	[K].DSGSISLQETR.[R]	1xPhospho [S4(100)]	0.00377291	0.000343865	1	1	1	Q9H2G2	Q9H2G2 [776-786]	Q9H2G2 1xPhospho [S779(100)]	0	1272.55		No Quan Values	High	High	0.0002105	0.001728	2.48
FALSE	High	[K].DSGSQEVLSELR.[V]	1xPhospho [S4(100)]	0.0118723	0.00098943	1	1	1	Q9BVJ6	Q9BVJ6 [450-461]	Q9BVJ6 1xPhospho [S453(100)]	0	1399.61	1.32074e+06		High	High	0.0005705	0.005257	1.54	90.68
FALSE	High	[K].DSGSSSPLPK.[Y]	1xPhospho [S6(99.4)]	0.00356391	0.000294749	1	1	1	Q86VQ1	Q86VQ1 [393-402]	Q86VQ1 1xPhospho [S398(99.4)]	0	1054.45	294969		High	High	0.0001823	0.001632	2.05	34.08
FALSE	High	[K].DSISAVSSEKVSPSK.[S]	1xPhospho [S12(99.7)]	5.29106e-08	3.73465e-05	1	1	6	P46821	P46821 [1241-1255]	P46821 1xPhospho [S1252(99.7)]	1	1600.75	4.9988e+06		High	High	3.535e-05	3.562e-08	4.74	50.87
FALSE	High	[K].DSLITPHVSR.[S]	1xPhospho [T5(99.6)]	0.00410992	0.000390281	3	7	1	P0DJD0; P49792; Q99666	P0DJD0 [1455-1464]; P49792 [2446-2455]; Q99666 [1470-1479]	P0DJD0 1xPhospho [T1459(99.6)]; P49792 1xPhospho [T2450(99.6)]; Q99666 1xPhospho [T1474(99.6)]	0	1204.57	1.3124e+06	Shared	High	High	0.0002364	0.001874	2.23	65.58
FALSE	High	[K].DSLITPHVSR.[S]	2xPhospho [T5(100); S9(100)]	0.172264	0.00563285	3	7	1	P0DJD0; P49792; Q99666	P0DJD0 [1455-1464]; P49792 [2446-2455]; Q99666 [1470-1479]	P0DJD0 2xPhospho [T1459(100); S1463(100)]; P49792 2xPhospho [T2450(100); S2454(100)]; Q99666 2xPhospho [T1474(100); S1478(100)]	0	1284.54	838097	Shared	High	High	0.003258	0.08244	2.83	71.67
FALSE	High	[K].DSLITPHVSRSSTPRESPCGK.[I]	1xCarbamidomethyl [C19]; 2xPhospho [S12(98.9); T13(98.9)]	0.0542722	0.00242089	3	7	1	P0DJD0; P49792; Q99666	P0DJD0 [1455-1475]; P49792 [2446-2466]; Q99666 [1470-1490]	P0DJD0 2xPhospho [S1466(98.9); T1467(98.9)]; P49792 2xPhospho [S2457(98.9); T2458(98.9)]; Q99666 2xPhospho [S1481(98.9); T1482(98.9)]	2	2471.08	463265	Shared	High	High	0.001408	0.02393	2.52	60.43
FALSE	High	[K].DSLLAHSSDPVEMR.[R]	1xPhospho [S7(99.7)]	6.0868e-05	3.73465e-05	1	1	1	P10586	P10586 [1304-1317]	P10586 1xPhospho [S1310(99.7)]	0	1636.7		No Quan Values	High	High	3.535e-05	3.214e-05	2.71
FALSE	High	[K].DSLSDDGVDLK.[T]	1xPhospho [S4(100)]	0.00194302	0.000252849	1	1	2	P07948	P07948 [10-20]	P07948 1xPhospho [S13(100)]	0	1243.51	18609282		High	High	0.0001599	0.0009079	3.02	72.91
FALSE	High	[K].DSMNATSTPAALSPSVLTTPSK.[I]	1xPhospho [S13(100)]	2.08033e-06	3.73465e-05	1	1	1	P54198	P54198 [537-558]	P54198 1xPhospho [S549(100)]	0	2256.05	1.09438e+06		High	High	3.535e-05	1.236e-06	3.97	103.93
FALSE	High	[K].DSNTLHLPTERFSPVRR.[F]	1xPhospho [T/S]	0.000999695	0.000148698	1	1	1	Q9Y2K2	Q9Y2K2 [608-624]		2	2105.03	286977		High	High	9.989e-05	0.0004793	3.04	84.73
FALSE	High	[K].DSPDSPEPPNK.[K]	1xPhospho [S5(100)]	0.000617327	3.73465e-05	1	1	2	Q9NVM9	Q9NVM9 [622-632]	Q9NVM9 1xPhospho [S626(100)]	0	1262.49	2.89351e+06		High	High	3.535e-05	0.0003006	2.8	28.4
FALSE	High	[K].DSPDSPEPPNKKPLVEMDETPQVEK.[S]	1xPhospho [S2(100)]	9.32274e-08	3.73465e-05	1	1	2	Q9NVM9	Q9NVM9 [622-646]	Q9NVM9 1xPhospho [S623(100)]	1	2886.31	3.94118e+06		High	High	3.535e-05	6.159e-08	4.83	79.1
FALSE	High	[K].DSPDSPEPPNKKPLVEMDETPQVEK.[S]	1xDeamidated [N10]; 1xPhospho [S2(99.3)]	0.00055127	3.73465e-05	1	1	1	Q9NVM9	Q9NVM9 [622-646]	Q9NVM9 1xPhospho [S623(99.3)]	1	2887.3		No Quan Values	High	High	3.535e-05	0.0002695	2.52
FALSE	High	[K].DSPDSPEPPNKKPLVEMDETPQVEK.[S]	1xOxidation [M17]; 1xPhospho [S2(100)]	0.000365429	3.73465e-05	1	1	2	Q9NVM9	Q9NVM9 [622-646]	Q9NVM9 1xPhospho [S623(100)]	1	2902.31	6.6403e+06		High	High	3.535e-05	0.0001814	2.26	64.93
FALSE	High	[K].DSPGIPPSANAHQLFR.[G]	1xPhospho [S2(100)]	1.12817e-06	3.73465e-05	1	1	6	P51812	P51812 [368-383]	P51812 1xPhospho [S369(100)]	0	1786.83	1.66414e+06		High	High	3.535e-05	6.825e-07	2.59	88.36
FALSE	High	[K].DSPVCPHFTTNGNENSSIEK.[T]	1xCarbamidomethyl [C5]; 1xDeamidated [N11]; 1xPhospho [S17(97.3)]	0.236532	0.00775401	1	1	1	P50851	P50851 [978-997]	P50851 1xPhospho [S994(97.3)]	0	2313.93	168770		High	High	0.004496	0.1186	1.5	72.73
FALSE	High	[K].DSPVRDLLPTVNSLTR.[S]	1xPhospho [S2(100)]	0.00198966	0.000252849	1	1	1	Q6PGN9	Q6PGN9 [121-136]	Q6PGN9 1xPhospho [S122(100)]	1	1862.94	290313		High	High	0.0001599	0.00093	1.9	117.46
FALSE	High	[K].DSQGLLDSSLMASGTASRSEDEESLAGQK.[R]	1xPhospho [T/S]	1.84528e-07	3.73465e-05	1	1	1	Q96EZ8	Q96EZ8 [4-32]		1	3049.33		No Quan Values	High	High	3.535e-05	1.191e-07	3.9
FALSE	High	[K].DSQGLLDSSLMASGTASRSEDEESLAGQK.[R]	2xPhospho [S/T]	0.000334105	3.73465e-05	1	1	1	Q96EZ8	Q96EZ8 [4-32]		1	3129.3		No Quan Values	High	High	3.535e-05	0.0001664	2.7
FALSE	High	[K].DSSDSGVRSSESSPNHSLHNEVADDSQLEK.[A]	2xPhospho [S]	4.71974e-06	3.73465e-05	1	1	1	Q9ULH0	Q9ULH0 [1582-1611]		1	3373.35	275388		High	High	3.535e-05	2.714e-06	3.22	62.49
FALSE	High	[K].DSSDSGVRSSESSPNHSLHNEVADDSQLEK.[A]	1xDeamidated [N20]; 2xPhospho [S]	6.36039e-06	3.73465e-05	1	1	1	Q9ULH0	Q9ULH0 [1582-1611]		1	3374.33		No Quan Values	High	High	3.535e-05	3.626e-06	3.61
FALSE	High	[K].DSSEATGWEEPSPPSIR.[R]	1xPhospho [S12(100)]	0.00201816	0.000252849	1	1	1	Q9HCJ0	Q9HCJ0 [703-719]	Q9HCJ0 1xPhospho [S714(100)]	0	1924.8	568345		High	High	0.0001599	0.0009414	2.32	92.76
FALSE	High	[K].DSSFFANPVEISPPYCSQGR.[Q]	1xCarbamidomethyl [C16]; 1xPhospho [S12(100)]	0.000980572	0.000148698	1	1	1	Q8NCN2	Q8NCN2 [153-172]	Q8NCN2 1xPhospho [S164(100)]	0	2337.98	491551		High	High	9.989e-05	0.0004701	1.52	119.19
FALSE	High	[K].DSSGQEDETQSSNDDPSQSVASQDAQEIIRPR.[R]	1xPhospho [S3(99.3)]	2.58017e-08	3.73465e-05	1	1	5	Q8N108	Q8N108 [120-151]	Q8N108 1xPhospho [S122(99.3)]	0	3556.49	5.83549e+06		High	High	3.535e-05	1.777e-08	3.53	87.47
FALSE	High	[K].DSSGQEDETQSSNDDPSQSVASQDAQEIIRPR.[R]	2xPhospho [S3(98); S11(98)]	2.59877e-06	3.73465e-05	1	1	1	Q8N108	Q8N108 [120-151]	Q8N108 2xPhospho [S122(98); S130(98)]	0	3636.46	940168		High	High	3.535e-05	1.53e-06	3.29	91.65
FALSE	High	[K].DSSGQHVDVSPTSQR.[L]	1xPhospho [S10(100)]	0.000548559	3.73465e-05	1	1	1	Q99798	Q99798 [550-564]	Q99798 1xPhospho [S559(100)]	0	1679.7	461150		High	High	3.535e-05	0.0002677	3.74	36
FALSE	High	[K].DSSLLESDMK.[R]	1xPhospho [S3(100)]	0.0039191	0.000343865	1	1	1	O15381	O15381 [209-218]	O15381 1xPhospho [S211(100)]	0	1204.48	605804		High	High	0.0002105	0.001787	2.41	70.15
FALSE	High	[K].DSSQEEDDIRDER.[R]	1xPhospho [S3(99.2)]	0.0486184	0.00229739	1	1	2	Q9Y462	Q9Y462 [297-309]	Q9Y462 1xPhospho [S299(99.2)]	1	1673.63	284191		High	High	0.001341	0.02135	1.1	38.03
FALSE	High	[K].DSSQPSCVEQSTSSDENEMSDK.[S]	1xCarbamidomethyl [C7]; 1xPhospho [S13(99.6)]	7.98545e-06	3.73465e-05	1	1	1	Q12923	Q12923 [1617-1638]	Q12923 1xPhospho [S1629(99.6)]	0	2526.91		No Quan Values	High	High	3.535e-05	4.519e-06	3.65
FALSE	High	[K].DSTDSPGSENRAPSPHVVQENLHSEVVEVCTSSTLK.[T]	1xCarbamidomethyl [C30]; 1xPhospho [T3(98.2)]	0.00223992	0.000294749	1	1	1	O75592	O75592 [2907-2942]	O75592 1xPhospho [T2909(98.2)]	1	3972.79	370744		High	High	0.0001823	0.001043	1.81	98.18
FALSE	High	[K].DSTSQHDDDNISTTSGFSSR.[A]	1xPhospho [T3(99.3)]	4.76771e-06	3.73465e-05	1	1	3	P49790	P49790 [171-190]	P49790 1xPhospho [T173(99.3)]	0	2236.86	8.67877e+06		High	High	3.535e-05	2.75e-06	2.64	55.97
FALSE	High	[K].DSTSQHDDDNISTTSGFSSR.[A]	2xPhospho [S12(99.3); S/T]	0.0351633	0.00181687	1	1	1	P49790	P49790 [171-190]	P49790 2xPhospho [S182(99.3); S/T]	0	2316.83	193989		High	High	0.001078	0.01543	1.32	59.34
FALSE	High	[K].DSTSQHDDDNISTTSGFSSRASDK.[D]	2xPhospho [S22(99.7); S/T]	0.0152945	0.00111879	1	1	1	P49790	P49790 [171-194]	P49790 2xPhospho [S192(99.7); S/T]	1	2718.02	594341		High	High	0.0006691	0.006714	2.13	51.02
FALSE	High	[K].DSVTCSPGMVR.[L]	1xCarbamidomethyl [C5]; 1xPhospho [S6(100)]	0.00983063	0.000763479	1	1	1	Q96KC8	Q96KC8 [376-386]	Q96KC8 1xPhospho [S381(100)]	0	1288.51	314285		High	High	0.0004457	0.004366	2.08	51.91
FALSE	High	[K].DSYSSRDYPSSR.[D]	1xPhospho [S/Y]	0.0369873	0.00186109	2	2	1	P38159; Q96E39	P38159 [218-229]; Q96E39 [218-229]		1	1499.58	163687	Shared	High	High	0.001102	0.01618	1.46	34.34
FALSE	High	[K].DSYVGDEAQSK.[R]	1xPhospho [S10(100)]	0.0271047	0.00146832	2	6	1	P60709; P68133	P60709 [51-61]; P68133 [53-63]	P60709 1xPhospho [S60(100)]; P68133 1xPhospho [S62(100)]	0	1278.49	348226	Shared	High	High	0.0008602	0.01187	1.93	33.06
FALSE	High	[K].DTAQLHKSEEAVSVGQK.[R]	1xPhospho [S8(100)]	0.000548559	3.73465e-05	1	1	1	Q9NQ11	Q9NQ11 [144-160]	Q9NQ11 1xPhospho [S151(100)]	1	1906.89	127805		High	High	3.535e-05	0.0002685	2.35	43.11
FALSE	High	[K].DTDGGPKEEESPV.[-]	1xPhospho [S11(100)]	0.00634709	0.000626402	1	1	2	P53985	P53985 [488-500]	P53985 1xPhospho [S498(100)]	1	1439.56	1.78763e+06		High	High	0.0003694	0.002852	2.86	36.35
FALSE	High	[K].DTDSDREAGTETGGENNDK.[E]	1xPhospho [S4(100)]	0.0231614	0.00128692	1	1	1	Q15910	Q15910 [377-395]	Q15910 1xPhospho [S380(100)]	1	2090.78	878908		High	High	0.0007598	0.01013	1.45	19.24
FALSE	High	[K].DTDSDREAGTETGGENNDK.[E]	1xDeamidated [N]; 1xPhospho [S/T]	0.104115	0.00365383	1	1	2	Q15910	Q15910 [377-395]		1	2091.76	219162		High	High	0.002103	0.04751	1.23	19.72
FALSE	High	[K].DTDSDREAGTETGGENNDKEEEEK.[K]	1xPhospho [S4(99.7)]	1.33107e-12	3.73465e-05	1	1	2	Q15910	Q15910 [377-400]	Q15910 1xPhospho [S380(99.7)]	2	2735.04	2.13701e+06		High	High	3.535e-05	1.288e-12	5.93	23.13
FALSE	High	[K].DTDSDREAGTETGGENNDKEEEEK.[K]	1xDeamidated [N16]; 1xPhospho [T10(100)]	0.00154652	0.000200179	1	1	1	Q15910	Q15910 [377-400]	Q15910 1xPhospho [T386(100)]	2	2736.03	152791		High	High	0.0001295	0.00073	2.05	23.99
FALSE	High	[K].DTDVEEGSEVEDERPAWNSK.[L]	1xPhospho [S8(100)]	2.43171e-09	3.73465e-05	1	1	1	Q9H2J7	Q9H2J7 [48-67]	Q9H2J7 1xPhospho [S55(100)]	0	2371.96	10185884		High	High	3.535e-05	1.821e-09	4.42	71.21
FALSE	High	[K].DTEAHISEPEDLGK.[I]	1xPhospho [S7(100)]	0.000961802	0.000148698	1	1	1	Q86YA3	Q86YA3 [777-790]	Q86YA3 1xPhospho [S783(100)]	0	1620.68	137547		High	High	9.989e-05	0.0004613	2.59	65.66
FALSE	High	[K].DTHEDHDTSTENTDESNHDPQFEPIVSLPEQEIK.[T]	1xDeamidated [N/Q]; 1xPhospho [T/S]	3.24885e-10	3.73465e-05	1	1	7	P43487	P43487 [6-39]		0	4014.67	1.60816e+07		High	High	3.535e-05	2.612e-10	6	105.57
FALSE	High	[K].DTHEDHDTSTENTDESNHDPQFEPIVSLPEQEIK.[T]	2xPhospho [T/S]	3.98868e-12	3.73465e-05	1	1	3	P43487	P43487 [6-39]		0	4093.65	11870470		High	High	3.535e-05	3.725e-12	5.17	108.98
FALSE	High	[K].DTHEDHDTSTENTDESNHDPQFEPIVSLPEQEIK.[T]	1xDeamidated [N17]; 2xPhospho [T/S]	4.83758e-09	3.73465e-05	1	1	1	P43487	P43487 [6-39]		0	4094.63		No Quan Values	High	High	3.535e-05	3.527e-09	4.73
FALSE	High	[K].DTIIDVVGAPLTPNSR.[K]	1xPhospho [T12(99.7)]	6.80357e-07	3.73465e-05	1	1	1	Q9NPF5	Q9NPF5 [434-449]	Q9NPF5 1xPhospho [T445(99.7)]	0	1747.86	1.96365e+06		High	High	3.535e-05	4.187e-07	4.29	113.97
FALSE	High	[K].DTLEGAGDTSEVMDTQAGSVDEENGR.[Q]	1xPhospho [S19(100)]	3.40501e-11	3.73465e-05	1	1	2	Q9UBL3	Q9UBL3 [83-108]	Q9UBL3 1xPhospho [S101(100)]	0	2763.09	1.40693e+06		High	High	3.535e-05	2.953e-11	6.53	79.4
FALSE	High	[K].DTLEGAGDTSEVMDTQAGSVDEENGR.[Q]	1xDeamidated [N24]; 1xPhospho [S19(100)]	1.20051e-07	3.73465e-05	1	1	1	Q9UBL3	Q9UBL3 [83-108]	Q9UBL3 1xPhospho [S101(100)]	0	2764.08	1.14789e+06		High	High	3.535e-05	7.862e-08	5.9	80.01
FALSE	High	[K].DTLSNPQSPQPSPYNSPKPQHK.[V]	1xPhospho [S4(99.3)]	7.70776e-06	3.73465e-05	1	1	1	Q96PU5	Q96PU5 [472-493]	Q96PU5 1xPhospho [S475(99.3)]	0	2527.16	398801		High	High	3.535e-05	4.373e-06	3.69	51.09
FALSE	High	[K].DTLSNPQSPQPSPYNSPKPQHK.[V]	2xPhospho [S8(100); S16(100)]	0.000629572	3.73465e-05	1	1	1	Q96PU5	Q96PU5 [472-493]	Q96PU5 2xPhospho [S479(100); S487(100)]	0	2607.13	888800		High	High	3.535e-05	0.0003061	3.13	49.15
FALSE	High	[K].DTLSNPQSPQPSPYNSPKPQHK.[V]	3xPhospho [S8(100); S12(100); S16(100)]	1.40428e-07	3.73465e-05	1	1	1	Q96PU5	Q96PU5 [472-493]	Q96PU5 3xPhospho [S479(100); S483(100); S487(100)]	0	2687.09	791110		High	High	3.535e-05	9.143e-08	4.46	48.02
FALSE	High	[K].DTNQEDGVIISEHGEDEMDMESEK.[E]	1xDeamidated [Q4]; 1xOxidation [M18]; 1xPhospho [S22(100)]	0.0102267	0.000763479	1	1	1	Q9Y5B6	Q9Y5B6 [170-193]	Q9Y5B6 1xPhospho [S191(100)]	0	2834.05	533465		High	High	0.0004457	0.004535	2.69	71.18
FALSE	High	[K].DTNQEDGVIISEHGEDEMDMESEK.[E]	1xPhospho [S22(100)]	0.0104312	0.0008115	1	1	1	Q9Y5B6	Q9Y5B6 [170-193]	Q9Y5B6 1xPhospho [S191(100)]	0	2817.08	1.18134e+06		High	High	0.0004727	0.004626	2.96	85.21
FALSE	High	[K].DTQSPSTCSEGLLGWSQK.[D]	1xCarbamidomethyl [C8]; 1xPhospho [S4(99.6)]	1.32635e-06	3.73465e-05	1	1	1	Q9C0C2	Q9C0C2 [709-726]	Q9C0C2 1xPhospho [S712(99.6)]	0	2060.86	1.24312e+06		High	High	3.535e-05	7.973e-07	4.7	100.89
FALSE	High	[K].DTREEDGADASEEDLTR.[A]	1xPhospho [S11(100)]	0.0188257	0.00125112	1	1	1	Q86X53	Q86X53 [228-244]	Q86X53 1xPhospho [S238(100)]	1	1988.77	3.10881e+06		High	High	0.0007417	0.008231	2.34	43.92
FALSE	High	[K].DTSATSQSVNGSPQAEQPSLESTSK.[E]	1xDeamidated [N10]; 1xPhospho [S12(100)]	2.2233e-10	3.73465e-05	1	1	4	Q86WB0	Q86WB0 [51-75]	Q86WB0 1xPhospho [S62(100)]	0	2617.11	8.06918e+06		High	High	3.535e-05	1.804e-10	5.63	59.41
FALSE	High	[K].DTSATSQSVNGSPQAEQPSLESTSK.[E]	1xPhospho [S12(100)]	9.18236e-08	3.73465e-05	1	1	1	Q86WB0	Q86WB0 [51-75]	Q86WB0 1xPhospho [S62(100)]	0	2616.13	3468997		High	High	3.535e-05	6.077e-08	5.56	57.94
FALSE	High	[K].DTSENADGQSDENKDDYTIPDEYR.[I]	1xPhospho [S10(100)]	1.8201e-08	3.73465e-05	1	1	3	P43243	P43243 [757-780]	P43243 1xPhospho [S766(100)]	1	2857.1	1.39943e+06		High	High	3.535e-05	1.272e-08	4.64	75.67
FALSE	High	[K].DTTQSKPVSSPFPTKPLEGQAEGDSGECK.[G]	1xCarbamidomethyl [C28]; 1xPhospho [S10(99.4)]	4.77517e-07	3.73465e-05	1	1	1	Q9UKX7	Q9UKX7 [306-334]	Q9UKX7 1xPhospho [S315(99.4)]	0	3157.4	543124		High	High	3.535e-05	2.981e-07	2.44	75.83
FALSE	High	[K].DTTSFEDISPQGVSDDSSTGSR.[V]	1xPhospho [T/S]	1.33984e-06	3.73465e-05	1	1	2	Q3V6T2	Q3V6T2 [1558-1579]		0	2367.95	978693		High	High	3.535e-05	8.046e-07	2.46	85.15
FALSE	High	[K].DTVIIVSEPSEDEESQGLPTMAR.[R]	2xPhospho [S7(100); S10(100)]	1.03867e-05	3.73465e-05	1	1	3	Q9H4L7	Q9H4L7 [118-140]	Q9H4L7 2xPhospho [S124(100); S127(100)]	0	2663.12	4.23644e+06		High	High	3.535e-05	5.823e-06	3.7	111.94
FALSE	High	[K].DTVIIVSEPSEDEESQGLPTMAR.[R]	1xPhospho [S15(100)]	0.00140576	0.000200179	1	1	1	Q9H4L7	Q9H4L7 [118-140]	Q9H4L7 1xPhospho [S132(100)]	0	2583.15	1.21825e+06		High	High	0.0001295	0.0006656	3.18	110.18
FALSE	High	[K].DTVIIVSEPSEDEESQGLPTMAR.[R]	1xOxidation [M21]; 2xPhospho [S10(95.8); S15(95.7)]	0.0093127	0.000717569	1	1	1	Q9H4L7	Q9H4L7 [118-140]	Q9H4L7 2xPhospho [S127(95.8); S132(95.7)]	0	2679.11	737314		High	High	0.0004201	0.004142	2.1	101.24
FALSE	High	[K].DVDVSEDSPPPLPER.[T]	1xPhospho [S8(100)]	0.000990088	0.000148698	1	1	1	Q05209	Q05209 [666-680]	Q05209 1xPhospho [S673(100)]	0	1731.75	883092		High	High	9.989e-05	0.0004737	3.21	81.25
FALSE	High	[K].DVEFQDGWPRSPGR.[A]	1xPhospho [S11(100)]	0.00361503	0.000343865	1	1	1	O60292	O60292 [148-161]	O60292 1xPhospho [S158(100)]	1	1725.74	338414		High	High	0.0002105	0.001655	2.66	86.89
FALSE	High	[K].DVEGSTSPQIGDK.[V]	1xPhospho [T/S]	0.000780708	0.000148698	1	1	1	O75534	O75534 [476-488]		0	1412.59	297007		High	High	9.989e-05	0.0003765	2.3	43.4
FALSE	High	[K].DVLGPSTVVANSDESQLLTPGK.[M]	1xPhospho [T19(100)]	1.41648e-06	3.73465e-05	1	1	1	Q9BZF1	Q9BZF1 [21-42]	Q9BZF1 1xPhospho [T39(100)]	0	2307.11		No Quan Values	High	High	3.535e-05	8.527e-07	4.4
FALSE	High	[K].DVNKSASDDQSDQKTTPK.[K]	3xDeamidated [N3; Q10; Q13]; 1xPhospho [S11(97)]	0.185714	0.00618348	1	1	1	P13674	P13674 [257-274]	P13674 1xPhospho [S267(97)]	2	2046.84	284977		High	High	0.003631	0.09008	2.31	40.85
FALSE	High	[K].DVNSSSPVMLAFK.[S]	1xPhospho [S6(100)]	2.22818e-05	3.73465e-05	1	1	2	Q99598	Q99598 [28-40]	Q99598 1xPhospho [S33(100)]	0	1474.66	3.41722e+06		High	High	3.535e-05	1.219e-05	4.15	105.37
FALSE	High	[K].DVPGGGPSSSAPAGAEADGPKASPEARPQIPTKPR.[V]	1xPhospho [S23(100)]	7.74683e-06	3.73465e-05	1	1	2	Q8N3F8	Q8N3F8 [251-285]	Q8N3F8 1xPhospho [S273(100)]	1	3432.65	2055921		High	High	3.535e-05	4.397e-06	2.93	66.95
FALSE	High	[K].DVPPDSLMKMPLSNGQMGQPLRPQANYSQIHHPPQASVAR.[H]	3xDeamidated [Q16; Q19; Q24]; 1xPhospho [S37(100)]	0.241765	0.00779361	1	1	1	Q96RT1	Q96RT1 [1244-1283]	Q96RT1 1xPhospho [S1280(100)]	1	4476.09		No Quan Values	High	High	0.004537	0.1216	2.41
FALSE	High	[K].DVQSSLTHSSRDSYR.[S]	1xPhospho [T/S/Y]	0.175291	0.00580411	1	1	1	P30414	P30414 [506-520]		1	1817.78	234982		High	High	0.003375	0.08452	1.56	45.48
FALSE	High	[K].DVSTSYRHSWSDHK.[H]	1xPhospho [S/T/Y]	0.0800673	0.00314796	1	1	1	Q5TCQ9	Q5TCQ9 [983-996]		1	1784.74	336092		High	High	0.001805	0.03603	1.52	41.11
FALSE	High	[K].DVTLSPVK.[A]	1xPhospho [S5(100)]	0.0163541	0.00111879	1	1	1	Q8NFC6	Q8NFC6 [1527-1534]	Q8NFC6 1xPhospho [S1531(100)]	0	938.459	9440835		High	High	0.0006691	0.007188	2.01	63.52
FALSE	High	[K].DVTPPPETEVVLIK.[N]	1xPhospho [T3(100)]	4.53967e-07	3.73465e-05	1	1	3	P27816	P27816 [519-532]	P27816 1xPhospho [T521(100)]	0	1616.82	12493613		High	High	3.535e-05	2.835e-07	4.44	108.18
FALSE	High	[K].DWEDDSDEDMSNFDR.[F]	1xDeamidated [N12]; 1xOxidation [M10]; 1xPhospho [S6(100)]	0.000671011	3.73465e-05	1	1	3	Q15185	Q15185 [108-122]	Q15185 1xPhospho [S113(100)]	0	1972.61	1.64863e+06		High	High	3.535e-05	0.0003256	2.63	73.73
FALSE	High	[K].DWEDDSDEDMSNFDR.[F]	1xOxidation [M10]; 1xPhospho [S6(100)]	1.65369e-05	3.73465e-05	1	1	46	Q15185	Q15185 [108-122]	Q15185 1xPhospho [S113(100)]	0	1971.62	6.34453e+07		High	High	3.535e-05	9.116e-06	3.09	69.37
FALSE	High	[K].DWEDDSDEDMSNFDR.[F]	1xPhospho [S6(100)]	8.895e-07	3.73465e-05	1	1	10	Q15185	Q15185 [108-122]	Q15185 1xPhospho [S113(100)]	0	1955.63	4.50509e+07		High	High	3.535e-05	5.42e-07	2.6	88.02
FALSE	High	[K].DWEDDSDEDMSNFDR.[F]	1xDeamidated [N12]; 1xPhospho [S6(100)]	0.00116623	0.000148698	1	1	3	Q15185	Q15185 [108-122]	Q15185 1xPhospho [S113(100)]	0	1956.61	1.84936e+06		High	High	9.989e-05	0.0005553	2.87	90.79
FALSE	High	[K].DYDVYSDNDICSQESEDNFAK.[E]	1xCarbamidomethyl [C11]; 1xPhospho [S6(100)]	7.19279e-07	3.73465e-05	1	1	1	Q8N5P1	Q8N5P1 [72-92]	Q8N5P1 1xPhospho [S77(100)]	0	2593.95	3.88639e+06		High	High	3.535e-05	4.426e-07	3.54	91.55
FALSE	High	[K].DYEIESQNPLASPTNTLLGSAK.[E]	1xDeamidated [N15]; 1xPhospho [S12(100)]	0.000197639	3.73465e-05	1	1	1	Q7Z417	Q7Z417 [618-639]	Q7Z417 1xPhospho [S629(100)]	0	2429.11	267719		High	High	3.535e-05	0.0001003	2.96	111.63
FALSE	High	[K].DYEIESQNPLASPTNTLLGSAK.[E]	1xPhospho [S12(100)]	3.4999e-09	3.73465e-05	1	1	1	Q7Z417	Q7Z417 [618-639]	Q7Z417 1xPhospho [S629(100)]	0	2428.13	9629059		High	High	3.535e-05	2.586e-09	4.7	119
FALSE	High	[K].DYLLSESEDEGDNDGERK.[H]	2xPhospho [S5(100); S7(100)]	4.25693e-08	3.73465e-05	1	1	8	Q9BVJ6	Q9BVJ6 [25-42]	Q9BVJ6 2xPhospho [S29(100); S31(100)]	1	2230.81	12193536		High	High	3.535e-05	2.881e-08	4.96	69.9
FALSE	High	[K].DYLLSESEDEGDNDGERK.[H]	1xPhospho [S5(100)]	4.08225e-07	3.73465e-05	1	1	2	Q9BVJ6	Q9BVJ6 [25-42]	Q9BVJ6 1xPhospho [S29(100)]	1	2150.84	4.60697e+06		High	High	3.535e-05	2.557e-07	4.24	69.39
FALSE	High	[K].DYNASASTISPPSSMEEDK.[F]	1xPhospho [S10(100)]	1.25866e-05	3.73465e-05	1	1	3	P46821	P46821 [1199-1217]	P46821 1xPhospho [S1208(100)]	0	2108.84	982936		High	High	3.535e-05	7.011e-06	3.79	77.58
FALSE	High	[K].DYNASASTISPPSSMEEDK.[F]	1xOxidation [M15]; 1xPhospho [S10(98.1)]	0.0524135	0.00242089	1	1	1	P46821	P46821 [1199-1217]	P46821 1xPhospho [S1208(98.1)]	0	2124.83		No Quan Values	High	High	0.001408	0.02308	1.65
FALSE	High	[K].EAAGEGPALYEDPPDQKTSPSGKPATLK.[I]	1xPhospho [T/S/Y]	4.54215e-05	3.73465e-05	1	1	1	P27695	P27695 [36-63]		1	2934.38	604639		High	High	3.535e-05	2.421e-05	2.9	70.34
FALSE	High	[K].EAAGPAPSPMR.[A]	1xOxidation [M10]; 1xPhospho [S8(100)]	0.000280573	3.73465e-05	1	1	1	Q12834	Q12834 [34-44]	Q12834 1xPhospho [S41(100)]	0	1179.49	668733		High	High	3.535e-05	0.0001404	2.46	29.06
FALSE	High	[K].EAAGPAPSPMR.[A]	1xPhospho [S8(100)]	0.000290555	3.73465e-05	1	1	1	Q12834	Q12834 [34-44]	Q12834 1xPhospho [S41(100)]	0	1163.49	3.59427e+06		High	High	3.535e-05	0.0001451	2.37	43.91
FALSE	High	[K].EAASSGDDSGRDREPPVQR.[K]	2xPhospho [S4(100); S5(100)]	0.0477856	0.00229739	1	1	2	Q9BW71	Q9BW71 [297-315]	Q9BW71 2xPhospho [S300(100); S301(100)]	2	2188.87	1.73255e+06		High	High	0.001341	0.02099	1.86	32.33
FALSE	High	[K].EAASSGDDSGRDREPPVQR.[K]	3xPhospho [S4(100); S5(100); S9(100)]	0.0706826	0.00284268	1	1	1	Q9BW71	Q9BW71 [297-315]	Q9BW71 3xPhospho [S300(100); S301(100); S305(100)]	2	2268.83	20853210		High	High	0.001637	0.03162	2.38	34.64
FALSE	High	[K].EAASSSSGTQPAPPAPASPWDSK.[K]	1xPhospho [S18(100)]	3.60773e-09	3.73465e-05	1	1	3	Q9H7N4	Q9H7N4 [531-553]	Q9H7N4 1xPhospho [S548(100)]	0	2306	2890083		High	High	3.535e-05	2.66e-09	4.45	74.91
FALSE	High	[K].EAASSSSGTQPAPPAPASPWDSKK.[H]	1xPhospho [S18(100)]	1.6004e-10	3.73465e-05	1	1	1	Q9H7N4	Q9H7N4 [531-554]	Q9H7N4 1xPhospho [S548(100)]	1	2434.09	4.65667e+06		High	High	3.535e-05	1.316e-10	6.73	65.86
FALSE	High	[K].EAATQEDPEQLPELEAHGVSESEGEERPVAEEEILLR.[E]	1xPhospho [S20(99.3)]	2.11063e-09	3.73465e-05	1	1	1	Q9BVJ6	Q9BVJ6 [386-422]	Q9BVJ6 1xPhospho [S405(99.3)]	0	4195.92	3.15298e+06		High	High	3.535e-05	1.588e-09	3.91	113.29
FALSE	High	[K].EADDDEEVDDNIPEMPSPK.[K]	1xOxidation [M15]; 1xPhospho [S17(100)]	7.94517e-06	3.73465e-05	1	1	3	P26358	P26358 [698-716]	P26358 1xPhospho [S714(100)]	0	2240.84	2.50184e+06		High	High	3.535e-05	4.489e-06	3.24	67.87
FALSE	High	[K].EADDDEEVDDNIPEMPSPK.[K]	1xPhospho [S17(100)]	1.00764e-05	3.73465e-05	1	1	4	P26358	P26358 [698-716]	P26358 1xPhospho [S714(100)]	0	2224.85	21950860		High	High	3.535e-05	5.645e-06	3.99	90.04
FALSE	High	[K].EADDDEEVDDNIPEMPSPKK.[M]	1xPhospho [S17(100)]	2.53574e-10	3.73465e-05	1	1	4	P26358	P26358 [698-717]	P26358 1xPhospho [S714(100)]	1	2352.94	12297488		High	High	3.535e-05	2.053e-10	3.8	80.2
FALSE	High	[K].EADDDEEVDDNIPEMPSPKK.[M]	1xOxidation [M15]; 1xPhospho [S17(100)]	0.00824103	0.00067317	1	1	1	P26358	P26358 [698-717]	P26358 1xPhospho [S714(100)]	1	2368.94	857884		High	High	0.0003957	0.003669	2.19	59.43
FALSE	High	[K].EADEEGGENGPADQGFQPQEEEEREDSDTEEQVPEALER.[K]	1xPhospho [S/T]	5.29106e-08	3.73465e-05	1	1	2	Q9NU22	Q9NU22 [4989-5027]		1	4454.78	22123280		High	High	3.535e-05	3.563e-08	3.73	91.39
FALSE	High	[K].EADEEGGENGPADQGFQPQEEEEREDSDTEEQVPEALER.[K]	1xDeamidated [Q19]; 1xPhospho [S/T]	9.21553e-07	3.73465e-05	1	1	1	Q9NU22	Q9NU22 [4989-5027]		1	4455.77	8482486		High	High	3.535e-05	5.63e-07	4.04	92.11
FALSE	High	[K].EADESTGSGDGPIK.[S]	1xPhospho [S8(100)]	9.92583e-05	3.73465e-05	1	1	1	O14967	O14967 [587-600]	O14967 1xPhospho [S594(100)]	0	1442.57	583244		High	High	3.535e-05	5.144e-05	2.89	35.97
FALSE	High	[K].EADLPMTAASHSSAFTPVTAAASPVSLPR.[T]	1xPhospho [S23(100)]	2.72179e-10	3.73465e-05	1	1	1	Q9Y4B6	Q9Y4B6 [873-901]	Q9Y4B6 1xPhospho [S895(100)]	0	2962.4	1.26266e+06		High	High	3.535e-05	2.197e-10	5.64	113.82
FALSE	High	[K].EAEEESSGGEEEDEDENIEVVYSK.[A]	1xDeamidated [N17]; 2xPhospho [S6(100); S7(100)]	0.000102304	3.73465e-05	1	1	1	P55010	P55010 [384-407]	P55010 2xPhospho [S389(100); S390(100)]	0	2863.01		No Quan Values	High	High	3.535e-05	5.291e-05	3.73
FALSE	High	[K].EAEEESSGGEEEDEDENIEVVYSK.[A]	2xPhospho [S6(100); S7(100)]	1.30356e-08	3.73465e-05	1	1	10	P55010	P55010 [384-407]	P55010 2xPhospho [S389(100); S390(100)]	0	2862.03	4.8703e+06		High	High	3.535e-05	9.204e-09	5.14	87.54
FALSE	High	[K].EAEEESSGGEEEDEDENIEVVYSK.[A]	1xPhospho [S/Y]	1.18071e-06	3.73465e-05	1	1	2	P55010	P55010 [384-407]		0	2782.06	526909		High	High	3.535e-05	7.145e-07	2.89	82.23
FALSE	High	[K].EAEEGCPEKESEEGCPK.[R]	2xCarbamidomethyl [C6; C15]; 1xPhospho [S11(100)]	0.222589	0.00730426	1	1	1	O43719	O43719 [457-473]	O43719 1xPhospho [S467(100)]	1	2044.75	106860		High	High	0.004269	0.1109	2.24	27.07
FALSE	High	[K].EAEEGEDDRDSANGEDDS.[-]	1xDeamidated [N13]; 1xPhospho [S11(100)]	6.13565e-09	3.73465e-05	1	1	10	P07910	P07910 [289-306]	P07910 1xPhospho [S299(100)]	1	2020.64	4.37901e+06		High	High	3.535e-05	4.438e-09	4.73	21.81
FALSE	High	[K].EAEEGEDDRDSANGEDDS.[-]	1xPhospho [S11(100)]	1.54032e-08	3.73465e-05	1	1	2	P07910	P07910 [289-306]	P07910 1xPhospho [S299(100)]	1	2019.66	3541709		High	High	3.535e-05	1.08e-08	4.08	20.54
FALSE	High	[K].EAEEGPTGASESQDSPRK.[L]	1xPhospho [S15(99.6)]	0.00709075	0.000626402	1	1	1	Q5TCZ1	Q5TCZ1 [533-550]	Q5TCZ1 1xPhospho [S547(99.6)]	1	1954.8	669257		High	High	0.0003694	0.00318	2.62	25.4
FALSE	High	[K].EAEFSDPENTR.[T]	1xPhospho [S5(100)]	0.00412952	0.000390281	1	1	1	Q5T481	Q5T481 [872-882]	Q5T481 1xPhospho [S876(100)]	0	1374.52	3.8314e+06		High	High	0.0002364	0.001885	2.33	49.77
FALSE	High	[K].EAENQGLDISSPGMSGHR.[Q]	1xPhospho [S11(100)]	9.59603e-07	3.73465e-05	1	1	1	Q15545	Q15545 [191-208]	Q15545 1xPhospho [S201(100)]	0	1964.82	2.70353e+06		High	High	3.535e-05	5.854e-07	4.26	64.47
FALSE	High	[K].EAESYQGEEELVSQTDVK.[T]	1xDeamidated [Q14]; 1xPhospho [S/T/Y]	0.272091	0.00915568	1	1	1	Q92851	Q92851 [204-221]		0	2121.87	493629		High	High	0.005313	0.14	1.08	105.18
FALSE	High	[K].EAFEQPQTSSTPPRDLDSK.[A]	1xPhospho [T11(100)]	3.47228e-07	3.73465e-05	1	1	4	P52564	P52564 [18-36]	P52564 1xPhospho [T28(100)]	1	2212.98	5.09104e+06		High	High	3.535e-05	2.189e-07	5.15	64.66
FALSE	High	[K].EAFEQPQTSSTPPRDLDSK.[A]	1xDeamidated [Q7]; 1xPhospho [T/S]	0.00836239	0.00067317	1	1	1	P52564	P52564 [18-36]		1	2213.96	220753		High	High	0.0003957	0.003731	1.81	66.46
FALSE	High	[K].EAFLVLSDEEDISGEK.[D]	1xPhospho [S7(100)]	0.0341924	0.00172961	1	1	1	Q6VMQ6	Q6VMQ6 [490-505]	Q6VMQ6 1xPhospho [S496(100)]	0	1860.82	409613		High	High	0.00103	0.015	0.95	112.4
FALSE	High	[K].EAGENAPVLSDDELVSMSVR.[E]	1xPhospho [S10(100)]	0.0768026	0.00297445	1	1	1	O60675	O60675 [16-35]	O60675 1xPhospho [S25(100)]	0	2197.97	335277		High	High	0.001709	0.03435	1.56	112.6
FALSE	High	[K].EAKPGAAEPEVGVPSSLSPSSPSSSWTETDVEER.[V]	1xPhospho [S21(99.6)]	1.16963e-10	3.73465e-05	1	1	2	Q6L8Q7	Q6L8Q7 [200-233]	Q6L8Q7 1xPhospho [S220(99.6)]	0	3579.6	5.55033e+06		High	High	3.535e-05	9.727e-11	6.13	101.55
FALSE	High	[K].EALNIIGDISTSTVSTPVPPPVDDTWLQSASSHSPTPQR.[R]	1xPhospho [S/T]	1.61791e-07	3.73465e-05	1	1	1	P50570	P50570 [731-769]		0	4181.01		No Quan Values	High	High	3.535e-05	1.048e-07	5.22
FALSE	High	[K].EANANGSSPEPVK.[A]	1xDeamidated [N5]; 1xPhospho [S8(99.6)]	0.000132908	3.73465e-05	1	1	2	Q3KQU3	Q3KQU3 [735-747]	Q3KQU3 1xPhospho [S742(99.6)]	0	1380.57	295139		High	High	3.535e-05	6.82e-05	2.98	28.17
FALSE	High	[K].EANLQQNEEKNHSDSSTSESEVSSVSPLK.[N]	1xDeamidated [Q6]; 1xPhospho [S26(100)]	4.57869e-06	3.73465e-05	1	1	2	Q9NY27	Q9NY27 [201-229]	Q9NY27 1xPhospho [S226(100)]	1	3241.4	714137		High	High	3.535e-05	2.642e-06	4.66	61.7
FALSE	High	[K].EAPAEGEAAEPGSPTAAEGEAASAASSTSSPK.[A]	2xPhospho [S29(98.6); S/T]	4.64868e-06	3.73465e-05	1	1	2	P29966	P29966 [106-137]	P29966 2xPhospho [S134(98.6); S/T]	0	3075.24	842503		High	High	3.535e-05	2.68e-06	3.58	65.24
FALSE	High	[K].EAPAEGEAAEPGSPTAAEGEAASAASSTSSPK.[A]	1xPhospho [S13(100)]	1.46114e-10	3.73465e-05	1	1	2	P29966	P29966 [106-137]	P29966 1xPhospho [S118(100)]	0	2995.27	4.74529e+06		High	High	3.535e-05	1.205e-10	6.52	75.63
FALSE	High	[K].EAPSPTCPDLGAK.[S]	1xCarbamidomethyl [C7]; 1xPhospho [S4(100)]	0.000743562	3.73465e-05	1	1	1	O00257	O00257 [179-191]	O00257 1xPhospho [S182(100)]	0	1422.6	537435		High	High	3.535e-05	0.0003603	2.46	56.14
FALSE	High	[K].EAPSPTLR.[R]	1xPhospho [S4(100)]	0.136956	0.00471368	1	1	1	P25054	P25054 [2446-2453]	P25054 1xPhospho [S2449(100)]	0	950.434	242813		High	High	0.002732	0.06401	1.18	41.3
FALSE	High	[K].EASCDESDVGTNDYDMEHSTVK.[E]	1xCarbamidomethyl [C4]; 1xPhospho [S3(100)]	3.37074e-11	3.73465e-05	1	1	1	Q99592	Q99592 [277-298]	Q99592 1xPhospho [S279(100)]	0	2568.94	554818		High	High	3.535e-05	2.93e-11	4.32	61.09
FALSE	High	[K].EASENETDMEDPR.[E]	1xPhospho [S3(100)]	0.000134929	3.73465e-05	1	1	2	Q8WXH0	Q8WXH0 [6359-6371]	Q8WXH0 1xPhospho [S6361(100)]	0	1602.56	2.26721e+06		High	High	3.535e-05	6.912e-05	3.12	40.43
FALSE	High	[K].EASENETDMEDPREIQTDSWR.[K]	1xPhospho [S3(100)]	6.75826e-06	3.73465e-05	1	1	1	Q8WXH0	Q8WXH0 [6359-6379]	Q8WXH0 1xPhospho [S6361(100)]	1	2618.03	1.46574e+06		High	High	3.535e-05	3.839e-06	3.22	85.62
FALSE	High	[K].EASPESEDEEEALPCTDWEN.[-]	1xCarbamidomethyl [C15]; 1xPhospho [S6(99.5)]	0.000881547	0.000148698	1	1	3	Q8N9B5	Q8N9B5 [969-988]	Q8N9B5 1xPhospho [S974(99.5)]	0	2416.86	1.29561e+06		High	High	9.989e-05	0.0004232	2.99	100.16
FALSE	High	[K].EASPLPAESASAGATLRPLLLSGHGAR.[E]	1xPhospho [S3(100)]	7.10489e-09	3.73465e-05	1	1	1	P35548	P35548 [61-87]	P35548 1xPhospho [S63(100)]	0	2709.37	832458		High	High	3.535e-05	5.13e-09	4.07	105.97
FALSE	High	[K].EASRSSPVEFECINEK.[K]	1xCarbamidomethyl [C12]; 1xPhospho [S3(98.9)]	2.56682e-05	3.73465e-05	1	1	1	O75131	O75131 [238-253]	O75131 1xPhospho [S240(98.9)]	1	1961.83	1.07743e+06		High	High	3.535e-05	1.396e-05	3.46	70.31
FALSE	High	[K].EASTTAAAPGEETSPVQVPAR.[A]	1xPhospho [S/T]	2.92714e-05	3.73465e-05	1	1	1	Q5SXM2	Q5SXM2 [613-633]		0	2148.98	855297		High	High	3.535e-05	1.587e-05	3.09	67.19
FALSE	High	[K].EATAQKPTGSVGSTVTTPPPLVR.[G]	1xPhospho [T3(100)]	0.00726418	0.000626402	1	1	1	Q86YP4	Q86YP4 [173-195]	Q86YP4 1xPhospho [T175(100)]	0	2374.2	617237		High	High	0.0003694	0.003254	2.08	81.83
FALSE	High	[K].EATAQKPTGSVGSTVTTPPPLVR.[G]	1xDeamidated [Q5]; 1xPhospho [T3(99.3)]	0.0431032	0.00216736	1	1	1	Q86YP4	Q86YP4 [173-195]	Q86YP4 1xPhospho [T175(99.3)]	0	2375.19		No Quan Values	High	High	0.00127	0.01889	2.06
FALSE	High	[K].EATNTTSEPSAPSQDLLDLSPSPR.[M]	1xPhospho [S22(100)]	2.77954e-07	3.73465e-05	1	1	4	O75674	O75674 [302-325]	O75674 1xPhospho [S323(100)]	0	2593.17	5.2777e+06		High	High	3.535e-05	1.769e-07	6.28	104.64
FALSE	High	[K].EAYSGCSGPVDSECPPPPSSPVHK.[A]	2xCarbamidomethyl [C6; C14]; 1xPhospho [S19(99.6)]	7.05894e-08	3.73465e-05	1	1	1	Q8N556	Q8N556 [246-269]	Q8N556 1xPhospho [S264(99.6)]	0	2621.07	3.35798e+06		High	High	3.535e-05	4.706e-08	3.84	59.61
FALSE	High	[K].ECINAAPDSPSK.[Q]	1xCarbamidomethyl [C2]; 1xPhospho [S9(99.6)]	0.000279175	3.73465e-05	1	1	1	Q7Z569	Q7Z569 [109-120]	Q7Z569 1xPhospho [S117(99.6)]	0	1368.55	10419341		High	High	3.535e-05	0.0001394	3.01	37.26
FALSE	High	[K].ECINAAPDSPSK.[Q]	1xCarbamidomethyl [C2]; 1xDeamidated [N4]; 1xPhospho [S]	0.0963327	0.0034865	1	1	2	Q7Z569	Q7Z569 [109-120]		0	1369.53	746828		High	High	0.001987	0.04388	1.11	40.93
FALSE	High	[K].ECLSLDPEER.[K]	1xCarbamidomethyl [C2]; 1xPhospho [S4(100)]	0.00135951	0.000148698	1	1	2	Q8NI08	Q8NI08 [438-447]	Q8NI08 1xPhospho [S441(100)]	0	1327.52	856426		High	High	9.989e-05	0.0006434	2.24	73.21
FALSE	High	[K].ECPDQLGPSPK.[R]	1xCarbamidomethyl [C2]; 1xPhospho [S9(100)]	0.0056301	0.000487846	1	1	1	Q15596	Q15596 [21-31]	Q15596 1xPhospho [S29(100)]	0	1307.53	2.29686e+06		High	High	0.0002917	0.002545	2.6	46.84
FALSE	High	[K].EDAEAPGIRDHESL.[-]	1xPhospho [S13(100)]	0.211667	0.00688784	1	1	1	P51858	P51858 [227-240]	P51858 1xPhospho [S239(100)]	1	1618.67	621423		High	High	0.00404	0.1044	1.99	62.55
FALSE	High	[K].EDDDVIVNKPHVSDEEEEEPPFYHHPFK.[L]	1xPhospho [S13(100)]	4.49399e-07	3.73465e-05	1	1	4	P18583	P18583 [2117-2144]	P18583 1xPhospho [S2129(100)]	0	3457.49	166687844		High	High	3.535e-05	2.804e-07	5.11	89
FALSE	High	[K].EDDEEEEDEDASGGDQDQEERR.[W]	1xPhospho [S12(100)]	0.269227	0.00899023	1	1	1	O60216	O60216 [534-555]	O60216 1xPhospho [S545(100)]	1	2661.92	61275.6		High	High	0.00522	0.1379	1.52	27.59
FALSE	High	[K].EDDSKDNDSESDYMFMAPGAGAIPK.[N]	1xPhospho [S4(100)]	2.73357e-06	3.73465e-05	1	1	1	O14654	O14654 [767-791]	O14654 1xPhospho [S770(100)]	1	2770.09	775534		High	High	3.535e-05	1.606e-06	3.77	108.25
FALSE	High	[K].EDEEDEEDDDVSHVDEEDCLGVQR.[E]	1xCarbamidomethyl [C19]; 1xPhospho [S12(100)]	0.0237933	0.00128692	1	1	1	O75381	O75381 [324-347]	O75381 1xPhospho [S335(100)]	0	2943.06	1.8283e+06		High	High	0.0007598	0.0104	2.39	75.45
FALSE	High	[K].EDEMTDEAVGDSAEKPPTFASPETAPEVETSRTPPGESIK.[A]	1xPhospho [S38(96.8)]	8.40738e-10	3.73465e-05	1	1	1	Q3T8J9	Q3T8J9 [1541-1580]	Q3T8J9 1xPhospho [S1578(96.8)]	1	4311.9		No Quan Values	High	High	3.535e-05	6.525e-10	4.97
FALSE	High	[K].EDGEEPPGTSQTSPEEFTDAK.[H]	1xPhospho [S13(100)]	5.63352e-06	3.73465e-05	1	1	1	Q68CQ4	Q68CQ4 [141-161]	Q68CQ4 1xPhospho [S153(100)]	0	2330.92	990333		High	High	3.535e-05	3.22e-06	3.37	70.5
FALSE	High	[K].EDGHRTSTSAVPNLFVPLNTNPK.[E]	1xPhospho [T/S]	0.00215662	0.000294749	1	1	1	P35611	P35611 [475-497]		1	2574.23	213787		High	High	0.0001823	0.001007	1.73	106.62
FALSE	High	[K].EDGLLPKPLSSGGEEEEKPR.[G]	1xPhospho [S11(100)]	4.25081e-07	3.73465e-05	1	1	2	Q8N163	Q8N163 [617-636]	Q8N163 1xPhospho [S627(100)]	0	2247.05	1.31166e+06		High	High	3.535e-05	2.667e-07	4.07	80.53
FALSE	High	[K].EDGVLGSRSPR.[T]	1xPhospho [S9(99.5)]	0.0957588	0.00339888	1	1	1	P78312	P78312 [375-385]	P78312 1xPhospho [S383(99.5)]	1	1252.57	429073		High	High	0.001963	0.04352	1.45	37.06
FALSE	High	[K].EDHEETKLSVGDIENK.[H]	1xPhospho [S9(100)]	0.000819635	0.000148698	1	1	1	Q8WUM9	Q8WUM9 [280-295]	Q8WUM9 1xPhospho [S288(100)]	1	1922.84	395093		High	High	9.989e-05	0.0003955	3.34	66.4
FALSE	High	[K].EDIESDGKETLETISNEEQTPLLK.[K]	1xPhospho [S/T]	5.60176e-09	3.73465e-05	1	1	1	Q8NHP6	Q8NHP6 [269-292]		1	2798.29	1.17236e+06		High	High	3.535e-05	4.072e-09	5.71	117.86
FALSE	High	[K].EDILENEDEQNSPPKK.[G]	1xPhospho [S12(100)]	1.87072e-06	3.73465e-05	1	1	2	Q9NTI5	Q9NTI5 [1272-1287]	Q9NTI5 1xPhospho [S1283(100)]	1	1964.85	3.91185e+06		High	High	3.535e-05	1.115e-06	4.34	52.03
FALSE	High	[K].EDKEPGEDCPSPQPAPASPR.[D]	1xCarbamidomethyl [C9]; 2xPhospho [S11(100); S18(100)]	0.00643928	0.000626402	1	1	1	Q86YN6	Q86YN6 [246-265]	Q86YN6 2xPhospho [S256(100); S263(100)]	1	2323.89	281886		High	High	0.0003694	0.002895	2.59	42.07
FALSE	High	[K].EDKPKPVRDEYEYVSDDGELK.[I]	1xPhospho [S15(100)]	4.00352e-05	3.73465e-05	1	1	3	O75151	O75151 [667-687]	O75151 1xPhospho [S681(100)]	1	2591.15	6.90757e+06		High	High	3.535e-05	2.142e-05	3.39	63.74
FALSE	High	[K].EDKPPLAPSGGTEGPEQPPPPCPSQTGSPPVGLIK.[G]	1xCarbamidomethyl [C22]; 1xPhospho [S28(100)]	6.54324e-08	3.73465e-05	1	1	2	Q8WWM7	Q8WWM7 [607-641]	Q8WWM7 1xPhospho [S634(100)]	0	3598.71	10273180		High	High	3.535e-05	4.366e-08	6.79	99.86
FALSE	High	[K].EDKSPETGTAGGSSTASYSAGR.[G]	1xPhospho [S4(100)]	9.53379e-05	3.73465e-05	1	1	2	Q8NFC6	Q8NFC6 [2472-2493]	Q8NFC6 1xPhospho [S2475(100)]	1	2195.91	1.6187e+06		High	High	3.535e-05	4.958e-05	3.75	35.18
FALSE	High	[K].EDLEDLEEEEVSDMGNDDPEMGER.[A]	1xPhospho [S12(100)]	4.63912e-08	3.73465e-05	1	1	3	O00566	O00566 [128-151]	O00566 1xPhospho [S139(100)]	0	2862.05	3.53018e+06		High	High	3.535e-05	3.133e-08	5.91	107.15
FALSE	High	[K].EDLSPAFDHSPNK.[I]	1xPhospho [S10(100)]	1.24196e-06	3.73465e-05	1	1	3	P17706	P17706 [295-307]	P17706 1xPhospho [S304(100)]	0	1536.64	9498714		High	High	3.535e-05	7.489e-07	3.87	60.19
FALSE	High	[K].EDLTDLEQPGSPGYSTATEPGSSELGVPEQPDLQEGTHVEK.[S]	1xPhospho [S/Y/T]	0.000260309	3.73465e-05	1	1	1	Q92538	Q92538 [304-344]		0	4403.96		No Quan Values	High	High	3.535e-05	0.0001308	2.45
FALSE	High	[K].EDNSEGEEILEEVGGDLEEEDDHHMEFCR.[V]	1xCarbamidomethyl [C28]; 1xOxidation [M25]; 1xPhospho [S4(100)]	9.84093e-14	3.73465e-05	1	1	2	Q14839	Q14839 [425-453]	Q14839 1xPhospho [S428(100)]	0	3544.33	2.60586e+06		High	High	3.535e-05	1.041e-13	5.12	120.24
FALSE	High	[K].EDPQEMPHSPLGSMPEIR.[D]	1xPhospho [S9(100)]	1.42367e-06	3.73465e-05	1	1	2	Q9HB58	Q9HB58 [236-253]	Q9HB58 1xPhospho [S244(100)]	0	2129.9	608078		High	High	3.535e-05	8.556e-07	3.64	96.73
FALSE	High	[K].EDQEAAELLSEPEEESER.[H]	1xPhospho [S10(100)]	1.16086e-05	3.73465e-05	1	1	2	Q63HN8	Q63HN8 [1249-1266]	Q63HN8 1xPhospho [S1258(100)]	0	2169.87	1.29686e+06		High	High	3.535e-05	6.484e-06	3.53	83.41
FALSE	High	[K].EDQEGSGGDYMPMNNWGSGNGR.[G]	1xDeamidated [N20]; 1xPhospho [S6(100)]	7.10877e-06	3.73465e-05	1	1	2	O14654	O14654 [478-499]	O14654 1xPhospho [S483(100)]	0	2438.86	923034		High	High	3.535e-05	4.037e-06	3.24	93.07
FALSE	High	[K].EDQFNGSPPRPQPR.[G]	1xDeamidated [N5]; 1xPhospho [S7(100)]	0.00254542	0.000294749	1	1	2	Q69YN4	Q69YN4 [167-180]	Q69YN4 1xPhospho [S173(100)]	0	1705.73	1.92667e+06		High	High	0.0001823	0.001178	1.89	50.18
FALSE	High	[K].EDSDEMPSECISR.[R]	1xCarbamidomethyl [C10]; 1xPhospho [S3(100)]	7.1448e-06	3.73465e-05	1	1	1	Q96LT9	Q96LT9 [379-391]	Q96LT9 1xPhospho [S381(100)]	0	1634.57	1.20987e+06		High	High	3.535e-05	4.059e-06	3.44	60.59
FALSE	High	[K].EDSGSVPSTGPSQGTPISLK.[R]	1xPhospho [T15(100)]	8.65829e-06	3.73465e-05	1	1	1	Q13111	Q13111 [851-870]	Q13111 1xPhospho [T865(100)]	0	2023.92	302026		High	High	3.535e-05	4.879e-06	4.22	76.42
FALSE	High	[K].EDSLSEESADAR.[S]	1xPhospho [S3(100)]	0.00227197	0.000294749	1	1	1	Q9BVS4	Q9BVS4 [378-389]	Q9BVS4 1xPhospho [S380(100)]	0	1388.52	494481		High	High	0.0001823	0.001055	1.51	38.81
FALSE	High	[K].EDSQPPTPVSQR.[S]	1xPhospho [S3(100)]	0.0204848	0.00125112	1	1	1	Q92785	Q92785 [242-253]	Q92785 1xPhospho [S244(100)]	0	1420.61	577833		High	High	0.0007417	0.008946	1.56	42.58
FALSE	High	[K].EDSTSIKGNSDQDSFLHENSLHQEESQK.[E]	1xPhospho [S5(98)]	0.000156104	3.73465e-05	1	1	1	Q8N573	Q8N573 [439-466]	Q8N573 1xPhospho [S443(98)]	1	3269.39	193906		High	High	3.535e-05	7.987e-05	2.2	65.62
FALSE	High	[K].EDTDHEEKASNEDVTK.[A]	1xPhospho [T/S]	0.0262315	0.00133121	1	1	2	O75475	O75475 [120-135]		1	1926.76	238841		High	High	0.000784	0.01148	2.49	20.02
FALSE	High	[K].EDTDHEEKASNEDVTK.[A]	2xPhospho [T3(100); S10(100)]	0.069851	0.00280426	1	1	1	O75475	O75475 [120-135]	O75475 2xPhospho [T122(100); S129(100)]	1	2006.73	324341		High	High	0.001616	0.03116	1.71	21.61
FALSE	High	[K].EDVSASGPSPEATQLAK.[Q]	1xPhospho [S9(100)]	4.38443e-05	3.73465e-05	1	1	2	Q96T58	Q96T58 [2151-2167]	Q96T58 1xPhospho [S2159(100)]	0	1766.78	1.63955e+06		High	High	3.535e-05	2.34e-05	4.15	63.56
FALSE	High	[K].EDVSISPGEFEHNFLGENK.[V]	1xPhospho [S6(100)]	6.06522e-08	3.73465e-05	1	1	3	Q99550	Q99550 [262-280]	Q99550 1xPhospho [S267(100)]	0	2227.95	462929		High	High	3.535e-05	4.057e-08	3.72	120.4
FALSE	High	[K].EEAGETSPADESGAPK.[S]	1xPhospho [S7(100)]	1.15291e-07	3.73465e-05	1	1	1	Q9UKY1	Q9UKY1 [642-657]	Q9UKY1 1xPhospho [S648(100)]	0	1654.65	1220995		High	High	3.535e-05	7.569e-08	4.32	31.08
FALSE	High	[K].EEALQMSSPGR.[K]	1xPhospho [S8(99.3)]	0.0480615	0.00229739	1	1	1	Q76L83	Q76L83 [433-443]	Q76L83 1xPhospho [S440(99.3)]	0	1284.53	419645		High	High	0.001341	0.02116	0.92	52.87
FALSE	High	[K].EEALQMSSPGRK.[E]	1xPhospho [S]	0.000413767	3.73465e-05	1	1	1	Q76L83	Q76L83 [433-444]		1	1412.62	713607		High	High	3.535e-05	0.0002046	3	42.42
FALSE	High	[K].EEAPASPLRPLYPQISPLK.[I]	2xPhospho [S6(100); S16(100)]	3.19753e-06	3.73465e-05	1	1	5	P85037	P85037 [208-226]	P85037 2xPhospho [S213(100); S223(100)]	0	2266.09	4.06726e+07		High	High	3.535e-05	1.866e-06	5.12	118.5
FALSE	High	[K].EEAPASPLRPLYPQISPLK.[I]	1xPhospho [S16(100)]	5.09967e-07	3.73465e-05	1	1	8	P85037	P85037 [208-226]	P85037 1xPhospho [S223(100)]	0	2186.13	4.94087e+07		High	High	3.535e-05	3.172e-07	3.97	113.85
FALSE	High	[K].EEAPASPLRPLYPQISPLK.[I]	1xDeamidated [Q14]; 2xPhospho [S6(100); S16(100)]	0.00094338	0.000148698	1	1	2	P85037	P85037 [208-226]	P85037 2xPhospho [S213(100); S223(100)]	0	2267.08	1.43778e+06		High	High	9.989e-05	0.000452	3.65	120.94
FALSE	High	[K].EEAPASPLRPLYPQISPLK.[I]	1xDeamidated [Q14]; 1xPhospho [S16(100)]	0.0020568	0.000252849	1	1	2	P85037	P85037 [208-226]	P85037 1xPhospho [S223(100)]	0	2187.11	868921		High	High	0.0001599	0.0009577	2.29	115.54
FALSE	High	[K].EEATYGVWAERDSDDERPSFGGK.[R]	1xPhospho [S13(100)]	1.12412e-07	3.73465e-05	1	1	7	Q9UBB9	Q9UBB9 [47-69]	Q9UBB9 1xPhospho [S59(100)]	1	2681.12	43240932		High	High	3.535e-05	7.363e-08	4.06	85.82
FALSE	High	[K].EECPRPMSISPPDFSPK.[T]	1xCarbamidomethyl [C3]; 3xPhospho [S8(100); S10(100); S15(100)]	0.000311581	3.73465e-05	1	1	8	P46821	P46821 [1611-1627]	P46821 3xPhospho [S1618(100); S1620(100); S1625(100)]	0	2213.81	1.13474e+06		High	High	3.535e-05	0.0001553	4.1	104.13
FALSE	High	[K].EECPRPMSISPPDFSPK.[T]	1xCarbamidomethyl [C3]; 2xPhospho [S8(100); S10(100)]	4.71974e-06	3.73465e-05	1	1	12	P46821	P46821 [1611-1627]	P46821 2xPhospho [S1618(100); S1620(100)]	0	2133.84	2.26632e+06		High	High	3.535e-05	2.725e-06	4.35	102.31
FALSE	High	[K].EECPRPMSISPPDFSPK.[T]	1xCarbamidomethyl [C3]; 1xPhospho [S10(100)]	7.60427e-07	3.73465e-05	1	1	6	P46821	P46821 [1611-1627]	P46821 1xPhospho [S1620(100)]	0	2053.88	1.66204e+06		High	High	3.535e-05	4.66e-07	4.44	98.2
FALSE	High	[K].EECSSTESTQQEHEDAPSTK.[L]	1xCarbamidomethyl [C3]; 2xPhospho [S4(99.5); S/T]	0.00152456	0.000200179	1	1	2	Q86UU1	Q86UU1 [689-708]	Q86UU1 2xPhospho [S692(99.5); S/T]	0	2439.85	199005		High	High	0.0001295	0.0007177	1.38	29.14
FALSE	High	[K].EECSSTESTQQEHEDAPSTK.[L]	1xCarbamidomethyl [C3]; 1xPhospho [S5(98.8)]	0.0578669	0.00250428	1	1	1	Q86UU1	Q86UU1 [689-708]	Q86UU1 1xPhospho [S693(98.8)]	0	2359.89	79983		High	High	0.001452	0.02562	1.46	26.45
FALSE	High	[K].EEDAPHREDYFEPISPDR.[N]	1xPhospho [S15(100)]	5.63016e-09	3.73465e-05	1	1	4	Q69YN4	Q69YN4 [208-225]	Q69YN4 1xPhospho [S222(100)]	1	2281.94	6386524		High	High	3.535e-05	4.095e-09	5.4	77.61
FALSE	High	[K].EEDCHSPTSKPPKPDQPLK.[V]	1xCarbamidomethyl [C4]; 1xDeamidated [Q16]; 1xPhospho [S6(97.7)]	2.32515e-06	3.73465e-05	1	1	4	P23588	P23588 [454-472]	P23588 1xPhospho [S459(97.7)]	0	2271	40690927		High	High	3.535e-05	1.373e-06	4.06	39.7
FALSE	High	[K].EEDCHSPTSKPPKPDQPLK.[V]	1xCarbamidomethyl [C4]; 1xPhospho [S6(100)]	1.38512e-08	3.73465e-05	1	1	12	P23588	P23588 [454-472]	P23588 1xPhospho [S459(100)]	0	2270.02	3.43576e+08		High	High	3.535e-05	9.774e-09	3.36	37.13
FALSE	High	[K].EEDEEPESPPEK.[K]	1xPhospho [S8(100)]	6.79252e-06	3.73465e-05	1	1	18	Q9H1E3	Q9H1E3 [207-218]	Q9H1E3 1xPhospho [S214(100)]	0	1494.55	152419724		High	High	3.535e-05	3.863e-06	3.28	34.28
FALSE	High	[K].EEDEEPESPPEKK.[T]	1xPhospho [S8(100)]	0.0295941	0.001509	1	1	1	Q9H1E3	Q9H1E3 [207-219]	Q9H1E3 1xPhospho [S214(100)]	1	1622.65	139121		High	High	0.0008821	0.01294	2.21	27.06
FALSE	High	[K].EEDGSLSLDGADSTGVVAK.[L]	1xPhospho [S5(99.1)]	0.000477714	3.73465e-05	1	1	3	Q13263	Q13263 [677-695]	Q13263 1xPhospho [S681(99.1)]	0	1929.83	697188		High	High	3.535e-05	0.0002349	1.92	84.12
FALSE	High	[K].EEEAPAAPSLATSPALGHPESTPK.[S]	1xPhospho [S/T]	2.86517e-07	3.73465e-05	1	1	2	Q8N3F8	Q8N3F8 [435-458]		0	2467.14	5776907		High	High	3.535e-05	1.82e-07	3.56	83.54
FALSE	High	[K].EEEDKDDEEKPKIEDVGSDEEDDSGK.[D]	1xPhospho [S18(100)]	6.11759e-05	3.73465e-05	1	1	2	P08238	P08238 [238-263]	P08238 1xPhospho [S255(100)]	2	3046.21	7.41112e+07		High	High	3.535e-05	3.228e-05	3.56	45.89
FALSE	High	[K].EEEDQPSTSATQSSPAPGQSK.[K]	1xPhospho [S14(100)]	0.000332444	3.73465e-05	1	1	1	Q09472	Q09472 [1025-1045]	Q09472 1xPhospho [S1038(100)]	0	2240.92	3.2126e+06		High	High	3.535e-05	0.0001651	3.13	32.28
FALSE	High	[K].EEEDQPSTSATQSSPAPGQSK.[K]	1xDeamidated [Q12]; 1xPhospho [S14(99)]	0.00172547	0.000200179	1	1	1	Q09472	Q09472 [1025-1045]	Q09472 1xPhospho [S1038(99)]	0	2241.9	219627		High	High	0.0001295	0.0008112	1.84	34
FALSE	High	[K].EEEEDDDEDEDEEDDVSEGSEVPESDRPAGAQHHQLNGER.[G]	2xDeamidated [Q32; Q35]; 1xPhospho [S17(99.2)]	5.67109e-07	3.73465e-05	1	1	1	Q6SPF0	Q6SPF0 [329-368]	Q6SPF0 1xPhospho [S345(99.2)]	0	4605.72		No Quan Values	High	High	3.535e-05	3.518e-07	4.29
FALSE	High	[K].EEEEDDDEDEDEEDDVSEGSEVPESDRPAGAQHHQLNGER.[G]	1xDeamidated [N37]; 1xPhospho [S17(99.2)]	8.47419e-12	3.73465e-05	1	1	2	Q6SPF0	Q6SPF0 [329-368]	Q6SPF0 1xPhospho [S345(99.2)]	0	4604.74	3593511		High	High	3.535e-05	7.722e-12	4.02	57.85
FALSE	High	[K].EEEEDGQEGSIHNLPLVTSQRPFYDGPMPTPR.[Q]	1xOxidation [M28]; 1xPhospho [S10(100)]	0.000127666	3.73465e-05	1	1	1	O75717	O75717 [398-429]	O75717 1xPhospho [S407(100)]	0	3721.65	2.08976e+06		High	High	3.535e-05	6.573e-05	3.87	104.52
FALSE	High	[K].EEEEDGQEGSIHNLPLVTSQRPFYDGPMPTPR.[Q]	1xPhospho [S10(100)]	7.57687e-08	3.73465e-05	1	1	1	O75717	O75717 [398-429]	O75717 1xPhospho [S407(100)]	0	3705.65	11049735		High	High	3.535e-05	5.044e-08	4.52	112.39
FALSE	High	[K].EEEEDGTGSPQLNNR.[-]	1xPhospho [S9(100)]	0.000319448	3.73465e-05	1	1	1	P49407	P49407 [404-418]	P49407 1xPhospho [S412(100)]	0	1754.69	1.69909e+06		High	High	3.535e-05	0.0001594	2.73	35.06
FALSE	High	[K].EEEEDGTGSPQLNNR.[-]	1xDeamidated [N13]; 1xPhospho [S9(99.5)]	0.0031058	0.000294749	1	1	1	P49407	P49407 [404-418]	P49407 1xPhospho [S412(99.5)]	0	1755.67	322156		High	High	0.0001823	0.001431	2.22	37.29
FALSE	High	[K].EEEEDTAEKPGKEEDVVTPKPGK.[R]	1xPhospho [T18(100)]	6.05647e-07	3.73465e-05	1	1	1	Q14676	Q14676 [1841-1863]	Q14676 1xPhospho [T1858(100)]	1	2621.19	614161		High	High	3.535e-05	3.746e-07	3.28	40.34
FALSE	High	[K].EEEEEEEEEEEEEEEDENDDSKSPGK.[G]	1xPhospho [S23(100)]	6.10872e-13	3.73465e-05	1	1	1	P46100	P46100 [1450-1475]	P46100 1xPhospho [S1472(100)]	1	3207.12	924013		High	High	3.535e-05	6.094e-13	6.25	44.01
FALSE	High	[K].EEEEEEEEPLPEIFIPSTPSPILCGFYSEPGK.[F]	1xCarbamidomethyl [C24]; 2xPhospho [S17(97.2); T18(97.2)]	0.0262315	0.00133121	1	1	1	Q96MT7	Q96MT7 [730-761]	Q96MT7 2xPhospho [S746(97.2); T747(97.2)]	0	3838.63	1.0828e+06		High	High	0.000784	0.01148	2.01	90.74
FALSE	High	[K].EEEEEERPGTSPPPAPGR.[S]	1xPhospho [T/S]	8.83517e-06	3.73465e-05	1	1	1	Q68DQ2	Q68DQ2 [29-46]		0	2043.87	437786		High	High	3.535e-05	4.991e-06	2.07	43.36
FALSE	High	[K].EEEEEKPHMPTEFDFDDEPVTPK.[D]	1xPhospho [T21(100)]	1.96073e-07	3.73465e-05	1	1	1	Q9BTK6	Q9BTK6 [156-178]	Q9BTK6 1xPhospho [T176(100)]	0	2855.16	1.18381e+06		High	High	3.535e-05	1.26e-07	4.14	98.15
FALSE	High	[K].EEEEGQEEEEEEDEGAKSDQAEEGGSEK.[E]	2xPhospho [S18(100); S26(100)]	3.31525e-10	3.73465e-05	1	1	1	P07197	P07197 [528-555]	P07197 2xPhospho [S545(100); S553(100)]	1	3272.13	1.56138e+06		High	High	3.535e-05	2.653e-10	7.71	35.37
FALSE	High	[K].EEEEGQEEEEEEDEGAKSDQAEEGGSEK.[E]	1xPhospho [S18(100)]	4.66572e-12	3.73465e-05	1	1	1	P07197	P07197 [528-555]	P07197 1xPhospho [S545(100)]	1	3192.17	1.898e+06		High	High	3.535e-05	4.338e-12	6.12	34.69
FALSE	High	[K].EEEEGQEEEEEEDEGAKSDQAEEGGSEK.[E]	1xDeamidated [Q6]; 2xPhospho [S18(100); S26(100)]	0.0109074	0.000951828	1	1	1	P07197	P07197 [528-555]	P07197 2xPhospho [S545(100); S553(100)]	1	3273.12		No Quan Values	High	High	0.0005516	0.004833	3.51
FALSE	High	[K].EEEELSSQMSSFNEAMTQIR.[E]	1xPhospho [S11(99.3)]	0.000290555	3.73465e-05	1	1	1	Q99661	Q99661 [623-642]	Q99661 1xPhospho [S633(99.3)]	0	2425.99	638045		High	High	3.535e-05	0.0001451	2.56	110.8
FALSE	High	[K].EEEEPMDTSSVTHTEHYK.[T]	1xPhospho [S10(100)]	0.00179235	0.000200179	1	1	1	O43390	O43390 [14-31]	O43390 1xPhospho [S23(100)]	0	2228.87	379380		High	High	0.0001295	0.0008403	3.23	51.45
FALSE	High	[K].EEEESDEDFAHHSDNEQNR.[H]	2xPhospho [S5(100); S13(100)]	1.40428e-07	3.73465e-05	1	1	2	Q641Q2	Q641Q2 [226-244]	Q641Q2 2xPhospho [S230(100); S238(100)]	0	2476.82	7341955		High	High	3.535e-05	9.123e-08	5.45	35.36
FALSE	High	[K].EEEESDEDFAHHSDNEQNR.[H]	1xPhospho [S5(100)]	7.6539e-08	3.73465e-05	1	1	1	Q641Q2	Q641Q2 [226-244]	Q641Q2 1xPhospho [S230(100)]	0	2396.85	702084		High	High	3.535e-05	5.097e-08	3.69	33.51
FALSE	High	[K].EEEESSSNGTASQSTSPSQPR.[K]	1xDeamidated [N8]; 1xPhospho [S16(100)]	0.000344241	3.73465e-05	1	1	2	Q92793	Q92793 [1061-1081]	Q92793 1xPhospho [S1076(100)]	0	2275.88	410902		High	High	3.535e-05	0.0001713	2.42	26.03
FALSE	High	[K].EEENKDDEEKPKIEDVGSDEEDDSGK.[D]	1xDeamidated [N4]; 1xPhospho [S18(100)]	1.71661e-06	3.73465e-05	1	1	2	Q58FF8	Q58FF8 [160-185]	Q58FF8 1xPhospho [S177(100)]	2	3046.21	7.43461e+07		High	High	3.535e-05	1.024e-06	3.78	45.89
FALSE	High	[K].EEENSEEELAAATTSK.[E]	1xPhospho [S5(100)]	0.00022402	3.73465e-05	1	1	2	P10244	P10244 [237-252]	P10244 1xPhospho [S241(100)]	0	1817.73	1.28798e+06		High	High	3.535e-05	0.000113	2.96	60.64
FALSE	High	[K].EEEPEAEEEEVAAKKSPVK.[A]	1xPhospho [S16(100)]	1.00863e-09	3.73465e-05	1	1	6	P07197	P07197 [496-514]	P07197 1xPhospho [S511(100)]	2	2208	6.3363e+06		High	High	3.535e-05	7.778e-10	6.57	50.48
FALSE	High	[K].EEEPTGWEEPSPESIR.[R]	1xPhospho [S11(100)]	0.000189866	3.73465e-05	1	1	1	Q8NDV7	Q8NDV7 [981-996]	Q8NDV7 1xPhospho [S991(100)]	0	1951.8	2348917		High	High	3.535e-05	9.633e-05	3.67	89.25
FALSE	High	[K].EEEPTGWEEPSPESIRR.[K]	1xPhospho [S11(99.5)]	0.00619648	0.000585746	1	1	2	Q8NDV7	Q8NDV7 [981-997]	Q8NDV7 1xPhospho [S991(99.5)]	1	2107.9	313970		High	High	0.0003477	0.002787	3.17	78.92
FALSE	High	[K].EEETKTSNGDLSDSTVSADPVVK.[-]	1xDeamidated [N8]; 2xPhospho [T/S]	0.000316278	3.73465e-05	1	1	1	Q2M389	Q2M389 [1151-1173]		1	2569.05	208340		High	High	3.535e-05	0.0001576	2.62	73.82
FALSE	High	[K].EEETKTSNGDLSDSTVSADPVVK.[-]	1xDeamidated [N8]; 1xPhospho [T4(99.1)]	1.68224e-06	3.73465e-05	1	1	3	Q2M389	Q2M389 [1151-1173]	Q2M389 1xPhospho [T1154(99.1)]	1	2489.08	2.59374e+06		High	High	3.535e-05	1.006e-06	3.8	70.13
FALSE	High	[K].EEETKTSNGDLSDSTVSADPVVK.[-]	1xPhospho [T4(99.5)]	1.03343e-05	3.73465e-05	1	1	1	Q2M389	Q2M389 [1151-1173]	Q2M389 1xPhospho [T1154(99.5)]	1	2488.1	1.33703e+06		High	High	3.535e-05	5.809e-06	3.53	68.52
FALSE	High	[K].EEETSIDVAGKPNEVTK.[A]	1xPhospho [S5(99.5)]	3.86691e-08	3.73465e-05	1	1	4	P53985	P53985 [463-479]	P53985 1xPhospho [S467(99.5)]	0	1925.87	88149136		High	High	3.535e-05	2.633e-08	3.95	59.13
FALSE	High	[K].EEETSIDVAGKPNEVTK.[A]	1xDeamidated [N13]; 1xPhospho [S5(99.5)]	3.28911e-08	3.73465e-05	1	1	4	P53985	P53985 [463-479]	P53985 1xPhospho [S467(99.5)]	0	1926.86	3.80233e+06		High	High	3.535e-05	2.248e-08	3.79	58.36
FALSE	High	[K].EEGAAPSPTHVAELATMEVESAR.[L]	1xPhospho [S/T]	3.46468e-09	3.73465e-05	1	1	2	Q9NRS6	Q9NRS6 [221-243]		0	2462.09	2999041		High	High	3.535e-05	2.56e-09	4.6	120
FALSE	High	[K].EEGELEDGEISDDDNNSQIR.[S]	1xPhospho [S11(100)]	5.50159e-07	3.73465e-05	1	1	2	O60293	O60293 [18-37]	O60293 1xPhospho [S28(100)]	0	2343.91	1.22926e+06		High	High	3.535e-05	3.409e-07	4.49	68.88
FALSE	High	[K].EEGSLSDTEADAVSGQLPDPTTNPSAGK.[D]	1xDeamidated [Q16]; 2xPhospho [S4(99.7); S/T]	8.5423e-07	3.73465e-05	1	1	1	Q8N1G4	Q8N1G4 [515-542]	Q8N1G4 2xPhospho [S518(99.7); S/T]	0	2934.18		No Quan Values	High	High	3.535e-05	5.218e-07	4.24
FALSE	High	[K].EEGSLSDTEADAVSGQLPDPTTNPSAGK.[D]	1xDeamidated [N23]; 1xPhospho [S4(100)]	1.17815e-08	3.73465e-05	1	1	1	Q8N1G4	Q8N1G4 [515-542]	Q8N1G4 1xPhospho [S518(100)]	0	2854.21	1.83215e+06		High	High	3.535e-05	8.336e-09	4.33	96.8
FALSE	High	[K].EEGSLSDTEADAVSGQLPDPTTNPSAGK.[D]	1xPhospho [S4(100)]	4.86906e-10	3.73465e-05	1	1	3	Q8N1G4	Q8N1G4 [515-542]	Q8N1G4 1xPhospho [S518(100)]	0	2853.23	121318368		High	High	3.535e-05	3.848e-10	5.18	95.74
FALSE	High	[K].EEHGGLIRSPR.[H]	1xPhospho [S9(100)]	0.00454191	0.000390281	1	1	2	P26368	P26368 [71-81]	P26368 1xPhospho [S79(100)]	1	1330.63	2.17908e+08		High	High	0.0002364	0.002064	2.54	34.06
FALSE	High	[K].EEHGIELSSPRHSDNPSEEGEVK.[D]	3xPhospho [S13(100); S17(100); S]	0.00017434	3.73465e-05	1	1	1	O14647	O14647 [1357-1379]	O14647 3xPhospho [S1369(100); S1373(100); S]	1	2802.07	2.39634e+06		High	High	3.535e-05	8.887e-05	4.48	58.57
FALSE	High	[K].EEHGIELSSPRHSDNPSEEGEVK.[D]	2xPhospho [S]	0.00109556	0.000148698	1	1	1	O14647	O14647 [1357-1379]		1	2722.1	380692		High	High	9.989e-05	0.0005235	2.74	55.89
FALSE	High	[K].EEHLDVASPDK.[A]	1xPhospho [S8(100)]	2.89771e-05	3.73465e-05	1	1	2	Q969R5	Q969R5 [676-686]	Q969R5 1xPhospho [S683(100)]	0	1319.55	983754		High	High	3.535e-05	1.568e-05	2.84	43.98
FALSE	High	[K].EEHLDVASPDKASSPELPVSVENIK.[Q]	2xPhospho [S13(100); S14(100)]	7.30275e-07	3.73465e-05	1	1	1	Q969R5	Q969R5 [676-700]	Q969R5 2xPhospho [S688(100); S689(100)]	1	2850.28		No Quan Values	High	High	3.535e-05	4.499e-07	5.69
FALSE	High	[K].EEHLDVASPDKASSPELPVSVENIK.[Q]	3xPhospho [S8(100); S13(100); S14(100)]	6.14853e-05	3.73465e-05	1	1	1	Q969R5	Q969R5 [676-700]	Q969R5 3xPhospho [S683(100); S688(100); S689(100)]	1	2930.25	723509		High	High	3.535e-05	3.236e-05	2.99	107.49
FALSE	High	[K].EEIQETQTPTHSR.[K]	1xPhospho [T8(100)]	0.000587714	3.73465e-05	1	1	1	Q9BYG3	Q9BYG3 [272-284]	Q9BYG3 1xPhospho [T279(100)]	0	1635.7	300248		High	High	3.535e-05	0.0002872	2.03	30.91
FALSE	High	[K].EEISEAEPGGGSLGDGRPPEESAHEMMEEEEEIPKPK.[S]	1xPhospho [S]	7.1204e-07	3.73465e-05	1	1	2	P15170	P15170 [25-61]		0	4086.75	1.34788e+06		High	High	3.535e-05	4.382e-07	3.14	94.86
FALSE	High	[K].EEISSPDMCPRPESPVFGASGQEELAK.[R]	1xCarbamidomethyl [C9]; 1xPhospho [S14(100)]	2.76948e-08	3.73465e-05	1	1	2	Q5VT06	Q5VT06 [2826-2852]	Q5VT06 1xPhospho [S2839(100)]	0	3027.31	1.20396e+06		High	High	3.535e-05	1.904e-08	3.11	97.22
FALSE	High	[K].EEISSPDMCPRPESPVFGASGQEELAK.[R]	1xCarbamidomethyl [C9]; 2xPhospho [S4(99.4); S14(100)]	1.71292e-08	3.73465e-05	1	1	1	Q5VT06	Q5VT06 [2826-2852]	Q5VT06 2xPhospho [S2829(99.4); S2839(100)]	0	3107.28	3416683		High	High	3.535e-05	1.197e-08	5.06	98.86
FALSE	High	[K].EEKEESDDEAAVEEEEEEK.[K]	1xPhospho [S6(100)]	1.4012e-09	3.73465e-05	1	1	2	P14625	P14625 [301-319]	P14625 1xPhospho [S306(100)]	1	2332.87	1.79407e+06		High	High	3.535e-05	1.067e-09	5.6	48.26
FALSE	High	[K].EEKESEDKPEIEDVGSDEEEEK.[K]	2xPhospho [S5(100); S16(100)]	0.00034596	3.73465e-05	1	1	2	P07900	P07900 [248-269]	P07900 2xPhospho [S252(100); S263(100)]	1	2739.03	987267		High	High	3.535e-05	0.0001718	2.74	56.24
FALSE	High	[K].EELAEAEIIKDSPDSPEPPNK.[K]	1xPhospho [S15(100)]	4.58235e-10	3.73465e-05	1	1	1	Q9NVM9	Q9NVM9 [612-632]	Q9NVM9 1xPhospho [S626(100)]	1	2388.09	8014887		High	High	3.535e-05	3.635e-10	5.54	85.05
FALSE	High	[K].EELAEAEIIKDSPDSPEPPNKKPLVEMDETPQVEK.[S]	1xPhospho [S15(99.4)]	7.00791e-10	3.73465e-05	1	1	2	Q9NVM9	Q9NVM9 [612-646]	Q9NVM9 1xPhospho [S626(99.4)]	2	4011.9	2.17619e+06		High	High	3.535e-05	5.464e-10	6.42	96.78
FALSE	High	[K].EELCKPNLVCEADDNHQQLHGHHNEQPSSTHDSPTATSPLK.[E]	2xCarbamidomethyl [C4; C10]; 1xPhospho [T/S]	8.03254e-05	3.73465e-05	1	1	1	Q5THK1	Q5THK1 [297-337]		0	4738.07		No Quan Values	High	High	3.535e-05	4.194e-05	3.01
FALSE	High	[K].EELCKPNLVCEADDNHQQLHGHHNEQPSSTHDSPTATSPLK.[E]	2xCarbamidomethyl [C4; C10]; 2xPhospho [T/S]	0.259369	0.00866543	1	1	1	Q5THK1	Q5THK1 [297-337]		0	4818.03		No Quan Values	High	High	0.005018	0.1322	2.47
FALSE	High	[K].EELDEDDIISDPDSHFPAWR.[E]	1xPhospho [S10(100)]	6.30654e-07	3.73465e-05	1	1	3	Q8IXW5	Q8IXW5 [405-424]	Q8IXW5 1xPhospho [S414(100)]	0	2466.01	1.72066e+06		High	High	3.535e-05	3.897e-07	3.38	114.3
FALSE	High	[K].EELDMKGSGFYVSLEWVTISK.[K]	1xOxidation [M5]; 1xPhospho [T18(100)]	0.226327	0.00738696	1	1	1	Q96RS6	Q96RS6 [190-210]	Q96RS6 1xPhospho [T207(100)]	1	2514.15	849960		High	High	0.004313	0.1127	1.88	120.84
FALSE	High	[K].EELEQQTDGDCEEDEEEENDGETPK.[S]	1xCarbamidomethyl [C11]; 1xPhospho [T7(100)]	1.92698e-09	3.73465e-05	1	1	3	Q99442	Q99442 [369-393]	Q99442 1xPhospho [T375(100)]	0	3034.08	1.04199e+07		High	High	3.535e-05	1.455e-09	5.39	51.37
FALSE	High	[K].EELMSSDLEETAGSTSIPK.[R]	1xOxidation [M4]; 2xPhospho [S5(100); S6(100)]	2.77536e-06	3.73465e-05	1	1	2	O00567	O00567 [515-533]	O00567 2xPhospho [S519(100); S520(100)]	0	2199.87	1.4561e+06		High	High	3.535e-05	1.63e-06	5.52	89.98
FALSE	High	[K].EELMSSDLEETAGSTSIPK.[R]	2xPhospho [S5(100); S6(100)]	1.02481e-06	3.73465e-05	1	1	3	O00567	O00567 [515-533]	O00567 2xPhospho [S519(100); S520(100)]	0	2183.87	4.88143e+06		High	High	3.535e-05	6.241e-07	4.63	103.71
FALSE	High	[K].EELMSSDLEETAGSTSIPK.[R]	1xPhospho [S5(99.6)]	1.68224e-06	3.73465e-05	1	1	2	O00567	O00567 [515-533]	O00567 1xPhospho [S519(99.6)]	0	2103.9	64872412		High	High	3.535e-05	1.006e-06	5.48	100.43
FALSE	High	[K].EELMSSDLEETAGSTSIPK.[R]	1xOxidation [M4]; 1xPhospho [S5(99.5)]	2.24428e-06	3.73465e-05	1	1	3	O00567	O00567 [515-533]	O00567 1xPhospho [S519(99.5)]	0	2119.9	1.07851e+07		High	High	3.535e-05	1.329e-06	3.95	88.65
FALSE	High	[K].EELQANGSAPAADKEEPAAAGSGAASPSAAEK.[G]	1xDeamidated [N6]; 1xPhospho [S26(99.6)]	4.46154e-09	3.73465e-05	1	1	1	P29966	P29966 [56-87]	P29966 1xPhospho [S81(99.6)]	1	3063.34	511931		High	High	3.535e-05	3.262e-09	3.88	57.94
FALSE	High	[K].EELSHSPEPCTK.[M]	1xCarbamidomethyl [C10]; 1xPhospho [S6(100)]	8.67289e-07	3.73465e-05	1	1	3	P41229	P41229 [296-307]	P41229 1xPhospho [S301(100)]	0	1493.6	3.81379e+06		High	High	3.535e-05	5.294e-07	3.66	31.39
FALSE	High	[K].EELSSGDSLSPDPWKR.[D]	1xPhospho [S10(100)]	1.22946e-06	3.73465e-05	1	1	2	P55196	P55196 [1503-1518]	P55196 1xPhospho [S1512(100)]	1	1882.82	3.3076e+06		High	High	3.535e-05	7.437e-07	4.76	84.84
FALSE	High	[K].EELTPGAPQHQLPPVPGSPEPYPGQQAPGPEPSQPLLELTPR.[A]	1xPhospho [S18(100)]	2.01228e-11	3.73465e-05	1	1	2	Q9H6F5	Q9H6F5 [143-184]	Q9H6F5 1xPhospho [S160(100)]	0	4513.21	30178816		High	High	3.535e-05	1.779e-11	5.31	121.39
FALSE	High	[K].EEMGHLMQAEDTSHHTAPMSVPEPHAATASPPTDGTTR.[Y]	1xPhospho [S30(100)]	3.74913e-05	3.73465e-05	1	1	1	P78559	P78559 [1235-1272]	P78559 1xPhospho [S1264(100)]	0	4104.75	1555982		High	High	3.535e-05	2.011e-05	5.45	78.75
FALSE	High	[K].EENIKDSSGQEDETQSSNDDPSQSVASQDAQEIIRPR.[R]	2xPhospho [S7(100); S8(100)]	4.30304e-12	3.73465e-05	1	1	1	Q8N108	Q8N108 [115-151]	Q8N108 2xPhospho [S121(100); S122(100)]	1	4249.77	2.86124e+06		High	High	3.535e-05	4e-12	6.65	87.32
FALSE	High	[K].EENIKDSSGQEDETQSSNDDPSQSVASQDAQEIIRPR.[R]	1xDeamidated [N/Q]; 2xPhospho [S7(100); S8(100)]	2.82608e-08	3.73465e-05	1	1	2	Q8N108	Q8N108 [115-151]	Q8N108 2xPhospho [S121(100); S122(100)]	1	4250.75		No Quan Values	High	High	3.535e-05	1.947e-08	4.94
FALSE	High	[K].EENPESDGEPVVEDGTSVK.[T]	1xPhospho [S6(100)]	2.47431e-07	3.73465e-05	1	1	1	Q13439	Q13439 [261-279]	Q13439 1xPhospho [S266(100)]	0	2096.85	2.77953e+06		High	High	3.535e-05	1.582e-07	4.23	65.93
FALSE	High	[K].EENSRDLEELPK.[T]	1xPhospho [S4(100)]	0.00634709	0.000626402	1	1	1	Q8NFC6	Q8NFC6 [2812-2823]	Q8NFC6 1xPhospho [S2815(100)]	1	1538.67	2.58646e+06		High	High	0.0003694	0.002859	2.27	60.85
FALSE	High	[K].EEPAAAGSGAASPSAAEK.[G]	1xPhospho [S12(100)]	2.42114e-06	3.73465e-05	1	1	2	P29966	P29966 [70-87]	P29966 1xPhospho [S81(100)]	0	1680.71	3.23039e+06		High	High	3.535e-05	1.427e-06	3.7	36.65
FALSE	High	[K].EEPDSENIPQELLSNLGHPESPPRK.[R]	1xPhospho [S21(100)]	3.30578e-08	3.73465e-05	1	1	3	Q13309	Q13309 [44-68]	Q13309 1xPhospho [S64(100)]	1	2892.34	7.41784e+06		High	High	3.535e-05	2.265e-08	2.91	116.49
FALSE	High	[K].EEPDSENIPQELLSNLGHPESPPRK.[R]	1xDeamidated [N15]; 1xPhospho [S21(100)]	0.00106951	0.000148698	1	1	1	Q13309	Q13309 [44-68]	Q13309 1xPhospho [S64(100)]	1	2893.33		No Quan Values	High	High	9.989e-05	0.0005113	3.38
FALSE	High	[K].EEPLHSIISSTESVQGSTSK.[H]	1xPhospho [S6(99.9)]	0.0176793	0.00111879	1	1	1	Q12931	Q12931 [68-87]	Q12931 1xPhospho [S73(99.9)]	0	2196.01	315949		High	High	0.0006691	0.007752	2.12	84.32
FALSE	High	[K].EEPLSEEEPCTSTAIASPEK.[K]	1xCarbamidomethyl [C10]; 1xPhospho [S17(100)]	1.16883e-06	3.73465e-05	1	1	1	Q9Y2X3	Q9Y2X3 [498-517]	Q9Y2X3 1xPhospho [S514(100)]	0	2283.96	3.6434e+06		High	High	3.535e-05	7.058e-07	5.09	78.01
FALSE	High	[K].EEPNVDGQEVAPSSPPLAAQSPEGNHGHQEPASTSFHPPR.[I]	2xPhospho [S21(100); S/T]	7.37699e-07	3.73465e-05	1	1	1	Q9NWS9	Q9NWS9 [168-207]	Q9NWS9 2xPhospho [S188(100); S/T]	0	4344.86	938315		High	High	3.535e-05	4.542e-07	5.11	84.03
FALSE	High	[K].EEPPSPIEATPPQSLLEK.[V]	1xPhospho [S5(100)]	2.6385e-06	3.73465e-05	1	1	3	O75151	O75151 [470-487]	O75151 1xPhospho [S474(100)]	0	2041.97	938088		High	High	3.535e-05	1.551e-06	2.87	102.66
FALSE	High	[K].EEPPSPPQSPR.[V]	1xPhospho [S5(100)]	0.00132738	0.000148698	1	1	2	Q00613	Q00613 [299-309]	Q00613 1xPhospho [S303(100)]	0	1300.56	976883		High	High	9.989e-05	0.0006289	1.52	45.21
FALSE	High	[K].EEPQTVPEMPGETPPLSPIDMESQER.[I]	1xOxidation [M21]; 1xPhospho [S17(100)]	4.56269e-07	3.73465e-05	1	1	1	P05412	P05412 [227-252]	P05412 1xPhospho [S243(100)]	0	3019.29	999966		High	High	3.535e-05	2.855e-07	3.61	105.36
FALSE	High	[K].EEPQTVPEMPGETPPLSPIDMESQER.[I]	1xPhospho [S17(100)]	9.83445e-10	3.73465e-05	1	1	1	P05412	P05412 [227-252]	P05412 1xPhospho [S243(100)]	0	3003.3	6.62924e+06		High	High	3.535e-05	7.598e-10	4.63	113.17
FALSE	High	[K].EEPSPLNLSHHTPDHQGEGR.[G]	1xPhospho [S4(100)]	1.30169e-07	3.73465e-05	1	1	3	P0C7T5	P0C7T5 [358-377]	P0C7T5 1xPhospho [S361(100)]	0	2317	1.53027e+06		High	High	3.535e-05	8.511e-08	4.24	54.81
FALSE	High	[K].EEPSQNDISPK.[T]	1xPhospho [S9(100)]	0.00547082	0.000487846	1	1	4	Q9NR30	Q9NR30 [81-91]	Q9NR30 1xPhospho [S89(100)]	0	1323.55	1.24389e+06		High	High	0.0002917	0.002473	2.28	35.52
FALSE	High	[K].EEPVSEEGEEDEEQEAEEEPMDTSPSGLHSK.[L]	2xPhospho [S5(100); T/S]	3.95723e-10	3.73465e-05	1	1	2	Q9NVU0	Q9NVU0 [499-529]	Q9NVU0 2xPhospho [S503(100); T/S]	0	3619.34	1.03624e+06		High	High	3.535e-05	3.151e-10	6.53	78.31
FALSE	High	[K].EEPVSEEGEEDEEQEAEEEPMDTSPSGLHSK.[L]	1xOxidation [M21]; 1xPhospho [S5(100)]	1.43709e-09	3.73465e-05	1	1	2	Q9NVU0	Q9NVU0 [499-529]	Q9NVU0 1xPhospho [S503(100)]	0	3555.36	1304877		High	High	3.535e-05	1.095e-09	3.68	66.9
FALSE	High	[K].EEPVSEEGEEDEEQEAEEEPMDTSPSGLHSK.[L]	1xPhospho [S5(100)]	7.7514e-16	3.73465e-05	1	1	2	Q9NVU0	Q9NVU0 [499-529]	Q9NVU0 1xPhospho [S503(100)]	0	3539.37	1.61726e+07		High	High	3.535e-05	5.953e-16	7.11	76.28
FALSE	High	[K].EEPVSSGPEEAVGK.[S]	2xPhospho [S5(100); S6(100)]	1.53294e-05	3.73465e-05	1	1	11	O00567	O00567 [565-578]	O00567 2xPhospho [S569(100); S570(100)]	0	1574.6	3.35572e+07		High	High	3.535e-05	8.468e-06	3.62	59.59
FALSE	High	[K].EEPVSSGPEEAVGK.[S]	1xPhospho [S]	7.1448e-06	3.73465e-05	1	1	9	O00567	O00567 [565-578]		0	1494.64	4.75497e+07		High	High	3.535e-05	4.053e-06	3	53.74
FALSE	High	[K].EEPVTPTSGGGPMSPQDDEAEEESDNELSSGTGDVSK.[D]	1xPhospho [S24(100)]	2.84447e-09	3.73465e-05	1	1	1	Q5R372	Q5R372 [467-503]	Q5R372 1xPhospho [S490(100)]	0	3844.54	1.34026e+06		High	High	3.535e-05	2.117e-09	4.71	84.49
FALSE	High	[K].EEQHGISVTGLQSPDRDLGLESTLISSKPQSHSLSTSGK.[S]	3xDeamidated [Q3; Q12; Q30]; 1xPhospho [S/T]	0.000543177	3.73465e-05	1	1	1	Q9NZN5	Q9NZN5 [1164-1202]		1	4188.98		No Quan Values	High	High	3.535e-05	0.0002655	2.55
FALSE	High	[K].EEQLKNSAEEEVLSSEK.[Q]	1xPhospho [S7(100)]	0.0146057	0.00103388	1	1	1	O94880	O94880 [78-94]	O94880 1xPhospho [S84(100)]	1	2028.9		No Quan Values	High	High	0.0005953	0.006424	2.12
FALSE	High	[K].EERPEGSPTLFK.[R]	1xPhospho [S7(100)]	0.0345772	0.00181687	1	1	1	Q7Z5J4	Q7Z5J4 [1260-1271]	Q7Z5J4 1xPhospho [S1266(100)]	0	1469.67	633169		High	High	0.001078	0.01514	2.12	64.62
FALSE	High	[K].EERSPQTLAPVGEDAMK.[T]	1xOxidation [M16]; 1xPhospho [T7(99.6)]	1.51752e-05	3.73465e-05	1	1	4	Q92797	Q92797 [1240-1256]	Q92797 1xPhospho [T1246(99.6)]	1	1953.86	3.59948e+06		High	High	3.535e-05	8.39e-06	3.36	57.04
FALSE	High	[K].EERSPQTLAPVGEDAMK.[T]	1xPhospho [S4(99.2)]	5.27511e-06	3.73465e-05	1	1	2	Q92797	Q92797 [1240-1256]	Q92797 1xPhospho [S1243(99.2)]	1	1937.87	1167593		High	High	3.535e-05	3.025e-06	3.1	72.56
FALSE	High	[K].EERSPQTLAPVGEDAMK.[T]	1xDeamidated [Q6]; 1xPhospho [S4(99.3)]	0.00695514	0.000626402	1	1	1	Q92797	Q92797 [1240-1256]	Q92797 1xPhospho [S1243(99.3)]	1	1938.85	296689		High	High	0.0003694	0.003123	1.98	75.61
FALSE	High	[K].EERSPQTLAPVGEDAMKTPSPAAEDAR.[E]	3xPhospho [T7(100); T18(100); S20(100)]	2.81779e-06	3.73465e-05	1	1	1	Q92797	Q92797 [1240-1266]	Q92797 3xPhospho [T1246(100); T1257(100); S1259(100)]	2	3093.27	1.04362e+06		High	High	3.535e-05	1.656e-06	4.95	82.91
FALSE	High	[K].EERSPQTLAPVGEDAMKTPSPAAEDAR.[E]	1xDeamidated [Q6]; 3xPhospho [S4(100); T18(100); S20(100)]	0.0115216	0.000951828	1	1	1	Q92797	Q92797 [1240-1266]	Q92797 3xPhospho [S1243(100); T1257(100); S1259(100)]	2	3094.25		No Quan Values	High	High	0.0005516	0.005109	2.93
FALSE	High	[K].EESAEELQAAEHPDEVEDPK.[N]	1xDeamidated [Q8]; 1xPhospho [S3(100)]	4.99754e-07	3.73465e-05	1	1	3	O00193	O00193 [145-164]	O00193 1xPhospho [S147(100)]	0	2332.93	11618914		High	High	3.535e-05	3.109e-07	3.8	72.6
FALSE	High	[K].EESAEELQAAEHPDEVEDPK.[N]	1xPhospho [S3(100)]	6.97256e-10	3.73465e-05	1	1	13	O00193	O00193 [145-164]	O00193 1xPhospho [S147(100)]	0	2331.95	4.5216e+08		High	High	3.535e-05	5.45e-10	4.78	69.44
FALSE	High	[K].EESAEELQAAEHPDEVEDPKNKK.[D]	1xDeamidated [N21]; 1xPhospho [S3(100)]	4.06166e-07	3.73465e-05	1	1	2	O00193	O00193 [145-167]	O00193 1xPhospho [S147(100)]	2	2703.17	1.06704e+06		High	High	3.535e-05	2.545e-07	3.69	56.82
FALSE	High	[K].EESDDEAAVEEEEEEK.[K]	1xPhospho [S3(100)]	4.38177e-07	3.73465e-05	1	1	1	P14625	P14625 [304-319]	P14625 1xPhospho [S306(100)]	0	1946.69	11843345		High	High	3.535e-05	2.74e-07	3.6	51.72
FALSE	High	[K].EESDEEEEDDEESGR.[L]	1xPhospho [S3(100)]	6.58955e-06	3.73465e-05	1	1	3	Q96EV2	Q96EV2 [203-217]	Q96EV2 1xPhospho [S205(100)]	0	1863.59	1.1281e+06		High	High	3.535e-05	3.762e-06	2.55	23.91
FALSE	High	[K].EESSDDEDKESEEEPPKK.[T]	3xPhospho [S3(100); S4(100); S11(100)]	0.0134642	0.00098943	1	1	2	P35659	P35659 [241-258]	P35659 3xPhospho [S243(100); S244(100); S251(100)]	2	2346.78	530856		High	High	0.0005705	0.005924	2.19	25.23
FALSE	High	[K].EESSEDENEVSNILR.[S]	2xPhospho [S3(100); S4(100)]	9.39078e-05	3.73465e-05	1	1	1	Q01804	Q01804 [1021-1035]	Q01804 2xPhospho [S1023(100); S1024(100)]	0	1909.71	644656		High	High	3.535e-05	4.878e-05	2.98	101.45
FALSE	High	[K].EESSELEQPFAQDTSSVGPDR.[K]	1xPhospho [S3(99.7)]	1.01743e-08	3.73465e-05	2	2	8	Q15424; Q14151	Q15424 [232-252]; Q14151 [231-251]	Q15424 1xPhospho [S234(99.7)]; Q14151 1xPhospho [S233(99.7)]	0	2387.99	8.64463e+06	Shared	High	High	3.535e-05	7.258e-09	4.31	92.78
FALSE	High	[K].EESSELEQPFAQDTSSVGPDRK.[L]	1xDeamidated [Q8]; 1xPhospho [S/T]	2.37961e-08	3.73465e-05	2	2	1	Q15424; Q14151	Q15424 [232-253]; Q14151 [231-252]		1	2517.07	3.4028e+06	Shared	High	High	3.535e-05	1.649e-08	6.21	80.61
FALSE	High	[K].EESSELEQPFAQDTSSVGPDRK.[L]	1xPhospho [T/S]	2.93211e-09	3.73465e-05	2	2	3	Q15424; Q14151	Q15424 [232-253]; Q14151 [231-252]		1	2516.08	9.93752e+06	Shared	High	High	3.535e-05	2.177e-09	4.45	84.55
FALSE	High	[K].EETNGPSNQKPVKSPDNSIK.[M]	1xDeamidated [N/Q]; 1xPhospho [S14(100)]	5.71963e-06	3.73465e-05	1	1	5	Q9UKL0	Q9UKL0 [447-466]	Q9UKL0 1xPhospho [S460(100)]	1	2250.03	2.39972e+06		High	High	3.535e-05	3.271e-06	4.55	35.7
FALSE	High	[K].EETNGPSNQKPVKSPDNSIK.[M]	1xPhospho [S14(100)]	1.84256e-06	3.73465e-05	1	1	2	Q9UKL0	Q9UKL0 [447-466]	Q9UKL0 1xPhospho [S460(100)]	1	2249.04	1.33893e+06		High	High	3.535e-05	1.095e-06	4.92	34.52
FALSE	High	[K].EETNGPSNQKPVKSPDNSIK.[M]	2xDeamidated [N4; N8]; 1xPhospho [S14(100)]	0.00225055	0.000294749	1	1	1	Q9UKL0	Q9UKL0 [447-466]	Q9UKL0 1xPhospho [S460(100)]	1	2251.01		No Quan Values	High	High	0.0001823	0.001049	2.72
FALSE	High	[K].EETPGQRPAVTETHQLAELNEK.[K]	1xPhospho [T]	0.00012263	3.73465e-05	1	1	2	Q9UQ35	Q9UQ35 [109-130]		0	2557.19	260738		High	High	3.535e-05	6.32e-05	2.32	71.38
FALSE	High	[K].EETPPPVEPEEEEDTEDAGLDDWEAMASDEETEK.[V]	1xPhospho [S28(100)]	1.03151e-07	3.73465e-05	1	1	2	O60841	O60841 [484-517]	O60841 1xPhospho [S511(100)]	0	3928.52	5990951		High	High	3.535e-05	6.8e-08	4.17	112.23
FALSE	High	[K].EFAGEDTSDLFLEER.[E]	1xPhospho [T/S]	0.0456397	0.00225714	1	1	1	O14980	O14980 [1024-1038]		0	1837.75	153152		High	High	0.001319	0.02003	1.32	109.38
FALSE	High	[K].EFAPSDEELDSYR.[R]	1xPhospho [S5(100)]	0.00151731	0.000200179	1	1	1	O75391	O75391 [110-122]	O75391 1xPhospho [S114(100)]	0	1637.64	835317		High	High	0.0001295	0.0007145	1.99	86.06
FALSE	High	[K].EFGDGSDENEMEEHELK.[D]	1xOxidation [M11]; 1xPhospho [S6(100)]	8.14859e-06	3.73465e-05	1	1	2	Q5F1R6	Q5F1R6 [278-294]	Q5F1R6 1xPhospho [S283(100)]	0	2090.75	1.48804e+06		High	High	3.535e-05	4.607e-06	2.74	54.24
FALSE	High	[K].EFGDGSDENEMEEHELK.[D]	1xPhospho [S6(100)]	1.71661e-06	3.73465e-05	1	1	1	Q5F1R6	Q5F1R6 [278-294]	Q5F1R6 1xPhospho [S283(100)]	0	2074.76	12702726		High	High	3.535e-05	1.025e-06	4.1	71.57
FALSE	High	[K].EFSPSFQHR.[E]	1xPhospho [S3(100)]	0.044099	0.00216736	1	1	1	Q8WXH2	Q8WXH2 [418-426]	Q8WXH2 1xPhospho [S420(100)]	0	1214.5		No Quan Values	High	High	0.00127	0.01934	0.87
FALSE	High	[K].EGAASPAPETPQPTSPETSPK.[E]	2xPhospho [T18(99.4); S19(100)]	5.37195e-08	3.73465e-05	1	1	4	Q9Y3X0	Q9Y3X0 [372-392]	Q9Y3X0 2xPhospho [T389(99.4); S390(100)]	0	2238.92	3.66652e+06		High	High	3.535e-05	3.608e-08	4.68	56.8
FALSE	High	[K].EGAASPAPETPQPTSPETSPK.[E]	1xPhospho [S5(100)]	0.000363616	3.73465e-05	1	1	2	Q9Y3X0	Q9Y3X0 [372-392]	Q9Y3X0 1xPhospho [S376(100)]	0	2158.95	4398487		High	High	3.535e-05	0.0001805	2.19	55.71
FALSE	High	[K].EGAASPAPETPQPTSPETSPK.[E]	1xDeamidated [Q12]; 1xPhospho [S15(99.5)]	2.35554e-05	3.73465e-05	1	1	1	Q9Y3X0	Q9Y3X0 [372-392]	Q9Y3X0 1xPhospho [S386(99.5)]	0	2159.94	454830		High	High	3.535e-05	1.287e-05	2.43	58.03
FALSE	High	[K].EGALSRVSDESLSK.[V]	1xPhospho [S8(99.6)]	0.000885831	0.000148698	1	1	1	Q08357	Q08357 [249-262]	Q08357 1xPhospho [S256(99.6)]	1	1557.72		No Quan Values	High	High	9.989e-05	0.0004265	3.31
FALSE	High	[K].EGDVDVSDSDDEDDNLPANFDTCHR.[A]	1xCarbamidomethyl [C23]; 2xPhospho [S7(100); S9(100)]	1.27282e-09	3.73465e-05	1	1	1	Q9NYV6	Q9NYV6 [164-188]	Q9NYV6 2xPhospho [S170(100); S172(100)]	0	2997.04	1472882		High	High	3.535e-05	9.757e-10	4.95	87.76
FALSE	High	[K].EGDVEEPTDDSLPTTGDAGGREPMEEK.[L]	1xPhospho [S11(100)]	1.7862e-09	3.73465e-05	1	1	1	Q9UKN8	Q9UKN8 [642-668]	Q9UKN8 1xPhospho [S652(100)]	1	2941.19	1.64851e+06		High	High	3.535e-05	1.35e-09	3.84	73.84
FALSE	High	[K].EGEDGDQPTTPPKPLK.[T]	1xPhospho [T10(100)]	3.74594e-07	3.73465e-05	1	1	5	P18858	P18858 [174-189]	P18858 1xPhospho [T183(100)]	0	1788.81	5.37908e+06		High	High	3.535e-05	2.351e-07	3.55	50.28
FALSE	High	[K].EGEEPTVYSDEEEPK.[D]	1xPhospho [S9(100)]	7.19279e-07	3.73465e-05	1	1	11	O00264	O00264 [173-187]	O00264 1xPhospho [S181(100)]	0	1817.7	5.18723e+07		High	High	3.535e-05	4.425e-07	3.82	56.65
FALSE	High	[K].EGEEPTVYSDEEEPKDESAR.[K]	1xPhospho [S9(100)]	5.38733e-10	3.73465e-05	1	1	3	O00264	O00264 [173-192]	O00264 1xPhospho [S181(100)]	1	2375.94	29446169		High	High	3.535e-05	4.239e-10	4.16	52.51
FALSE	High	[K].EGEEPTVYSDEEEPKDESARK.[N]	1xPhospho [S9(100)]	0.000313139	3.73465e-05	1	1	2	O00264	O00264 [173-193]	O00264 1xPhospho [S181(100)]	2	2504.03	2.33273e+06		High	High	3.535e-05	0.000156	2.53	45.67
FALSE	High	[K].EGEETEGSEEDDKENDK.[T]	1xPhospho [S8(100)]	9.52688e-09	3.73465e-05	1	1	2	P49321	P49321 [473-489]	P49321 1xPhospho [S480(100)]	1	2019.72	444777		High	High	3.535e-05	6.811e-09	3.85	17.84
FALSE	High	[K].EGEETEGSEEDDKENDK.[T]	1xDeamidated [N15]; 1xPhospho [S8(100)]	0.0029064	0.000294749	1	1	2	P49321	P49321 [473-489]	P49321 1xPhospho [S480(100)]	1	2020.7	121472		High	High	0.0001823	0.00134	1.97	18.38
FALSE	High	[K].EGEETEGSEEDDKENDKTEEMPNDSVLENK.[S]	1xPhospho [S8(99.5)]	4.6524e-10	3.73465e-05	1	1	2	P49321	P49321 [473-502]	P49321 1xPhospho [S480(99.5)]	2	3506.38	4.80178e+06		High	High	3.535e-05	3.694e-10	5.89	65.1
FALSE	High	[K].EGEETEGSEEDDKENDKTEEMPNDSVLENK.[S]	2xPhospho [T5(100); S8(99.2)]	0.000209894	3.73465e-05	1	1	2	P49321	P49321 [473-502]	P49321 2xPhospho [T477(100); S480(99.2)]	2	3586.35	2.44701e+06		High	High	3.535e-05	0.0001062	3.07	69.38
FALSE	High	[K].EGEETEGSEEDDKENDKTEEMPNDSVLENK.[S]	1xOxidation [M21]; 1xPhospho [T5(98.8)]	0.000107047	3.73465e-05	1	1	1	P49321	P49321 [473-502]	P49321 1xPhospho [T477(98.8)]	2	3522.37	740986		High	High	3.535e-05	5.539e-05	3.09	51.84
FALSE	High	[K].EGEETEGSEEDDKENDKTEEMPNDSVLENK.[S]	1xDeamidated [N15]; 1xPhospho [T/S]	5.74863e-06	3.73465e-05	1	1	1	P49321	P49321 [473-502]		2	3507.36	408725		High	High	3.535e-05	3.298e-06	3.93	66.48
FALSE	High	[K].EGEEVYSWSESQDQVFLR.[W]	1xPhospho [Y/S]	0.000648381	3.73465e-05	1	1	1	Q8N201	Q8N201 [1136-1153]		0	2267.95	116726		High	High	3.535e-05	0.0003147	2.14	115.75
FALSE	High	[K].EGEVRETASQTTSSEISSVMVGETEASSSSQDK.[D]	1xOxidation [M20]; 2xPhospho [S/T]	0.251131	0.0082525	1	1	1	Q9NY27	Q9NY27 [253-285]		1	3609.47	1.63088e+06		High	High	0.00479	0.1272	3.42	94.5
FALSE	High	[K].EGFGLSENPFASLSPDEQK.[D]	1xPhospho [S14(100)]	5.23027e-07	3.73465e-05	1	1	1	O15504	O15504 [93-111]	O15504 1xPhospho [S106(100)]	0	2131.92		No Quan Values	High	High	3.535e-05	3.26e-07	3.43
FALSE	High	[K].EGGGDSSASSPTEEEQEQGEIGACSDEGTAQEGK.[A]	1xCarbamidomethyl [C24]; 2xPhospho [S6(99.4); S9(98.9)]	6.65279e-09	3.73465e-05	1	1	6	P49006	P49006 [111-144]	P49006 2xPhospho [S116(99.4); S119(98.9)]	0	3573.3	1.84106e+06		High	High	3.535e-05	4.82e-09	4.13	58.97
FALSE	High	[K].EGGGDSSASSPTEEEQEQGEIGACSDEGTAQEGK.[A]	1xCarbamidomethyl [C24]; 1xDeamidated [Q]; 1xPhospho [S6(99.5)]	4.0146e-06	3.73465e-05	1	1	2	P49006	P49006 [111-144]	P49006 1xPhospho [S116(99.5)]	0	3494.32	376831		High	High	3.535e-05	2.328e-06	2.77	61.8
FALSE	High	[K].EGGGDSSASSPTEEEQEQGEIGACSDEGTAQEGK.[A]	1xCarbamidomethyl [C24]; 1xPhospho [S6(99.2)]	8.34016e-15	3.73465e-05	1	1	6	P49006	P49006 [111-144]	P49006 1xPhospho [S116(99.2)]	0	3493.33	25696309		High	High	3.535e-05	9.799e-15	6.48	56.94
FALSE	High	[K].EGHSLDGACIPRSPWKPGTLR.[D]	1xCarbamidomethyl [C9]; 1xPhospho [S13(100)]	0.00509251	0.000440119	1	1	1	Q9BY89	Q9BY89 [546-566]	Q9BY89 1xPhospho [S558(100)]	1	2414.14	563185		High	High	0.000265	0.00231	1.93	86.94
FALSE	High	[K].EGHSLEMENENLVENGADSDEDDNSFLK.[Q]	1xOxidation [M7]; 1xPhospho [S19(100)]	3.72953e-11	3.73465e-05	1	1	2	Q9UHB6	Q9UHB6 [668-695]	Q9UHB6 1xPhospho [S686(100)]	0	3233.27	8.51097e+06		High	High	3.535e-05	3.227e-11	5.51	92.99
FALSE	High	[K].EGHSLEMENENLVENGADSDEDDNSFLK.[Q]	1xDeamidated [N]; 1xPhospho [S19(100)]	3.53055e-15	3.73465e-05	1	1	8	Q9UHB6	Q9UHB6 [668-695]	Q9UHB6 1xPhospho [S686(100)]	0	3218.26	4.15707e+07		High	High	3.535e-05	3.789e-15	7.48	100.38
FALSE	High	[K].EGHSLEMENENLVENGADSDEDDNSFLK.[Q]	2xDeamidated [N11; N15]; 1xOxidation [M7]; 1xPhospho [S19(100)]	2.25233e-12	3.73465e-05	1	1	2	Q9UHB6	Q9UHB6 [668-695]	Q9UHB6 1xPhospho [S686(100)]	0	3235.24	1.33807e+06		High	High	3.535e-05	2.148e-12	7.03	95.1
FALSE	High	[K].EGHSLEMENENLVENGADSDEDDNSFLK.[Q]	1xDeamidated [N]; 1xOxidation [M7]; 1xPhospho [S19(100)]	4.79574e-10	3.73465e-05	1	1	3	Q9UHB6	Q9UHB6 [668-695]	Q9UHB6 1xPhospho [S686(100)]	0	3234.26	1.46838e+06		High	High	3.535e-05	3.803e-10	5.18	94.45
FALSE	High	[K].EGHSPEGSTVTYHLLGPQEEGEGVVDVK.[G]	1xPhospho [S4(100)]	3.42717e-12	3.73465e-05	1	1	4	O75381	O75381 [279-306]	O75381 1xPhospho [S282(100)]	0	3030.37	11676809		High	High	3.535e-05	3.221e-12	5.37	97.22
FALSE	High	[K].EGMNPSYDEYADSDEDQHDAYLER.[M]	2xPhospho [S6(100); S13(100)]	5.72442e-10	3.73465e-05	1	1	1	Q08945	Q08945 [432-455]	Q08945 2xPhospho [S437(100); S444(100)]	0	3009.04	1.55574e+06		High	High	3.535e-05	4.495e-10	5.54	84.93
FALSE	High	[K].EGMNPSYDEYADSDEDQHDAYLER.[M]	1xDeamidated [Q17]; 1xOxidation [M3]; 1xPhospho [S13(100)]	3.22785e-09	3.73465e-05	1	1	2	Q08945	Q08945 [432-455]	Q08945 1xPhospho [S444(100)]	0	2946.06	764796		High	High	3.535e-05	2.39e-09	5.31	75.69
FALSE	High	[K].EGMNPSYDEYADSDEDQHDAYLER.[M]	1xOxidation [M3]; 1xPhospho [S13(100)]	2.33016e-11	3.73465e-05	1	1	2	Q08945	Q08945 [432-455]	Q08945 1xPhospho [S444(100)]	0	2945.07	905012		High	High	3.535e-05	2.046e-11	6.22	82.11
FALSE	High	[K].EGMNPSYDEYADSDEDQHDAYLER.[M]	1xDeamidated [Q/N]; 1xPhospho [S13(100)]	6.22466e-12	3.73465e-05	1	1	4	Q08945	Q08945 [432-455]	Q08945 1xPhospho [S444(100)]	0	2930.06	7.63025e+06		High	High	3.535e-05	5.73e-12	5.4	83.48
FALSE	High	[K].EGMNPSYDEYADSDEDQHDAYLER.[M]	1xPhospho [S13(100)]	1.0928e-12	3.73465e-05	1	1	9	Q08945	Q08945 [432-455]	Q08945 1xPhospho [S444(100)]	0	2929.08	1.30905e+08		High	High	3.535e-05	1.069e-12	5.92	82.1
FALSE	High	[K].EGPEPPEEVPPPTTPPVPK.[V]	1xPhospho [T]	2.86086e-06	3.73465e-05	1	1	2	P48634	P48634 [597-615]		0	2073.98	3.20526e+06		High	High	3.535e-05	1.681e-06	3.7	90.83
FALSE	High	[K].EGPGALGGEPSPPTHSPSR.[R]	2xPhospho [S11(100); S16(98.2)]	0.000219576	3.73465e-05	1	1	1	A5PL33	A5PL33 [167-185]	A5PL33 2xPhospho [S177(100); S182(98.2)]	0	1989.81	364034		High	High	3.535e-05	0.0001109	3.25	60.78
FALSE	High	[K].EGPGALGGEPSPPTHSPSR.[R]	1xPhospho [T/S]	8.87566e-09	3.73465e-05	1	1	2	A5PL33	A5PL33 [167-185]		0	1909.84	991981		High	High	3.535e-05	6.364e-09	5.06	56.27
FALSE	High	[K].EGPSGSGDSQLSASSR.[S]	1xPhospho [S6(100)]	4.09663e-06	3.73465e-05	1	1	2	Q12789	Q12789 [743-758]	Q12789 1xPhospho [S748(100)]	0	1601.64	1.04044e+06		High	High	3.535e-05	2.376e-06	2.39	37.17
FALSE	High	[K].EGSEFSFSDGEVAEK.[A]	1xPhospho [S8(100)]	2.50663e-09	3.73465e-05	1	1	2	Q9BVS4	Q9BVS4 [330-344]	Q9BVS4 1xPhospho [S337(100)]	0	1697.66	4509270		High	High	3.535e-05	1.871e-09	4.94	89.3
FALSE	High	[K].EGSLGDELLPLGYSEPEQQEGASAGAPSPTLELASR.[S]	1xPhospho [S28(100)]	3.383e-10	3.73465e-05	1	1	1	Q96CX2	Q96CX2 [149-184]	Q96CX2 1xPhospho [S176(100)]	0	3735.73		No Quan Values	High	High	3.535e-05	2.709e-10	4.26
FALSE	High	[K].EGSLPHSDDAGDYEQLFSSTQGEISEPSQITSEPEEQSGAVR.[E]	1xPhospho [S32(99.4)]	5.77777e-06	3.73465e-05	1	1	1	Q8IY92	Q8IY92 [971-1012]	Q8IY92 1xPhospho [S1002(99.4)]	0	4573.96		No Quan Values	High	High	3.535e-05	3.304e-06	2.43
FALSE	High	[K].EGSSEKEEGEQEEGETEAEAEGEEAEAK.[E]	1xPhospho [S/T]	5.47384e-07	3.73465e-05	1	1	1	P07197	P07197 [556-583]		1	3077.18	1.43653e+06		High	High	3.535e-05	3.399e-07	3.69	59.98
FALSE	High	[K].EGSYSSLSPPTLTPVMPVNAGGK.[V]	1xPhospho [T/S/Y]	0.023922	0.00128692	1	1	1	Q15652	Q15652 [1221-1243]		0	2369.11	135671		High	High	0.0007598	0.01046	1.23	116.28
FALSE	High	[K].EGTGQQERESPRPLQLPGAEGPAISDGEEGGGEPGAGGGAAGAAGAGR.[R]	1xDeamidated [Q15]; 2xPhospho [S25(100); T/S]	1.80555e-13	3.73465e-05	1	1	1	Q6PKG0	Q6PKG0 [66-113]	Q6PKG0 2xPhospho [S90(100); T/S]	1	4573.99		No Quan Values	High	High	3.535e-05	1.872e-13	6.68
FALSE	High	[K].EGTGQQERESPRPLQLPGAEGPAISDGEEGGGEPGAGGGAAGAAGAGR.[R]	2xPhospho [S25(100); T/S]	5.54904e-13	3.73465e-05	1	1	1	Q6PKG0	Q6PKG0 [66-113]	Q6PKG0 2xPhospho [S90(100); T/S]	1	4573	3178742		High	High	3.535e-05	5.533e-13	5.98	92.75
FALSE	High	[K].EGTGQQERESPRPLQLPGAEGPAISDGEEGGGEPGAGGGAAGAAGAGR.[R]	1xPhospho [S10(99.4)]	3.40015e-10	3.73465e-05	1	1	1	Q6PKG0	Q6PKG0 [66-113]	Q6PKG0 1xPhospho [S75(99.4)]	1	4493.03	2.21973e+06		High	High	3.535e-05	2.725e-10	4.01	90.17
FALSE	High	[K].EGTHATCASEEGGTESSESGSSLQPLSADSTPDVNQSPR.[G]	1xCarbamidomethyl [C7]; 1xPhospho [S37(100)]	3.05519e-13	3.73465e-05	1	1	1	Q8WXG6	Q8WXG6 [120-158]	Q8WXG6 1xPhospho [S156(100)]	0	4042.67	1.33766e+06		High	High	3.535e-05	3.122e-13	6	76.51
FALSE	High	[K].EGTLTQVPLAPPPPGAPPSPAPAR.[F]	1xPhospho [S19(100)]	8.65403e-09	3.73465e-05	1	1	1	P48634	P48634 [1129-1152]	P48634 1xPhospho [S1147(100)]	0	2398.22	3592477		High	High	3.535e-05	6.195e-09	4.72	104.24
FALSE	High	[K].EGTQASEGYFSQSQEEEFAQSEELCAK.[A]	1xCarbamidomethyl [C25]; 1xPhospho [T3(100)]	3.32254e-08	3.73465e-05	1	1	2	Q16643	Q16643 [589-615]	Q16643 1xPhospho [T591(100)]	0	3149.26	3.54721e+06		High	High	3.535e-05	2.27e-08	4.65	103.26
FALSE	High	[K].EGVQGPLNVSLSEEGK.[S]	1xPhospho [S10(99.5)]	3.14165e-05	3.73465e-05	1	1	1	P12270	P12270 [1176-1191]	P12270 1xPhospho [S1185(99.5)]	0	1722.79	710247		High	High	3.535e-05	1.7e-05	4	93.84
FALSE	High	[K].EHAPLASPVENK.[E]	1xPhospho [S7(100)]	0.000715075	3.73465e-05	1	1	1	Q9ULJ3	Q9ULJ3 [708-719]	Q9ULJ3 1xPhospho [S714(100)]	0	1371.63	577908		High	High	3.535e-05	0.0003457	2.12	44.86
FALSE	High	[K].EHDSGEGSHISGQSNGRDPQALAK.[A]	1xDeamidated [N15]; 1xPhospho [S]	0.0119918	0.00098943	1	1	1	Q9UL18	Q9UL18 [819-842]		1	2558.09	305644		High	High	0.0005705	0.005309	2.68	40.9
FALSE	High	[K].EHHPEEGSSGSEVEEIPETPCESQGEELK.[E]	1xCarbamidomethyl [C21]; 3xPhospho [S8(100); S9(100); S11(100)]	7.86523e-06	3.73465e-05	1	1	3	Q12888	Q12888 [652-680]	Q12888 3xPhospho [S659(100); S660(100); S662(100)]	0	3476.28	1.47342e+06		High	High	3.535e-05	4.458e-06	4.19	81.09
FALSE	High	[K].EHPGAEDASDEQNSQSSMEHSMNSSEK.[V]	2xPhospho [S16(99.1); S17(99.1)]	0.0001172	3.73465e-05	1	1	2	Q4VC05	Q4VC05 [141-167]	Q4VC05 2xPhospho [S156(99.1); S157(99.1)]	0	3108.09	239450		High	High	3.535e-05	6.045e-05	2.67	41.11
FALSE	High	[K].EHPGAEDASDEQNSQSSMEHSMNSSEK.[V]	1xOxidation [M]; 1xPhospho [S]	0.000253881	3.73465e-05	1	1	2	Q4VC05	Q4VC05 [141-167]		0	3044.12	266830		High	High	3.535e-05	0.0001273	2.9	29.1
FALSE	High	[K].EHPGAEDASDEQNSQSSMEHSMNSSEK.[V]	1xDeamidated [Q15]; 1xPhospho [S9(100)]	0.000226275	3.73465e-05	1	1	1	Q4VC05	Q4VC05 [141-167]	Q4VC05 1xPhospho [S149(100)]	0	3029.1		No Quan Values	High	High	3.535e-05	0.0001143	3.04
FALSE	High	[K].EHPGAEDASDEQNSQSSMEHSMNSSEK.[V]	1xPhospho [S14(100)]	2.76948e-08	3.73465e-05	1	1	6	Q4VC05	Q4VC05 [141-167]	Q4VC05 1xPhospho [S154(100)]	0	3028.12	1.82674e+06		High	High	3.535e-05	1.907e-08	2.68	40.93
FALSE	High	[K].EHQEMDEGSQSLEK.[L]	1xOxidation [M5]; 1xPhospho [S11(100)]	0.000635782	3.73465e-05	1	1	1	Q8WYP5	Q8WYP5 [1287-1300]	Q8WYP5 1xPhospho [S1297(100)]	0	1742.66	219450		High	High	3.535e-05	0.0003089	2.63	23.7
FALSE	High	[K].EHQEMDEGSQSLEK.[L]	1xPhospho [S11(100)]	5.15151e-07	3.73465e-05	1	1	2	Q8WYP5	Q8WYP5 [1287-1300]	Q8WYP5 1xPhospho [S1297(100)]	0	1726.66	1.13425e+06		High	High	3.535e-05	3.208e-07	4.01	34.85
FALSE	High	[K].EHQTSAYSPPR.[A]	1xPhospho [S8(100)]	0.00382707	0.000343865	1	1	2	Q96K21	Q96K21 [456-466]	Q96K21 1xPhospho [S463(100)]	0	1352.56	257607		High	High	0.0002105	0.001749	2.22	33.46
FALSE	High	[K].EHSLQVSPSLEK.[G]	1xPhospho [S7(100)]	1.14918e-05	3.73465e-05	1	1	2	O95235	O95235 [526-537]	O95235 1xPhospho [S532(100)]	0	1433.67	2.86544e+06		High	High	3.535e-05	6.426e-06	3.54	61.19
FALSE	High	[K].EHYPVSSPSSPSPPAQPGGVSR.[N]	1xPhospho [S10(100)]	8.96589e-09	3.73465e-05	1	1	7	O75179	O75179 [2036-2057]	O75179 1xPhospho [S2045(100)]	0	2300.03	7.5379e+06		High	High	3.535e-05	6.423e-09	4.3	63.29
FALSE	High	[K].EHYPVSSPSSPSPPAQPGGVSR.[N]	2xPhospho [S10(99.4); S12(100)]	2.949e-06	3.73465e-05	1	1	5	O75179	O75179 [2036-2057]	O75179 2xPhospho [S2045(99.4); S2047(100)]	0	2380	7.06683e+06		High	High	3.535e-05	1.725e-06	4.23	66.83
FALSE	High	[K].EHYPVSSPSSPSPPAQPGGVSR.[N]	3xPhospho [S9(98.2); S10(98.2); S/Y]	0.00368436	0.000343865	1	1	3	O75179	O75179 [2036-2057]	O75179 3xPhospho [S2044(98.2); S2045(98.2); S/Y]	0	2459.97	421998		High	High	0.0002105	0.001685	2.57	67.78
FALSE	High	[K].EHYPVSSPSSPSPPAQPGGVSR.[N]	1xDeamidated [Q16]; 1xPhospho [S12(99)]	0.0114643	0.000951828	1	1	1	O75179	O75179 [2036-2057]	O75179 1xPhospho [S2047(99)]	0	2301.02		No Quan Values	High	High	0.0005516	0.005078	3.11
FALSE	High	[K].EHYPVSSPSSPSPPAQPGGVSR.[N]	1xDeamidated [Q16]; 3xPhospho [S/Y]	0.107273	0.00378331	1	1	1	O75179	O75179 [2036-2057]		0	2460.95		No Quan Values	High	High	0.002174	0.04928	1.13
FALSE	High	[K].EIAATCSGTEWGQSSGAASPGLFQAGHR.[R]	1xCarbamidomethyl [C6]; 1xPhospho [S19(100)]	2.53017e-12	3.73465e-05	1	1	1	P49757	P49757 [407-434]	P49757 1xPhospho [S425(100)]	0	2913.26	4.54e+06		High	High	3.535e-05	2.405e-12	6.58	96.02
FALSE	High	[K].EIAIVHSDAEK.[E]	1xPhospho [S7(100)]	2.59326e-08	3.73465e-05	1	1	2	Q9H307	Q9H307 [341-351]	Q9H307 1xPhospho [S347(100)]	0	1291.59	47890796		High	High	3.535e-05	1.789e-08	3.54	48.87
FALSE	High	[K].EIAIVHSDAEKEQEEEEQK.[Q]	1xPhospho [S7(100)]	2.08939e-09	3.73465e-05	1	1	2	Q9H307	Q9H307 [341-359]	Q9H307 1xPhospho [S347(100)]	1	2321.02	2.62062e+06		High	High	3.535e-05	1.569e-09	4.44	53.1
FALSE	High	[K].EIESEIDSEEELINK.[K]	1xPhospho [S8(100)]	0.000347687	3.73465e-05	1	1	1	Q14566	Q14566 [755-769]	Q14566 1xPhospho [S762(100)]	0	1856.8	527488		High	High	3.535e-05	0.0001725	2.73	93.59
FALSE	High	[K].EILVGDVGQTVDDPYATFVK.[M]	1xPhospho [Y15(100)]	2.49573e-06	3.73465e-05	1	1	1	P23528	P23528 [54-73]	P23528 1xPhospho [Y68(100)]	0	2246.06	1753055		High	High	3.535e-05	1.469e-06	4.7	116.49
FALSE	High	[K].EIPEDVDMEEEKESEDSDEENDFTEK.[V]	1xOxidation [M8]; 2xPhospho [S14(100); S17(100)]	0.000736339	3.73465e-05	1	1	2	Q8IWA0	Q8IWA0 [766-791]	Q8IWA0 2xPhospho [S779(100); S782(100)]	1	3293.16	1.85294e+06		High	High	3.535e-05	0.0003561	2.1	78.04
FALSE	High	[K].EIPEDVDMEEEKESEDSDEENDFTEK.[V]	2xPhospho [S14(100); S17(100)]	3.00926e-06	3.73465e-05	1	1	5	Q8IWA0	Q8IWA0 [766-791]	Q8IWA0 2xPhospho [S779(100); S782(100)]	1	3277.17	11940233		High	High	3.535e-05	1.758e-06	5.07	88.19
FALSE	High	[K].EIPEDVDMEEEKESEDSDEENDFTEK.[V]	1xDeamidated [N21]; 2xPhospho [S14(100); S17(100)]	0.120157	0.0041644	1	1	1	Q8IWA0	Q8IWA0 [766-791]	Q8IWA0 2xPhospho [S779(100); S782(100)]	1	3278.15		No Quan Values	High	High	0.00243	0.05566	3.16
FALSE	High	[K].EIPFNEDPNPNTHSSGPSTPLK.[N]	2xPhospho [T19(99.1); T/S]	0.000480083	3.73465e-05	1	1	1	Q86YS7	Q86YS7 [267-288]	Q86YS7 2xPhospho [T285(99.1); T/S]	0	2538.06	642562		High	High	3.535e-05	0.000236	2.6	88.05
FALSE	High	[K].EIPFNEDPNPNTHSSGPSTPLK.[N]	1xPhospho [T19(98.9)]	7.98545e-06	3.73465e-05	1	1	1	Q86YS7	Q86YS7 [267-288]	Q86YS7 1xPhospho [T285(98.9)]	0	2458.09	2.5034e+06		High	High	3.535e-05	4.519e-06	3.14	82.13
FALSE	High	[K].EIPSATQSPISK.[K]	1xPhospho [S8(100)]	0.00105925	0.000148698	1	1	5	Q9BQG0	Q9BQG0 [1156-1167]	Q9BQG0 1xPhospho [S1163(100)]	0	1337.63	28263880		High	High	9.989e-05	0.0005072	2.51	54.81
FALSE	High	[K].EIPSATQSPISK.[K]	1xDeamidated [Q7]; 1xPhospho [S8(100)]	0.00471837	0.000390281	1	1	1	Q9BQG0	Q9BQG0 [1156-1167]	Q9BQG0 1xPhospho [S1163(100)]	0	1338.62	450031		High	High	0.0002364	0.002139	2	58.67
FALSE	High	[K].EIPSATQSPISK.[K]	2xPhospho [S4(99.3); S8(99.3)]	0.122325	0.00420711	1	1	1	Q9BQG0	Q9BQG0 [1156-1167]	Q9BQG0 2xPhospho [S1159(99.3); S1163(99.3)]	0	1417.6	1.28944e+06		High	High	0.00243	0.05652	1.37	57.72
FALSE	High	[K].EIQNGNLHESDSESVPR.[D]	2xDeamidated [Q3; N6]; 1xPhospho [S12(99.6)]	1.76599e-05	3.73465e-05	1	1	2	Q86UP2	Q86UP2 [66-82]	Q86UP2 1xPhospho [S77(99.6)]	0	1992.82	3.26898e+06		High	High	3.535e-05	9.731e-06	3.98	56.43
FALSE	High	[K].EIQNGNLHESDSESVPR.[D]	1xDeamidated [N/Q]; 1xPhospho [S]	2.22818e-05	3.73465e-05	1	1	9	Q86UP2	Q86UP2 [66-82]		0	1991.83	6.84073e+07		High	High	3.535e-05	1.216e-05	2.59	54.32
FALSE	High	[K].EIQNGNLHESDSESVPR.[D]	1xPhospho [S12(99.6)]	1.24825e-06	3.73465e-05	1	1	2	Q86UP2	Q86UP2 [66-82]	Q86UP2 1xPhospho [S77(99.6)]	0	1990.85	8679363		High	High	3.535e-05	7.525e-07	3.58	53.17
FALSE	High	[K].EIQNGNLHESDSESVPR.[D]	1xDeamidated [N4]; 2xPhospho [S10(100); S12(100)]	0.00198966	0.000252849	1	1	2	Q86UP2	Q86UP2 [66-82]	Q86UP2 2xPhospho [S75(100); S77(100)]	0	2071.8	1219368		High	High	0.0001599	0.0009304	3.31	60.46
FALSE	High	[K].EIQNGNLHESDSESVPR.[D]	3xDeamidated [Q3; N4; N6]; 1xPhospho [S10(100)]	0.00549704	0.000487846	1	1	1	Q86UP2	Q86UP2 [66-82]	Q86UP2 1xPhospho [S75(100)]	0	1993.8		No Quan Values	High	High	0.0002917	0.002486	2.84
FALSE	High	[K].EISDDEAEEEK.[G]	1xPhospho [S3(100)]	0.000145498	3.73465e-05	1	2	24	P08238	P08238 [224-234]	P08238 1xPhospho [S226(100)]	0	1373.5	1.44792e+09		High	High	3.535e-05	7.451e-05	2.32	32.02
FALSE	High	[K].EISDDEAEEEKGEK.[E]	1xPhospho [S3(100)]	1.28209e-07	3.73465e-05	1	2	2	P08238	P08238 [224-237]	P08238 1xPhospho [S226(100)]	1	1687.66	6.25623e+06		High	High	3.535e-05	8.35e-08	3.61	29.96
FALSE	High	[K].EISDDEAEEEKGEKEEEDK.[D]	1xPhospho [S3(100)]	1.06481e-08	3.73465e-05	1	2	4	P08238	P08238 [224-242]	P08238 1xPhospho [S226(100)]	2	2317.91	3.67083e+07		High	High	3.535e-05	7.562e-09	4.95	36.13
FALSE	High	[K].EISPGSGPGEIR.[K]	1xPhospho [S6(100)]	0.000573428	3.73465e-05	1	1	2	O43491	O43491 [713-724]	O43491 1xPhospho [S718(100)]	0	1278.57	9.08138e+06		High	High	3.535e-05	0.0002802	2.68	60.41
FALSE	High	[K].EISPGSGPGEIRK.[V]	1xPhospho [S3(100)]	0.0167832	0.00111879	1	1	1	O43491	O43491 [713-725]	O43491 1xPhospho [S715(100)]	1	1406.67	209731		High	High	0.0006691	0.007376	1.46	48.23
FALSE	High	[K].EISPSVTK.[K]	1xPhospho [S3(100)]	0.0208136	0.00125112	1	1	1	Q8N488	Q8N488 [97-104]	Q8N488 1xPhospho [S99(100)]	0	940.439	1.43571e+06		High	High	0.0007417	0.0091	1.7	39.62
FALSE	High	[K].EISSPARPCSFEEAMK.[A]	1xCarbamidomethyl [C9]; 1xPhospho [S]	0.00395653	0.000343865	1	1	1	O94916	O94916 [558-573]		0	1918.81	800170		High	High	0.0002105	0.001807	1.31	79.74
FALSE	High	[K].EISTPTHWSK.[L]	1xPhospho [T4(99.2)]	0.0562021	0.00246403	1	1	2	Q8IX12	Q8IX12 [624-633]	Q8IX12 1xPhospho [T627(99.2)]	0	1265.56	2.45298e+06		High	High	0.001431	0.02486	2.05	57.92
FALSE	High	[K].EKDDLSPQPLMTDFER.[S]	1xPhospho [S6(100)]	3.94333e-05	3.73465e-05	1	1	1	Q5THJ4	Q5THJ4 [1133-1148]	Q5THJ4 1xPhospho [S1138(100)]	1	2000.87	1.19241e+06		High	High	3.535e-05	2.111e-05	2.9	103.33
FALSE	High	[K].EKDSPHMQDPNQADEEAMTQIIR.[V]	1xPhospho [S4(100)]	1.03072e-10	3.73465e-05	1	1	1	P23511	P23511 [323-345]	P23511 1xPhospho [S326(100)]	1	2763.17	3.42061e+06		High	High	3.535e-05	8.62e-11	5.53	91.36
FALSE	High	[K].EKEDNSSEEEEEIEPFPEER.[E]	2xPhospho [S6(100); S7(100)]	2.63249e-05	3.73465e-05	1	1	3	Q4LE39	Q4LE39 [290-309]	Q4LE39 2xPhospho [S295(100); S296(100)]	1	2610.96	812294		High	High	3.535e-05	1.432e-05	3.79	87.7
FALSE	High	[K].EKEDNSSEEEEEIEPFPEER.[E]	1xPhospho [S]	2.23296e-06	3.73465e-05	1	1	2	Q4LE39	Q4LE39 [290-309]		1	2531	1.44464e+06		High	High	3.535e-05	1.324e-06	3.72	81.82
FALSE	High	[K].EKEDNSSEEEEEIEPFPEER.[E]	1xDeamidated [N5]; 1xPhospho [S]	0.00106951	0.000148698	1	1	3	Q4LE39	Q4LE39 [290-309]		1	2531.98	355614		High	High	9.989e-05	0.0005102	2.71	83.56
FALSE	High	[K].EKEDNSSEEEEEIEPFPEER.[E]	1xDeamidated [N5]; 2xPhospho [S6(100); S7(100)]	0.00161427	0.000200179	1	1	1	Q4LE39	Q4LE39 [290-309]	Q4LE39 2xPhospho [S295(100); S296(100)]	1	2611.95		No Quan Values	High	High	0.0001295	0.0007585	3.26
FALSE	High	[K].EKEEETKTSNGDLSDSTVSADPVVK.[-]	1xDeamidated [N10]; 1xPhospho [S9(99.1)]	2.36421e-07	3.73465e-05	1	1	1	Q2M389	Q2M389 [1149-1173]	Q2M389 1xPhospho [S1157(99.1)]	2	2746.22	961393		High	High	3.535e-05	1.514e-07	4.48	63.62
FALSE	High	[K].EKEEETKTSNGDLSDSTVSADPVVK.[-]	1xPhospho [T/S]	3.35632e-08	3.73465e-05	1	1	1	Q2M389	Q2M389 [1149-1173]		2	2745.23	792505		High	High	3.535e-05	2.292e-08	3.97	61.84
FALSE	High	[K].EKEEKESEDKPEIEDVGSDEEEEK.[K]	2xPhospho [S7(100); S18(100)]	1.58815e-05	3.73465e-05	1	1	1	P07900	P07900 [246-269]	P07900 2xPhospho [S252(100); S263(100)]	2	2996.17	1.80336e+06		High	High	3.535e-05	8.766e-06	3.52	50.74
FALSE	High	[K].EKENGFSSPPQIK.[D]	1xDeamidated [N4]; 1xPhospho [S8(99)]	0.00665986	0.000626402	1	1	3	P11387	P11387 [105-117]	P11387 1xPhospho [S112(99)]	1	1541.69	1.08085e+06		High	High	0.0003694	0.002987	1.94	64.45
FALSE	High	[K].EKEPGEQASVPLSPK.[K]	1xPhospho [S13(100)]	5.38289e-06	3.73465e-05	1	1	2	P42858	P42858 [1187-1201]	P42858 1xPhospho [S1199(100)]	1	1675.79	6.18745e+06		High	High	3.535e-05	3.096e-06	4.34	56.99
FALSE	High	[K].EKEPGEQASVPLSPKK.[G]	1xPhospho [S13(100)]	7.66889e-06	3.73465e-05	1	1	2	P42858	P42858 [1187-1202]	P42858 1xPhospho [S1199(100)]	2	1803.89	2.90882e+06		High	High	3.535e-05	4.337e-06	4.33	46.5
FALSE	High	[K].EKFSFEPK.[I]	1xPhospho [S4(100)]	0.00424908	0.000390281	1	1	1	P23443	P23443 [424-431]	P23443 1xPhospho [S427(100)]	1	1091.48	774149		High	High	0.0002364	0.001931	2.25	66.06
FALSE	High	[K].EKGPTTGEGALDLSDVHSPPK.[S]	1xPhospho [S18(100)]	1.20877e-05	3.73465e-05	1	1	1	O95684	O95684 [139-159]	O95684 1xPhospho [S156(100)]	1	2215.03	463023		High	High	3.535e-05	6.741e-06	2.95	75.15
FALSE	High	[K].EKGPTTGEGALDLSDVHSPPKSPEGK.[T]	2xPhospho [S18(100); S22(100)]	1.15875e-07	3.73465e-05	1	1	3	O95684	O95684 [139-164]	O95684 2xPhospho [S156(100); S160(100)]	2	2793.24	2.87948e+06		High	High	3.535e-05	7.602e-08	3.83	72.12
FALSE	High	[K].EKGSETDSAQDQPVK.[M]	1xPhospho [S/T]	0.0674174	0.00276171	1	1	1	P30419	P30419 [66-80]		1	1698.72	71024.9		High	High	0.001569	0.02999	0.9	23.22
FALSE	High	[K].EKGSFSDTGLGDGK.[M]	1xPhospho [S4(100)]	0.000365429	3.73465e-05	1	1	1	Q9Y2W1	Q9Y2W1 [374-387]	Q9Y2W1 1xPhospho [S377(100)]	1	1477.62	219911		High	High	3.535e-05	0.0001812	2.58	47.15
FALSE	High	[K].EKGSTLDLSDLEAEK.[L]	1xPhospho [S4(99.6)]	1.18457e-05	3.73465e-05	1	1	1	O00767	O00767 [195-209]	O00767 1xPhospho [S198(99.6)]	1	1714.78	2.20189e+06		High	High	3.535e-05	6.605e-06	4.4	88.68
FALSE	High	[K].EKKPGDGEVSPSTEDAPFQHSPLGK.[A]	1xPhospho [S10(100)]	3.70824e-07	3.73465e-05	1	1	2	O60318	O60318 [518-542]	O60318 1xPhospho [S527(100)]	1	2717.25	1.29995e+06		High	High	3.535e-05	2.33e-07	3.56	73.16
FALSE	High	[K].EKLNGDTEEGFNRLSDEFSK.[S]	1xDeamidated [N4]; 1xPhospho [S15(100)]	0.0124204	0.00098943	1	1	1	Q9BQ39	Q9BQ39 [68-87]	Q9BQ39 1xPhospho [S82(100)]	2	2396.03	245205		High	High	0.0005705	0.005485	1.82	85.97
FALSE	High	[K].EKPEEAGHEAEERGETETDQNESQSPQEPEEGPSEDDK.[A]	3xPhospho [S25(100); S34(100); T/S]	0.000319448	3.73465e-05	1	1	1	Q9NU22	Q9NU22 [4913-4950]	Q9NU22 3xPhospho [S4937(100); S4946(100); T/S]	1	4493.66	593178		High	High	3.535e-05	0.0001589	3.91	46.86
FALSE	High	[K].EKPEEAGHEAEERGETETDQNESQSPQEPEEGPSEDDK.[A]	2xDeamidated [Q24; Q27]; 2xPhospho [S25(99); T/S]	2.41581e-05	3.73465e-05	1	1	1	Q9NU22	Q9NU22 [4913-4950]	Q9NU22 2xPhospho [S4937(99); T/S]	1	4415.66		No Quan Values	High	High	3.535e-05	1.315e-05	3.61
FALSE	High	[K].EKPEEAGHEAEERGETETDQNESQSPQEPEEGPSEDDK.[A]	1xDeamidated [Q24]; 2xPhospho [S23(98); S25(100)]	2.45271e-05	3.73465e-05	1	1	1	Q9NU22	Q9NU22 [4913-4950]	Q9NU22 2xPhospho [S4935(98); S4937(100)]	1	4414.68		No Quan Values	High	High	3.535e-05	1.333e-05	3.81
FALSE	High	[K].EKPEEAGHEAEERGETETDQNESQSPQEPEEGPSEDDK.[A]	2xPhospho [S34(100); T/S]	0.000509422	3.73465e-05	1	1	2	Q9NU22	Q9NU22 [4913-4950]	Q9NU22 2xPhospho [S4946(100); T/S]	1	4413.69	3.61711e+06		High	High	3.535e-05	0.0002503	4.02	46.68
FALSE	High	[K].EKPEEAGHEAEERGETETDQNESQSPQEPEEGPSEDDK.[A]	1xPhospho [S25(100)]	1.36426e-08	3.73465e-05	1	1	5	Q9NU22	Q9NU22 [4913-4950]	Q9NU22 1xPhospho [S4937(100)]	1	4333.73	6.5179e+06		High	High	3.535e-05	9.597e-09	4.09	46.64
FALSE	High	[K].EKPEEAGHEAEERGETETDQNESQSPQEPEEGPSEDDK.[A]	2xDeamidated [Q20; Q24]; 1xPhospho [S/T]	0.0340018	0.00172961	1	1	1	Q9NU22	Q9NU22 [4913-4950]		1	4335.7		No Quan Values	High	High	0.00103	0.01492	2.24
FALSE	High	[K].EKPELSEPSHLNGPSSDPEAAFLSR.[D]	1xDeamidated [N12]; 1xPhospho [S]	4.83758e-09	3.73465e-05	1	1	3	Q9H4A3	Q9H4A3 [1997-2021]		0	2775.25	2.78431e+06		High	High	3.535e-05	3.536e-09	6.93	96.84
FALSE	High	[K].EKPELSEPSHLNGPSSDPEAAFLSR.[D]	1xPhospho [S]	0.00382707	0.000343865	1	1	1	Q9H4A3	Q9H4A3 [1997-2021]		0	2774.27		No Quan Values	High	High	0.0002105	0.001748	3.02
FALSE	High	[K].EKPELSEPSHLNGPSSDPEAAFLSR.[D]	2xPhospho [S15(98.5); S16(100)]	0.0249795	0.00128692	1	1	1	Q9H4A3	Q9H4A3 [1997-2021]	Q9H4A3 2xPhospho [S2011(98.5); S2012(100)]	0	2854.23	1.33127e+06		High	High	0.0007598	0.01089	2.6	99.43
FALSE	High	[K].EKPETSTENHGDDLEK.[L]	1xPhospho [T/S]	0.00593465	0.000585746	1	1	2	Q9ULI0	Q9ULI0 [1316-1331]		0	1908.79	368999		High	High	0.0003477	0.002673	1.91	26.88
FALSE	High	[K].EKPVLNMRTPDTAK.[K]	1xPhospho [T9(100)]	0.0674174	0.00276171	1	1	1	Q13112	Q13112 [386-399]	Q13112 1xPhospho [T394(100)]	1	1679.82	716177		High	High	0.001569	0.03001	1.98	51.49
FALSE	High	[K].EKQEEEVDYESEEEEER.[E]	1xPhospho [S11(100)]	0.0056301	0.000487846	1	1	1	O95602	O95602 [1419-1435]	O95602 1xPhospho [S1429(100)]	1	2265.86	295047		High	High	0.0002917	0.002544	2.56	47
FALSE	High	[K].EKQEEEVDYESEEEEEREGEENDDEDMQEER.[N]	1xPhospho [S11(100)]	2.93631e-10	3.73465e-05	1	1	1	O95602	O95602 [1419-1449]	O95602 1xPhospho [S1429(100)]	2	3971.46		No Quan Values	High	High	3.535e-05	2.367e-10	5.22
FALSE	High	[K].EKRTPAPEPEPCEASELPAK.[R]	1xCarbamidomethyl [C12]; 1xPhospho [T4(100)]	2.65004e-09	3.73465e-05	1	1	1	Q9ULV3	Q9ULV3 [241-260]	Q9ULV3 1xPhospho [T244(100)]	2	2316.06	353379		High	High	3.535e-05	1.973e-09	4.53	58.1
FALSE	High	[K].EKSPPDQPAVPHPPPSTPIK.[L]	1xPhospho [S3(100)]	4.23218e-05	3.73465e-05	1	1	3	P35611	P35611 [598-617]	P35611 1xPhospho [S600(100)]	1	2199.08	1252975		High	High	3.535e-05	2.258e-05	3.31	68.99
FALSE	High	[K].EKTPELPEPSVK.[V]	1xPhospho [T3(100)]	0.000253881	3.73465e-05	1	1	3	Q8IYB3	Q8IYB3 [218-229]	Q8IYB3 1xPhospho [T220(100)]	1	1433.69	58584144		High	High	3.535e-05	0.0001273	2.76	67.13
FALSE	High	[K].EKTPSPKEEDEEPESPPEK.[K]	3xPhospho [T3(100); S5(100); S15(100)]	7.70776e-06	3.73465e-05	1	1	8	Q9H1E3	Q9H1E3 [200-218]	Q9H1E3 3xPhospho [T202(100); S204(100); S214(100)]	2	2421.9	3.04167e+07		High	High	3.535e-05	4.37e-06	5.02	41.32
FALSE	High	[K].EKTPSPKEEDEEPESPPEK.[K]	2xPhospho [S5(100); S15(100)]	0.00228276	0.000294749	1	1	3	Q9H1E3	Q9H1E3 [200-218]	Q9H1E3 2xPhospho [S204(100); S214(100)]	2	2341.94	4.35619e+06		High	High	0.0001823	0.001059	3.74	38.93
FALSE	High	[K].EKVEPEVLSTDTQTSPEPGTR.[M]	1xPhospho [S/T]	0.0119319	0.00098943	1	1	1	P29375	P29375 [190-210]		1	2380.09		No Quan Values	High	High	0.0005705	0.005263	1.76
FALSE	High	[K].ELAEAAKEPLPVEQDDDIEVIVDETSDHTEETSPVR.[A]	1xDeamidated [Q14]; 1xPhospho [T/S]	7.18918e-05	3.73465e-05	1	1	1	Q676U5	Q676U5 [223-258]		1	4086.84		No Quan Values	High	High	3.535e-05	3.768e-05	3.67
FALSE	High	[K].ELAGDPEAVPESDEEPPPGEQAQK.[Q]	1xPhospho [S12(100)]	3.36338e-06	3.73465e-05	1	1	1	Q8WYB5	Q8WYB5 [1491-1514]	Q8WYB5 1xPhospho [S1502(100)]	0	2599.11	1.07072e+06		High	High	3.535e-05	1.96e-06	2.48	71.11
FALSE	High	[K].ELAPAWEDTSPEQDNR.[Y]	1xPhospho [S10(100)]	0.000109225	3.73465e-05	1	1	1	P78559	P78559 [1666-1681]	P78559 1xPhospho [S1675(100)]	0	1937.79	899832		High	High	3.535e-05	5.651e-05	3.05	82.58
FALSE	High	[K].ELASPVSPELR.[Q]	1xPhospho [S7(100)]	0.000799944	0.000148698	1	1	3	Q5T4S7	Q5T4S7 [175-185]	Q5T4S7 1xPhospho [S181(100)]	0	1277.61	4.57091e+06		High	High	9.989e-05	0.0003853	2.8	84.93
FALSE	High	[K].ELAYLSELPPTPLHVSEDSSSPER.[T]	1xPhospho [S/T/Y]	0.00571153	0.000538381	1	1	1	Q96EB6	Q96EB6 [520-543]		0	2733.27	412811		High	High	0.0002917	0.00257	2.17	119.82
FALSE	High	[K].ELDENVEYEERESEFDIEDEDK.[S]	1xDeamidated [N5]; 1xPhospho [S13(100)]	7.07916e-10	3.73465e-05	1	1	1	Q15291	Q15291 [338-359]	Q15291 1xPhospho [S350(100)]	1	2842.1		No Quan Values	High	High	3.535e-05	5.526e-10	5.83
FALSE	High	[K].ELDENVEYEERESEFDIEDEDK.[S]	1xPhospho [S13(100)]	5.55833e-05	3.73465e-05	1	1	2	Q15291	Q15291 [338-359]	Q15291 1xPhospho [S350(100)]	1	2841.11	3.4574e+06		High	High	3.535e-05	2.947e-05	3.93	93.54
FALSE	High	[K].ELDQDMVTEDEDDPGSHK.[R]	1xDeamidated [Q4]; 1xPhospho [T8(100)]	5.60511e-06	3.73465e-05	1	1	1	Q9NRL2	Q9NRL2 [724-741]	Q9NRL2 1xPhospho [T731(100)]	0	2140.79		No Quan Values	High	High	3.535e-05	3.216e-06	3.95
FALSE	High	[K].ELDQDMVTEDEDDPGSHK.[R]	1xPhospho [T8(100)]	6.22055e-08	3.73465e-05	1	1	1	Q9NRL2	Q9NRL2 [724-741]	Q9NRL2 1xPhospho [T731(100)]	0	2139.81	2.16174e+06		High	High	3.535e-05	4.157e-08	3.9	59.61
FALSE	High	[K].ELDQDMVTEDEDDPGSHKR.[G]	1xPhospho [T8(100)]	5.7661e-08	3.73465e-05	1	1	2	Q9NRL2	Q9NRL2 [724-742]	Q9NRL2 1xPhospho [T731(100)]	1	2295.91	2.4342e+06		High	High	3.535e-05	3.874e-08	4.81	53.29
FALSE	High	[K].ELDSSLLFSEAATGEESLLSEGLR.[E]	1xPhospho [S20(100)]	0.214057	0.00692893	1	1	1	Q9H6Q3	Q9H6Q3 [219-242]	Q9H6Q3 1xPhospho [S238(100)]	0	2633.22		No Quan Values	High	High	0.004062	0.106	1.33
FALSE	High	[K].ELEDSPQENVSVTEIIKPCDDPK.[S]	1xCarbamidomethyl [C19]; 1xPhospho [S5(100)]	8.67289e-07	3.73465e-05	1	1	1	Q5F1R6	Q5F1R6 [426-448]	Q5F1R6 1xPhospho [S430(100)]	0	2722.22	1.31538e+06		High	High	3.535e-05	5.308e-07	3.94	100.26
FALSE	High	[K].ELEENDSENSEFEDDGSEK.[V]	2xPhospho [S7(100); S10(100)]	4.51928e-05	3.73465e-05	1	1	5	O43719	O43719 [591-609]	O43719 2xPhospho [S597(100); S600(100)]	0	2361.78	1.16371e+06		High	High	3.535e-05	2.404e-05	3.89	58.34
FALSE	High	[K].ELEENDSENSEFEDDGSEK.[V]	3xPhospho [S7(100); S10(100); S17(100)]	0.0161859	0.00111879	1	1	3	O43719	O43719 [591-609]	O43719 3xPhospho [S597(100); S600(100); S607(100)]	0	2441.75	450369		High	High	0.0006691	0.007102	1.72	67.56
FALSE	High	[K].ELEREESGAAESPALVTPDSEK.[S]	1xPhospho [S12(100)]	0.000898803	0.000148698	1	1	1	Q96EK9	Q96EK9 [173-194]	Q96EK9 1xPhospho [S184(100)]	1	2424.08	184059		High	High	9.989e-05	0.0004316	2.35	66.33
FALSE	High	[K].ELESPLTPGK.[V]	1xPhospho [T7(100)]	0.000661221	3.73465e-05	1	1	1	O15014	O15014 [740-749]	O15014 1xPhospho [T746(100)]	0	1150.54	1.50474e+06		High	High	3.535e-05	0.0003219	2.88	66.35
FALSE	High	[K].ELESSEEGGSAEER.[R]	1xPhospho [S4(99.7)]	4.16855e-05	3.73465e-05	1	1	3	Q9HAS0	Q9HAS0 [15-28]	Q9HAS0 1xPhospho [S18(99.7)]	0	1588.6	4.64141e+06		High	High	3.535e-05	2.231e-05	2.89	33.85
FALSE	High	[K].ELESSEEGGSAEER.[R]	2xPhospho [S4(100); S5(100)]	0.0113505	0.000951828	1	1	1	Q9HAS0	Q9HAS0 [15-28]	Q9HAS0 2xPhospho [S18(100); S19(100)]	0	1668.57	267922		High	High	0.0005516	0.005022	1.98	35.78
FALSE	High	[K].ELFGDDSEDEGASHHSGSDNHSER.[S]	1xPhospho [S7(100)]	5.23027e-07	3.73465e-05	1	1	1	Q8WVC0	Q8WVC0 [60-83]	Q8WVC0 1xPhospho [S66(100)]	0	2694	444120		High	High	3.535e-05	3.256e-07	3.32	42.78
FALSE	High	[K].ELFQTPDHTEESTTDDK.[T]	1xPhospho [T5(100)]	9.24991e-05	3.73465e-05	1	1	1	P46013	P46013 [2081-2097]	P46013 1xPhospho [T2085(100)]	0	2072.83	338464		High	High	3.535e-05	4.804e-05	2.26	63.66
FALSE	High	[K].ELGSTEDIYLASR.[K]	1xPhospho [S4(99.6)]	0.000694402	3.73465e-05	1	1	1	Q86T65	Q86T65 [653-665]	Q86T65 1xPhospho [S656(99.6)]	0	1533.68	2.47182e+06		High	High	3.535e-05	0.0003361	2.82	93.98
FALSE	High	[K].ELIEELNRSVPDEDMK.[D]	1xPhospho [S9(100)]	0.00117748	0.000148698	1	1	1	Q92585	Q92585 [253-268]	Q92585 1xPhospho [S261(100)]	1	1996.89	276272		High	High	9.989e-05	0.0005611	2.98	91.22
FALSE	High	[K].ELKPQKSVVSDLEADDVK.[G]	2xPhospho [S7(100); S10(100)]	0.000156104	3.73465e-05	1	1	1	P11388	P11388 [1368-1385]	P11388 2xPhospho [S1374(100); S1377(100)]	1	2159.99	416116		High	High	3.535e-05	7.978e-05	3.36	87.2
FALSE	High	[K].ELKPQKSVVSDLEADDVK.[G]	1xDeamidated [Q5]; 2xPhospho [S7(100); S10(100)]	0.00506827	0.000440119	1	1	1	P11388	P11388 [1368-1385]	P11388 2xPhospho [S1374(100); S1377(100)]	1	2160.97		No Quan Values	High	High	0.000265	0.002296	3.05
FALSE	High	[K].ELLHSVHPESPNLK.[T]	1xPhospho [S10(100)]	0.00263121	0.000294749	1	1	1	Q9Y217	Q9Y217 [552-565]	Q9Y217 1xPhospho [S561(100)]	0	1679.82	805535		High	High	0.0001823	0.001215	2.86	65.95
FALSE	High	[K].ELLSPGVK.[N]	1xPhospho [S4(100)]	0.00304746	0.000294749	1	1	1	Q14694	Q14694 [715-722]	Q14694 1xPhospho [S718(100)]	0	922.465	483299		High	High	0.0001823	0.001405	1.67	71.6
FALSE	High	[K].ELLSPLSEPDDRYPLIVK.[I]	1xPhospho [S4(100)]	8.80548e-07	3.73465e-05	1	1	2	Q9UHB7	Q9UHB7 [700-717]	Q9UHB7 1xPhospho [S703(100)]	1	2164.09	4.52881e+06		High	High	3.535e-05	5.373e-07	3.29	121.33
FALSE	High	[K].ELLSPLSEPDDRYPLIVK.[I]	2xPhospho [S4(100); S7(100)]	0.000903168	0.000148698	1	1	1	Q9UHB7	Q9UHB7 [700-717]	Q9UHB7 2xPhospho [S703(100); S706(100)]	1	2244.06	1.63542e+06		High	High	9.989e-05	0.000433	2.89	121.99
FALSE	High	[K].ELNFVTDSVEQELPSSPK.[Q]	1xPhospho [S16(99.3)]	2.11213e-06	3.73465e-05	1	1	1	Q8TAP6	Q8TAP6 [68-85]	Q8TAP6 1xPhospho [S83(99.3)]	0	2098.96	1.40275e+06		High	High	3.535e-05	1.252e-06	2.91	111.58
FALSE	High	[K].ELNFVTDSVEQELPSSPKQPICFDR.[Q]	1xCarbamidomethyl [C22]; 1xPhospho [S16(99.6)]	3.51262e-08	3.73465e-05	1	1	2	Q8TAP6	Q8TAP6 [68-92]	Q8TAP6 1xPhospho [S83(99.6)]	1	3015.38	892258		High	High	3.535e-05	2.395e-08	4.24	120.32
FALSE	High	[K].ELPPELSHLDPNSPMREEK.[K]	1xPhospho [S13(100)]	0.0067568	0.000626402	1	1	1	Q9BXF3	Q9BXF3 [410-428]	Q9BXF3 1xPhospho [S422(100)]	1	2298.05	1.30384e+06		High	High	0.0003694	0.003033	3.57	94.09
FALSE	High	[K].ELPPPSEEIKTGEDEDEEDNDALLK.[E]	1xPhospho [S/T]	0.0274029	0.001509	1	1	1	Q96FV9	Q96FV9 [532-556]		1	2892.26		No Quan Values	High	High	0.0008821	0.01201	2.18
FALSE	High	[K].ELPPPSEEIKTGEDEDEEDNDALLK.[E]	1xDeamidated [N20]; 1xPhospho [T11(100)]	0.136146	0.00467077	1	1	1	Q96FV9	Q96FV9 [532-556]	Q96FV9 1xPhospho [T542(100)]	1	2893.24		No Quan Values	High	High	0.002685	0.06357	2.47
FALSE	High	[K].ELPPSPEK.[K]	1xPhospho [S5(100)]	0.0216038	0.00128692	1	1	10	P27816	P27816 [692-699]	P27816 1xPhospho [S696(100)]	0	976.439	7.01246e+06		High	High	0.0007598	0.009432	1.76	38.53
FALSE	High	[K].ELPPSPEKK.[T]	1xPhospho [S5(100)]	0.204627	0.0066794	1	1	1	P27816	P27816 [692-700]	P27816 1xPhospho [S696(100)]	1	1104.53	143178		High	High	0.003927	0.1005	1.14	29.88
FALSE	High	[K].ELQREPLTPEEVQSVR.[E]	1xPhospho [T8(100)]	0.0052656	0.000487846	1	1	1	Q6FI81	Q6FI81 [129-144]	Q6FI81 1xPhospho [T136(100)]	1	1989.96		No Quan Values	High	High	0.0002917	0.002378	1.98
FALSE	High	[K].ELSDQATASPIVAR.[T]	1xPhospho [S9(100)]	0.00109556	0.000148698	1	1	1	Q5JSH3	Q5JSH3 [88-101]	Q5JSH3 1xPhospho [S96(100)]	0	1537.73	2.57824e+06		High	High	9.989e-05	0.0005233	3.55	67.32
FALSE	High	[K].ELSDSCEGAFGGGR.[L]	1xCarbamidomethyl [C6]; 1xPhospho [S3(100)]	9.87596e-05	3.73465e-05	1	1	3	Q9Y3S1	Q9Y3S1 [1148-1161]	Q9Y3S1 1xPhospho [S1150(100)]	0	1521.57	3.28268e+06		High	High	3.535e-05	5.131e-05	2.92	62.56
FALSE	High	[K].ELSESVQQQSTPVPLISPK.[R]	1xDeamidated [Q9]; 1xPhospho [S17(100)]	0.000152231	3.73465e-05	1	1	1	Q9ULU4	Q9ULU4 [531-549]	Q9ULU4 1xPhospho [S547(100)]	0	2148.05		No Quan Values	High	High	3.535e-05	7.786e-05	4.23
FALSE	High	[K].ELSGVFR.[L]	1xPhospho [S3(100)]	0.0585475	0.00250428	1	1	1	O14654	O14654 [249-255]	O14654 1xPhospho [S251(100)]	0	887.402	584499		High	High	0.001452	0.02587	1.88	87.32
FALSE	High	[K].ELSNSPLR.[E]	1xPhospho [S5(100)]	0.00926708	0.000717569	1	1	2	Q9UQ35	Q9UQ35 [1316-1323]	Q9UQ35 1xPhospho [S1320(100)]	0	995.456	21933702		High	High	0.0004201	0.004131	1.99	43.54
FALSE	High	[K].ELSNSPLR.[E]	1xDeamidated [N4]; 1xPhospho [S5(100)]	0.01381	0.00098943	1	1	1	Q9UQ35	Q9UQ35 [1316-1323]	Q9UQ35 1xPhospho [S1320(100)]	0	996.44	478123		High	High	0.0005705	0.006074	1.96	52.12
FALSE	High	[K].ELSNSPLR.[E]	2xPhospho [S3(100); S5(100)]	0.0118131	0.00098943	1	1	3	Q9UQ35	Q9UQ35 [1316-1323]	Q9UQ35 2xPhospho [S1318(100); S1320(100)]	0	1075.42	1.73263e+06		High	High	0.0005705	0.005221	2.15	49.14
FALSE	High	[K].ELSNSPLRENSFGSPLEFR.[N]	3xPhospho [S5(99.4); S11(100); S14(100)]	6.58955e-06	3.73465e-05	1	1	9	Q9UQ35	Q9UQ35 [1316-1334]	Q9UQ35 3xPhospho [S1320(99.4); S1326(100); S1329(100)]	1	2418.98	2.65222e+06		High	High	3.535e-05	3.753e-06	4.26	117.95
FALSE	High	[K].ELSNSPLRENSFGSPLEFR.[N]	1xDeamidated [N10]; 2xPhospho [S3(100); S5(100)]	7.96992e-08	3.73465e-05	1	1	15	Q9UQ35	Q9UQ35 [1316-1334]	Q9UQ35 2xPhospho [S1318(100); S1320(100)]	1	2339.99	2.8178e+06		High	High	3.535e-05	5.29e-08	3.76	118.52
FALSE	High	[K].ELSNSPLRENSFGSPLEFR.[N]	2xPhospho [S3(100); S5(100)]	7.68158e-07	3.73465e-05	1	1	15	Q9UQ35	Q9UQ35 [1316-1334]	Q9UQ35 2xPhospho [S1318(100); S1320(100)]	1	2339.01	62142918		High	High	3.535e-05	4.721e-07	3.91	112.01
FALSE	High	[K].ELSNSPLRENSFGSPLEFR.[N]	2xDeamidated [N4; N10]; 1xPhospho [S5(99.5)]	0.000342531	3.73465e-05	1	1	4	Q9UQ35	Q9UQ35 [1316-1334]	Q9UQ35 1xPhospho [S1320(99.5)]	1	2261.01		No Quan Values	High	High	3.535e-05	0.0001701	2.23
FALSE	High	[K].ELSNSPLRENSFGSPLEFR.[N]	1xDeamidated [N]; 1xPhospho [S5(100)]	7.92971e-08	3.73465e-05	1	1	8	Q9UQ35	Q9UQ35 [1316-1334]	Q9UQ35 1xPhospho [S1320(100)]	1	2260.03	1.94393e+07		High	High	3.535e-05	5.262e-08	4.52	110.01
FALSE	High	[K].ELSNSPLRENSFGSPLEFR.[N]	1xPhospho [S]	3.45476e-07	3.73465e-05	1	1	2	Q9UQ35	Q9UQ35 [1316-1334]		1	2259.04	74794672		High	High	3.535e-05	2.178e-07	5.17	109.39
FALSE	High	[K].ELSNSPLRENSFGSPLEFR.[N]	1xDeamidated [N10]; 3xPhospho [S11(100); S14(100); S]	0.018629	0.00125112	1	1	3	Q9UQ35	Q9UQ35 [1316-1334]	Q9UQ35 3xPhospho [S1326(100); S1329(100); S]	1	2419.96	440827		High	High	0.0007417	0.008152	1.72	118.96
FALSE	High	[K].ELSPAALEK.[R]	1xPhospho [S3(100)]	0.00145354	0.000200179	1	1	3	O75683	O75683 [136-144]	O75683 1xPhospho [S138(100)]	0	1037.49	26392382		High	High	0.0001295	0.0006856	2.13	70.48
FALSE	High	[K].ELSPAGSISK.[N]	1xPhospho [S3(100)]	0.00685522	0.000626402	1	1	1	O95453	O95453 [617-626]	O95453 1xPhospho [S619(100)]	0	1068.5	18535068		High	High	0.0003694	0.003073	2.08	52.67
FALSE	High	[K].ELSPHLPALIR.[D]	1xPhospho [S3(100)]	0.00426935	0.000390281	1	1	1	P12755	P12755 [392-402]	P12755 1xPhospho [S394(100)]	0	1325.7	228060		High	High	0.0002364	0.001946	1.66	107.84
FALSE	High	[K].ELSPPPGLPSK.[I]	1xPhospho [S3(100)]	0.000999695	0.000148698	1	1	4	Q7Z4S6	Q7Z4S6 [1210-1220]	Q7Z4S6 1xPhospho [S1212(100)]	0	1201.59	2.9586e+06		High	High	9.989e-05	0.0004792	2.71	79.76
FALSE	High	[K].ELSSPISPK.[S]	1xPhospho [S7(100)]	0.000903168	0.000148698	1	1	1	P78559	P78559 [2016-2024]	P78559 1xPhospho [S2022(100)]	0	1037.49	1.05667e+06		High	High	9.989e-05	0.0004332	2.55	64.49
FALSE	High	[K].ELSVQDQPSLSPTSLQNSSSHTTTAK.[G]	1xPhospho [S11(100)]	8.30448e-12	3.73465e-05	1	1	1	O95628	O95628 [422-447]	O95628 1xPhospho [S432(100)]	0	2823.3	5804762		High	High	3.535e-05	7.552e-12	6.16	85.45
FALSE	High	[K].ELTDEEAER.[L]	1xPhospho [T3(100)]	0.00465139	0.000390281	1	1	4	Q9Y266	Q9Y266 [106-114]	Q9Y266 1xPhospho [T108(100)]	0	1171.45	2.94355e+06		High	High	0.0002364	0.002108	1.81	35.05
FALSE	High	[K].ELTVDPTAAGDVRPIMHHPPNQIDDLETQWGVGSSPQRDDLK.[L]	1xPhospho [S/T]	7.00175e-06	3.73465e-05	1	1	1	O00139	O00139 [552-593]		1	4715.22	6.69884e+06		High	High	3.535e-05	3.99e-06	4.87	109.36
FALSE	High	[K].ELTVDPTAAGDVRPIMHHPPNQIDDLETQWGVGSSPQRDDLK.[L]	1xDeamidated [Q29]; 1xOxidation [M16]; 1xPhospho [T/S]	0.000193714	3.73465e-05	1	1	1	O00139	O00139 [552-593]		1	4732.2	572435		High	High	3.535e-05	9.837e-05	4.26	104.12
FALSE	High	[K].ELVGPPLAETVFTPKTSPENVQDR.[F]	2xPhospho [T13(100); T/S]	7.74278e-09	3.73465e-05	1	1	2	P49792	P49792 [1384-1407]	P49792 2xPhospho [T1396(100); T/S]	1	2784.29	6675919		High	High	3.535e-05	5.575e-09	5.81	117.94
FALSE	High	[K].ELVPDQAVISDSTFSLANSPGSESVTK.[D]	1xPhospho [S19(99.1)]	0.000106509	3.73465e-05	1	1	2	Q12802	Q12802 [772-798]	Q12802 1xPhospho [S790(99.1)]	0	2858.33	1153788		High	High	3.535e-05	5.512e-05	2.31	120.04
FALSE	High	[K].ELVSDDEER.[G]	1xPhospho [S4(100)]	0.00422891	0.000390281	1	1	1	P38398	P38398 [1339-1347]	P38398 1xPhospho [S1342(100)]	0	1171.45	1.81624e+06		High	High	0.0002364	0.001928	2.2	42.25
FALSE	High	[K].ELVSSKVSGAQEMVSSAK.[D]	1xPhospho [S8(100)]	3.1335e-06	3.73465e-05	1	1	2	O60664	O60664 [123-140]	O60664 1xPhospho [S130(100)]	1	1916.9	955276		High	High	3.535e-05	1.834e-06	3.57	76.56
FALSE	High	[K].EMEHNTVCAAGTSPVGEIGEEK.[I]	1xCarbamidomethyl [C8]; 1xDeamidated [N5]; 1xOxidation [M2]; 1xPhospho [S13(100)]	3.80868e-08	3.73465e-05	1	1	1	P18583	P18583 [1544-1565]	P18583 1xPhospho [S1556(100)]	0	2441.98	968992		High	High	3.535e-05	2.592e-08	4.65	70.59
FALSE	High	[K].EMEHNTVCAAGTSPVGEIGEEK.[I]	1xCarbamidomethyl [C8]; 1xOxidation [M2]; 1xPhospho [S13(100)]	1.85321e-10	3.73465e-05	1	1	3	P18583	P18583 [1544-1565]	P18583 1xPhospho [S1556(100)]	0	2441	1.10588e+07		High	High	3.535e-05	1.514e-10	4.38	66.16
FALSE	High	[K].EMEHNTVCAAGTSPVGEIGEEK.[I]	1xCarbamidomethyl [C8]; 1xDeamidated [N5]; 1xPhospho [S13(99.6)]	6.06522e-08	3.73465e-05	1	1	5	P18583	P18583 [1544-1565]	P18583 1xPhospho [S1556(99.6)]	0	2425.99	5.35783e+06		High	High	3.535e-05	4.059e-08	4.59	75.25
FALSE	High	[K].EMEHNTVCAAGTSPVGEIGEEK.[I]	1xCarbamidomethyl [C8]; 1xPhospho [S13(100)]	1.80952e-11	3.73465e-05	1	1	2	P18583	P18583 [1544-1565]	P18583 1xPhospho [S1556(100)]	0	2425	36981384		High	High	3.535e-05	1.604e-11	4.84	70.99
FALSE	High	[K].EMEVEESPEK.[I]	1xPhospho [S7(100)]	0.00012387	3.73465e-05	1	1	2	Q8N3X1	Q8N3X1 [502-511]	Q8N3X1 1xPhospho [S508(100)]	0	1286.49	5.49747e+06		High	High	3.535e-05	6.377e-05	2.7	41.5
FALSE	High	[K].EMEVEESPEK.[I]	1xOxidation [M2]; 1xPhospho [S7(100)]	0.00579417	0.000585746	1	1	1	Q8N3X1	Q8N3X1 [502-511]	Q8N3X1 1xPhospho [S508(100)]	0	1302.48	313714		High	High	0.0003477	0.002615	1.57	26.92
FALSE	High	[K].EMGTPLADTPTRPVTR.[H]	1xPhospho [T9(100)]	0.000305425	3.73465e-05	1	1	2	Q9BPU6	Q9BPU6 [506-521]	Q9BPU6 1xPhospho [T514(100)]	0	1821.86	950874		High	High	3.535e-05	0.0001523	2.25	68.97
FALSE	High	[K].EMGWQEDSENDETCAPLTEDEMR.[E]	1xCarbamidomethyl [C14]; 1xPhospho [S8(100)]	0.000220679	3.73465e-05	1	1	1	Q86WP2	Q86WP2 [391-413]	Q86WP2 1xPhospho [S398(100)]	0	2852.04	995056		High	High	3.535e-05	0.0001114	2.56	100.1
FALSE	High	[K].EMLASDDEEDVSSK.[V]	1xOxidation [M2]; 1xPhospho [S5(100)]	6.1392e-06	3.73465e-05	1	1	1	Q0ZGT2	Q0ZGT2 [76-89]	Q0ZGT2 1xPhospho [S80(100)]	0	1650.61	514633		High	High	3.535e-05	3.513e-06	2.78	44.35
FALSE	High	[K].EMLASDDEEDVSSK.[V]	1xPhospho [S5(100)]	1.50226e-05	3.73465e-05	1	1	2	Q0ZGT2	Q0ZGT2 [76-89]	Q0ZGT2 1xPhospho [S80(100)]	0	1634.61	3.99098e+06		High	High	3.535e-05	8.322e-06	2.86	57.78
FALSE	High	[K].EMPQDLRSPAR.[T]	1xPhospho [S8(100)]	0.00531615	0.000487846	1	1	2	O43765	O43765 [70-80]	O43765 1xPhospho [S77(100)]	1	1379.61	4.71433e+06		High	High	0.0002917	0.002406	2.19	49.06
FALSE	High	[K].EMPQDLRSPAR.[T]	1xOxidation [M2]; 1xPhospho [S8(100)]	0.0880785	0.0033187	1	1	3	O43765	O43765 [70-80]	O43765 1xPhospho [S77(100)]	1	1395.61	1.63367e+06		High	High	0.001897	0.0398	2.06	33.58
FALSE	High	[K].EMPQDLRSPARTPPSEEDSAEAER.[L]	2xPhospho [S8(100); T12(100)]	0.000754523	9.65904e-05	1	1	6	O43765	O43765 [70-93]	O43765 2xPhospho [S77(100); T81(100)]	2	2858.17	9.05518e+06		High	High	7.047e-05	0.0003649	3.06	63.66
FALSE	High	[K].EMPQDLRSPARTPPSEEDSAEAER.[L]	1xOxidation [M2]; 2xPhospho [S8(100); T12(100)]	0.00474091	0.000390281	1	1	4	O43765	O43765 [70-93]	O43765 2xPhospho [S77(100); T81(100)]	2	2874.16	1.25478e+06		High	High	0.0002364	0.002155	2.47	52.86
FALSE	High	[K].EMSPSPPAAQDPGGTALVSAR.[E]	2xPhospho [S3(100); S5(100)]	3.25472e-05	3.73465e-05	1	1	1	Q9Y4F5	Q9Y4F5 [984-1004]	Q9Y4F5 2xPhospho [S986(100); S988(100)]	0	2198.92	551745		High	High	3.535e-05	1.755e-05	3.06	86.74
FALSE	High	[K].EMSPSPPAAQDPGGTALVSAR.[E]	1xPhospho [S/T]	0.0292696	0.001509	1	1	1	Q9Y4F5	Q9Y4F5 [984-1004]		0	2118.95	252790		High	High	0.0008821	0.01277	1.62	84.8
FALSE	High	[K].ENAAAPSPVR.[A]	1xPhospho [S7(100)]	0.000651568	3.73465e-05	1	1	1	O75781	O75781 [110-119]	O75781 1xPhospho [S116(100)]	0	1091.49	195869		High	High	3.535e-05	0.0003164	2.27	34.07
FALSE	High	[K].ENAAAPSPVRAPAPSPAK.[E]	1xPhospho [S7(100)]	3.74913e-05	3.73465e-05	1	1	3	O75781	O75781 [110-127]	O75781 1xPhospho [S116(100)]	1	1810.88	945522		High	High	3.535e-05	2.01e-05	3.49	53.15
FALSE	High	[K].ENALSSGTLQEEQRTPPPGQDTQQFHEK.[S]	1xPhospho [T15(99.4)]	4.19282e-08	3.73465e-05	1	1	1	Q12802	Q12802 [939-966]	Q12802 1xPhospho [T953(99.4)]	1	3232.45	396564		High	High	3.535e-05	2.848e-08	4.35	67.15
FALSE	High	[K].ENDIKPLTSFR.[Q]	1xPhospho [T/S]	0.0448622	0.00216736	1	1	1	Q14739	Q14739 [51-61]		0	1399.66	2.51405e+06		High	High	0.00127	0.01967	2.07	81.26
FALSE	High	[K].ENDKTEEMPNDSVLENK.[S]	1xPhospho [T5(100)]	0.000233177	3.73465e-05	1	1	2	P49321	P49321 [486-502]	P49321 1xPhospho [T490(100)]	1	2071.85	1.73888e+06		High	High	3.535e-05	0.0001177	2.59	64.71
FALSE	High	[K].ENDKTEEMPNDSVLENK.[S]	1xDeamidated [N10]; 1xPhospho [T5(98.2)]	0.0203764	0.00125112	1	1	1	P49321	P49321 [486-502]	P49321 1xPhospho [T490(98.2)]	1	2072.84		No Quan Values	High	High	0.0007417	0.00893	1.7
FALSE	High	[K].ENDPLRTPEALPEEK.[K]	1xPhospho [T7(100)]	7.18918e-05	3.73465e-05	1	1	3	O60293	O60293 [760-774]	O60293 1xPhospho [T766(100)]	1	1817.83	3.46042e+06		High	High	3.535e-05	3.778e-05	3.04	74.35
FALSE	High	[K].ENDSSEEVDVFQGSSPVDDIPQEETEEEEVSTVNVR.[R]	1xPhospho [S/T]	3.45476e-07	3.73465e-05	1	1	1	Q9NTI5	Q9NTI5 [1403-1438]		0	4103.72	1.46102e+06		High	High	3.535e-05	2.175e-07	3.81	117.8
FALSE	High	[K].ENDTVTISPK.[Q]	1xPhospho [S8(100)]	4.04416e-05	3.73465e-05	1	1	2	Q9UGU0	Q9UGU0 [1515-1524]	Q9UGU0 1xPhospho [S1522(100)]	0	1183.52	1.52761e+06		High	High	3.535e-05	2.165e-05	3.15	51.57
FALSE	High	[K].ENELPTTPVKK.[D]	1xPhospho [T7(100)]	0.00212618	0.000294749	1	1	2	O75398	O75398 [306-316]	O75398 1xPhospho [T312(100)]	1	1335.66	862266		High	High	0.0001823	0.0009909	2.21	45.91
FALSE	High	[K].ENESSDSEEEVSRPR.[K]	3xPhospho [S4(100); S5(100); S7(100)]	0.0421318	0.0020807	1	1	1	Q6KC79	Q6KC79 [2487-2501]	Q6KC79 3xPhospho [S2490(100); S2491(100); S2493(100)]	0	1989.65	223556		High	High	0.001222	0.01849	1.86	32.42
FALSE	High	[K].ENETDEENTEVMIK.[G]	1xPhospho [T4(100)]	5.44726e-05	3.73465e-05	1	1	2	Q9HAU5	Q9HAU5 [1085-1098]	Q9HAU5 1xPhospho [T1088(100)]	0	1760.69	1.38088e+06		High	High	3.535e-05	2.879e-05	3.64	66.15
FALSE	High	[K].ENGFSSPPQIK.[D]	1xDeamidated [N2]; 1xPhospho [S6(100)]	0.00162197	0.000200179	1	1	1	P11387	P11387 [107-117]	P11387 1xPhospho [S112(100)]	0	1284.55	812946		High	High	0.0001295	0.0007625	2.13	74.66
FALSE	High	[K].ENGFSSPPQIK.[D]	1xPhospho [S]	0.0255276	0.00133121	1	1	2	P11387	P11387 [107-117]		0	1283.57	639954		High	High	0.000784	0.01114	1.38	72.37
FALSE	High	[K].ENIKPNETSPSFSK.[A]	1xPhospho [S9(100)]	1.40934e-06	3.73465e-05	1	1	4	Q99700	Q99700 [764-777]	Q99700 1xPhospho [S772(100)]	0	1657.75	17503166		High	High	3.535e-05	8.472e-07	3.99	49.55
FALSE	High	[K].ENIKPNETSPSFSK.[A]	1xDeamidated [N2]; 1xPhospho [S9(100)]	0.00253339	0.000294749	1	1	1	Q99700	Q99700 [764-777]	Q99700 1xPhospho [S772(100)]	0	1658.73	886735		High	High	0.0001823	0.001172	2.38	52.25
FALSE	High	[K].ENKTPEGSQGEVDWLQQYDMER.[E]	1xPhospho [T4(100)]	1.62059e-05	3.73465e-05	1	1	2	Q86T82	Q86T82 [783-804]	Q86T82 1xPhospho [T786(100)]	1	2719.13	913984		High	High	3.535e-05	8.957e-06	3.68	104.18
FALSE	High	[K].ENLQPQSSGVQGQVPISPEPLQRPEMLK.[E]	1xPhospho [S17(100)]	5.98594e-06	3.73465e-05	1	1	1	Q9H467	Q9H467 [94-121]	Q9H467 1xPhospho [S110(100)]	0	3166.56	1.0456e+06		High	High	3.535e-05	3.424e-06	4.66	103.09
FALSE	High	[K].ENNVSQPASSSSSSSSSNNGSASPTK.[T]	1xDeamidated [N19]; 1xPhospho [S23(99.6)]	2.20577e-08	3.73465e-05	1	1	4	Q02446	Q02446 [114-139]	Q02446 1xPhospho [S136(99.6)]	0	2579.04	695538		High	High	3.535e-05	1.527e-08	4.47	27.18
FALSE	High	[K].ENNVSQPASSSSSSSSSNNGSASPTK.[T]	1xPhospho [S/T]	0.00373724	0.000343865	1	1	1	Q02446	Q02446 [114-139]		0	2578.05	115309		High	High	0.0002105	0.001707	1.78	26.58
FALSE	High	[K].ENPVLDVVSNPEQTAGEER.[G]	1xPhospho [S9(100)]	0.000207801	3.73465e-05	1	1	1	Q12888	Q12888 [55-73]	Q12888 1xPhospho [S63(100)]	0	2162.96		No Quan Values	High	High	3.535e-05	0.0001053	3.4
FALSE	High	[K].ENQEPLRSPEVGDEEALRPLTK.[E]	1xPhospho [S8(100)]	1.58815e-05	3.73465e-05	1	1	1	P48681	P48681 [673-694]	P48681 1xPhospho [S680(100)]	1	2587.24	890515		High	High	3.535e-05	8.794e-06	3.24	87.07
FALSE	High	[K].ENQIYSADEK.[R]	1xPhospho [S6(100)]	0.00155391	0.000200179	1	2	1	Q8N5F7	Q8N5F7 [370-379]	Q8N5F7 1xPhospho [S375(100)]	0	1276.51	629095		High	High	0.0001295	0.0007331	2.43	41.31
FALSE	High	[K].ENQSEGKGSDSDSEGDNPEK.[K]	2xPhospho [S9(100); S11(100)]	0.00106437	0.000148698	1	1	2	Q9UN37	Q9UN37 [87-106]	Q9UN37 2xPhospho [S95(100); S97(100)]	1	2268.78	247375		High	High	9.989e-05	0.0005078	2.64	18.34
FALSE	High	[K].ENSGDYISENEDPELQDYR.[Y]	1xPhospho [S3(100)]	3.11007e-05	3.73465e-05	1	1	2	Q99996	Q99996 [1228-1246]	Q99996 1xPhospho [S1230(100)]	0	2352.91	493888		High	High	3.535e-05	1.684e-05	2.45	86.94
FALSE	High	[K].ENSGPVENGVSDQEGEEQAR.[E]	1xDeamidated [N8]; 1xPhospho [S11(100)]	4.76771e-06	3.73465e-05	1	1	5	Q8TEQ6	Q8TEQ6 [768-787]	Q8TEQ6 1xPhospho [S778(100)]	0	2211.87	3.50408e+06		High	High	3.535e-05	2.749e-06	4.66	46.07
FALSE	High	[K].ENSGPVENGVSDQEGEEQAR.[E]	1xPhospho [S11(100)]	6.65652e-06	3.73465e-05	1	1	1	Q8TEQ6	Q8TEQ6 [768-787]	Q8TEQ6 1xPhospho [S778(100)]	0	2210.88	1.27171e+06		High	High	3.535e-05	3.792e-06	4.54	45.22
FALSE	High	[K].ENSGPVENGVSDQEGEEQAREPELPCGLAPAVSR.[E]	1xCarbamidomethyl [C26]; 3xDeamidated [N8; Q13; Q18]; 1xPhospho [S]	3.80321e-07	3.73465e-05	1	1	1	Q8TEQ6	Q8TEQ6 [768-801]		1	3690.57		No Quan Values	High	High	3.535e-05	2.39e-07	4.01
FALSE	High	[K].ENSGPVENGVSDQEGEEQAREPELPCGLAPAVSR.[E]	1xCarbamidomethyl [C26]; 1xDeamidated [N/Q]; 1xPhospho [S]	2.18357e-08	3.73465e-05	1	1	5	Q8TEQ6	Q8TEQ6 [768-801]		1	3688.61	2.43318e+07		High	High	3.535e-05	1.518e-08	4.38	99.88
FALSE	High	[K].ENSPCVTPVSTATHSLSR.[L]	1xCarbamidomethyl [C5]; 2xPhospho [S3(100); T7(100)]	3.58254e-05	3.73465e-05	1	1	1	Q08999	Q08999 [411-428]	Q08999 2xPhospho [S413(100); T417(100)]	0	2102.86	1.34576e+06		High	High	3.535e-05	1.921e-05	3.59	85.88
FALSE	High	[K].ENSPCVTPVSTATHSLSR.[L]	1xCarbamidomethyl [C5]; 1xPhospho [S3(100)]	5.52948e-07	3.73465e-05	1	1	1	Q08999	Q08999 [411-428]	Q08999 1xPhospho [S413(100)]	0	2022.9	1.92691e+06		High	High	3.535e-05	3.436e-07	2.42	75.46
FALSE	High	[K].ENSPNSFPR.[R]	1xPhospho [S3(100)]	0.00368436	0.000343865	1	1	1	Q9P260	Q9P260 [451-459]	Q9P260 1xPhospho [S453(100)]	0	1127.45	3.02399e+06		High	High	0.0002105	0.001689	1.9	44.95
FALSE	High	[K].ENSREALAEAALESPRPALVR.[S]	1xPhospho [S3(100)]	1.08344e-06	3.73465e-05	1	1	1	O14745	O14745 [267-287]	O14745 1xPhospho [S269(100)]	1	2359.18	9467551		High	High	3.535e-05	6.555e-07	5.1	95.92
FALSE	High	[K].ENSSGSSPLDQVDSSLPSEPIFEK.[S]	1xPhospho [S]	0.000881547	0.000148698	1	1	1	O43164	O43164 [74-97]		0	2629.16	546410		High	High	9.989e-05	0.000423	1.39	117.5
FALSE	High	[K].ENSSPSVTSANLDHTKPCWYWDK.[K]	1xCarbamidomethyl [C18]; 1xPhospho [S/T/Y]	4.24151e-09	3.73465e-05	1	1	1	O75909	O75909 [6-28]		0	2802.19	3891150		High	High	3.535e-05	3.112e-09	6.36	93.8
FALSE	High	[K].ENSSPSVTSANLDHTKPCWYWDK.[K]	1xCarbamidomethyl [C18]; 1xDeamidated [N11]; 1xPhospho [S/T/Y]	0.00579417	0.000585746	1	1	2	O75909	O75909 [6-28]		0	2803.17	419914		High	High	0.0003477	0.002617	2.54	96.31
FALSE	High	[K].ENSTIPDQRTPVASTHSISSAATPDR.[I]	1xDeamidated [Q8]; 1xPhospho [S3(99.3)]	0.000397654	3.73465e-05	1	1	1	P27448	P27448 [527-552]	P27448 1xPhospho [S529(99.3)]	1	2819.28		No Quan Values	High	High	3.535e-05	0.0001963	2.85
FALSE	High	[K].ENSTIPDQRTPVASTHSISSAATPDR.[I]	1xPhospho [S/T]	1.43709e-09	3.73465e-05	1	1	2	P27448	P27448 [527-552]		1	2818.3	1.62867e+06		High	High	3.535e-05	1.094e-09	4.48	65.78
FALSE	High	[K].ENTPPALSGTR.[V]	1xPhospho [T3(100)]	0.00197087	0.000252849	1	1	3	P31350	P31350 [31-41]	P31350 1xPhospho [T33(100)]	0	1222.55	2.44143e+06		High	High	0.0001599	0.0009215	2.03	50.2
FALSE	High	[K].ENVSALDMEK.[E]	1xPhospho [S4(100)]	0.00688836	0.000626402	1	1	1	Q9H307	Q9H307 [447-456]	Q9H307 1xPhospho [S450(100)]	0	1215.5	581438		High	High	0.0003694	0.003094	2.39	67.66
FALSE	High	[K].ENVSALDMEKESEEK.[E]	1xPhospho [S12(100)]	3.0325e-05	3.73465e-05	1	1	1	Q9H307	Q9H307 [447-461]	Q9H307 1xPhospho [S458(100)]	1	1817.75	528493		High	High	3.535e-05	1.64e-05	3.67	58.21
FALSE	High	[K].EPAESAAVAHERPPGGTGSADPERPPGATCPESPGPGPPHPLGVVESGK.[G]	1xCarbamidomethyl [C30]; 1xPhospho [S5(95.8)]	5.93517e-05	3.73465e-05	1	1	1	Q96RK0	Q96RK0 [73-121]	Q96RK0 1xPhospho [S77(95.8)]	0	4870.25	1.95502e+06		High	High	3.535e-05	3.13e-05	4.21	79.38
FALSE	High	[K].EPAETLKPPEGWRSPR.[S]	1xPhospho [S14(100)]	0.000203675	3.73465e-05	1	1	3	Q96T58	Q96T58 [1970-1985]	Q96T58 1xPhospho [S1983(100)]	1	1929.92	2712870		High	High	3.535e-05	0.0001031	3.46	73.27
FALSE	High	[K].EPAITSQNSPEAR.[E]	1xPhospho [S9(100)]	7.63762e-05	3.73465e-05	1	1	2	P23193	P23193 [92-104]	P23193 1xPhospho [S100(100)]	0	1479.65	9142994		High	High	3.535e-05	4.007e-05	2.2	40.21
FALSE	High	[K].EPASSPWASGEKPPAGSEQDGWK.[A]	1xPhospho [S5(99.5)]	1.19058e-05	3.73465e-05	1	1	1	Q9BTC0	Q9BTC0 [1613-1635]	Q9BTC0 1xPhospho [S1617(99.5)]	0	2478.06	334619		High	High	3.535e-05	6.653e-06	2.24	77
FALSE	High	[K].EPDATPPSPR.[T]	1xPhospho [S8(100)]	0.00784982	0.000626402	1	1	4	P28715	P28715 [334-343]	P28715 1xPhospho [S341(100)]	0	1146.48	831686		High	High	0.0003694	0.003513	1.71	36.47
FALSE	High	[K].EPEMPGPREESEEEEDEDDEEEEEEEK.[E]	1xPhospho [S11(100)]	5.31789e-08	3.73465e-05	1	1	7	P35659	P35659 [22-48]	P35659 1xPhospho [S32(100)]	1	3359.19	8.78166e+07		High	High	3.535e-05	3.582e-08	5.04	62.78
FALSE	High	[K].EPEMPGPREESEEEEDEDDEEEEEEEK.[E]	1xOxidation [M4]; 1xPhospho [S11(100)]	3.20697e-08	3.73465e-05	1	1	5	P35659	P35659 [22-48]	P35659 1xPhospho [S32(100)]	1	3375.19	1.51398e+07		High	High	3.535e-05	2.2e-08	4.74	48.93
FALSE	High	[K].EPEPLHSPDSER.[S]	1xPhospho [S7(100)]	0.00079606	0.000148698	1	1	1	Q6GYQ0	Q6GYQ0 [1472-1483]	Q6GYQ0 1xPhospho [S1478(100)]	0	1472.61	306518		High	High	9.989e-05	0.0003848	2.04	39.49
FALSE	High	[K].EPGEQASVPLSPK.[K]	1xPhospho [S11(100)]	0.00175026	0.000200179	1	1	1	P42858	P42858 [1189-1201]	P42858 1xPhospho [S1199(100)]	0	1418.66	1.48416e+06		High	High	0.0001295	0.0008206	3	64.39
FALSE	High	[K].EPGFEAGPEASDDDLWTR.[R]	1xPhospho [S11(100)]	0.000358228	3.73465e-05	1	1	1	O15417	O15417 [1979-1996]	O15417 1xPhospho [S1989(100)]	0	2071.83	353961		High	High	3.535e-05	0.0001774	2.34	105.22
FALSE	High	[K].EPGSGGPQNLSGPGGR.[E]	1xPhospho [S11(100)]	0.000187971	3.73465e-05	1	1	1	Q9H0W8	Q9H0W8 [22-37]	Q9H0W8 1xPhospho [S32(100)]	0	1546.66	571702		High	High	3.535e-05	9.558e-05	3.48	43.41
FALSE	High	[K].EPHELVGSSPHR.[E]	1xPhospho [S9(100)]	0.0772604	0.00301842	1	1	1	Q3T8J9	Q3T8J9 [1888-1899]	Q3T8J9 1xPhospho [S1896(100)]	0	1424.63	235904		High	High	0.001709	0.03463	1.4	31.85
FALSE	High	[K].EPHSPADQPEQQAESTLTSAETR.[G]	1xPhospho [S4(100)]	1.49856e-10	3.73465e-05	1	1	2	Q9H2Y7	Q9H2Y7 [1325-1347]	Q9H2Y7 1xPhospho [S1328(100)]	0	2589.11	4370476		High	High	3.535e-05	1.236e-10	4.63	79.09
FALSE	High	[K].EPIPEEQEMDFRPVDEGEECSDSEGSHNEEAK.[E]	1xCarbamidomethyl [C20]; 1xDeamidated [Q7]; 2xPhospho [S21(100); S]	0.000415826	3.73465e-05	1	1	1	Q6Y7W6	Q6Y7W6 [315-346]	Q6Y7W6 2xPhospho [S335(100); S]	0	3866.42		No Quan Values	High	High	3.535e-05	0.0002054	3.45
FALSE	High	[K].EPIPEEQEMDFRPVDEGEECSDSEGSHNEEAK.[E]	1xCarbamidomethyl [C20]; 1xPhospho [S21(100)]	1.14294e-08	3.73465e-05	1	1	1	Q6Y7W6	Q6Y7W6 [315-346]	Q6Y7W6 1xPhospho [S335(100)]	0	3785.47	4902309		High	High	3.535e-05	8.116e-09	4.9	88.19
FALSE	High	[K].EPIPEEQEMDFRPVDEGEECSDSEGSHNEEAKEPDK.[T]	1xCarbamidomethyl [C20]; 1xPhospho [S21(100)]	5.39141e-07	3.73465e-05	1	1	1	Q6Y7W6	Q6Y7W6 [315-350]	Q6Y7W6 1xPhospho [S335(100)]	1	4254.69	5988408		High	High	3.535e-05	3.354e-07	4.78	84.26
FALSE	High	[K].EPIPEEQEMDFRPVDEGEECSDSEGSHNEEAKEPDK.[T]	1xCarbamidomethyl [C20]; 3xPhospho [S21(100); S23(100); S26(100)]	0.0109074	0.000951828	1	1	1	Q6Y7W6	Q6Y7W6 [315-350]	Q6Y7W6 3xPhospho [S335(100); S337(100); S340(100)]	1	4414.62		No Quan Values	High	High	0.0005516	0.004833	2.76
FALSE	High	[K].EPLATLVDQSPESLK.[R]	1xPhospho [S10(100)]	0.000691013	3.73465e-05	1	1	1	Q76L83	Q76L83 [553-567]	Q76L83 1xPhospho [S562(100)]	0	1706.82	216076		High	High	3.535e-05	0.000335	2.14	101.86
FALSE	High	[K].EPLIPASPK.[A]	1xPhospho [S7(100)]	0.00105925	0.000148698	1	1	1	Q9Y613	Q9Y613 [517-525]	Q9Y613 1xPhospho [S523(100)]	0	1031.52	2.45441e+06		High	High	9.989e-05	0.0005068	2.43	70.91
FALSE	High	[K].EPLPVEQDDDIEVIVDETSDHTEETSPVR.[A]	1xPhospho [T/S]	2.15074e-05	3.73465e-05	1	1	1	Q676U5	Q676U5 [230-258]		0	3373.48	202568		High	High	3.535e-05	1.175e-05	2.8	120.25
FALSE	High	[K].EPPRASPPGGLAEPPGSAGPQAGPTVVPGSATPMETGIAETPEGR.[R]	1xPhospho [S6(100)]	5.3214e-12	3.73465e-05	1	1	1	O60341	O60341 [64-108]	O60341 1xPhospho [S69(100)]	1	4355.06	4.73824e+06		High	High	3.535e-05	4.911e-12	6.64	107.02
FALSE	High	[K].EPPSSPLQPQK.[E]	1xPhospho [S5(100)]	0.000788348	0.000148698	1	1	4	Q92615	Q92615 [660-670]	Q92615 1xPhospho [S664(100)]	0	1287.6	951802		High	High	9.989e-05	0.0003798	2.75	45.81
FALSE	High	[K].EPPTIRPNSPYDLCSR.[F]	1xCarbamidomethyl [C14]; 1xPhospho [S9(100)]	0.00104405	0.000148698	1	1	1	Q96RU2	Q96RU2 [1045-1060]	Q96RU2 1xPhospho [S1053(100)]	0	1981.88	275837		High	High	9.989e-05	0.000498	2.18	78.34
FALSE	High	[K].EPQMSPSVAASLSCPVPSTPPELSQR.[A]	1xCarbamidomethyl [C14]; 2xPhospho [S11(97.9); T19(98.9)]	0.0369873	0.00186109	1	1	1	Q7Z2Z1	Q7Z2Z1 [1342-1367]	Q7Z2Z1 2xPhospho [S1352(97.9); T1360(98.9)]	0	2912.26		No Quan Values	High	High	0.001102	0.01623	2.12
FALSE	High	[K].EPSAAAPTGAGGVAPGSGNNSGGPSLLVPLPVNPPSSPTPSFSDAK.[A]	1xPhospho [S/T]	2.62337e-09	3.73465e-05	1	1	1	O75175	O75175 [471-516]		0	4291.06	2.14034e+06		High	High	3.535e-05	1.954e-09	4.34	122.04
FALSE	High	[K].EPSATPPISNLTK.[T]	1xPhospho [T5(100)]	0.00141925	0.000200179	1	1	1	P30622	P30622 [178-190]	P30622 1xPhospho [T182(100)]	0	1434.69	734291		High	High	0.0001295	0.0006706	2.59	80.78
FALSE	High	[K].EPSAYQSSTRSPSPYSR.[R]	2xPhospho [S11(98.9); S13(100)]	2.66532e-06	3.73465e-05	1	1	1	Q9NYV4	Q9NYV4 [281-297]	Q9NYV4 2xPhospho [S291(98.9); S293(100)]	1	2059.82	2.54372e+06		High	High	3.535e-05	1.567e-06	3.45	43.08
FALSE	High	[K].EPSEVPTPK.[R]	1xPhospho [T7(100)]	0.00174196	0.000200179	1	1	2	P17096	P17096 [47-55]	P17096 1xPhospho [T53(100)]	0	1063.47	1.3309e+06		High	High	0.0001295	0.0008195	2.27	42.24
FALSE	High	[K].EPTPSIASDISLPIATQELR.[Q]	1xPhospho [T/S]	0.00104909	0.000148698	1	1	1	A0FGR8	A0FGR8 [751-770]		0	2218.1		No Quan Values	High	High	9.989e-05	0.0005011	2.97
FALSE	High	[K].EPTSVSENEGISTIPSPVTSPVLSR.[R]	2xPhospho [S16(100); S20(98.8)]	9.05704e-09	3.73465e-05	1	1	1	Q8NEL9	Q8NEL9 [708-732]	Q8NEL9 2xPhospho [S723(100); S727(98.8)]	0	2743.25	3.84472e+06		High	High	3.535e-05	6.492e-09	4.04	108.23
FALSE	High	[K].EPTSVSENEGISTIPSPVTSPVLSR.[R]	1xPhospho [S16(100)]	0.01374	0.00098943	1	1	1	Q8NEL9	Q8NEL9 [708-732]	Q8NEL9 1xPhospho [S723(100)]	0	2663.28	248996		High	High	0.0005705	0.006061	1.5	108.38
FALSE	High	[K].EPVADEEEEDSDDDVEPITEFR.[F]	1xPhospho [S11(100)]	1.24196e-06	3.73465e-05	1	1	7	P54105	P54105 [92-113]	P54105 1xPhospho [S102(100)]	0	2645.03	4.6111e+07		High	High	3.535e-05	7.492e-07	3.52	100.79
FALSE	High	[K].EPVNLEGDDTSLIHGK.[I]	1xPhospho [S11(100)]	2.51214e-07	3.73465e-05	1	1	2	Q9H2J7	Q9H2J7 [665-680]	Q9H2J7 1xPhospho [S675(100)]	0	1803.82	13880112		High	High	3.535e-05	1.602e-07	5.33	82.7
FALSE	High	[K].EPVRADSPVHMEQQSR.[T]	1xPhospho [S7(100)]	0.01374	0.00098943	1	1	1	O95402	O95402 [441-456]	O95402 1xPhospho [S447(100)]	1	1945.86	431280		High	High	0.0005705	0.006052	1.84	43.67
FALSE	High	[K].EPVVATVALTEARDSDSSDTDEK.[R]	2xPhospho [T20(100); T/S]	0.237832	0.00775401	1	1	1	Q9Y2K6	Q9Y2K6 [249-271]	Q9Y2K6 2xPhospho [T268(100); T/S]	1	2595.07	452877		High	High	0.004515	0.1195	1.63	82.23
FALSE	High	[K].EQDRVHSPCPTSGSEK.[K]	1xCarbamidomethyl [C9]; 1xPhospho [S7(100)]	0.000199631	3.73465e-05	1	1	1	Q96LT9	Q96LT9 [102-117]	Q96LT9 1xPhospho [S108(100)]	1	1893.78	181257		High	High	3.535e-05	0.0001009	3.11	22.15
FALSE	High	[K].EQEPIGTDLDAVRTPEPLEEFPK.[R]	1xPhospho [T14(100)]	2.72387e-07	3.73465e-05	1	1	1	P10244	P10244 [253-275]	P10244 1xPhospho [T266(100)]	1	2690.26	6.66542e+06		High	High	3.535e-05	1.734e-07	3.99	113.81
FALSE	High	[K].EQESYDNR.[L]	2xDeamidated [Q2; N7]; 1xPhospho [S4(100)]	0.237832	0.00775401	1	1	1	Q86X95	Q86X95 [49-56]	Q86X95 1xPhospho [S52(100)]	0	1122.36	121717		High	High	0.004515	0.1196	1.71	29.44
FALSE	High	[K].EQISDIDDAVR.[K]	1xPhospho [S4(100)]	0.00113308	0.000148698	1	1	2	P53999	P53999 [115-125]	P53999 1xPhospho [S118(100)]	0	1340.57	5175429		High	High	9.989e-05	0.0005409	2.18	79.15
FALSE	High	[K].EQLSETEGSGEDEPGNDPSETTQK.[K]	2xPhospho [S4(99.3); T6(100)]	0.00017967	3.73465e-05	1	1	1	Q13107	Q13107 [672-695]	Q13107 2xPhospho [S675(99.3); T677(100)]	0	2724.01	1.24297e+06		High	High	3.535e-05	9.115e-05	2.98	49.18
FALSE	High	[K].EQLSETEGSGEDEPGNDPSETTQK.[K]	1xPhospho [T/S]	4.28738e-06	3.73465e-05	1	1	1	Q13107	Q13107 [672-695]		0	2644.04	616818		High	High	3.535e-05	2.479e-06	2.58	47.45
FALSE	High	[K].EQLSETEGSGEDEPGNDPSETTQKK.[I]	2xPhospho [S4(100); T/S]	2.04462e-08	3.73465e-05	1	1	1	Q13107	Q13107 [672-696]	Q13107 2xPhospho [S675(100); T/S]	1	2852.1	909266		High	High	3.535e-05	1.422e-08	4.42	44.25
FALSE	High	[K].EQLSETEGSGEDEPGNDPSETTQKK.[I]	1xPhospho [S9(100)]	2.16622e-06	3.73465e-05	1	1	1	Q13107	Q13107 [672-696]	Q13107 1xPhospho [S680(100)]	1	2772.14	351868		High	High	3.535e-05	1.286e-06	3.05	42.22
FALSE	High	[K].EQNSALPTSSQDEELMEVVEK.[S]	1xPhospho [S10(99)]	1.43545e-05	3.73465e-05	1	1	2	Q9UQ35	Q9UQ35 [1224-1244]	Q9UQ35 1xPhospho [S1233(99)]	0	2443.06	6084412		High	High	3.535e-05	7.95e-06	3.71	118.91
FALSE	High	[K].EQNSALPTSSQDEELMEVVEK.[S]	1xDeamidated [N3]; 1xPhospho [S/T]	0.00840326	0.00067317	1	1	1	Q9UQ35	Q9UQ35 [1224-1244]		0	2444.04		No Quan Values	High	High	0.0003957	0.003751	1.84
FALSE	High	[K].EQQEAIEHIDEVQNEIDRLNEQASEEILK.[V]	1xPhospho [S24(100)]	1.44272e-05	3.73465e-05	1	1	1	Q01105	Q01105 [40-68]	Q01105 1xPhospho [S63(100)]	1	3529.63	1.2375e+06		High	High	3.535e-05	8.006e-06	5.64	119.51
FALSE	High	[K].EQQNISPVVEEEPEFSLPQPSLHDLTQDK.[L]	1xPhospho [S6(100)]	9.13603e-08	3.73465e-05	1	1	1	O60293	O60293 [993-1021]	O60293 1xPhospho [S998(100)]	0	3413.58	739972		High	High	3.535e-05	6.028e-08	4.34	121.08
FALSE	High	[K].EQSAEEDAEAEVDNSK.[Q]	1xPhospho [S3(100)]	4.0852e-05	3.73465e-05	1	1	1	Q8NEZ4	Q8NEZ4 [87-102]	Q8NEZ4 1xPhospho [S89(100)]	0	1830.69	449079		High	High	3.535e-05	2.183e-05	3.38	55.94
FALSE	High	[K].EQSELDQDLDDVEEVEEEETGEETK.[L]	1xPhospho [S3(100)]	3.82799e-08	3.73465e-05	1	1	1	P55209	P55209 [8-32]	P55209 1xPhospho [S10(100)]	0	3004.18	483832		High	High	3.535e-05	2.599e-08	4.47	118.31
FALSE	High	[K].EQSEVSVSPR.[A]	1xPhospho [S8(100)]	0.000579102	3.73465e-05	1	1	3	Q7L4I2	Q7L4I2 [25-34]	Q7L4I2 1xPhospho [S32(100)]	0	1197.51	31053566		High	High	3.535e-05	0.0002825	2.65	39.44
FALSE	High	[K].EQSEVSVSPR.[A]	2xPhospho [S6(100); S8(100)]	0.000868815	0.000148698	1	1	2	Q7L4I2	Q7L4I2 [25-34]	Q7L4I2 2xPhospho [S30(100); S32(100)]	0	1277.48	1.08175e+06		High	High	9.989e-05	0.0004184	2.93	40.04
FALSE	High	[K].EQSGTIYLQHADEER.[E]	1xPhospho [S3(100)]	1.61242e-05	3.73465e-05	1	1	2	P37198	P37198 [416-430]	P37198 1xPhospho [S418(100)]	0	1855.79	234647		High	High	3.535e-05	8.915e-06	2.19	62.23
FALSE	High	[K].EQSNPALAIK.[R]	1xPhospho [S3(100)]	0.0211483	0.00128692	1	1	1	P50613	P50613 [319-328]	P50613 1xPhospho [S321(100)]	0	1150.55	212303		High	High	0.0007598	0.009237	1.37	62.59
FALSE	High	[K].EQYSDAPEEIR.[D]	1xPhospho [S4(100)]	0.000109776	3.73465e-05	1	1	2	Q8NEJ9	Q8NEJ9 [211-221]	Q8NEJ9 1xPhospho [S214(100)]	0	1416.57	1.06097e+06		High	High	3.535e-05	5.667e-05	3.05	59.65
FALSE	High	[K].EQYSDAPEEIRDAR.[H]	1xPhospho [S4(100)]	0.0265191	0.00137694	1	1	1	Q8NEJ9	Q8NEJ9 [211-224]	Q8NEJ9 1xPhospho [S214(100)]	1	1758.73	249384		High	High	0.0008096	0.01162	1.51	62.77
FALSE	High	[K].EQYVPPRSPK.[-]	1xPhospho [S8(100)]	0.000109225	3.73465e-05	1	1	9	Q71RC2	Q71RC2 [715-724]	Q71RC2 1xPhospho [S722(100)]	1	1280.6	4715794		High	High	3.535e-05	5.653e-05	2.56	37.34
FALSE	High	[K].ERDKEVSDDEAEEK.[E]	1xPhospho [S7(100)]	0.00762457	0.000626402	1	1	1	P07900	P07900 [225-238]	P07900 1xPhospho [S231(100)]	2	1758.71	228751		High	High	0.0003694	0.003407	2.37	19
FALSE	High	[K].ERDSELSDTDSGCCLGQSESDK.[S]	2xCarbamidomethyl [C13; C14]; 2xPhospho [S7(99.2); S11(100)]	1.62059e-05	3.73465e-05	1	1	2	Q96T88	Q96T88 [85-106]	Q96T88 2xPhospho [S91(99.2); S95(100)]	1	2634.92	1.23465e+06		High	High	3.535e-05	8.958e-06	3.16	52.72
FALSE	High	[K].ERDSELSDTDSGCCLGQSESDK.[S]	2xCarbamidomethyl [C13; C14]; 1xPhospho [S7(100)]	2.03722e-09	3.73465e-05	1	1	1	Q96T88	Q96T88 [85-106]	Q96T88 1xPhospho [S91(100)]	1	2554.95	8.10071e+06		High	High	3.535e-05	1.534e-09	4.48	52.25
FALSE	High	[K].ERESPPPSALQPVQLPR.[L]	1xPhospho [S4(100)]	0.000178771	3.73465e-05	1	1	3	Q86VE0	Q86VE0 [199-215]	Q86VE0 1xPhospho [S202(100)]	1	1980.99	706759		High	High	3.535e-05	9.107e-05	3.52	90.65
FALSE	High	[K].ERGSPLLGDHAVR.[G]	1xPhospho [S4(100)]	1.33063e-05	3.73465e-05	1	1	2	Q9C073	Q9C073 [175-187]	Q9C073 1xPhospho [S178(100)]	1	1486.72	761825		High	High	3.535e-05	7.418e-06	3.54	49.77
FALSE	High	[K].ERIQQFDDGGSDEEDIWEEK.[H]	1xPhospho [S11(100)]	0.00118315	0.000148698	1	1	1	Q5H9R7	Q5H9R7 [607-626]	Q5H9R7 1xPhospho [S617(100)]	1	2505.01	480118		High	High	9.989e-05	0.0005623	1.85	93.8
FALSE	High	[K].ERPISLGIFPLPAGDGLLTPDAQK.[G]	1xPhospho [T19(100)]	3.38558e-07	3.73465e-05	1	1	2	O60271	O60271 [199-222]	O60271 1xPhospho [T217(100)]	0	2585.34	33244750		High	High	3.535e-05	2.142e-07	4.04	122.29
FALSE	High	[K].ERPVQSLKTSR.[D]	1xPhospho [T/S]	0.247084	0.008045	1	1	1	Q8NEY8	Q8NEY8 [192-202]		1	1380.7	1.93917e+06		High	High	0.004675	0.1252	2.67	28.32
FALSE	High	[K].ERPVQSLKTSRDTSPSSGSAVSSSK.[V]	2xPhospho [T/S]	7.25401e-06	3.73465e-05	1	1	2	Q8NEY8	Q8NEY8 [192-216]		2	2738.24	9.38487e+06		High	High	3.535e-05	4.11e-06	3.19	40.48
FALSE	High	[K].ERQSPFHGNHAAINQCQAPVPK.[S]	1xCarbamidomethyl [C16]; 1xPhospho [S4(100)]	1.11485e-05	3.73465e-05	1	1	2	Q6P1L5	Q6P1L5 [304-325]	Q6P1L5 1xPhospho [S307(100)]	1	2566.18		No Quan Values	High	High	3.535e-05	6.247e-06	4.05
FALSE	High	[K].ERQSPFHGNHAAINQCQAPVPK.[S]	1xCarbamidomethyl [C16]; 1xDeamidated [Q15]; 1xPhospho [S4(100)]	0.00587804	0.000585746	1	1	1	Q6P1L5	Q6P1L5 [304-325]	Q6P1L5 1xPhospho [S307(100)]	1	2567.16	379496		High	High	0.0003477	0.002644	2.97	55.79
FALSE	High	[K].ERRPDSPTRPTLR.[G]	1xPhospho [S6(100)]	0.00878084	0.000717569	1	1	1	Q7RTP6	Q7RTP6 [1644-1656]	Q7RTP6 1xPhospho [S1649(100)]	1	1660.83	7756342		High	High	0.0004201	0.003908	3.01	31.53
FALSE	High	[K].ERRTPSDDEEDNLFAPPK.[L]	2xPhospho [T4(100); S6(100)]	1.56835e-10	3.73465e-05	2	2	7	Q9Y4E1; Q641Q2	Q9Y4E1 [328-345]; Q641Q2 [328-345]	Q9Y4E1 2xPhospho [T331(100); S333(100)]; Q641Q2 2xPhospho [T331(100); S333(100)]	2	2275.93	8.34419e+06	Shared	High	High	3.535e-05	1.29e-10	5.94	80.06
FALSE	High	[K].ERSPPLSPEEK.[T]	2xPhospho [S3(100); S7(100)]	0.102878	0.00365383	1	1	1	Q8N157	Q8N157 [1121-1131]	Q8N157 2xPhospho [S1123(100); S1127(100)]	1	1428.58	332805		High	High	0.002103	0.04696	1.6	38.9
FALSE	High	[K].ERSSSPATEQSWMENDFDELREEGFR.[R]	1xPhospho [S/T]	0.028949	0.001509	1	1	1	Q9UN81	Q9UN81 [23-48]		2	3212.33	90691.9		High	High	0.0008821	0.01267	1.57	119.09
FALSE	High	[K].ERTESEVPPRPASPK.[V]	1xPhospho [S13(100)]	0.00010077	3.73465e-05	1	2	20	Q9Y3L3	Q9Y3L3 [532-546]	Q9Y3L3 1xPhospho [S544(100)]	1	1759.84	9.35443e+06		High	High	3.535e-05	5.218e-05	2.65	36.15
FALSE	High	[K].ERTPESEEENVEWETNR.[D]	1xPhospho [S6(100)]	6.11759e-05	3.73465e-05	1	1	1	Q5T200	Q5T200 [132-148]	Q5T200 1xPhospho [S137(100)]	1	2213.9	225627		High	High	3.535e-05	3.225e-05	3.38	66.98
FALSE	High	[K].ERTPESEEENVEWETNR.[D]	2xPhospho [T3(100); S6(100)]	0.00656438	0.000626402	1	1	1	Q5T200	Q5T200 [132-148]	Q5T200 2xPhospho [T134(100); S137(100)]	1	2293.86	245851		High	High	0.0003694	0.002954	2.75	67.24
FALSE	High	[K].ERVPDSPSPAPSLEEGR.[R]	3xPhospho [S6(100); S8(100); S12(100)]	0.000240286	3.73465e-05	1	1	3	Q9UI36	Q9UI36 [486-502]	Q9UI36 3xPhospho [S491(100); S493(100); S497(100)]	1	2062.79	824402		High	High	3.535e-05	0.0001209	3.13	64.51
FALSE	High	[K].ERVPDSPSPAPSLEEGR.[R]	1xPhospho [S8(100)]	7.82557e-06	3.73465e-05	1	1	4	Q9UI36	Q9UI36 [486-502]	Q9UI36 1xPhospho [S493(100)]	1	1902.86	1481901		High	High	3.535e-05	4.439e-06	2.64	64.53
FALSE	High	[K].ERVPDSPSPAPSLEEGR.[R]	2xPhospho [S6(100); S8(100)]	2.30175e-06	3.73465e-05	1	1	7	Q9UI36	Q9UI36 [486-502]	Q9UI36 2xPhospho [S491(100); S493(100)]	1	1982.83	3.31799e+06		High	High	3.535e-05	1.362e-06	3.82	64.59
FALSE	High	[K].ERVPDSPSPAPSLEEGRRPGSHPSSHR.[S]	1xPhospho [S6(97.3)]	0.00321063	0.000294749	1	1	1	Q9UI36	Q9UI36 [486-512]	Q9UI36 1xPhospho [S491(97.3)]	2	3001.4	453037		High	High	0.0001823	0.001477	1.43	43.81
FALSE	High	[K].ESAAPASPAPSPAPSPTPAPPQK.[E]	3xPhospho [S7(100); S11(100); S15(100)]	2.89846e-08	3.73465e-05	1	1	5	Q3KQU3	Q3KQU3 [538-560]	Q3KQU3 3xPhospho [S544(100); S548(100); S552(100)]	0	2392.99	2.75571e+06		High	High	3.535e-05	1.993e-08	5.16	57.35
FALSE	High	[K].ESAAPASPAPSPAPSPTPAPPQK.[E]	2xPhospho [S7(100); S11(100)]	8.72951e-08	3.73465e-05	1	1	2	Q3KQU3	Q3KQU3 [538-560]	Q3KQU3 2xPhospho [S544(100); S548(100)]	0	2313.02	2.30812e+06		High	High	3.535e-05	5.78e-08	5.03	60.54
FALSE	High	[K].ESAAPASPAPSPAPSPTPAPPQK.[E]	1xPhospho [S/T]	1.80436e-09	3.73465e-05	1	1	1	Q3KQU3	Q3KQU3 [538-560]		0	2233.05	5.05578e+06		High	High	3.535e-05	1.365e-09	4.68	61.99
FALSE	High	[K].ESAAPASPAPSPAPSPTPAPPQK.[E]	1xDeamidated [Q22]; 1xPhospho [S7(98.9)]	0.000873039	0.000148698	1	1	1	Q3KQU3	Q3KQU3 [538-560]	Q3KQU3 1xPhospho [S544(98.9)]	0	2234.04	199767		High	High	9.989e-05	0.0004198	1.63	64.25
FALSE	High	[K].ESADENGNLSSALGSMSPTTSSQILAR.[K]	1xDeamidated [N8]; 1xPhospho [S17(100)]	3.37817e-09	3.73465e-05	1	1	1	Q9Y5J3	Q9Y5J3 [24-50]	Q9Y5J3 1xPhospho [S40(100)]	0	2804.23	1.68816e+06		High	High	3.535e-05	2.505e-09	4.95	111.29
FALSE	High	[K].ESADENGNLSSALGSMSPTTSSQILAR.[K]	1xPhospho [S17(100)]	3.42334e-05	3.73465e-05	1	1	2	Q9Y5J3	Q9Y5J3 [24-50]	Q9Y5J3 1xPhospho [S40(100)]	0	2803.25	1303084		High	High	3.535e-05	1.845e-05	4.01	110.54
FALSE	High	[K].ESDFSDTLSPSK.[E]	1xPhospho [S9(99.7)]	5.96519e-05	3.73465e-05	1	1	2	Q14BN4	Q14BN4 [444-455]	Q14BN4 1xPhospho [S452(99.7)]	0	1392.56	2.80225e+06		High	High	3.535e-05	3.157e-05	3.48	63.37
FALSE	High	[K].ESDGQLVLPSTPAHTHSDEDGVVSSPPQR.[H]	1xPhospho [T/S]	4.89746e-07	3.73465e-05	1	1	2	Q8TEV9	Q8TEV9 [590-618]		0	3122.41	1.81378e+06		High	High	3.535e-05	3.047e-07	3.99	82.19
FALSE	High	[K].ESDILSDEDDDHRQTVK.[Q]	1xPhospho [S6(100)]	4.54215e-05	3.73465e-05	1	1	1	Q8IVF5	Q8IVF5 [1564-1580]	Q8IVF5 1xPhospho [S1569(100)]	1	2081.87	284496		High	High	3.535e-05	2.416e-05	2.44	49.74
FALSE	High	[K].ESDKEDGRESPSYDTPSQR.[V]	1xPhospho [S10(100)]	1.59355e-07	3.73465e-05	1	1	2	Q9Y6M7	Q9Y6M7 [75-93]	Q9Y6M7 1xPhospho [S84(100)]	2	2262.91	6.85467e+06		High	High	3.535e-05	1.034e-07	2.9	30.45
FALSE	High	[K].ESDKEDGRESPSYDTPSQR.[V]	1xDeamidated [Q18]; 1xPhospho [S10(100)]	0.00143973	0.000200179	1	1	1	Q9Y6M7	Q9Y6M7 [75-93]	Q9Y6M7 1xPhospho [S84(100)]	2	2263.9	279413		High	High	0.0001295	0.0006817	1.77	32.71
FALSE	High	[K].ESDLGDVSEEHGEWNK.[E]	1xPhospho [S8(100)]	0.0197397	0.00125112	1	1	1	Q8IW35	Q8IW35 [745-760]	Q8IW35 1xPhospho [S752(100)]	0	1910.74	231024		High	High	0.0007417	0.008631	2.38	65.28
FALSE	High	[K].ESDQTLAALLSPK.[E]	1xPhospho [S11(100)]	0.000684283	3.73465e-05	1	1	2	P18583	P18583 [1687-1699]	P18583 1xPhospho [S1697(100)]	0	1452.7	1.6285e+06		High	High	3.535e-05	0.0003318	2.83	111.68
FALSE	High	[K].ESDSDSEGPIQYRDEEDEDESYQSALANK.[V]	1xPhospho [S2(100)]	3.48457e-06	3.73465e-05	1	1	1	Q8IZ21	Q8IZ21 [513-541]	Q8IZ21 1xPhospho [S514(100)]	1	3386.33		No Quan Values	High	High	3.535e-05	2.031e-06	4.02
FALSE	High	[K].ESDSDSEGPIQYRDEEDEDESYQSALANK.[V]	1xDeamidated [Q11]; 1xPhospho [S2(95.4)]	0.0578669	0.00250428	1	1	1	Q8IZ21	Q8IZ21 [513-541]	Q8IZ21 1xPhospho [S514(95.4)]	1	3387.32		No Quan Values	High	High	0.001452	0.02557	1.48
FALSE	High	[K].ESEDDLNKESEEEVGPTK.[E]	1xPhospho [S10(100)]	1.92836e-06	3.73465e-05	1	1	2	O43719	O43719 [520-537]	O43719 1xPhospho [S529(100)]	1	2114.86	5.65609e+06		High	High	3.535e-05	1.145e-06	3.09	46.35
FALSE	High	[K].ESEDKPEIEDVGSDEEEEK.[K]	1xPhospho [S13(100)]	4.90075e-11	3.73465e-05	1	1	21	P07900	P07900 [251-269]	P07900 1xPhospho [S263(100)]	0	2272.89	9.55231e+08		High	High	3.535e-05	4.199e-11	5.28	55.76
FALSE	High	[K].ESEDKPEIEDVGSDEEEEKK.[D]	1xPhospho [S13(100)]	1.38801e-13	3.73465e-05	1	1	21	P07900	P07900 [251-270]	P07900 1xPhospho [S263(100)]	1	2400.98	1.16581e+09		High	High	3.535e-05	1.457e-13	5.08	49.18
FALSE	High	[K].ESEDKPEIEDVGSDEEEEKKDGDK.[K]	1xPhospho [S13(100)]	1.16963e-10	3.73465e-05	1	1	10	P07900	P07900 [251-274]	P07900 1xPhospho [S263(100)]	2	2816.15	3.06687e+07		High	High	3.535e-05	9.725e-11	5.09	46.29
FALSE	High	[K].ESEDSDEENDFTEK.[V]	1xPhospho [S5(100)]	8.9702e-06	3.73465e-05	1	1	1	Q8IWA0	Q8IWA0 [778-791]	Q8IWA0 1xPhospho [S782(100)]	0	1753.6	417207		High	High	3.535e-05	5.067e-06	3.54	46.29
FALSE	High	[K].ESEEGNPVRGSEEDSPKK.[E]	2xPhospho [S11(100); S15(100)]	0.000391771	3.73465e-05	1	1	1	O43719	O43719 [484-501]	O43719 2xPhospho [S494(100); S498(100)]	2	2133.84	5243315		High	High	3.535e-05	0.0001943	4.11	28.13
FALSE	High	[K].ESEEGNPVRGSEEDSPKK.[E]	1xPhospho [S]	0.000159272	3.73465e-05	1	1	1	O43719	O43719 [484-501]		2	2053.87	5.05649e+06		High	High	3.535e-05	8.137e-05	2.84	25.68
FALSE	High	[K].ESEGEEEDEDEDLSK.[Y]	1xPhospho [S2(100)]	8.57118e-06	3.73465e-05	1	1	2	O95218	O95218 [152-166]	O95218 1xPhospho [S153(100)]	0	1819.63	9.79195e+06		High	High	3.535e-05	4.835e-06	3.5	40.37
FALSE	High	[K].ESELQMTSAASPHPGLLLDLK.[T]	1xPhospho [S11(99.6)]	0.0157738	0.00111879	1	1	1	Q9H2Y7	Q9H2Y7 [651-671]	Q9H2Y7 1xPhospho [S661(99.6)]	0	2317.11	158338		High	High	0.0006691	0.006917	2.12	118.82
FALSE	High	[K].ESEQESEEEILAQK.[K]	1xDeamidated [Q13]; 1xPhospho [S6(99.4)]	0.000121402	3.73465e-05	1	1	1	Q9BW71	Q9BW71 [222-235]	Q9BW71 1xPhospho [S227(99.4)]	0	1729.71	686902		High	High	3.535e-05	6.256e-05	2.47	67.6
FALSE	High	[K].ESEQESEEEILAQK.[K]	1xPhospho [S2(100)]	0.000626489	3.73465e-05	1	1	2	Q9BW71	Q9BW71 [222-235]	Q9BW71 1xPhospho [S223(100)]	0	1728.72	5.66063e+06		High	High	3.535e-05	0.0003043	2.9	64.89
FALSE	High	[K].ESEQESEEEILAQKK.[E]	1xPhospho [S6(100)]	1.28209e-07	3.73465e-05	1	1	2	Q9BW71	Q9BW71 [222-236]	Q9BW71 1xPhospho [S227(100)]	1	1856.82	3.67014e+06		High	High	3.535e-05	8.358e-08	4.41	54.64
FALSE	High	[K].ESESALMEDRDESEVSDEGGSPISSEGQEPR.[A]	2xPhospho [S13(100); S16(100)]	5.80363e-09	3.73465e-05	1	1	1	O14976	O14976 [814-844]	O14976 2xPhospho [S826(100); S829(100)]	1	3498.34	2054877		High	High	3.535e-05	4.212e-09	4.81	81.63
FALSE	High	[K].ESESALMEDRDESEVSDEGGSPISSEGQEPR.[A]	1xOxidation [M7]; 1xPhospho [S13(99.6)]	6.1392e-06	3.73465e-05	1	1	1	O14976	O14976 [814-844]	O14976 1xPhospho [S826(99.6)]	1	3434.37	484004		High	High	3.535e-05	3.508e-06	2.72	69.55
FALSE	High	[K].ESESALMEDRDESEVSDEGGSPISSEGQEPR.[A]	1xPhospho [S16(100)]	1.14949e-12	3.73465e-05	1	1	1	O14976	O14976 [814-844]	O14976 1xPhospho [S829(100)]	1	3418.37	2285199		High	High	3.535e-05	1.121e-12	4.8	78.29
FALSE	High	[K].ESESDQEQEEEIDMTSEK.[N]	1xPhospho [S2(99.4)]	0.000126388	3.73465e-05	1	1	1	Q01484	Q01484 [1458-1475]	Q01484 1xPhospho [S1459(99.4)]	0	2222.82	496042		High	High	3.535e-05	6.498e-05	2.85	62.94
FALSE	High	[K].ESEVCPVPTNSPSPPPLPPPPPLPK.[I]	1xCarbamidomethyl [C5]; 1xPhospho [S13(100)]	2.06836e-09	3.73465e-05	1	1	4	Q9ULJ3	Q9ULJ3 [971-995]	Q9ULJ3 1xPhospho [S983(100)]	0	2710.32	782239		High	High	3.535e-05	1.557e-09	4.51	114.73
FALSE	High	[K].ESEVCPVPTNSPSPPPLPPPPPLPK.[I]	1xCarbamidomethyl [C5]; 2xPhospho [T9(99.3); S13(99.3)]	6.70113e-07	3.73465e-05	1	1	2	Q9ULJ3	Q9ULJ3 [971-995]	Q9ULJ3 2xPhospho [T979(99.3); S983(99.3)]	0	2790.29	1.39842e+06		High	High	3.535e-05	4.135e-07	3.97	116.01
FALSE	High	[K].ESEVEDVETDSGNSPEDLRK.[E]	1xDeamidated [N13]; 1xPhospho [S/T]	1.52812e-06	3.73465e-05	1	1	1	Q7Z3K6	Q7Z3K6 [155-174]		1	2315.94		No Quan Values	High	High	3.535e-05	9.135e-07	4.96
FALSE	High	[K].ESIAESKSPEMSMQEDCISDIAPMQTDEQTNK.[E]	1xCarbamidomethyl [C17]; 1xPhospho [S8(99.2)]	7.57105e-11	3.73465e-05	1	1	1	O60502	O60502 [504-535]	O60502 1xPhospho [S511(99.2)]	1	3709.53	6960298		High	High	3.535e-05	6.389e-11	6.11	100.23
FALSE	High	[K].ESIAESKSPEMSMQEDCISDIAPMQTDEQTNK.[E]	1xCarbamidomethyl [C17]; 1xDeamidated [Q14]; 1xOxidation [M11]; 1xPhospho [S2(100)]	0.000966462	0.000148698	1	1	1	O60502	O60502 [504-535]	O60502 1xPhospho [S505(100)]	1	3726.51	1436723		High	High	9.989e-05	0.0004632	2.48	94.64
FALSE	High	[K].ESKEEETSIDVAGKPNEVTK.[A]	1xPhospho [S/T]	1.56163e-07	3.73465e-05	1	1	2	P53985	P53985 [460-479]		1	2270.04	11984516		High	High	3.535e-05	1.012e-07	5.05	52.49
FALSE	High	[K].ESKTPPPYSVYER.[T]	1xPhospho [S/T/Y]	0.047239	0.00229739	1	1	2	Q8N1I0	Q8N1I0 [1896-1908]		1	1632.73	303883		High	High	0.001341	0.02084	2.08	61.53
FALSE	High	[K].ESLGSEEESGK.[D]	1xPhospho [S5(100)]	0.0045636	0.000390281	1	1	1	Q9Y5B9	Q9Y5B9 [978-988]	Q9Y5B9 1xPhospho [S982(100)]	0	1231.47	315780		High	High	0.0002364	0.002068	1.63	31.91
FALSE	High	[K].ESLGSEEESGKDWDELEEEAR.[K]	2xPhospho [S2(100); S5(100)]	4.23218e-05	3.73465e-05	1	1	1	Q9Y5B9	Q9Y5B9 [978-998]	Q9Y5B9 2xPhospho [S979(100); S982(100)]	1	2583.96	157266		High	High	3.535e-05	2.257e-05	2.16	99.99
FALSE	High	[K].ESLKEEDESDDDNM.[-]	1xOxidation [M14]; 1xPhospho [S9(100)]	0.00534162	0.000487846	1	1	2	P25788	P25788 [242-255]	P25788 1xPhospho [S250(100)]	1	1751.58	478381		High	High	0.0002917	0.002409	2.86	28.77
FALSE	High	[K].ESLKEEDESDDDNM.[-]	1xPhospho [S]	0.0225481	0.00128692	1	1	3	P25788	P25788 [242-255]		1	1735.59	9.92988e+06		High	High	0.0007598	0.009845	2.72	44.36
FALSE	High	[K].ESLPPAAEPSPVSK.[E]	1xPhospho [S10(100)]	0.0117542	0.00098943	1	1	3	Q9NWT1	Q9NWT1 [311-324]	Q9NWT1 1xPhospho [S320(100)]	0	1488.7	571441		High	High	0.0005705	0.005206	2.09	65.21
FALSE	High	[K].ESLSTHTSPSQSPNSVHGSR.[R]	1xDeamidated [N/Q]; 2xPhospho [S4(98.3); S12(100)]	2.51546e-05	3.73465e-05	1	1	3	Q9H1K0	Q9H1K0 [208-227]	Q9H1K0 2xPhospho [S211(98.3); S219(100)]	0	2255.9	499101		High	High	3.535e-05	1.371e-05	2.39	36.23
FALSE	High	[K].ESLSTHTSPSQSPNSVHGSR.[R]	1xPhospho [S/T]	5.21885e-09	3.73465e-05	1	1	2	Q9H1K0	Q9H1K0 [208-227]		0	2174.95	740568		High	High	3.535e-05	3.802e-09	4.17	34.29
FALSE	High	[K].ESLSTHTSPSQSPNSVHGSR.[R]	3xPhospho [S12(97.8); S/T]	0.00445621	0.000390281	1	1	1	Q9H1K0	Q9H1K0 [208-227]	Q9H1K0 3xPhospho [S219(97.8); S/T]	0	2334.88	230758		High	High	0.0002364	0.002024	1.79	38.23
FALSE	High	[K].ESLSTHTSPSQSPNSVHGSR.[R]	2xPhospho [S12(100); S/T]	0.0161859	0.00111879	1	1	2	Q9H1K0	Q9H1K0 [208-227]	Q9H1K0 2xPhospho [S219(100); S/T]	0	2254.91	3.34803e+06		High	High	0.0006691	0.007113	2.1	35.28
FALSE	High	[K].ESLTPGREENPSSVLAQER.[G]	1xPhospho [T4(99)]	0.000125754	3.73465e-05	1	1	1	P04150	P04150 [5-23]	P04150 1xPhospho [T8(99)]	1	2179	582688		High	High	3.535e-05	6.472e-05	2.86	80.45
FALSE	High	[K].ESMCSTPAFPVSPETPYVK.[T]	1xCarbamidomethyl [C4]; 1xPhospho [S12(100)]	0.000750852	9.65904e-05	1	1	2	Q68CZ2	Q68CZ2 [839-857]	Q68CZ2 1xPhospho [S850(100)]	0	2206.94	436530		High	High	3.535e-05	0.0003633	2.95	107.38
FALSE	High	[K].ESMEASPEAMVK.[A]	1xOxidation [M]; 1xPhospho [S6(100)]	0.000411719	3.73465e-05	1	1	2	Q8IWC1	Q8IWC1 [436-447]	Q8IWC1 1xPhospho [S441(100)]	0	1404.54	816607		High	High	3.535e-05	0.000203	0.77	56.54
FALSE	High	[K].ESMEASPEAMVK.[A]	1xPhospho [S6(100)]	3.35487e-05	3.73465e-05	1	1	2	Q8IWC1	Q8IWC1 [436-447]	Q8IWC1 1xPhospho [S441(100)]	0	1388.55	2.43115e+06		High	High	3.535e-05	1.811e-05	2.88	71.97
FALSE	High	[K].ESPAGTPNPTPPSSPSVGGVPWR.[A]	2xPhospho [S2(100); S/T]	0.0027199	0.000294749	1	1	2	Q8IWQ3	Q8IWQ3 [454-476]	Q8IWQ3 2xPhospho [S455(100); S/T]	0	2434.05	880390		High	High	0.0001823	0.001258	2.66	102.25
FALSE	High	[K].ESPAGTPNPTPPSSPSVGGVPWR.[A]	1xPhospho [T10(100)]	0.0365733	0.00181687	1	1	1	Q8IWQ3	Q8IWQ3 [454-476]	Q8IWQ3 1xPhospho [T463(100)]	0	2354.08	435173		High	High	0.001078	0.01597	2	99.64
FALSE	High	[K].ESPGSSEFFQEAVSHGK.[F]	1xPhospho [S2(100)]	1.20223e-08	3.73465e-05	1	1	2	Q8N108	Q8N108 [487-503]	Q8N108 1xPhospho [S488(100)]	0	1902.79	1.41981e+06		High	High	3.535e-05	8.517e-09	4.1	90.76
FALSE	High	[K].ESPTASKPCFPENESSPSSPK.[H]	1xCarbamidomethyl [C9]; 1xDeamidated [N13]; 1xPhospho [S/T]	4.42893e-05	3.73465e-05	1	1	1	Q8IWW6	Q8IWW6 [433-453]		0	2343.97		No Quan Values	High	High	3.535e-05	2.362e-05	2.68
FALSE	High	[K].ESPTASKPCFPENESSPSSPK.[H]	1xCarbamidomethyl [C9]; 1xPhospho [S/T]	3.11007e-05	3.73465e-05	1	1	1	Q8IWW6	Q8IWW6 [433-453]		0	2342.98	560914		High	High	3.535e-05	1.681e-05	2.42	58.52
FALSE	High	[K].ESQNTAEIISPPSPDRPPHSQTSGSCYYHVISK.[V]	1xCarbamidomethyl [C26]; 1xPhospho [S2(100)]	1.92836e-06	3.73465e-05	1	1	1	Q03164	Q03164 [2109-2141]	Q03164 1xPhospho [S2110(100)]	0	3749.69	1.01203e+06		High	High	3.535e-05	1.147e-06	3.85	84.91
FALSE	High	[K].ESRPGLVTVTSSQSTPAK.[A]	1xPhospho [S/T]	1.80566e-06	3.73465e-05	1	1	2	Q9NZJ0	Q9NZJ0 [415-432]		0	1924.94	719351		High	High	3.535e-05	1.076e-06	3.85	57.21
FALSE	High	[K].ESRSPQQSAALPR.[R]	1xDeamidated [Q7]; 1xPhospho [S2(99.6)]	0.000684283	3.73465e-05	1	1	1	Q6IBW4	Q6IBW4 [281-293]	Q6IBW4 1xPhospho [S282(99.6)]	1	1507.69	627743		High	High	3.535e-05	0.000332	2.2	43.25
FALSE	High	[K].ESRSPQQSAALPR.[R]	1xPhospho [S]	0.00292021	0.000294749	1	1	2	Q6IBW4	Q6IBW4 [281-293]		1	1506.71	8.15503e+06		High	High	0.0001823	0.001348	1.91	39.41
FALSE	High	[K].ESSAAQAGSHATHPGTSVLEGGAAGSMSPSR.[V]	1xPhospho [S28(99.5)]	1.26182e-10	3.73465e-05	1	1	1	Q5SYE7	Q5SYE7 [1249-1279]	Q5SYE7 1xPhospho [S1276(99.5)]	0	2975.29	871511		High	High	3.535e-05	1.048e-10	6.08	62.69
FALSE	High	[K].ESSEEEYDSGVEEEGWPR.[Q]	1xPhospho [S9(99.3)]	3.22201e-05	3.73465e-05	1	1	2	O76031	O76031 [609-626]	O76031 1xPhospho [S617(99.3)]	0	2193.81	1.34091e+06		High	High	3.535e-05	1.737e-05	2.85	84.75
FALSE	High	[K].ESSEPTGSPAPVIQHSSATAPSNGLSVR.[S]	1xDeamidated [N23]; 1xPhospho [S8(99.4)]	7.41942e-11	3.73465e-05	1	1	4	P17544	P17544 [416-443]	P17544 1xPhospho [S423(99.4)]	0	2844.3	5.73915e+06		High	High	3.535e-05	6.264e-11	5.8	81.25
FALSE	High	[K].ESSEPTGSPAPVIQHSSATAPSNGLSVR.[S]	1xPhospho [S8(100)]	2.16778e-10	3.73465e-05	1	1	1	P17544	P17544 [416-443]	P17544 1xPhospho [S423(100)]	0	2843.32	876487		High	High	3.535e-05	1.765e-10	4.6	80.1
FALSE	High	[K].ESSFEESNIEDPLIVTPDCQEK.[T]	1xCarbamidomethyl [C19]; 1xPhospho [S/T]	0.00715959	0.000626402	1	1	1	Q96GX5	Q96GX5 [596-617]		0	2646.12	621426		High	High	0.0003694	0.003208	2.32	111.07
FALSE	High	[K].ESSIIAPAPAEDVDTPPR.[K]	1xPhospho [T15(100)]	5.16949e-06	3.73465e-05	1	1	1	Q15910	Q15910 [473-490]	Q15910 1xPhospho [T487(100)]	0	1944.9	841836		High	High	3.535e-05	2.965e-06	4.1	89.28
FALSE	High	[K].ESSIIAPAPAEDVDTPPRK.[K]	1xPhospho [T15(100)]	2.67315e-08	3.73465e-05	1	1	2	Q15910	Q15910 [473-491]	Q15910 1xPhospho [T487(100)]	1	2072.99	5771738		High	High	3.535e-05	1.84e-08	5.31	76.4
FALSE	High	[K].ESSPIPSPTSDR.[K]	2xPhospho [S3(100); S7(100)]	0.00206657	0.000294749	1	1	2	Q01082	Q01082 [2163-2174]	Q01082 2xPhospho [S2165(100); S2169(100)]	0	1432.54	3.81294e+06		High	High	0.0001599	0.0009652	2.1	49.94
FALSE	High	[K].ESSPIPSPTSDR.[K]	1xPhospho [S3(99.1)]	0.00992808	0.000763479	1	1	3	Q01082	Q01082 [2163-2174]	Q01082 1xPhospho [S2165(99.1)]	0	1352.57	2.17479e+06		High	High	0.0004457	0.004405	1.4	51.57
FALSE	High	[K].ESSPIPSPTSDRK.[A]	2xPhospho [S3(99.4); S7(100)]	0.000243921	3.73465e-05	1	1	4	Q01082	Q01082 [2163-2175]	Q01082 2xPhospho [S2165(99.4); S2169(100)]	1	1560.63	8558937		High	High	3.535e-05	0.0001226	2.73	40.93
FALSE	High	[K].ESSPPREEAPPPPPPTEDSCAK.[K]	1xCarbamidomethyl [C20]; 1xPhospho [S3(99.6)]	2.88796e-09	3.73465e-05	1	1	8	Q9UPW6	Q9UPW6 [592-613]	Q9UPW6 1xPhospho [S594(99.6)]	1	2455.05	5.61177e+06		High	High	3.535e-05	2.15e-09	4.27	53.3
FALSE	High	[K].ESSTESSQSAKPVSGQDTSGNTEGSPAAEK.[A]	1xPhospho [S25(100)]	1.05247e-15	3.73465e-05	1	1	1	Q96S66	Q96S66 [485-514]	Q96S66 1xPhospho [S509(100)]	0	3033.28	2851288		High	High	3.535e-05	8.628e-16	8.04	32.22
FALSE	High	[K].ESSTSEGADQKMSSPEDDSDTK.[R]	1xOxidation [M12]; 2xPhospho [S2(99.3); S/T]	0.000210949	3.73465e-05	1	1	2	Q15424	Q15424 [371-392]	Q15424 2xPhospho [S372(99.3); S/T]	1	2506.87	230188		High	High	3.535e-05	0.0001068	2.36	32.8
FALSE	High	[K].ESSTSEGADQKMSSPEDDSDTK.[R]	2xPhospho [S13(100); S14(100)]	3.26533e-10	3.73465e-05	1	1	4	Q15424	Q15424 [371-392]	Q15424 2xPhospho [S383(100); S384(100)]	1	2490.87	7.70327e+06		High	High	3.535e-05	2.623e-10	6.78	32.79
FALSE	High	[K].ESSTSEGADQKMSSPEDDSDTK.[R]	1xOxidation [M12]; 1xPhospho [S13(99.6)]	3.4581e-05	3.73465e-05	1	1	1	Q15424	Q15424 [371-392]	Q15424 1xPhospho [S383(99.6)]	1	2426.9	297146		High	High	3.535e-05	1.862e-05	1.94	22.07
FALSE	High	[K].ESSTSEGADQKMSSPEDDSDTK.[R]	1xPhospho [S13(99.4)]	3.1908e-08	3.73465e-05	1	1	1	Q15424	Q15424 [371-392]	Q15424 1xPhospho [S383(99.4)]	1	2410.91	1.68654e+06		High	High	3.535e-05	2.185e-08	3.93	32.89
FALSE	High	[K].ESTESSNTTIEDEDVK.[A]	1xPhospho [S2(99.3)]	0.00840326	0.00067317	1	1	1	Q13557	Q13557 [329-344]	Q13557 1xPhospho [S330(99.3)]	0	1863.74	290141		High	High	0.0003957	0.003741	1.76	44.93
FALSE	High	[K].ESTNLGNLEESSE.[-]	1xPhospho [S12(99.3)]	0.0380448	0.00190298	1	1	1	P24386	P24386 [641-653]	P24386 1xPhospho [S652(99.3)]	0	1488.57	645753		High	High	0.001124	0.01664	1.72	68.51
FALSE	High	[K].ESVAATPPPSPSLPAKPKPPSR.[R]	2xPhospho [S2(100); S/T]	0.000171734	3.73465e-05	1	1	1	P98164	P98164 [4607-4628]	P98164 2xPhospho [S4608(100); S/T]	0	2371.15	496933		High	High	3.535e-05	8.756e-05	3.31	68.63
FALSE	High	[K].ESVASMGADSGDDFASDGSSSR.[E]	1xPhospho [S2(100)]	0.000217387	3.73465e-05	1	1	1	Q92805	Q92805 [32-53]	Q92805 1xPhospho [S33(100)]	0	2214.81	696955		High	High	3.535e-05	0.0001099	3.54	70.31
FALSE	High	[K].ESVNSPVFGK.[A]	1xPhospho [S5(100)]	0.118026	0.00412366	1	1	1	Q9UPS8	Q9UPS8 [627-636]	Q9UPS8 1xPhospho [S631(100)]	0	1143.51	1.72881e+06		High	High	0.002408	0.05452	1.78	61.92
FALSE	High	[K].ESVPEFPLSPPK.[K]	1xPhospho [S9(100)]	0.00363224	0.000343865	1	1	1	P16949	P16949 [30-41]	P16949 1xPhospho [S38(100)]	0	1406.66	527674		High	High	0.0002105	0.001661	1.99	107.84
FALSE	High	[K].ESVPEFPLSPPKK.[K]	1xPhospho [S9(100)]	1.74823e-05	3.73465e-05	1	1	2	P16949	P16949 [30-42]	P16949 1xPhospho [S38(100)]	1	1534.76	4.80346e+06		High	High	3.535e-05	9.643e-06	3.27	94.27
FALSE	High	[K].ESVSPEDSEK.[K]	1xPhospho [S4(100)]	0.00607866	0.000585746	1	1	3	P35251	P35251 [365-374]	P35251 1xPhospho [S368(100)]	0	1186.45	275173		High	High	0.0003477	0.002733	1.9	25.1
FALSE	High	[K].ESVVFHAYGGSMEDEK.[E]	2xPhospho [S11(99.5); S/Y]	0.262159	0.00874582	1	1	1	O14730	O14730 [262-277]	O14730 2xPhospho [S272(99.5); S/Y]	0	1944.71	151605		High	High	0.005084	0.134	1.03	21.55
FALSE	High	[K].ETAESFGSPPK.[E]	1xPhospho [S8(100)]	0.00579417	0.000585746	1	1	1	Q5VYS8	Q5VYS8 [699-709]	Q5VYS8 1xPhospho [S706(100)]	0	1229.51		No Quan Values	High	High	0.0003477	0.002613	2.46
FALSE	High	[K].ETAPEEPGSPAK.[S]	1xPhospho [S9(100)]	0.000484856	3.73465e-05	1	1	1	P35612	P35612 [584-595]	P35612 1xPhospho [S592(100)]	0	1292.54	6059208		High	High	3.535e-05	0.0002379	2.39	31.77
FALSE	High	[K].ETCVSGEDPTQGADLSPDEK.[V]	1xCarbamidomethyl [C3]; 1xPhospho [S16(100)]	1.13762e-05	3.73465e-05	1	1	1	Q02952	Q02952 [468-487]	Q02952 1xPhospho [S483(100)]	0	2214.87	757427		High	High	3.535e-05	6.365e-06	4.05	63.18
FALSE	High	[K].ETDPVKSPPLPEHQK.[I]	1xPhospho [S7(100)]	8.41367e-07	3.73465e-05	1	1	5	Q96JM3	Q96JM3 [102-116]	Q96JM3 1xPhospho [S108(100)]	1	1781.85	4.69079e+06		High	High	3.535e-05	5.138e-07	2.74	56.22
FALSE	High	[K].ETEAAYESDIPEELCGHHLPQQSLK.[S]	1xCarbamidomethyl [C15]; 1xDeamidated [Q21]; 1xPhospho [S8(100)]	0.000170018	3.73465e-05	1	1	1	Q8IYB7	Q8IYB7 [132-156]	Q8IYB7 1xPhospho [S139(100)]	0	2962.28		No Quan Values	High	High	3.535e-05	8.657e-05	3.53
FALSE	High	[K].ETEAAYESDIPEELCGHHLPQQSLK.[S]	1xCarbamidomethyl [C15]; 1xPhospho [T2(100)]	1.37415e-06	3.73465e-05	1	1	1	Q8IYB7	Q8IYB7 [132-156]	Q8IYB7 1xPhospho [T133(100)]	0	2961.3	1.76588e+06		High	High	3.535e-05	8.267e-07	3.04	96.6
FALSE	High	[K].ETEGADSPRPEDSGIVPR.[F]	1xPhospho [S7(100)]	5.86608e-06	3.73465e-05	1	1	1	Q5T481	Q5T481 [1204-1221]	Q5T481 1xPhospho [S1210(100)]	0	1991.87	7.51437e+06		High	High	3.535e-05	3.362e-06	3.56	61.02
FALSE	High	[K].ETESAPGSPR.[A]	1xPhospho [S8(100)]	0.00824103	0.00067317	1	1	1	Q6PKG0	Q6PKG0 [514-523]	Q6PKG0 1xPhospho [S521(100)]	0	1110.45	205056		High	High	0.0003957	0.00368	2.09	20.97
FALSE	High	[K].ETESAPGSPR.[A]	2xPhospho [S8(100); T/S]	0.276428	0.00932017	1	1	1	Q6PKG0	Q6PKG0 [514-523]	Q6PKG0 2xPhospho [S521(100); T/S]	0	1190.41	232364		High	High	0.005425	0.1422	1.53	21.53
FALSE	High	[K].ETESEAEDNLDDLEK.[H]	1xPhospho [T2(100)]	5.0501e-05	3.73465e-05	1	1	2	Q8IYB3	Q8IYB3 [871-885]	Q8IYB3 1xPhospho [T872(100)]	0	1816.7	850281		High	High	3.535e-05	2.685e-05	3.52	83.02
FALSE	High	[K].ETGTDGILAGSQEHDPGQGSSSPEQAGSPTEGEGVSTWESFK.[R]	1xPhospho [T/S]	1.26919e-07	3.73465e-05	1	1	1	Q02952	Q02952 [722-763]		0	4313.83	1.18934e+06		High	High	3.535e-05	8.304e-08	4.38	104.26
FALSE	High	[K].ETIELSPTGRPK.[R]	1xPhospho [T8(99.5)]	0.00445621	0.000390281	1	1	3	Q9NRZ9	Q9NRZ9 [498-509]	Q9NRZ9 1xPhospho [T505(99.5)]	0	1407.69	2.75369e+06		High	High	0.0002364	0.002028	1.97	59.68
FALSE	High	[K].ETIFKESLDLQEKPSIK.[K]	1xDeamidated [Q11]; 2xPhospho [S15(100); T/S]	0.0497533	0.0023862	1	1	1	Q8WWL7	Q8WWL7 [889-905]	Q8WWL7 2xPhospho [S903(100); T/S]	1	2166	513332		High	High	0.00139	0.02192	2.17	90.06
FALSE	High	[K].ETIQGTGSWGPEPPGPGIPPAYSSPR.[R]	1xDeamidated [Q4]; 1xPhospho [S/T/Y]	0.00052474	3.73465e-05	1	1	1	Q9H4L4	Q9H4L4 [3-28]		0	2716.23	3566143		High	High	3.535e-05	0.0002565	3.28	106.65
FALSE	High	[K].ETIQGTGSWGPEPPGPGIPPAYSSPR.[R]	1xPhospho [S/T/Y]	1.09605e-07	3.73465e-05	1	1	3	Q9H4L4	Q9H4L4 [3-28]		0	2715.25	2529746		High	High	3.535e-05	7.195e-08	4.59	106.48
FALSE	High	[K].ETIQGTGSWGPEPPGPGIPPAYSSPRR.[E]	1xPhospho [S24(99.1)]	6.08718e-07	3.73465e-05	1	1	2	Q9H4L4	Q9H4L4 [3-29]	Q9H4L4 1xPhospho [S26(99.1)]	1	2871.35	2.10779e+06		High	High	3.535e-05	3.76e-07	5.06	99.38
FALSE	High	[K].ETIQGTGSWGPEPPGPGIPPAYSSPRR.[E]	1xDeamidated [Q4]; 1xPhospho [S/T/Y]	0.0115793	0.000951828	1	1	2	Q9H4L4	Q9H4L4 [3-29]		1	2872.33	1.7185e+06		High	High	0.0005516	0.005113	3.03	99.77
FALSE	High	[K].ETLEAHGASISGTPEATTSGKPEPVSSVK.[T]	1xPhospho [T2(100)]	1.58551e-07	3.73465e-05	1	1	1	Q7Z2K8	Q7Z2K8 [108-136]	Q7Z2K8 1xPhospho [T109(100)]	0	2947.39	840666		High	High	3.535e-05	1.028e-07	4.74	68.26
FALSE	High	[K].ETLETISNEEQTPLLK.[K]	1xPhospho [S7(99.5)]	0.00137914	0.000200179	1	1	1	Q8NHP6	Q8NHP6 [277-292]	Q8NHP6 1xPhospho [S283(99.5)]	0	1924.92	219414		High	High	0.0001295	0.0006518	2.61	99.57
FALSE	High	[K].ETLPSNNTVAQVQSNPGPVAISDVAPSASNNSPPLTNITPTQK.[L]	1xPhospho [S32(100)]	6.81341e-08	3.73465e-05	1	1	1	Q86T24	Q86T24 [206-248]	Q86T24 1xPhospho [S237(100)]	0	4436.16	699790		High	High	3.535e-05	4.539e-08	3.86	113.68
FALSE	High	[K].ETLPSSPSQGPQASITHPR.[M]	1xDeamidated [Q9]; 1xPhospho [S/T]	8.10749e-06	3.73465e-05	1	1	1	Q9UI36	Q9UI36 [385-403]		0	2070.95	247078		High	High	3.535e-05	4.583e-06	3.44	68.05
FALSE	High	[K].ETLPSSPSQGPQASITHPR.[M]	1xPhospho [S/T]	4.85516e-08	3.73465e-05	1	1	3	Q9UI36	Q9UI36 [385-403]		0	2069.97	976863		High	High	3.535e-05	3.277e-08	3.84	68.01
FALSE	High	[K].ETLSPPGNGCAIYR.[S]	1xCarbamidomethyl [C10]; 1xDeamidated [N8]; 1xPhospho [T/S/Y]	0.000344241	3.73465e-05	1	1	1	Q6W2J9	Q6W2J9 [485-498]		0	1615.68	227987		High	High	3.535e-05	0.0001712	2.08	84.34
FALSE	High	[K].ETNNSNAQNPSEEEGEGQDEDILPLTLEEK.[E]	1xDeamidated [Q18]; 1xPhospho [S11(99.4)]	3.59741e-07	3.73465e-05	1	1	1	O43422	O43422 [131-160]	O43422 1xPhospho [S141(99.4)]	0	3410.43	889724		High	High	3.535e-05	2.263e-07	3.77	113.9
FALSE	High	[K].ETNTETPAPSPTVVRPK.[D]	1xPhospho [S10(100)]	6.36039e-06	3.73465e-05	1	1	1	Q8IX03	Q8IX03 [890-906]	Q8IX03 1xPhospho [S899(100)]	0	1903.92	769563		High	High	3.535e-05	3.623e-06	3.62	57.88
FALSE	High	[K].ETPGTLSSDTNDSGVELGEESRSSPLK.[L]	1xPhospho [T5(100)]	0.00249766	0.000294749	1	1	1	O75410	O75410 [293-319]	O75410 1xPhospho [T297(100)]	1	2872.27	2044369		High	High	0.0001823	0.001157	1.62	82.17
FALSE	High	[K].ETPPNGNLSPAPR.[L]	1xDeamidated [N5]; 1xPhospho [S9(100)]	0.00109556	0.000148698	1	1	2	P48634	P48634 [996-1008]	P48634 1xPhospho [S1004(100)]	0	1430.63	1254121		High	High	9.989e-05	0.0005219	2.1	51.53
FALSE	High	[K].ETPPPLVPPAAR.[E]	1xPhospho [T2(100)]	0.0043514	0.000390281	1	1	1	Q9BQA1	Q9BQA1 [4-15]	Q9BQA1 1xPhospho [T5(100)]	0	1324.67	802389		High	High	0.0002364	0.001984	2.62	86.26
FALSE	High	[K].ETQPWSSPK.[G]	1xPhospho [S7(99.4)]	0.0512126	0.00242089	1	1	1	P21359	P21359 [2490-2498]	P21359 1xPhospho [S2496(99.4)]	0	1139.48	668032		High	High	0.001408	0.02261	1.72	48.48
FALSE	High	[K].ETQTHENMSQLSEEEQNK.[D]	1xOxidation [M8]; 1xPhospho [S12(100)]	7.21742e-06	3.73465e-05	1	1	1	Q9BWU0	Q9BWU0 [701-718]	Q9BWU0 1xPhospho [S712(100)]	0	2257.89	264866		High	High	3.535e-05	4.101e-06	2.83	31.49
FALSE	High	[K].ETQTPLATHQSEEDEEDEEMVESK.[V]	1xPhospho [S11(99.5)]	1.1e-06	3.73465e-05	1	1	1	O14576	O14576 [169-192]	O14576 1xPhospho [S179(99.5)]	0	2871.14	771366		High	High	3.535e-05	6.664e-07	3.95	71.2
FALSE	High	[K].ETRISFVEEDVHPK.[W]	1xPhospho [T/S]	0.000119583	3.73465e-05	1	1	1	Q8WYP5	Q8WYP5 [1228-1241]		1	1765.82	644556		High	High	3.535e-05	6.159e-05	3.23	78.06
FALSE	High	[K].ETSEGKTSPSPIR.[I]	1xPhospho [T/S]	0.000934298	0.000148698	1	1	1	Q8WYB5	Q8WYB5 [1294-1306]		1	1468.67	208655		High	High	9.989e-05	0.0004486	2.43	30.46
FALSE	High	[K].ETSEGKTSPSPIRIEEEVK.[E]	2xPhospho [S8(98.9); S10(100)]	0.000311581	3.73465e-05	1	1	1	Q8WYB5	Q8WYB5 [1294-1312]	Q8WYB5 2xPhospho [S1301(98.9); S1303(100)]	2	2276.01	488739		High	High	3.535e-05	0.0001556	3.01	76.47
FALSE	High	[K].ETSNIALGSSFSKESGK.[K]	1xDeamidated [N4]; 2xPhospho [S3(96.6); S/T]	0.206953	0.00676382	1	1	1	P61129	P61129 [179-195]	P61129 2xPhospho [S181(96.6); S/T]	1	1902.78	144627		High	High	0.003973	0.1021	1.3	50.01
FALSE	High	[K].ETSSPGTDDVFTPAPSDSPSSQR.[I]	1xPhospho [S18(98.6)]	6.00418e-08	3.73465e-05	1	1	2	P19634	P19634 [768-790]	P19634 1xPhospho [S785(98.6)]	0	2445.01	7.26937e+06		High	High	3.535e-05	4.018e-08	4.61	76.8
FALSE	High	[K].ETSSPGTDDVFTPAPSDSPSSQR.[I]	1xDeamidated [Q22]; 1xPhospho [S/T]	0.00628639	0.000626402	1	1	2	P19634	P19634 [768-790]		0	2445.99		No Quan Values	High	High	0.0003694	0.002824	2.32
FALSE	High	[K].ETSSPGTDDVFTPAPSDSPSSQR.[I]	2xPhospho [S18(98.4); T/S]	0.0243126	0.00128692	1	1	1	P19634	P19634 [768-790]	P19634 2xPhospho [S785(98.4); T/S]	0	2524.98	206510		High	High	0.0007598	0.01065	1.7	79.73
FALSE	High	[K].ETTSGTSTEPVKNSSPAPPQPAPGK.[V]	1xDeamidated [N13]; 1xPhospho [S/T]	5.3525e-09	3.73465e-05	1	1	1	Q9NYV4	Q9NYV4 [1069-1093]		1	2546.17	572295		High	High	3.535e-05	3.898e-09	4.43	49.53
FALSE	High	[K].ETTSHNSLTTPCYTPYYVAPEVLGPEK.[Y]	1xCarbamidomethyl [C12]; 1xPhospho [T10(99.3)]	0.00200862	0.000252849	1	1	1	P49137	P49137 [213-239]	P49137 1xPhospho [T222(99.3)]	0	3134.41		No Quan Values	High	High	0.0001599	0.0009384	2.27
FALSE	High	[K].ETVNSPAIYK.[F]	1xPhospho [S5(100)]	0.0043514	0.000390281	1	1	1	Q9Y3A2	Q9Y3A2 [237-246]	Q9Y3A2 1xPhospho [S241(100)]	0	1201.55	1.13487e+06		High	High	0.0002364	0.001976	1.97	55.47
FALSE	High	[K].ETVQTTQSPTPVEK.[E]	1xPhospho [S/T]	0.000188916	3.73465e-05	1	1	1	Q9UPN6	Q9UPN6 [610-623]		0	1624.75	5.98821e+06		High	High	3.535e-05	9.588e-05	3.25	41.92
FALSE	High	[K].EVAATEEDVTRLPSPTSPFSSLSQDQAATSK.[A]	1xPhospho [T5(99.5)]	3.11112e-08	3.73465e-05	1	1	1	Q8WWI1	Q8WWI1 [975-1005]	Q8WWI1 1xPhospho [T979(99.5)]	1	3329.54	727543		High	High	3.535e-05	2.134e-08	4.46	109.68
FALSE	High	[K].EVAENQQNQSSDPEEEK.[G]	1xPhospho [S11(100)]	8.92497e-06	3.73465e-05	1	1	1	O43491	O43491 [29-45]	O43491 1xPhospho [S39(100)]	0	2040.8	1.48708e+06		High	High	3.535e-05	5.043e-06	2.72	25.86
FALSE	High	[K].EVDFDSDPMEECLR.[I]	1xCarbamidomethyl [C12]; 1xPhospho [S6(100)]	0.000123248	3.73465e-05	1	1	2	Q8N1G1	Q8N1G1 [605-618]	Q8N1G1 1xPhospho [S610(100)]	0	1821.67	439856		High	High	3.535e-05	6.332e-05	2.76	100.5
FALSE	High	[K].EVDFHSSSQMPSPEPMK.[K]	1xPhospho [S12(100)]	0.00796508	0.00067317	1	1	2	Q8TCU4	Q8TCU4 [2693-2709]	Q8TCU4 1xPhospho [S2704(100)]	0	2012.81	573329		High	High	0.0003694	0.00355	1.93	77.96
FALSE	High	[K].EVDGLLTSEPMGSPVSSK.[T]	1xOxidation [M11]; 1xPhospho [S13(100)]	0.000374631	3.73465e-05	1	1	3	Q8WWM7	Q8WWM7 [582-599]	Q8WWM7 1xPhospho [S594(100)]	0	1928.86	3.18434e+06		High	High	3.535e-05	0.0001857	3.16	85
FALSE	High	[K].EVDGLLTSEPMGSPVSSK.[T]	1xPhospho [S13(100)]	1.88974e-06	3.73465e-05	1	1	2	Q8WWM7	Q8WWM7 [582-599]	Q8WWM7 1xPhospho [S594(100)]	0	1912.86	1.9492e+07		High	High	3.535e-05	1.124e-06	4.2	98.24
FALSE	High	[K].EVDKTPPPQPPLISSMDSISQK.[S]	1xPhospho [T5(100)]	2.18824e-06	3.73465e-05	1	1	2	Q92625	Q92625 [314-335]	Q92625 1xPhospho [T318(100)]	1	2474.19	4779931		High	High	3.535e-05	1.298e-06	3.46	104.55
FALSE	High	[K].EVDPSTGELQSLQMPESEGPSSLDPSQEGPTGLK.[E]	1xPhospho [S22(99.2)]	1.08502e-07	3.73465e-05	1	1	3	Q13501	Q13501 [345-378]	Q13501 1xPhospho [S366(99.2)]	0	3606.6	6.02913e+06		High	High	3.535e-05	7.126e-08	5.65	112.12
FALSE	High	[K].EVEDKESEGEEEDEDEDLSK.[Y]	1xPhospho [S7(100)]	3.70542e-10	3.73465e-05	1	1	32	O95218	O95218 [147-166]	O95218 1xPhospho [S153(100)]	1	2419.9	3.07157e+08		High	High	3.535e-05	2.957e-10	4.88	42.83
FALSE	High	[K].EVELVSE.[-]	1xPhospho [S6(100)]	0.129058	0.00445869	1	1	1	O60832	O60832 [508-514]	O60832 1xPhospho [S513(100)]	0	884.365	2786846		High	High	0.002592	0.05998	1.61	66.64
FALSE	High	[K].EVFGDTLNESRDPDRPPER.[Y]	1xPhospho [T/S]	0.000499453	3.73465e-05	1	1	1	Q96CX2	Q96CX2 [247-265]		1	2309.02	1.89415e+06		High	High	3.535e-05	0.0002451	3.41	68.42
FALSE	High	[K].EVGMCTQTEPQDFALLWK.[I]	1xCarbamidomethyl [C5]; 1xDeamidated [Q11]; 2xPhospho [T6(100); T8(100)]	0.282285	0.00947958	1	1	1	Q86UW6	Q86UW6 [1010-1027]	Q86UW6 2xPhospho [T1015(100); T1017(100)]	0	2313.92	177659		High	High	0.005515	0.1462	1.67	84.86
FALSE	High	[K].EVHDELEDLPSPPPPLSPPPTTSPHK.[Q]	3xPhospho [S11(100); S17(100); T/S]	1.58815e-05	3.73465e-05	1	1	5	Q9NQX3	Q9NQX3 [178-203]	Q9NQX3 3xPhospho [S188(100); S194(100); T/S]	0	3053.3	6.30141e+06		High	High	3.535e-05	8.776e-06	5.06	104.21
FALSE	High	[K].EVHDELEDLPSPPPPLSPPPTTSPHK.[Q]	2xPhospho [S17(100); T/S]	1.26734e-06	3.73465e-05	1	1	7	Q9NQX3	Q9NQX3 [178-203]	Q9NQX3 2xPhospho [S194(100); T/S]	0	2973.33	7.6673e+06		High	High	3.535e-05	7.653e-07	5.37	103.55
FALSE	High	[K].EVHDELEDLPSPPPPLSPPPTTSPHK.[Q]	1xPhospho [S17(100)]	3.45973e-08	3.73465e-05	1	1	5	Q9NQX3	Q9NQX3 [178-203]	Q9NQX3 1xPhospho [S194(100)]	0	2893.37	6.82342e+06		High	High	3.535e-05	2.365e-08	6.19	100.32
FALSE	High	[K].EVLASPDRLWGSR.[L]	1xPhospho [S5(100)]	0.0036669	0.000343865	1	1	1	Q9C0C2	Q9C0C2 [174-186]	Q9C0C2 1xPhospho [S178(100)]	1	1565.75	2.08652e+06		High	High	0.0002105	0.001676	1.42	98.35
FALSE	High	[K].EVLDEDTDEEK.[E]	1xPhospho [T7(100)]	0.000529944	3.73465e-05	1	1	1	Q9Y3P9	Q9Y3P9 [990-1000]	Q9Y3P9 1xPhospho [T996(100)]	0	1401.53	3037046		High	High	3.535e-05	0.0002591	2.43	39.99
FALSE	High	[K].EVMSPTGSAR.[G]	1xPhospho [S4(100)]	0.0286322	0.001509	1	1	1	O43347	O43347 [188-197]	O43347 1xPhospho [S191(100)]	0	1114.46	3521167		High	High	0.0008821	0.01253	1	36.91
FALSE	High	[K].EVQSPEGMISLR.[D]	1xPhospho [S4(100)]	0.00289267	0.000294749	1	1	1	Q9H6R4	Q9H6R4 [808-819]	Q9H6R4 1xPhospho [S811(100)]	0	1425.64	794859		High	High	0.0001823	0.001331	2.63	95.17
FALSE	High	[K].EVQTTPSTASNKVSPEK.[H]	1xPhospho [S10(99.6)]	0.000134929	3.73465e-05	1	1	1	Q7L5N7	Q7L5N7 [517-533]	Q7L5N7 1xPhospho [S526(99.6)]	1	1882.88	477610		High	High	3.535e-05	6.929e-05	3.22	36.71
FALSE	High	[K].EVQTTPSTASNKVSPEKHEESTSDK.[K]	1xPhospho [S10(99.2)]	0.00511688	0.000440119	1	1	1	Q7L5N7	Q7L5N7 [517-541]	Q7L5N7 1xPhospho [S526(99.2)]	2	2796.26	219689		High	High	0.000265	0.002315	2.43	32.86
FALSE	High	[K].EVSDDEAEEKEDK.[E]	1xPhospho [S3(100)]	3.38043e-06	3.73465e-05	1	1	2	P07900	P07900 [229-241]	P07900 1xPhospho [S231(100)]	1	1602.61	486811		High	High	3.535e-05	1.967e-06	2.48	21.55
FALSE	High	[K].EVSDDEAEEKEDKEEEK.[E]	1xPhospho [S3(100)]	5.88394e-08	3.73465e-05	1	1	6	P07900	P07900 [229-245]	P07900 1xPhospho [S231(100)]	2	2117.83	7.3738e+06		High	High	3.535e-05	3.943e-08	3.56	24.65
FALSE	High	[K].EVSNFTMGSPLRGPGLEALCK.[Q]	1xCarbamidomethyl [C20]; 1xPhospho [S9(100)]	4.10588e-05	3.73465e-05	1	1	1	Q9BYV9	Q9BYV9 [401-421]	Q9BYV9 1xPhospho [S409(100)]	1	2343.09	370564		High	High	3.535e-05	2.192e-05	2.96	113.31
FALSE	High	[K].EVSPDPSTTGAASPASSSAGGSAAR.[G]	1xPhospho [S13(100)]	0.000128957	3.73465e-05	1	1	1	P23769	P23769 [180-204]	P23769 1xPhospho [S192(100)]	0	2297.99	472701		High	High	3.535e-05	6.629e-05	4.11	48.48
FALSE	High	[K].EVSPEVVR.[S]	1xPhospho [S3(100)]	0.0212612	0.00128692	1	1	3	Q5T200	Q5T200 [196-203]	Q5T200 1xPhospho [S198(100)]	0	994.461	13852824		High	High	0.0007598	0.009318	1.29	48.19
FALSE	High	[K].EVSSLEGSPPPCLGQEEAVCTK.[I]	2xCarbamidomethyl [C12; C20]; 1xPhospho [S3(99.7)]	7.77091e-08	3.73465e-05	1	1	2	Q02952	Q02952 [1388-1409]	Q02952 1xPhospho [S1390(99.7)]	0	2454.06	2.18838e+06		High	High	3.535e-05	5.169e-08	5.81	88.9
FALSE	High	[K].EVSSLEGSPPPCLGQEEAVCTK.[I]	2xCarbamidomethyl [C12; C20]; 1xDeamidated [Q15]; 1xPhospho [S3(99.4)]	0.00149576	0.000200179	1	1	1	Q02952	Q02952 [1388-1409]	Q02952 1xPhospho [S1390(99.4)]	0	2455.04	406024		High	High	0.0001295	0.0007069	2.68	91.62
FALSE	High	[K].EVTPEGLQMVK.[K]	1xPhospho [T3(100)]	0.00140576	0.000200179	1	1	1	P22234	P22234 [236-246]	P22234 1xPhospho [T238(100)]	0	1310.61	1.12197e+06		High	High	0.0001295	0.0006646	2.43	85.71
FALSE	High	[K].EVTPESGPPK.[V]	1xPhospho [T3(100)]	0.00188847	0.000252849	1	1	1	P46087	P46087 [193-202]	P46087 1xPhospho [T195(100)]	0	1120.49	5064330		High	High	0.0001599	0.0008839	2.23	32.87
FALSE	High	[K].EVTSPPPEEDRFQELK.[V]	1xPhospho [T/S]	0.00607866	0.000585746	1	1	2	Q9UPZ3	Q9UPZ3 [599-614]		1	1980.9		No Quan Values	High	High	0.0003477	0.002737	1.62
FALSE	High	[K].EVVKPVPITSPAVSK.[V]	1xPhospho [S10(100)]	1.6288e-05	3.73465e-05	1	1	1	Q96HC4	Q96HC4 [102-116]	Q96HC4 1xPhospho [S111(100)]	0	1630.88	1.87266e+06		High	High	3.535e-05	8.99e-06	3.33	75.6
FALSE	High	[K].EVYELLDSPGK.[V]	1xPhospho [S8(100)]	0.000152231	3.73465e-05	1	1	1	P22234	P22234 [20-30]	P22234 1xPhospho [S27(100)]	0	1329.6	8402875		High	High	3.535e-05	7.796e-05	3.6	89.19
FALSE	High	[K].EVYQQQQYGSGGR.[G]	1xPhospho [S10(100)]	0.00579417	0.000585746	1	1	1	Q99729	Q99729 [233-245]	Q99729 1xPhospho [S242(100)]	0	1579.65	545219		High	High	0.0003477	0.002618	2.73	37.14
FALSE	High	[K].EWNGVVSESDSPVK.[R]	1xPhospho [S11(100)]	0.000193714	3.73465e-05	1	1	1	P18858	P18858 [41-54]	P18858 1xPhospho [S51(100)]	0	1612.69	831347		High	High	3.535e-05	9.839e-05	3.13	75.4
FALSE	High	[K].EWNGVVSESDSPVK.[R]	1xDeamidated [N3]; 1xPhospho [S11(99.6)]	0.00181808	0.000200179	1	1	1	P18858	P18858 [41-54]	P18858 1xPhospho [S51(99.6)]	0	1613.67	513931		High	High	0.0001295	0.000853	2.6	74.92
FALSE	High	[K].EYAENIGDGRSPEFR.[E]	1xPhospho [S11(100)]	3.96329e-05	3.73465e-05	1	1	1	Q8WYA6	Q8WYA6 [535-549]	Q8WYA6 1xPhospho [S545(100)]	1	1819.76	4.6247e+06		High	High	3.535e-05	2.121e-05	3.58	67.28
FALSE	High	[K].EYAENIGDGRSPEFRENEQK.[R]	1xPhospho [S11(100)]	0.0711023	0.00284268	1	1	1	Q8WYA6	Q8WYA6 [535-554]	Q8WYA6 1xPhospho [S545(100)]	2	2448.05	345753		High	High	0.001637	0.03175	1.7	58.17
FALSE	High	[K].EYFDDSTEER.[F]	1xPhospho [S/T/Y]	0.0768026	0.00297445	1	1	1	Q8NEF9	Q8NEF9 [259-268]		0	1370.48	1.42515e+06		High	High	0.001709	0.03437	1.2	54.52
FALSE	High	[K].EYIEHCNTPTTDSDSSIAVK.[A]	1xCarbamidomethyl [C6]; 1xPhospho [T8(100)]	1.47497e-06	3.73465e-05	1	1	2	Q9NVR5	Q9NVR5 [696-715]	Q9NVR5 1xPhospho [T703(100)]	0	2346.98	434539		High	High	3.535e-05	8.867e-07	3.47	63.91
FALSE	High	[K].EYIPGQPPLSQSSDSSPTR.[N]	2xPhospho [S16(99.4); S/T/Y]	9.82634e-05	3.73465e-05	1	1	5	P07814	P07814 [871-889]	P07814 2xPhospho [S886(99.4); S/T/Y]	0	2205.91	9387055		High	High	3.535e-05	5.106e-05	4.34	87.62
FALSE	High	[K].EYIPGQPPLSQSSDSSPTR.[N]	1xPhospho [S15(99.7)]	4.04699e-08	3.73465e-05	1	1	8	P07814	P07814 [871-889]	P07814 1xPhospho [S885(99.7)]	0	2125.94	8.24452e+07		High	High	3.535e-05	2.753e-08	2.86	82.57
FALSE	High	[K].EYIPGQPPLSQSSDSSPTR.[N]	1xDeamidated [Q]; 1xPhospho [S16(99.1)]	5.44622e-07	3.73465e-05	1	1	8	P07814	P07814 [871-889]	P07814 1xPhospho [S886(99.1)]	0	2126.93	2.46061e+06		High	High	3.535e-05	3.389e-07	4.53	84.93
FALSE	High	[K].EYIPGQPPLSQSSDSSPTRNSEPAGLETPEAK.[V]	2xDeamidated [Q6; N20]; 1xPhospho [S/T/Y]	0.00737037	0.000626402	1	1	1	P07814	P07814 [871-902]		1	3451.54		No Quan Values	High	High	0.0003694	0.003293	3.67
FALSE	High	[K].EYLSQSCPSVSNVEYPDMPR.[S]	1xCarbamidomethyl [C7]; 1xPhospho [S/Y]	0.000314705	3.73465e-05	1	1	1	Q5THJ4	Q5THJ4 [1704-1723]		0	2438	828400		High	High	3.535e-05	0.0001571	2.55	100.23
FALSE	High	[K].EYVSNDAAQSDDEEK.[L]	1xPhospho [S10(100)]	8.06661e-06	3.73465e-05	1	1	3	Q5JSH3	Q5JSH3 [394-408]	Q5JSH3 1xPhospho [S403(100)]	0	1779.66	8.34265e+06		High	High	3.535e-05	4.568e-06	3.21	34.55
FALSE	High	[K].EYVSNDAAQSDDEEK.[L]	1xDeamidated [N5]; 1xPhospho [S10(100)]	0.00777397	0.000626402	1	1	1	Q5JSH3	Q5JSH3 [394-408]	Q5JSH3 1xPhospho [S403(100)]	0	1780.64	132420		High	High	0.0003694	0.003471	1.58	35.39
FALSE	High	[K].FAAHISPAQGSPKPPPAASPGVR.[A]	1xPhospho [S19(100)]	5.38289e-06	3.73465e-05	1	1	1	P19484	P19484 [104-126]	P19484 1xPhospho [S122(100)]	0	2320.16	316047		High	High	3.535e-05	3.084e-06	3.25	68.56
FALSE	High	[K].FANLTPSR.[T]	1xPhospho [T5(100)]	0.000736339	3.73465e-05	1	1	1	O15027	O15027 [2050-2057]	O15027 1xPhospho [T2054(100)]	0	985.45	669029		High	High	3.535e-05	0.0003561	2.81	59.57
FALSE	High	[K].FASDDEHDEHDENGATGPVK.[R]	1xDeamidated [N13]; 1xPhospho [S3(100)]	5.01908e-10	3.73465e-05	1	1	23	P05455	P05455 [364-383]	P05455 1xPhospho [S366(100)]	0	2250.85	7.68154e+08		High	High	3.535e-05	3.969e-10	6.13	41.46
FALSE	High	[K].FASDDEHDEHDENGATGPVK.[R]	1xPhospho [S3(100)]	1.4517e-09	3.73465e-05	1	1	8	P05455	P05455 [364-383]	P05455 1xPhospho [S366(100)]	0	2249.86	4.22966e+08		High	High	3.535e-05	1.106e-09	3.87	40.58
FALSE	High	[K].FASDDEHDEHDENGATGPVKR.[A]	1xDeamidated [N13]; 1xPhospho [S3(100)]	4.57228e-12	3.73465e-05	1	1	4	P05455	P05455 [364-384]	P05455 1xPhospho [S366(100)]	1	2406.95	9.60598e+06		High	High	3.535e-05	4.255e-12	5.4	36.86
FALSE	High	[K].FASDDEHDEHDENGATGPVKR.[A]	1xPhospho [S3(100)]	2.15376e-09	3.73465e-05	1	1	1	P05455	P05455 [364-384]	P05455 1xPhospho [S366(100)]	1	2405.96	4007743		High	High	3.535e-05	1.62e-09	5.82	35.98
FALSE	High	[K].FDDSDTEQIAEEGDDNLANSASPSK.[R]	1xPhospho [S/T]	9.85608e-08	3.73465e-05	1	1	2	Q9Y2I7	Q9Y2I7 [472-496]		0	2735.08	1.12927e+06		High	High	3.535e-05	6.494e-08	6.04	89.27
FALSE	High	[K].FDDSDTEQIAEEGDDNLANSASPSKR.[T]	1xPhospho [S/T]	0.00954439	0.000763479	1	1	1	Q9Y2I7	Q9Y2I7 [472-497]		1	2891.19	649799		High	High	0.0004201	0.004241	2.78	85.11
FALSE	High	[K].FDGSENRPFSPSPLNNISSTVTVK.[N]	1xDeamidated [N]; 1xPhospho [S12(100)]	1.27789e-05	3.73465e-05	1	1	2	Q5UIP0	Q5UIP0 [1227-1250]	Q5UIP0 1xPhospho [S1238(100)]	0	2674.24	583206		High	High	3.535e-05	7.101e-06	2.54	104.42
FALSE	High	[K].FDGSENRPFSPSPLNNISSTVTVK.[N]	1xPhospho [S10(100)]	1.64023e-06	3.73465e-05	1	1	2	Q5UIP0	Q5UIP0 [1227-1250]	Q5UIP0 1xPhospho [S1236(100)]	0	2673.26	7987913		High	High	3.535e-05	9.798e-07	4.38	110.03
FALSE	High	[K].FDHESSPGTDEDK.[S]	2xPhospho [S6(99.3); T9(100)]	0.0227912	0.00128692	1	1	1	Q13427	Q13427 [740-752]	Q13427 2xPhospho [S745(99.3); T748(100)]	0	1623.52	132682		High	High	0.0007598	0.009962	2.19	25.73
FALSE	High	[K].FDPLLRDSPGRPVPVATETSSMHGANETPSGRPR.[E]	1xPhospho [S8(100)]	6.67183e-11	3.73465e-05	1	1	1	Q9Y6A5	Q9Y6A5 [563-596]	Q9Y6A5 1xPhospho [S570(100)]	1	3711.77	2603152		High	High	3.535e-05	5.641e-11	5.72	85.22
FALSE	High	[K].FDSDEEEEDTENVEAASSGK.[V]	1xPhospho [S3(100)]	1.96073e-07	3.73465e-05	1	1	1	Q8TF01	Q8TF01 [288-307]	Q8TF01 1xPhospho [S290(100)]	0	2267.83	962341		High	High	3.535e-05	1.262e-07	4.86	66.72
FALSE	High	[K].FDSSLLSSDDETK.[C]	1xPhospho [S8(100)]	3.51089e-05	3.73465e-05	1	1	2	P28715	P28715 [556-568]	P28715 1xPhospho [S563(100)]	0	1523.61	1.05297e+06		High	High	3.535e-05	1.888e-05	3.38	79.68
FALSE	High	[K].FDSSLLSSDDETK.[C]	2xPhospho [S7(100); S8(99.6)]	0.00565711	0.000487846	1	1	1	P28715	P28715 [556-568]	P28715 2xPhospho [S562(100); S563(99.6)]	0	1603.58	951716		High	High	0.0002917	0.002555	3.5	83.56
FALSE	High	[K].FEANGSHTEITPEAK.[T]	1xDeamidated [N4]; 1xPhospho [T11(99.3)]	0.00656438	0.000626402	1	1	1	Q12955	Q12955 [4248-4262]	Q12955 1xPhospho [T4258(99.3)]	0	1711.72	157851		High	High	0.0003694	0.002955	2.11	53.22
FALSE	High	[K].FEDEDSDDVPR.[K]	1xPhospho [S6(100)]	7.8326e-05	3.73465e-05	1	1	2	P49756	P49756 [698-708]	P49756 1xPhospho [S703(100)]	0	1403.5	2253780		High	High	3.535e-05	4.099e-05	3.17	51.68
FALSE	High	[K].FEDEDSDDVPRK.[R]	1xPhospho [S6(100)]	3.93421e-06	3.73465e-05	1	1	3	P49756	P49756 [698-709]	P49756 1xPhospho [S703(100)]	1	1531.59	9.22961e+06		High	High	3.535e-05	2.277e-06	2.92	38.99
FALSE	High	[K].FEDEGAGFEESSETGDYEEK.[A]	1xPhospho [S12(99.5)]	2.65923e-05	3.73465e-05	1	1	2	P46821	P46821 [926-945]	P46821 1xPhospho [S937(99.5)]	0	2334.84	4557481		High	High	3.535e-05	1.447e-05	3.56	75.58
FALSE	High	[K].FEEESKEPVADEEEEDSDDDVEPITEFR.[F]	1xPhospho [S17(100)]	6.53318e-14	3.73465e-05	1	1	6	P54105	P54105 [86-113]	P54105 1xPhospho [S102(100)]	1	3394.35	4.92705e+08		High	High	3.535e-05	7.012e-14	6.26	98.31
FALSE	High	[K].FELLPTPPLSPSRR.[S]	1xPhospho [S/T]	0.256601	0.00845859	1	1	1	P01106	P01106 [53-66]		1	1689.87	127752		High	High	0.004927	0.1307	1.62	112.47
FALSE	High	[K].FESPEVAER.[A]	1xPhospho [S3(100)]	9.63033e-05	3.73465e-05	1	1	4	P52272	P52272 [699-707]	P52272 1xPhospho [S701(100)]	0	1143.47	5.11703e+06		High	High	3.535e-05	5.004e-05	3.04	50.18
FALSE	High	[K].FFHVSSGVDGDTTSSDDFDWPR.[I]	1xPhospho [S15(100)]	0.000186094	3.73465e-05	1	1	2	Q96BY7	Q96BY7 [826-847]	Q96BY7 1xPhospho [S840(100)]	0	2554.02	833888		High	High	3.535e-05	9.466e-05	2.67	112.33
FALSE	High	[K].FFTTPSK.[S]	1xPhospho [T/S]	0.00669201	0.000626402	1	1	2	O76021	O76021 [462-468]		0	907.396	5.92836e+06		High	High	0.0003694	0.003004	1.8	59.32
FALSE	High	[K].FFVAVPGQVISPQSSSSGTDLTGDK.[A]	1xPhospho [S11(100)]	5.31023e-07	3.73465e-05	1	1	1	O60271	O60271 [1228-1252]	O60271 1xPhospho [S1238(100)]	0	2604.22	642176		High	High	3.535e-05	3.299e-07	3.6	119.48
FALSE	High	[K].FGESEEVEMEVESDEEDDK.[Q]	1xPhospho [S13(100)]	2.4038e-08	3.73465e-05	1	1	13	Q15459	Q15459 [317-335]	Q15459 1xPhospho [S329(100)]	0	2311.83	3799215		High	High	3.535e-05	1.663e-08	4.94	85.9
FALSE	High	[K].FGESEEVEMEVESDEEDDK.[Q]	1xOxidation [M9]; 1xPhospho [S13(100)]	1.16629e-08	3.73465e-05	1	1	3	Q15459	Q15459 [317-335]	Q15459 1xPhospho [S329(100)]	0	2327.83	3.55122e+06		High	High	3.535e-05	8.258e-09	5.53	78.85
FALSE	High	[K].FGESEEVEMEVESDEEDDKQEK.[A]	1xDeamidated [Q20]; 1xPhospho [S13(100)]	1.40428e-07	3.73465e-05	1	1	1	Q15459	Q15459 [317-338]	Q15459 1xPhospho [S329(100)]	1	2698.01		No Quan Values	High	High	3.535e-05	9.13e-08	6.56
FALSE	High	[K].FGESEEVEMEVESDEEDDKQEK.[A]	1xPhospho [S13(100)]	3.2346e-14	3.73465e-05	1	1	10	Q15459	Q15459 [317-338]	Q15459 1xPhospho [S329(100)]	1	2697.03	4.57192e+07		High	High	3.535e-05	3.562e-14	7	78.53
FALSE	High	[K].FGESEEVEMEVESDEEDDKQEK.[A]	1xOxidation [M9]; 1xPhospho [S13(100)]	1.66886e-11	3.73465e-05	1	1	9	Q15459	Q15459 [317-338]	Q15459 1xPhospho [S329(100)]	1	2713.02	2.22288e+07		High	High	3.535e-05	1.484e-11	6.49	73.75
FALSE	High	[K].FGIHVYQFPECDSDEDEDFK.[Q]	1xCarbamidomethyl [C11]; 1xPhospho [S13(100)]	6.64328e-08	3.73465e-05	1	1	3	Q99719	Q99719 [213-232]	Q99719 1xPhospho [S225(100)]	0	2556.99	3.54918e+06		High	High	3.535e-05	4.438e-08	4.28	110.68
FALSE	High	[K].FGIHVYQFPECDSDEDEDFKQQDR.[E]	1xCarbamidomethyl [C11]; 1xPhospho [S13(100)]	8.1622e-07	3.73465e-05	1	1	1	Q99719	Q99719 [213-236]	Q99719 1xPhospho [S225(100)]	1	3084.24	405954		High	High	3.535e-05	5.01e-07	3.34	101.14
FALSE	High	[K].FGSADNIAHLK.[DN]	1xPhospho [S3(100)]	2.81119e-05	3.73465e-05	1	2	1	O75069	O75069 [436-446]	O75069 1xPhospho [S438(100)]	0	1252.57	1.86117e+06		High	High	3.535e-05	1.525e-05	3.45	72.27
FALSE	High	[K].FGSLEK.[R]	1xPhospho [S3(100)]	0.00351351	0.000294749	1	1	1	Q15058	Q15058 [270-275]	Q15058 1xPhospho [S272(100)]	0	760.328	536625		High	High	0.0001823	0.001607	1.89	46.57
FALSE	High	[K].FGSNINLEADES.[-]	1xPhospho [S3(100)]	0.00144662	0.000200179	1	1	1	Q9NQP4	Q9NQP4 [123-134]	Q9NQP4 1xPhospho [S125(100)]	0	1375.54	3.32873e+06		High	High	0.0001295	0.0006823	2.84	98.8
FALSE	High	[K].FGSTGSTPPVSPTPSER.[S]	2xPhospho [T4(98.8); S11(100)]	0.000144043	3.73465e-05	1	1	2	Q969V6	Q969V6 [444-460]	Q969V6 2xPhospho [T447(98.8); S454(100)]	0	1863.76	1613082		High	High	3.535e-05	7.383e-05	3.82	65.11
FALSE	High	[K].FHDTSSPLMVTPPSAEAHWAVR.[V]	1xOxidation [M9]; 1xPhospho [S/T]	1.05639e-06	3.73465e-05	1	1	1	Q9UBC2	Q9UBC2 [103-124]		0	2532.14	1.10069e+06		High	High	3.535e-05	6.397e-07	2.51	94.87
FALSE	High	[K].FHDTSSPLMVTPPSAEAHWAVR.[V]	1xPhospho [T4(99.1)]	4.67599e-10	3.73465e-05	1	1	1	Q9UBC2	Q9UBC2 [103-124]	Q9UBC2 1xPhospho [T106(99.1)]	0	2516.14	14625491		High	High	3.535e-05	3.701e-10	4.2	100.01
FALSE	High	[K].FHMVDGNVSGEFTDLVPEK.[H]	1xPhospho [S9(100)]	0.00287899	0.000294749	1	1	1	O95433	O95433 [250-268]	O95433 1xPhospho [S258(100)]	0	2200.96	176497		High	High	0.0001823	0.001325	2.33	114.5
FALSE	High	[K].FICVTPTTCSNTIDLPMSPR.[T]	2xCarbamidomethyl [C3; C9]; 1xDeamidated [N11]; 1xPhospho [S18(100)]	0.000101278	3.73465e-05	1	1	1	P40763	P40763 [710-729]	P40763 1xPhospho [S727(100)]	0	2391.04		No Quan Values	High	High	3.535e-05	5.243e-05	2.98
FALSE	High	[K].FIEFEDSQEQEKK.[D]	1xPhospho [S7(100)]	9.77697e-05	3.73465e-05	1	1	1	O60271	O60271 [103-115]	O60271 1xPhospho [S109(100)]	1	1736.74	593048		High	High	3.535e-05	5.064e-05	2.41	69.26
FALSE	High	[K].FKIDSNISPK.[K]	1xPhospho [S8(100)]	0.00587804	0.000585746	1	1	1	Q9H501	Q9H501 [146-155]	Q9H501 1xPhospho [S153(100)]	1	1228.6	2.0644e+06		High	High	0.0003477	0.002644	2.67	69.1
FALSE	High	[K].FKIPSLGWSPSK.[H]	1xPhospho [S9(100)]	0.0536448	0.00242089	1	1	1	Q8IVF2	Q8IVF2 [585-596]	Q8IVF2 1xPhospho [S593(100)]	1	1426.71	102634		High	High	0.001408	0.02373	1.64	113.47
FALSE	High	[K].FLEESVSMSPEER.[A]	1xPhospho [S9(100)]	0.00143287	0.000200179	1	1	1	P15374	P15374 [122-134]	P15374 1xPhospho [S130(100)]	0	1619.67	219457		High	High	0.0001295	0.0006768	2.72	86.51
FALSE	High	[K].FLESAAADFSDEDEDDDVDGR.[E]	1xPhospho [S10(100)]	9.08995e-08	3.73465e-05	1	1	6	O43815	O43815 [236-256]	O43815 1xPhospho [S245(100)]	0	2397.89	6193115		High	High	3.535e-05	5.993e-08	4.72	92.73
FALSE	High	[K].FLESAAADFSDEDEDDDVDGREK.[S]	1xPhospho [S10(100)]	4.13242e-12	3.73465e-05	1	1	1	O43815	O43815 [236-258]	O43815 1xPhospho [S245(100)]	1	2655.03	5.80141e+06		High	High	3.535e-05	3.846e-12	4.94	85.41
FALSE	High	[K].FLESPSR.[S]	1xPhospho [S4(100)]	0.00643928	0.000626402	1	1	1	Q9ULM3	Q9ULM3 [115-121]	Q9ULM3 1xPhospho [S118(100)]	0	915.397	3.18843e+06		High	High	0.0003694	0.002893	1.82	48.39
FALSE	High	[K].FLMECRNSPVTK.[T]	1xCarbamidomethyl [C5]; 1xPhospho [S8(100)]	2.56682e-05	3.73465e-05	1	1	1	Q13541	Q13541 [58-69]	Q13541 1xPhospho [S65(100)]	1	1561.69	6.88252e+06		High	High	3.535e-05	1.394e-05	3.68	64
FALSE	High	[K].FLMECRNSPVTK.[T]	1xCarbamidomethyl [C5]; 1xDeamidated [N7]; 1xPhospho [S8(100)]	0.00318032	0.000294749	1	1	1	Q13541	Q13541 [58-69]	Q13541 1xPhospho [S65(100)]	1	1562.67	3.66054e+06		High	High	0.0001823	0.001465	3.26	70.34
[truncated: 11,617 more rows]

## Sheet: PNGaseF_TiO2_02
Checked	Confidence	Annotated Sequence	Modifications	Qvality PEP	Qvality q-value	# Protein Groups	# Proteins	# PSMs	Master Protein Accessions	Positions in Master Proteins	Modifications in Master Proteins	# Missed Cleavages	Theo. MH+ [Da]	Abundances (Normalized): F2: Sample	Quan Info	Found in Sample: [S2] F2: Sample	Confidence (by Search Engine): Sequest HT	Percolator q-Value (by Search Engine): Sequest HT	Percolator PEP (by Search Engine): Sequest HT	XCorr (by Search Engine): Sequest HT	Top Apex RT [min]
[truncated: 13,975 more rows]

[truncated: 10 more sheets: PNGaseF_TiO2_03, 2X Washings_01, 2X Washings_02, 2X Washings_03, Changed washing buffer_01, Changed washing buffer_02, Changed washing buffer_03, Double_TiO2_01, Double_TiO2_02, Double_TiO2_03]
