# Supplementary material for: Comprehensive Evaluation of Different TiO2-Based Phosphopeptide Enrichment and Fractionation Methods for Phosphoproteomics
Source: Cells. 2022 Jun 28;11(13):2047. doi: 10.3390/cells11132047 (PMC9265536; doi:10.3390/cells11132047)
Supplement: Supplementary file 1 [file cells-11-02047-s001.zip › Supplementary Table S9 Phosphopeptides identified from TiO2-TiO2-FT of double TiO2 enrichment (three replicates and combined results).xlsx]

## Sheet: TiO2-TiO2_FT_01
Checked	Confidence	Annotated Sequence	Modifications	Qvality PEP	Qvality q-value	# Protein Groups	# Proteins	# PSMs	Master Protein Accessions	Positions in Master Proteins	Modifications in Master Proteins	# Missed Cleavages	Theo. MH+ [Da]	Abundances (Normalized): F1: Sample	Quan Info	Found in Sample: [S1] F1: Sample	Confidence (by Search Engine): Sequest HT	Percolator q-Value (by Search Engine): Sequest HT	Percolator PEP (by Search Engine): Sequest HT	XCorr (by Search Engine): Sequest HT	Top Apex RT [min]
FALSE	High	[-].MAEQDVENDLLDYDEEEEPQAPQESTPAPPKK.[D]	1xPhospho [Y13(100)]	0.00214097	0.000441467	1	1	1	O00148	O00148 [1-32]	O00148 1xPhospho [Y13(100)]	1	3722.59	762239		High	High	0.0002573	0.001141	2.94	85.32
FALSE	High	[-].MASGGGGGNTGAGGGPGMGLSLGLGLGLSLGMSEATSEAEEEAATAEAVGR.[L]	1xAcetyl [N-Term]; 2xPhospho [T/S]	0.11987	0.00864484	1	1	1	Q8NC44	Q8NC44 [1-51]	Q8NC44 1xAcetyl [N-Term]	0	4752.05		No Quan Values	High	High	0.005011	0.06569	1.62
FALSE	High	[-].MAVPPGHGPFSGFPGPQEHTQVLPDVR.[L]	2xDeamidated [Q17; Q21]; 1xOxidation [M1]; 1xPhospho [T20(99)]	0.0989061	0.00711314	1	1	1	Q9Y463	Q9Y463 [1-27]	Q9Y463 1xPhospho [T20(99)]	0	2952.34		No Quan Values	High	High	0.00415	0.05346	1.07
FALSE	High	[-].MDLFGDLPEPERSPRPAAGK.[E]	1xAcetyl [N-Term]; 1xPhospho [S13(100)]	4.08639e-05	6.59499e-05	1	1	2	Q9H0C8	Q9H0C8 [1-20]	Q9H0C8 1xAcetyl [N-Term]; 1xPhospho [S13(100)]	1	2305.07	1.06778e+06		High	High	4.924e-05	2.276e-05	3.24	103.63
FALSE	High	[-].MDRNPSPPPPGR.[D]	1xAcetyl [N-Term]; 1xPhospho [S6(100)]	0.0921187	0.00677615	1	1	1	Q96ER3	Q96ER3 [1-12]	Q96ER3 1xAcetyl [N-Term]; 1xPhospho [S6(100)]	1	1442.62	345806		High	High	0.003916	0.04963	1.1	36.52
FALSE	High	[-].MEDLDQSPLVSSSDSPPRPQPAFK.[Y]	1xAcetyl [N-Term]; 1xPhospho [S15(100)]	1.83813e-07	6.59499e-05	1	1	2	Q9NQC3	Q9NQC3 [1-24]	Q9NQC3 1xAcetyl [N-Term]; 1xPhospho [S15(100)]	0	2750.24	6.69984e+06		High	High	4.924e-05	1.114e-07	4.94	96.71
FALSE	High	[-].MEDSMDMDMSPLRPQNYLFGCELK.[A]	1xAcetyl [N-Term]; 1xCarbamidomethyl [C21]; 1xDeamidated [Q/N]; 1xOxidation [M]; 1xPhospho [S10(100)]	6.09478e-06	6.59499e-05	1	1	4	P06748	P06748 [1-24]	P06748 1xAcetyl [N-Term]; 1xPhospho [S10(100)]	0	3046.2	2020459		High	High	4.924e-05	3.503e-06	2.17	122.06
FALSE	High	[-].MEDSMDMDMSPLRPQNYLFGCELK.[A]	1xAcetyl [N-Term]; 1xCarbamidomethyl [C21]; 1xOxidation [M]; 1xPhospho [S10(100)]	9.09994e-09	6.59499e-05	1	1	8	P06748	P06748 [1-24]	P06748 1xAcetyl [N-Term]; 1xPhospho [S10(100)]	0	3045.22	8.94909e+06		High	High	4.924e-05	5.758e-09	3.46	119.92
FALSE	High	[-].MEDSMDMDMSPLRPQNYLFGCELK.[A]	1xAcetyl [N-Term]; 1xCarbamidomethyl [C21]; 1xPhospho [S10(100)]	2.72242e-11	6.59499e-05	1	1	3	P06748	P06748 [1-24]	P06748 1xAcetyl [N-Term]; 1xPhospho [S10(100)]	0	3029.23	604354		High	High	4.924e-05	1.883e-11	6.44	125.11
FALSE	High	[-].MEDSMDMDMSPLRPQNYLFGCELK.[A]	1xAcetyl [N-Term]; 1xCarbamidomethyl [C21]; 2xOxidation [M7; M]; 1xPhospho [S4(100)]	9.76552e-06	6.59499e-05	1	1	6	P06748	P06748 [1-24]	P06748 1xAcetyl [N-Term]; 1xPhospho [S4(100)]	0	3061.22	4.47386e+06		High	High	4.924e-05	5.569e-06	2.77	113.68
FALSE	High	[-].MEPEQMLEGQTQVAENPHSEYGLTDNVER.[I]	2xDeamidated [Q5; Q10]; 1xPhospho [T11(100)]	0.0687144	0.00511577	1	1	1	Q9C005	Q9C005 [1-29]	Q9C005 1xPhospho [T11(100)]	0	3413.42		No Quan Values	High	High	0.002986	0.0367	1.67
FALSE	High	[-].METEQPEETFPNTETNGEFGK.[R]	1xPhospho [T3(98.9)]	0.0709022	0.00538955	1	1	1	P61978	P61978 [1-21]	P61978 1xPhospho [T3(98.9)]	0	2495		No Quan Values	High	High	0.00314	0.03774	1.91
FALSE	High	[-].METMASPGK.[D]	1xAcetyl [N-Term]; 1xPhospho [S6(100)]	0.00051324	0.000140745	1	1	1	O60684	O60684 [1-9]	O60684 1xAcetyl [N-Term]; 1xPhospho [S6(100)]	0	1073.4	371688		High	High	9.128e-05	0.0002743	2.88	49.77
FALSE	High	[-].MEVAEPSSPTEEEEEEEEHSAEPRPR.[T]	1xAcetyl [N-Term]; 1xPhospho [S8(98.9)]	0.00158092	0.000324895	1	1	2	Q9NWV8	Q9NWV8 [1-26]	Q9NWV8 1xAcetyl [N-Term]; 1xPhospho [S8(98.9)]	0	3132.26	1.47954e+06		High	High	0.0001929	0.0008425	2.26	58.88
FALSE	High	[-].MGVQVETISPGDGR.[T]	1xAcetyl [N-Term]; 1xDeamidated [Q4]; 1xPhospho [T/S]	0.130624	0.0093509	1	1	1	P62942	P62942 [1-14]	P62942 1xAcetyl [N-Term]	0	1568.67	257097		High	High	0.005483	0.07245	1	50.9
FALSE	High	[-].MNTAPSRPSPTR.[R]	1xAcetyl [N-Term]; 1xPhospho [S/T]	0.0551707	0.00388071	1	1	1	Q9HCD5	Q9HCD5 [1-12]	Q9HCD5 1xAcetyl [N-Term]	0	1436.64	682758		High	High	0.002217	0.02939	1.98	38.04
FALSE	High	[-].MPSVSPAGPSAGAVPNATAVTTVR.[T]	1xDeamidated [N16]; 3xPhospho [T18(100); T21(100); T22(100)]	0.0754407	0.00569802	1	1	1	Q99678	Q99678 [1-24]	Q99678 3xPhospho [T18(100); T21(100); T22(100)]	0	2479.04	248998		High	High	0.003311	0.04043	1.92	44.96
FALSE	High	[-].MRKETPPPLVPPAAR.[E]	1xOxidation [M1]; 1xPhospho [T5(100)]	0.00658607	0.000673548	1	1	4	Q9BQA1	Q9BQA1 [1-15]	Q9BQA1 1xPhospho [T5(100)]	2	1755.9	1.65826e+06		High	High	0.0003822	0.003544	3.45	48.28
FALSE	High	[-].MRKETPPPLVPPAAR.[E]	1xPhospho [T5(100)]	1.25506e-06	6.59499e-05	1	1	4	Q9BQA1	Q9BQA1 [1-15]	Q9BQA1 1xPhospho [T5(100)]	2	1739.9	7562340		High	High	4.924e-05	7.392e-07	4.83	51.54
FALSE	High	[-].MSQGDSNPAAIPHAAEDIQGDDR.[W]	1xAcetyl [N-Term]; 1xDeamidated [N7]; 1xPhospho [S2(99)]	0.088877	0.0065644	1	1	1	P68402	P68402 [1-23]	P68402 1xAcetyl [N-Term]; 1xPhospho [S2(99)]	0	2518.02		No Quan Values	High	High	0.003742	0.04785	1.63
FALSE	High	[-].MSQGDSNPAAIPHAAEDIQGDDR.[W]	1xAcetyl [N-Term]; 1xPhospho [S6(99.2)]	0.00361548	0.000544631	1	1	1	P68402	P68402 [1-23]	P68402 1xAcetyl [N-Term]; 1xPhospho [S6(99.2)]	0	2517.03	358164		High	High	0.0003139	0.001939	1.94	58.94
FALSE	High	[-].MWSLLLCGLSIALPLSVTADGCK.[D]	1xAcetyl [N-Term]; 2xCarbamidomethyl [C7; C22]; 2xPhospho [S3(100); S10(100)]	0.100669	0.00723797	1	1	1	Q9HB29	Q9HB29 [1-23]	Q9HB29 1xAcetyl [N-Term]; 2xPhospho [S3(100); S10(100)]	0	2707.23		No Quan Values	High	High	0.004219	0.05457	1.6
FALSE	High	[K].AAEAGGAEEQYGFLTTPTK.[Q]	1xPhospho [T16(99.3)]	0.000214586	6.59499e-05	1	1	1	P46821	P46821 [1052-1070]	P46821 1xPhospho [T1067(99.3)]	0	2020.89	749058		High	High	4.924e-05	0.0001164	1.91	69.4
FALSE	High	[K].AAESETPGKSPEK.[K]	1xPhospho [S10(100)]	0.000563427	0.000140745	1	1	2	O76021	O76021 [418-430]	O76021 1xPhospho [S427(100)]	1	1410.61	2.55027e+06		High	High	9.128e-05	0.0003008	2.12	13.35
FALSE	High	[K].AAFDDAIAELDTLSEESYK.[D]	1xPhospho [S14(100)]	0.000182776	6.59499e-05	1	1	1	P62258	P62258 [197-215]	P62258 1xPhospho [S210(100)]	0	2167.93		No Quan Values	High	High	4.924e-05	9.945e-05	3.15
FALSE	High	[K].AAGARPLTSPESLSR.[D]	1xPhospho [T/S]	0.0649068	0.00490041	1	1	1	P46379	P46379 [1073-1087]		0	1592.78	372789		High	High	0.002838	0.03462	1.56	47.2
FALSE	High	[K].AAIPPPVYEEQDRPRSPTGPSNSFLANMGGTVAHK.[I]	1xDeamidated [N22]; 1xOxidation [M28]; 1xPhospho [S/T/Y]	0.0148145	0.00129096	1	1	1	Q96I25	Q96I25 [207-241]		1	3788.77	1.0644e+06		High	High	0.00073	0.007935	2.59	68.2
FALSE	High	[K].AAIPPPVYEEQDRPRSPTGPSNSFLANMGGTVAHK.[I]	1xPhospho [S/Y/T]	1.49018e-05	6.59499e-05	1	1	5	Q96I25	Q96I25 [207-241]		1	3771.79	12926909		High	High	4.924e-05	8.427e-06	3.63	81.3
FALSE	High	[K].AALPSLTNPPSLSPIR.[R]	1xPhospho [S/T]	0.103667	0.00740838	1	1	1	P42858	P42858 [1167-1182]		0	1713.89	275818		High	High	0.004314	0.05639	1.1	98.1
FALSE	High	[K].AALSEEELEK.[K]	1xPhospho [S4(100)]	0.00179502	0.000385428	1	1	1	Q04637	Q04637 [1235-1244]	Q04637 1xPhospho [S1238(100)]	0	1198.52	709390		High	High	0.0002264	0.0009583	1.87	46.41
FALSE	High	[K].AAMYDIISSPSK.[D]	1xPhospho [S9(100)]	1.01526e-05	6.59499e-05	1	1	2	Q6KC79	Q6KC79 [342-353]	Q6KC79 1xPhospho [S350(100)]	0	1362.6	1.35031e+06		High	High	4.924e-05	5.798e-06	3	70.51
FALSE	High	[K].AANQVEETLHTHLPQTPETNFR.[D]	1xPhospho [T16(100)]	0.0142054	0.00119181	1	1	1	Q5VZL5	Q5VZL5 [202-223]	Q5VZL5 1xPhospho [T217(100)]	0	2613.21	855538		High	High	0.0007001	0.007618	1.75	71.31
FALSE	High	[K].AAPAQVRPPSPGNIRPVK.[R]	1xPhospho [S10(100)]	0.00242344	0.000441467	1	1	2	Q14244	Q14244 [356-373]	Q14244 1xPhospho [S365(100)]	0	1935.03	2.00204e+06		High	High	0.0002573	0.001294	2.59	53.92
FALSE	High	[K].AAPEASSPPASPLQHLLPGK.[A]	1xPhospho [S7(98.2)]	0.00405097	0.000580501	1	1	2	Q96TA1	Q96TA1 [686-705]	Q96TA1 1xPhospho [S692(98.2)]	0	2048.02	1.27455e+06		High	High	0.0003325	0.002169	1.37	87.86
FALSE	High	[K].AASPSPQSVR.[R]	1xDeamidated [Q7]; 1xPhospho [S3(100)]	0.0247978	0.00171942	1	1	2	Q8IYB3	Q8IYB3 [736-745]	Q8IYB3 1xPhospho [S738(100)]	0	1080.47	534103		High	High	0.001018	0.01321	1.6	24.4
FALSE	High	[K].ADAADPAPLPSQEPPR.[N]	1xPhospho [S11(100)]	0.0562751	0.00397274	1	1	1	Q03989	Q03989 [198-213]	Q03989 1xPhospho [S208(100)]	0	1711.77		No Quan Values	High	High	0.002293	0.02993	1.24
FALSE	High	[K].ADAASSLTVDVTPPTAK.[A]	1xPhospho [T12(100)]	0.0740559	0.00565767	1	1	2	Q9H8Y8	Q9H8Y8 [404-420]	Q9H8Y8 1xPhospho [T415(100)]	0	1723.81	719698		High	High	0.003288	0.03964	1.72	69.03
FALSE	High	[K].ADSDGAKPEPVAMAR.[S]	1xOxidation [M13]; 1xPhospho [S3(100)]	9.6442e-05	6.59499e-05	1	1	2	Q7Z4V5	Q7Z4V5 [238-252]	Q7Z4V5 1xPhospho [S240(100)]	0	1610.69	1.71406e+06		High	High	4.924e-05	5.3e-05	3.52	24.41
FALSE	High	[K].ADSDGAKPEPVAMAR.[S]	1xPhospho [S3(100)]	1.80084e-05	6.59499e-05	1	1	4	Q7Z4V5	Q7Z4V5 [238-252]	Q7Z4V5 1xPhospho [S240(100)]	0	1594.69	10635617		High	High	4.924e-05	1.019e-05	3.97	37.41
FALSE	High	[K].ADSPVNGLPK.[G]	1xDeamidated [N6]; 1xPhospho [S3(100)]	0.0704604	0.00538955	1	1	1	Q96S94	Q96S94 [367-376]	Q96S94 1xPhospho [S369(100)]	0	1078.48	258913		High	High	0.00314	0.03767	1.32	46.26
FALSE	High	[K].ADTPGPEDGGVK.[A]	1xPhospho [T3(100)]	0.0420355	0.00285736	1	1	1	O14686	O14686 [1841-1852]	O14686 1xPhospho [T1843(100)]	0	1222.5	144923		High	High	0.001674	0.02222	1.42	24.96
FALSE	High	[K].ADVGRLSPEVK.[A]	1xPhospho [S7(100)]	0.0678539	0.00511577	1	1	1	P49815	P49815 [1405-1415]	P49815 1xPhospho [S1411(100)]	1	1250.61	2774978		High	High	0.002963	0.03618	2.48	40.97
FALSE	High	[K].AEAAAAPTVAPGPAQPGHVSPTPATTSPGEK.[G]	1xPhospho [S20(99.2)]	0.00088101	0.000206367	1	1	1	Q9Y6R0	Q9Y6R0 [244-274]	Q9Y6R0 1xPhospho [S263(99.2)]	0	2945.4	2.73058e+06		High	High	0.0001275	0.0004689	1.83	54.41
FALSE	High	[K].AEAPAGPALGLPSPEAESGVDR.[G]	1xPhospho [S13(100)]	0.101859	0.00728038	1	1	1	Q53F19	Q53F19 [13-34]	Q53F19 1xPhospho [S25(100)]	0	2171	355108		High	High	0.004219	0.05522	1.8	78.24
FALSE	High	[K].AEAPSSPDVAPAGK.[E]	1xPhospho [S6(100)]	0.0012439	0.000267188	1	1	1	Q9P1Y6	Q9P1Y6 [1355-1368]	Q9P1Y6 1xPhospho [S1360(100)]	0	1376.61	564869		High	High	0.000161	0.0006616	1.85	31.73
FALSE	High	[K].AEDGATPSPSNETPK.[K]	1xPhospho [S10(99)]	0.0201131	0.00142847	1	1	2	P29966	P29966 [138-152]	P29966 1xPhospho [S147(99)]	0	1580.65	8.47297e+06		High	High	0.0008578	0.01077	1.45	22.67
FALSE	High	[K].AEEDEILNRSPR.[N]	1xDeamidated [N8]; 1xPhospho [S10(100)]	0.00304411	0.000544631	1	1	4	P27824	P27824 [574-585]	P27824 1xPhospho [S583(100)]	1	1509.66	5.76406e+06		High	High	0.0003139	0.001629	2.19	42.94
FALSE	High	[K].AEEDEILNRSPR.[N]	1xPhospho [S10(100)]	0.00111001	0.000267188	1	1	3	P27824	P27824 [574-585]	P27824 1xPhospho [S583(100)]	1	1508.67	5.3834e+07		High	High	0.000161	0.0005916	2.78	40.36
FALSE	High	[K].AEFTSPPSLFK.[T]	1xPhospho [S5(100)]	0.00134063	0.000324895	1	1	2	Q6UN15	Q6UN15 [255-265]	Q6UN15 1xPhospho [S259(100)]	0	1303.6	1.44897e+06		High	High	0.0001929	0.0007132	2.2	91.8
FALSE	High	[K].AEGEPQEESPLK.[S]	1xDeamidated [Q6]; 1xPhospho [S9(100)]	0.122659	0.00893719	1	1	1	Q9NYF8	Q9NYF8 [169-180]	Q9NYF8 1xPhospho [S177(100)]	0	1394.57	152473		High	High	0.005181	0.06731	0.9	33.95
FALSE	High	[K].AEGEPQEESPLK.[S]	1xPhospho [S9(100)]	0.00134657	0.000324895	1	1	3	Q9NYF8	Q9NYF8 [169-180]	Q9NYF8 1xPhospho [S177(100)]	0	1393.59	5.31759e+06		High	High	0.0001929	0.0007175	2.35	32.17
FALSE	High	[K].AELASPLNEADGHR.[G]	1xPhospho [S5(100)]	0.0180629	0.00133485	1	1	1	Q9BXC9	Q9BXC9 [361-374]	Q9BXC9 1xPhospho [S365(100)]	0	1559.68	256813		High	High	0.0008074	0.009698	1.51	49.73
FALSE	High	[K].AELEEMEEVHPSDEEEEDATK.[A]	1xPhospho [S12(100)]	0.000251678	6.59499e-05	1	1	1	P78559	P78559 [656-676]	P78559 1xPhospho [S667(100)]	0	2525.97	758978		High	High	4.924e-05	0.0001364	2	57.62
FALSE	High	[K].AETPTESVSEPEVATK.[Q]	1xPhospho [T5(98.4)]	0.0121154	0.00109779	1	1	1	P18858	P18858 [193-208]	P18858 1xPhospho [T197(98.4)]	0	1754.77	452049		High	High	0.0006485	0.00651	1.95	45.96
FALSE	High	[K].AEVPGATGGDSPHLQPAEPPGEPR.[R]	1xPhospho [S11(99.4)]	1.10805e-05	6.59499e-05	1	1	2	Q9P2K5	Q9P2K5 [7-30]	Q9P2K5 1xPhospho [S17(99.4)]	0	2446.1	1.54529e+06		High	High	4.924e-05	6.298e-06	3.38	56.78
FALSE	High	[K].AFLASLSPAMVVPEDQLTR.[W]	1xPhospho [S/T]	4.10622e-05	6.59499e-05	1	1	1	Q9H211	Q9H211 [312-330]		0	2125.04	1217749		High	High	4.924e-05	2.292e-05	3	114.89
FALSE	High	[K].AFNGNSSLIR.[H]	2xDeamidated [N3; N5]; 1xPhospho [S6(99.5)]	0.114459	0.00831163	1	1	1	P17023	P17023 [197-206]	P17023 1xPhospho [S202(99.5)]	0	1160.5	1.93716e+06		High	High	0.004851	0.06258	1.32	47.09
FALSE	High	[K].AGEQQLSEPEDMEMEAGDTDDPPR.[I]	1xPhospho [S7(100)]	0.000588907	0.000206367	1	1	1	Q93009	Q93009 [12-35]	Q93009 1xPhospho [S18(100)]	0	2727.04		No Quan Values	High	High	0.0001275	0.0003144	2.42
FALSE	High	[K].AGGSAALSPSK.[K]	1xPhospho [S8(99.6)]	2.29541e-05	6.59499e-05	1	1	4	Q92522	Q92522 [24-34]	Q92522 1xPhospho [S31(99.6)]	0	1025.47	2825582		High	High	4.924e-05	1.292e-05	3.64	20.16
FALSE	High	[K].AGLASPEEEDAVGK.[E]	1xPhospho [S5(100)]	0.0600814	0.00444455	1	1	1	Q9UNS1	Q9UNS1 [1145-1158]	Q9UNS1 1xPhospho [S1149(100)]	0	1452.63	407012		High	High	0.00253	0.03189	1.36	46.43
FALSE	High	[K].AGLASPEEEDAVGKEPLK.[A]	1xPhospho [S5(100)]	1.91516e-08	6.59499e-05	1	1	1	Q9UNS1	Q9UNS1 [1145-1162]	Q9UNS1 1xPhospho [S1149(100)]	1	1919.9	1.54772e+06		High	High	4.924e-05	1.201e-08	3.93	57.47
FALSE	High	[K].AGLESGAEPGDGDSDTTK.[K]	1xPhospho [S14(99.1)]	3.28616e-05	6.59499e-05	1	1	1	O60832	O60832 [481-498]	O60832 1xPhospho [S494(99.1)]	0	1786.7	1179692		High	High	4.924e-05	1.844e-05	3.55	31.72
FALSE	High	[K].AGMSSNQSISSPVLDAVPR.[T]	1xDeamidated [N6]; 1xPhospho [S]	0.0977458	0.00711314	1	1	1	Q9UQ35	Q9UQ35 [1394-1412]		0	1996.9	357512		High	High	0.004128	0.0531	0.8	84.7
FALSE	High	[K].AGMSSNQSISSPVLDAVPR.[T]	1xPhospho [S11(99.1)]	1.85407e-05	6.59499e-05	1	1	3	Q9UQ35	Q9UQ35 [1394-1412]	Q9UQ35 1xPhospho [S1404(99.1)]	0	1995.92	3759153		High	High	4.924e-05	1.046e-05	3.51	82.06
FALSE	High	[K].AGMSSNQSISSPVLDAVPRTPSR.[E]	1xDeamidated [Q7]; 1xPhospho [T20(99.3)]	0.00435427	0.000580501	1	1	1	Q9UQ35	Q9UQ35 [1394-1416]	Q9UQ35 1xPhospho [T1413(99.3)]	1	2438.14		No Quan Values	High	High	0.0003325	0.002336	2.6
FALSE	High	[K].AGPDLPSLPSHALEDEGWAAAAPSPGSAR.[S]	1xPhospho [S24(99.2)]	0.00025523	6.59499e-05	1	1	1	Q9H3Q1	Q9H3Q1 [269-297]	Q9H3Q1 1xPhospho [S292(99.2)]	0	2907.33	526153		High	High	4.924e-05	0.0001381	3.07	96.24
FALSE	High	[K].AGRPVMPPPQVPLPTSSISPAK.[M]	1xPhospho [S19(98.6)]	6.16297e-05	6.59499e-05	1	1	1	P42684	P42684 [1036-1057]	P42684 1xPhospho [S1054(98.6)]	0	2307.19	329821		High	High	4.924e-05	3.424e-05	3.15	82.7
FALSE	High	[K].AGTFIAPPVYSNITPYQSHLRSPVR.[L]	1xPhospho [S/T/Y]	0.00414135	0.000580501	1	1	2	Q6PJG2	Q6PJG2 [615-639]		1	2851.43	1.0902e+06		High	High	0.0003325	0.002221	3.5	87.72
FALSE	High	[K].AGTPVSELTK.[Q]	1xPhospho [T3(100)]	0.011869	0.00109779	1	1	4	O75113	O75113 [240-249]	O75113 1xPhospho [T242(100)]	0	1082.51	1.11071e+06		High	High	0.0006485	0.006374	1.58	46.85
FALSE	High	[K].AGYSTDESSSSSLHATR.[T]	1xPhospho [T5(99.4)]	0.000727112	0.000206367	1	1	1	P51116	P51116 [407-423]	P51116 1xPhospho [T411(99.4)]	0	1835.74	189882		High	High	0.0001275	0.0003883	1.78	28.58
FALSE	High	[K].AHPPVTSAPLSPPQPNDLYK.[N]	1xDeamidated [Q/N]; 1xPhospho [S11(100)]	0.000354466	0.000140745	1	1	5	Q4VCS5	Q4VCS5 [190-209]	Q4VCS5 1xPhospho [S200(100)]	0	2210.05	2.71332e+06		High	High	9.128e-05	0.0001905	3.61	74.93
FALSE	High	[K].AHPPVTSAPLSPPQPNDLYK.[N]	1xPhospho [S11(100)]	8.31862e-06	6.59499e-05	1	1	7	Q4VCS5	Q4VCS5 [190-209]	Q4VCS5 1xPhospho [S200(100)]	0	2209.07	1.67927e+07		High	High	4.924e-05	4.761e-06	5.26	73.78
FALSE	High	[K].AIGGIILTASHNPGGPNGDFGIK.[F]	1xDeamidated [N17]; 1xPhospho [S10(100)]	1.23962e-07	6.59499e-05	1	1	7	P36871	P36871 [108-130]	P36871 1xPhospho [S117(100)]	0	2287.11	1.30961e+07		High	High	4.924e-05	7.557e-08	4.16	92.76
FALSE	High	[K].AIGGIILTASHNPGGPNGDFGIK.[F]	1xPhospho [S10(100)]	3.89341e-10	6.59499e-05	1	1	3	P36871	P36871 [108-130]	P36871 1xPhospho [S117(100)]	0	2286.13	2.79636e+07		High	High	4.924e-05	2.585e-10	5.71	91.26
FALSE	High	[K].AIPVSPSAVEEDEDEDGHTVVATAR.[G]	1xPhospho [S5(99.4)]	3.65574e-05	6.59499e-05	1	1	1	Q07157	Q07157 [1613-1637]	Q07157 1xPhospho [S1617(99.4)]	0	2674.19	1.02997e+06		High	High	4.924e-05	2.04e-05	2.1	72.18
FALSE	High	[K].AITPPLPESTVPFSNGVLK.[G]	1xDeamidated [N15]; 1xPhospho [T3(100)]	6.05139e-07	6.59499e-05	1	1	4	Q92667	Q92667 [531-549]	Q92667 1xPhospho [T533(100)]	0	2048.04	1.04074e+07		High	High	4.924e-05	3.606e-07	5.29	107.41
FALSE	High	[K].AITPPLPESTVPFSNGVLK.[G]	1xPhospho [T3(100)]	0.000335486	6.59499e-05	1	1	1	Q92667	Q92667 [531-549]	Q92667 1xPhospho [T533(100)]	0	2047.05	6.81176e+06		High	High	4.924e-05	0.0001809	3.03	107.78
FALSE	High	[K].AITPPQQPYK.[K]	1xPhospho [T3(100)]	0.000916243	0.000267188	1	1	2	Q9NYV4	Q9NYV4 [690-699]	Q9NYV4 1xPhospho [T692(100)]	0	1222.59	2.87198e+06		High	High	0.000161	0.0004883	2.44	46.26
FALSE	High	[K].AKPAMPQDSVPSPR.[S]	1xPhospho [S12(100)]	0.0994906	0.00720372	1	1	1	P53396	P53396 [470-483]	P53396 1xPhospho [S481(100)]	0	1560.72	596230		High	High	0.00415	0.0538	1.12	40.82
FALSE	High	[K].AKPPADPAAAASPCR.[A]	1xCarbamidomethyl [C14]; 1xPhospho [S12(100)]	0.085732	0.00625546	1	1	1	Q9GZT9	Q9GZT9 [114-128]	Q9GZT9 1xPhospho [S125(100)]	0	1559.7	270747		High	High	0.00362	0.04602	1.74	28.83
FALSE	High	[K].AKPVGSPLFK.[F]	1xPhospho [S6(100)]	0.088877	0.0065644	1	1	2	Q92576	Q92576 [278-287]	Q92576 1xPhospho [S283(100)]	0	1123.59	1.81922e+06		High	High	0.003767	0.04794	1.56	53.64
FALSE	High	[K].AKSPAPGLASGDRPPSVSSVHSEGDCNRR.[T]	1xCarbamidomethyl [C26]; 1xPhospho [S3(99.1)]	0.0731438	0.00561366	1	1	1	Q9Y618	Q9Y618 [2411-2439]	Q9Y618 1xPhospho [S2413(99.1)]	2	3071.41	315122		High	High	0.003266	0.0392	1.77	38.44
FALSE	High	[K].AKSPISSGSGGSHMSGTSSSSGMK.[S]	1xPhospho [S3(100)]	0.126225	0.00909848	1	1	1	Q15648	Q15648 [1221-1244]	Q15648 1xPhospho [S1223(100)]	1	2291.96	193302		High	High	0.00534	0.06964	1.36	23.44
FALSE	High	[K].AKSPVPKSPVEEK.[G]	2xPhospho [S3(100); S8(100)]	0.0145064	0.00119181	1	1	1	P07197	P07197 [613-625]	P07197 2xPhospho [S615(100); S620(100)]	2	1555.72	590064		High	High	0.0007001	0.00781	2.13	24.24
FALSE	High	[K].ALESPERPFLAILGGAK.[V]	1xPhospho [S4(100)]	1.97483e-05	6.59499e-05	1	1	2	P00558	P00558 [200-216]	P00558 1xPhospho [S203(100)]	0	1848.96	1.88744e+06		High	High	4.924e-05	1.114e-05	2.47	112.08
FALSE	High	[K].ALIQTCLNSPDSPPR.[S]	1xCarbamidomethyl [C6]; 1xPhospho [S12(100)]	0.0101573	0.000944308	1	1	1	P11831	P11831 [213-227]	P11831 1xPhospho [S224(100)]	0	1748.8		No Quan Values	High	High	0.000564	0.00546	1.73
FALSE	High	[K].ALRPPTSPGVFGALQNFK.[E]	1xPhospho [T/S]	7.61949e-05	6.59499e-05	1	1	3	O75151	O75151 [649-666]		0	1980.01	806117		High	High	4.924e-05	4.22e-05	3.28	102.16
FALSE	High	[K].ALSPVTSR.[T]	1xPhospho [S3(100)]	0.0137189	0.00119181	1	1	1	Q96L91	Q96L91 [734-741]	Q96L91 1xPhospho [S736(100)]	0	910.439	1.25243e+06		High	High	0.0007001	0.007371	1.89	33.53
FALSE	High	[K].ALSSLHGDDQDSEDEVLTIPEVK.[V]	1xPhospho [S12(100)]	2.04108e-06	6.59499e-05	1	1	3	P11717	P11717 [2398-2420]	P11717 1xPhospho [S2409(100)]	0	2577.16	1.82773e+06		High	High	4.924e-05	1.194e-06	3.9	85.46
FALSE	High	[K].AMIVPSSPSK.[T]	1xPhospho [S7(99.2)]	0.0523091	0.00374512	1	1	1	Q01484	Q01484 [3787-3796]	Q01484 1xPhospho [S3793(99.2)]	0	1096.51	503119		High	High	0.002169	0.02777	1.7	45.32
FALSE	High	[K].ANLQQAIVTPLKPVDNTYYK.[E]	1xPhospho [T9(100)]	0.0194034	0.00142847	1	1	1	Q9ULW0	Q9ULW0 [64-83]	Q9ULW0 1xPhospho [T72(100)]	0	2356.19	527154		High	High	0.0008578	0.01039	1.57	80.69
FALSE	High	[K].ANSPEKPPEAGAAHKPR.[A]	1xPhospho [S3(100)]	5.16224e-10	6.59499e-05	1	1	2	Q9UFC0	Q9UFC0 [210-226]	Q9UFC0 1xPhospho [S212(100)]	0	1836.88	3.84051e+06		High	High	4.924e-05	3.417e-10	4.24	16.87
FALSE	High	[K].ANVSSPHREFPPATAR.[E]	1xPhospho [S5(99.3)]	0.00106259	0.000267188	1	1	7	Q92530	Q92530 [149-164]	Q92530 1xPhospho [S153(99.3)]	1	1816.85	1.20414e+06		High	High	0.000161	0.0005647	2.6	36.1
FALSE	High	[K].APAPPPKPETPEK.[T]	1xPhospho [T10(100)]	0.000211578	6.59499e-05	1	1	1	Q9ULL5	Q9ULL5 [1696-1708]	Q9ULL5 1xPhospho [T1705(100)]	0	1438.7	1006969		High	High	4.924e-05	0.0001149	3.19	25.84
FALSE	High	[K].APIDTSDVEEK.[A]	1xPhospho [S6(99.7)]	0.00163899	0.000324895	1	1	1	Q06265	Q06265 [301-311]	Q06265 1xPhospho [S306(99.7)]	0	1283.54	4.39498e+06		High	High	0.0001929	0.0008723	2.67	42.76
FALSE	High	[K].APVHFVEPLSPTGVAGHR.[K]	1xPhospho [S10(100)]	4.69921e-07	6.59499e-05	1	1	4	Q5T5Y3	Q5T5Y3 [1071-1088]	Q5T5Y3 1xPhospho [S1080(100)]	0	1950.96	7.49949e+06		High	High	4.924e-05	2.81e-07	5.64	70.64
FALSE	High	[K].APVHFVEPLSPTGVAGHRK.[A]	1xPhospho [S10(100)]	0.0391969	0.00277466	1	1	1	Q5T5Y3	Q5T5Y3 [1071-1089]	Q5T5Y3 1xPhospho [S1080(100)]	1	2079.05	800206		High	High	0.001628	0.02081	3.04	61.45
FALSE	High	[K].APVQPQQSPAAAPGGTDEKPSGK.[E]	1xPhospho [S8(100)]	1.07943e-06	6.59499e-05	1	1	2	Q13200	Q13200 [9-31]	Q13200 1xPhospho [S16(100)]	0	2298.08	529327		High	High	4.924e-05	6.373e-07	3.24	29.35
FALSE	High	[K].AQAVSEEEEEEEGK.[S]	1xPhospho [S5(100)]	1.19761e-05	6.59499e-05	1	1	1	Q9GZR7	Q9GZR7 [78-91]	Q9GZR7 1xPhospho [S82(100)]	0	1643.63	1.01366e+06		High	High	4.924e-05	6.811e-06	3.22	26.77
FALSE	High	[K].AQLSTILEEEKAQQEER.[M]	2xPhospho [S4(100); T5(100)]	0.0713462	0.00543066	1	1	1	Q05397	Q05397 [674-690]	Q05397 2xPhospho [S677(100); T678(100)]	1	2161.94	96556.5		High	High	0.00314	0.03805	1.46	82.45
FALSE	High	[K].AQTPPGPSLSGSK.[S]	1xPhospho [T3(100)]	0.000276271	6.59499e-05	1	1	5	Q9UQ35	Q9UQ35 [1001-1013]	Q9UQ35 1xPhospho [T1003(100)]	0	1306.6	8.14076e+06		High	High	4.924e-05	0.0001497	2.71	36.48
FALSE	High	[K].ARLSYSDK.[N]	1xPhospho [S4(100)]	0.0894104	0.00660801	1	1	1	Q05655	Q05655 [642-649]	Q05655 1xPhospho [S645(100)]	1	1019.46	1.32472e+06		High	High	0.003843	0.0483	2	21.86
FALSE	High	[K].ASETPPPVAQPKPEAPHPGLETTLQER.[L]	1xPhospho [T4(99.1)]	0.00212092	0.000441467	1	1	1	Q6P1N0	Q6P1N0 [117-143]	Q6P1N0 1xPhospho [T120(99.1)]	0	2957.44	936473		High	High	0.0002573	0.001134	1.63	61.92
FALSE	High	[K].ASGDPGASGMSPR.[A]	1xPhospho [S11(99.7)]	0.00796328	0.000673548	1	1	1	Q8NDT2	Q8NDT2 [99-111]	Q8NDT2 1xPhospho [S109(99.7)]	0	1269.49	478983		High	High	0.0003822	0.004271	2.17	23.53
FALSE	High	[K].ASPPGDLQNPK.[R]	1xPhospho [S2(100)]	0.0019774	0.000385428	1	1	3	O00273	O00273 [314-324]	O00273 1xPhospho [S315(100)]	0	1203.54	1.66022e+06		High	High	0.0002264	0.001056	1.71	32.98
FALSE	High	[K].ASSFADMMGILK.[D]	1xPhospho [S3(100)]	0.000517834	0.000140745	1	1	1	Q9H019	Q9H019 [236-247]	Q9H019 1xPhospho [S238(100)]	0	1350.58	484209		High	High	9.128e-05	0.0002776	1.73	108.18
FALSE	High	[K].ASSFSGISVLTR.[G]	1xPhospho [S3(100)]	0.000900414	0.000206367	1	1	1	Q15032	Q15032 [379-390]	Q15032 1xPhospho [S381(100)]	0	1304.62	436476		High	High	0.0001275	0.0004794	1.97	83.65
FALSE	High	[K].ATEDGEEDEVSAGEK.[E]	1xPhospho [S11(100)]	0.00143279	0.000324895	1	1	1	Q9BXW9	Q9BXW9 [1425-1439]	Q9BXW9 1xPhospho [S1435(100)]	0	1645.61	563165		High	High	0.0001929	0.0007611	3.14	23.37
FALSE	High	[K].ATISDEEIER.[Q]	1xPhospho [S4(100)]	0.00493632	0.000580501	1	1	1	Q9UQN3	Q9UQN3 [196-205]	Q9UQN3 1xPhospho [S199(100)]	0	1242.52	8628987		High	High	0.0003325	0.002658	2.1	42.17
FALSE	High	[K].ATNESEDEIPQLVPIGK.[K]	1xPhospho [S5(100)]	0.000249337	6.59499e-05	1	1	1	O76021	O76021 [357-373]	O76021 1xPhospho [S361(100)]	0	1919.9	1.83158e+06		High	High	4.924e-05	0.0001351	2.99	92.14
FALSE	High	[K].ATSDTLESPPK.[I]	1xPhospho [S8(100)]	0.00450397	0.000580501	1	1	1	O94782	O94782 [306-316]	O94782 1xPhospho [S313(100)]	0	1225.53	649109		High	High	0.0003325	0.002413	2.02	34.1
FALSE	High	[K].ATSEEDVSIKSPICEK.[Q]	1xCarbamidomethyl [C14]; 1xPhospho [S11(100)]	0.00049084	0.000140745	1	1	1	Q5UIP0	Q5UIP0 [1606-1621]	Q5UIP0 1xPhospho [S1616(100)]	1	1872.83	512200		High	High	9.128e-05	0.0002624	2.44	47.04
FALSE	High	[K].ATSSHFSASEESMDFLDK.[S]	1xPhospho [S/T]	0.0408793	0.00285736	1	1	1	Q9ULU4	Q9ULU4 [454-471]		0	2068.82	167035		High	High	0.001674	0.02173	0.99	77.39
FALSE	High	[K].ATTPASTANSDVATIPTDTPLK.[E]	1xPhospho [T/S]	0.000583726	0.000206367	1	1	1	O60271	O60271 [274-295]		0	2252.07	766856		High	High	0.0001275	0.000312	1.72	74.25
FALSE	High	[K].ATVTPSPVK.[G]	1xPhospho [T4(100)]	0.00273893	0.000495453	1	1	6	Q9H1E3	Q9H1E3 [176-184]	Q9H1E3 1xPhospho [T179(100)]	0	979.486	225734041		High	High	0.0002869	0.001467	1.89	30.87
FALSE	High	[K].AVELLVELASLQTSFVTLDEAIK.[I]	1xDeamidated [Q12]; 2xPhospho [S10(100); T/S]	0.13212	0.00947824	1	1	1	Q9Y5K8	Q9Y5K8 [141-163]	Q9Y5K8 2xPhospho [S150(100); T/S]	0	2650.29	4479465		High	High	0.005553	0.07295	1.86	109.83
FALSE	High	[K].AVGIQGNLSGDLLQSGGLLVVSK.[G]	1xDeamidated [Q14]; 2xPhospho [S15(99); S22(100)]	0.136697	0.00971821	1	1	1	Q8TBF2	Q8TBF2 [131-153]	Q8TBF2 2xPhospho [S145(99); S152(100)]	0	2386.17	172362		High	High	0.005688	0.0758	0.85	64.57
FALSE	High	[K].AVGMPSPVSPK.[L]	1xPhospho [S9(100)]	0.0499033	0.00366267	1	1	2	Q9UHB7	Q9UHB7 [1050-1060]	Q9UHB7 1xPhospho [S1058(100)]	0	1149.54	1.78955e+06		High	High	0.002097	0.02651	2.33	54.25
FALSE	High	[K].AVGSLAPGELAR.[G]	1xPhospho [S4(100)]	0.123365	0.00893719	1	1	1	Q96JG9	Q96JG9 [3674-3685]	Q96JG9 1xPhospho [S3677(100)]	0	1220.6	200441		High	High	0.005249	0.06788	0.71	40.82
FALSE	High	[K].AVIVSSPK.[A]	1xPhospho [S6(99.8)]	0.00855218	0.000673548	1	1	3	Q14966	Q14966 [1396-1403]	Q14966 1xPhospho [S1401(99.8)]	0	880.454	2.57067e+06		High	High	0.0003822	0.004595	2.3	32.92
FALSE	High	[K].AVPALGKSPPHHSGFQQYQQADASK.[Q]	1xPhospho [S8(99.5)]	0.00407332	0.000580501	1	1	1	Q92540	Q92540 [774-798]	Q92540 1xPhospho [S781(99.5)]	1	2729.28	765180		High	High	0.0003325	0.002188	2.55	47.01
FALSE	High	[K].AVPPVSPELR.[K]	1xPhospho [S6(100)]	0.120562	0.0087788	1	1	2	Q96JM3	Q96JM3 [411-420]	Q96JM3 1xPhospho [S416(100)]	0	1144.58	2.79434e+06		High	High	0.005112	0.06637	1.74	58.79
FALSE	High	[K].AVQAFVDGSAIQVLK.[E]	1xDeamidated [Q12]; 1xPhospho [S9(100)]	0.115791	0.00834828	1	1	1	Q9NUQ6	Q9NUQ6 [43-57]	Q9NUQ6 1xPhospho [S51(100)]	0	1626.81	3.07543e+06		High	High	0.004894	0.06358	2.06	56.25
FALSE	High	[K].AVSFHLVHR.[S]	1xPhospho [S3(100)]	0.000654546	0.000206367	1	1	1	Q96GA3	Q96GA3 [15-23]	Q96GA3 1xPhospho [S17(100)]	0	1145.56	1.14582e+06		High	High	0.0001275	0.0003493	1.89	54.35
FALSE	High	[K].AVSPPHLDGPPSPR.[S]	1xPhospho [S12(100)]	2.27324e-05	6.59499e-05	1	1	4	P29590	P29590 [516-529]	P29590 1xPhospho [S527(100)]	0	1506.71	4213342		High	High	4.924e-05	1.278e-05	3.24	51.53
FALSE	High	[K].AVTIANSPSKPSEK.[D]	1xPhospho [S12(99.8)]	3.17656e-05	6.59499e-05	1	1	2	Q8NEF9	Q8NEF9 [197-210]	Q8NEF9 1xPhospho [S208(99.8)]	0	1508.74	1711069		High	High	4.924e-05	1.78e-05	3.65	26.97
FALSE	High	[K].AVTSGLPGDTALLLPPSPRPSPR.[V]	1xPhospho [S21(99)]	0.000383056	0.000140745	1	1	1	Q6W2J9	Q6W2J9 [320-342]	Q6W2J9 1xPhospho [S340(99)]	0	2379.24	450510		High	High	9.128e-05	0.0002058	2.44	91.94
FALSE	High	[K].AYTPVVVTLWYR.[A]	1xPhospho [T3(100)]	0.00220249	0.000441467	1	1	2	P21127	P21127 [593-604]	P21127 1xPhospho [T595(100)]	0	1547.77	685275		High	High	0.0002573	0.001175	2.25	119.94
FALSE	High	[K].CAAPRPPSSSPEQR.[T]	1xCarbamidomethyl [C1]; 1xPhospho [S]	0.0225731	0.00147047	1	1	1	Q5H9R7	Q5H9R7 [844-857]		0	1619.7	175674		High	High	0.0008809	0.01209	1.81	24.42
FALSE	High	[K].CDILVQEELLASPKK.[L]	1xCarbamidomethyl [C1]; 1xPhospho [S12(100)]	6.7546e-05	6.59499e-05	1	1	2	Q96JM3	Q96JM3 [592-606]	Q96JM3 1xPhospho [S603(100)]	1	1822.9	2.31186e+06		High	High	4.924e-05	3.746e-05	3.93	79.01
FALSE	High	[K].CELAGSVGPFTGFWQTRQGGSPAK.[Q]	1xCarbamidomethyl [C1]; 1xDeamidated [Q15]; 1xPhospho [T11(98.5)]	0.124075	0.00893719	1	1	1	Q96EG1	Q96EG1 [310-333]	Q96EG1 1xPhospho [T320(98.5)]	1	2619.17		No Quan Values	High	High	0.005249	0.06825	1.71
FALSE	High	[K].CGSGPVHISGQHLVAVEEDAESEDEEEEDVK.[L]	1xCarbamidomethyl [C1]; 1xDeamidated [Q11]; 1xPhospho [S22(100)]	1.58504e-06	6.59499e-05	1	1	2	P06748	P06748 [104-134]	P06748 1xPhospho [S125(100)]	0	3461.42	3889186		High	High	4.924e-05	9.31e-07	4.67	69.28
FALSE	High	[K].CGSGPVHISGQHLVAVEEDAESEDEEEEDVK.[L]	1xCarbamidomethyl [C1]; 1xPhospho [S22(100)]	2.92393e-08	6.59499e-05	1	1	2	P06748	P06748 [104-134]	P06748 1xPhospho [S125(100)]	0	3460.44	1.04133e+07		High	High	4.924e-05	1.815e-08	5.03	65.76
FALSE	High	[K].CHAEHTPEEEIDHTGAK.[T]	1xCarbamidomethyl [C1]; 1xPhospho [T6(100)]	0.0084414	0.000673548	1	1	1	O95757	O95757 [540-556]	O95757 1xPhospho [T545(100)]	0	2040.81	341701		High	High	0.0003822	0.004536	2.24	22.23
FALSE	High	[K].CHSLGYNFIHK.[M]	1xCarbamidomethyl [C1]; 1xDeamidated [N7]; 1xPhospho [S/Y]	0.0516125	0.00374512	1	1	2	Q86X27	Q86X27 [341-351]		0	1456.61	572053		High	High	0.002147	0.02737	1.33	59.62
FALSE	High	[K].CHSLGYNFIHK.[M]	1xCarbamidomethyl [C1]; 1xPhospho [S3(100)]	0.0110128	0.00104833	1	1	1	Q86X27	Q86X27 [341-351]	Q86X27 1xPhospho [S343(100)]	0	1455.62	439809		High	High	0.0006211	0.005922	1.74	55.17
FALSE	High	[K].CLTPQR.[E]	1xCarbamidomethyl [C1]; 1xPhospho [T3(100)]	0.00548725	0.000580501	1	1	2	Q9UQ35	Q9UQ35 [1509-1514]	Q9UQ35 1xPhospho [T1511(100)]	0	854.359	1.07073e+06		High	High	0.0003325	0.002946	1.69	21.27
FALSE	High	[K].CSGPGLSPGMVR.[A]	1xCarbamidomethyl [C1]; 1xPhospho [S7(100)]	0.00240017	0.000441467	1	1	1	P21333	P21333 [1453-1464]	P21333 1xPhospho [S1459(100)]	0	1297.54	1.39404e+06		High	High	0.0002573	0.001281	2.39	58.51
FALSE	High	[K].CVDMVISELISTVR.[Q]	1xCarbamidomethyl [C1]; 1xPhospho [S/T]	0.0350069	0.00269011	1	1	1	Q05193	Q05193 [427-440]		0	1701.8		No Quan Values	High	High	0.001585	0.01857	1.53
FALSE	High	[K].DAASKPSGEGSFSKPGDGGSPSKPSDHEPPK.[N]	1xPhospho [S]	0.000251678	6.59499e-05	1	1	1	O14654	O14654 [853-883]		0	3117.38	1.56117e+06		High	High	4.924e-05	0.0001361	3.39	28.02
FALSE	High	[K].DADLSPVNASIIK.[E]	1xPhospho [S5(100)]	0.00250706	0.000495453	1	1	1	O75970	O75970 [479-491]	O75970 1xPhospho [S483(100)]	0	1422.69	1.82507e+06		High	High	0.0002869	0.001342	2.42	75.38
FALSE	High	[K].DAQRLSPIPEEVPK.[S]	1xPhospho [S6(100)]	0.00107659	0.000267188	1	1	1	Q96T23	Q96T23 [599-612]	Q96T23 1xPhospho [S604(100)]	1	1658.81	7954377		High	High	0.000161	0.0005719	2.74	61.62
FALSE	High	[K].DATNVGDEGGFAPNILENK.[E]	1xDeamidated [N4]; 1xPhospho [T3(100)]	0.00228783	0.000441467	1	1	1	P06733	P06733 [203-221]	P06733 1xPhospho [T205(100)]	0	2041.88	3.8619e+06		High	High	0.0002573	0.001221	2.55	88.22
FALSE	High	[K].DATNVGDEGGFAPNILENK.[E]	1xPhospho [T3(100)]	0.0135295	0.00119181	1	1	2	P06733	P06733 [203-221]	P06733 1xPhospho [T205(100)]	0	2040.89	2.80622e+06		High	High	0.0007001	0.007263	2.72	80.59
FALSE	High	[K].DDEEKPKIEDVGSDEEDDSGK.[D]	1xPhospho [S13(100)]	9.79382e-07	6.59499e-05	2	2	1	P08238; Q58FF8	P08238 [243-263]; Q58FF8 [165-185]	P08238 1xPhospho [S255(100)]; Q58FF8 1xPhospho [S177(100)]	1	2415.96	1.72772e+06	Shared	High	High	4.924e-05	5.782e-07	3.28	36.3
FALSE	High	[K].DDFESEEEDVK.[S]	1xPhospho [S5(100)]	0.0533681	0.00379142	1	1	1	Q7Z6E9	Q7Z6E9 [1324-1334]	Q7Z6E9 1xPhospho [S1328(100)]	0	1421.5	739454		High	High	0.002194	0.02829	1.93	47.6
FALSE	High	[K].DDPIGNLNTAFEVAEK.[Y]	1xDeamidated [N8]; 1xPhospho [T9(100)]	0.00112958	0.000267188	1	1	1	Q08043	Q08043 [213-228]	Q08043 1xPhospho [T221(100)]	0	1813.79	544875		High	High	0.000161	0.0006017	1.89	86.39
FALSE	High	[K].DEAEAHIDYEDNFPDDR.[S]	1xPhospho [Y9(100)]	0.00301327	0.000544631	1	1	2	O60279	O60279 [200-216]	O60279 1xPhospho [Y208(100)]	0	2130.79		No Quan Values	High	High	0.0003139	0.001616	1.97
FALSE	High	[K].DEILPTTPISEQK.[G]	1xPhospho [T7(100)]	0.00126596	0.000267188	1	1	2	P23396	P23396 [215-227]	P23396 1xPhospho [T221(100)]	0	1550.73	3333495		High	High	0.000161	0.0006749	2.26	68.67
FALSE	High	[K].DELHIVEAEAMNYEGSPIK.[V]	1xDeamidated [N12]; 1xOxidation [M11]; 1xPhospho [S16(99.1)]	0.00216125	0.000441467	1	1	1	P06748	P06748 [55-73]	P06748 1xPhospho [S70(99.1)]	0	2241.96	392912		High	High	0.0002573	0.001155	2.09	86.39
FALSE	High	[K].DELHIVEAEAMNYEGSPIK.[V]	1xOxidation [M11]; 1xPhospho [S16(100)]	1.40589e-09	6.59499e-05	1	1	7	P06748	P06748 [55-73]	P06748 1xPhospho [S70(100)]	0	2240.98	1.45249e+07		High	High	4.924e-05	9.134e-10	7.11	83.66
FALSE	High	[K].DELHIVEAEAMNYEGSPIK.[V]	1xPhospho [S16(100)]	8.2291e-12	6.59499e-05	1	1	17	P06748	P06748 [55-73]	P06748 1xPhospho [S70(100)]	0	2224.98	3.89188e+07		High	High	4.924e-05	5.785e-12	6.22	91.62
FALSE	High	[K].DEPPPLSPAPLTPATPSSLDPFFSR.[E]	1xPhospho [S/T]	0.0117079	0.00109779	1	1	2	Q7Z6Z7	Q7Z6Z7 [3913-3937]		0	2716.29	2.31847e+06		High	High	0.0006211	0.006303	1.98	120.27
FALSE	High	[K].DEYTFSPGK.[S]	1xPhospho [S6(100)]	0.00496505	0.000580501	1	1	1	Q02880	Q02880 [1419-1427]	Q02880 1xPhospho [S1424(100)]	0	1123.43	1.97082e+06		High	High	0.0003325	0.00267	2.3	47.45
FALSE	High	[K].DFQHLISSPLKK.[S]	1xPhospho [S8(99.4)]	0.0102945	0.000944308	1	1	1	Q15361	Q15361 [58-69]	Q15361 1xPhospho [S65(99.4)]	1	1492.76	3869369		High	High	0.000564	0.005528	2.66	71.66
FALSE	High	[K].DGLNQTTIPVSPPSTTKPSR.[A]	1xPhospho [S11(100)]	1.28189e-05	6.59499e-05	1	1	4	Q71RC2	Q71RC2 [573-592]	Q71RC2 1xPhospho [S583(100)]	0	2176.06	1.84138e+06		High	High	4.924e-05	7.279e-06	3.05	62.94
FALSE	High	[K].DGPSGLPGPPGALGDPGLPGLQGPPGFEGAPGQQGPFGMPGMPGQSMR.[V]	3xOxidation [M39; M42; M47]; 1xPhospho [S4(100)]	0.00615428	0.000673548	1	1	1	Q14031	Q14031 [1418-1465]	Q14031 1xPhospho [S1421(100)]	0	4650.09		No Quan Values	High	High	0.0003822	0.003305	2.09
FALSE	High	[K].DGQDAIAQSPEK.[E]	1xPhospho [S9(100)]	0.000241304	6.59499e-05	1	1	1	Q9NWH9	Q9NWH9 [281-292]	Q9NWH9 1xPhospho [S289(100)]	0	1338.56	365439		High	High	4.924e-05	0.0001306	2.76	24.73
FALSE	High	[K].DHFTFCQQLNISICPLSQTAAR.[F]	2xCarbamidomethyl [C6; C14]; 3xDeamidated [Q7; Q8; N10]; 1xPhospho [S/T]	0.085732	0.00625546	1	1	1	O00754	O00754 [488-509]		0	2690.16		No Quan Values	High	High	0.00362	0.04619	1.39
FALSE	High	[K].DHTVSGDEDYCPR.[S]	1xCarbamidomethyl [C11]; 1xPhospho [T/S/Y]	0.0519598	0.00374512	1	1	1	Q9UIG0	Q9UIG0 [943-955]		0	1630.58	100988		High	High	0.002169	0.02751	0.94	31
FALSE	High	[K].DIKEESDEEEEDDEESGR.[L]	1xPhospho [S6(100)]	0.0025193	0.000495453	1	1	1	Q96EV2	Q96EV2 [200-217]	Q96EV2 1xPhospho [S205(100)]	1	2219.8	259097		High	High	0.0002869	0.001344	1.73	24.07
FALSE	High	[K].DITDPLSLNTCTDEGHVVLASPLK.[T]	1xCarbamidomethyl [C11]; 1xPhospho [S21(100)]	5.00308e-09	6.59499e-05	1	1	3	Q7L2J0	Q7L2J0 [234-257]	Q7L2J0 1xPhospho [S254(100)]	0	2675.26	7859919		High	High	4.924e-05	3.193e-09	5.63	101.69
FALSE	High	[K].DKFSPFPVQDRPESSLVFK.[D]	1xPhospho [S4(100)]	1.75766e-05	6.59499e-05	1	1	2	Q9UQ35	Q9UQ35 [1185-1203]	Q9UQ35 1xPhospho [S1188(100)]	1	2303.11	6399855		High	High	4.924e-05	9.953e-06	3.61	87.69
FALSE	High	[K].DKLDFAPPTPPHYPPHER.[R]	1xPhospho [T9(100)]	0.00029075	6.59499e-05	1	1	5	Q86Y56	Q86Y56 [326-343]	Q86Y56 1xPhospho [T334(100)]	1	2194.01	2728485		High	High	4.924e-05	0.000157	3.24	64.7
FALSE	High	[K].DKSPVREPIDNLTPEER.[D]	1xDeamidated [N11]; 1xPhospho [S3(100)]	1.30704e-05	6.59499e-05	1	1	1	Q14498	Q14498 [134-150]	Q14498 1xPhospho [S136(100)]	2	2075.96		No Quan Values	High	High	4.924e-05	7.435e-06	4.03
FALSE	High	[K].DKSPVREPIDNLTPEER.[D]	1xPhospho [S3(100)]	1.79676e-10	6.59499e-05	1	1	5	Q14498	Q14498 [134-150]	Q14498 1xPhospho [S136(100)]	2	2074.98	5.49714e+07		High	High	4.924e-05	1.204e-10	6.2	54.51
FALSE	High	[K].DLDRPESQSPK.[R]	1xPhospho [S]	0.00626852	0.000673548	1	1	3	Q8WUA4	Q8WUA4 [159-169]		0	1351.59	766953		High	High	0.0003822	0.003379	1.71	20.94
FALSE	High	[K].DLGHPVEEEDELESGDQEDEDDESEDPGK.[D]	1xPhospho [S14(100)]	1.49743e-05	6.59499e-05	1	1	1	O60763	O60763 [929-957]	O60763 1xPhospho [S942(100)]	0	3323.24	735236		High	High	4.924e-05	8.466e-06	2.77	53.74
FALSE	High	[K].DLVLPTQALPASPALK.[N]	1xPhospho [S12(100)]	0.00223403	0.000441467	1	1	1	Q15554	Q15554 [354-369]	Q15554 1xPhospho [S365(100)]	0	1713.92	3.5182e+06		High	High	0.0002573	0.001194	2.45	101.07
FALSE	High	[K].DLVWDWQQAASGVLVAVGR.[Q]	2xDeamidated [Q7; Q8]; 1xPhospho [S11(100)]	0.122659	0.00893719	1	1	1	Q8NDA8	Q8NDA8 [101-119]	Q8NDA8 1xPhospho [S111(100)]	0	2152.01	54912.3		High	High	0.005249	0.06766	0.66	23.83
FALSE	High	[K].DMDEPSPVPNVEEVTLPK.[T]	1xPhospho [S6(100)]	0.00328851	0.000544631	1	1	1	Q8TAQ2	Q8TAQ2 [342-359]	Q8TAQ2 1xPhospho [S347(100)]	0	2075.92	331116		High	High	0.0003139	0.001759	1.74	89.06
FALSE	High	[K].DMSPLSETEMALGK.[D]	1xPhospho [S3(100)]	8.71856e-05	6.59499e-05	1	1	1	P27816	P27816 [505-518]	P27816 1xPhospho [S507(100)]	0	1588.66	1.80439e+06		High	High	4.924e-05	4.798e-05	2.72	92.88
FALSE	High	[K].DNPSPEPQLDDIKR.[E]	1xPhospho [S4(100)]	0.00394148	0.000580501	1	1	2	Q96JC9	Q96JC9 [162-175]	Q96JC9 1xPhospho [S165(100)]	1	1703.76	603349		High	High	0.0003325	0.002113	1.56	49.58
FALSE	High	[K].DRLGSPLAVDEALR.[R]	1xPhospho [S5(100)]	0.00137669	0.000324895	1	1	1	Q7RTP6	Q7RTP6 [1306-1319]	Q7RTP6 1xPhospho [S1310(100)]	1	1591.78	445295		High	High	0.0001929	0.0007318	2.96	76.85
FALSE	High	[K].DSELKTPPSVGPPSVTVVTLESAPSALEK.[T]	1xPhospho [T6(99.4)]	0.000440744	0.000140745	1	1	1	Q96T58	Q96T58 [1628-1656]	Q96T58 1xPhospho [T1633(99.4)]	1	3015.52	784381		High	High	9.128e-05	0.0002367	1.72	104.72
FALSE	High	[K].DSLSDDGVDLK.[T]	1xPhospho [S4(100)]	0.0126254	0.00114687	1	1	2	P07948	P07948 [10-20]	P07948 1xPhospho [S13(100)]	0	1243.51	551725		High	High	0.0006757	0.006783	1.54	55.56
FALSE	High	[K].DTHEDHDTSTENTDESNHDPQFEPIVSLPEQEIK.[T]	1xPhospho [S/T]	0.0169413	0.00133485	1	1	1	P43487	P43487 [6-39]		0	4013.68	536973		High	High	0.0008074	0.009052	1.49	83.15
FALSE	High	[K].DTIIDVVGAPLTPNSR.[K]	1xPhospho [T12(99.4)]	0.0305643	0.00215829	1	1	1	Q9NPF5	Q9NPF5 [434-449]	Q9NPF5 1xPhospho [T445(99.4)]	0	1747.86	352012		High	High	0.00129	0.01623	2.41	93.72
FALSE	High	[K].DVTLSPVK.[A]	1xPhospho [S5(100)]	0.0278355	0.00201658	1	1	1	Q8NFC6	Q8NFC6 [1527-1534]	Q8NFC6 1xPhospho [S1531(100)]	0	938.459	4521721		High	High	0.001183	0.01482	2.03	48.75
FALSE	High	[K].DVTPPPETEVVLIK.[N]	1xPhospho [T3(100)]	1.22491e-06	6.59499e-05	1	1	2	P27816	P27816 [519-532]	P27816 1xPhospho [T521(100)]	0	1616.82	3528001		High	High	4.924e-05	7.204e-07	4.53	87.57
FALSE	High	[K].DWEDDSDEDMSNFDR.[F]	1xOxidation [M10]; 1xPhospho [S6(100)]	0.0220891	0.00147047	1	1	2	Q15185	Q15185 [108-122]	Q15185 1xPhospho [S113(100)]	0	1971.62	886386		High	High	0.0008809	0.01179	1.8	52.27
FALSE	High	[K].DYEEVGVDSVEGEGEEEGEEY.[-]	1xPhospho [S9(98.9)]	0.104889	0.00754061	1	2	1	P68363	P68363 [431-451]	P68363 1xPhospho [S439(98.9)]	0	2428.87	251042		High	High	0.004388	0.05721	1.21	75.14
FALSE	High	[K].DYEIESQNPLASPTNTLLGSAK.[E]	1xPhospho [S12(98.6)]	0.0123674	0.00109779	1	1	1	Q7Z417	Q7Z417 [618-639]	Q7Z417 1xPhospho [S629(98.6)]	0	2428.13	520063		High	High	0.0006485	0.00665	2.29	99
FALSE	High	[K].EAAGPAPSPMR.[A]	1xPhospho [S8(100)]	0.000423218	0.000140745	1	1	2	Q12834	Q12834 [34-44]	Q12834 1xPhospho [S41(100)]	0	1163.49	1.02465e+06		High	High	9.128e-05	0.0002268	2.61	32.93
FALSE	High	[K].EALQSEEDEEVK.[E]	1xDeamidated [Q4]; 1xPhospho [S5(100)]	0.0649068	0.00490041	1	1	1	O94769	O94769 [209-220]	O94769 1xPhospho [S213(100)]	0	1486.58	76092.2		High	High	0.002758	0.03454	1.51	21.63
FALSE	High	[K].EDDDVIVNKPHVSDEEEEEPPFYHHPFK.[L]	1xPhospho [S13(100)]	2.87373e-09	6.59499e-05	1	1	3	P18583	P18583 [2117-2144]	P18583 1xPhospho [S2129(100)]	0	3457.49	15177774		High	High	4.924e-05	1.85e-09	4.59	68.1
FALSE	High	[K].EEAPASPLRPLYPQISPLK.[I]	1xDeamidated [Q14]; 1xPhospho [S6(100)]	0.00296774	0.000544631	1	1	1	P85037	P85037 [208-226]	P85037 1xPhospho [S213(100)]	0	2187.11	563144		High	High	0.0002869	0.001591	2.23	97.49
FALSE	High	[K].EEAPASPLRPLYPQISPLK.[I]	1xPhospho [S6(100)]	1.93477e-06	6.59499e-05	1	1	5	P85037	P85037 [208-226]	P85037 1xPhospho [S213(100)]	0	2186.13	2.65866e+07		High	High	4.924e-05	1.129e-06	4.21	94.57
FALSE	High	[K].EEDCHSPTSKPPKPDQPLK.[V]	1xCarbamidomethyl [C4]; 1xPhospho [S/T]	0.102459	0.00740838	1	1	2	P23588	P23588 [454-472]		0	2270.02	5.3818e+06		High	High	0.004294	0.05567	1.04	26.95
FALSE	High	[K].EEDEEPESPPEK.[K]	1xPhospho [S8(100)]	0.000257624	6.59499e-05	1	1	5	Q9H1E3	Q9H1E3 [207-218]	Q9H1E3 1xPhospho [S214(100)]	0	1494.55	5.30856e+06		High	High	4.924e-05	0.0001393	3.57	24.58
FALSE	High	[K].EEENKDDEEKPKIEDVGSDEEDDSGK.[D]	1xDeamidated [N4]; 1xPhospho [S18(100)]	0.00771146	0.000673548	1	1	1	Q58FF8	Q58FF8 [160-185]	Q58FF8 1xPhospho [S177(100)]	2	3046.21	2.41523e+06		High	High	0.0003822	0.004159	3	33.9
FALSE	High	[K].EEEPEAEEEEVAAKKSPVK.[A]	1xPhospho [S16(100)]	0.0678539	0.00511577	1	1	1	P07197	P07197 [496-514]	P07197 1xPhospho [S511(100)]	2	2208	951081		High	High	0.002986	0.03625	2.04	37.41
FALSE	High	[K].EEETSIDVAGKPNEVTK.[A]	1xPhospho [S5(99.5)]	4.96922e-06	6.59499e-05	1	1	1	P53985	P53985 [463-479]	P53985 1xPhospho [S467(99.5)]	0	1925.87	5.37382e+06		High	High	4.924e-05	2.861e-06	3.7	44.43
FALSE	High	[K].EEGAAPSPTHVAELATMEVESAR.[L]	1xPhospho [S7(99.5)]	1.95575e-05	6.59499e-05	1	1	1	Q9NRS6	Q9NRS6 [221-243]	Q9NRS6 1xPhospho [S227(99.5)]	0	2462.09	1.16374e+06		High	High	4.924e-05	1.103e-05	2.55	100.66
FALSE	High	[K].EEGSLSDTEADAVSGQLPDPTTNPSAGK.[D]	1xDeamidated [Q16]; 1xPhospho [S/T]	0.00039904	0.000140745	1	1	2	Q8N1G4	Q8N1G4 [515-542]		0	2854.21	1.33689e+06		High	High	9.128e-05	0.0002143	2.64	74.29
FALSE	High	[K].EEIVTPK.[E]	1xPhospho [T5(100)]	0.0836877	0.00608137	1	1	1	Q9NYV4	Q9NYV4 [510-516]	Q9NYV4 1xPhospho [T514(100)]	0	895.417	441335		High	High	0.003521	0.04496	1.7	31.22
FALSE	High	[K].EELMSSDLEETAGSTSIPK.[R]	1xOxidation [M4]; 1xPhospho [S/T]	0.00221294	0.000441467	1	1	1	O00567	O00567 [515-533]		0	2119.9	582483		High	High	0.0002573	0.001181	1.64	67.25
FALSE	High	[K].EELMSSDLEETAGSTSIPK.[R]	1xPhospho [S5(99.3)]	6.52398e-06	6.59499e-05	1	1	1	O00567	O00567 [515-533]	O00567 1xPhospho [S519(99.3)]	0	2103.9	4989712		High	High	4.924e-05	3.744e-06	3.83	79.27
FALSE	High	[K].EELTPGAPQHQLPPVPGSPEPYPGQQAPGPEPSQPLLELTPR.[A]	1xPhospho [S/Y/T]	8.47059e-05	6.59499e-05	1	1	1	Q9H6F5	Q9H6F5 [143-184]		0	4513.21	1.83183e+06		High	High	4.924e-05	4.68e-05	3	104.29
FALSE	High	[K].EEPQTVPEMPGETPPLSPIDMESQER.[I]	1xPhospho [S17(100)]	0.115791	0.00834828	1	1	1	P05412	P05412 [227-252]	P05412 1xPhospho [S243(100)]	0	3003.3		No Quan Values	High	High	0.004894	0.06353	1.59
FALSE	High	[K].EEPVLTPIDEGHLPMINQDEFR.[N]	1xPhospho [T6(100)]	7.12047e-06	6.59499e-05	1	1	2	P24723	P24723 [651-672]	P24723 1xPhospho [T656(100)]	0	2659.21	1.30402e+06		High	High	4.924e-05	4.083e-06	3.1	103.19
FALSE	High	[K].EEPVSSGPEEAVGK.[S]	1xPhospho [S6(100)]	0.0024949	0.000495453	1	1	2	O00567	O00567 [565-578]	O00567 1xPhospho [S570(100)]	0	1494.64	2.79905e+06		High	High	0.0002869	0.001336	1.87	40.29
FALSE	High	[K].EESAEELQAAEHPDEVEDPK.[N]	1xDeamidated [Q8]; 1xPhospho [S3(100)]	2.7727e-06	6.59499e-05	1	1	3	O00193	O00193 [145-164]	O00193 1xPhospho [S147(100)]	0	2332.93	516335		High	High	4.924e-05	1.611e-06	2.32	54.37
FALSE	High	[K].EESAEELQAAEHPDEVEDPK.[N]	1xPhospho [S3(100)]	7.2602e-08	6.59499e-05	1	1	3	O00193	O00193 [145-164]	O00193 1xPhospho [S147(100)]	0	2331.95	8.30227e+06		High	High	4.924e-05	4.453e-08	4.7	52.04
FALSE	High	[K].EEYNTTLPQFMPYEDGIYSVIQK.[K]	3xPhospho [Y/S/T]	0.13212	0.00947824	1	1	1	O60449	O60449 [1389-1411]		0	3005.2		No Quan Values	High	High	0.005553	0.07331	1.36
FALSE	High	[K].EFGDGSDENEMEEHELK.[D]	1xPhospho [S6(100)]	0.031229	0.00225458	1	1	1	Q5F1R6	Q5F1R6 [278-294]	Q5F1R6 1xPhospho [S283(100)]	0	2074.76	469569		High	High	0.001343	0.01661	1.1	53.98
FALSE	High	[K].EGDIIPPLTGATPPLIGHLK.[L]	1xPhospho [T12(98.9)]	0.00455531	0.000580501	1	1	2	Q12888	Q12888 [911-930]	Q12888 1xPhospho [T922(98.9)]	0	2119.12	1.40437e+06		High	High	0.0003325	0.00244	2.15	112.76
FALSE	High	[K].EGEDGDQPTTPPKPLK.[T]	1xPhospho [T10(100)]	0.00123302	0.000267188	1	1	1	P18858	P18858 [174-189]	P18858 1xPhospho [T183(100)]	0	1788.81		No Quan Values	High	High	0.000161	0.0006574	2.41
FALSE	High	[K].EGEEPTVYSDEEEPK.[D]	1xPhospho [S9(100)]	1.30704e-05	6.59499e-05	1	1	5	O00264	O00264 [173-187]	O00264 1xPhospho [S181(100)]	0	1817.7	5.39078e+06		High	High	4.924e-05	7.432e-06	3.64	42.49
FALSE	High	[K].EGEEPTVYSDEEEPKDESAR.[K]	1xPhospho [S9(100)]	0.000116269	6.59499e-05	1	1	1	O00264	O00264 [173-192]	O00264 1xPhospho [S181(100)]	1	2375.94	7.4811e+06		High	High	4.924e-05	6.379e-05	3.37	39.11
FALSE	High	[K].EGEEPTVYSDEEEPKDESARK.[N]	1xPhospho [S9(100)]	0.000928296	0.000267188	1	1	1	O00264	O00264 [173-193]	O00264 1xPhospho [S181(100)]	2	2504.03	950496		High	High	0.000161	0.0004938	2.95	33.77
FALSE	High	[K].EGGGDSSASSPTEEEQEQGEIGACSDEGTAQEGK.[A]	1xCarbamidomethyl [C24]; 1xPhospho [S/T]	0.000408184	0.000140745	1	1	3	P49006	P49006 [111-144]		0	3493.33	2.11582e+06		High	High	9.128e-05	0.0002189	1.64	41.71
FALSE	High	[K].EGHSLEMENENLVENGADSDEDDNSFLK.[Q]	1xDeamidated [N15]; 1xPhospho [S19(100)]	0.00969337	0.000837479	1	1	1	Q9UHB6	Q9UHB6 [668-695]	Q9UHB6 1xPhospho [S686(100)]	0	3218.26		No Quan Values	High	High	0.0005051	0.005208	1.54
FALSE	High	[K].EGMNPSYDEYADSDEDQHDAYLER.[M]	1xOxidation [M3]; 1xPhospho [S13(100)]	1.74695e-06	6.59499e-05	1	1	1	Q08945	Q08945 [432-455]	Q08945 1xPhospho [S444(100)]	0	2945.07	759348		High	High	4.924e-05	1.02e-06	3.21	55.5
FALSE	High	[K].EGMNPSYDEYADSDEDQHDAYLER.[M]	1xPhospho [S13(100)]	3.23643e-10	6.59499e-05	1	1	2	Q08945	Q08945 [432-455]	Q08945 1xPhospho [S444(100)]	0	2929.08	3501778		High	High	4.924e-05	2.158e-10	5.34	61.59
FALSE	High	[K].EGPEPPEEVPPPTTPPVPK.[V]	1xPhospho [T]	0.000351235	6.59499e-05	1	1	2	P48634	P48634 [597-615]		0	2073.98	1.47386e+06		High	High	4.924e-05	0.000189	2.47	69.42
FALSE	High	[K].EGSLGDELLPLGYSEPEQQEGASAGAPSPTLELASR.[S]	1xPhospho [S28(100)]	0.000118516	6.59499e-05	1	1	2	Q96CX2	Q96CX2 [149-184]	Q96CX2 1xPhospho [S176(100)]	0	3735.73	1.29143e+06		High	High	4.924e-05	6.519e-05	2.5	112.13
FALSE	High	[K].EHSLQVSPSLEK.[G]	1xPhospho [S7(99.4)]	0.0262739	0.00181826	1	1	2	O95235	O95235 [526-537]	O95235 1xPhospho [S532(99.4)]	0	1433.67	410880		High	High	0.001073	0.01404	1.41	46.67
FALSE	High	[K].EHYPVSSPSSPSPPAQPGGVSR.[N]	1xPhospho [S/Y]	0.085732	0.00625546	1	1	1	O75179	O75179 [2036-2057]		0	2300.03	247160		High	High	0.00362	0.04616	1.39	47.17
FALSE	High	[K].EIAIVHSDAEK.[E]	1xPhospho [S7(100)]	0.000277559	6.59499e-05	1	1	1	Q9H307	Q9H307 [341-351]	Q9H307 1xPhospho [S347(100)]	0	1291.59	19835650		High	High	4.924e-05	0.00015	3.23	37.42
FALSE	High	[K].EIPFNEDPNPNTHSSGPSTPLK.[N]	1xPhospho [S14(97.1)]	0.00572209	0.000580501	1	1	1	Q86YS7	Q86YS7 [267-288]	Q86YS7 1xPhospho [S280(97.1)]	0	2458.09	697099		High	High	0.0003325	0.003076	1.34	62.07
FALSE	High	[K].EIPSATQSPISK.[K]	1xPhospho [S8(100)]	0.00596948	0.000637536	1	1	2	Q9BQG0	Q9BQG0 [1156-1167]	Q9BQG0 1xPhospho [S1163(100)]	0	1337.63	2.51633e+06		High	High	0.000364	0.003201	2.61	41.25
FALSE	High	[K].EIQNGNLHESDSESVPR.[D]	1xDeamidated [N4]; 1xPhospho [S]	1.78344e-05	6.59499e-05	1	1	3	Q86UP2	Q86UP2 [66-82]		0	1991.83	2.03445e+06		High	High	4.924e-05	1.007e-05	3.83	43.37
FALSE	High	[K].EIQNGNLHESDSESVPR.[D]	1xPhospho [S]	0.000383056	0.000140745	1	1	1	Q86UP2	Q86UP2 [66-82]		0	1990.85	1.1538e+06		High	High	9.128e-05	0.000206	3.05	39.71
FALSE	High	[K].EISDDEAEEEK.[G]	1xPhospho [S3(100)]	0.000329372	6.59499e-05	1	2	10	P08238	P08238 [224-234]	P08238 1xPhospho [S226(100)]	0	1373.5	1.55115e+08		High	High	4.924e-05	0.0001773	2.09	23.33
FALSE	High	[K].EISPGSGPGEIR.[K]	1xPhospho [S3(100)]	0.0106468	0.00104833	1	1	1	O43491	O43491 [713-724]	O43491 1xPhospho [S715(100)]	0	1278.57	1.17268e+06		High	High	0.0005949	0.005729	1.8	45.97
FALSE	High	[K].EISPSVTK.[K]	1xPhospho [S3(100)]	0.138254	0.00984145	1	1	1	Q8N488	Q8N488 [97-104]	Q8N488 1xPhospho [S99(100)]	0	940.439	1.84588e+06		High	High	0.005759	0.0769	1.58	29.86
FALSE	High	[K].EITALAPSTMK.[I]	1xPhospho [S/T]	0.0342679	0.00264371	2	6	1	P60709; P68133	P60709 [316-326]; P68133 [318-328]		0	1241.58	501748	Shared	High	High	0.001559	0.01818	2.4	64.16
FALSE	High	[K].EKDSPFKPK.[L]	1xPhospho [S4(100)]	0.115791	0.00834828	1	1	1	Q15291	Q15291 [494-502]	Q15291 1xPhospho [S497(100)]	1	1155.54	2094195		High	High	0.004894	0.06359	1.29	17.14
FALSE	High	[K].EKPELSEPSHLNGPSSDPEAAFLSR.[D]	1xDeamidated [N12]; 1xPhospho [S]	3.53579e-06	6.59499e-05	1	1	1	Q9H4A3	Q9H4A3 [1997-2021]		0	2775.25	2203906		High	High	4.924e-05	2.044e-06	3.4	74.13
FALSE	High	[K].EKPELSEPSHLNGPSSDPEAAFLSR.[D]	1xPhospho [S6(96.7)]	0.0533681	0.00379142	1	1	1	Q9H4A3	Q9H4A3 [1997-2021]	Q9H4A3 1xPhospho [S2002(96.7)]	0	2774.27	1.4507e+06		High	High	0.002194	0.02835	2.71	74.12
FALSE	High	[K].EKTPELPEPSVK.[V]	1xPhospho [T3(100)]	0.00654532	0.000673548	1	1	1	Q8IYB3	Q8IYB3 [218-229]	Q8IYB3 1xPhospho [T220(100)]	1	1433.69	27221824		High	High	0.0003822	0.00351	3.1	51.19
FALSE	High	[K].EKTPSPKEEDEEPESPPEK.[K]	3xPhospho [T3(100); S5(100); S15(100)]	0.0276355	0.00201658	1	1	1	Q9H1E3	Q9H1E3 [200-218]	Q9H1E3 3xPhospho [T202(100); S204(100); S214(100)]	2	2421.9	304188		High	High	0.001183	0.01468	1.58	29.84
FALSE	High	[K].ELASPVSPELR.[Q]	1xPhospho [S7(100)]	0.000932349	0.000267188	1	1	1	Q5T4S7	Q5T4S7 [175-185]	Q5T4S7 1xPhospho [S181(100)]	0	1277.61	1.65017e+06		High	High	0.000161	0.0004959	2.4	64.94
FALSE	High	[K].ELDQDMVTEDEDDPGSHK.[R]	1xPhospho [T8(100)]	0.0370488	0.00277466	1	1	1	Q9NRL2	Q9NRL2 [724-741]	Q9NRL2 1xPhospho [T731(100)]	0	2139.81	187031		High	High	0.001628	0.01972	1.35	44.66
FALSE	High	[K].ELEQVCNPIISGLYQGAGGPGPGGFGAQGPK.[G]	1xCarbamidomethyl [C6]; 1xPhospho [S11(99.5)]	3.23139e-07	6.59499e-05	1	1	1	P0DMV9	P0DMV9 [598-628]	P0DMV9 1xPhospho [S608(99.5)]	0	3135.46	804339		High	High	4.924e-05	1.944e-07	2.81	103.93
FALSE	High	[K].ELESPLTPGK.[V]	1xPhospho [T7(100)]	0.0391969	0.00277466	1	1	1	O15014	O15014 [740-749]	O15014 1xPhospho [T746(100)]	0	1150.54	811222		High	High	0.001628	0.02078	1.86	50.83
FALSE	High	[K].ELESSEEGGSAEER.[R]	1xPhospho [S]	0.00411851	0.000580501	1	1	1	Q9HAS0	Q9HAS0 [15-28]		0	1588.6		No Quan Values	High	High	0.0003325	0.00221	1.15
FALSE	High	[K].ELLSPLSEPDDRYPLIVK.[I]	1xPhospho [S4(100)]	6.84891e-06	6.59499e-05	1	1	4	Q9UHB7	Q9UHB7 [700-717]	Q9UHB7 1xPhospho [S703(100)]	1	2164.09	4.42937e+06		High	High	4.924e-05	3.935e-06	4.04	102.49
FALSE	High	[K].ELPPSPEK.[K]	1xPhospho [S5(100)]	0.0977458	0.00711314	1	1	1	P27816	P27816 [692-699]	P27816 1xPhospho [S696(100)]	0	976.439	12526503		High	High	0.004104	0.05293	1.87	29.14
FALSE	High	[K].ELSDQATASPIVAR.[T]	1xPhospho [S9(100)]	0.00301327	0.000544631	1	1	1	Q5JSH3	Q5JSH3 [88-101]	Q5JSH3 1xPhospho [S96(100)]	0	1537.73	403498		High	High	0.0003139	0.001611	2.26	50.92
FALSE	High	[K].ELSNSPLR.[E]	1xPhospho [S5(100)]	0.00407332	0.000580501	1	1	2	Q9UQ35	Q9UQ35 [1316-1323]	Q9UQ35 1xPhospho [S1320(100)]	0	995.456	13462086		High	High	0.0003325	0.002183	2.18	33.29
FALSE	High	[K].ELSNSPLRENSFGSPLEFR.[N]	1xDeamidated [N]; 1xPhospho [S5(99.4)]	0.000107177	6.59499e-05	1	1	4	Q9UQ35	Q9UQ35 [1316-1334]	Q9UQ35 1xPhospho [S1320(99.4)]	1	2260.03	2.81352e+06		High	High	4.924e-05	5.895e-05	3.17	90.16
FALSE	High	[K].ELSPAALEK.[R]	1xPhospho [S3(100)]	0.00838664	0.000673548	1	1	1	O75683	O75683 [136-144]	O75683 1xPhospho [S138(100)]	0	1037.49	8727217		High	High	0.0003822	0.004518	2.08	54.06
FALSE	High	[K].ELSPAGSISK.[N]	1xPhospho [S3(100)]	0.00222346	0.000441467	1	1	2	O95453	O95453 [617-626]	O95453 1xPhospho [S619(100)]	0	1068.5	3.19774e+06		High	High	0.0002573	0.001188	2	40.13
FALSE	High	[K].ELSPPPGLPSK.[I]	1xPhospho [S3(100)]	0.0883462	0.00638094	1	1	1	Q7Z4S6	Q7Z4S6 [1210-1220]	Q7Z4S6 1xPhospho [S1212(100)]	0	1201.59	738741		High	High	0.003716	0.04751	1.13	60.52
FALSE	High	[K].ELTDEEAER.[L]	1xPhospho [T3(100)]	0.00487948	0.000580501	1	1	2	Q9Y266	Q9Y266 [106-114]	Q9Y266 1xPhospho [T108(100)]	0	1171.45	716909		High	High	0.0003325	0.002615	1.59	25.81
FALSE	High	[K].ELTFDQLQLLK.[L]	2xDeamidated [Q6; Q8]; 1xPhospho [T3(100)]	0.0381094	0.00277466	1	1	1	Q9NPB8	Q9NPB8 [399-409]	Q9NPB8 1xPhospho [T401(100)]	0	1429.69	405203		High	High	0.001628	0.02015	1.73	67.25
FALSE	High	[K].EMEHNTVCAAGTSPVGEIGEEK.[I]	1xCarbamidomethyl [C8]; 1xOxidation [M2]; 1xPhospho [S13(100)]	0.000180199	6.59499e-05	1	1	1	P18583	P18583 [1544-1565]	P18583 1xPhospho [S1556(100)]	0	2441	504670		High	High	4.924e-05	9.804e-05	1.67	49.8
FALSE	High	[K].EMEHNTVCAAGTSPVGEIGEEK.[I]	1xCarbamidomethyl [C8]; 1xPhospho [S13(100)]	6.96797e-07	6.59499e-05	1	1	1	P18583	P18583 [1544-1565]	P18583 1xPhospho [S1556(100)]	0	2425	1.48647e+06		High	High	4.924e-05	4.129e-07	4.13	53.35
FALSE	High	[K].EMEVEESPEK.[I]	1xPhospho [S7(100)]	0.059692	0.00434926	1	1	1	Q8N3X1	Q8N3X1 [502-511]	Q8N3X1 1xPhospho [S508(100)]	0	1286.49	357375		High	High	0.00253	0.03178	0.93	30.92
FALSE	High	[K].EMGTPLADTPTRPVTR.[H]	1xPhospho [T9(100)]	0.00178682	0.000385428	1	1	1	Q9BPU6	Q9BPU6 [506-521]	Q9BPU6 1xPhospho [T514(100)]	0	1821.86	1.04916e+06		High	High	0.0002264	0.0009544	2.73	52.32
FALSE	High	[K].ENIKPNETSPSFSK.[A]	1xDeamidated [N6]; 1xPhospho [S9(99.3)]	0.127677	0.00918417	1	1	1	Q99700	Q99700 [764-777]	Q99700 1xPhospho [S772(99.3)]	0	1658.73		No Quan Values	High	High	0.005364	0.07065	1.49
FALSE	High	[K].ENIKPNETSPSFSK.[A]	1xPhospho [S9(100)]	0.0577744	0.00411352	1	1	1	Q99700	Q99700 [764-777]	Q99700 1xPhospho [S772(100)]	0	1657.75	1.45585e+06		High	High	0.002371	0.03061	1.55	37.06
FALSE	High	[K].ENSPNSFPR.[R]	1xPhospho [S3(100)]	0.011869	0.00109779	1	1	2	Q9P260	Q9P260 [451-459]	Q9P260 1xPhospho [S453(100)]	0	1127.45	316386		High	High	0.0006485	0.006402	1.37	34.3
FALSE	High	[K].ENSREALAEAALESPRPALVR.[S]	1xPhospho [S3(100)]	3.51864e-06	6.59499e-05	1	1	1	O14745	O14745 [267-287]	O14745 1xPhospho [S269(100)]	1	2359.18	2.72673e+06		High	High	4.924e-05	2.039e-06	4.76	75.44
FALSE	High	[K].ENTPPALSGTR.[V]	1xPhospho [T3(100)]	0.0323669	0.00230036	1	1	1	P31350	P31350 [31-41]	P31350 1xPhospho [T33(100)]	0	1222.55	440793		High	High	0.001368	0.01715	1.8	38.16
FALSE	High	[K].EPAITSQNSPEAR.[E]	1xPhospho [S9(100)]	0.00638537	0.000673548	1	1	1	P23193	P23193 [92-104]	P23193 1xPhospho [S100(100)]	0	1479.65	784121		High	High	0.0003822	0.003434	2.06	29.73
FALSE	High	[K].EPSEVPTPK.[R]	1xPhospho [T7(100)]	0.0034471	0.000544631	1	1	4	P17096	P17096 [47-55]	P17096 1xPhospho [T53(100)]	0	1063.47	1095971		High	High	0.0003139	0.001849	2.63	31.45
FALSE	High	[K].EPVADEEEEDSDDDVEPITEFR.[F]	1xPhospho [S11(100)]	5.33172e-05	6.59499e-05	1	1	1	P54105	P54105 [92-113]	P54105 1xPhospho [S102(100)]	0	2645.03		No Quan Values	High	High	4.924e-05	2.958e-05	2.82
FALSE	High	[K].EPVNLEGDDTSLIHGK.[I]	1xPhospho [S11(99.1)]	0.00134063	0.000324895	1	1	2	Q9H2J7	Q9H2J7 [665-680]	Q9H2J7 1xPhospho [S675(99.1)]	0	1803.82	1.22432e+06		High	High	0.0001929	0.0007139	2.36	62.74
FALSE	High	[K].EQEPIGTDLDAVRTPEPLEEFPK.[R]	1xPhospho [T14(100)]	1.99409e-05	6.59499e-05	1	1	2	P10244	P10244 [253-275]	P10244 1xPhospho [T266(100)]	1	2690.26	4837170		High	High	4.924e-05	1.123e-05	3.75	94.3
FALSE	High	[K].EQISDIDDAVR.[K]	1xPhospho [S4(100)]	0.00261984	0.000495453	1	1	1	P53999	P53999 [115-125]	P53999 1xPhospho [S118(100)]	0	1340.57	373788		High	High	0.0002869	0.001398	2.16	60.18
FALSE	High	[K].EQSEVSVSPR.[A]	1xPhospho [S8(100)]	0.00155975	0.000324895	1	1	1	Q7L4I2	Q7L4I2 [25-34]	Q7L4I2 1xPhospho [S32(100)]	0	1197.51	3023191		High	High	0.0001929	0.000831	1.9	29.41
FALSE	High	[K].EQYVPPRSPK.[-]	1xPhospho [S8(100)]	0.0095653	0.000837479	1	1	1	Q71RC2	Q71RC2 [715-724]	Q71RC2 1xPhospho [S722(100)]	1	1280.6	529264		High	High	0.0005051	0.005152	2.09	27.9
FALSE	High	[K].ERGSPLLGDHAVR.[G]	1xPhospho [S4(100)]	0.000568439	0.000140745	1	1	1	Q9C073	Q9C073 [175-187]	Q9C073 1xPhospho [S178(100)]	1	1486.72	541360		High	High	9.128e-05	0.0003038	2.17	38.09
FALSE	High	[K].ERPISLGIFPLPAGDGLLTPDAQK.[G]	1xDeamidated [Q23]; 1xPhospho [T19(100)]	2.80041e-05	6.59499e-05	1	1	1	O60271	O60271 [199-222]	O60271 1xPhospho [T217(100)]	0	2586.32	603962		High	High	4.924e-05	1.572e-05	3.58	121.26
FALSE	High	[K].ERPISLGIFPLPAGDGLLTPDAQK.[G]	1xPhospho [T19(100)]	7.5072e-10	6.59499e-05	1	1	6	O60271	O60271 [199-222]	O60271 1xPhospho [T217(100)]	0	2585.34	1.51241e+07		High	High	4.924e-05	4.939e-10	5.14	120.32
FALSE	High	[K].ERTESEVPPRPASPK.[V]	1xPhospho [S13(100)]	0.0152367	0.00129096	1	2	2	Q9Y3L3	Q9Y3L3 [532-546]	Q9Y3L3 1xPhospho [S544(100)]	1	1759.84	1336225		High	High	0.0007843	0.008187	2.22	26.29
FALSE	High	[K].ESEDKPEIEDVGSDEEEEK.[K]	1xPhospho [S13(100)]	2.31616e-06	6.59499e-05	1	1	4	P07900	P07900 [251-269]	P07900 1xPhospho [S263(100)]	0	2272.89	3.50704e+07		High	High	4.924e-05	1.35e-06	4.46	42.16
FALSE	High	[K].ESEDKPEIEDVGSDEEEEKK.[D]	1xPhospho [S13(100)]	3.1612e-05	6.59499e-05	1	1	5	P07900	P07900 [251-270]	P07900 1xPhospho [S263(100)]	1	2400.98	56871632		High	High	4.924e-05	1.767e-05	4.4	36.79
FALSE	High	[K].ESELQMTSAASPHPGLLLDLK.[T]	1xPhospho [S2(97.4)]	0.124075	0.00893719	1	1	1	Q9H2Y7	Q9H2Y7 [651-671]	Q9H2Y7 1xPhospho [S652(97.4)]	0	2317.11		No Quan Values	High	High	0.005249	0.06821	0.74
FALSE	High	[K].ESKEEETSIDVAGKPNEVTK.[A]	1xPhospho [S/T]	0.0321363	0.00230036	1	1	1	P53985	P53985 [460-479]		1	2270.04	855603		High	High	0.001368	0.01713	2.23	39.41
FALSE	High	[K].ESMEASPEAMVK.[A]	1xPhospho [S6(100)]	0.128408	0.00922504	1	1	1	Q8IWC1	Q8IWC1 [436-447]	Q8IWC1 1xPhospho [S441(100)]	0	1388.55	288843		High	High	0.005413	0.07112	1.63	54.63
FALSE	High	[K].ESRSPQQSAALPR.[R]	1xPhospho [S]	0.0018707	0.000385428	1	1	1	Q6IBW4	Q6IBW4 [281-293]		1	1506.71		No Quan Values	High	High	0.0002264	0.0009974	1.78
FALSE	High	[K].ESSIIAPAPAEDVDTPPRK.[K]	1xPhospho [T15(100)]	3.01164e-06	6.59499e-05	1	1	3	Q15910	Q15910 [473-491]	Q15910 1xPhospho [T487(100)]	1	2072.99	5081662		High	High	4.924e-05	1.748e-06	5.59	57.63
FALSE	High	[K].ESSPPREEAPPPPPPTEDSCAK.[K]	1xCarbamidomethyl [C20]; 1xPhospho [S/T]	0.0105753	0.00100015	1	1	1	Q9UPW6	Q9UPW6 [592-613]		1	2455.05		No Quan Values	High	High	0.000564	0.005677	1.13
FALSE	High	[K].ESVPEFPLSPPKK.[K]	1xPhospho [S9(100)]	0.00025523	6.59499e-05	1	1	2	P16949	P16949 [30-42]	P16949 1xPhospho [S38(100)]	1	1534.76	2539388		High	High	4.924e-05	0.0001381	3.37	73.65
FALSE	High	[K].ESYTEEIVSEAESHVSGISR.[I]	1xPhospho [S9(100)]	0.000217636	6.59499e-05	1	1	1	Q5QJE6	Q5QJE6 [133-152]	Q5QJE6 1xPhospho [S141(100)]	0	2288.99	1.05235e+06		High	High	4.924e-05	0.0001181	2.9	107.22
FALSE	High	[K].ETAPEEPGSPAK.[S]	1xPhospho [S9(100)]	0.104889	0.00754061	1	1	1	P35612	P35612 [584-595]	P35612 1xPhospho [S592(100)]	0	1292.54	759066		High	High	0.004363	0.05697	2.03	22.89
FALSE	High	[K].ETDPVKSPPLPEHQK.[I]	1xPhospho [T2(99.6)]	0.00080745	0.000206367	1	1	2	Q96JM3	Q96JM3 [102-116]	Q96JM3 1xPhospho [T103(99.6)]	1	1781.85	1.07054e+06		High	High	0.0001275	0.0004306	2.73	42.66
FALSE	High	[K].EVDGLLTSEPMGSPVSSK.[T]	1xPhospho [S13(100)]	2.24039e-05	6.59499e-05	1	1	2	Q8WWM7	Q8WWM7 [582-599]	Q8WWM7 1xPhospho [S594(100)]	0	1912.86	1607354		High	High	4.924e-05	1.259e-05	3.13	77.16
FALSE	High	[K].EVDKTPPPQPPLISSMDSISQK.[S]	1xPhospho [T5(100)]	0.014711	0.00124586	1	1	1	Q92625	Q92625 [314-335]	Q92625 1xPhospho [T318(100)]	1	2474.19	595104		High	High	0.00073	0.007909	2.05	84.27
FALSE	High	[K].EVEDKESEGEEEDEDEDLSK.[Y]	1xPhospho [S7(100)]	0.000323363	6.59499e-05	1	1	3	O95218	O95218 [147-166]	O95218 1xPhospho [S153(100)]	1	2419.9	4.05337e+06		High	High	4.924e-05	0.0001746	2.05	31.43
FALSE	High	[K].EVHDELEDLPSPPPPLSPPPTTSPHK.[Q]	1xPhospho [S17(100)]	7.0174e-06	6.59499e-05	1	1	3	Q9NQX3	Q9NQX3 [178-203]	Q9NQX3 1xPhospho [S194(100)]	0	2893.37	1.16246e+06		High	High	4.924e-05	4.027e-06	5.32	79.43
FALSE	High	[K].EVMSPTGSAR.[G]	1xPhospho [S4(100)]	0.0447393	0.00294767	1	1	1	O43347	O43347 [188-197]	O43347 1xPhospho [S191(100)]	0	1114.46	701417		High	High	0.001724	0.02371	0.98	27.48
FALSE	High	[K].EVSDDEAEEK.[E]	1xPhospho [S3(100)]	0.000318923	6.59499e-05	1	1	2	P07900	P07900 [229-238]	P07900 1xPhospho [S231(100)]	0	1230.44	547775		High	High	4.924e-05	0.000172	2.05	15.02
FALSE	High	[K].EVSDDEAEEKEDKEEEK.[E]	1xPhospho [S3(100)]	0.00045484	0.000140745	1	1	1	P07900	P07900 [229-245]	P07900 1xPhospho [S231(100)]	2	2117.83	185664		High	High	9.128e-05	0.0002433	1.98	17.11
FALSE	High	[K].EVSPEVVR.[S]	1xPhospho [S3(100)]	0.0325991	0.00230036	1	1	1	Q5T200	Q5T200 [196-203]	Q5T200 1xPhospho [S198(100)]	0	994.461	5.44203e+06		High	High	0.001368	0.01732	1.76	36.63
FALSE	High	[K].EVTPESGPPK.[V]	1xPhospho [T3(100)]	0.0355076	0.00269011	1	1	2	P46087	P46087 [193-202]	P46087 1xPhospho [T195(100)]	0	1120.49	3.27944e+06		High	High	0.001585	0.0189	2.38	23.98
FALSE	High	[K].EVYELLDSPGK.[V]	1xPhospho [S8(100)]	0.000156291	6.59499e-05	1	1	1	P22234	P22234 [20-30]	P22234 1xPhospho [S27(100)]	0	1329.6	4.05304e+06		High	High	4.924e-05	8.535e-05	3.24	68.88
FALSE	High	[K].EYAENIGDGRSPEFR.[E]	1xPhospho [S11(100)]	0.0133431	0.00119181	1	1	1	Q8WYA6	Q8WYA6 [535-549]	Q8WYA6 1xPhospho [S545(100)]	1	1819.76	229392		High	High	0.0007001	0.007156	2.05	50.81
FALSE	High	[K].EYIPGQPPLSQSSDSSPTR.[N]	1xPhospho [S16(99.3)]	3.74822e-06	6.59499e-05	1	1	3	P07814	P07814 [871-889]	P07814 1xPhospho [S886(99.3)]	0	2125.94	3448225		High	High	4.924e-05	2.164e-06	4.41	62.52
FALSE	High	[K].FASDDEHDEHDENGATGPVK.[R]	1xDeamidated [N13]; 1xPhospho [S3(100)]	4.51732e-09	6.59499e-05	1	1	7	P05455	P05455 [364-383]	P05455 1xPhospho [S366(100)]	0	2250.85	2.55712e+07		High	High	4.924e-05	2.883e-09	6.14	31.52
FALSE	High	[K].FASDDEHDEHDENGATGPVK.[R]	1xPhospho [S3(100)]	3.97224e-08	6.59499e-05	1	1	4	P05455	P05455 [364-383]	P05455 1xPhospho [S366(100)]	0	2249.86	3.36027e+07		High	High	4.924e-05	2.461e-08	6.04	29.82
FALSE	High	[K].FDPLLRDSPGRPVPVATETSSMHGANETPSGRPR.[E]	1xPhospho [S8(100)]	1.48296e-05	6.59499e-05	1	1	1	Q9Y6A5	Q9Y6A5 [563-596]	Q9Y6A5 1xPhospho [S570(100)]	1	3711.77	850872		High	High	4.924e-05	8.388e-06	2.66	65.18
FALSE	High	[K].FEDEDSDDVPRK.[R]	1xPhospho [S6(100)]	0.13137	0.00947824	1	1	1	P49756	P49756 [698-709]	P49756 1xPhospho [S703(100)]	1	1531.59	544306		High	High	0.005483	0.07264	2.04	28.67
FALSE	High	[K].FGESEEVEMEVESDEEDDKQEK.[A]	1xPhospho [S13(100)]	0.00155975	0.000324895	1	1	1	Q15459	Q15459 [317-338]	Q15459 1xPhospho [S329(100)]	1	2697.03	1.03969e+06		High	High	0.0001929	0.0008289	2.71	59.09
FALSE	High	[K].FGSADNIAHLK.[DN]	1xPhospho [S3(100)]	0.00152516	0.000324895	1	2	1	O75069	O75069 [436-446]	O75069 1xPhospho [S438(100)]	0	1252.57	579393		High	High	0.0001929	0.0008127	1.69	55.42
FALSE	High	[K].FHDTSSPLMVTPPSAEAHWAVR.[V]	1xPhospho [T/S]	1.24897e-06	6.59499e-05	1	1	2	Q9UBC2	Q9UBC2 [103-124]		0	2516.14	8.32538e+06		High	High	4.924e-05	7.333e-07	4.09	79.41
FALSE	High	[K].FICVTPTTCSNTIDLPMSPR.[T]	2xCarbamidomethyl [C3; C9]; 1xPhospho [S18(100)]	0.0167025	0.00133485	1	1	1	P40763	P40763 [710-729]	P40763 1xPhospho [S727(100)]	0	2390.06	418259		High	High	0.0008074	0.008937	1.93	98.17
FALSE	High	[K].FLESPSR.[S]	1xPhospho [S4(100)]	0.0211531	0.00147047	1	1	1	Q9ULM3	Q9ULM3 [115-121]	Q9ULM3 1xPhospho [S118(100)]	0	915.397	1099079		High	High	0.0008809	0.01133	1.97	37.01
FALSE	High	[K].FLMECRNSPVTK.[T]	1xCarbamidomethyl [C5]; 1xPhospho [S8(100)]	0.00120626	0.000267188	1	1	2	Q13541	Q13541 [58-69]	Q13541 1xPhospho [S65(100)]	1	1561.69	1.84298e+06		High	High	0.000161	0.000642	3.2	49.12
FALSE	High	[K].FLNRSPEESFDIK.[E]	1xPhospho [S]	0.00327147	0.000544631	1	1	1	Q96S38	Q96S38 [419-431]		1	1661.76	720590		High	High	0.0003139	0.001757	1.86	69.35
FALSE	High	[K].FLQEHGSDSFLAEHK.[L]	1xPhospho [S9(100)]	0.00328851	0.000544631	1	1	2	Q00688	Q00688 [28-42]	Q00688 1xPhospho [S36(100)]	0	1824.8	948990		High	High	0.0003139	0.001758	2.91	56.14
FALSE	High	[K].FLRPSPNVKLEGLLLGYGSNVSPNQYFPLPAEGK.[F]	2xPhospho [S5(100); S22(97.9)]	0.0170622	0.00133485	1	1	2	Q7Z7G0	Q7Z7G0 [54-87]	Q7Z7G0 2xPhospho [S58(100); S75(97.9)]	1	3861.9	2.3578e+06		High	High	0.0008074	0.009155	2.24	101.69
FALSE	High	[K].FNDSEGDDTEETEDYR.[Q]	1xPhospho [S4(100)]	0.000166247	6.59499e-05	1	1	1	Q9NYF8	Q9NYF8 [394-409]	Q9NYF8 1xPhospho [S397(100)]	0	2001.69	1.07472e+06		High	High	4.924e-05	9.054e-05	2.57	40.22
FALSE	High	[K].FPSSPLR.[I]	1xPhospho [S4(100)]	0.135925	0.00971821	1	1	3	P06400	P06400 [792-798]	P06400 1xPhospho [S795(100)]	0	883.407	2.8998e+06		High	High	0.005688	0.07565	1.26	49.4
FALSE	High	[K].FQEQECPPSPEPTRK.[E]	1xCarbamidomethyl [C6]; 1xPhospho [S9(100)]	0.00555311	0.000580501	1	1	1	P62070	P62070 [178-192]	P62070 1xPhospho [S186(100)]	1	1909.82	771654		High	High	0.0003325	0.002992	3.37	33.64
FALSE	High	[K].FSFRSQEDLNEPIK.[R]	1xPhospho [S5(99.6)]	0.0189904	0.0013842	1	1	2	Q7Z460	Q7Z460 [1192-1205]	Q7Z460 1xPhospho [S1196(99.6)]	1	1789.82	349910		High	High	0.0008345	0.0102	1.74	69.75
FALSE	High	[K].FSPVTPK.[F]	1xPhospho [S2(100)]	0.0219302	0.00147047	1	1	1	Q15942	Q15942 [266-272]	Q15942 1xPhospho [S267(100)]	0	855.401	2.28877e+06		High	High	0.0008809	0.01169	1.74	42.55
FALSE	High	[K].FSVSPVVR.[V]	1xPhospho [S4(100)]	0.104889	0.00754061	1	1	1	P13639	P13639 [499-506]	P13639 1xPhospho [S502(100)]	0	970.476	375981		High	High	0.004363	0.05693	1.5	65.71
FALSE	High	[K].FTSSQTQSPTPPKPPSPSFELGLSSFPPLPGAAGNLK.[T]	1xPhospho [S16(95.3)]	0.0131595	0.00114687	1	1	2	Q92615	Q92615 [509-545]	Q92615 1xPhospho [S524(95.3)]	0	3846.9	1.59686e+06		High	High	0.0006757	0.007047	1.73	116.91
FALSE	High	[K].FYIIQLLQDSNR.[F]	1xDeamidated [Q8]; 1xPhospho [Y2(100)]	0.102459	0.00740838	1	1	1	Q9Y6F1	Q9Y6F1 [82-93]	Q9Y6F1 1xPhospho [Y83(100)]	0	1590.76	276340		High	High	0.004314	0.05581	1.39	71.17
FALSE	High	[K].GAILSEEELAAMSPTAAAVAK.[I]	1xPhospho [S13(99.5)]	0.0530132	0.00374512	1	1	1	P12270	P12270 [367-387]	P12270 1xPhospho [S379(99.5)]	0	2110.01	1.54365e+06		High	High	0.002169	0.02808	1.34	91.54
FALSE	High	[K].GAKLTPEEEEILNK.[K]	1xPhospho [T5(100)]	0.00582654	0.000637536	1	1	1	P62241	P62241 [126-139]	P62241 1xPhospho [T130(100)]	1	1650.8	1.11637e+06		High	High	0.000364	0.00313	2.56	59.42
FALSE	High	[K].GALHTVSHEDIR.[D]	1xPhospho [S7(100)]	0.0034471	0.000544631	1	1	3	Q13136	Q13136 [757-768]	Q13136 1xPhospho [S763(100)]	0	1414.65	10404923		High	High	0.0003139	0.001848	3.55	31.94
FALSE	High	[K].GASSPYGAPGTPR.[M]	1xPhospho [S4(99.3)]	0.0299129	0.00215829	1	1	1	Q5UIP0	Q5UIP0 [399-411]	Q5UIP0 1xPhospho [S402(99.3)]	0	1297.56	209298		High	High	0.001264	0.01593	1.28	33.48
FALSE	High	[K].GDDDEESDEEAVK.[K]	1xPhospho [S7(100)]	0.0247978	0.00171942	1	1	1	O43395	O43395 [613-625]	O43395 1xPhospho [S619(100)]	0	1517.52	453561		High	High	0.001018	0.01323	1.97	21.12
FALSE	High	[K].GDMSDEDDENEFFDAPEIITMPENLGHK.[R]	1xPhospho [S4(100)]	0.00063472	0.000206367	1	1	1	P22059	P22059 [348-375]	P22059 1xPhospho [S351(100)]	0	3275.31	787082		High	High	0.0001275	0.0003385	1.98	116.11
FALSE	High	[K].GDTDIMSDLFGLHPK.[K]	1xOxidation [M6]; 1xPhospho [S7(100)]	0.133631	0.00959732	1	1	1	Q15413	Q15413 [4273-4287]	Q15413 1xPhospho [S4279(100)]	0	1741.75	916676		High	High	0.005621	0.07397	1.18	38.79
FALSE	High	[K].GEAAAERPGEAAVASSPSK.[A]	1xPhospho [S16(99.5)]	8.0409e-08	6.59499e-05	1	1	3	P29966	P29966 [12-30]	P29966 1xPhospho [S27(99.5)]	0	1864.84	4.94438e+06		High	High	4.924e-05	4.928e-08	3.95	27.05
FALSE	High	[K].GEAEQSEEEADEEDK.[A]	1xPhospho [S6(100)]	0.000212576	6.59499e-05	1	1	1	P46821	P46821 [1011-1025]	P46821 1xPhospho [S1016(100)]	0	1774.62	211098		High	High	4.924e-05	0.0001157	2.11	17.52
FALSE	High	[K].GEAVLRPGLDAEPELSPEEQR.[V]	1xPhospho [S16(100)]	0.00118011	0.000267188	1	1	1	Q9BRJ6	Q9BRJ6 [44-64]	Q9BRJ6 1xPhospho [S59(100)]	0	2372.11	301444		High	High	0.000161	0.0006282	2.44	70.17
FALSE	High	[K].GEDVNRTLEGGR.[K]	1xPhospho [T7(100)]	0.0965974	0.00707791	1	1	1	P58546	P58546 [25-36]	P58546 1xPhospho [T31(100)]	1	1382.61	236028		High	High	0.004104	0.05225	1.4	24.02
FALSE	High	[K].GEEVTPISAIR.[H]	1xPhospho [T5(100)]	0.0305643	0.00215829	1	1	1	Q9Y2J2	Q9Y2J2 [488-498]	Q9Y2J2 1xPhospho [T492(100)]	0	1251.6	1.45325e+06		High	High	0.00129	0.01629	2.14	61.68
FALSE	High	[K].GEGDIHENVDTDLPGSLGQSEEKPVPAAPVPSPVAPAPVPSR.[R]	1xDeamidated [Q19]; 1xPhospho [S32(100)]	0.000920243	0.000267188	1	1	1	Q9UK76	Q9UK76 [100-141]	Q9UK76 1xPhospho [S131(100)]	0	4294.06		No Quan Values	High	High	0.000161	0.0004907	1.73
FALSE	High	[K].GGETPGSEQWK.[F]	1xPhospho [T4(100)]	0.104276	0.00749845	1	1	1	O60271	O60271 [223-233]	O60271 1xPhospho [T226(100)]	0	1255.5	231142		High	High	0.004339	0.05673	1.33	33.87
FALSE	High	[K].GGHERPPSPGLR.[G]	1xPhospho [S8(100)]	0.0181924	0.00133485	1	1	1	Q86UU1	Q86UU1 [317-328]	Q86UU1 1xPhospho [S324(100)]	0	1339.63	1.81884e+06		High	High	0.0008074	0.009739	2.21	24.43
FALSE	High	[K].GGNVFAALIQDQSEEEEEEEK.[H]	1xPhospho [S13(100)]	1.3007e-05	6.59499e-05	1	1	2	Q8NE71	Q8NE71 [128-148]	Q8NE71 1xPhospho [S140(100)]	0	2431.02	1399695		High	High	4.924e-05	7.381e-06	2.05	97.33
FALSE	High	[K].GGVTGSPEASISGSK.[G]	1xPhospho [S6(100)]	0.0272397	0.00196838	1	1	1	Q09666	Q09666 [5726-5740]	Q09666 1xPhospho [S5731(100)]	0	1413.63	489734		High	High	0.001156	0.01452	1.8	38.44
FALSE	High	[K].GHLSEGLVTK.[W]	1xPhospho [S4(100)]	0.0954606	0.00707791	1	1	1	Q16659	Q16659 [186-195]	Q16659 1xPhospho [S189(100)]	0	1120.54	476506		High	High	0.004104	0.05155	1.26	39.75
FALSE	High	[K].GIGTPPNTTPIK.[N]	1xPhospho [T4(100)]	0.0787526	0.00582176	1	1	1	O96028	O96028 [107-118]	O96028 1xPhospho [T110(100)]	0	1275.63	390972		High	High	0.003353	0.04211	1.72	54.24
FALSE	High	[K].GILHLSPDVYQEMEASR.[H]	1xPhospho [S6(100)]	0.000615464	0.000206367	1	1	1	Q9NUL3	Q9NUL3 [411-427]	Q9NUL3 1xPhospho [S416(100)]	0	2024.91	354553		High	High	0.0001275	0.0003289	1.66	94.34
FALSE	High	[K].GILSLPHQASPVSR.[T]	1xPhospho [S]	0.0299129	0.00215829	1	1	1	O75925	O75925 [494-507]		0	1541.78	529443		High	High	0.001264	0.01594	1.38	67.56
FALSE	High	[K].GIPLATGDTSPEPELLPGAPLPPPK.[E]	1xPhospho [T/S]	3.89689e-06	6.59499e-05	1	1	4	O75821	O75821 [33-57]		0	2544.3	3.59051e+06		High	High	4.924e-05	2.25e-06	3.22	109.29
FALSE	High	[K].GISPVVSEHR.[K]	1xPhospho [S3(100)]	0.015024	0.00129096	1	1	1	Q99700	Q99700 [782-791]	Q99700 1xPhospho [S784(100)]	0	1160.55	1.12607e+06		High	High	0.0007843	0.008081	1.47	37.95
FALSE	High	[K].GISPVVSEHRK.[Q]	1xPhospho [S3(100)]	0.00796328	0.000673548	1	1	1	Q99700	Q99700 [782-792]	Q99700 1xPhospho [S784(100)]	1	1288.64	945562		High	High	0.0003822	0.004297	2	29
FALSE	High	[K].GISQTNLITTVTPEKK.[A]	1xPhospho [T12(99.4)]	0.000337031	6.59499e-05	1	1	1	Q9Y2J2	Q9Y2J2 [458-473]	Q9Y2J2 1xPhospho [T469(99.4)]	1	1809.94	3.06812e+06		High	High	4.924e-05	0.0001816	3.06	59.23
FALSE	High	[K].GKIEVLDSPASK.[K]	1xPhospho [S8(99.6)]	0.0083323	0.000673548	1	1	1	Q8N5I9	Q8N5I9 [171-182]	Q8N5I9 1xPhospho [S178(99.6)]	1	1323.66	397243		High	High	0.0003822	0.00449	2.4	43.57
FALSE	High	[K].GKLEAIITPPPAK.[K]	1xPhospho [T8(100)]	0.00482347	0.000580501	1	1	4	O75367	O75367 [122-134]	O75367 1xPhospho [T129(100)]	1	1414.77	1.90041e+06		High	High	0.0003325	0.002591	3.45	60.85
FALSE	High	[K].GKLSAEENPDDSEVPSSSGINSTK.[S]	1xPhospho [S4(100)]	0.00211098	0.000441467	1	1	1	Q9Y5Q9	Q9Y5Q9 [40-63]	Q9Y5Q9 1xPhospho [S43(100)]	1	2528.1	805792		High	High	0.0002573	0.001128	1.7	46.44
FALSE	High	[K].GLAGPPASPGK.[A]	1xPhospho [S8(100)]	0.00313903	0.000544631	1	1	1	Q9P206	Q9P206 [538-548]	Q9P206 1xPhospho [S545(100)]	0	1031.49	1.74733e+06		High	High	0.0003139	0.001682	2.6	32.48
FALSE	High	[K].GLGCQTLGPHNPTPPPSLDMFAEELAEEELETPTPTQR.[G]	1xCarbamidomethyl [C4]; 1xPhospho [T/S]	0.0140085	0.00119181	1	1	1	O95400	O95400 [231-268]		0	4239.93	488064		High	High	0.0007001	0.007535	1.53	124.4
FALSE	High	[K].GLGHPPSSPLLK.[K]	1xPhospho [S]	0.00435427	0.000580501	1	1	3	O95785	O95785 [976-987]		0	1282.66	2.75636e+06		High	High	0.0003325	0.002332	1.58	56.09
FALSE	High	[K].GLNPDGTPALSTLGGFSPASKPSSPR.[E]	1xDeamidated [N3]; 1xPhospho [S24(99.3)]	0.00440346	0.000580501	1	1	1	Q9UK58	Q9UK58 [319-344]	Q9UK58 1xPhospho [S342(99.3)]	0	2592.23	812378		High	High	0.0003325	0.002367	2.38	87.22
FALSE	High	[K].GLNPDGTPALSTLGGFSPASKPSSPR.[E]	1xPhospho [S24(98.4)]	0.0232353	0.00151791	1	1	1	Q9UK58	Q9UK58 [319-344]	Q9UK58 1xPhospho [S342(98.4)]	0	2591.25		No Quan Values	High	High	0.0009068	0.01236	1.88
FALSE	High	[K].GLSASLPDLDSENWIEVK.[K]	1xPhospho [S]	7.92401e-06	6.59499e-05	1	1	2	Q6PKG0	Q6PKG0 [544-561]		0	2052.95	3.38534e+06		High	High	4.924e-05	4.53e-06	2.9	111.04
FALSE	High	[K].GMSLNLEPDNVGVVVFGNDK.[L]	1xDeamidated [N5]; 1xPhospho [S3(100)]	0.0239171	0.00161982	1	1	1	P25705	P25705 [104-123]	P25705 1xPhospho [S106(100)]	0	2184.99	202124		High	High	0.0009637	0.01281	1.01	118.02
FALSE	High	[K].GNLEVLLFTIQSK.[ML]	1xDeamidated [Q11]; 1xPhospho [T/S]	0.135925	0.00971821	2	2	1	Q01082; O15020	Q01082 [360-372]; O15020 [363-375]		0	1542.78	903582	Shared	High	High	0.005669	0.07534	1.98	75.16
FALSE	High	[K].GNSDWPERPGLTQTGPGHR.[R]	1xDeamidated [N2]; 1xPhospho [T/S]	0.0745152	0.00569802	1	1	2	Q96NW4	Q96NW4 [998-1016]		0	2142.94	1.98663e+06		High	High	0.003288	0.03992	1.07	52.9
FALSE	High	[K].GPASDSETEDASR.[H]	1xPhospho [S4(100)]	0.00111487	0.000267188	1	1	1	Q96ST2	Q96ST2 [310-322]	Q96ST2 1xPhospho [S313(100)]	0	1401.52	229349		High	High	0.000161	0.0005921	2.14	17.69
FALSE	High	[K].GPETVGSEVEALNLQVTSLFK.[E]	1xDeamidated [Q15]; 2xPhospho [S/T]	0.0548064	0.0038344	1	1	1	Q96CV9	Q96CV9 [291-311]		0	2379.08	5583517		High	High	0.002217	0.02908	1.49	28
FALSE	High	[K].GPGQPSSPQRLDR.[L]	1xPhospho [S7(99.6)]	0.117137	0.00852355	1	1	1	O95400	O95400 [189-201]	O95400 1xPhospho [S195(99.6)]	1	1474.68	559798		High	High	0.004993	0.06439	2.17	24.46
FALSE	High	[K].GPGQVPTATSALSLELQEVEPLGLPQASPSR.[T]	1xPhospho [S28(99.5)]	0.000367666	0.000140745	1	1	3	Q6P2E9	Q6P2E9 [696-726]	Q6P2E9 1xPhospho [S723(99.5)]	0	3209.61	843150		High	High	9.128e-05	0.0001975	2.43	120.65
FALSE	High	[K].GPPDFSSDEEREPTPVLGSGAAAAGR.[S]	1xPhospho [T14(100)]	6.03511e-08	6.59499e-05	2	2	5	P42167; P42166	P42167 [61-86]; P42166 [61-86]	P42167 1xPhospho [T74(100)]; P42166 1xPhospho [T74(100)]	1	2650.18	1.53753e+07	Shared	High	High	4.924e-05	3.71e-08	4.04	64.82
FALSE	High	[K].GPQPPTVSPIR.[S]	1xPhospho [S8(100)]	0.0394731	0.00277466	1	1	1	P46087	P46087 [779-789]	P46087 1xPhospho [S786(100)]	0	1228.61	9980966		High	High	0.001628	0.02099	2.5	51.92
FALSE	High	[K].GPSPTPEDVSMK.[E]	1xPhospho [S3(100)]	0.0391969	0.00277466	1	1	1	O95067	O95067 [90-101]	O95067 1xPhospho [S92(100)]	0	1324.55	318082		High	High	0.001628	0.02076	1.42	43.24
FALSE	High	[K].GPSSVEDIK.[A]	1xPhospho [S4(100)]	0.000873365	0.000206367	1	1	3	P06748	P06748 [240-248]	P06748 1xPhospho [S243(100)]	0	1011.44	1.37974e+06		High	High	0.0001275	0.0004642	2.64	33.62
FALSE	High	[K].GPTTGEGALDLSDVHSPPK.[S]	1xPhospho [S16(100)]	0.000720781	0.000206367	1	1	2	O95684	O95684 [141-159]	O95684 1xPhospho [S156(100)]	0	1957.89	974025		High	High	0.0001275	0.0003844	2.31	62.01
FALSE	High	[K].GQGESDPLDHEPAVSPLLPR.[K]	1xDeamidated [Q2]; 1xPhospho [S15(100)]	0.0717923	0.00543066	1	1	2	P00519	P00519 [555-574]	P00519 1xPhospho [S569(100)]	0	2195		No Quan Values	High	High	0.003164	0.0384	1.29
FALSE	High	[K].GQGESDPLDHEPAVSPLLPR.[K]	1xPhospho [S15(100)]	0.00548725	0.000580501	1	1	2	P00519	P00519 [555-574]	P00519 1xPhospho [S569(100)]	0	2194.02	4.02107e+06		High	High	0.0003325	0.002955	0.95	84.05
FALSE	High	[K].GRAEGEWEDQEALDYFSDK.[E]	1xPhospho [S17(100)]	0.000576035	0.000206367	1	1	2	Q9NYF8	Q9NYF8 [369-387]	Q9NYF8 1xPhospho [S385(100)]	1	2324.93	818539		High	High	0.0001275	0.0003084	3.1	77.67
FALSE	High	[K].GREEHYEEEEEEEEDGAAVAEK.[S]	1xPhospho [Y6(100)]	0.0806971	0.0060028	1	1	1	O00461	O00461 [668-689]	O00461 1xPhospho [Y673(100)]	1	2644.02	780217		High	High	0.003479	0.04333	1.81	43.73
FALSE	High	[K].GSAPAGNPGATGPPLKPAVTLTSTPTQGESK.[R]	1xDeamidated [N7]; 2xPhospho [T11(94.6); T20(94.6)]	0.083183	0.00608137	1	1	1	Q9HCK8	Q9HCK8 [255-285]	Q9HCK8 2xPhospho [T265(94.6); T274(94.6)]	0	3050.41	946232		High	High	0.003521	0.04464	1.47	43.53
FALSE	High	[K].GSFSDTGLGDGK.[M]	1xPhospho [S4(100)]	0.00126041	0.000267188	1	1	2	Q9Y2W1	Q9Y2W1 [376-387]	Q9Y2W1 1xPhospho [S379(100)]	0	1220.48	1809836		High	High	0.000161	0.0006714	2.13	45.45
FALSE	High	[K].GSKPSPLSVK.[N]	1xPhospho [S5(100)]	0.127677	0.00918417	1	1	1	Q96S94	Q96S94 [344-353]	Q96S94 1xPhospho [S348(100)]	0	1079.55	2.93304e+06		High	High	0.00534	0.07046	1.27	30.22
FALSE	High	[K].GSPVFLPR.[K]	1xPhospho [S2(100)]	0.0095653	0.000837479	1	1	1	Q9NYV4	Q9NYV4 [422-429]	Q9NYV4 1xPhospho [S423(100)]	0	952.465	2.35215e+06		High	High	0.0005051	0.00516	1.9	66.42
FALSE	High	[K].GSRPPLILQSQSLPCSSPR.[D]	1xCarbamidomethyl [C15]; 1xPhospho [S]	2.71822e-08	6.59499e-05	1	1	3	Q6KC79	Q6KC79 [290-308]		0	2160.06	951572		High	High	4.924e-05	1.69e-08	3.74	71.63
FALSE	High	[K].GSSEQAESDNMDVPPEDDSK.[E]	1xPhospho [S]	0.0674268	0.00507606	1	1	2	Q12906	Q12906 [55-74]		0	2216.82	703969		High	High	0.002937	0.03596	1.11	37.96
FALSE	High	[K].GSSPLGPAGLGAEEPAAGPQLPSWLQPER.[C]	1xPhospho [S]	0.0644938	0.00470983	1	1	1	O43482	O43482 [46-74]		0	2949.41		No Quan Values	High	High	0.002731	0.03445	0.81
FALSE	High	[K].GSVPLSSSPPATHFPDETEITNPVPK.[K]	1xPhospho [S/T]	2.17427e-06	6.59499e-05	1	1	2	P11388	P11388 [1386-1411]		0	2784.31	14349031		High	High	4.924e-05	1.267e-06	3.43	85.61
FALSE	High	[K].GTPLTPPACACSSLQVEVER.[L]	2xCarbamidomethyl [C9; C11]; 1xPhospho [T/S]	0.0687144	0.00511577	1	1	1	Q8TD19	Q8TD19 [882-901]		0	2252.01		No Quan Values	High	High	0.002986	0.03661	1.22
FALSE	High	[K].GTPSQSPVVGR.[S]	1xPhospho [S6(100)]	0.125505	0.00909848	1	1	1	P52594	P52594 [176-186]	P52594 1xPhospho [S181(100)]	0	1164.54	1.26877e+06		High	High	0.005296	0.06919	1.01	26.12
FALSE	High	[K].GVEPSPSPIKPGDIK.[R]	1xPhospho [S7(100)]	7.95694e-05	6.59499e-05	1	1	2	Q92890	Q92890 [241-255]	Q92890 1xPhospho [S247(100)]	0	1600.8	4.44366e+06		High	High	4.924e-05	4.393e-05	3.28	54.81
FALSE	High	[K].GVESSDVHPAPTVQQMSSPKPAEER.[A]	1xPhospho [S/T]	0.000376144	0.000140745	1	1	1	Q5T481	Q5T481 [1031-1055]		0	2743.24	679739		High	High	9.128e-05	0.0002019	2.73	46.98
FALSE	High	[K].GVTIPYRPKPSSSPVIFAGGQDR.[Y]	1xPhospho [T3(96.2)]	0.00466025	0.000580501	1	1	1	Q15366	Q15366 [177-199]	Q15366 1xPhospho [T179(96.2)]	0	2509.26	824628		High	High	0.0003325	0.00251	2.74	72.51
FALSE	High	[K].HAALCAMEVLPLALPSPPR.[Q]	1xCarbamidomethyl [C5]; 1xPhospho [S16(100)]	4.47993e-05	6.59499e-05	1	1	1	Q9ULI0	Q9ULI0 [924-942]	Q9ULI0 1xPhospho [S939(100)]	0	2123.05	511680		High	High	4.924e-05	2.501e-05	3.19	115.7
FALSE	High	[K].HAPTYTIPLSPVLSPTLPAEAPTAQVPPSLPR.[N]	1xPhospho [S/T/Y]	0.0682831	0.00511577	1	1	1	Q9NPI6	Q9NPI6 [306-337]		0	3398.78	285653		High	High	0.002986	0.03641	1.38	115.51
FALSE	High	[K].HASPILPITEFSDIPR.[R]	1xPhospho [S3(100)]	1.14638e-05	6.59499e-05	1	1	2	P42167	P42167 [304-319]	P42167 1xPhospho [S306(100)]	0	1872.93	5031386		High	High	4.924e-05	6.531e-06	3.17	105.49
FALSE	High	[K].HCGLSLSSTPPGK.[E]	1xCarbamidomethyl [C2]; 1xPhospho [T9(98.7)]	0.0136239	0.00119181	1	1	1	Q71F23	Q71F23 [90-102]	Q71F23 1xPhospho [T98(98.7)]	0	1420.63	292498		High	High	0.0007001	0.00731	1.63	45.02
FALSE	High	[K].HGAPSPSHPISAPQAAAAAALR.[R]	1xPhospho [S5(100)]	5.34417e-08	6.59499e-05	1	1	2	P35658	P35658 [1077-1098]	P35658 1xPhospho [S1081(100)]	0	2158.06	832659		High	High	4.924e-05	3.289e-08	4.49	61.05
FALSE	High	[K].HGLAHDEMKSPR.[E]	1xOxidation [M8]; 1xPhospho [S10(100)]	0.0169413	0.00133485	1	1	1	Q9Y2W1	Q9Y2W1 [689-700]	Q9Y2W1 1xPhospho [S698(100)]	1	1473.63	194949		High	High	0.0008074	0.009071	2.06	11.91
FALSE	High	[K].HGLAHDEMKSPR.[E]	1xPhospho [S10(100)]	0.0411658	0.00285736	1	1	1	Q9Y2W1	Q9Y2W1 [689-700]	Q9Y2W1 1xPhospho [S698(100)]	1	1457.64	4.78671e+06		High	High	0.001674	0.02186	2.05	17.03
FALSE	High	[K].HGLTSGSASPPPPALPLYPDPVR.[L]	1xPhospho [T/S/Y]	2.88307e-05	6.59499e-05	1	1	2	Q92610	Q92610 [683-705]		0	2406.19	695776		High	High	4.924e-05	1.621e-05	3.1	91.24
FALSE	High	[K].HGTDLWLDSCVVPPLSPPPK.[E]	1xCarbamidomethyl [C10]; 1xPhospho [S16(100)]	3.87447e-05	6.59499e-05	1	1	2	Q9NP61	Q9NP61 [128-147]	Q9NP61 1xPhospho [S143(100)]	0	2295.09	1.39919e+06		High	High	4.924e-05	2.167e-05	3.5	102.22
FALSE	High	[K].HHLGAATPENPEIELLR.[L]	1xPhospho [T7(100)]	0.0649068	0.00490041	1	1	1	Q99417	Q99417 [50-66]	Q99417 1xPhospho [T56(100)]	0	1976.96		No Quan Values	High	High	0.002758	0.03457	1.88
FALSE	High	[K].HIKEEPLSEEEPCTSTAIASPEK.[K]	1xCarbamidomethyl [C13]; 1xPhospho [S8(100)]	0.0230679	0.00151791	1	1	1	Q9Y2X3	Q9Y2X3 [495-517]	Q9Y2X3 1xPhospho [S502(100)]	1	2662.2	956187		High	High	0.0009068	0.01227	2.68	54.71
FALSE	High	[K].HIKEEPLSEEEPCTSTAIASPEK.[K]	1xCarbamidomethyl [C13]; 2xPhospho [S8(100); S20(100)]	0.0290648	0.00211178	1	1	1	Q9Y2X3	Q9Y2X3 [495-517]	Q9Y2X3 2xPhospho [S502(100); S514(100)]	1	2742.16	553024		High	High	0.001264	0.0155	2.87	55.82
FALSE	High	[K].HIPTALPVSGTLSSSNPDLLQSHHR.[I]	1xPhospho [S15(97.3)]	0.0194034	0.00142847	1	1	1	Q9Y4G8	Q9Y4G8 [571-595]	Q9Y4G8 1xPhospho [S585(97.3)]	0	2744.35	723119		High	High	0.0008578	0.0104	1.94	76.21
FALSE	High	[K].HLAESESLLTSPPK.[A]	1xPhospho [T/S]	0.00110517	0.000267188	1	1	1	Q14669	Q14669 [932-945]		0	1588.76	511003		High	High	0.000161	0.000589	2.23	58.8
FALSE	High	[K].HLAPPPLLSPLLPSIKPTVR.[K]	1xPhospho [S9(100)]	0.000210584	6.59499e-05	1	1	1	Q14676	Q14676 [1060-1079]	Q14676 1xPhospho [S1068(100)]	0	2226.28	817337		High	High	4.924e-05	0.0001143	2.74	111.41
FALSE	High	[K].HLDVPDIIITPPTPTGMMLPR.[D]	1xPhospho [T13(99.4)]	0.0083323	0.000673548	1	1	1	Q96GX8	Q96GX8 [32-52]	Q96GX8 1xPhospho [T44(99.4)]	0	2394.2	231468		High	High	0.0003822	0.004469	1.27	120.63
FALSE	High	[K].HLFSSTENLAAGSWK.[E]	1xPhospho [S5(100)]	7.15516e-06	6.59499e-05	1	1	3	Q6WKZ4	Q6WKZ4 [353-367]	Q6WKZ4 1xPhospho [S357(100)]	0	1727.78	6.27554e+06		High	High	4.924e-05	4.101e-06	3.92	77.87
FALSE	High	[K].HLFSSTENLAAGSWKEPAEGGGLSSDR.[Q]	1xPhospho [S5(98.7)]	0.0124527	0.00114687	1	1	1	Q6WKZ4	Q6WKZ4 [353-379]	Q6WKZ4 1xPhospho [S357(98.7)]	1	2883.29	925504		High	High	0.0006757	0.006712	2.86	78.62
FALSE	High	[K].HLSPYATLTVGDSSHK.[T]	1xPhospho [S3(100)]	0.00125488	0.000267188	1	1	2	Q9BSJ8	Q9BSJ8 [818-833]	Q9BSJ8 1xPhospho [S820(100)]	0	1792.83	1.93902e+06		High	High	0.000161	0.0006672	2.97	56.4
FALSE	High	[K].HPELTKPPPLMAAEPTAPLSHSASSDPADRLSPFLAAR.[H]	1xPhospho [S32(100)]	0.000727112	0.000206367	1	1	2	Q9ULP9	Q9ULP9 [449-486]	Q9ULP9 1xPhospho [S480(100)]	1	4056	12291055		High	High	0.0001275	0.0003883	2.38	92.83
FALSE	High	[K].HQPWQSPERPLSR.[L]	1xPhospho [S6(100)]	0.00638537	0.000673548	1	1	2	Q9BQ52	Q9BQ52 [194-206]	Q9BQ52 1xPhospho [S199(100)]	0	1697.79	9102707		High	High	0.0003822	0.003443	2.45	46.22
FALSE	High	[K].HQTLEVSLSRDSPLK.[T]	1xDeamidated [Q2]; 1xPhospho [S12(99.5)]	0.00128845	0.000324895	1	1	1	Q8NCF5	Q8NCF5 [358-372]	Q8NCF5 1xPhospho [S369(99.5)]	1	1790.87	1.08774e+06		High	High	0.0001929	0.0006869	3.76	58.12
FALSE	High	[K].HQTLEVSLSRDSPLK.[T]	1xPhospho [S12(99.6)]	8.93067e-05	6.59499e-05	1	1	1	Q8NCF5	Q8NCF5 [358-372]	Q8NCF5 1xPhospho [S369(99.6)]	1	1789.88	12345734		High	High	4.924e-05	4.916e-05	4.71	56.47
FALSE	High	[K].HRGSADYSMEAK.[K]	1xPhospho [S4(100)]	0.0321363	0.00230036	1	1	1	Q04726	Q04726 [214-225]	Q04726 1xPhospho [S217(100)]	1	1431.57	197148		High	High	0.001368	0.01713	1.73	18.88
FALSE	High	[K].HRPSEADEEELAR.[R]	1xPhospho [S4(100)]	0.000400853	0.000140745	1	1	2	O14617	O14617 [655-667]	O14617 1xPhospho [S658(100)]	0	1618.69	368267		High	High	9.128e-05	0.0002149	2.59	25.99
FALSE	High	[K].HSEEAEFTPPLK.[C]	1xPhospho [T8(100)]	0.0249777	0.00171942	1	1	1	Q3B726	Q3B726 [315-326]	Q3B726 1xPhospho [T322(100)]	0	1464.64	544694		High	High	0.001018	0.01333	1.57	58.69
FALSE	High	[K].HTGPNSPDTANDGFVR.[L]	1xDeamidated [N11]; 1xPhospho [S6(99)]	0.083183	0.00608137	2	2	1	P31943; P55795	P31943 [99-114]; P55795 [99-114]	P31943 1xPhospho [S104(99)]; P55795 1xPhospho [S104(99)]	0	1765.72	206553	Shared	High	High	0.003521	0.04472	1.1	41.89
FALSE	High	[K].HTVVEHLVSHHSPQR.[T]	1xPhospho [S12(100)]	0.0700207	0.00525245	1	1	1	Q5T0B9	Q5T0B9 [393-407]	Q5T0B9 1xPhospho [S404(100)]	0	1842.88	427881		High	High	0.003063	0.03746	2.13	28.17
FALSE	High	[K].HYGITSPISLAAPK.[E]	1xPhospho [S6(100)]	3.6582e-06	6.59499e-05	1	1	2	P51003	P51003 [19-32]	P51003 1xPhospho [S24(100)]	0	1534.77	1.70442e+06		High	High	4.924e-05	2.119e-06	4.26	75.65
FALSE	High	[K].IAISPLK.[S]	1xPhospho [S4(100)]	0.0943353	0.00695057	1	1	1	Q6MZP7	Q6MZP7 [307-313]	Q6MZP7 1xPhospho [S310(100)]	0	821.453	1099589		High	High	0.004037	0.051	1.67	61.78
FALSE	High	[K].IAQEIASLSK.[E]	1xPhospho [S9(100)]	0.000497462	0.000140745	1	1	1	Q15311	Q15311 [455-464]	Q15311 1xPhospho [S463(100)]	0	1139.57	1.7865e+06		High	High	9.128e-05	0.0002667	3.08	49.77
FALSE	High	[K].IDEPSTPYHSMMGDDEDACSDTEATEAMAPDILAR.[K]	1xCarbamidomethyl [C19]; 1xPhospho [S/T/Y]	0.000486471	0.000140745	1	1	1	P41236	P41236 [68-102]		0	3921.55		No Quan Values	High	High	9.128e-05	0.0002609	2.28
FALSE	High	[K].IDGATQSSPAEPK.[S]	1xPhospho [S/T]	0.00455531	0.000580501	1	1	1	Q32MZ4	Q32MZ4 [707-719]		0	1380.6	391747		High	High	0.0003325	0.00244	1.94	23.33
FALSE	High	[K].IDSRPPSPEPPK.[Q]	1xPhospho [S]	0.0429209	0.0029056	1	1	1	Q15911	Q15911 [2224-2235]		0	1399.66	230617		High	High	0.001674	0.02269	0.93	33.76
FALSE	High	[K].IDTHPSPSHSSTVK.[D]	1xPhospho [S6(100)]	7.18992e-08	6.59499e-05	1	1	2	Q8NI27	Q8NI27 [1412-1425]	Q8NI27 1xPhospho [S1417(100)]	0	1572.71	3.93986e+06		High	High	4.924e-05	4.423e-08	3.94	19.91
FALSE	High	[K].IDYLLPGPGPAHSPQPSK.[R]	1xPhospho [S13(99.3)]	0.0792351	0.00591206	1	1	1	Q8TDM6	Q8TDM6 [988-1005]	Q8TDM6 1xPhospho [S1000(99.3)]	0	1953.95	231598		High	High	0.003429	0.04255	1.04	71.29
FALSE	High	[K].IEDVGSDEEDDSGK.[D]	1xPhospho [S6(100)]	0.000104138	6.59499e-05	2	2	3	P08238; Q58FF8	P08238 [250-263]; Q58FF8 [172-185]	P08238 1xPhospho [S255(100)]; Q58FF8 1xPhospho [S177(100)]	0	1574.57	9.5496e+07	Shared	High	High	4.924e-05	5.727e-05	2.9	26.81
FALSE	High	[K].IEDVGSDEEDDSGKDK.[K]	1xPhospho [S6(100)]	0.113798	0.00822451	2	2	1	P08238; Q58FF8	P08238 [250-265]; Q58FF8 [172-187]	P08238 1xPhospho [S255(100)]; Q58FF8 1xPhospho [S177(100)]	1	1817.7	886798	Shared	High	High	0.0048	0.06213	2.12	23.16
FALSE	High	[K].IEEVLSPEGSPSKSPSK.[K]	1xPhospho [S]	0.000618181	0.000206367	1	1	1	Q9UEY8	Q9UEY8 [668-684]		1	1850.88	389754		High	High	0.0001275	0.0003304	2.88	46.09
FALSE	High	[K].IESPKLER.[T]	1xPhospho [S3(100)]	0.016351	0.00129096	1	1	2	Q92598	Q92598 [807-814]	Q92598 1xPhospho [S809(100)]	1	1051.52	11380348		High	High	0.0007843	0.008747	2.1	30.54
FALSE	High	[K].IEVLDSPASK.[K]	1xPhospho [S6(99.8)]	0.000432873	0.000140745	1	1	1	Q8N5I9	Q8N5I9 [173-182]	Q8N5I9 1xPhospho [S178(99.8)]	0	1138.54	1.40959e+06		High	High	9.128e-05	0.000232	3.05	47.54
FALSE	High	[K].IFQGSFGGPTLYENPHYQSPNMHR.[R]	1xPhospho [S19(100)]	1.83615e-05	6.59499e-05	1	1	1	Q8TDN6	Q8TDN6 [243-266]	Q8TDN6 1xPhospho [S261(100)]	0	2857.26	1.09617e+06		High	High	4.924e-05	1.037e-05	3.4	75.27
FALSE	High	[K].IGEGTYGVVYK.[AG]	1xPhospho [Y6(99.5)]	0.000995315	0.000267188	1	3	2	P06493	P06493 [10-20]	P06493 1xPhospho [Y15(99.5)]	0	1265.58	2.46285e+07		High	High	0.000161	0.0005299	2.24	49.79
FALSE	High	[K].IGQQVDREPGDVATPPRK.[R]	1xPhospho [T14(100)]	2.93952e-05	6.59499e-05	1	1	2	Q9Y5N6	Q9Y5N6 [182-199]	Q9Y5N6 1xPhospho [T195(100)]	2	2043	2.13234e+06		High	High	4.924e-05	1.646e-05	4.44	35
FALSE	High	[K].IGTLHTSPDLK.[V]	1xPhospho [T/S]	0.00392004	0.000580501	1	1	2	Q9UPZ3	Q9UPZ3 [557-567]		0	1261.62	1.90427e+06		High	High	0.0003325	0.002107	2.2	46.89
FALSE	High	[K].IGTPTRPCPLPPGK.[R]	1xCarbamidomethyl [C8]; 1xPhospho [T3(100)]	0.000106155	6.59499e-05	1	1	4	P42566	P42566 [775-788]	P42566 1xPhospho [T777(100)]	0	1570.78	1.52043e+06		High	High	4.924e-05	5.836e-05	3.1	46.74
FALSE	High	[K].IHNVGSPLK.[S]	1xPhospho [S6(100)]	0.0095653	0.000837479	1	1	1	P52701	P52701 [825-833]	P52701 1xPhospho [S830(100)]	0	1044.52	3.62868e+06		High	High	0.0005051	0.005158	2.54	31.04
FALSE	High	[K].IHPMAYQLQLQAASNFKSPVK.[T]	1xDeamidated [Q11]; 1xPhospho [S18(100)]	0.000110303	6.59499e-05	1	1	1	P67870	P67870 [192-212]	P67870 1xPhospho [S209(100)]	1	2452.21	1730679		High	High	4.924e-05	6.051e-05	3.14	79.44
FALSE	High	[K].IHPMAYQLQLQAASNFKSPVK.[T]	1xOxidation [M4]; 1xPhospho [S18(99.2)]	0.0280369	0.00201658	1	1	1	P67870	P67870 [192-212]	P67870 1xPhospho [S209(99.2)]	1	2467.22		No Quan Values	High	High	0.001183	0.01489	2.42
FALSE	High	[K].IHPMAYQLQLQAASNFKSPVK.[T]	1xPhospho [S18(100)]	2.67992e-06	6.59499e-05	1	1	1	P67870	P67870 [192-212]	P67870 1xPhospho [S209(100)]	1	2451.23	889160		High	High	4.924e-05	1.56e-06	4.31	79.45
FALSE	High	[K].IHSPIPDMSK.[F]	1xPhospho [S3(100)]	0.00872155	0.000673548	1	1	1	Q6NZY4	Q6NZY4 [656-665]	Q6NZY4 1xPhospho [S658(100)]	0	1204.54	536492		High	High	0.0003822	0.004692	1.44	42.59
FALSE	High	[K].IILDLISESPIK.[G]	1xPhospho [S]	7.19147e-05	6.59499e-05	1	1	1	P61978	P61978 [208-219]		0	1420.77	469356		High	High	4.924e-05	3.984e-05	2.33	107.58
FALSE	High	[K].IIPTLEEGLQLPSPTATSQLPLESDAVECLNYQHYK.[G]	1xCarbamidomethyl [C29]; 1xPhospho [S/T/Y]	8.23816e-06	6.59499e-05	1	1	2	P61978	P61978 [104-139]		0	4135	2136484		High	High	4.924e-05	4.712e-06	2.71	120.32
FALSE	High	[K].IISPGSSTPSSTR.[S]	1xPhospho [S3(100)]	0.0403117	0.00285736	1	1	1	Q5VT52	Q5VT52 [756-768]	Q5VT52 1xPhospho [S758(100)]	0	1369.64	473049		High	High	0.001655	0.02136	1.67	36.69
FALSE	High	[K].IISPGSSTPSSTRSPPPGR.[D]	1xPhospho [S/T]	0.0083323	0.000673548	1	1	1	Q5VT52	Q5VT52 [756-774]		1	1960.95	379636		High	High	0.0003822	0.004494	2.12	36.89
FALSE	High	[K].IKEEVLSESEAENQQAGAAALAPEIVIK.[V]	1xPhospho [S]	0.000243573	6.59499e-05	1	1	1	Q9UJX5	Q9UJX5 [771-798]		1	3017.51	484033		High	High	4.924e-05	0.0001323	2.86	93.36
FALSE	High	[K].IKSLEEIYLFSLPIK.[E]	1xPhospho [S3(100)]	0.000594131	0.000206367	1	1	1	P15880	P15880 [75-89]	P15880 1xPhospho [S77(100)]	1	1873.01	548518		High	High	0.0001275	0.0003174	2.84	122.7
FALSE	High	[K].ILATPPQEDAPSVDIANIR.[M]	1xPhospho [T4(100)]	0.0253415	0.00176841	1	1	1	P29401	P29401 [284-302]	P29401 1xPhospho [T287(100)]	0	2100.04		No Quan Values	High	High	0.001018	0.01352	1.7
FALSE	High	[K].IMATPEQVGK.[M]	1xPhospho [T4(100)]	0.0234039	0.00151791	1	1	1	P12956	P12956 [452-461]	P12956 1xPhospho [T455(100)]	0	1153.53	1.58531e+06		High	High	0.0009068	0.01249	1.61	39.29
FALSE	High	[K].IMVHSPTKPASYSVK.[W]	1xPhospho [S5(99.6)]	0.000406339	0.000140745	1	1	2	Q5VVJ2	Q5VVJ2 [106-120]	Q5VVJ2 1xPhospho [S110(99.6)]	0	1724.84	1.60508e+06		High	High	9.128e-05	0.0002181	2.3	42.62
FALSE	High	[K].IPMTPTSSFVSPPPPTASPHSNR.[T]	1xPhospho [T/S]	0.0335433	0.00249786	1	1	2	Q7Z5L9	Q7Z5L9 [389-411]		0	2485.16	620490		High	High	0.001451	0.01777	2.05	74.29
FALSE	High	[K].IPSEMPSPNFGK.[N]	1xOxidation [M5]; 1xPhospho [S7(100)]	0.0555369	0.00388071	1	1	1	Q9H2J7	Q9H2J7 [681-692]	Q9H2J7 1xPhospho [S687(100)]	0	1399.6	546086		High	High	0.002243	0.0294	1.49	47.91
FALSE	High	[K].IPSEMPSPNFGK.[N]	1xPhospho [S7(100)]	0.00117495	0.000267188	1	1	2	Q9H2J7	Q9H2J7 [681-692]	Q9H2J7 1xPhospho [S687(100)]	0	1383.6	3.51818e+06		High	High	0.000161	0.0006259	2.28	66.88
FALSE	High	[K].IPVNAVRPHTSSPGLGKPPGPCLQPK.[A]	1xCarbamidomethyl [C22]; 1xPhospho [T/S]	0.000957041	0.000267188	1	1	2	O95402	O95402 [221-246]		0	2784.44	879749		High	High	0.000161	0.0005088	2.53	58.25
FALSE	High	[K].IQSSLSSASPSK.[A]	1xPhospho [S]	0.0133431	0.00119181	1	1	1	Q5W0B1	Q5W0B1 [711-722]		0	1271.59	266389		High	High	0.0007001	0.00717	2.02	28.48
FALSE	High	[K].IRLSPEPWTPETGLVTDAFK.[L]	1xPhospho [S4(100)]	0.0128893	0.00114687	1	1	2	O95573	O95573 [680-699]	O95573 1xPhospho [S683(100)]	1	2337.15	610325		High	High	0.0006757	0.006905	1.34	110.54
FALSE	High	[K].ISDSEGFK.[A]	1xPhospho [S2(100)]	0.0636738	0.0046653	1	1	1	P23246	P23246 [272-279]	P23246 1xPhospho [S273(100)]	0	962.387	368103		High	High	0.002707	0.03398	1.08	33.15
FALSE	High	[K].ISEGLPTPTK.[M]	1xPhospho [T7(100)]	0.000413762	0.000140745	1	1	2	P06400	P06400 [815-824]	P06400 1xPhospho [T821(100)]	0	1122.54	2.70433e+06		High	High	9.128e-05	0.0002221	3.21	46.77
FALSE	High	[K].ISGQLSPR.[L]	1xPhospho [S6(100)]	0.0983245	0.00711314	1	1	1	Q66K64	Q66K64 [45-52]	Q66K64 1xPhospho [S50(100)]	0	937.45	98937.8		High	High	0.00415	0.05344	1.23	29.44
FALSE	High	[K].ISLPGQMAGTPITPLK.[D]	1xPhospho [T13(100)]	0.000796951	0.000206367	1	1	1	Q9H8Y8	Q9H8Y8 [213-228]	Q9H8Y8 1xPhospho [T225(100)]	0	1703.88	898654		High	High	0.0001275	0.000424	2.44	93.17
FALSE	High	[K].ITVTFNINNSIPPTFDGEEEPSQGQK.[V]	1xDeamidated [N6]; 1xPhospho [S/T]	0.0624586	0.00461979	1	1	1	Q07021	Q07021 [129-154]		0	2943.33		No Quan Values	High	High	0.002681	0.03335	1.47
FALSE	High	[K].ITVTFNINNSIPPTFDGEEEPSQGQK.[V]	1xPhospho [S10(100)]	5.03822e-10	6.59499e-05	1	1	7	Q07021	Q07021 [129-154]	Q07021 1xPhospho [S138(100)]	0	2942.35	6.7906e+06		High	High	4.924e-05	3.334e-10	3.77	100.28
FALSE	High	[K].IVEPEVVGESDSEVEGDAWR.[M]	1xPhospho [S10(99.3)]	0.000254041	6.59499e-05	1	1	1	P55081	P55081 [107-126]	P55081 1xPhospho [S116(99.3)]	0	2281.99	1321934		High	High	4.924e-05	0.0001377	2.84	80.69
FALSE	High	[K].IWDPTPSHTPAGAATPGRGDTPGHATPGHGGATSSAR.[K]	1xPhospho [T/S]	0.00063472	0.000206367	1	1	3	O75533	O75533 [253-289]		1	3626.65	2.37891e+06		High	High	0.0001275	0.0003391	2.96	44.98
FALSE	High	[K].IYHLPDAESDEDEDFK.[E]	1xPhospho [S9(100)]	6.96797e-07	6.59499e-05	1	1	6	Q15019	Q15019 [210-225]	Q15019 1xPhospho [S218(100)]	0	2002.8	30757754		High	High	4.924e-05	4.141e-07	5.63	67.3
FALSE	High	[K].KAEAAAAPTVAPGPAQPGHVSPTPATTSPGEK.[G]	1xPhospho [S21(99.4)]	0.000211578	6.59499e-05	1	1	1	Q9Y6R0	Q9Y6R0 [243-274]	Q9Y6R0 1xPhospho [S263(99.4)]	1	3073.5		No Quan Values	High	High	4.924e-05	0.000115	2.03
FALSE	High	[K].KAEGEPQEESPLK.[S]	1xPhospho [S10(100)]	1.14682e-07	6.59499e-05	1	1	2	Q9NYF8	Q9NYF8 [168-180]	Q9NYF8 1xPhospho [S177(100)]	1	1521.68	18864887		High	High	4.924e-05	6.994e-08	4.79	25.69
FALSE	High	[K].KAEPSEVDMNSPK.[S]	1xPhospho [S11(100)]	0.0994906	0.00720372	1	1	1	Q9NR30	Q9NR30 [61-73]	Q9NR30 1xPhospho [S71(100)]	1	1511.64	1.31711e+06		High	High	0.004176	0.05399	1.38	27.92
FALSE	High	[K].KAESPVKEEAVAEVVTITK.[S]	1xPhospho [S4(100)]	0.00150482	0.000324895	1	1	1	P07197	P07197 [733-751]	P07197 1xPhospho [S736(100)]	2	2108.09	466082		High	High	0.0001929	0.0008019	2.69	69.91
FALSE	High	[K].KCSLPAEEDSVLEK.[L]	1xCarbamidomethyl [C2]; 1xPhospho [S3(100)]	0.0505814	0.00370556	1	1	1	P27816	P27816 [634-647]	P27816 1xPhospho [S636(100)]	1	1684.75	962363		High	High	0.002122	0.02679	1.29	54.79
FALSE	High	[K].KEESLKSPLKPESQLDLR.[V]	1xPhospho [S7(100)]	0.0187203	0.0013842	1	1	1	Q9UGN5	Q9UGN5 [220-237]	Q9UGN5 1xPhospho [S226(100)]	2	2177.12	765978		High	High	0.0008345	0.01001	2.16	56.24
FALSE	High	[K].KEGEEEEENTEEPPQGEEEESMETQE.[-]	1xPhospho [S21(100)]	0.0562751	0.00397274	1	1	1	Q12905	Q12905 [365-390]	Q12905 1xPhospho [S385(100)]	1	3132.15		No Quan Values	High	High	0.002293	0.02989	1.4
FALSE	High	[K].KEKTPELPEPSVK.[V]	1xPhospho [T4(100)]	0.0441261	0.00294767	1	1	2	Q8IYB3	Q8IYB3 [217-229]	Q8IYB3 1xPhospho [T220(100)]	2	1561.79	1.16556e+06		High	High	0.001724	0.02345	1.82	43.68
FALSE	High	[K].KESKEEETSIDVAGKPNEVTK.[A]	1xPhospho [S3(100)]	0.000663221	0.000206367	1	1	1	P53985	P53985 [459-479]	P53985 1xPhospho [S461(100)]	2	2398.14	817339		High	High	0.0001275	0.0003539	2.93	36
FALSE	High	[K].KETESEAEDNLDDLEK.[H]	1xPhospho [S5(100)]	1.85192e-06	6.59499e-05	1	1	2	Q8IYB3	Q8IYB3 [870-885]	Q8IYB3 1xPhospho [S874(100)]	1	1944.8	2866968		High	High	4.924e-05	1.084e-06	5.9	54.23
FALSE	High	[K].KEVSPEVVR.[S]	1xPhospho [S4(100)]	0.00373356	0.000544631	1	1	3	Q5T200	Q5T200 [195-203]	Q5T200 1xPhospho [S198(100)]	1	1122.56	4.85715e+06		High	High	0.0003139	0.002003	2.59	28.87
FALSE	High	[K].KFELLPTPPLSPSR.[GR]	1xPhospho [S11(99.5)]	0.127677	0.00918417	1	2	1	P01106	P01106 [52-65]	P01106 1xPhospho [S62(99.5)]	1	1661.87	273704		High	High	0.00534	0.07041	1.85	94.11
FALSE	High	[K].KFELLPTPPLSPSRR.[S]	1xPhospho [S11(99.5)]	0.0370488	0.00277466	1	1	1	P01106	P01106 [52-66]	P01106 1xPhospho [S62(99.5)]	2	1817.97	483038		High	High	0.001628	0.0196	2.65	82.34
FALSE	High	[K].KFPNSPVK.[A]	1xPhospho [S5(100)]	0.135925	0.00971821	1	1	1	Q5TAX3	Q5TAX3 [100-107]	Q5TAX3 1xPhospho [S104(100)]	1	996.491	374244		High	High	0.005669	0.07528	1.77	29.23
FALSE	High	[K].KFSPSHSSMSHLEAVSPSDSR.[G]	1xPhospho [S]	0.0713462	0.00543066	1	1	1	Q9C0A6	Q9C0A6 [1129-1149]		1	2353.03	256794		High	High	0.003164	0.03815	1.1	48.33
FALSE	High	[K].KGAAEEAELEDSDDEEKPVK.[Q]	1xPhospho [S12(100)]	0.00189674	0.000385428	1	1	1	Q9UBB9	Q9UBB9 [87-106]	Q9UBB9 1xPhospho [S98(100)]	1	2268.98	396714		High	High	0.0002264	0.001013	1.93	34.44
FALSE	High	[K].KGDVEGSQSQDEGEGSGESER.[G]	1xPhospho [S9(100)]	0.00776106	0.000673548	1	1	1	Q9UQE7	Q9UQE7 [1059-1079]	Q9UQE7 1xPhospho [S1067(100)]	1	2246.87	189070		High	High	0.0003822	0.004188	1.34	15.94
FALSE	High	[K].KGGEFDEFVNDDTDDDLPISK.[K]	1xDeamidated [N10]; 1xPhospho [T13(100)]	0.0268493	0.00191898	1	1	1	Q6PD62	Q6PD62 [913-933]	Q6PD62 1xPhospho [T925(100)]	1	2437		No Quan Values	High	High	0.001129	0.01434	1.4
FALSE	High	[K].KGGEFDEFVNDDTDDDLPISK.[K]	1xPhospho [T13(100)]	2.13239e-06	6.59499e-05	1	1	3	Q6PD62	Q6PD62 [913-933]	Q6PD62 1xPhospho [T925(100)]	1	2436.01	1.94679e+06		High	High	4.924e-05	1.242e-06	3.58	84.25
FALSE	High	[K].KGVEPSPSPIKPGDIK.[R]	1xPhospho [S]	0.0408793	0.00285736	1	1	1	Q92890	Q92890 [240-255]		1	1728.89	353151		High	High	0.001674	0.0216	1.32	47.8
FALSE	High	[K].KHSQTDLVSR.[L]	1xPhospho [S3(99.7)]	0.0146083	0.00119181	1	1	1	O14683	O14683 [12-21]	O14683 1xPhospho [S14(99.7)]	1	1250.59	703218		High	High	0.0007001	0.007829	1.61	17.84
FALSE	High	[K].KIIPTLEEGLQLPSPTATSQLPLESDAVECLNYQHYK.[G]	1xCarbamidomethyl [C30]; 2xDeamidated [Q20; Q34]; 1xPhospho [S14(96.7)]	0.0555369	0.00388071	1	1	1	P61978	P61978 [103-139]	P61978 1xPhospho [S116(96.7)]	1	4265.06		No Quan Values	High	High	0.002243	0.02939	1.23
FALSE	High	[K].KKEPAITSQNSPEAR.[E]	1xPhospho [S11(100)]	5.16224e-10	6.59499e-05	1	1	3	P23193	P23193 [90-104]	P23193 1xPhospho [S100(100)]	2	1735.84	4.4825e+06		High	High	4.924e-05	3.416e-10	4.95	18.9
FALSE	High	[K].KKPNATRPVTPPR.[G]	1xPhospho [T10(100)]	0.0444318	0.00294767	1	1	2	P36873	P36873 [302-314]	P36873 1xPhospho [T311(100)]	1	1541.83	1.30009e+06		High	High	0.001724	0.02354	2.66	18.21
FALSE	High	[K].KKPPVSPPLLLVQDSETTGR.[Q]	1xDeamidated [Q13]; 1xPhospho [S6(100)]	0.0247978	0.00171942	1	1	1	Q8IY92	Q8IY92 [462-481]	Q8IY92 1xPhospho [S467(100)]	1	2243.17		No Quan Values	High	High	0.001018	0.01321	2.27
FALSE	High	[K].KKPPVSPPLLLVQDSETTGR.[Q]	1xPhospho [S6(100)]	0.000957041	0.000267188	1	1	1	Q8IY92	Q8IY92 [462-481]	Q8IY92 1xPhospho [S467(100)]	1	2242.18	518168		High	High	0.000161	0.0005102	2.57	76.42
FALSE	High	[K].KKPSVLPAPPEGATPTSPVGHFAK.[W]	1xPhospho [S17(98.7)]	9.6442e-05	6.59499e-05	1	1	1	P98177	P98177 [214-237]	P98177 1xPhospho [S230(98.7)]	1	2493.29	1.44339e+06		High	High	4.924e-05	5.311e-05	3.4	63.31
FALSE	High	[K].KKPTSPVKPIPQNTEYR.[T]	1xPhospho [S5(99.4)]	0.0653218	0.00494541	1	1	2	P25054	P25054 [1770-1786]	P25054 1xPhospho [S1774(99.4)]	1	2063.07	407573		High	High	0.002864	0.03481	1.31	32.5
FALSE	High	[K].KKSPVPVETLK.[D]	1xPhospho [S3(100)]	0.015562	0.00129096	1	1	1	Q32MZ4	Q32MZ4 [579-589]	Q32MZ4 1xPhospho [S581(100)]	2	1305.72	603098		High	High	0.0007843	0.008365	2.51	32.81
FALSE	High	[K].KLENSPLGEALR.[S]	1xPhospho [S5(100)]	0.00173856	0.000385428	1	1	1	Q9NX40	Q9NX40 [104-115]	Q9NX40 1xPhospho [S108(100)]	1	1406.7		No Quan Values	High	High	0.0002264	0.0009274	2.61
FALSE	High	[K].KLGAGEGGEASVSPEK.[T]	1xPhospho [S13(100)]	6.05139e-07	6.59499e-05	1	1	3	Q13428	Q13428 [1366-1381]	Q13428 1xPhospho [S1378(100)]	1	1595.73	5.65872e+06		High	High	4.924e-05	3.595e-07	4.82	28.62
FALSE	High	[K].KLGVSVSPSR.[A]	1xPhospho [S7(99.7)]	0.00445335	0.000580501	1	1	1	Q86VM9	Q86VM9 [528-537]	Q86VM9 1xPhospho [S534(99.7)]	1	1109.57	2.86652e+06		High	High	0.0003325	0.002391	2.36	36.31
FALSE	High	[K].KLPPPPGSPLGHSPTASPPPTAR.[K]	1xPhospho [S/T]	0.0548064	0.0038344	1	1	3	O95785	O95785 [1139-1161]		1	2339.19	1.00909e+06		High	High	0.002217	0.02908	1.51	54.63
FALSE	High	[K].KLSVPTSDEEDEVPAPKPR.[G]	1xPhospho [S7(99.5)]	9.6442e-05	6.59499e-05	1	1	3	Q8NE71	Q8NE71 [103-121]	Q8NE71 1xPhospho [S109(99.5)]	1	2174.04	1.99373e+06		High	High	4.924e-05	5.298e-05	3.13	54.15
FALSE	High	[K].KMSDDEDDDEEEYGK.[E]	1xOxidation [M2]; 1xPhospho [S3(100)]	0.00305968	0.000544631	1	1	2	Q7KZ85	Q7KZ85 [123-137]	Q7KZ85 1xPhospho [S125(100)]	1	1900.63	184231		High	High	0.0003139	0.001636	1.66	19.56
FALSE	High	[K].KNSLRVEGDNIYVR.[H]	1xPhospho [S3(100)]	0.0001119	6.59499e-05	1	1	1	O43491	O43491 [612-625]	O43491 1xPhospho [S614(100)]	2	1742.86	786141		High	High	4.924e-05	6.153e-05	2.45	52.93
FALSE	High	[K].KPAFNLSAFGTLSPSLGNSSILK.[T]	1xPhospho [S13(100)]	2.03579e-07	6.59499e-05	1	1	4	P49790	P49790 [228-250]	P49790 1xPhospho [S240(100)]	0	2429.25	1.13314e+06		High	High	4.924e-05	1.23e-07	4.25	112.53
FALSE	High	[K].KPALPVSPAAR.[S]	1xPhospho [S7(100)]	0.000643146	0.000206367	1	1	3	Q9BWU0	Q9BWU0 [76-86]	Q9BWU0 1xPhospho [S82(100)]	0	1186.63	4700976		High	High	0.0001275	0.0003426	3.85	44.35
FALSE	High	[K].KPATPAEDDEDDDIDLFGSDNEEEDK.[E]	1xPhospho [S19(100)]	4.581e-11	6.59499e-05	1	1	3	P29692	P29692 [144-169]	P29692 1xPhospho [S162(100)]	0	2989.16	11312053		High	High	4.924e-05	3.137e-11	5.45	71.79
FALSE	High	[K].KPEEMPTACPGHSPR.[S]	1xCarbamidomethyl [C9]; 1xPhospho [S13(100)]	0.0316796	0.00225458	1	1	3	Q9NZC9	Q9NZC9 [100-114]	Q9NZC9 1xPhospho [S112(100)]	0	1773.74	265289		High	High	0.001343	0.0168	1.41	26.86
FALSE	High	[K].KPGTPLPPPATSPSSPRPLSPVPHVNNVVNAPLSINIPR.[F]	1xPhospho [T/S]	0.0027119	0.000495453	1	1	1	Q06190	Q06190 [673-711]		0	4095.19	602282		High	High	0.0002869	0.001449	2.22	96.68
FALSE	High	[K].KPLSPVRDNIQLTPEAEEDIFNKPECGR.[V]	1xCarbamidomethyl [C26]; 1xDeamidated [N22]; 1xPhospho [S4(100)]	0.00204291	0.000441467	1	1	1	Q9UQ84	Q9UQ84 [812-839]	Q9UQ84 1xPhospho [S815(100)]	1	3333.58		No Quan Values	High	High	0.0002573	0.001088	2.27
FALSE	High	[K].KPLSPVRDNIQLTPEAEEDIFNKPECGR.[V]	1xCarbamidomethyl [C26]; 1xPhospho [S4(100)]	6.44633e-07	6.59499e-05	1	1	1	Q9UQ84	Q9UQ84 [812-839]	Q9UQ84 1xPhospho [S815(100)]	1	3332.6	2316173		High	High	4.924e-05	3.827e-07	4.31	81.04
FALSE	High	[K].KPPAPPSPVQSQSPSTNWSPAVPVK.[K]	1xPhospho [S7(100)]	9.57754e-06	6.59499e-05	1	1	1	Q8IYB3	Q8IYB3 [763-787]	Q8IYB3 1xPhospho [S769(100)]	0	2663.32		No Quan Values	High	High	4.924e-05	5.467e-06	3.51
FALSE	High	[K].KQDDSPPRPIIGPALPPGFIK.[S]	1xDeamidated [Q2]; 1xPhospho [S5(100)]	0.107369	0.00762153	1	1	2	Q8IXQ4	Q8IXQ4 [101-121]	Q8IXQ4 1xPhospho [S105(100)]	1	2324.21		No Quan Values	High	High	0.004432	0.05851	1.93
FALSE	High	[K].KQDDSPPRPIIGPALPPGFIK.[S]	1xPhospho [S5(100)]	1.62578e-11	6.59499e-05	1	1	9	Q8IXQ4	Q8IXQ4 [101-121]	Q8IXQ4 1xPhospho [S105(100)]	1	2323.22	6.80523e+06		High	High	4.924e-05	1.133e-11	6.43	93.98
FALSE	High	[K].KRDSLGTAGSAHLIIK.[D]	1xPhospho [S/T]	0.0687144	0.00511577	1	1	1	Q8TDH9	Q8TDH9 [22-37]		2	1746.93	434192		High	High	0.002986	0.03661	1.49	48.25
FALSE	High	[K].KRELEHNAEETYGENDENTDDK.[N]	1xPhospho [T19(97.8)]	0.0604727	0.00453438	1	1	1	O00461	O00461 [630-651]	O00461 1xPhospho [T648(97.8)]	2	2716.1	726305		High	High	0.002583	0.03206	2.16	22.52
FALSE	High	[K].KRPASLSTAPSEK.[G]	1xPhospho [S5(99.1)]	0.0604727	0.00453438	1	1	1	Q9UPN4	Q9UPN4 [110-122]	Q9UPN4 1xPhospho [S114(99.1)]	1	1451.73	115938		High	High	0.00261	0.03212	0.99	21.01
FALSE	High	[K].KRPESPPSILTPPVVPTADK.[V]	1xPhospho [S5(99.3)]	0.0411658	0.00285736	1	1	1	P55198	P55198 [254-273]	P55198 1xPhospho [S258(99.3)]	1	2209.16	181247		High	High	0.001674	0.02189	1.81	75.7
FALSE	High	[K].KSEAPAEVTHFSPK.[S]	1xPhospho [S12(100)]	3.50374e-13	6.59499e-05	1	1	3	Q6PID6	Q6PID6 [186-199]	Q6PID6 1xPhospho [S197(100)]	1	1607.75	8.68647e+06		High	High	4.924e-05	2.577e-13	6.11	40.04
FALSE	High	[K].KSPVGKSPPSTGSTYGSSQK.[E]	1xPhospho [S7(100)]	0.00088101	0.000206367	1	1	1	Q9Y2W1	Q9Y2W1 [314-333]	Q9Y2W1 1xPhospho [S320(100)]	2	2059.97	460234		High	High	0.0001275	0.0004688	2.41	26.48
FALSE	High	[K].KSPVGKSPPSTGSTYGSSQK.[E]	2xPhospho [S2(100); S7(100)]	2.82716e-06	6.59499e-05	1	1	1	Q9Y2W1	Q9Y2W1 [314-333]	Q9Y2W1 2xPhospho [S315(100); S320(100)]	2	2139.94	960030		High	High	4.924e-05	1.644e-06	5.28	25.85
FALSE	High	[K].KSSPSVKPAVDPAAAK.[L]	1xPhospho [S2(99.2)]	0.00405097	0.000580501	1	1	1	Q6FI81	Q6FI81 [181-196]	Q6FI81 1xPhospho [S182(99.2)]	1	1632.84	261995		High	High	0.0003325	0.002172	1.89	31.51
FALSE	High	[K].KTPPAPSPFDLPELK.[H]	1xPhospho [T2(100)]	0.000170238	6.59499e-05	1	1	1	O95239	O95239 [1180-1194]	O95239 1xPhospho [T1181(100)]	1	1716.86	653536		High	High	4.924e-05	9.285e-05	2.7	92.36
FALSE	High	[K].KTPSKPPAQLSPSVPK.[R]	1xPhospho [T2(100)]	0.0232353	0.00151791	1	1	1	P18887	P18887 [256-271]	P18887 1xPhospho [T257(100)]	1	1741.92	1.53478e+06		High	High	0.0009068	0.01239	2.14	41.67
FALSE	High	[K].KTSFDQDSDVDIFPSDFPTEPPSLPR.[T]	1xPhospho [T/S]	9.10482e-07	6.59499e-05	1	1	1	Q02880	Q02880 [1574-1599]		1	3017.35	778102		High	High	4.924e-05	5.391e-07	3.22	108.36
FALSE	High	[K].KVEAPETNIDKTPK.[K]	1xPhospho [T12(100)]	0.0266562	0.00191898	1	1	1	O75152	O75152 [310-323]	O75152 1xPhospho [T321(100)]	2	1649.81	1.01822e+06		High	High	0.001101	0.01418	1.46	30.01
FALSE	High	[K].KVEEEQEADEEDVSEEEAESK.[E]	1xPhospho [S14(100)]	8.56066e-10	6.59499e-05	1	1	1	Q9H3N1	Q9H3N1 [234-254]	Q9H3N1 1xPhospho [S247(100)]	1	2517.99	3.9414e+06		High	High	4.924e-05	5.605e-10	5.19	33.21
FALSE	High	[K].KVSPTEIVLESFHK.[A]	1xPhospho [S3(99.7)]	0.00100841	0.000267188	1	1	1	Q14207	Q14207 [1149-1162]	Q14207 1xPhospho [S1151(99.7)]	1	1693.86	929710		High	High	0.000161	0.0005374	2.66	84.73
FALSE	High	[K].KVVVSPTK.[K]	1xPhospho [S5(100)]	0.128408	0.00922504	1	1	3	P19338	P19338 [63-70]	P19338 1xPhospho [S67(100)]	1	937.512	19385586		High	High	0.005413	0.07099	1.96	20.19
FALSE	High	[K].LALSPLSLGK.[E]	1xPhospho [S4(100)]	0.00325453	0.000544631	1	1	1	P49454	P49454 [3020-3029]	P49454 1xPhospho [S3023(100)]	0	1078.59	1145877		High	High	0.0003139	0.001746	1.53	88.74
FALSE	High	[K].LAPVPSPEPQKPAPVSPESVK.[A]	1xPhospho [S6(100)]	0.000666138	0.000206367	1	1	4	Q96JM3	Q96JM3 [199-219]	Q96JM3 1xPhospho [S204(100)]	0	2234.15	2.49203e+06		High	High	0.0001275	0.0003562	1.99	62.01
FALSE	High	[K].LAPVPSPEPQKPAPVSPESVK.[A]	2xPhospho [S6(100); S16(99.2)]	0.000321876	6.59499e-05	1	1	1	Q96JM3	Q96JM3 [199-219]	Q96JM3 2xPhospho [S204(100); S214(99.2)]	0	2314.11	625050		High	High	4.924e-05	0.0001739	2.37	64.68
FALSE	High	[K].LASDDRPSPPR.[G]	1xPhospho [S8(100)]	0.00105796	0.000267188	1	1	8	P98175	P98175 [716-726]	P98175 1xPhospho [S723(100)]	0	1290.58	17661654		High	High	0.000161	0.0005625	2.65	27.84
FALSE	High	[K].LASPELER.[L]	1xPhospho [S3(100)]	0.00355822	0.000544631	1	2	4	P05412	P05412 [71-78]	P05412 1xPhospho [S73(100)]	0	994.461	7295911		High	High	0.0003139	0.001904	2.22	41.16
FALSE	High	[K].LASPMKPVPGTPPSSK.[A]	1xPhospho [T11(100)]	0.00377401	0.000580501	1	1	4	Q15648	Q15648 [1205-1220]	Q15648 1xPhospho [T1215(100)]	0	1673.83	979781		High	High	0.0003325	0.002027	1.49	49.71
FALSE	High	[K].LAWVGDVFTATPAEPRPLTSPLR.[Q]	1xPhospho [T/S]	2.85369e-08	6.59499e-05	1	1	2	P48634	P48634 [789-811]		0	2574.31	2.26723e+06		High	High	4.924e-05	1.777e-08	4.27	113.26
FALSE	High	[K].LCAGIMITASHNPK.[Q]	1xCarbamidomethyl [C2]; 1xOxidation [M6]; 1xPhospho [S10(100)]	2.42123e-05	6.59499e-05	1	1	1	Q96G03	Q96G03 [156-169]	Q96G03 1xPhospho [S165(100)]	0	1608.73	1.23174e+06		High	High	4.924e-05	1.36e-05	3.14	52.41
FALSE	High	[K].LCAGIMITASHNPK.[Q]	1xCarbamidomethyl [C2]; 1xPhospho [S10(100)]	2.73889e-07	6.59499e-05	1	1	2	Q96G03	Q96G03 [156-169]	Q96G03 1xPhospho [S165(100)]	0	1592.73	8667164		High	High	4.924e-05	1.651e-07	4.95	59.96
FALSE	High	[K].LCDFGSASHVADNDITPYLVSR.[F]	1xCarbamidomethyl [C2]; 1xPhospho [Y18(100)]	4.18558e-12	6.59499e-05	1	1	2	Q13523	Q13523 [832-853]	Q13523 1xPhospho [Y849(100)]	0	2517.11	7056896		High	High	4.924e-05	2.972e-12	6.53	83
FALSE	High	[K].LCQPQSTGSLLGDPAASSPPGER.[G]	1xCarbamidomethyl [C2]; 1xPhospho [S/T]	0.00110035	0.000267188	1	1	1	P55199	P55199 [292-314]		0	2405.08	533560		High	High	0.000161	0.000586	1.3	69.46
FALSE	High	[K].LCSPLSEPGDPSK.[C]	1xCarbamidomethyl [C2]; 1xPhospho [S3(100)]	0.000772973	0.000206367	1	1	1	Q5VUA4	Q5VUA4 [2187-2199]	Q5VUA4 1xPhospho [S2189(100)]	0	1466.62	580898		High	High	0.0001275	0.0004122	1.72	46.56
FALSE	High	[K].LDADAVSPTVSQLSAVFEK.[A]	1xPhospho [S/T]	0.00877887	0.000673548	1	1	1	Q96SB3	Q96SB3 [199-217]		0	2056.98		No Quan Values	High	High	0.0003822	0.004731	1.86
FALSE	High	[K].LDESMERPESPK.[E]	1xPhospho [S10(99.6)]	0.0262739	0.00181826	1	1	1	Q9BXF3	Q9BXF3 [1303-1314]	Q9BXF3 1xPhospho [S1312(99.6)]	0	1497.63	1.00883e+06		High	High	0.001073	0.01398	1.98	32.12
FALSE	High	[K].LDFAPPTPPHYPPHER.[R]	1xPhospho [T/Y]	0.00237718	0.000441467	1	1	2	Q86Y56	Q86Y56 [328-343]		0	1950.89	846482		High	High	0.0002573	0.001272	1.78	69.2
FALSE	High	[K].LDIPTGTTPQRK.[S]	1xDeamidated [Q10]; 1xPhospho [T8(99.6)]	0.134392	0.00959732	1	1	1	P52732	P52732 [919-930]	P52732 1xPhospho [T926(99.6)]	1	1407.69	375230		High	High	0.005621	0.07457	1.32	48.27
FALSE	High	[K].LDPPPSPHSNRK.[K]	1xPhospho [S6(99.7)]	0.0910272	0.00669093	1	1	1	Q96P47	Q96P47 [533-544]	Q96P47 1xPhospho [S538(99.7)]	1	1424.67	216151		High	High	0.003891	0.04897	1.58	17.76
FALSE	High	[K].LDSPDPFK.[L]	1xPhospho [S3(100)]	0.000202794	6.59499e-05	1	1	2	P42566	P42566 [794-801]	P42566 1xPhospho [S796(100)]	0	998.423	6139598		High	High	4.924e-05	0.0001104	2.32	55.71
FALSE	High	[K].LDSQEPGRQTPDR.[K]	1xPhospho [T10(100)]	0.0589192	0.00415822	1	1	2	Q8TB03	Q8TB03 [305-317]	Q8TB03 1xPhospho [T314(100)]	1	1578.69	399625		High	High	0.002424	0.03125	2.21	18.45
FALSE	High	[K].LDSQVSPK.[L]	1xPhospho [S6(100)]	0.042624	0.00285736	1	1	1	Q5FWF5	Q5FWF5 [407-414]	Q5FWF5 1xPhospho [S412(100)]	0	953.434	2069915		High	High	0.001674	0.02259	2.03	28.55
FALSE	High	[K].LDSSPSVSSTLAAK.[D]	1xPhospho [S4(100)]	2.19552e-06	6.59499e-05	1	1	3	Q13428	Q13428 [1225-1238]	Q13428 1xPhospho [S1228(100)]	0	1442.68	7.77277e+06		High	High	4.924e-05	1.279e-06	2.81	51.21
FALSE	High	[K].LDVSRSPPLMVK.[K]	1xPhospho [S6(99.7)]	0.00363483	0.000544631	1	1	1	Q8N264	Q8N264 [410-421]	Q8N264 1xPhospho [S415(99.7)]	1	1421.72	479381		High	High	0.0003139	0.001954	1.81	65.71
FALSE	High	[K].LEAQEMPSQLFTLGASEHSPLK.[T]	1xPhospho [S19(99.5)]	3.21571e-07	6.59499e-05	1	1	2	Q92692	Q92692 [415-436]	Q92692 1xPhospho [S433(99.5)]	0	2493.17	1.23122e+06		High	High	4.924e-05	1.93e-07	4.36	100.42
FALSE	High	[K].LEEPPELNRQSPNPR.[R]	1xPhospho [S11(100)]	0.0867698	0.0063399	1	1	2	Q7Z5L9	Q7Z5L9 [165-179]	Q7Z5L9 1xPhospho [S175(100)]	1	1855.87	6393744		High	High	0.003668	0.04676	1.91	47.62
FALSE	High	[K].LEGQGDVPTPK.[Q]	1xPhospho [T9(100)]	0.107369	0.00762153	1	1	1	Q9Y2Z0	Q9Y2Z0 [257-267]	Q9Y2Z0 1xPhospho [T265(100)]	0	1220.56		No Quan Values	High	High	0.004432	0.05849	0.85
FALSE	High	[K].LEPGSDVEVK.[D]	1xPhospho [S5(100)]	0.111187	0.00792159	1	1	2	Q9ULI0	Q9ULI0 [1343-1352]	Q9ULI0 1xPhospho [S1347(100)]	0	1152.52	447091		High	High	0.004601	0.0609	1.2	43.7
FALSE	High	[K].LEPNSPMHGGTLLEDVVGGR.[Q]	1xPhospho [S5(100)]	0.000969631	0.000267188	1	1	1	Q7Z4H7	Q7Z4H7 [801-820]	Q7Z4H7 1xPhospho [S805(100)]	0	2158	961732		High	High	0.000161	0.0005157	2.35	96.13
FALSE	High	[K].LEVFTTPKK.[C]	1xPhospho [T6(99.6)]	0.0257105	0.00176841	1	1	1	Q8WYP5	Q8WYP5 [1252-1260]	Q8WYP5 1xPhospho [T1257(99.6)]	1	1142.59	349270		High	High	0.001045	0.01369	1.91	47.98
FALSE	High	[K].LEVTEIVKPSPK.[R]	1xPhospho [S10(100)]	2.61555e-06	6.59499e-05	1	1	1	Q7Z6E9	Q7Z6E9 [1170-1181]	Q7Z6E9 1xPhospho [S1179(100)]	0	1419.75	8.16983e+06		High	High	4.924e-05	1.519e-06	3.48	63.66
FALSE	High	[K].LFEDDDSNEK.[L]	1xPhospho [S7(100)]	0.124075	0.00893719	1	1	1	O43719	O43719 [696-705]	O43719 1xPhospho [S702(100)]	0	1291.47	614878		High	High	0.005249	0.06832	2.26	35.14
FALSE	High	[K].LFEESDDKEDEDADGK.[E]	1xPhospho [S5(100)]	3.21571e-07	6.59499e-05	1	1	3	O43719	O43719 [672-687]	O43719 1xPhospho [S676(100)]	1	1921.72	2422628		High	High	4.924e-05	1.934e-07	4.32	37.16
FALSE	High	[K].LFPDTPLALDANKK.[K]	1xPhospho [T5(100)]	0.0704604	0.00538955	1	1	1	Q12906	Q12906 [588-601]	Q12906 1xPhospho [T592(100)]	1	1622.82	650071		High	High	0.00309	0.03754	1.29	80.13
FALSE	High	[K].LGAGEGGEASVSPEK.[T]	1xPhospho [S12(100)]	0.000167832	6.59499e-05	1	1	2	Q13428	Q13428 [1367-1381]	Q13428 1xPhospho [S1378(100)]	0	1467.64	3.69625e+06		High	High	4.924e-05	9.178e-05	2.28	33.32
FALSE	High	[K].LGASNSPGQPNSVK.[R]	1xDeamidated [N11]; 1xPhospho [S6(100)]	0.000215598	6.59499e-05	1	1	1	P49756	P49756 [672-685]	P49756 1xPhospho [S677(100)]	0	1436.64	921693		High	High	4.924e-05	0.0001169	2.97	28.91
FALSE	High	[K].LGASNSPGQPNSVK.[R]	1xPhospho [S6(100)]	2.69298e-06	6.59499e-05	1	1	1	P49756	P49756 [672-685]	P49756 1xPhospho [S677(100)]	0	1435.66	3.00664e+06		High	High	4.924e-05	1.565e-06	3.66	26.1
FALSE	High	[K].LGDVSPTQIDVSQFGSFK.[E]	1xPhospho [S5(99.2)]	0.000126117	6.59499e-05	1	1	2	P46821	P46821 [1497-1514]	P46821 1xPhospho [S1501(99.2)]	0	2004.93	766022		High	High	4.924e-05	6.926e-05	3.32	98.78
FALSE	High	[K].LGELTMQLHPVADSSPAGAK.[W]	1xPhospho [S/T]	0.000330891	6.59499e-05	1	1	1	Q8IXM2	Q8IXM2 [22-41]		0	2102	615139		High	High	4.924e-05	0.0001786	2.51	75.02
FALSE	High	[K].LGFSLTPSK.[G]	1xPhospho [T6(99.7)]	0.00638537	0.000673548	1	1	1	P38432	P38432 [298-306]	P38432 1xPhospho [T303(99.7)]	0	1029.5	2.02642e+06		High	High	0.0003822	0.003435	2.61	73.15
FALSE	High	[K].LGLHVTPSNVDQVSTPPAAK.[K]	1xPhospho [T15(99.4)]	0.000461008	0.000140745	1	1	1	Q9NRL2	Q9NRL2 [1533-1552]	Q9NRL2 1xPhospho [T1547(99.4)]	0	2111.05	806933		High	High	9.128e-05	0.0002469	2.76	65.24
FALSE	High	[K].LGPGRPLPTFPTSECTSDVEPDTR.[E]	1xCarbamidomethyl [C15]; 1xPhospho [S17(99.3)]	5.55708e-06	6.59499e-05	1	1	1	Q8TDD1	Q8TDD1 [59-82]	Q8TDD1 1xPhospho [S75(99.3)]	0	2709.22	8322830		High	High	4.924e-05	3.193e-06	3.88	77.77
FALSE	High	[K].LGSALLIR.[D]	1xPhospho [S3(100)]	0.00325453	0.000544631	1	1	1	Q14993	Q14993 [79-86]	Q14993 1xPhospho [S81(100)]	0	922.512	1.51719e+06		High	High	0.0003139	0.001746	2.02	79.76
FALSE	High	[K].LGVSVSPSR.[A]	1xPhospho [S6(99.8)]	0.000408184	0.000140745	1	1	3	Q86VM9	Q86VM9 [529-537]	Q86VM9 1xPhospho [S534(99.8)]	0	981.476	10547684		High	High	9.128e-05	0.0002193	2.94	42.99
FALSE	High	[K].LHQLAMQQSHFPMTHGNTGFSGIESSSPEVK.[G]	1xOxidation [M6]; 1xPhospho [S/T]	0.059692	0.00434926	1	1	1	Q15366	Q15366 [246-276]		0	3478.56		No Quan Values	High	High	0.00253	0.03163	1.61
FALSE	High	[K].LHQLAMQQSHFPMTHGNTGFSGIESSSPEVK.[G]	1xPhospho [S/T]	0.00791214	0.000673548	1	1	1	Q15366	Q15366 [246-276]		0	3462.56	1.79716e+06		High	High	0.0003822	0.004251	1.97	71.73
FALSE	High	[K].LHQLSGSDQLESTAHSR.[I]	1xPhospho [S5(99.4)]	7.0174e-06	6.59499e-05	1	1	1	O60271	O60271 [179-195]	O60271 1xPhospho [S183(99.4)]	0	1945.88	534662		High	High	4.924e-05	4.016e-06	4.12	40
FALSE	High	[K].LIPGPLSPVAR.[G]	1xPhospho [S7(100)]	0.0624586	0.00461979	1	1	1	P48634	P48634 [1213-1223]	P48634 1xPhospho [S1219(100)]	0	1199.65	2.02322e+06		High	High	0.002681	0.03324	2.09	78.62
FALSE	High	[K].LITSEEERSPAK.[R]	1xPhospho [S9(99.5)]	0.0266562	0.00191898	1	1	1	Q12888	Q12888 [1670-1681]	Q12888 1xPhospho [S1678(99.5)]	1	1439.68	3914600		High	High	0.001129	0.01423	1.42	25.98
FALSE	High	[K].LKFSDDEEEEEVVK.[D]	1xPhospho [S4(100)]	0.000522465	0.000140745	1	1	2	Q5JSZ5	Q5JSZ5 [385-398]	Q5JSZ5 1xPhospho [S388(100)]	1	1775.76	1.44368e+06		High	High	9.128e-05	0.0002793	3.5	58.12
FALSE	High	[K].LKPPRTPPPPSRK.[V]	1xPhospho [T6(100)]	0.129882	0.0093509	1	1	1	Q8IVT5	Q8IVT5 [283-295]	Q8IVT5 1xPhospho [T288(100)]	2	1550.86	504186		High	High	0.005461	0.07172	1.57	23.63
FALSE	High	[K].LLEGEESRISLPLPNFSSLNLR.[E]	1xPhospho [S]	0.00666848	0.000673548	1	1	1	P08670	P08670 [403-424]		1	2564.31	477464		High	High	0.0003822	0.003595	2.11	121.36
FALSE	High	[K].LLGSLDEVVLLSPVPELRDSSK.[L]	1xPhospho [S]	0.0397509	0.00282158	1	1	1	Q9H1A4	Q9H1A4 [544-565]		1	2446.28	238233		High	High	0.001628	0.02106	1.52	122.13
FALSE	High	[K].LLLDPSSPPTK.[A]	1xPhospho [S7(99.3)]	0.00487948	0.000580501	1	1	1	Q6IAA8	Q6IAA8 [21-31]	Q6IAA8 1xPhospho [S27(99.3)]	0	1247.63	2279470		High	High	0.0003325	0.002617	2.39	68.9
FALSE	High	[K].LLRQSPPLPGREEEPGLGDSGIQSTPGSGHAPR.[T]	1xDeamidated [Q23]; 1xPhospho [S5(100)]	0.000413762	0.000140745	1	1	1	Q9C0B5	Q9C0B5 [550-582]	Q9C0B5 1xPhospho [S554(100)]	2	3473.68	705586		High	High	9.128e-05	0.0002221	2.41	62.57
FALSE	High	[K].LLSPLRDTPPPQSLMVK.[I]	1xPhospho [S3(100)]	0.000144832	6.59499e-05	1	1	3	P51825	P51825 [748-764]	P51825 1xPhospho [S750(100)]	1	1972.03	467632		High	High	4.924e-05	7.934e-05	2.09	96.16
FALSE	High	[K].LLTGIKSPR.[S]	1xPhospho [S7(100)]	0.0585357	0.00415822	1	1	1	Q8IWI9	Q8IWI9 [1202-1210]	Q8IWI9 1xPhospho [S1208(100)]	1	1064.59	408552		High	High	0.002371	0.03108	2.04	42.64
FALSE	High	[K].LMHNASDSEVDQDDVVEWK.[D]	1xPhospho [S]	0.019969	0.00142847	1	1	1	Q9H2P0	Q9H2P0 [948-966]		0	2296.94	461619		High	High	0.0008578	0.01072	2.09	67.28
FALSE	High	[K].LNFDMTASPK.[I]	1xPhospho [S8(100)]	0.000150455	6.59499e-05	1	1	1	Q9ULU4	Q9ULU4 [399-408]	Q9ULU4 1xPhospho [S406(100)]	0	1203.51	579287		High	High	4.924e-05	8.219e-05	2.93	66.7
FALSE	High	[K].LNHVAAGLVSPSLK.[S]	1xDeamidated [N2]; 1xPhospho [S10(99.4)]	0.0551707	0.00388071	1	1	1	Q05519	Q05519 [198-211]	Q05519 1xPhospho [S207(99.4)]	0	1486.77	307951		High	High	0.002217	0.02928	1.38	67.95
FALSE	High	[K].LNHVAAGLVSPSLK.[S]	1xPhospho [S10(99.7)]	1.15196e-05	6.59499e-05	1	1	2	Q05519	Q05519 [198-211]	Q05519 1xPhospho [S207(99.7)]	0	1485.78	4.05134e+06		High	High	4.924e-05	6.554e-06	3.79	63.46
FALSE	High	[K].LNIETNATTLLLENTTFVTFK.[A]	1xDeamidated [N14]; 1xPhospho [T]	0.0954606	0.00707791	1	1	1	Q8N608	Q8N608 [106-126]		0	2464.23		No Quan Values	High	High	0.004104	0.05155	0.69
FALSE	High	[K].LNLSCIHSPVVNELMR.[G]	1xCarbamidomethyl [C5]; 1xPhospho [S]	0.00654532	0.000673548	1	1	1	Q9Y2X3	Q9Y2X3 [102-117]		0	1961.93	474532		High	High	0.0003822	0.003511	1.76	92.97
FALSE	High	[K].LNLTLSPAK.[K]	1xPhospho [S6(100)]	0.000660317	0.000206367	1	1	1	Q9UKL3	Q9UKL3 [562-570]	Q9UKL3 1xPhospho [S567(100)]	0	1036.54	1.33367e+06		High	High	0.0001275	0.0003524	3.15	67.98
FALSE	High	[K].LNLTSPK.[R]	1xPhospho [S5(100)]	0.031229	0.00225458	1	1	1	Q8IWZ3	Q8IWZ3 [1675-1681]	Q8IWZ3 1xPhospho [S1679(100)]	0	852.423	3.3125e+06		High	High	0.001316	0.0166	2.07	41.79
FALSE	High	[K].LPDLSPVENK.[E]	1xPhospho [S5(100)]	0.000702104	0.000206367	1	1	1	Q9Y520	Q9Y520 [2101-2110]	Q9Y520 1xPhospho [S2105(100)]	0	1191.57	1.63576e+06		High	High	0.0001275	0.0003746	2.54	63.54
FALSE	High	[K].LPDSPALAK.[K]	1xPhospho [S4(100)]	0.000191626	6.59499e-05	1	1	1	Q13586	Q13586 [572-580]	Q13586 1xPhospho [S575(100)]	0	991.486	4524045		High	High	4.924e-05	0.0001041	3.47	45.61
FALSE	High	[K].LPLSPPLVEDSAFEPSRK.[D]	1xPhospho [S4(100)]	1.00057e-05	6.59499e-05	1	1	2	O96007	O96007 [17-34]	O96007 1xPhospho [S20(100)]	1	2062.03	1.84204e+06		High	High	4.924e-05	5.694e-06	4.82	94.3
FALSE	High	[K].LQCLEVEVQTAGEQVADR.[R]	1xCarbamidomethyl [C3]; 2xDeamidated [Q2; Q9]; 1xPhospho [T10(100)]	0.0670017	0.00507606	1	1	1	O60522	O60522 [1544-1561]	O60522 1xPhospho [T1553(100)]	0	2126.93		No Quan Values	High	High	0.002913	0.03562	1.59
FALSE	High	[K].LQEEGGGSDEEETGSPSEDGMQSAR.[T]	1xPhospho [S/T]	0.00776106	0.000673548	1	1	1	Q13610	Q13610 [43-67]		0	2662.01	305768		High	High	0.0003822	0.004186	1.31	38.44
FALSE	High	[K].LQELNAHIVVSDPEDITDCPR.[T]	1xCarbamidomethyl [C19]; 1xPhospho [S11(100)]	1.58088e-07	6.59499e-05	1	1	2	Q16513	Q16513 [100-120]	Q16513 1xPhospho [S110(100)]	0	2501.14	1.57368e+06		High	High	4.924e-05	9.584e-08	5.11	81.33
FALSE	High	[K].LQEQVIEQEQLIHSNKWTISSIQSR.[V]	3xDeamidated [Q4; Q8; Q10]; 1xPhospho [S24(100)]	0.0604727	0.00453438	1	1	1	Q5VVM6	Q5VVM6 [568-592]	Q5VVM6 1xPhospho [S591(100)]	1	3077.48	27092460		High	High	0.00261	0.03214	2.66	104.73
FALSE	High	[K].LQSFDSPERK.[R]	1xPhospho [S6(100)]	0.0695832	0.00520592	1	1	1	P78332	P78332 [1020-1029]	P78332 1xPhospho [S1025(100)]	1	1286.58	1.39294e+06		High	High	0.003037	0.03712	1.68	31
FALSE	High	[K].LQTPNTFPK.[R]	1xPhospho [T3(100)]	0.0284438	0.0020646	1	1	1	Q14978	Q14978 [605-613]	Q14978 1xPhospho [T607(100)]	0	1125.53	2.12669e+06		High	High	0.001211	0.01517	1.52	47.42
FALSE	High	[K].LRCDSADLR.[H]	1xCarbamidomethyl [C3]; 1xPhospho [S5(100)]	0.135925	0.00971821	1	1	1	Q9NYF8	Q9NYF8 [686-694]	Q9NYF8 1xPhospho [S690(100)]	1	1185.51	560381		High	High	0.005688	0.07554	1.58	25.23
FALSE	High	[K].LRGEDDYNMDENEAESETDK.[Q]	1xOxidation [M9]; 1xPhospho [Y7(100)]	0.0548064	0.0038344	1	1	1	Q8NBJ4	Q8NBJ4 [345-364]	Q8NBJ4 1xPhospho [Y351(100)]	1	2455.91	99778.8		High	High	0.002217	0.029	1.14	35.88
FALSE	High	[K].LRGEDDYNMDENEAESETDK.[Q]	1xPhospho [S16(100)]	0.000648822	0.000206367	1	1	1	Q8NBJ4	Q8NBJ4 [345-364]	Q8NBJ4 1xPhospho [S360(100)]	1	2439.91	1.50878e+06		High	High	0.0001275	0.0003461	2.11	41.84
FALSE	High	[K].LRLTPQHDQIQTQPLGK.[G]	1xDeamidated [Q6]; 1xPhospho [T4(100)]	0.000896499	0.000206367	1	1	1	Q9NPI6	Q9NPI6 [398-414]	Q9NPI6 1xPhospho [T401(100)]	1	2054.04	402480		High	High	0.0001275	0.0004774	2.14	57.45
FALSE	High	[K].LRLTPQHDQIQTQPLGK.[G]	1xPhospho [T4(100)]	6.88228e-06	6.59499e-05	1	1	3	Q9NPI6	Q9NPI6 [398-414]	Q9NPI6 1xPhospho [T401(100)]	1	2053.06	2.60482e+06		High	High	4.924e-05	3.945e-06	3.12	55.99
FALSE	High	[K].LRPVSPEEIR.[R]	1xPhospho [S5(100)]	0.0792351	0.00591206	1	1	1	Q08AE8	Q08AE8 [383-392]	Q08AE8 1xPhospho [S387(100)]	0	1275.65	830732		High	High	0.003379	0.04241	1.52	49.5
FALSE	High	[K].LRPVSPEEIRR.[S]	1xPhospho [S5(100)]	0.0202583	0.00142847	1	1	1	Q08AE8	Q08AE8 [383-393]	Q08AE8 1xPhospho [S387(100)]	1	1431.75	744411		High	High	0.0008578	0.01084	1.92	41.88
FALSE	High	[K].LSCSLEDLR.[S]	1xCarbamidomethyl [C3]; 1xPhospho [S4(100)]	0.00121689	0.000267188	1	1	1	Q8ND30	Q8ND30 [384-392]	Q8ND30 1xPhospho [S387(100)]	0	1172.5	363895		High	High	0.000161	0.0006486	2	60.27
FALSE	High	[K].LSDDFDSPVK.[G]	1xPhospho [S7(100)]	0.000612758	0.000206367	1	1	2	Q96T23	Q96T23 [391-400]	Q96T23 1xPhospho [S397(100)]	0	1202.5	896518		High	High	0.0001275	0.0003274	2.74	51.93
FALSE	High	[K].LSGFSFKK.[N]	1xPhospho [S5(100)]	0.081684	0.00604535	1	1	1	P29966	P29966 [166-173]	P29966 1xPhospho [S170(100)]	1	993.481	7.87067e+06		High	High	0.003502	0.04399	2.08	56.6
FALSE	High	[K].LSGINEIPRPFSPPVTSNTSPPPAAPLAR.[A]	1xPhospho [S12(100)]	1.65967e-07	6.59499e-05	1	1	2	Q0JRZ9	Q0JRZ9 [477-505]	Q0JRZ9 1xPhospho [S488(100)]	0	3063.57	2.88506e+06		High	High	4.924e-05	1.006e-07	2.67	98.76
FALSE	High	[K].LSGLAAPDYTRLSPAK.[I]	1xPhospho [T10(99.6)]	0.0174302	0.00133485	1	1	1	Q8TEK3	Q8TEK3 [763-778]	Q8TEK3 1xPhospho [T772(99.6)]	1	1739.87	409951		High	High	0.0008074	0.009316	2.73	68
FALSE	High	[K].LSPPVASGGIPHQSPPTK.[V]	1xPhospho [S/T]	0.00950199	0.000837479	1	1	1	Q96T58	Q96T58 [2480-2497]		0	1849.92	725432		High	High	0.0005051	0.005101	1.51	56.5
FALSE	High	[K].LSPQDPRPLSPGALQLAGEK.[S]	1xPhospho [S10(100)]	0.0286494	0.0020646	1	1	1	Q8TEK3	Q8TEK3 [825-844]	Q8TEK3 1xPhospho [S834(100)]	0	2154.1	840512		High	High	0.001238	0.01525	2.06	79.4
FALSE	High	[K].LSPQMQVHQDK.[T]	1xPhospho [S2(100)]	0.083183	0.00608137	1	1	1	Q12830	Q12830 [2369-2379]	Q12830 1xPhospho [S2370(100)]	0	1390.62	148018		High	High	0.003521	0.04456	0.66	32.85
FALSE	High	[K].LSPSTSGPHSHDYLPQER.[E]	1xPhospho [S2(100)]	0.0921187	0.00677615	1	1	1	Q9HCE1	Q9HCE1 [968-985]	Q9HCE1 1xPhospho [S969(100)]	0	2087.92	384349		High	High	0.003916	0.04959	1.43	44.42
FALSE	High	[K].LSSQISAGEEK.[W]	1xPhospho [S6(100)]	0.0420355	0.00285736	1	1	1	Q86UE4	Q86UE4 [293-303]	Q86UE4 1xPhospho [S298(100)]	0	1228.55	409235		High	High	0.001674	0.02227	1.92	31.27
FALSE	High	[K].LSVHDMKPLDSPGR.[R]	1xPhospho [S11(100)]	0.00115456	0.000267188	1	1	1	Q15643	Q15643 [1881-1894]	Q15643 1xPhospho [S1891(100)]	0	1631.76	632458		High	High	0.000161	0.0006151	2.23	51.91
FALSE	High	[K].LTASEQAHPQEPAESAHEPRLSAEYEK.[V]	1xPhospho [S22(100)]	0.000357724	0.000140745	1	1	2	Q02952	Q02952 [350-376]	Q02952 1xPhospho [S371(100)]	1	3085.39	4445542		High	High	9.128e-05	0.000193	3.96	46.32
FALSE	High	[K].LTFDTTFSPNTGKK.[S]	1xPhospho [S8(100)]	0.00619207	0.000673548	1	1	2	P45880	P45880 [108-121]	P45880 1xPhospho [S115(100)]	1	1636.76	1.3263e+06		High	High	0.0003822	0.00333	2.91	66.43
FALSE	High	[K].LTPVSLSNSPIK.[G]	1xPhospho [S9(100)]	0.0146083	0.00119181	1	1	1	P46100	P46100 [590-601]	P46100 1xPhospho [S598(100)]	0	1335.69	4837107		High	High	0.0007001	0.007865	2.1	68.14
FALSE	High	[K].LTRPAASPAVGEK.[L]	1xPhospho [S7(99.6)]	0.00286482	0.000495453	1	1	2	Q8N2M8	Q8N2M8 [541-553]	Q8N2M8 1xPhospho [S547(99.6)]	0	1376.69	1.20173e+06		High	High	0.0002869	0.001532	1.53	30.43
FALSE	High	[K].LTTPTYGDLNHLVSATMSGVTTSLR.[F]	1xOxidation [M17]; 1xPhospho [S/T/Y]	8.15075e-05	6.59499e-05	1	1	1	Q9BUF5	Q9BUF5 [217-241]		0	2731.3		No Quan Values	High	High	4.924e-05	4.507e-05	2.53
FALSE	High	[K].LTTTGQVTSPVK.[G]	1xDeamidated [Q6]; 1xPhospho [T/S]	0.00152516	0.000324895	1	1	1	P49916	P49916 [202-213]		0	1312.64	997660		High	High	0.0001929	0.0008117	1.66	41.05
FALSE	High	[K].LTTTGQVTSPVK.[G]	1xPhospho [S9(99.6)]	0.000440744	0.000140745	1	1	2	P49916	P49916 [202-213]	P49916 1xPhospho [S210(99.6)]	0	1311.66	1.09907e+06		High	High	9.128e-05	0.0002366	2.11	38.44
FALSE	High	[K].LTVASPK.[R]	1xPhospho [S5(100)]	0.00250706	0.000495453	1	1	3	O75179	O75179 [1705-1711]	O75179 1xPhospho [S1709(100)]	0	795.401	1.44099e+06		High	High	0.0002869	0.001343	2.02	28.9
FALSE	High	[K].LTVENSPK.[Q]	1xPhospho [S6(100)]	0.0763753	0.00573215	1	1	1	O43583	O43583 [68-75]	O43583 1xPhospho [S73(100)]	0	967.45	2099510		High	High	0.003329	0.04081	1.47	23.91
FALSE	High	[K].LVGLNLSPPMSPVQLPLR.[A]	1xPhospho [S7(100)]	5.56867e-05	6.59499e-05	1	1	1	Q8N0Z3	Q8N0Z3 [754-771]	Q8N0Z3 1xPhospho [S760(100)]	0	2011.08	349964		High	High	4.924e-05	3.099e-05	2.41	125.34
FALSE	High	[K].LVHDSLEDLQMTR.[Y]	1xPhospho [S5(100)]	0.0102257	0.000944308	1	1	1	Q9H7F0	Q9H7F0 [813-825]	Q9H7F0 1xPhospho [S817(100)]	0	1636.74	654883		High	High	0.000564	0.005493	1.96	63.93
FALSE	High	[K].LVLAESPQPK.[G]	1xPhospho [S6(100)]	0.0488998	0.00356641	1	1	1	P78312	P78312 [1139-1148]	P78312 1xPhospho [S1144(100)]	0	1161.59	540643		High	High	0.00207	0.02599	1.79	49.36
FALSE	High	[K].LVQDVANNTNEEAGDGTTTATVLAR.[S]	1xDeamidated [Q3]; 1xPhospho [T9(100)]	0.000228105	6.59499e-05	1	1	1	P10809	P10809 [97-121]	P10809 1xPhospho [T105(100)]	0	2641.2	1.99882e+06		High	High	4.924e-05	0.000124	1.6	90.53
FALSE	High	[K].LVQDVANNTNEEAGDGTTTATVLAR.[S]	1xPhospho [T]	0.00164641	0.000324895	1	1	2	P10809	P10809 [97-121]		0	2640.21	1.11706e+06		High	High	0.0001929	0.0008778	1.63	64.7
FALSE	High	[K].LVRLSSDSFAR.[L]	1xPhospho [S]	0.0111632	0.00104833	1	1	2	Q9HB09	Q9HB09 [238-248]		1	1330.65	2.69071e+06		High	High	0.0006211	0.005994	2.29	58.92
FALSE	High	[K].LVSFHDDSDEDLLHI.[-]	1xPhospho [S8(100)]	0.000112437	6.59499e-05	1	1	4	P11717	P11717 [2477-2491]	P11717 1xPhospho [S2484(100)]	0	1834.79	10723319		High	High	4.924e-05	6.187e-05	3.16	97.8
FALSE	High	[K].LYINHTPPPLSK.[S]	1xPhospho [T6(100)]	2.21876e-05	6.59499e-05	1	1	2	Q8NI27	Q8NI27 [1438-1449]	Q8NI27 1xPhospho [T1443(100)]	0	1459.73	3.15447e+06		High	High	4.924e-05	1.251e-05	3.21	57.45
FALSE	High	[K].MALPPQEDATASPPR.[Q]	1xOxidation [M1]; 1xPhospho [S12(100)]	0.0194034	0.00142847	1	1	5	Q9UQ35	Q9UQ35 [1168-1182]	Q9UQ35 1xPhospho [S1179(100)]	0	1676.73	542558		High	High	0.0008578	0.01039	2.13	45.6
FALSE	High	[K].MALPPQEDATASPPR.[Q]	1xPhospho [S12(100)]	4.72212e-07	6.59499e-05	1	1	9	Q9UQ35	Q9UQ35 [1168-1182]	Q9UQ35 1xPhospho [S1179(100)]	0	1660.74	6.8281e+06		High	High	4.924e-05	2.812e-07	4.17	57.05
FALSE	High	[K].MANSSPVLSK.[V]	1xPhospho [S5(99.5)]	0.00988918	0.000891682	1	1	1	Q9NXE8	Q9NXE8 [214-223]	Q9NXE8 1xPhospho [S218(99.5)]	0	1113.5	292910		High	High	0.000535	0.005336	1.28	31.39
FALSE	High	[K].MASNIFGTPEENQASWAK.[S]	1xPhospho [T8(100)]	0.00105336	0.000267188	1	1	1	Q9UK76	Q9UK76 [47-64]	Q9UK76 1xPhospho [T54(100)]	0	2060.88	387229		High	High	0.000161	0.0005611	1.72	82.91
FALSE	High	[K].MASPPPSGPPSATHTPFHQSPVEEK.[S]	1xPhospho [S3(98.9)]	0.00142011	0.000324895	1	1	1	P78559	P78559 [994-1018]	P78559 1xPhospho [S996(98.9)]	0	2693.21	371306		High	High	0.0001929	0.0007545	1.89	52.14
FALSE	High	[K].MESEGGADDSAEEGDLLDDDDNEDRGDDQLELIK.[D]	1xOxidation [M1]; 1xPhospho [S10(100)]	0.000108729	6.59499e-05	1	1	1	P07910	P07910 [251-284]	P07910 1xPhospho [S260(100)]	1	3806.49	957458		High	High	4.924e-05	5.965e-05	3.38	84.62
FALSE	High	[K].MLGEDSDEEEEMDTSERK.[I]	1xPhospho [S6(100)]	0.0777946	0.00573215	1	1	1	Q9BWU0	Q9BWU0 [307-324]	Q9BWU0 1xPhospho [S312(100)]	1	2209.81	250285		High	High	0.003329	0.04165	1.31	46.81
FALSE	High	[K].MNIASPGTVHK.[R]	1xPhospho [S5(99.6)]	0.0116283	0.00104833	1	1	2	Q9NRH2	Q9NRH2 [514-524]	Q9NRH2 1xPhospho [S518(99.6)]	0	1234.56	436269		High	High	0.0006211	0.006259	1.94	38.46
FALSE	High	[K].MPLDLSPLATPIIR.[S]	1xPhospho [S6(100)]	0.0144053	0.00119181	1	1	1	P15336	P15336 [107-120]	P15336 1xPhospho [S112(100)]	0	1616.85	250873		High	High	0.0007001	0.007753	1.2	122.17
FALSE	High	[K].MPNGLDGMSLSPPGAR.[V]	1xDeamidated [N3]; 2xPhospho [S9(100); S11(100)]	0.0113931	0.00104833	1	1	1	Q53TQ3	Q53TQ3 [122-137]	Q53TQ3 2xPhospho [S130(100); S132(100)]	0	1760.68	60945.9		High	High	0.0006211	0.006146	1.29	15.53
FALSE	High	[K].MSQPGSPSPK.[T]	1xPhospho [S6(99.6)]	0.0102257	0.000944308	1	1	1	Q14839	Q14839 [1530-1539]	Q14839 1xPhospho [S1535(99.6)]	0	1095.45	1.46171e+06		High	High	0.000564	0.005493	2.34	19.03
FALSE	High	[K].NADMSEEMQQDSVECATQALEK.[Y]	1xCarbamidomethyl [C15]; 1xPhospho [S12(100)]	4.98287e-05	6.59499e-05	1	1	1	P63167	P63167 [10-31]	P63167 1xPhospho [S21(100)]	0	2594.01	681452		High	High	4.924e-05	2.769e-05	2.55	74.01
FALSE	High	[K].NCPHIVVGTPGR.[I]	1xCarbamidomethyl [C2]; 1xPhospho [T9(100)]	0.00245886	0.000495453	1	1	2	Q13838	Q13838 [164-175]	Q13838 1xPhospho [T172(100)]	0	1386.63	635531		High	High	0.0002573	0.001312	2.22	42.26
FALSE	High	[K].NEENTEPGAESSENADDPNK.[D]	1xPhospho [S/T]	5.78805e-05	6.59499e-05	1	1	1	P43243	P43243 [737-756]		0	2226.83	1.19786e+06		High	High	4.924e-05	3.22e-05	2.88	22.3
FALSE	High	[K].NEEPSEEEIDAPKPK.[K]	1xPhospho [S5(100)]	9.83118e-05	6.59499e-05	1	1	2	Q9NR30	Q9NR30 [117-131]	Q9NR30 1xPhospho [S121(100)]	0	1791.77	3.68527e+06		High	High	4.924e-05	5.413e-05	2.65	37.35
FALSE	High	[K].NEGSESAPEGQAQQR.[R]	1xPhospho [S6(100)]	0.000372731	0.000140745	1	1	3	P67809	P67809 [171-185]	P67809 1xPhospho [S176(100)]	0	1667.67	1.54726e+06		High	High	9.128e-05	0.0002001	2.09	16.22
FALSE	High	[K].NEVYETFSYPESYSPTLPVSR.[R]	1xPhospho [T16(98.6)]	0.0144053	0.00119181	1	1	1	Q9UN30	Q9UN30 [125-145]	Q9UN30 1xPhospho [T140(98.6)]	0	2545.12	200475		High	High	0.0007001	0.007708	1.17	95.81
FALSE	High	[K].NGSLDSPGKQDTEEDEEEDEK.[D]	1xPhospho [T12(100)]	0.00240017	0.000441467	1	1	3	Q9Y266	Q9Y266 [134-154]	Q9Y266 1xPhospho [T145(100)]	1	2430.93	698083		High	High	0.0002573	0.001285	2.23	26
FALSE	High	[K].NGVAAEVSPAK.[E]	1xDeamidated [N1]; 1xPhospho [S8(100)]	0.00278012	0.000495453	1	1	1	Q9BW71	Q9BW71 [118-128]	Q9BW71 1xPhospho [S125(100)]	0	1123.5	525466		High	High	0.0002869	0.001487	2.16	33.69
FALSE	High	[K].NGVAAEVSPAK.[E]	1xPhospho [S8(100)]	0.110542	0.00788022	1	1	1	Q9BW71	Q9BW71 [118-128]	Q9BW71 1xPhospho [S125(100)]	0	1122.52	758761		High	High	0.004577	0.06053	1.75	29.56
FALSE	High	[K].NHGSSPEQVVRPK.[V]	1xPhospho [S]	0.00679447	0.000673548	1	1	1	O43164	O43164 [305-317]		0	1514.71	702065		High	High	0.0003822	0.00365	2.03	22.66
FALSE	High	[K].NHSVNEEEQEEQGEGSEDEWEQVGPR.[N]	1xDeamidated [Q12]; 1xPhospho [S16(100)]	0.000182776	6.59499e-05	1	1	1	Q14694	Q14694 [561-586]	Q14694 1xPhospho [S576(100)]	0	3108.2		No Quan Values	High	High	4.924e-05	9.943e-05	1.78
FALSE	High	[K].NKPGPNIESGNEDDDASFK.[I]	1xDeamidated [N11]; 1xPhospho [S9(100)]	0.000286732	6.59499e-05	1	1	1	O60841	O60841 [206-224]	O60841 1xPhospho [S214(100)]	0	2114.86		No Quan Values	High	High	4.924e-05	0.000155	2.61
FALSE	High	[K].NKPRSPVVELSK.[V]	1xPhospho [S5(100)]	0.000515532	0.000140745	1	1	1	P25098	P25098 [666-677]	P25098 1xPhospho [S670(100)]	1	1433.75	2.90144e+06		High	High	9.128e-05	0.0002756	2.41	30.63
FALSE	High	[K].NLFASFPTEESSINYTFKTPEK.[A]	1xPhospho [T19(100)]	2.26569e-07	6.59499e-05	1	1	3	P49792	P49792 [2595-2616]	P49792 1xPhospho [T2613(100)]	1	2630.21		No Quan Values	High	High	4.924e-05	1.37e-07	4.07
FALSE	High	[K].NLGGVTQESFDLMIK.[E]	2xDeamidated [N1; Q7]; 1xPhospho [T/S]	0.0826808	0.00608137	1	1	1	O75496	O75496 [77-91]		0	1733.77	212412		High	High	0.003521	0.0443	0.97	83.34
FALSE	High	[K].NMTVEQLLTGSPTSPTVEPEKPTR.[E]	1xPhospho [S14(98)]	4.61186e-05	6.59499e-05	1	1	1	Q9C0C9	Q9C0C9 [826-849]	Q9C0C9 1xPhospho [S839(98)]	0	2692.29	1625468		High	High	4.924e-05	2.563e-05	2.99	90.78
FALSE	High	[K].NNEESPTATVAEQGEDITSK.[K]	1xPhospho [S/T]	0.000583726	0.000206367	1	1	1	Q13451	Q13451 [9-28]		0	2199.93	415294		High	High	0.0001275	0.0003116	1.9	50.7
FALSE	High	[K].NPSDSAVHSPFTK.[R]	1xPhospho [S9(99.6)]	3.76352e-05	6.59499e-05	1	1	1	Q14157	Q14157 [408-420]	Q14157 1xPhospho [S416(99.6)]	0	1466.63	1.8698e+06		High	High	4.924e-05	2.1e-05	2.91	35.46
FALSE	High	[K].NQKPSQVNGAPGSPTEPAGQK.[Q]	1xDeamidated [Q/N]; 1xPhospho [S13(99.4)]	0.00178682	0.000385428	1	1	3	Q9BQG0	Q9BQG0 [1255-1275]	Q9BQG0 1xPhospho [S1267(99.4)]	0	2172.99	264067		High	High	0.0002264	0.0009521	1.71	27.24
FALSE	High	[K].NQKPSQVNGAPGSPTEPAGQK.[Q]	1xPhospho [S/T]	0.0983245	0.00711314	1	1	1	Q9BQG0	Q9BQG0 [1255-1275]		0	2172.01	481509		High	High	0.004128	0.05332	2.01	26.03
FALSE	High	[K].NRHSPDHPGMGSSQASSSSSLR.[-]	1xDeamidated [Q14]; 1xOxidation [M10]; 1xPhospho [S]	0.0811894	0.00604535	1	1	1	A0JLT2	A0JLT2 [223-244]		1	2378.98	150367		High	High	0.003502	0.04347	1.31	16.18
FALSE	High	[K].NRHSPDHPGMGSSQASSSSSLR.[-]	1xPhospho [S4(100)]	0.00105336	0.000267188	1	1	4	A0JLT2	A0JLT2 [223-244]	A0JLT2 1xPhospho [S226(100)]	1	2362	576088		High	High	0.000161	0.0005602	3.74	23
FALSE	High	[K].NRPDYVSEEEEDDEDFETAVK.[K]	1xPhospho [S7(100)]	7.43817e-05	6.59499e-05	1	1	2	P49792	P49792 [2662-2682]	P49792 1xPhospho [S2668(100)]	0	2596.02	282981		High	High	4.924e-05	4.106e-05	2.68	66.06
FALSE	High	[K].NSGEPLPPKPGPGSPSHPGALDLDGVSR.[Q]	1xPhospho [S]	0.00586187	0.000637536	1	1	3	A1X283	A1X283 [278-305]		0	2815.34	220936		High	High	0.000364	0.003144	2.13	66.63
FALSE	High	[K].NSQSGVDSGIGESVLVSSGTHTVNSDR.[L]	2xDeamidated [Q3; N24]; 2xPhospho [T20(97.6); S/T]	0.0242656	0.00171942	1	1	1	Q9C0K7	Q9C0K7 [303-329]	Q9C0K7 2xPhospho [T322(97.6); S/T]	0	2851.17	1.87223e+06		High	High	0.001018	0.01295	1.59	76.58
FALSE	High	[K].NSSPAPPQPAPGK.[V]	1xPhospho [S3(99.6)]	0.0171839	0.00133485	1	1	1	Q9NYV4	Q9NYV4 [1081-1093]	Q9NYV4 1xPhospho [S1083(99.6)]	0	1327.6	406283		High	High	0.0008074	0.009234	1.58	25.26
FALSE	High	[K].NTPSQHSHSIQHSPER.[S]	1xPhospho [S13(100)]	0.000469354	0.000140745	1	1	2	Q9NYF8	Q9NYF8 [256-271]	Q9NYF8 1xPhospho [S268(100)]	0	1921.83	5.97258e+06		High	High	9.128e-05	0.0002514	3.2	12.52
FALSE	High	[K].NVAEALGHSPK.[D]	1xPhospho [S9(100)]	0.0328328	0.00235038	1	1	1	Q8IU81	Q8IU81 [428-438]	Q8IU81 1xPhospho [S436(100)]	0	1202.56	645073		High	High	0.001396	0.01748	1.6	31.26
FALSE	High	[K].NVALLSQLYHSPAR.[R]	1xPhospho [S11(100)]	0.00121156	0.000267188	1	1	1	Q15717	Q15717 [192-205]	Q15717 1xPhospho [S202(100)]	0	1648.82	476606		High	High	0.000161	0.0006459	2.28	82.44
FALSE	High	[K].NVALLSQLYHSPARR.[F]	1xPhospho [S/Y]	0.085732	0.00625546	1	1	1	Q15717	Q15717 [192-206]		1	1804.92	1.27473e+06		High	High	0.00362	0.04601	1.92	73.86
FALSE	High	[K].NVDAAVSPR.[G]	1xPhospho [S7(100)]	0.103062	0.00740838	1	1	1	Q96T58	Q96T58 [2095-2103]	Q96T58 1xPhospho [S2101(100)]	0	1008.45	532046		High	High	0.004314	0.05602	1.86	26.9
FALSE	High	[K].NVNTALNTTQIPSSIEDIFNDDR.[C]	1xPhospho [T/S]	0.019684	0.00142847	1	1	1	Q13564	Q13564 [271-293]		0	2657.21	886909		High	High	0.0008578	0.01054	1.64	114.1
FALSE	High	[K].NYQSQADIPIRSPFGIVK.[A]	1xPhospho [S12(100)]	0.00289376	0.000495453	1	1	1	Q14966	Q14966 [372-389]	Q14966 1xPhospho [S383(100)]	1	2113.05	565413		High	High	0.0002869	0.001547	1.88	89.9
FALSE	High	[K].QDDSPPRPIIGPALPPGFIK.[S]	1xPhospho [S4(100)]	4.99344e-06	6.59499e-05	1	1	2	Q8IXQ4	Q8IXQ4 [102-121]	Q8IXQ4 1xPhospho [S105(100)]	0	2195.13	2.00748e+06		High	High	4.924e-05	2.874e-06	4.28	103.23
FALSE	High	[K].QEEAGVRPSAGNVSTHPSLSQRPGGSTK.[S]	2xPhospho [S26(97.7); T27(100)]	0.0423288	0.00285736	1	1	1	O43493	O43493 [28-55]	O43493 2xPhospho [S53(97.7); T54(100)]	0	2994.35	1621511		High	High	0.001674	0.02237	2.43	76.56
FALSE	High	[K].QEESESPVERPLK.[E]	1xPhospho [S]	0.00855218	0.000673548	1	1	1	Q96SB4	Q96SB4 [306-318]		0	1607.73	866951		High	High	0.0003822	0.004592	2.34	33.04
FALSE	High	[K].QERLSPEVAPPAHR.[R]	1xDeamidated [Q1]; 1xPhospho [S5(100)]	0.0103639	0.000944308	1	1	2	Q8TAD8	Q8TAD8 [31-44]	Q8TAD8 1xPhospho [S35(100)]	1	1667.79	278736		High	High	0.000564	0.005588	1.82	39.62
FALSE	High	[K].QERLSPEVAPPAHR.[R]	1xPhospho [S5(100)]	0.000463082	0.000140745	1	1	2	Q8TAD8	Q8TAD8 [31-44]	Q8TAD8 1xPhospho [S35(100)]	1	1666.81	7.85964e+06		High	High	9.128e-05	0.0002486	3.47	38.28
FALSE	High	[K].QETVADFTPK.[K]	1xPhospho [T8(100)]	0.000940508	0.000267188	1	1	2	O75400	O75400 [366-375]	O75400 1xPhospho [T373(100)]	0	1215.53	1.7536e+06		High	High	0.000161	0.0005006	2.68	50.85
FALSE	High	[K].QETVADFTPKKEEEESQPAK.[K]	1xPhospho [T8(100)]	0.135156	0.00968454	1	1	1	O75400	O75400 [366-385]	O75400 1xPhospho [T373(100)]	2	2371.07	193868		High	High	0.005621	0.0748	1.36	42.96
FALSE	High	[K].QFLISPPASPPVGWK.[Q]	1xPhospho [S9(100)]	0.0126254	0.00114687	1	2	1	P53805	P53805 [159-173]	P53805 1xPhospho [S167(100)]	0	1703.86	592496		High	High	0.0006757	0.006803	2.45	106.25
FALSE	High	[K].QICLVMLETLSQSPQGR.[V]	1xCarbamidomethyl [C3]; 1xPhospho [S13(100)]	3.53387e-05	6.59499e-05	1	1	2	Q15365	Q15365 [161-177]	Q15365 1xPhospho [S173(100)]	0	2039.97	1.31702e+06		High	High	4.924e-05	1.972e-05	3.87	109.31
FALSE	High	[K].QICVVMLETLSQSPPK.[G]	1xCarbamidomethyl [C3]; 1xPhospho [S13(100)]	0.00396307	0.000580501	1	1	2	Q15366	Q15366 [161-176]	Q15366 1xPhospho [S173(100)]	0	1909.92	1.00153e+06		High	High	0.0003325	0.002131	2.52	103.65
FALSE	High	[K].QITTSPITVR.[K]	1xPhospho [S5(100)]	0.0025193	0.000495453	1	1	1	O95835	O95835 [609-618]	O95835 1xPhospho [S613(100)]	0	1195.61	1.7447e+06		High	High	0.0002869	0.001349	2.54	55.72
FALSE	High	[K].QKGSEENLDEAR.[E]	1xPhospho [S4(100)]	0.0153443	0.00129096	1	1	1	P35611	P35611 [583-594]	P35611 1xPhospho [S586(100)]	1	1455.61	164319		High	High	0.0007843	0.00821	1.24	19.42
FALSE	High	[K].QKSDAEEDGGTVSQEEEDR.[K]	1xPhospho [S/T]	0.0262739	0.00181826	1	1	1	P27824	P27824 [552-570]		1	2188.85	321212		High	High	0.001073	0.01405	1.28	23.34
FALSE	High	[K].QKSDAEEDGGTVSQEEEDRKPK.[A]	1xPhospho [S3(100)]	0.0325991	0.00230036	1	1	1	P27824	P27824 [552-573]	P27824 1xPhospho [S554(100)]	2	2542.09	2.73017e+06		High	High	0.001368	0.01731	2.09	21.04
FALSE	High	[K].QNDVDMLNVFDFEKAGNSEPNELK.[N]	1xDeamidated [N21]; 1xOxidation [M6]; 1xPhospho [S18(100)]	0.113798	0.00822451	1	1	1	Q9P0W8	Q9P0W8 [430-453]	Q9P0W8 1xPhospho [S447(100)]	1	2850.22		No Quan Values	High	High	0.0048	0.06225	2.24
FALSE	High	[K].QNPEQSADEDAEK.[N]	1xPhospho [S6(100)]	0.00269851	0.000495453	1	2	1	Q99613	Q99613 [161-173]	Q99613 1xPhospho [S166(100)]	0	1540.58	741535		High	High	0.0002869	0.001441	2.1	19.11
FALSE	High	[K].QPLFVPTTSGPSTPPGLVLPHTEFQPAPK.[Q]	1xDeamidated [Q1]; 1xPhospho [T/S]	0.000916243	0.000267188	1	1	1	Q96T58	Q96T58 [3455-3483]		0	3121.56	953970		High	High	0.000161	0.0004873	1.84	108.15
FALSE	High	[K].QPLLLSEDEEDTK.[R]	1xPhospho [S6(100)]	0.000390086	0.000140745	1	2	6	Q99613	Q99613 [34-46]	Q99613 1xPhospho [S39(100)]	0	1596.7	12934692		High	High	9.128e-05	0.0002094	3.34	63.18
FALSE	High	[K].QPLLLSEDEEDTKR.[V]	1xPhospho [S6(100)]	0.000850823	0.000206367	1	2	3	Q99613	Q99613 [34-47]	Q99613 1xPhospho [S39(100)]	1	1752.81	1.70884e+06		High	High	0.0001275	0.0004522	2.39	55.62
FALSE	High	[K].QRKTEELEEESFPER.[S]	1xPhospho [T4(100)]	0.137474	0.00984145	1	1	1	Q9Y2W1	Q9Y2W1 [484-498]	Q9Y2W1 1xPhospho [T487(100)]	2	1986.88	199869		High	High	0.005688	0.07646	1.13	44.77
FALSE	High	[K].QSFDDNDSEELEDK.[D]	1xPhospho [S8(100)]	0.0240907	0.00161982	1	1	1	O60841	O60841 [106-119]	O60841 1xPhospho [S113(100)]	0	1750.63	474707		High	High	0.0009637	0.01285	1.72	44.13
FALSE	High	[K].QSGLSSLVNGKSPIR.[S]	1xDeamidated [N9]; 1xPhospho [S12(100)]	2.8277e-05	6.59499e-05	1	1	3	Q9UPN9	Q9UPN9 [851-865]	Q9UPN9 1xPhospho [S862(100)]	1	1623.81	1.75363e+06		High	High	4.924e-05	1.59e-05	3.6	63.04
FALSE	High	[K].QSGSPTLDTAPNGR.[Y]	1xPhospho [S4(98.7)]	0.0084414	0.000673548	1	1	1	Q9H2J7	Q9H2J7 [698-711]	Q9H2J7 1xPhospho [S701(98.7)]	0	1480.64		No Quan Values	High	High	0.0003822	0.004542	1.33
FALSE	High	[K].QSNASSDVEVEEK.[E]	1xPhospho [S]	0.0847047	0.00616808	1	1	1	O75475	O75475 [101-113]		0	1501.61	881241		High	High	0.00357	0.04569	1.68	26.7
FALSE	High	[K].QTIGNSCGTIGLIHAVANNQDK.[L]	1xCarbamidomethyl [C7]; 1xPhospho [T/S]	0.000836116	0.000206367	1	1	1	P09936	P09936 [84-105]		0	2391.11	644011		High	High	0.0001275	0.0004462	2.57	60.62
FALSE	High	[K].QVEYLDLDLDSGKSTPPRK.[Q]	1xPhospho [S/T/Y]	0.0330681	0.00244904	1	1	1	Q13480	Q13480 [624-642]		2	2241.08	714088		High	High	0.001424	0.01755	2.43	71.45
FALSE	High	[K].QYPDSPHPVPHR.[S]	1xPhospho [S5(100)]	0.0899466	0.00669093	1	1	1	Q5VT52	Q5VT52 [961-972]	Q5VT52 1xPhospho [S965(100)]	0	1509.66	309682		High	High	0.003843	0.04847	1.19	27.77
FALSE	High	[K].RAEVLGHKTPEPAPR.[R]	1xPhospho [T9(100)]	1.91815e-05	6.59499e-05	1	1	2	Q9UHD8	Q9UHD8 [134-148]	Q9UHD8 1xPhospho [T142(100)]	2	1737.88	23235873		High	High	4.924e-05	1.084e-05	4.26	25.26
FALSE	High	[K].RAGELTEDEVER.[V]	1xPhospho [T6(100)]	0.00982341	0.000891682	1	1	1	P62269	P62269 [55-66]	P62269 1xPhospho [T60(100)]	1	1483.64	1.64214e+06		High	High	0.000535	0.005297	2.75	33.16
FALSE	High	[K].RAHTPTPGIYMGRPTHSGGGGGGGGGGGGGGGGR.[R]	1xOxidation [M11]; 1xPhospho [T4(100)]	8.41866e-09	6.59499e-05	1	1	7	Q13595	Q13595 [199-232]	Q13595 1xPhospho [T202(100)]	1	3043.34	2.29888e+06		High	High	4.924e-05	5.323e-09	7.32	23.23
FALSE	High	[K].RAHTPTPGIYMGRPTHSGGGGGGGGGGGGGGGGR.[R]	1xPhospho [T4(98.9)]	5.89573e-13	6.59499e-05	1	1	6	Q13595	Q13595 [199-232]	Q13595 1xPhospho [T202(98.9)]	1	3027.35	1.3705e+07		High	High	4.924e-05	4.308e-13	9.15	30.97
FALSE	High	[K].RALPNNTSSSPQPK.[K]	1xPhospho [S10(99.5)]	0.00589748	0.000637536	1	1	1	P04637	P04637 [306-319]	P04637 1xPhospho [S315(99.5)]	1	1576.75	836296		High	High	0.000364	0.003175	2.07	20.39
FALSE	High	[K].RASGQAFELILSPR.[S]	1xDeamidated [Q5]; 1xPhospho [S12(100)]	0.00126596	0.000267188	1	1	1	P16949	P16949 [14-27]	P16949 1xPhospho [S25(100)]	1	1625.8	410022		High	High	0.000161	0.0006741	2.21	88.12
FALSE	High	[K].RASGQAFELILSPR.[S]	1xPhospho [S12(100)]	3.64046e-06	6.59499e-05	1	1	3	P16949	P16949 [14-27]	P16949 1xPhospho [S25(100)]	1	1624.82	1.07567e+07		High	High	4.924e-05	2.105e-06	4.52	84.75
FALSE	High	[K].RASPSKPASAPASR.[S]	1xPhospho [S]	0.124788	0.00897789	1	1	1	P27816	P27816 [785-798]		1	1462.72		No Quan Values	High	High	0.005249	0.06876	0.73
FALSE	High	[K].RASSLNFLNK.[S]	1xPhospho [S3(99.8)]	0.000786587	0.000206367	1	1	2	Q9H0B6	Q9H0B6 [579-588]	Q9H0B6 1xPhospho [S581(99.8)]	1	1229.6	3.27946e+06		High	High	0.0001275	0.0004188	3.37	58.37
FALSE	High	[K].RCPTPEIQK.[K]	1xCarbamidomethyl [C2]; 1xPhospho [T4(100)]	0.120562	0.0087788	1	1	1	P40818	P40818 [574-582]	P40818 1xPhospho [T577(100)]	1	1208.55	682161		High	High	0.005135	0.06645	2.25	22.78
FALSE	High	[K].RDNTFFRESPVGR.[K]	1xPhospho [S9(100)]	0.0167025	0.00133485	1	1	2	Q8NEY8	Q8NEY8 [125-137]	Q8NEY8 1xPhospho [S133(100)]	2	1660.76	7.17782e+06		High	High	0.0008074	0.008978	2.01	48.17
FALSE	High	[K].RDSFIGTPYWMAPEVVMCETMK.[D]	1xCarbamidomethyl [C18]; 1xPhospho [S/T/Y]	0.00307534	0.000544631	1	1	1	O94804	O94804 [189-210]		1	2728.17		No Quan Values	High	High	0.0003139	0.001646	1.31
FALSE	High	[K].REAALPPVSPLK.[A]	1xPhospho [S9(100)]	0.00523335	0.000580501	1	1	1	Q04637	Q04637 [1223-1234]	Q04637 1xPhospho [S1231(100)]	1	1357.72	3.3661e+06		High	High	0.0003325	0.002814	2.87	61.37
FALSE	High	[K].REEDEPEERSGDETPGSEVPGDK.[A]	1xPhospho [S10(100)]	0.0145064	0.00119181	1	1	1	Q1KMD3	Q1KMD3 [152-174]	Q1KMD3 1xPhospho [S161(100)]	2	2624.06	639430		High	High	0.0007001	0.007787	2.27	31.27
FALSE	High	[K].REGTPPPPPPSR.[D]	1xPhospho [T4(100)]	0.000228105	6.59499e-05	1	1	2	Q9Y618	Q9Y618 [1380-1391]	Q9Y618 1xPhospho [T1383(100)]	1	1367.65	963845		High	High	4.924e-05	0.0001239	3.01	20.29
FALSE	High	[K].REHALTSGTIKAMLSGPGQFAENETNEVNFR.[E]	1xDeamidated [N29]; 1xOxidation [M13]; 1xPhospho [T/S]	0.0994906	0.00720372	1	1	1	Q15369	Q15369 [33-63]		2	3501.61	3519580		High	High	0.00415	0.05395	1.58	103.07
FALSE	High	[K].RESPSPAPKPR.[K]	1xPhospho [S3(99.7)]	0.000657425	0.000206367	1	1	1	Q8IYB3	Q8IYB3 [448-458]	Q8IYB3 1xPhospho [S450(99.7)]	1	1301.64	4.71523e+06		High	High	0.0001275	0.0003513	2.74	13.25
FALSE	High	[K].RETYYLSDSPLLGPPVGEPR.[L]	1xPhospho [S/T/Y]	0.0397509	0.00282158	1	1	1	Q9NYZ3	Q9NYZ3 [144-163]		1	2326.11	1064614		High	High	0.001628	0.02104	1.36	89.18
FALSE	High	[K].RGLVAAYSGDSDNEEELVER.[L]	1xDeamidated [N13]; 1xPhospho [S11(100)]	0.088877	0.0065644	1	1	1	P52756	P52756 [614-633]	P52756 1xPhospho [S624(100)]	1	2289.99	563807		High	High	0.003819	0.04804	1.56	66.41
FALSE	High	[K].RGSDELFSTCVTNGPFIMSSNSASAANGNDSK.[K]	1xCarbamidomethyl [C10]; 1xDeamidated [N27]; 1xPhospho [S/T]	0.0086082	0.000673548	1	1	1	P26599	P26599 [14-45]		1	3402.43	529211		High	High	0.0003822	0.004635	1.53	89.38
FALSE	High	[K].RGTSPRPPEGGLGYSQLGDDDLK.[E]	1xPhospho [T/S/Y]	2.89708e-05	6.59499e-05	1	2	2	P21127	P21127 [749-771]		1	2495.16	2.97954e+06		High	High	4.924e-05	1.628e-05	3.01	62.73
FALSE	High	[K].RHCAPSPDRSPELSSSR.[D]	1xCarbamidomethyl [C3]; 2xPhospho [S6(100); S10(100)]	0.0174302	0.00133485	1	1	1	Q96T37	Q96T37 [665-681]	Q96T37 2xPhospho [S670(100); S674(100)]	2	2098.85	112703		High	High	0.0008074	0.009367	2.63	23.99
FALSE	High	[K].RHEHPPNPPVSPGK.[T]	1xPhospho [S11(100)]	0.0035021	0.000544631	1	1	3	Q6VMQ6	Q6VMQ6 [663-676]	Q6VMQ6 1xPhospho [S673(100)]	1	1628.77	1.51372e+06		High	High	0.0003139	0.001878	2.59	22.36
FALSE	High	[K].RHPPLYQAGLTPPLSPPK.[S]	1xPhospho [S15(100)]	8.86234e-08	6.59499e-05	1	1	4	Q9ULL5	Q9ULL5 [1294-1311]	Q9ULL5 1xPhospho [S1308(100)]	1	2049.07	1.20881e+06		High	High	4.924e-05	5.412e-08	5.28	72.85
FALSE	High	[K].RHSFTALSVTHR.[S]	1xPhospho [S/T]	0.00950199	0.000837479	1	1	3	Q8TEJ3	Q8TEJ3 [379-390]		1	1491.72	1.26333e+06		High	High	0.0005051	0.005114	2.42	38.51
FALSE	High	[K].RIDFIPVSPAPSPTR.[G]	1xPhospho [S12(99.7)]	1.65595e-06	6.59499e-05	1	1	4	Q96E09	Q96E09 [136-150]	Q96E09 1xPhospho [S147(99.7)]	1	1732.88	1611211		High	High	4.924e-05	9.677e-07	3.91	81.65
FALSE	High	[K].RIPSIVSSPLNSPLDR.[S]	1xDeamidated [N11]; 1xPhospho [S8(99.4)]	0.137474	0.00984145	1	1	1	P49790	P49790 [327-342]	P49790 1xPhospho [S334(99.4)]	1	1831.93		No Quan Values	High	High	0.005688	0.07619	2.52
FALSE	High	[K].RIPSIVSSPLNSPLDR.[S]	1xPhospho [S]	0.00128279	0.000267188	1	1	2	P49790	P49790 [327-342]		1	1830.95	1.15318e+06		High	High	0.000161	0.0006834	2.96	85.21
FALSE	High	[K].RISGLIYEETR.[G]	1xPhospho [S3(100)]	0.00075959	0.000206367	1	1	2	P62805	P62805 [46-56]	P62805 1xPhospho [S48(100)]	1	1416.69	1.97193e+06		High	High	0.0001275	0.0004055	2.31	65.5
FALSE	High	[K].RKASGPPVSELITK.[A]	1xPhospho [S4(100)]	0.0405946	0.00285736	1	2	1	P16402	P16402 [34-47]	P16402 1xPhospho [S37(100)]	2	1562.83	589495		High	High	0.001674	0.02147	2.19	52.37
FALSE	High	[K].RKHSPSPPPPTPTESR.[K]	2xPhospho [S4(100); S6(100)]	0.00182821	0.000385428	1	1	3	Q92922	Q92922 [325-340]	Q92922 2xPhospho [S328(100); S330(100)]	2	1930.86	850582		High	High	0.0002264	0.0009754	3	19.52
FALSE	High	[K].RKPSPEPEGEVGPPK.[I]	1xPhospho [S4(100)]	1.61841e-05	6.59499e-05	1	1	5	Q7Z5L9	Q7Z5L9 [357-371]	Q7Z5L9 1xPhospho [S360(100)]	1	1683.81	1.68639e+07		High	High	4.924e-05	9.174e-06	4.39	28.31
FALSE	High	[K].RKPSVPDSASPADDSFVDPGER.[L]	1xPhospho [S4(100)]	0.000161577	6.59499e-05	1	1	1	P16333	P16333 [82-103]	P16333 1xPhospho [S85(100)]	1	2409.07	878234		High	High	4.924e-05	8.806e-05	2.99	55.28
FALSE	High	[K].RLSDEHEPEQR.[K]	1xPhospho [S3(100)]	0.000471463	0.000140745	1	1	3	Q9UK59	Q9UK59 [512-522]	Q9UK59 1xPhospho [S514(100)]	1	1475.63	1.91622e+06		High	High	9.128e-05	0.0002525	3.27	16.2
FALSE	High	[K].RLSLDSSCLDSSR.[D]	1xCarbamidomethyl [C8]; 1xPhospho [S]	0.0292747	0.00211178	1	1	1	Q9BWT3	Q9BWT3 [523-535]		1	1575.68	122782		High	High	0.001264	0.01555	1.19	54.55
FALSE	High	[K].RLSLESEGAGEGAAASPELSALEEAFR.[R]	1xPhospho [S3(99.3)]	0.000583726	0.000206367	1	1	2	O94811	O94811 [30-56]	O94811 1xPhospho [S32(99.3)]	1	2827.31		No Quan Values	High	High	0.0001275	0.0003119	1.56
FALSE	High	[K].RLSLPADIR.[IL]	1xPhospho [S3(100)]	0.0198259	0.00142847	2	2	1	Q00537; Q00536	Q00537 [144-152]; Q00536 [117-125]	Q00537 1xPhospho [S146(100)]; Q00536 1xPhospho [S119(100)]	1	1120.59	1.18602e+06	Shared	High	High	0.0008578	0.01063	2.28	65.97
FALSE	High	[K].RLSQSDEDVIR.[L]	1xPhospho [S3(100)]	0.0156721	0.00129096	1	1	2	Q9H7D7	Q9H7D7 [119-129]	Q9H7D7 1xPhospho [S121(100)]	1	1397.64	750337		High	High	0.0007843	0.008418	1.82	39.86
FALSE	High	[K].RLSTHSPFR.[T]	1xPhospho [S/T]	0.0600814	0.00444455	1	1	1	P11171	P11171 [707-715]		1	1180.56	2355105		High	High	0.00253	0.03197	1.99	35.11
FALSE	High	[K].RLSVELTSSLFR.[T]	1xPhospho [S3(100)]	0.000104639	6.59499e-05	1	1	3	P35222	P35222 [673-684]	P35222 1xPhospho [S675(100)]	1	1487.76	6.19761e+06		High	High	4.924e-05	5.75e-05	3.03	94.64
FALSE	High	[K].RMSADMSEIEAR.[I]	1xPhospho [S3(100)]	0.00593335	0.000637536	1	1	1	O43318	O43318 [387-398]	O43318 1xPhospho [S389(100)]	1	1475.6	917723		High	High	0.000364	0.003182	2.07	51.31
FALSE	High	[K].RNTVDLVTTCHIHSSSDDEIDFK.[E]	1xCarbamidomethyl [C10]; 1xPhospho [T/S]	0.000343277	6.59499e-05	1	1	1	Q5H9R7	Q5H9R7 [510-532]		1	2769.22	1.03837e+06		High	High	4.924e-05	0.0001849	3.12	65.28
FALSE	High	[K].RPAAAAAAGSASPR.[S]	1xPhospho [S12(100)]	1.51717e-06	6.59499e-05	1	1	1	Q96S55	Q96S55 [142-155]	Q96S55 1xPhospho [S153(100)]	0	1333.64	1.06138e+06		High	High	4.924e-05	8.896e-07	3.37	16.48
FALSE	High	[K].RPASPSSPEHLPATPAESPAQR.[F]	1xDeamidated [Q21]; 1xPhospho [S4(98.9)]	0.00369367	0.000544631	1	1	1	Q9H7L9	Q9H7L9 [231-252]	Q9H7L9 1xPhospho [S234(98.9)]	0	2364.1	172511		High	High	0.0003139	0.00198	1.76	45.65
FALSE	High	[K].RPASPSSPEHLPATPAESPAQR.[F]	1xPhospho [S/T]	0.132873	0.00959732	1	1	1	Q9H7L9	Q9H7L9 [231-252]		0	2363.11	1.10611e+06		High	High	0.005553	0.07347	0.94	44.45
FALSE	High	[K].RPASVSSSAAVEHEQR.[E]	1xPhospho [S]	5.73617e-07	6.59499e-05	1	1	1	Q7Z5L9	Q7Z5L9 [237-252]		0	1790.82	498850		High	High	4.924e-05	3.417e-07	4.02	23.07
FALSE	High	[K].RPDDVPLSLSPSKR.[A]	1xPhospho [S10(100)]	3.56827e-05	6.59499e-05	1	1	1	Q9UFC0	Q9UFC0 [234-247]	Q9UFC0 1xPhospho [S243(100)]	1	1646.83	1.81412e+06		High	High	4.924e-05	1.999e-05	3.63	52.12
FALSE	High	[K].RPESPSEISPIK.[G]	1xPhospho [S4(100)]	0.000779751	0.000206367	1	1	5	Q7Z5K2	Q7Z5K2 [218-229]	Q7Z5K2 1xPhospho [S221(100)]	0	1419.69	4.87959e+06		High	High	0.0001275	0.0004164	2.62	48.41
FALSE	High	[K].RPGGSSPLNAVPCEGPPGSEPPR.[R]	1xCarbamidomethyl [C13]; 1xPhospho [S]	1.02819e-06	6.59499e-05	1	1	1	P48634	P48634 [1686-1708]		0	2395.09	710345		High	High	4.924e-05	6.069e-07	2.79	56.75
FALSE	High	[K].RPHTPTPGIYMGRPTYGSSR.[R]	1xOxidation [M11]; 1xPhospho [T4(100)]	1.67589e-07	6.59499e-05	1	1	17	P62995	P62995 [198-217]	P62995 1xPhospho [T201(100)]	0	2327.08	1.49578e+07		High	High	4.924e-05	1.018e-07	4.33	38.97
FALSE	High	[K].RPHTPTPGIYMGRPTYGSSR.[R]	1xPhospho [T4(100)]	0.000300334	6.59499e-05	1	1	2	P62995	P62995 [198-217]	P62995 1xPhospho [T201(100)]	0	2311.08	1.45918e+07		High	High	4.924e-05	0.0001621	2.1	47.93
FALSE	High	[K].RPLSGPDVGTPQPAGLASGAK.[L]	1xPhospho [S4(100)]	2.61661e-05	6.59499e-05	1	1	1	O96013	O96013 [178-198]	O96013 1xPhospho [S181(100)]	0	2056.02	621009		High	High	4.924e-05	1.474e-05	2.48	61.04
FALSE	High	[K].RPLSSSHEASEGQAK.[D]	1xPhospho [S]	0.0246191	0.00171942	1	1	2	Q8IZ21	Q8IZ21 [173-187]		0	1663.74	227048		High	High	0.001018	0.01314	1.9	14.61
FALSE	High	[K].RPMEEDGEEKSPSK.[K]	1xOxidation [M3]; 1xPhospho [S11(100)]	0.00188802	0.000385428	1	1	3	Q12906	Q12906 [372-385]	Q12906 1xPhospho [S382(100)]	1	1714.7	588463		High	High	0.0002264	0.001006	2.15	10.9
FALSE	High	[K].RPMEEDGEEKSPSK.[K]	1xPhospho [S11(99.6)]	0.0488998	0.00356641	1	1	1	Q12906	Q12906 [372-385]	Q12906 1xPhospho [S382(99.6)]	1	1698.7	295150		High	High	0.00207	0.02591	1.49	13.58
FALSE	High	[K].RPMEFEAALLSPGSPK.[R]	1xPhospho [S14(100)]	0.000479985	0.000140745	1	1	2	Q9H9L7	Q9H9L7 [9-24]	Q9H9L7 1xPhospho [S22(100)]	0	1809.86	390057		High	High	9.128e-05	0.0002566	2.13	84.24
FALSE	High	[K].RPNKQEESESPVERPLK.[E]	1xPhospho [S]	0.0187203	0.0013842	1	1	1	Q96SB4	Q96SB4 [302-318]		1	2103.02	800465		High	High	0.0008345	0.01001	2.03	23.73
FALSE	High	[K].RPPESPPIVEEWNSR.[A]	1xPhospho [S5(100)]	0.0146083	0.00119181	1	1	3	Q9BTL3	Q9BTL3 [32-46]	Q9BTL3 1xPhospho [S36(100)]	0	1872.86	609814		High	High	0.0007001	0.007855	2.29	69.8
FALSE	High	[K].RPPSAFFLFCSEHRPK.[I]	1xCarbamidomethyl [C10]; 1xPhospho [S4(100)]	0.101859	0.00728038	1	1	1	P26583	P26583 [97-112]	P26583 1xPhospho [S100(100)]	0	2055.96	197557		High	High	0.004243	0.05547	1.14	75.97
FALSE	High	[K].RPPSAFFLFCSEYRPK.[I]	1xCarbamidomethyl [C10]; 1xPhospho [S4(100)]	0.000153346	6.59499e-05	1	1	2	P09429	P09429 [97-112]	P09429 1xPhospho [S100(100)]	0	2081.97	412994		High	High	4.924e-05	8.387e-05	2.85	93.65
FALSE	High	[K].RPPTPCSDPER.[K]	1xCarbamidomethyl [C6]; 1xPhospho [T4(100)]	0.00213092	0.000441467	1	1	2	Q9BW71	Q9BW71 [81-91]	Q9BW71 1xPhospho [T84(100)]	0	1391.58	429905		High	High	0.0002573	0.001138	2.01	20.1
FALSE	High	[K].RPRPSTPAEEDEDDPEQEK.[E]	1xPhospho [S/T]	0.00029075	6.59499e-05	1	1	1	O15047	O15047 [911-929]		0	2304.96	462948		High	High	4.924e-05	0.0001571	1.12	22.05
FALSE	High	[K].RQDSMEALQMDR.[S]	1xPhospho [S4(100)]	0.042624	0.00285736	1	1	1	Q8TDR0	Q8TDR0 [473-484]	Q8TDR0 1xPhospho [S476(100)]	1	1559.63	332158		High	High	0.001674	0.02263	1.64	46.76
FALSE	High	[K].RQEMESGITTPPK.[M]	1xPhospho [T10(99.4)]	0.00339318	0.000544631	1	1	1	P21359	P21359 [2556-2568]	P21359 1xPhospho [T2565(99.4)]	1	1553.7	815186		High	High	0.0003139	0.001816	1.93	36.78
FALSE	High	[K].RQSPEPSPVTLGR.[R]	1xDeamidated [Q2]; 1xPhospho [S3(100)]	3.25447e-05	6.59499e-05	1	1	1	Q9NRL2	Q9NRL2 [1411-1423]	Q9NRL2 1xPhospho [S1413(100)]	1	1504.72	342588		High	High	4.924e-05	1.82e-05	2.66	46.69
FALSE	High	[K].RQSPEPSPVTLGR.[R]	1xPhospho [S3(100)]	8.22957e-05	6.59499e-05	1	1	3	Q9NRL2	Q9NRL2 [1411-1423]	Q9NRL2 1xPhospho [S1413(100)]	1	1503.73	4.09234e+06		High	High	4.924e-05	4.546e-05	4.25	45.17
FALSE	High	[K].RRGSSGSVDETLFALPAASEPVIR.[S]	1xPhospho [S/T]	0.00877887	0.000673548	1	1	1	Q9NQC3	Q9NQC3 [178-201]		2	2595.29	207668		High	High	0.0003822	0.004712	2.28	96.13
FALSE	High	[K].RRPPSPEPSTK.[V]	1xPhospho [S5(100)]	0.0910272	0.00669093	1	1	2	Q01082	Q01082 [2098-2108]	Q01082 1xPhospho [S2102(100)]	1	1331.65	23740086		High	High	0.003891	0.04912	3.29	13.33
FALSE	High	[K].RRSMSIDDTPR.[G]	1xPhospho [S3(100)]	0.000463082	0.000140745	1	1	1	Q96N67	Q96N67 [178-188]	Q96N67 1xPhospho [S180(100)]	2	1413.63	581822		High	High	9.128e-05	0.0002481	2.87	28.37
FALSE	High	[K].RRSPPADAIPK.[S]	1xPhospho [S3(100)]	8.44079e-06	6.59499e-05	1	1	11	P18754	P18754 [9-19]	P18754 1xPhospho [S11(100)]	2	1287.66	69360664		High	High	4.924e-05	4.822e-06	3.86	26.52
FALSE	High	[K].RRTASPPPPPK.[R]	2xPhospho [T3(100); S5(100)]	0.000692942	0.000206367	1	1	4	Q8IYB3	Q8IYB3 [612-622]	Q8IYB3 2xPhospho [T614(100); S616(100)]	2	1363.63	3.59505e+06		High	High	0.0001275	0.0003697	4.51	18.38
FALSE	High	[K].RSASPDDDLGSSNWEAADLGNEER.[K]	1xDeamidated [N13]; 1xPhospho [S]	1.38548e-05	6.59499e-05	1	1	1	O00193	O00193 [14-37]		1	2672.07		No Quan Values	High	High	4.924e-05	7.849e-06	3.76
FALSE	High	[K].RSASPDDDLGSSNWEAADLGNEER.[K]	1xPhospho [S]	4.57393e-08	6.59499e-05	1	1	2	O00193	O00193 [14-37]		1	2671.09	1.97269e+06		High	High	4.924e-05	2.826e-08	6.03	69.07
FALSE	High	[K].RSASPDDDLGSSNWEAADLGNEERK.[Q]	1xPhospho [S]	0.0502414	0.00366267	1	1	2	O00193	O00193 [14-38]		2	2799.19	393413		High	High	0.002122	0.02657	1.81	62.09
FALSE	High	[K].RSEDESETEDEEEK.[S]	1xPhospho [S6(100)]	0.00586187	0.000637536	1	1	1	P25205	P25205 [667-680]	P25205 1xPhospho [S672(100)]	1	1791.64	216669		High	High	0.000364	0.003155	1.85	13.7
FALSE	High	[K].RSLAALDALNTDDENDEEEYEAWK.[V]	1xDeamidated [N15]; 1xPhospho [T11(100)]	0.00723562	0.000673548	1	1	1	P55081	P55081 [257-280]	P55081 1xPhospho [T267(100)]	1	2878.19		No Quan Values	High	High	0.0003822	0.003899	1.57
FALSE	High	[K].RSPQQTVPYVVPLSPK.[L]	1xPhospho [S14(100)]	5.94844e-06	6.59499e-05	1	1	3	Q9UQR0	Q9UQR0 [498-513]	Q9UQR0 1xPhospho [S511(100)]	1	1875.97	4.76889e+06		High	High	4.924e-05	3.412e-06	4.71	74.85
FALSE	High	[K].RSSPAAFINPPIGTVTPALK.[L]	1xPhospho [S3(99.5)]	1.45543e-07	6.59499e-05	1	1	5	Q9BY77	Q9BY77 [125-144]	Q9BY77 1xPhospho [S127(99.5)]	1	2117.12	5.63116e+06		High	High	4.924e-05	8.853e-08	4.62	94.72
FALSE	High	[K].RSVAVSDEEEVEEEAER.[R]	1xPhospho [S]	0.00487948	0.000580501	1	1	1	Q9Y6X9	Q9Y6X9 [738-754]		1	2042.86	7.86472e+06		High	High	0.0003325	0.002624	2.78	54.6
FALSE	High	[K].RTFQQIQEEEDDDYPGSYSPQDPSAGPLLTEELIK.[A]	1xPhospho [S19(98.9)]	1.81841e-05	6.59499e-05	1	1	2	Q9NQG5	Q9NQG5 [148-182]	Q9NQG5 1xPhospho [S166(98.9)]	1	4075.83	852777		High	High	4.924e-05	1.03e-05	2.44	103.25
FALSE	High	[K].RTGSDHTNPTSPLLVKPSDLLEENK.[I]	1xPhospho [T/S]	0.0537248	0.00379142	1	1	1	Q96D71	Q96D71 [472-496]		1	2828.38	3.31033e+06		High	High	0.002194	0.02855	2.15	77.49
FALSE	High	[K].RTIQEVLEEQSEDEDREAK.[R]	1xPhospho [S11(100)]	0.00499399	0.000580501	1	1	1	P18858	P18858 [131-149]	P18858 1xPhospho [S141(100)]	2	2384.06	847750		High	High	0.0003325	0.002688	2.46	54.47
FALSE	High	[K].RTLDFDPLLSPASPK.[R]	1xPhospho [S13(100)]	0.00355822	0.000544631	1	1	1	Q53H80	Q53H80 [9-23]	Q53H80 1xPhospho [S21(100)]	1	1736.86	703224		High	High	0.0003139	0.001912	2.23	90.59
FALSE	High	[K].RTLSDPPSPLPHGPPNK.[G]	1xPhospho [T/S]	0.00177057	0.000385428	1	1	1	Q9ULH1	Q9ULH1 [836-852]		1	1889.93	333778		High	High	0.0002264	0.0009415	2.56	50.25
FALSE	High	[K].RVPSPTPAPK.[E]	1xPhospho [S4(100)]	0.00539027	0.000580501	1	1	5	Q9UQ35	Q9UQ35 [2578-2587]	Q9UQ35 1xPhospho [S2581(100)]	1	1129.58	31690504		High	High	0.0003325	0.00289	2.82	23.93
FALSE	High	[K].RVSLVGADDLRK.[M]	1xPhospho [S3(100)]	7.40278e-06	6.59499e-05	1	1	1	Q14160	Q14160 [1376-1387]	Q14160 1xPhospho [S1378(100)]	2	1408.73	2.35426e+06		High	High	4.924e-05	4.241e-06	3.82	48.41
FALSE	High	[K].RVSVELTNSLFK.[H]	1xPhospho [S3(100)]	0.0288564	0.0020646	1	1	1	P14923	P14923 [663-674]	P14923 1xPhospho [S665(100)]	1	1472.75	217023		High	High	0.001238	0.01536	1.53	83.69
FALSE	High	[K].RYRSPEPDPYLSYR.[W]	1xPhospho [S4(100)]	0.00396307	0.000580501	1	1	2	P49761	P49761 [154-167]	P49761 1xPhospho [S157(100)]	2	1878.85	2.67286e+06		High	High	0.0003325	0.002122	2.72	51.35
FALSE	High	[K].SASPQPAFHLKPDTPVSVK.[K]	1xPhospho [T14(100)]	0.000203752	6.59499e-05	1	1	3	Q9HC56	Q9HC56 [941-959]	Q9HC56 1xPhospho [T954(100)]	0	2086.04	1.47463e+06		High	High	4.924e-05	0.0001111	2.35	60.22
FALSE	High	[K].SDAEEDGGTVSQEEEDRKPK.[A]	1xPhospho [S11(100)]	0.000344855	6.59499e-05	1	1	2	P27824	P27824 [554-573]	P27824 1xPhospho [S564(100)]	1	2285.94	1.77841e+06		High	High	4.924e-05	0.0001855	3.7	23.22
FALSE	High	[K].SDEEDFVK.[V]	1xPhospho [S1(100)]	0.0296987	0.00211178	1	1	3	Q15154	Q15154 [1958-1965]	Q15154 1xPhospho [S1958(100)]	0	1048.39	214969		High	High	0.001264	0.01576	1.3	39.82
FALSE	High	[K].SDISPLTPR.[E]	1xPhospho [T7(100)]	0.000705184	0.000206367	1	1	3	P46821	P46821 [1782-1790]	P46821 1xPhospho [T1788(100)]	0	1065.5	1.73254e+06		High	High	0.0001275	0.0003764	2.45	49.73
FALSE	High	[K].SDSELEVR.[T]	1xPhospho [S]	0.0116283	0.00104833	1	1	1	Q9BQK8	Q9BQK8 [224-231]		0	1014.41	84474.1		High	High	0.0006211	0.006253	0.99	35.93
FALSE	High	[K].SDSPAIQLR.[L]	1xPhospho [S3(100)]	0.0687144	0.00511577	1	1	1	Q96ST3	Q96ST3 [938-946]	Q96ST3 1xPhospho [S940(100)]	0	1066.49	186137		High	High	0.002986	0.03656	1.19	49.75
FALSE	High	[K].SEAPAEVTHFSPK.[S]	1xPhospho [T/S]	0.00650488	0.000673548	1	1	1	Q6PID6	Q6PID6 [187-199]		0	1479.65	4.40506e+06		High	High	0.0003822	0.003509	1.69	47.93
FALSE	High	[K].SEEHHLYSNPIK.[E]	1xPhospho [S1(100)]	0.000161577	6.59499e-05	1	1	2	O15042	O15042 [811-822]	O15042 1xPhospho [S811(100)]	0	1533.67	12803579		High	High	4.924e-05	8.803e-05	3.82	38.2
FALSE	High	[K].SEEVPAFGVASPPPLTDTPDTTANAEGDLPTTMGGPLPPHLALK.[A]	1xOxidation [M33]; 1xPhospho [S/T]	0.00323771	0.000544631	1	1	1	Q08211	Q08211 [77-120]		0	4505.15	847564		High	High	0.0003139	0.001736	1.61	110.39
FALSE	High	[K].SEEVPAFGVASPPPLTDTPDTTANAEGDLPTTMGGPLPPHLALK.[A]	1xPhospho [S11(98.7)]	1.84509e-05	6.59499e-05	1	1	3	Q08211	Q08211 [77-120]	Q08211 1xPhospho [S87(98.7)]	0	4489.15	3.02753e+06		High	High	4.924e-05	1.043e-05	2.08	115.68
FALSE	High	[K].SEGSPVLPHEPAK.[V]	1xPhospho [S4(100)]	0.000315994	6.59499e-05	1	1	3	Q9UKE5	Q9UKE5 [766-778]	Q9UKE5 1xPhospho [S769(100)]	0	1427.66	3654119		High	High	4.924e-05	0.0001705	2.66	39.86
FALSE	High	[K].SELEFETLKTPDIDVPK.[E]	1xPhospho [T10(100)]	2.6283e-06	6.59499e-05	1	1	1	Q5JSH3	Q5JSH3 [262-278]	Q5JSH3 1xPhospho [T271(100)]	1	2040.98	1.77301e+06		High	High	4.924e-05	1.532e-06	4.99	89.03
FALSE	High	[K].SESPFRETEPLVSPHQDK.[L]	1xPhospho [S3(100)]	8.26094e-07	6.59499e-05	1	1	1	Q9BYW2	Q9BYW2 [742-759]	Q9BYW2 1xPhospho [S744(100)]	1	2162.98	588953		High	High	4.924e-05	4.887e-07	3.01	57.05
FALSE	High	[K].SESPKEPEQLR.[K]	1xDeamidated [Q9]; 1xPhospho [S3(100)]	0.000224914	6.59499e-05	1	1	2	P09651	P09651 [4-14]	P09651 1xPhospho [S6(100)]	1	1380.6	855145		High	High	4.924e-05	0.0001223	2.6	31.39
FALSE	High	[K].SESPKEPEQLR.[K]	1xPhospho [S3(100)]	0.00151835	0.000324895	1	1	1	P09651	P09651 [4-14]	P09651 1xPhospho [S6(100)]	1	1379.62	7.54639e+06		High	High	0.0001929	0.0008086	2.16	29.25
FALSE	High	[K].SESPKEPEQLRK.[L]	1xDeamidated [Q9]; 1xPhospho [S3(100)]	3.80015e-05	6.59499e-05	1	1	3	P09651	P09651 [4-15]	P09651 1xPhospho [S6(100)]	2	1508.7	3220158		High	High	4.924e-05	2.128e-05	3.11	24.56
FALSE	High	[K].SESPKEPEQLRK.[L]	1xPhospho [S3(100)]	7.02023e-05	6.59499e-05	1	1	4	P09651	P09651 [4-15]	P09651 1xPhospho [S6(100)]	2	1507.72	42101256		High	High	4.924e-05	3.893e-05	4.24	22.81
FALSE	High	[K].SETSPVAPR.[A]	1xPhospho [S4(100)]	0.016351	0.00129096	1	1	1	Q9Y4G8	Q9Y4G8 [1019-1027]	Q9Y4G8 1xPhospho [S1022(100)]	0	1023.45	608684		High	High	0.0007843	0.008739	1.58	23.1
FALSE	High	[K].SEVQQPVHPKPLSPDSR.[A]	1xPhospho [S13(100)]	6.12448e-06	6.59499e-05	1	1	2	Q9UHB6	Q9UHB6 [350-366]	Q9UHB6 1xPhospho [S362(100)]	0	1980.95	2481620		High	High	4.924e-05	3.513e-06	4.25	38.61
FALSE	High	[K].SEWLDPSQKSPLHVGETR.[K]	1xDeamidated [Q8]; 1xPhospho [S10(99.1)]	0.00901259	0.000727956	1	1	1	O15164	O15164 [802-819]	O15164 1xPhospho [S811(99.1)]	1	2146.98		No Quan Values	High	High	0.0004127	0.004851	3.11
FALSE	High	[K].SEWLDPSQKSPLHVGETR.[K]	1xPhospho [S10(100)]	4.56746e-05	6.59499e-05	1	1	2	O15164	O15164 [802-819]	O15164 1xPhospho [S811(100)]	1	2146	1.80717e+06		High	High	4.924e-05	2.55e-05	3.07	66.14
FALSE	High	[K].SFDHLISDTK.[A]	1xPhospho [S1(100)]	0.00982341	0.000891682	1	1	1	P21359	P21359 [2543-2552]	P21359 1xPhospho [S2543(100)]	0	1242.54	715882		High	High	0.000535	0.005278	2.54	59.99
FALSE	High	[K].SFPLHSPVAGVAHR.[F]	1xPhospho [S6(100)]	0.0010813	0.000267188	1	1	1	Q96JN8	Q96JN8 [902-915]	Q96JN8 1xPhospho [S907(100)]	0	1554.76	688900		High	High	0.000161	0.0005761	2.35	55.63
FALSE	High	[K].SGGGLHSVAEGVRLSPEPGR.[E]	1xPhospho [S15(100)]	0.000204715	6.59499e-05	1	1	3	Q9NWK9	Q9NWK9 [11-30]	Q9NWK9 1xPhospho [S25(100)]	1	2041.98	2.5479e+06		High	High	4.924e-05	0.0001114	3.97	57.28
FALSE	High	[K].SGGIVISPFR.[L]	1xPhospho [S7(100)]	0.00114952	0.000267188	1	1	1	Q16204	Q16204 [46-55]	Q16204 1xPhospho [S52(100)]	0	1112.55	1.43059e+06		High	High	0.000161	0.0006111	2.53	80.78
FALSE	High	[K].SGGIVISPFRLEELTNR.[L]	1xPhospho [S7(100)]	0.00194107	0.000385428	1	1	2	Q16204	Q16204 [46-62]	Q16204 1xPhospho [S52(100)]	1	1968	806253		High	High	0.0002264	0.001037	3.33	105.27
FALSE	High	[K].SGTSSPQSPVFR.[H]	1xPhospho [S8(100)]	0.0821812	0.00608137	1	1	1	Q8N556	Q8N556 [661-672]	Q8N556 1xPhospho [S668(100)]	0	1329.58	831870		High	High	0.003502	0.04412	1.67	41.78
FALSE	High	[K].SGYMSDSDLMGK.[T]	1xPhospho [S5(100)]	0.000858272	0.000206367	1	1	1	Q8NEY1	Q8NEY1 [387-398]	Q8NEY1 1xPhospho [S391(100)]	0	1370.5	496348		High	High	0.0001275	0.0004578	1.88	62.66
FALSE	High	[K].SHSANDSEEFFREDDGGADLHNATNLR.[S]	1xPhospho [S3(98.8)]	0.0456725	0.00319051	1	1	1	Q6ICG6	Q6ICG6 [322-348]	Q6ICG6 1xPhospho [S324(98.8)]	1	3084.27		No Quan Values	High	High	0.00186	0.02421	2.03
FALSE	High	[K].SHVEDGDIAGAPASSPEAPPAEQDPVQLK.[T]	1xPhospho [S]	0.00273893	0.000495453	1	1	1	Q9P2E9	Q9P2E9 [1263-1291]		0	2992.36		No Quan Values	High	High	0.0002869	0.001468	1.4
FALSE	High	[K].SILPYPVSPK.[Q]	1xPhospho [S8(100)]	0.0345127	0.00264371	1	1	1	Q8IWI9	Q8IWI9 [917-926]	Q8IWI9 1xPhospho [S924(100)]	0	1180.6	1.39821e+06		High	High	0.001559	0.01829	2.29	82.74
FALSE	High	[K].SKPDLESSLESLVFDLR.[T]	1xPhospho [S]	0.00623016	0.000673548	1	1	1	Q99549	Q99549 [182-198]		0	2014.97	344477		High	High	0.0003822	0.003352	1.96	118.74
FALSE	High	[K].SKPIPIMPASPQK.[G]	1xPhospho [S10(100)]	0.00568779	0.000580501	1	1	1	O00429	O00429 [607-619]	O00429 1xPhospho [S616(100)]	0	1473.75	859906		High	High	0.0003325	0.003062	2.43	58.42
FALSE	High	[K].SKPVLEPLTPPLGSPRPR.[D]	1xPhospho [T9(98.2)]	0.136697	0.00971821	1	1	1	Q9H7P9	Q9H7P9 [437-454]	Q9H7P9 1xPhospho [T445(98.2)]	0	2021.09	444050		High	High	0.005688	0.07589	1.34	70.02
FALSE	High	[K].SKSEEAHAEDSVMDHHFR.[K]	1xOxidation [M13]; 1xPhospho [S3(99.6)]	0.00458127	0.000580501	1	1	4	Q8NC51	Q8NC51 [328-345]	Q8NC51 1xPhospho [S330(99.6)]	1	2207.88	1.39756e+06		High	High	0.0003325	0.002464	2.2	29.21
FALSE	High	[K].SKSEEAHAEDSVMDHHFR.[K]	1xPhospho [S3(99.5)]	3.17596e-08	6.59499e-05	1	1	4	Q8NC51	Q8NC51 [328-345]	Q8NC51 1xPhospho [S330(99.5)]	1	2191.89	1.13377e+07		High	High	4.924e-05	1.973e-08	4.87	38.97
FALSE	High	[K].SKSNPDFLK.[K]	1xPhospho [S3(100)]	0.115791	0.00834828	1	1	1	Q6WCQ1	Q6WCQ1 [991-999]	Q6WCQ1 1xPhospho [S993(100)]	1	1115.51	993424		High	High	0.004894	0.0633	1.93	38.4
FALSE	High	[K].SKSPPKVPIVIQDDSLPAGPPPQIR.[I]	1xPhospho [S3(99.1)]	3.80015e-05	6.59499e-05	1	1	3	Q7Z422	Q7Z422 [37-61]	Q7Z422 1xPhospho [S39(99.1)]	2	2716.44	9192406		High	High	4.924e-05	2.119e-05	3.89	87.3
FALSE	High	[K].SLAPDRSDDEHDPLDNTSRPR.[Y]	1xPhospho [S7(100)]	0.000425133	0.000140745	1	1	1	Q92614	Q92614 [2014-2034]	Q92614 1xPhospho [S2020(100)]	1	2473.07	3.86558e+06		High	High	9.128e-05	0.0002281	3.37	41.55
FALSE	High	[K].SLDLLAALPTPPHNQTEDVR.[M]	1xPhospho [T10(99.5)]	0.002808	0.000495453	1	1	2	O14686	O14686 [4673-4692]	O14686 1xPhospho [T4682(99.5)]	0	2267.11	217754		High	High	0.0002869	0.001501	1.7	102.43
FALSE	High	[K].SLENETLNK.[E]	1xPhospho [S1(100)]	0.000839769	0.000206367	1	1	1	P23588	P23588 [445-453]	P23588 1xPhospho [S445(100)]	0	1127.5	1.73494e+06		High	High	0.0001275	0.0004465	2.14	34.7
FALSE	High	[K].SLGNILQAKPTSSPAK.[G]	1xPhospho [S13(98.9)]	6.39836e-06	6.59499e-05	1	1	4	Q13428	Q13428 [571-586]	Q13428 1xPhospho [S583(98.9)]	0	1691.87	17361980		High	High	4.924e-05	3.675e-06	3.61	61.48
FALSE	High	[K].SLHPWYGITPTSSPK.[T]	1xPhospho [T/S/Y]	0.00245886	0.000495453	1	1	1	Q8N3F8	Q8N3F8 [459-473]		0	1750.82	2.5752e+06		High	High	0.0002573	0.001314	2.09	73.97
FALSE	High	[K].SLIPDIKPLAGQEAVVDLHADDSRISEDETER.[N]	1xPhospho [S/T]	4.08639e-05	6.59499e-05	1	1	2	Q9UKV3	Q9UKV3 [873-904]		1	3598.73	4.09826e+06		High	High	4.924e-05	2.276e-05	3.2	95.18
FALSE	High	[K].SLKLSPVQK.[Q]	1xPhospho [S5(100)]	0.00181153	0.000385428	1	1	2	Q92834	Q92834 [514-522]	Q92834 1xPhospho [S518(100)]	1	1079.59	1.02401e+06		High	High	0.0002264	0.0009641	2.66	42.96
FALSE	High	[K].SLLSSPTK.[D]	1xPhospho [S5(100)]	0.00761339	0.000673548	1	1	1	Q92667	Q92667 [441-448]	Q92667 1xPhospho [S445(100)]	0	912.444	9155959		High	High	0.0003822	0.004087	1.88	43.55
FALSE	High	[K].SLLVTELGSSRTPETVR.[M]	1xPhospho [S/T]	0.0106468	0.00104833	1	1	1	P29218	P29218 [157-173]		1	1924.97	161758		High	High	0.0005949	0.005722	1.89	73.67
FALSE	High	[K].SLSPGVSR.[D]	1xPhospho [S3(100)]	0.00487948	0.000580501	1	1	1	Q9UKV3	Q9UKV3 [655-662]	Q9UKV3 1xPhospho [S657(100)]	0	882.408	1.11412e+06		High	High	0.0003325	0.002618	1.82	28.99
FALSE	High	[K].SLTTECHLLDSPGLNCSNPFTQLER.[R]	2xCarbamidomethyl [C6; C16]; 1xPhospho [S11(100)]	0.000190723	6.59499e-05	1	1	1	Q15398	Q15398 [796-820]	Q15398 1xPhospho [S806(100)]	0	2969.32		No Quan Values	High	High	4.924e-05	0.0001039	1.8
FALSE	High	[K].SMTEAEQQQLIDDHFLFDKPVSPLLLASGMAR.[D]	1xDeamidated [Q7]; 1xPhospho [S22(100)]	0.0124527	0.00114687	1	1	1	P12277	P12277 [178-209]	P12277 1xPhospho [S199(100)]	0	3668.74	1.48608e+06		High	High	0.0006757	0.006712	2.41	119.7
FALSE	High	[K].SMTEAEQQQLIDDHFLFDKPVSPLLLASGMAR.[D]	2xDeamidated [Q7; Q8]; 1xOxidation [M2]; 1xPhospho [S22(100)]	0.000284082	6.59499e-05	1	1	1	P12277	P12277 [178-209]	P12277 1xPhospho [S199(100)]	0	3685.72		No Quan Values	High	High	4.924e-05	0.0001533	1.75
FALSE	High	[K].SMTEAEQQQLIDDHFLFDKPVSPLLLASGMAR.[D]	2xDeamidated [Q7; Q8]; 1xPhospho [S22(100)]	0.000105142	6.59499e-05	1	1	1	P12277	P12277 [178-209]	P12277 1xPhospho [S199(100)]	0	3669.72		No Quan Values	High	High	4.924e-05	5.773e-05	3.45
FALSE	High	[K].SNEVVAVPTNGTVNNVAQEPVNTLGDISGNK.[T]	2xDeamidated [N22; N30]; 2xPhospho [T9(98.4); S28(100)]	0.0350069	0.00269011	1	1	1	Q9Y520	Q9Y520 [1449-1479]	Q9Y520 2xPhospho [T1457(98.4); S1476(100)]	0	3299.47	373358		High	High	0.001585	0.01865	1.49	119.78
FALSE	High	[K].SNLDEEVNVIPPHTPVR.[T]	1xPhospho [T14(100)]	0.016351	0.00129096	1	1	2	P06400	P06400 [360-376]	P06400 1xPhospho [T373(100)]	0	1995.95	1.25215e+06		High	High	0.0007843	0.008751	1.82	68.24
FALSE	High	[K].SPAVATSTAAPPPPSSPLPSK.[S]	1xPhospho [S/T]	5.77664e-08	6.59499e-05	1	1	3	Q14157	Q14157 [439-459]		0	2040	1.37569e+06		High	High	4.924e-05	3.564e-08	4.38	54.9
FALSE	High	[K].SPEHSAEPIR.[T]	1xPhospho [S1(100)]	0.134392	0.00959732	1	1	1	Q9ULH0	Q9ULH0 [1555-1564]	Q9ULH0 1xPhospho [S1555(100)]	0	1202.52	239739		High	High	0.005621	0.07443	1.01	21.12
FALSE	High	[K].SPGASNFSTLPK.[I]	1xPhospho [S1(100)]	0.00022386	6.59499e-05	1	1	1	Q9Y4E8	Q9Y4E8 [229-240]	Q9Y4E8 1xPhospho [S229(100)]	0	1285.58	1.10521e+06		High	High	4.924e-05	0.0001215	1.99	56.59
FALSE	High	[K].SPGPIVSR.[T]	1xPhospho [S1(100)]	0.081684	0.00604535	1	1	1	Q86WB0	Q86WB0 [344-351]	Q86WB0 1xPhospho [S344(100)]	0	892.429	292811		High	High	0.003502	0.04376	1.23	31.43
FALSE	High	[K].SPIINESR.[S]	1xPhospho [S1(100)]	0.0217724	0.00147047	1	1	2	Q13523	Q13523 [277-284]	Q13523 1xPhospho [S277(100)]	0	995.456	1039241		High	High	0.0008809	0.01162	1.99	31.31
FALSE	High	[K].SPISINVK.[T]	1xPhospho [S1(100)]	0.0432195	0.00294767	1	1	1	Q9UK58	Q9UK58 [352-359]	Q9UK58 1xPhospho [S352(100)]	0	937.475	2.78978e+06		High	High	0.001724	0.02297	1.72	54.32
FALSE	High	[K].SPLELGEKLSPLPGGPGAGDPR.[I]	1xPhospho [S10(100)]	6.86705e-07	6.59499e-05	1	1	2	Q15742	Q15742 [162-183]	Q15742 1xPhospho [S171(100)]	1	2224.1	1.43506e+06		High	High	4.924e-05	4.077e-07	3.68	82.05
FALSE	High	[K].SPLQSVVVR.[R]	1xPhospho [S1(100)]	0.000488651	0.000140745	1	1	3	Q9Y2W1	Q9Y2W1 [253-261]	Q9Y2W1 1xPhospho [S253(100)]	0	1064.55	6.14908e+06		High	High	9.128e-05	0.0002616	2.63	57.16
FALSE	High	[K].SPNELVDDLFK.[G]	1xPhospho [S1(100)]	0.00367392	0.000544631	1	1	2	Q9UNZ2	Q9UNZ2 [114-124]	Q9UNZ2 1xPhospho [S114(100)]	0	1356.61	745016		High	High	0.0003139	0.00197	1.97	107.48
FALSE	High	[K].SPPLMAK.[R]	1xPhospho [S1(100)]	0.0360148	0.00273734	1	1	1	Q5VZ89	Q5VZ89 [741-747]	Q5VZ89 1xPhospho [S741(100)]	0	823.378	355731		High	High	0.00161	0.01915	1.19	36.76
FALSE	High	[K].SPPLSPVGTTPVK.[L]	1xPhospho [S1(100)]	0.00217147	0.000441467	1	1	1	Q9BVC5	Q9BVC5 [189-201]	Q9BVC5 1xPhospho [S189(100)]	0	1359.69	1.71341e+06		High	High	0.0002573	0.001158	2.62	60.97
FALSE	High	[K].SPPVLGSAAASPVHLK.[S]	1xPhospho [S11(100)]	2.50251e-08	6.59499e-05	1	1	1	O00512	O00512 [907-922]	O00512 1xPhospho [S917(100)]	0	1610.83	2.38064e+06		High	High	4.924e-05	1.564e-08	5.47	65.1
FALSE	High	[K].SPQPPVEEEDEHFDDTVVCLDTYNCDLHFK.[I]	2xCarbamidomethyl [C19; C25]; 1xPhospho [S1(100)]	2.41356e-07	6.59499e-05	1	1	3	Q00839	Q00839 [271-300]	Q00839 1xPhospho [S271(100)]	0	3715.52	6887058		High	High	4.924e-05	1.456e-07	5.26	97.16
FALSE	High	[K].SPRPAGPQLFLPDPDPQR.[G]	1xPhospho [S1(100)]	0.0116283	0.00104833	1	1	2	Q9BUH6	Q9BUH6 [152-169]	Q9BUH6 1xPhospho [S152(100)]	0	2068	336744		High	High	0.0006211	0.00624	1.32	86.02
FALSE	High	[K].SPSPSSPAAVNHHSSSDISPVSNESTSSSPGK.[E]	1xDeamidated [N23]; 1xPhospho [S/T]	0.00493632	0.000580501	1	1	1	O75381	O75381 [247-278]		0	3202.38		No Quan Values	High	High	0.0003325	0.002647	1.24
FALSE	High	[K].SPTMEQAVQTASAHLPAPAAVGR.[R]	1xDeamidated [Q9]; 1xPhospho [S/T]	0.0731438	0.00561366	1	1	1	Q8ND56	Q8ND56 [192-214]		0	2371.11	194673		High	High	0.003266	0.03919	0.85	94.13
FALSE	High	[K].SPTMEQAVQTASAHLPAPAAVGR.[R]	1xOxidation [M4]; 1xPhospho [S1(99.7)]	3.2871e-06	6.59499e-05	1	1	2	Q8ND56	Q8ND56 [192-214]	Q8ND56 1xPhospho [S192(99.7)]	0	2386.12	1.60147e+06		High	High	4.924e-05	1.901e-06	3.42	69.38
FALSE	High	[K].SPTMEQAVQTASAHLPAPAAVGR.[R]	1xPhospho [S1(100)]	7.89818e-11	6.59499e-05	1	1	6	Q8ND56	Q8ND56 [192-214]	Q8ND56 1xPhospho [S192(100)]	0	2370.13	9.58406e+06		High	High	4.924e-05	5.379e-11	7.8	89.52
FALSE	High	[K].SPTSPLNMK.[L]	1xPhospho [S4(99.7)]	0.0266562	0.00191898	1	1	1	P28370	P28370 [116-124]	P28370 1xPhospho [S119(99.7)]	0	1054.46	1.5507e+06		High	High	0.001129	0.01421	1.86	47.42
FALSE	High	[K].SPVPKSPVEEK.[G]	1xPhospho [S6(100)]	0.000928296	0.000267188	1	1	2	P07197	P07197 [615-625]; [628-638]; [641-651]; [654-664]	P07197 1xPhospho [S620(100)]; 1xPhospho [S633(100)]; 1xPhospho [S646(100)]; 1xPhospho [S659(100)]	1	1276.62	6282190		High	High	0.000161	0.0004939	2.95	26.8
FALSE	High	[K].SPVVSGDTSPR.[H]	1xPhospho [T/S]	0.00263275	0.000495453	1	1	1	P10636	P10636 [713-723]		0	1181.52	1.43285e+06		High	High	0.0002869	0.001408	2.73	26.04
FALSE	High	[K].SRSPIIHSPK.[R]	2xPhospho [S3(99.5); S8(100)]	0.00638537	0.000673548	1	1	1	O94913	O94913 [487-496]	O94913 2xPhospho [S489(99.5); S494(100)]	1	1281.58	422481		High	High	0.0003822	0.003429	2.08	24.26
FALSE	High	[K].SRWDETPASQMGGSTPVLTPGK.[T]	1xPhospho [T19(100)]	4.95883e-05	6.59499e-05	1	1	3	O75533	O75533 [336-357]	O75533 1xPhospho [T354(100)]	1	2382.08	1.21993e+06		High	High	4.924e-05	2.765e-05	3.23	67.47
FALSE	High	[K].SSEMSPVPMR.[S]	1xPhospho [S5(100)]	0.0745152	0.00569802	1	1	2	Q8TEU7	Q8TEU7 [1153-1162]	Q8TEU7 1xPhospho [S1157(100)]	0	1200.48	926579		High	High	0.003288	0.03993	2.34	48.97
FALSE	High	[K].SSGEIVYCGQVFEKSPLR.[V]	1xCarbamidomethyl [C8]; 1xPhospho [S15(100)]	0.000479985	0.000140745	1	1	1	Q02543	Q02543 [57-74]	Q02543 1xPhospho [S71(100)]	1	2135.98	442969		High	High	9.128e-05	0.0002568	2.9	73.59
FALSE	High	[K].SSPGIHLER.[S]	1xPhospho [S2(99.6)]	0.0391969	0.00277466	1	1	1	Q14676	Q14676 [504-512]	Q14676 1xPhospho [S505(99.6)]	0	1075.49	2.47917e+06		High	High	0.001628	0.02072	1.35	39.6
FALSE	High	[K].SSPSVKPAVDPAAAK.[L]	1xPhospho [S]	0.00872155	0.000673548	1	1	1	Q6FI81	Q6FI81 [182-196]		0	1504.74	261402		High	High	0.0003822	0.004706	1.02	38.52
FALSE	High	[K].SSPVNNHHSPGQTPTLGQPEAR.[A]	1xPhospho [S/T]	0.00883663	0.000727956	1	2	1	Q5SW79	Q5SW79 [1521-1542]		0	2391.08	215418		High	High	0.0003822	0.00476	1.24	36.59
FALSE	High	[K].SSSLVDIR.[E]	1xPhospho [S3(100)]	0.0189904	0.0013842	1	1	1	Q96Q42	Q96Q42 [464-471]	Q96Q42 1xPhospho [S466(100)]	0	956.445	268233		High	High	0.0008345	0.01014	1.5	51.98
FALSE	High	[K].SSSPAPADIAQTVQEDLR.[T]	1xDeamidated [Q]; 1xPhospho [S/T]	0.00152516	0.000324895	1	1	3	Q13283	Q13283 [230-247]		0	1965.88	837692		High	High	0.0001929	0.0008117	0.9	99.54
FALSE	High	[K].SSSPELVTHLK.[W]	1xPhospho [S3(100)]	0.000107692	6.59499e-05	1	1	1	Q07960	Q07960 [49-59]	Q07960 1xPhospho [S51(100)]	0	1277.61	1.57107e+06		High	High	4.924e-05	5.915e-05	2.53	50.72
FALSE	High	[K].SSSQSTFHIPLSPVEVKPGNVR.[N]	1xPhospho [S12(100)]	0.00334033	0.000544631	1	1	1	O15085	O15085 [545-566]	O15085 1xPhospho [S556(100)]	0	2446.21	419429		High	High	0.0003139	0.001793	2.35	85.16
FALSE	High	[K].SSTPPGESYFGVSSLQLK.[G]	1xPhospho [T3(97.2)]	0.0157831	0.00129096	1	1	1	Q9UQ35	Q9UQ35 [1041-1058]	Q9UQ35 1xPhospho [T1043(97.2)]	0	1963.9	1255961		High	High	0.0007843	0.00844	1.6	96.56
FALSE	High	[K].STFAGSPER.[E]	1xPhospho [S6(100)]	0.00407332	0.000580501	1	1	3	Q2TBE0	Q2TBE0 [474-482]	Q2TBE0 1xPhospho [S479(100)]	0	1031.42	692298		High	High	0.0003325	0.002187	2.48	26.44
FALSE	High	[K].STFAGSPERESIHILSVDEK.[N]	1xPhospho [S6(99.3)]	0.000225973	6.59499e-05	1	1	2	Q2TBE0	Q2TBE0 [474-493]	Q2TBE0 1xPhospho [S479(99.3)]	1	2282.07	3.02387e+06		High	High	4.924e-05	0.0001229	3.73	74.35
FALSE	High	[K].STFSPAPRPEMPGTVEVESTFLAR.[L]	1xPhospho [S4(98.2)]	0.000175149	6.59499e-05	1	1	1	Q92576	Q92576 [1181-1204]	Q92576 1xPhospho [S1184(98.2)]	0	2686.26	795724		High	High	4.924e-05	9.541e-05	2.67	101.26
FALSE	High	[K].STLAMSPR.[Q]	1xPhospho [S6(100)]	0.0624586	0.00461979	1	1	1	Q13522	Q13522 [62-69]	Q13522 1xPhospho [S67(100)]	0	942.411	447022		High	High	0.002681	0.03323	1.5	37.65
FALSE	High	[K].STLVAGSVVMAFEEVCPDR.[I]	1xCarbamidomethyl [C16]; 3xPhospho [S1(100); T2(100); S7(100)]	0.0826808	0.00608137	1	1	1	O00203	O00203 [200-218]	O00203 3xPhospho [S200(100); T201(100); S206(100)]	0	2306.89	203656		High	High	0.003521	0.04455	0.84	27.88
FALSE	High	[K].STNCFGDNDPIDVCEIGSK.[I]	2xCarbamidomethyl [C4; C14]; 1xPhospho [S/T]	0.00791214	0.000673548	1	1	5	Q9H2U2	Q9H2U2 [158-176]		0	2207.86	3.64116e+06		High	High	0.0003822	0.004247	1.29	53.59
FALSE	High	[K].STPEHTWSSR.[K]	1xPhospho [S/T]	0.0140085	0.00119181	1	1	1	O14646	O14646 [1699-1708]		0	1267.51	502509		High	High	0.0007001	0.007505	1.39	24.36
FALSE	High	[K].STSAPQMSPGSSDNQSSSPQPAQQK.[L]	1xDeamidated [Q6]; 1xPhospho [S/T]	0.0333049	0.00244904	1	1	1	Q14157	Q14157 [460-484]		0	2613.08	248770		High	High	0.001451	0.01772	1.43	32.24
FALSE	High	[K].STSAPQMSPGSSDNQSSSPQPAQQK.[L]	1xPhospho [S3(97.6)]	0.0075649	0.000673548	1	1	1	Q14157	Q14157 [460-484]	Q14157 1xPhospho [S462(97.6)]	0	2612.09		No Quan Values	High	High	0.0003822	0.004076	1.45
FALSE	High	[K].STTPGGTGIKPFLER.[F]	1xPhospho [T3(100)]	0.0144053	0.00119181	1	1	1	Q9NQW6	Q9NQW6 [362-376]	Q9NQW6 1xPhospho [T364(100)]	0	1640.8	463299		High	High	0.0007001	0.007732	1.48	67.88
FALSE	High	[K].STTPPPAEPVSLPQEPPK.[A]	1xPhospho [S/T]	1.0555e-05	6.59499e-05	1	1	4	Q9UN86	Q9UN86 [225-242]		0	1951.94	1.47401e+06		High	High	4.924e-05	6.007e-06	2.9	66.65
FALSE	High	[K].SVAENDENGQAENFSMDPQLER.[Q]	2xDeamidated [N5; N8]; 1xPhospho [S1(99)]	0.0124527	0.00114687	1	1	2	Q9UQ16	Q9UQ16 [636-657]	Q9UQ16 1xPhospho [S636(99)]	0	2562	1.36364e+06		High	High	0.0006757	0.00671	2.21	68.07
FALSE	High	[K].SVESTSPEPSK.[I]	1xPhospho [S6(99.3)]	0.000654546	0.000206367	1	1	2	P18583	P18583 [278-288]	P18583 1xPhospho [S283(99.3)]	0	1227.51	317762		High	High	0.0001275	0.00035	1.97	17.4
FALSE	High	[K].SVHISTPEKEPCAPLTIPSIR.[N]	1xCarbamidomethyl [C12]; 1xPhospho [S/T]	0.000157784	6.59499e-05	1	1	1	P28290	P28290 [437-457]		1	2412.2	652753		High	High	4.924e-05	8.635e-05	2.55	79.19
FALSE	High	[K].SVTPASTLTK.[S]	1xPhospho [T3(100)]	0.000739938	0.000206367	1	1	1	P55196	P55196 [1328-1337]	P55196 1xPhospho [T1330(100)]	0	1084.53	1.35877e+06		High	High	0.0001275	0.0003941	1.75	39.11
FALSE	High	[K].SVVSDLEADDVK.[G]	1xPhospho [S4(100)]	3.95023e-05	6.59499e-05	1	1	2	P11388	P11388 [1374-1385]	P11388 1xPhospho [S1377(100)]	0	1356.59	3.28089e+06		High	High	4.924e-05	2.201e-05	3.35	76.9
FALSE	High	[K].TAAPSPSLLYK.[S]	1xPhospho [S5(99.6)]	0.0148145	0.00129096	1	1	1	Q9BTC0	Q9BTC0 [519-529]	Q9BTC0 1xPhospho [S523(99.6)]	0	1227.6	506511		High	High	0.00073	0.007932	1.62	67.98
FALSE	High	[K].TAFDEAIAELDTLSEESYK.[D]	1xPhospho [S14(99.1)]	0.00361548	0.000544631	1	1	1	P63104	P63104 [194-212]	P63104 1xPhospho [S207(99.1)]	0	2211.96	705890		High	High	0.0003139	0.001941	2.14	108.83
FALSE	High	[K].TAHNSEADLEESFNEHELEPSSPK.[S]	1xPhospho [S/T]	6.05139e-07	6.59499e-05	1	1	2	Q8IWS0	Q8IWS0 [134-157]		0	2777.16	1.17281e+07		High	High	4.924e-05	3.593e-07	3.88	64.74
FALSE	High	[K].TAPTLSPEHWK.[A]	1xPhospho [S6(100)]	0.00450397	0.000580501	1	1	1	Q96JM3	Q96JM3 [400-410]	Q96JM3 1xPhospho [S405(100)]	0	1346.61	7374639		High	High	0.0003325	0.002417	2.36	56.87
FALSE	High	[K].TASLPGYGR.[N]	1xPhospho [S3(100)]	0.0107915	0.00104833	1	1	1	O14639	O14639 [653-661]	O14639 1xPhospho [S655(100)]	0	1001.45	2.7869e+06		High	High	0.0006211	0.005816	2.09	42.79
FALSE	High	[K].TASPWK.[S]	1xPhospho [S3(100)]	0.0466218	0.00333332	1	1	1	Q13813	Q13813 [1188-1193]	Q13813 1xPhospho [S1190(100)]	0	769.328	535800		High	High	0.001886	0.02468	1.46	29.38
FALSE	High	[K].TATCHSSSSPPIDAASAEPYGFR.[A]	1xCarbamidomethyl [C4]; 1xPhospho [T/S/Y]	0.000308783	6.59499e-05	1	1	2	P46821	P46821 [1811-1833]		0	2489.04	1.78245e+06		High	High	4.924e-05	0.0001665	2.69	66.74
FALSE	High	[K].TAVIPINGSPR.[T]	1xDeamidated [N7]; 1xPhospho [S9(100)]	0.0577744	0.00411352	1	1	2	P06400	P06400 [241-251]	P06400 1xPhospho [S249(100)]	0	1205.59	1.03136e+06		High	High	0.002371	0.03076	1.68	63.24
FALSE	High	[K].TDGPVFHSNTLER.[K]	1xPhospho [T10(100)]	9.97376e-05	6.59499e-05	1	1	1	Q4VCS5	Q4VCS5 [1052-1064]	Q4VCS5 1xPhospho [T1061(100)]	0	1552.68	1.79619e+06		High	High	4.924e-05	5.482e-05	3.5	47.15
FALSE	High	[K].TDLNPDNLQGGDDLDPNYVLSSR.[V]	1xDeamidated [Q9]; 1xPhospho [T1(100)]	0.00416434	0.000580501	1	1	1	P12277	P12277 [108-130]	P12277 1xPhospho [T108(100)]	0	2599.12	1.23281e+06		High	High	0.0003325	0.002236	1.8	97.64
FALSE	High	[K].TDLNPDNLQGGDDLDPNYVLSSR.[V]	1xPhospho [S/T/Y]	0.000170238	6.59499e-05	1	1	3	P12277	P12277 [108-130]		0	2598.14	1.00543e+07		High	High	4.924e-05	9.308e-05	1.64	88.23
FALSE	High	[K].TDSLTTSPILSR.[L]	1xPhospho [T/S]	0.0171839	0.00133485	1	1	1	Q9ULD6	Q9ULD6 [668-679]		0	1370.66	374741		High	High	0.0008074	0.009196	1.95	64.99
FALSE	High	[K].TEDESLVENNDNIDEEAR.[E]	1xPhospho [S5(100)]	0.126949	0.00909848	1	1	1	P49321	P49321 [123-140]	P49321 1xPhospho [S127(100)]	0	2171.86	152200		High	High	0.00534	0.06997	1	50.18
FALSE	High	[K].TEEARPSPAPGPGTPTGTPTR.[T]	1xPhospho [T14(100)]	3.55303e-06	6.59499e-05	1	1	2	Q4KMP7	Q4KMP7 [135-155]	Q4KMP7 1xPhospho [T148(100)]	0	2157	904553		High	High	4.924e-05	2.053e-06	2.42	33.97
FALSE	High	[K].TEELIESPK.[L]	1xPhospho [S7(100)]	0.0017625	0.000385428	1	1	1	Q99590	Q99590 [602-610]	Q99590 1xPhospho [S608(100)]	0	1125.51	606917		High	High	0.0002264	0.0009395	2.29	43.74
FALSE	High	[K].TEESEPLPSCPGSPPLPDDLLPLDCK.[N]	2xCarbamidomethyl [C10; C25]; 1xPhospho [S13(100)]	3.41604e-05	6.59499e-05	1	1	2	O94864	O94864 [96-121]	O94864 1xPhospho [S108(100)]	0	2943.3	566576		High	High	4.924e-05	1.909e-05	2.75	111.75
FALSE	High	[K].TEESPASDEAGEK.[E]	1xPhospho [S7(100)]	0.0100895	0.000944308	1	1	1	P05114	P05114 [83-95]	P05114 1xPhospho [S89(100)]	0	1429.54	275154		High	High	0.000564	0.005444	2.33	17.33
FALSE	High	[K].TERDTPGHGSGWAETPR.[T]	1xPhospho [T/S]	0.0420355	0.00285736	1	1	1	O75533	O75533 [299-315]		1	1933.82	276571		High	High	0.001674	0.02222	1.05	32.9
FALSE	High	[K].TERPDSPAAAPGSGGAPGR.[A]	1xPhospho [T/S]	0.115791	0.00834828	1	1	2	Q9BXA9	Q9BXA9 [935-953]		0	1830.81	183318		High	High	0.004894	0.06338	0.78	25.19
FALSE	High	[K].TETVEEPMEEEEAAKEEKEESDDEAAVEEEEEEK.[K]	1xPhospho [S21(100)]	0.0201131	0.00142847	1	1	1	P14625	P14625 [286-319]	P14625 1xPhospho [S306(100)]	2	4035.6		No Quan Values	High	High	0.0008578	0.01075	2.13
FALSE	High	[K].TFSSSPPKPGDIFEVELAK.[N]	1xPhospho [S5(99.3)]	0.000267416	6.59499e-05	1	1	3	Q12923	Q12923 [1355-1373]	Q12923 1xPhospho [S1359(99.3)]	0	2129.02	1.42731e+06		High	High	4.924e-05	0.0001448	2.16	99.87
FALSE	High	[K].TGADTTAAGPLFQQRPYPSPGAVLR.[A]	1xPhospho [S19(100)]	0.000534214	0.000140745	1	1	2	O60828	O60828 [229-253]	O60828 1xPhospho [S247(100)]	0	2651.3	413815		High	High	9.128e-05	0.0002861	2.91	92.81
FALSE	High	[K].TGSGSPFAGNSPAR.[E]	1xPhospho [S5(100)]	0.00177868	0.000385428	1	1	2	Q9UPT8	Q9UPT8 [1265-1278]	Q9UPT8 1xPhospho [S1269(100)]	0	1385.58	889377		High	High	0.0002264	0.0009467	2.39	36.47
FALSE	High	[K].TGSPGPELLFHEGQQK.[R]	1xPhospho [S3(99.5)]	0.00168412	0.000324895	1	1	1	Q14202	Q14202 [462-477]	Q14202 1xPhospho [S464(99.5)]	0	1804.83	246697		High	High	0.0001929	0.0008955	2.1	70.45
FALSE	High	[K].TGSPTFVR.[E]	1xPhospho [S3(100)]	0.112485	0.00809765	1	1	1	Q9UPP1	Q9UPP1 [118-125]	Q9UPP1 1xPhospho [S120(100)]	0	944.424	535942		High	High	0.004701	0.06143	1.68	39.69
FALSE	High	[K].TGTLQDLIQHGSPINNECHPSLER.[K]	1xCarbamidomethyl [C18]; 1xPhospho [T3(98.6)]	0.0378418	0.00277466	1	1	1	Q5VWN6	Q5VWN6 [1014-1037]	Q5VWN6 1xPhospho [T1016(98.6)]	0	2796.28	284855		High	High	0.001628	0.02002	2.15	75.59
FALSE	High	[K].THDHQLESSLSPVEVFAK.[T]	1xPhospho [S/T]	0.000469354	0.000140745	1	1	1	Q9H410	Q9H410 [20-37]		0	2103.97	522584		High	High	9.128e-05	0.000252	1.98	76.65
FALSE	High	[K].THTTALAGRSPSPASGR.[R]	1xPhospho [T/S]	0.0230679	0.00151791	1	1	1	Q9UQ35	Q9UQ35 [286-302]		1	1746.83	621253		High	High	0.0009068	0.01228	2.08	22.7
FALSE	High	[K].TIETSPSLSR.[M]	1xPhospho [S5(100)]	0.000904345	0.000206367	1	1	1	Q9NVI1	Q9NVI1 [403-412]	Q9NVI1 1xPhospho [S407(100)]	0	1170.54	2291590		High	High	0.0001275	0.0004823	1.95	38.86
FALSE	High	[K].TISQEFLTPGK.[L]	1xPhospho [S3(100)]	0.0290648	0.00211178	1	1	1	Q0ZGT2	Q0ZGT2 [363-373]	Q0ZGT2 1xPhospho [S365(100)]	0	1300.62	503538		High	High	0.001238	0.01547	1.3	74.11
FALSE	High	[K].TKFASDDEHDEHDENGATGPVK.[R]	1xDeamidated [N15]; 1xPhospho [S5(100)]	1.65818e-05	6.59499e-05	1	1	2	P05455	P05455 [362-383]	P05455 1xPhospho [S366(100)]	1	2479.99	3.18272e+06		High	High	4.924e-05	9.364e-06	3.72	28.29
FALSE	High	[K].TKFASDDEHDEHDENGATGPVK.[R]	1xPhospho [S5(100)]	3.81859e-05	6.59499e-05	1	1	1	P05455	P05455 [362-383]	P05455 1xPhospho [S366(100)]	1	2479	2.15916e+06		High	High	4.924e-05	2.13e-05	4.2	26.66
FALSE	High	[K].TLEPGNDNTEATGSTGGIR.[A]	2xDeamidated [N6; N8]; 1xPhospho [S/T]	0.0479127	0.00342639	1	1	1	Q7Z5P9	Q7Z5P9 [6525-6543]		0	1971.82	7091834		High	High	0.001964	0.02546	1.96	17.72
FALSE	High	[K].TLEPVKPPTVPNDYMTSPAR.[L]	1xPhospho [T/S/Y]	0.00658607	0.000673548	1	1	1	Q8IZP0	Q8IZP0 [200-219]		0	2293.09	397986		High	High	0.0003822	0.003546	1.5	74.19
FALSE	High	[K].TLGTPTQPGSTPR.[I]	1xPhospho [T4(100)]	0.0472636	0.00337905	1	1	1	Q8NFH5	Q8NFH5 [270-282]	Q8NFH5 1xPhospho [T273(100)]	0	1392.65	402829		High	High	0.001939	0.02498	1.96	34.6
FALSE	High	[K].TLHCEGTEINSDDEQESK.[E]	1xCarbamidomethyl [C4]; 1xPhospho [S11(100)]	4.131e-06	6.59499e-05	1	1	3	Q9BPX3	Q9BPX3 [664-681]	Q9BPX3 1xPhospho [S674(100)]	0	2171.84	1907864		High	High	4.924e-05	2.386e-06	5	29.06
FALSE	High	[K].TLMNAVSPLK.[S]	1xPhospho [S7(100)]	0.0485689	0.00352157	1	1	1	Q12768	Q12768 [911-920]	Q12768 1xPhospho [S917(100)]	0	1153.57	375668		High	High	0.002045	0.02584	1.83	70.36
FALSE	High	[K].TLNMTTSPEEK.[R]	1xPhospho [S7(99.6)]	0.00705515	0.000673548	1	1	1	P49915	P49915 [326-336]	P49915 1xPhospho [S332(99.6)]	0	1330.56	10153571		High	High	0.0003822	0.0038	2.48	39.02
FALSE	High	[K].TLQTDSIDSFETQRTPR.[K]	1xPhospho [S9(99)]	0.000944614	0.000267188	1	1	1	P06400	P06400 [342-358]	P06400 1xPhospho [S350(99)]	1	2074.94	4669099		High	High	0.000161	0.0005038	3.5	60.9
FALSE	High	[K].TLSVAAAFNEDEDSEPEEMPPEAK.[M]	1xPhospho [S3(98.7)]	0.000555987	0.000140745	1	1	2	Q8WW12	Q8WW12 [106-129]	Q8WW12 1xPhospho [S108(98.7)]	0	2686.11	1.10597e+06		High	High	9.128e-05	0.0002978	2.08	85.74
FALSE	High	[K].TLTDEVNSPDSDRR.[D]	1xPhospho [S8(100)]	0.00116471	0.000267188	1	1	1	Q8TAQ2	Q8TAQ2 [276-289]	Q8TAQ2 1xPhospho [S283(100)]	1	1684.72	1.72602e+06		High	High	0.000161	0.0006191	2.81	31.34
FALSE	High	[K].TLVLDFETEGERNSPNPR.[S]	1xPhospho [T/S]	0.0208503	0.00142847	1	1	1	Q5VUA4	Q5VUA4 [2078-2095]		1	2153.99	433488		High	High	0.0008578	0.01112	2.08	77.05
FALSE	High	[K].TNILQYASTRPPTLSPIPHIPR.[S]	1xPhospho [T/S/Y]	0.0276355	0.00201658	1	1	1	P06400	P06400 [766-787]		0	2552.34	2.13926e+06		High	High	0.001183	0.01474	1.94	98
FALSE	High	[K].TPASPVVHIR.[G]	1xPhospho [S4(100)]	0.000117951	6.59499e-05	1	1	1	P14866	P14866 [98-107]	P14866 1xPhospho [S101(100)]	0	1156.59	1730021		High	High	4.924e-05	6.463e-05	2.67	47.06
FALSE	High	[K].TPELPEPSVK.[V]	1xPhospho [T1(100)]	0.00145853	0.000324895	1	1	2	Q8IYB3	Q8IYB3 [220-229]	Q8IYB3 1xPhospho [T220(100)]	0	1176.55	5.80048e+06		High	High	0.0001929	0.0007758	2.94	57.03
FALSE	High	[K].TPEPVVPTAPELRPSTSTDRPVTPKPTSR.[T]	1xPhospho [T23(92.2)]	0.000167832	6.59499e-05	1	1	2	Q14676	Q14676 [1280-1308]	Q14676 1xPhospho [T1302(92.2)]	0	3193.63	8415611		High	High	4.924e-05	9.165e-05	4.82	62.32
FALSE	High	[K].TPEPVVPTAPEPHPTTSTDQPVTPK.[L]	1xPhospho [T23(100)]	0.00125488	0.000267188	1	1	1	Q14676	Q14676 [1608-1632]	Q14676 1xPhospho [T1630(100)]	0	2703.29	263747		High	High	0.000161	0.0006684	1.1	61.66
FALSE	High	[K].TPHDILEDINASPEMR.[Q]	1xPhospho [S12(100)]	0.0519598	0.00374512	1	1	1	Q9Y6Q9	Q9Y6Q9 [203-218]	Q9Y6Q9 1xPhospho [S214(100)]	0	1917.84	307536		High	High	0.002169	0.0275	1.58	77.44
FALSE	High	[K].TPISPLK.[T]	1xPhospho [S4(100)]	0.0749768	0.00569802	1	1	1	Q9NQW6	Q9NQW6 [320-326]	Q9NQW6 1xPhospho [S323(100)]	0	835.433	1.39651e+06		High	High	0.003311	0.04015	1.74	48.03
FALSE	High	[K].TPLALAGSPTPK.[N]	1xPhospho [S8(99.5)]	0.0649068	0.00490041	1	1	1	O95785	O95785 [989-1000]	O95785 1xPhospho [S996(99.5)]	0	1232.63		No Quan Values	High	High	0.002812	0.0346	2.17
FALSE	High	[K].TPLDLFAHFGPEPGDHSDPLPPSAPSPTR.[E]	1xPhospho [S26(99)]	0.000379586	0.000140745	1	1	4	Q8N1G0	Q8N1G0 [158-186]	Q8N1G0 1xPhospho [S183(99)]	0	3132.45	932372		High	High	9.128e-05	0.0002045	3.29	105.16
FALSE	High	[K].TPPAPKTPPSSGEPPK.[S]	1xPhospho [T7(100)]	0.000298947	6.59499e-05	1	1	4	P10636	P10636 [492-507]	P10636 1xPhospho [T498(100)]	1	1667.8	1.52209e+06		High	High	4.924e-05	0.0001615	3.03	30.1
FALSE	High	[K].TPPGALLGAPPPLVPAPRPSSPPR.[G]	1xPhospho [S/T]	0.0174302	0.00133485	1	1	1	Q9HAH7	Q9HAH7 [428-451]		0	2422.3		No Quan Values	High	High	0.0008074	0.009353	2.3
FALSE	High	[K].TPPRDLPTIPGVTSPSSDEPPMEASQSHLR.[N]	1xOxidation [M22]; 1xPhospho [T1(99.3)]	0.00030736	6.59499e-05	1	1	2	Q13541	Q13541 [70-99]	Q13541 1xPhospho [T70(99.3)]	1	3295.53		No Quan Values	High	High	4.924e-05	0.000166	3.36
FALSE	High	[K].TPPRDLPTIPGVTSPSSDEPPMEASQSHLR.[N]	1xPhospho [T1(100)]	5.3151e-10	6.59499e-05	1	1	2	Q13541	Q13541 [70-99]	Q13541 1xPhospho [T70(100)]	1	3279.54	6.99526e+06		High	High	4.924e-05	3.51e-10	6.04	84.56
FALSE	High	[K].TPPVVIK.[S]	1xPhospho [T1(100)]	0.0114709	0.00104833	1	1	2	Q96A49	Q96A49 [248-254]	Q96A49 1xPhospho [T248(100)]	0	833.453	23179926		High	High	0.0006211	0.006176	2.18	47.89
FALSE	High	[K].TPSPKEEDEEPESPPEK.[K]	1xPhospho [S13(100)]	9.19193e-05	6.59499e-05	1	1	4	Q9H1E3	Q9H1E3 [202-218]	Q9H1E3 1xPhospho [S214(100)]	1	2004.83	3.09869e+06		High	High	4.924e-05	5.063e-05	4.85	28.64
FALSE	High	[K].TPTPEPAEVETR.[K]	1xPhospho [T3(100)]	0.000896499	0.000206367	1	1	2	Q9UHY1	Q9UHY1 [431-442]	Q9UHY1 1xPhospho [T433(100)]	0	1406.62	2.25081e+06		High	High	0.0001275	0.0004779	1.91	38.79
FALSE	High	[K].TPTPEPAEVETRK.[V]	1xPhospho [T3(100)]	0.0488998	0.00356641	1	1	1	Q9UHY1	Q9UHY1 [431-443]	Q9UHY1 1xPhospho [T433(100)]	1	1534.71		No Quan Values	High	High	0.00207	0.02601	1.63
FALSE	High	[K].TPTSSPASSPLVAK.[K]	1xPhospho [S5(100)]	0.000116269	6.59499e-05	1	1	1	Q14684	Q14684 [728-741]	Q14684 1xPhospho [S732(100)]	0	1422.69	1.13112e+06		High	High	4.924e-05	6.397e-05	2.7	45.87
FALSE	High	[K].TPVSGSLKSPVPR.[S]	1xPhospho [S9(100)]	0.0282396	0.0020646	1	1	2	Q8NI27	Q8NI27 [1385-1397]	Q8NI27 1xPhospho [S1393(100)]	1	1404.72	2.93727e+06		High	High	0.001211	0.01505	2.42	44.56
FALSE	High	[K].TQLSPSIK.[R]	1xPhospho [S4(100)]	0.00535842	0.000580501	1	1	2	Q8NFC6	Q8NFC6 [3016-3023]	Q8NFC6 1xPhospho [S3019(100)]	0	953.47	2713955		High	High	0.0003325	0.002884	2.07	40.4
FALSE	High	[K].TQTPPVSPAPQPTEER.[L]	1xPhospho [T3(98.4)]	0.0759069	0.00573215	1	1	2	Q14247	Q14247 [399-414]	Q14247 1xPhospho [T401(98.4)]	0	1814.83	657210		High	High	0.003311	0.04063	1.66	42.68
FALSE	High	[K].TQTPPVSPAPQPTEERLPSSPVYEDAASFK.[A]	1xDeamidated [Q11]; 1xPhospho [S/T/Y]	0.000397234	0.000140745	1	1	1	Q14247	Q14247 [399-428]		1	3307.54		No Quan Values	High	High	9.128e-05	0.000213	2.93
FALSE	High	[K].TQVLSPDSLFTAK.[F]	1xPhospho [S5(100)]	0.000199003	6.59499e-05	1	1	1	P55196	P55196 [1717-1729]	P55196 1xPhospho [S1721(100)]	0	1486.72	585440		High	High	4.924e-05	0.0001085	2.56	96.29
FALSE	High	[K].TSDIFGSPVTATSR.[L]	1xPhospho [S7(100)]	9.34765e-06	6.59499e-05	1	1	3	Q9H910	Q9H910 [91-104]	Q9H910 1xPhospho [S97(100)]	0	1518.68	2.76742e+06		High	High	4.924e-05	5.331e-06	3.62	67.68
FALSE	High	[K].TSFDQDSDVDIFPSDFPTEPPSLPR.[T]	1xDeamidated [Q5]; 1xPhospho [T/S]	1.41731e-06	6.59499e-05	1	1	1	Q02880	Q02880 [1575-1599]		0	2890.23		No Quan Values	High	High	4.924e-05	8.305e-07	2.95
FALSE	High	[K].TSLEASMEASPK.[A]	1xPhospho [S10(100)]	0.00272538	0.000495453	1	1	1	Q8IWC1	Q8IWC1 [452-463]	Q8IWC1 1xPhospho [S461(100)]	0	1330.56	574100		High	High	0.0002869	0.00146	2.9	45.53
FALSE	High	[K].TSLPLSPVK.[T]	1xPhospho [S6(100)]	0.00468697	0.000580501	1	1	1	Q86XL3	Q86XL3 [263-271]	Q86XL3 1xPhospho [S268(100)]	0	1021.53	2.142e+06		High	High	0.0003325	0.002517	2.84	64.76
FALSE	High	[K].TSQVGAASAPAKESPR.[K]	1xPhospho [S14(100)]	0.0562751	0.00397274	1	1	3	Q13428	Q13428 [368-383]	Q13428 1xPhospho [S381(100)]	1	1636.77	722327		High	High	0.002293	0.02997	1.59	22.13
FALSE	High	[K].TSQVGAASAPAKESPRK.[G]	1xDeamidated [Q3]; 1xPhospho [S14(100)]	3.05589e-06	6.59499e-05	1	1	3	Q13428	Q13428 [368-384]	Q13428 1xPhospho [S381(100)]	2	1765.85	1.40115e+06		High	High	4.924e-05	1.775e-06	5.62	19.06
FALSE	High	[K].TSQVGAASAPAKESPRK.[G]	1xPhospho [S14(100)]	9.67107e-06	6.59499e-05	1	1	3	Q13428	Q13428 [368-384]	Q13428 1xPhospho [S381(100)]	2	1764.86	12631599		High	High	4.924e-05	5.513e-06	4.81	17.58
FALSE	High	[K].TTGTPPDSSLVTYELHSRPEQDK.[F]	1xPhospho [T/S/Y]	0.000182776	6.59499e-05	1	1	2	Q13561	Q13561 [195-217]		0	2638.2	1426819		High	High	4.924e-05	9.945e-05	3.39	65.67
FALSE	High	[K].TTRTPEEGGYSYDISEK.[T]	1xPhospho [T/Y/S]	0.000105142	6.59499e-05	1	1	1	P46821	P46821 [1946-1962]		1	2012.85	846027		High	High	4.924e-05	5.784e-05	2.84	45.94
FALSE	High	[K].TTSPLEEEER.[E]	1xPhospho [S3(100)]	0.0841949	0.0061249	1	1	1	Q9UKV3	Q9UKV3 [363-372]	Q9UKV3 1xPhospho [S365(100)]	0	1270.52	1271211		High	High	0.003521	0.04514	1.2	31.47
FALSE	High	[K].TVANLLSGKSPR.[K]	1xPhospho [S/T]	0.00031454	6.59499e-05	1	1	2	Q13428	Q13428 [147-158]		1	1322.68	15230653		High	High	4.924e-05	0.0001694	2.94	52.9
FALSE	High	[K].TVARTPLGQR.[S]	1xPhospho [T5(100)]	0.0469418	0.00333332	1	1	1	Q9UQ35	Q9UQ35 [1527-1536]	Q9UQ35 1xPhospho [T1531(100)]	1	1178.6	10672070		High	High	0.001939	0.02482	2	23.4
FALSE	High	[K].TVFPGAVPVLPASPPPK.[D]	1xPhospho [S13(100)]	1.22111e-05	6.59499e-05	1	1	2	Q9UBC2	Q9UBC2 [217-233]	Q9UBC2 1xPhospho [S229(100)]	0	1753.93	3583262		High	High	4.924e-05	6.934e-06	4.08	97.17
FALSE	High	[K].TVFSPTLPAAR.[S]	1xPhospho [S4(100)]	0.015024	0.00129096	1	1	1	Q7Z2W4	Q7Z2W4 [375-385]	Q7Z2W4 1xPhospho [S378(100)]	0	1239.61	3.55776e+06		High	High	0.0007843	0.008056	1.11	76.66
FALSE	High	[K].TYETPPPSPGLDPTFSNQPVPPDAVR.[M]	1xPhospho [T4(98.5)]	0.00154581	0.000324895	1	1	1	Q14168	Q14168 [138-163]	Q14168 1xPhospho [T141(98.5)]	0	2859.32	2.007e+06		High	High	0.0001929	0.0008218	2.14	86.34
FALSE	High	[K].TYLANR.[L]	1xPhospho [T1(99.8)]	0.129143	0.00926846	1	1	1	Q8IVL1	Q8IVL1 [2164-2169]	Q8IVL1 1xPhospho [T2164(99.8)]	0	817.36	11734.9		High	High	0.005437	0.07129	0.75	13.8
FALSE	High	[K].VASEAPLEHKPQVEASSPR.[L]	1xPhospho [S17(99.3)]	0.00290837	0.000495453	1	1	2	Q8TD19	Q8TD19 [853-871]	Q8TD19 1xPhospho [S869(99.3)]	0	2112.01	722272		High	High	0.0002869	0.001557	2.19	37.73
FALSE	High	[K].VASPGSTIDTAPLSSVDSLINK.[F]	1xPhospho [S/T]	0.126949	0.00909848	1	1	1	Q9P2M7	Q9P2M7 [157-178]		0	2252.11	308290		High	High	0.00534	0.06997	1.19	108.47
FALSE	High	[K].VASPLSPTSLTHTSRPPAALTPVPLSQGDLSHPPR.[K]	1xPhospho [S/T]	0.00265881	0.000495453	1	1	2	Q9BUL5	Q9BUL5 [145-179]		0	3664.88	2.13449e+06		High	High	0.0002869	0.001423	2	92.79
FALSE	High	[K].VDGPRSPSYGR.[S]	1xPhospho [S6(100)]	0.000916243	0.000267188	1	1	2	Q07955	Q07955 [194-204]	Q07955 1xPhospho [S199(100)]	1	1270.56	63421580		High	High	0.000161	0.0004888	2.81	22.28
FALSE	High	[K].VDIDTPDIDIHGPEGK.[L]	1xPhospho [T5(100)]	0.00258157	0.000495453	1	1	1	Q09666	Q09666 [4096-4111]	Q09666 1xPhospho [T4100(100)]	0	1800.81	160297		High	High	0.0002869	0.001381	1.27	67.9
FALSE	High	[K].VDNLTYRTSPDTLR.[R]	1xPhospho [T/S/Y]	0.000517834	0.000140745	1	1	1	Q01130	Q01130 [18-31]		1	1730.81	1.73844e+06		High	High	9.128e-05	0.0002771	3.98	52.15
FALSE	High	[K].VDSPLPSDKAPTPPGK.[G]	1xPhospho [S/T]	0.00666848	0.000673548	1	1	1	Q12893	Q12893 [318-333]		1	1685.81	741890		High	High	0.0003822	0.003583	2.39	49.46
FALSE	High	[K].VDSPTVTTTLK.[N]	1xPhospho [S3(100)]	0.00435427	0.000580501	1	1	1	Q07866	Q07866 [458-468]	Q07866 1xPhospho [S460(100)]	0	1241.6	788279		High	High	0.0003325	0.002332	1.8	47.62
FALSE	High	[K].VDSTLIGSSSHVEWEDAVHIIPENESDDEEEEEK.[G]	1xDeamidated [N24]; 2xPhospho [S/T]	0.129882	0.0093509	1	9	1	Q5TI25	Q5TI25 [167-200]		0	4014.62	740763		High	High	0.005483	0.07202	1.97	50.72
FALSE	High	[K].VEETSPLGNAR.[L]	1xPhospho [S5(100)]	0.000531845	0.000140745	1	1	1	P30414	P30414 [1142-1152]	P30414 1xPhospho [S1146(100)]	0	1252.56	1.28199e+06		High	High	9.128e-05	0.000285	2.19	35.04
FALSE	High	[K].VELSPGPPKPAGR.[E]	1xPhospho [S4(100)]	0.0188548	0.0013842	1	1	1	Q8IZ73	Q8IZ73 [65-77]	Q8IZ73 1xPhospho [S68(100)]	0	1384.7	321772		High	High	0.0008345	0.01008	1.7	40.83
FALSE	High	[K].VEQATKPSFESGR.[R]	1xPhospho [S8(100)]	0.00012855	6.59499e-05	1	1	2	P38159	P38159 [81-93]	P38159 1xPhospho [S88(100)]	0	1515.68	1.40497e+06		High	High	4.924e-05	7.034e-05	2.85	30.86
FALSE	High	[K].VERPPSPFSMAPQASLPPVPPR.[L]	1xOxidation [M10]; 1xPhospho [S6(99.4)]	0.000237937	6.59499e-05	1	1	6	P22681	P22681 [478-499]	P22681 1xPhospho [S483(99.4)]	0	2453.2		No Quan Values	High	High	4.924e-05	0.0001293	2.32
FALSE	High	[K].VERPPSPFSMAPQASLPPVPPR.[L]	1xPhospho [S6(100)]	2.38881e-09	6.59499e-05	1	1	10	P22681	P22681 [478-499]	P22681 1xPhospho [S483(100)]	0	2437.21	5303550		High	High	4.924e-05	1.545e-09	4.84	93.45
FALSE	High	[K].VETVSQPSESPKDTIDK.[T]	1xPhospho [S/T]	0.00115456	0.000267188	1	1	1	Q99590	Q99590 [767-783]		1	1939.89	605335		High	High	0.000161	0.000614	2.7	38.34
FALSE	High	[K].VFDDESDEKEDEEYADEK.[G]	1xPhospho [S6(100)]	1.22167e-07	6.59499e-05	1	1	2	O43719	O43719 [637-654]	O43719 1xPhospho [S642(100)]	1	2271.83	3488244		High	High	4.924e-05	7.43e-08	4.97	43.91
FALSE	High	[K].VGDGDLSAEEIPENEVSLRR.[A]	1xPhospho [S7(100)]	0.00202394	0.000441467	1	1	1	Q14684	Q14684 [239-258]	Q14684 1xPhospho [S245(100)]	1	2265.04	543440		High	High	0.0002573	0.00108	3.49	69.3
FALSE	High	[K].VGEDEDGSDEEVVHNEDIHFEPIVSLPEVEVK.[S]	1xDeamidated [N15]; 1xPhospho [S8(100)]	0.000410035	0.000140745	1	1	2	P49792	P49792 [2893-2924]	P49792 1xPhospho [S2900(100)]	0	3671.62	2.30452e+06		High	High	9.128e-05	0.0002201	2.35	105.84
FALSE	High	[K].VGNESPVQELK.[Q]	1xPhospho [S5(100)]	1.92748e-05	6.59499e-05	1	1	2	Q5JSH3	Q5JSH3 [46-56]	Q5JSH3 1xPhospho [S50(100)]	0	1279.59	4975648		High	High	4.924e-05	1.089e-05	3.77	43.8
FALSE	High	[K].VGPATPSAQVGK.[W]	1xPhospho [T5(100)]	0.122659	0.00893719	1	1	1	Q13428	Q13428 [529-540]	Q13428 1xPhospho [T533(100)]	0	1191.58	1.39304e+06		High	High	0.005206	0.06746	1.58	32.63
FALSE	High	[K].VGSLDNVGHLPAGGAVK.[T]	1xPhospho [S3(100)]	9.55202e-05	6.59499e-05	1	1	2	P27816	P27816 [1071-1087]	P27816 1xPhospho [S1073(100)]	0	1670.83	7.55847e+06		High	High	4.924e-05	5.265e-05	3.59	62.56
FALSE	High	[K].VHADLVISKPVSKSPER.[L]	1xPhospho [S14(100)]	0.000743178	0.000206367	1	1	2	Q4LE39	Q4LE39 [765-781]	Q4LE39 1xPhospho [S778(100)]	1	1942.02	742832		High	High	0.0001275	0.0003959	2.74	42.48
FALSE	High	[K].VHAYFAPVTPPTAVAGSGQR.[L]	1xPhospho [T9(100)]	0.000222811	6.59499e-05	1	1	3	Q9UKC9	Q9UKC9 [396-415]	Q9UKC9 1xPhospho [T404(100)]	0	2106.02	218792		High	High	4.924e-05	0.0001211	2.08	75.21
FALSE	High	[K].VHNDAQSFDYDHDAFLGAEEAK.[T]	1xPhospho [S7(99.6)]	1.60053e-06	6.59499e-05	1	1	3	O43852	O43852 [38-59]	O43852 1xPhospho [S44(99.6)]	0	2559.05	6731163		High	High	4.924e-05	9.384e-07	3.82	66.89
FALSE	High	[K].VINAAHSFYNGTTTLPISDEDRTPR.[K]	1xPhospho [T23(98.9)]	0.109263	0.00779548	1	1	1	P49915	P49915 [296-320]	P49915 1xPhospho [T318(98.9)]	1	2855.34	548579		High	High	0.004505	0.05953	1.78	73.49
FALSE	High	[K].VINAAHSFYNGTTTLPISDEDRTPRK.[R]	1xPhospho [T23(99.1)]	0.0352564	0.00269011	1	1	1	P49915	P49915 [296-321]	P49915 1xPhospho [T318(99.1)]	2	2983.43	979119		High	High	0.001585	0.01869	2.6	67.56
FALSE	High	[K].VIPAKSPPPPTHSTQLGAPSR.[K]	1xPhospho [S6(100)]	0.00189674	0.000385428	1	1	1	Q14814	Q14814 [246-266]	Q14814 1xPhospho [S251(100)]	1	2218.14	411127		High	High	0.0002264	0.001009	1.95	42.26
FALSE	High	[K].VISPPPFAPSPTLPPTFHPEEFLDEDLK.[V]	1xPhospho [S3(99.3)]	0.0117882	0.00109779	1	1	1	Q5TC82	Q5TC82 [770-797]	Q5TC82 1xPhospho [S772(99.3)]	0	3197.55	573757		High	High	0.0006485	0.006339	1.77	123.43
FALSE	High	[K].VIVSLVLLMPGPCDGLFR.[S]	1xCarbamidomethyl [C13]; 1xPhospho [S4(100)]	0.0612612	0.00453438	1	1	1	Q9H3G5	Q9H3G5 [8-25]	Q9H3G5 1xPhospho [S11(100)]	0	2066.06	319118		High	High	0.002633	0.03252	1.11	108.78
FALSE	High	[K].VKPASPVAQPK.[E]	1xPhospho [S5(100)]	0.0202583	0.00142847	1	1	1	Q96EV2	Q96EV2 [761-771]	Q96EV2 1xPhospho [S765(100)]	0	1201.63	2.2877e+06		High	High	0.0008578	0.01081	1.79	22.22
FALSE	High	[K].VKPETPPRQSHSGSISPYPK.[V]	1xPhospho [T5(100)]	0.0479127	0.00342639	1	1	2	Q9UQ35	Q9UQ35 [979-998]	Q9UQ35 1xPhospho [T983(100)]	1	2272.11	2.46661e+06		High	High	0.001964	0.02548	2.17	34.07
FALSE	High	[K].VKPPPSPTTEGPSLQPDLAPEEAAGTQRPK.[N]	1xPhospho [S/T]	5.89088e-06	6.59499e-05	1	1	1	Q9Y2D5	Q9Y2D5 [773-802]		0	3175.57	1.29285e+06		High	High	4.924e-05	3.384e-06	2.32	64.05
FALSE	High	[K].VKSPVSLTAHSLIGASPK.[Q]	1xPhospho [S3(100)]	0.0119505	0.00109779	1	1	1	P28749	P28749 [747-764]	P28749 1xPhospho [S749(100)]	1	1872	653262		High	High	0.0006485	0.006404	1.68	66.39
FALSE	High	[K].VLNKKTPESKPTILVK.[N]	1xPhospho [T6(100)]	0.0636738	0.0046653	1	1	1	Q9Y3B9	Q9Y3B9 [99-114]	Q9Y3B9 1xPhospho [T104(100)]	2	1875.07	1.28919e+06		High	High	0.002681	0.03386	2.11	38.62
FALSE	High	[K].VLSPGVSHR.[L]	1xPhospho [S3(100)]	0.0475872	0.00337905	1	1	1	Q14676	Q14676 [106-114]	Q14676 1xPhospho [S108(100)]	0	1031.5	344593		High	High	0.001964	0.02525	1.38	28.73
FALSE	High	[K].VLSPLR.[S]	1xPhospho [S3(100)]	0.0704604	0.00538955	1	1	1	P46821	P46821 [1394-1399]	P46821 1xPhospho [S1396(100)]	0	764.407	4.79174e+06		High	High	0.00314	0.03767	1.6	53.19
FALSE	High	[K].VLSPLRSPPLIGSESAYESFLSADDK.[A]	1xPhospho [S7(99.5)]	8.72883e-10	6.59499e-05	1	1	2	P46821	P46821 [1394-1419]	P46821 1xPhospho [S1400(99.5)]	1	2858.39	2703767		High	High	4.924e-05	5.71e-10	6.21	112.72
FALSE	High	[K].VLSPTAAKPSPFEGK.[T]	1xPhospho [S3(99.3)]	0.00256896	0.000495453	1	1	1	Q96QC0	Q96QC0 [311-325]	Q96QC0 1xPhospho [S313(99.3)]	0	1608.8	319157		High	High	0.0002869	0.001377	2.12	56.5
FALSE	High	[K].VLTPEEQLADK.[L]	1xPhospho [T3(100)]	0.000952881	0.000267188	1	1	1	O75822	O75822 [107-117]	O75822 1xPhospho [T109(100)]	0	1322.62	2.10415e+06		High	High	0.000161	0.0005078	2.64	63.99
FALSE	High	[K].VLTPELYAELR.[A]	1xPhospho [T3(100)]	0.00162425	0.000324895	1	1	1	P12277	P12277 [33-43]	P12277 1xPhospho [T35(100)]	0	1383.69	2.94685e+06		High	High	0.0001929	0.0008658	2.34	99.36
FALSE	High	[K].VMLMASPSMEDLYHK.[S]	1xOxidation [M2]; 1xPhospho [S8(100)]	0.0894104	0.00660801	1	1	1	Q8IX12	Q8IX12 [449-463]	Q8IX12 1xPhospho [S456(100)]	0	1847.78	296064		High	High	0.003843	0.04827	1.32	76.62
FALSE	High	[K].VNPHKVSPASSVDSNIPSSQGYK.[K]	1xPhospho [S/Y]	0.0219302	0.00147047	1	1	1	Q9UHB7	Q9UHB7 [481-503]		1	2478.17	708185		High	High	0.0008809	0.01174	1.43	47.42
FALSE	High	[K].VNVTVDYIRPASPATETVPAFSER.[T]	1xPhospho [S12(97.7)]	7.02023e-05	6.59499e-05	1	1	2	Q7KZF4	Q7KZF4 [415-438]	Q7KZF4 1xPhospho [S426(97.7)]	0	2699.31	2.32947e+06		High	High	4.924e-05	3.88e-05	2.74	88.54
FALSE	High	[K].VPAKLSPMK.[Q]	1xPhospho [S6(100)]	0.000114612	6.59499e-05	1	1	2	P35658	P35658 [935-943]	P35658 1xPhospho [S940(100)]	1	1050.54	5.09397e+06		High	High	4.924e-05	6.279e-05	2.9	38.01
FALSE	High	[K].VPASPLPGLER.[K]	1xPhospho [S4(100)]	0.000120229	6.59499e-05	1	1	3	Q7KZI7	Q7KZI7 [453-463]	Q7KZI7 1xPhospho [S456(100)]	0	1215.61	3725736		High	High	4.924e-05	6.585e-05	2.68	65.48
FALSE	High	[K].VPDSPENELK.[S]	1xPhospho [S4(100)]	0.114459	0.00831163	1	1	1	Q8NI35	Q8NI35 [519-528]	Q8NI35 1xPhospho [S522(100)]	0	1207.52	511604		High	High	0.004875	0.06286	1.27	42.53
FALSE	High	[K].VPEIEVTVEGPNNNNPQTSAVR.[T]	1xPhospho [T7(98)]	0.0230679	0.00151791	1	1	1	P78347	P78347 [681-702]	P78347 1xPhospho [T687(98)]	0	2444.15	192606		High	High	0.0009068	0.01227	0.94	72.97
FALSE	High	[K].VPKPEPIPEPKEPSPEK.[N]	1xPhospho [S14(100)]	3.47593e-07	6.59499e-05	1	1	4	Q8IYB3	Q8IYB3 [247-263]	Q8IYB3 1xPhospho [S260(100)]	1	1977.99	3.25902e+06		High	High	4.924e-05	2.085e-07	4.61	47.89
FALSE	High	[K].VPPAPVPCPPPSPGPSAVPSSPK.[S]	1xCarbamidomethyl [C8]; 1xPhospho [S]	1.0202e-05	6.59499e-05	1	1	3	O95817	O95817 [366-388]		0	2299.12	594422		High	High	4.924e-05	5.806e-06	2.82	70.29
FALSE	High	[K].VPPPPETPMPPPLPPTPDQVIVR.[K]	1xPhospho [T16(100)]	0.00142011	0.000324895	1	1	3	Q15459	Q15459 [368-390]	Q15459 1xPhospho [T383(100)]	0	2551.3	201534		High	High	0.0001929	0.0007566	1.34	103.71
FALSE	High	[K].VPPVLPAPLTPHGTSPVGPPTPPPAPTDPQLTK.[A]	1xPhospho [T21(96.3)]	0.07972	0.00591206	1	1	1	Q9Y4F5	Q9Y4F5 [522-554]	Q9Y4F5 1xPhospho [T542(96.3)]	0	3353.75	385773		High	High	0.003429	0.0428	1.53	98.89
FALSE	High	[K].VPVLISPTLK.[H]	1xPhospho [S6(100)]	0.000335486	6.59499e-05	1	1	1	P42684	P42684 [931-940]	P42684 1xPhospho [S936(100)]	0	1146.65	1.47764e+06		High	High	4.924e-05	0.0001804	2.75	84.51
FALSE	High	[K].VQDTSNTGLGEDIIHQLSK.[S]	1xPhospho [S/T]	4.56746e-05	6.59499e-05	1	1	1	Q8IWA0	Q8IWA0 [792-810]		0	2135	582356		High	High	4.924e-05	2.55e-05	3.28	92.46
FALSE	High	[K].VQELQASMAQHRR.[G]	2xDeamidated [Q2; Q5]; 1xPhospho [S7(100)]	0.0593046	0.00434926	1	1	1	Q6NSJ2	Q6NSJ2 [264-276]	Q6NSJ2 1xPhospho [S270(100)]	1	1635.73		No Quan Values	High	High	0.00253	0.03161	1.57
FALSE	High	[K].VQISPDSGGLPER.[S]	1xPhospho [S4(100)]	0.00190551	0.000385428	1	1	1	Q92945	Q92945 [178-190]	Q92945 1xPhospho [S181(100)]	0	1434.66	914679		High	High	0.0002264	0.001016	2.07	54.43
FALSE	High	[K].VQQTPDGSQQSPDGTQLPSGHPLPATSQGTASK.[C]	3xDeamidated [Q2; Q3; Q9]; 1xPhospho [T/S]	0.137474	0.00984145	1	1	1	P13196	P13196 [75-107]		0	3385.51	1.84812e+06		High	High	0.005759	0.07664	1.55	92.74
FALSE	High	[K].VQSLEGEKLSPK.[S]	1xPhospho [S10(100)]	0.0132509	0.00114687	1	1	1	P46821	P46821 [1770-1781]	P46821 1xPhospho [S1779(100)]	1	1394.69	2.1416e+06		High	High	0.0006757	0.007121	2.63	41.36
FALSE	High	[K].VQSPKPITGGLGAFTK.[V]	1xPhospho [S3(100)]	0.000434829	0.000140745	1	1	1	Q9ULM3	Q9ULM3 [573-588]	Q9ULM3 1xPhospho [S575(100)]	0	1680.87	891983		High	High	9.128e-05	0.0002331	1.96	71.18
FALSE	High	[K].VSAGEPGSHPSPAPR.[R]	1xPhospho [S11(100)]	0.0585357	0.00415822	1	1	1	Q9Y4F1	Q9Y4F1 [417-431]	Q9Y4F1 1xPhospho [S427(100)]	0	1525.68	551796		High	High	0.002398	0.03118	2.19	23.93
FALSE	High	[K].VSGTLDTPEK.[T]	1xPhospho [T7(100)]	0.0125387	0.00114687	1	1	1	Q9BYG3	Q9BYG3 [217-226]	Q9BYG3 1xPhospho [T223(100)]	0	1126.5	3.3383e+06		High	High	0.0006757	0.006759	2.29	26.06
FALSE	High	[K].VSHSPALSSDVR.[S]	1xPhospho [S]	0.0268493	0.00191898	1	1	1	Q68CP9	Q68CP9 [1493-1504]		0	1334.61	168275		High	High	0.001129	0.01427	1.36	31.02
FALSE	High	[K].VSLLGPVTTPEHQLLK.[T]	1xPhospho [T9(100)]	6.11054e-07	6.59499e-05	1	1	3	Q9H0H5	Q9H0H5 [572-587]	Q9H0H5 1xPhospho [T580(100)]	0	1811.97	3292616		High	High	4.924e-05	3.637e-07	4.29	89.61
FALSE	High	[K].VSPPSLGFLAGYGIMGLYASVVLVIGK.[F]	1xOxidation [M15]; 3xPhospho [S2(99.6); S/Y]	0.0792351	0.00591206	1	1	1	Q9H5I5	Q9H5I5 [2657-2683]	Q9H5I5 3xPhospho [S2658(99.6); S/Y]	0	2964.4		No Quan Values	High	High	0.003429	0.0425	1.52
FALSE	High	[K].VSSPAPMEGGEEEEELLGPK.[L]	1xPhospho [S]	0.000766253	0.000206367	1	1	1	O14497	O14497 [1753-1772]		0	2164.94	379055		High	High	0.0001275	0.0004081	1.97	76.55
FALSE	High	[K].VSSPLSPLSPGIKSPTIPR.[A]	1xPhospho [S14(99.5)]	3.43263e-05	6.59499e-05	1	1	1	Q9P2B4	Q9P2B4 [555-573]	Q9P2B4 1xPhospho [S568(99.5)]	1	2013.08	1.86684e+06		High	High	4.924e-05	1.916e-05	3.96	84.45
FALSE	High	[K].VSSPTVNTTLR.[N]	1xPhospho [S3(100)]	0.0644938	0.00470983	1	1	1	Q9NSK0	Q9NSK0 [458-468]	Q9NSK0 1xPhospho [S460(100)]	0	1254.61	609848		High	High	0.002731	0.03427	1.11	42.99
FALSE	High	[K].VSTTTDSPVSPAQAASPFIPLDELSSK.[-]	1xPhospho [S10(95.3)]	0.0232353	0.00151791	1	1	1	Q96E09	Q96E09 [261-287]	Q96E09 1xPhospho [S270(95.3)]	0	2825.35	582018		High	High	0.0009068	0.01237	1.21	111.57
FALSE	High	[K].VTSPTTYVLDEDEPR.[F]	1xPhospho [T/S/Y]	0.0262739	0.00181826	1	1	1	Q9UPW5	Q9UPW5 [1166-1180]		0	1801.79	422553		High	High	0.001073	0.01397	1.07	70.72
FALSE	High	[K].VTTHIPQTPVRPETPNRTPSATLSEK.[I]	1xPhospho [T8(96.7)]	0.0262739	0.00181826	1	1	2	Q5VWG9	Q5VWG9 [326-351]	Q5VWG9 1xPhospho [T333(96.7)]	1	2937.48	1.47332e+06		High	High	0.001073	0.01402	2.53	53.13
FALSE	High	[K].VTVTSSPIR.[G]	1xPhospho [S/T]	0.100669	0.00723797	1	1	1	Q9H2G9	Q9H2G9 [10-18]		0	1039.52	659196		High	High	0.004219	0.05466	2.16	38.98
FALSE	High	[K].VVDYSQFQESDDADEDYGR.[D]	1xPhospho [S10(100)]	4.31577e-06	6.59499e-05	1	1	10	Q9H1E3	Q9H1E3 [10-28]	Q9H1E3 1xPhospho [S19(100)]	0	2317.88	7.93944e+06		High	High	4.924e-05	2.491e-06	4.43	60.26
FALSE	High	[K].VVDYSQFQESDDADEDYGRDSGPPTK.[K]	1xPhospho [S10(100)]	0.00988918	0.000891682	1	1	1	Q9H1E3	Q9H1E3 [10-35]	Q9H1E3 1xPhospho [S19(100)]	1	3000.21		No Quan Values	High	High	0.000535	0.005333	2.06
FALSE	High	[K].VVESPDFSK.[D]	1xPhospho [S4(100)]	0.00849658	0.000673548	1	1	2	Q9Y6Y8	Q9Y6Y8 [923-931]	Q9Y6Y8 1xPhospho [S926(100)]	0	1087.47	527985		High	High	0.0003822	0.004577	1.8	38.43
FALSE	High	[K].VVVHHVTVSPLR.[T]	1xPhospho [S9(99.8)]	7.15689e-05	6.59499e-05	1	1	1	P15822	P15822 [563-574]	P15822 1xPhospho [S571(99.8)]	0	1422.76	630024		High	High	4.924e-05	3.965e-05	3.45	47.2
FALSE	High	[K].VVVSPTK.[K]	1xPhospho [S4(99.7)]	0.0171839	0.00133485	1	1	1	P19338	P19338 [64-70]	P19338 1xPhospho [S67(99.7)]	0	809.417	77904528		High	High	0.0008074	0.009189	1.45	24.21
FALSE	High	[K].VWSPLVTEEGK.[R]	1xPhospho [S3(100)]	0.000884857	0.000206367	1	1	1	O00151	O00151 [88-98]	O00151 1xPhospho [S90(100)]	0	1324.62	3.73276e+06		High	High	0.0001275	0.0004709	2.55	76.77
FALSE	High	[K].VWSPLVTEEGKR.[H]	1xPhospho [S3(100)]	0.0403117	0.00285736	1	1	1	O00151	O00151 [88-99]	O00151 1xPhospho [S90(100)]	1	1480.72	575066		High	High	0.001655	0.02135	1.72	67.39
FALSE	High	[K].VYEDSGIPLPAESPK.[K]	1xPhospho [S13(100)]	0.0915716	0.0067347	1	1	1	Q8IXM2	Q8IXM2 [84-98]	Q8IXM2 1xPhospho [S96(100)]	0	1681.77	356228		High	High	0.003916	0.04953	1.1	72.93
FALSE	High	[K].VYEDSGIPLPAESPKK.[G]	1xPhospho [S13(100)]	0.116462	0.00847996	1	1	1	Q8IXM2	Q8IXM2 [84-99]	Q8IXM2 1xPhospho [S96(100)]	1	1809.87	17420214		High	High	0.004969	0.06403	2.44	62.85
FALSE	High	[K].VYISSPHSSPAHNK.[L]	1xPhospho [S/Y]	0.00593335	0.000637536	1	1	1	Q9BZH6	Q9BZH6 [201-214]		0	1603.73	356946		High	High	0.000364	0.003189	1.29	24.18
FALSE	High	[K].WAHDKFSGEEGEIEDDESGTENR.[E]	1xPhospho [S7(100)]	0.00145205	0.000324895	1	1	2	Q9Y2W1	Q9Y2W1 [922-944]	Q9Y2W1 1xPhospho [S928(100)]	1	2717.06	662399		High	High	0.0001929	0.0007738	2.03	52.04
FALSE	High	[K].WAHDKFSGEEGEIEDDESGTENREEK.[D]	1xPhospho [S7(100)]	4.29116e-10	6.59499e-05	1	1	2	Q9Y2W1	Q9Y2W1 [922-947]	Q9Y2W1 1xPhospho [S928(100)]	2	3103.24	3.40332e+06		High	High	4.924e-05	2.846e-10	8.77	49.23
FALSE	High	[K].WGQPPSPTPVPRPPDADPNTPSPKPLEGRPER.[Q]	1xPhospho [T/S]	0.00211098	0.000441467	1	1	1	Q14839	Q14839 [510-541]		0	3549.73	1.08993e+06		High	High	0.0002573	0.001129	2.57	66.01
FALSE	High	[K].YAEQLLQEYVQLQGDPFGLPSFSPPR.[L]	1xDeamidated [Q11]; 1xPhospho [Y1(99.1)]	0.0687144	0.00511577	1	1	1	Q16619	Q16619 [40-65]	Q16619 1xPhospho [Y40(99.1)]	0	3060.44	583339		High	High	0.002986	0.03655	1.1	57.28
FALSE	High	[K].YDLANQDHMMDAPPLSPFPHIK.[Q]	1xPhospho [S16(100)]	0.0350069	0.00269011	1	1	1	P28749	P28749 [949-970]	P28749 1xPhospho [S964(100)]	0	2617.16	418585		High	High	0.001559	0.01853	1.39	94.15
FALSE	High	[K].YDPSLKPLSVSYDQATSLR.[I]	1xPhospho [S/Y/T]	0.054444	0.0038344	1	1	1	P00918	P00918 [40-58]		0	2220.06	193192		High	High	0.002217	0.02898	1.33	84.09
FALSE	High	[K].YEEIDNAPEER.[A]	1xPhospho [Y1(100)]	0.00619207	0.000673548	1	1	1	P49411	P49411 [92-102]	P49411 1xPhospho [Y92(100)]	0	1444.56	2.60939e+06		High	High	0.0003822	0.00334	2.24	41.18
FALSE	High	[K].YEMACAIADAFNLPSSHLRPITDSPVLGAQRPR.[N]	1xCarbamidomethyl [C5]; 1xPhospho [S/T/Y]	0.0904855	0.00669093	1	1	1	Q9NZL9	Q9NZL9 [259-291]		0	3733.8		No Quan Values	High	High	0.003891	0.04871	1.54
FALSE	High	[K].YFDSGDYNMAK.[A]	1xPhospho [S4(100)]	0.00020089	6.59499e-05	1	2	1	O43768	O43768 [64-74]	O43768 1xPhospho [S67(100)]	0	1390.5	2.00487e+06		High	High	4.924e-05	0.0001092	2.16	57.81
FALSE	High	[K].YFFGPNSPASLYQQNQVMHLSGGWGK.[I]	2xPhospho [S7(100); S10(98.7)]	0.0276355	0.00201658	1	1	1	Q8NE09	Q8NE09 [915-940]	Q8NE09 2xPhospho [S921(100); S924(98.7)]	0	3073.31		No Quan Values	High	High	0.001183	0.01473	1.83
FALSE	High	[K].YGLIYHASLVGQTSPK.[H]	1xPhospho [T/S/Y]	0.0463036	0.00323844	1	1	1	Q9Y2X3	Q9Y2X3 [338-353]		0	1813.89	1.37288e+06		High	High	0.001886	0.02453	1.45	73.8
FALSE	High	[K].YGLQDSDEEEEEHPSK.[T]	1xPhospho [S6(100)]	4.70196e-05	6.59499e-05	1	1	1	P52948	P52948 [883-898]	P52948 1xPhospho [S888(100)]	0	1971.75	2955839		High	High	4.924e-05	2.619e-05	3.55	34.67
FALSE	High	[K].YGPLKPLPQTPHLEEDLK.[E]	1xPhospho [T10(100)]	0.000104639	6.59499e-05	1	1	1	P10244	P10244 [529-546]	P10244 1xPhospho [T538(100)]	0	2155.08	552134		High	High	4.924e-05	5.763e-05	3.02	74.73
FALSE	High	[K].YGQFSGLNPGGRPITPPR.[N]	1xPhospho [T15(100)]	6.59366e-05	6.59499e-05	1	1	3	P62136	P62136 [306-323]	P62136 1xPhospho [T320(100)]	0	1993.96	6.9963e+06		High	High	4.924e-05	3.658e-05	4.65	70.22
FALSE	High	[K].YISENESPRPSQK.[K]	1xPhospho [S7(99.3)]	0.0994906	0.00720372	1	1	1	O94782	O94782 [321-333]	O94782 1xPhospho [S327(99.3)]	0	1614.72	225173		High	High	0.0042	0.05411	1.64	22.62
FALSE	High	[K].YLLGDAPVSPSSQK.[L]	1xPhospho [S9(100)]	0.0768461	0.00573215	1	1	1	Q9NYB0	Q9NYB0 [195-208]	Q9NYB0 1xPhospho [S203(100)]	0	1541.72	507992		High	High	0.003329	0.04111	1.29	65.29
FALSE	High	[K].YLPGAITSPDEHILTPDSSFSK.[S]	1xPhospho [T15(100)]	0.0120326	0.00109779	1	1	1	P78559	P78559 [1304-1325]	P78559 1xPhospho [T1318(100)]	0	2455.14	343134		High	High	0.0006485	0.006453	1.33	89.87
FALSE	High	[K].YMLTHQELASDGEIETK.[L]	1xPhospho [S10(100)]	0.000850823	0.000206367	1	1	2	Q02241	Q02241 [858-874]	Q02241 1xPhospho [S867(100)]	0	2044.89	619117		High	High	0.0001275	0.0004531	3.12	60.71
FALSE	High	[K].YNTEGRVSPSPSQESLSSSK.[S]	1xPhospho [S8(99.1)]	1.07621e-05	6.59499e-05	1	1	2	Q5JSH3	Q5JSH3 [554-573]	Q5JSH3 1xPhospho [S561(99.1)]	1	2219.98	805743		High	High	4.924e-05	6.135e-06	4.02	38.28
FALSE	High	[K].YPESNRTPVKPSSVEEEDSFFR.[Q]	1xDeamidated [N5]; 1xPhospho [S4(98.9)]	0.0709022	0.00538955	1	1	1	Q9UHB7	Q9UHB7 [668-689]	Q9UHB7 1xPhospho [S671(98.9)]	1	2681.18		No Quan Values	High	High	0.00314	0.0379	2.38
FALSE	High	[K].YPESNRTPVKPSSVEEEDSFFR.[Q]	1xPhospho [S/T/Y]	0.000586311	0.000206367	1	1	2	Q9UHB7	Q9UHB7 [668-689]		1	2680.19	2.76091e+06		High	High	0.0001275	0.0003135	2.72	68.01
FALSE	High	[K].YQYGGLNSGRPVTPPR.[T]	1xPhospho [S/T/Y]	0.0086082	0.000673548	1	1	1	P62140	P62140 [304-319]		0	1841.87	5.74664e+06		High	High	0.0003822	0.004643	1.97	53.46
FALSE	High	[K].YREYSPPYAPSHQQYPPSHATPLPK.[K]	1xPhospho [S5(100)]	0.0841949	0.0061249	1	1	1	Q9UPT8	Q9UPT8 [155-179]	Q9UPT8 1xPhospho [S159(100)]	1	2991.38	558601		High	High	0.003521	0.04533	1.7	56.44
FALSE	High	[K].YSMDNTPHTPTPFK.[N]	1xPhospho [T9(99.5)]	0.00243518	0.000441467	1	1	1	P10244	P10244 [510-523]	P10244 1xPhospho [T518(99.5)]	0	1715.71	490092		High	High	0.0002573	0.001303	2.04	54.8
FALSE	High	[K].YSPTSPTYSPTTPK.[Y]	1xPhospho [S/T/Y]	0.0910272	0.00669093	1	1	1	P24928	P24928 [1874-1887]		0	1606.7	304821		High	High	0.003891	0.04908	0.91	47.91
FALSE	High	[K].YSVGSLSPVSASVLK.[K]	1xPhospho [S7(100)]	0.00502315	0.000580501	1	1	1	Q9UBU7	Q9UBU7 [353-367]	Q9UBU7 1xPhospho [S359(100)]	0	1573.79	1329883		High	High	0.0003325	0.002707	2.72	87.38
FALSE	High	[K].YVDEENSDGETSNHR.[L]	1xPhospho [S7(100)]	0.00353939	0.000544631	1	1	1	Q8N9T8	Q8N9T8 [130-144]	Q8N9T8 1xPhospho [S136(100)]	0	1831.68	291748		High	High	0.0003139	0.001895	1.95	16.82
FALSE	High	[KR].YSLSPSK.[S]	1xPhospho [S4(99.7)]	0.0661577	0.00498938	3	7	1	P0DJD0; P49792; Q99666	P0DJD0 [776-782]; P49792 [785-791]; Q99666 [785-791]	P0DJD0 1xPhospho [S779(99.7)]; P49792 1xPhospho [S788(99.7)]; Q99666 1xPhospho [S788(99.7)]	0	861.375	2.22976e+06	Shared	High	High	0.002887	0.03533	1.63	32.18
FALSE	High	[KY].AFMGTPVQK.[L]	1xPhospho [T5(100)]	0.100078	0.00723797	1	1	1	P46013	P46013 [1189-1197]; [1553-1561]; [2281-2289]	P46013 1xPhospho [T1193(100)]; 1xPhospho [T1557(100)]; 1xPhospho [T2285(100)]	0	1058.47	173331		High	High	0.004219	0.05445	0.91	44.59
FALSE	High	[R].AAAAAATAPPSPGPAQPGPR.[A]	1xPhospho [S11(100)]	0.000588907	0.000206367	1	1	1	Q6SPF0	Q6SPF0 [151-170]	Q6SPF0 1xPhospho [S161(100)]	0	1835.88	367019		High	High	0.0001275	0.0003145	2.51	39.67
FALSE	High	[R].AAAAGLGHPASPGGSEDGPPGSEEEDAAR.[E]	1xPhospho [S]	0.133631	0.00959732	1	1	1	Q99856	Q99856 [67-95]		0	2740.15	295899		High	High	0.005621	0.07388	0.88	44.29
FALSE	High	[R].AADGGERPLAASPPGTVK.[A]	1xPhospho [S12(99)]	0.0954606	0.00707791	1	1	2	O95785	O95785 [1506-1523]	O95785 1xPhospho [S1517(99)]	0	1773.85	469719		High	High	0.004104	0.05165	1.11	44.02
FALSE	High	[R].AAGGAPSPPPPVR.[R]	1xPhospho [S7(100)]	0.00476827	0.000580501	1	1	2	Q4KMP7	Q4KMP7 [672-684]	Q4KMP7 1xPhospho [S678(100)]	0	1253.6	7.0002e+06		High	High	0.0003325	0.002556	2.46	40.94
FALSE	High	[R].AAGGAPSPPPPVRR.[A]	1xPhospho [S7(100)]	0.00110517	0.000267188	1	1	3	Q4KMP7	Q4KMP7 [672-685]	Q4KMP7 1xPhospho [S678(100)]	1	1409.7	2.14325e+06		High	High	0.000161	0.0005893	2.31	34.6
FALSE	High	[R].AALAPAKESPRK.[G]	1xPhospho [S9(100)]	0.000100699	6.59499e-05	1	1	2	Q13428	Q13428 [898-909]	Q13428 1xPhospho [S906(100)]	2	1318.69	19320286		High	High	4.924e-05	5.537e-05	3.81	17.29
FALSE	High	[R].AAPSTAPAEATPPKPGEAEAPPK.[H]	1xPhospho [T11(100)]	0.000117388	6.59499e-05	1	1	1	O95817	O95817 [396-418]	O95817 1xPhospho [T406(100)]	0	2265.08	857432		High	High	4.924e-05	6.456e-05	2.27	43.88
FALSE	High	[R].AASALLLR.[S]	1xPhospho [S3(100)]	0.115791	0.00834828	1	1	1	Q9H1K1	Q9H1K1 [12-19]	Q9H1K1 1xPhospho [S14(100)]	0	894.481	542835		High	High	0.004894	0.06327	1.41	68.96
FALSE	High	[R].AASPFR.[S]	1xPhospho [S3(100)]	0.0826808	0.00608137	1	1	1	O95817	O95817 [262-267]	O95817 1xPhospho [S264(100)]	0	728.313	843688		High	High	0.003521	0.04429	1.72	24.39
FALSE	High	[R].AATAARPPAPPPAPQPPSPTPSPPRPTLAR.[E]	1xDeamidated [Q15]; 1xPhospho [S18(97.6)]	0.00169947	0.000324895	1	1	1	Q96B36	Q96B36 [71-100]	Q96B36 1xPhospho [S88(97.6)]	0	3045.57	424981		High	High	0.0001929	0.0009054	1.5	63.61
FALSE	High	[R].AATAARPPAPPPAPQPPSPTPSPPRPTLAR.[E]	1xPhospho [S/T]	4.34741e-07	6.59499e-05	1	1	2	Q96B36	Q96B36 [71-100]		0	3044.58	3.71712e+06		High	High	4.924e-05	2.598e-07	3.41	62.97
FALSE	High	[R].AATAARPPAPPPAPQPPSPTPSPPRPTLAR.[E]	2xPhospho [S18(99); S22(99)]	1.01526e-05	6.59499e-05	1	1	5	Q96B36	Q96B36 [71-100]	Q96B36 2xPhospho [S88(99); S92(99)]	0	3124.55	4.00981e+06		High	High	4.924e-05	5.774e-06	4.43	65.84
FALSE	High	[R].AATPLPSLR.[V]	1xPhospho [T3(100)]	0.109901	0.00788022	1	1	1	Q9Y3Q8	Q9Y3Q8 [209-217]	Q9Y3Q8 1xPhospho [T211(100)]	0	1005.51	317642		High	High	0.004577	0.06014	1.55	56.04
FALSE	High	[R].AAVSQQGEQLQTER.[E]	2xDeamidated [Q9; Q11]; 1xPhospho [T12(100)]	0.060866	0.00453438	1	1	1	Q9BQS8	Q9BQS8 [265-278]	Q9BQS8 1xPhospho [T276(100)]	0	1626.7	507051		High	High	0.002633	0.03236	1.23	52.19
FALSE	High	[R].ACWAWGPSSPKPGEAQNGR.[R]	1xCarbamidomethyl [C2]; 2xPhospho [S8(100); S9(100)]	0.125505	0.00909848	1	1	1	Q16584	Q16584 [562-580]	Q16584 2xPhospho [S569(100); S570(100)]	0	2215.88	938377		High	High	0.005296	0.06928	1.51	68.61
FALSE	High	[R].ADAPDAGAQSDSELPSYHQNDVSLDR.[G]	1xPhospho [S/Y]	0.0157831	0.00129096	1	1	1	Q92538	Q92538 [1289-1314]		0	2838.19	9980447		High	High	0.0007843	0.008464	1.4	61.21
FALSE	High	[R].AEGEWEDQEALDYFSDK.[E]	1xPhospho [S15(100)]	0.00177868	0.000385428	1	1	1	Q9NYF8	Q9NYF8 [371-387]	Q9NYF8 1xPhospho [S385(100)]	0	2111.81	695523		High	High	0.0002264	0.00095	2.66	86.19
FALSE	High	[R].AESPEEVACR.[K]	1xCarbamidomethyl [C9]; 1xPhospho [S3(100)]	0.000772973	0.000206367	1	1	2	Q7Z6Z7	Q7Z6Z7 [1393-1402]	Q7Z6Z7 1xPhospho [S1395(100)]	0	1227.47	848638		High	High	0.0001275	0.0004127	2.07	28.68
FALSE	High	[R].AESPESSAIESTQSTPQK.[G]	1xPhospho [S/T]	0.000262476	6.59499e-05	1	1	2	Q9NTI5	Q9NTI5 [1356-1373]		0	1956.84	507682		High	High	4.924e-05	0.0001421	1.73	39.39
FALSE	High	[R].AEVLGHKTPEPAPR.[R]	1xPhospho [T8(100)]	0.00385659	0.000580501	1	1	1	Q9UHD8	Q9UHD8 [135-148]	Q9UHD8 1xPhospho [T142(100)]	1	1581.78	620838		High	High	0.0003325	0.002073	2.01	30.15
FALSE	High	[R].AGAALEGPGPHSDHTLGTDLGWYMAVGTHR.[G]	1xOxidation [M24]; 1xPhospho [T18(99.1)]	0.00233199	0.000441467	1	1	3	Q6UXC1	Q6UXC1 [90-119]	Q6UXC1 1xPhospho [T107(99.1)]	0	3170.41	12573353		High	High	0.0002573	0.001245	2.29	65.58
FALSE	High	[R].AGAESPTMSVDGR.[Q]	1xPhospho [S5(100)]	0.0373115	0.00277466	1	1	1	O75362	O75362 [403-415]	O75362 1xPhospho [S407(100)]	0	1357.55	321373		High	High	0.001628	0.01974	1.61	36.65
FALSE	High	[R].AGAPGALSPSYDGGLHGLQSK.[I]	1xPhospho [S8(99.5)]	1.89962e-05	6.59499e-05	1	1	1	P15923	P15923 [372-392]	P15923 1xPhospho [S379(99.5)]	0	2062.96		No Quan Values	High	High	4.924e-05	1.071e-05	2.77
FALSE	High	[R].AGAPVGGSPGLAK.[R]	1xPhospho [S8(100)]	0.00217147	0.000441467	1	1	1	Q6ZRS2	Q6ZRS2 [3141-3153]	Q6ZRS2 1xPhospho [S3148(100)]	0	1161.57	1482901		High	High	0.0002573	0.001161	1.58	38.96
FALSE	High	[R].AGDLLEDSPK.[R]	1xPhospho [S8(100)]	5.47663e-06	6.59499e-05	1	1	4	P51858	P51858 [158-167]	P51858 1xPhospho [S165(100)]	0	1124.49	21847928		High	High	4.924e-05	3.145e-06	3.85	44.73
FALSE	High	[R].AGDLLEDSPKRPK.[E]	1xPhospho [S8(100)]	5.8056e-06	6.59499e-05	1	1	9	P51858	P51858 [158-170]	P51858 1xPhospho [S165(100)]	1	1505.74	1.61294e+08		High	High	4.924e-05	3.338e-06	5.16	33.34
FALSE	High	[R].AGDPGEMPQSPTGLGQPK.[R]	2xDeamidated [Q9; Q16]; 1xOxidation [M7]; 1xPhospho [S/T]	0.118497	0.00855788	1	1	1	Q9UIF9	Q9UIF9 [1388-1405]		0	1864.77		No Quan Values	High	High	0.005011	0.06511	1.1
FALSE	High	[R].AGELTEDEVER.[V]	1xPhospho [T5(100)]	0.0083323	0.000673548	1	1	1	P62269	P62269 [56-66]	P62269 1xPhospho [T60(100)]	0	1327.54	969139		High	High	0.0003822	0.004475	2.25	39
FALSE	High	[R].AGEPNSPDAEEANSPDVTAGCDPAGVHPPR.[-]	1xCarbamidomethyl [C21]; 1xDeamidated [N13]; 1xPhospho [S6(100)]	0.0130687	0.00114687	1	1	1	Q08J23	Q08J23 [738-767]	Q08J23 1xPhospho [S743(100)]	0	3095.27		No Quan Values	High	High	0.0006757	0.007007	1.16
FALSE	High	[R].AGGPATPLSPTR.[L]	1xPhospho [S9(99.5)]	0.000928296	0.000267188	1	1	2	Q03252	Q03252 [29-40]	Q03252 1xPhospho [S37(99.5)]	0	1204.57	4.28137e+06		High	High	0.000161	0.000495	2.85	41.11
FALSE	High	[R].AGGPTTPLSPTR.[L]	1xPhospho [T6(100)]	0.00361548	0.000544631	1	1	2	P20700	P20700 [15-26]	P20700 1xPhospho [T20(100)]	0	1234.58	6.0731e+06		High	High	0.0003139	0.001938	2.86	41.28
FALSE	High	[R].AGLGSPERPPK.[T]	1xPhospho [S5(100)]	7.76768e-05	6.59499e-05	1	1	5	Q9H6F5	Q9H6F5 [54-64]	Q9H6F5 1xPhospho [S58(100)]	0	1188.58	12682852		High	High	4.924e-05	4.291e-05	3.65	28.39
FALSE	High	[R].AGSNEDPILAPSGTPPPTIPPDETFGGR.[V]	1xPhospho [T14(99.2)]	2.99591e-08	6.59499e-05	1	1	4	Q8IZL8	Q8IZL8 [732-759]	Q8IZL8 1xPhospho [T745(99.2)]	0	2870.32	4.42411e+06		High	High	4.924e-05	1.865e-08	4.79	90.81
FALSE	High	[R].AHFNAMFQPSSPTR.[R]	1xPhospho [S11(99.4)]	0.00106259	0.000267188	1	1	2	Q8WUA4	Q8WUA4 [883-896]	Q8WUA4 1xPhospho [S893(99.4)]	0	1670.71	2.52369e+06		High	High	0.000161	0.0005657	2.59	60.81
FALSE	High	[R].AHSIQIMK.[V]	1xPhospho [S3(100)]	0.0624586	0.00461979	1	1	1	Q02543	Q02543 [121-128]	Q02543 1xPhospho [S123(100)]	0	1007.47	776098		High	High	0.002681	0.03324	1.95	40.03
FALSE	High	[R].AHSNPMADHTLR.[Y]	1xPhospho [S3(100)]	8.07956e-06	6.59499e-05	1	1	2	Q9UBP6	Q9UBP6 [25-36]	Q9UBP6 1xPhospho [S27(100)]	0	1429.6	1.19942e+06		High	High	4.924e-05	4.631e-06	3.87	30.47
FALSE	High	[R].AHSPAEGASVESSSPGPK.[K]	1xPhospho [S9(98.4)]	0.0665787	0.00503449	1	1	1	Q8NFG4	Q8NFG4 [60-77]	Q8NFG4 1xPhospho [S68(98.4)]	0	1774.76	290944		High	High	0.002887	0.03541	1.47	26.09
FALSE	High	[R].AHTPTPGIYMGRPTHSGGGGGGGGGGGGGGGGR.[R]	1xOxidation [M10]; 1xPhospho [T3(100)]	9.32537e-05	6.59499e-05	1	1	3	Q13595	Q13595 [200-232]	Q13595 1xPhospho [T202(100)]	0	2887.24	469468		High	High	4.924e-05	5.143e-05	2.29	27.63
FALSE	High	[R].AHTPTPGIYMGRPTHSGGGGGGGGGGGGGGGGR.[R]	1xPhospho [T3(99.9)]	2.52155e-07	6.59499e-05	1	1	4	Q13595	Q13595 [200-232]	Q13595 1xPhospho [T202(99.9)]	0	2871.25	1.83199e+06		High	High	4.924e-05	1.52e-07	5.51	36.83
FALSE	High	[R].AHVIVMAATNRPNSIDPALR.[R]	1xPhospho [T/S]	0.0169413	0.00133485	1	1	1	P55072	P55072 [339-358]		0	2226.12		No Quan Values	High	High	0.0008074	0.009053	1.5
FALSE	High	[R].AIGSTSKPQESPK.[G]	1xPhospho [S11(100)]	0.0222493	0.00147047	1	1	1	P18887	P18887 [231-243]	P18887 1xPhospho [S241(100)]	0	1409.67	1.06551e+06		High	High	0.0008809	0.01191	1.7	17.41
FALSE	High	[R].AILGSYDSELTPAEYSPQLTR.[R]	1xPhospho [S16(100)]	0.00385659	0.000580501	1	1	1	Q9Y6D9	Q9Y6D9 [413-433]	Q9Y6D9 1xPhospho [S428(100)]	0	2391.11	469417		High	High	0.0003325	0.002065	2.38	92.1
FALSE	High	[R].AIPGDQHPESPVHTEPMGIQGR.[G]	1xDeamidated [Q20]; 1xPhospho [S10(100)]	0.034759	0.00264371	1	1	1	Q14676	Q14676 [784-805]	Q14676 1xPhospho [S793(100)]	0	2434.09	656062		High	High	0.001559	0.01851	2.17	54.05
FALSE	High	[R].AIPGDQHPESPVHTEPMGIQGR.[G]	1xPhospho [S10(100)]	0.00447857	0.000580501	1	1	3	Q14676	Q14676 [784-805]	Q14676 1xPhospho [S793(100)]	0	2433.1	7286604		High	High	0.0003325	0.002401	1.1	51.97
FALSE	High	[R].AIPTVNHSGTFSPQAPVPTTVPVVDVR.[I]	1xPhospho [T/S]	0.000683894	0.000206367	1	1	1	Q16513	Q16513 [524-550]		0	2866.45	1.1195e+06		High	High	0.0001275	0.0003651	2.86	95.69
FALSE	High	[R].AISTPETPLTK.[R]	1xPhospho [T4(100)]	0.00435427	0.000580501	1	1	1	Q14181	Q14181 [124-134]	Q14181 1xPhospho [T127(100)]	0	1237.61	2.21856e+06		High	High	0.0003325	0.002337	2.25	54.2
FALSE	High	[R].AKSPQPPVEEEDEHFDDTVVCLDTYNCDLHFK.[I]	2xCarbamidomethyl [C21; C27]; 1xDeamidated [Q/N]; 1xPhospho [S3(100)]	3.83929e-08	6.59499e-05	1	1	6	Q00839	Q00839 [269-300]	Q00839 1xPhospho [S271(100)]	1	3915.64	2.70025e+06		High	High	4.924e-05	2.374e-08	4.28	92.81
FALSE	High	[R].AKSPQPPVEEEDEHFDDTVVCLDTYNCDLHFK.[I]	2xCarbamidomethyl [C21; C27]; 1xPhospho [S3(100)]	8.43666e-10	6.59499e-05	1	1	5	Q00839	Q00839 [269-300]	Q00839 1xPhospho [S271(100)]	1	3914.66	3.24776e+07		High	High	4.924e-05	5.538e-10	5.21	90.76
FALSE	High	[R].AKTPVTLK.[Q]	1xPhospho [T3(100)]	0.0429209	0.0029056	1	1	2	P42167	P42167 [206-213]	P42167 1xPhospho [T208(100)]	1	937.512	3401188		High	High	0.001674	0.0227	2.76	23.12
FALSE	High	[R].ALAAGADSPK.[T]	1xPhospho [S8(100)]	0.0018707	0.000385428	1	1	1	Q4KMP7	Q4KMP7 [125-134]	Q4KMP7 1xPhospho [S132(100)]	0	980.445	703740		High	High	0.0002264	0.0009969	1.95	20.83
FALSE	High	[R].ALAAGADSPKTEEARPSPAPGPGTPTGTPTR.[T]	1xPhospho [S17(98)]	0.00152516	0.000324895	1	1	1	Q4KMP7	Q4KMP7 [125-155]	Q4KMP7 1xPhospho [S141(98)]	1	3038.46	361064		High	High	0.0001929	0.0008137	2.13	44.8
FALSE	High	[R].ALAMPGRPESPPVFR.[S]	1xPhospho [S10(100)]	0.000301727	6.59499e-05	1	1	3	Q63ZY3	Q63ZY3 [366-380]	Q63ZY3 1xPhospho [S375(100)]	0	1704.83	3.2696e+06		High	High	4.924e-05	0.0001628	2.92	74.38
FALSE	High	[R].ALHSFITPPTTPQLR.[R]	1xPhospho [S/T]	0.00180325	0.000385428	1	1	3	Q8IVT5	Q8IVT5 [264-278]		0	1758.89	892804		High	High	0.0002264	0.0009603	2.29	81.9
FALSE	High	[R].ALIRSPSLAK.[Q]	1xPhospho [S5(99.5)]	0.00539027	0.000580501	1	1	1	Q5SW96	Q5SW96 [10-19]	Q5SW96 1xPhospho [S14(99.5)]	1	1135.62	854484		High	High	0.0003325	0.002902	1.95	47.79
FALSE	High	[R].ALLSLRSPK.[A]	1xPhospho [S4(99.7)]	0.0670017	0.00507606	1	1	1	Q9UNF1	Q9UNF1 [241-249]	Q9UNF1 1xPhospho [S244(99.7)]	1	1064.59	322071		High	High	0.002913	0.03565	1.37	55.5
FALSE	High	[R].ALPTSKPEGSLHSSPVGPSSSK.[G]	1xPhospho [S14(100)]	0.000304531	6.59499e-05	1	1	2	Q9UPT8	Q9UPT8 [895-916]	Q9UPT8 1xPhospho [S908(100)]	0	2230.08	1.38155e+06		High	High	4.924e-05	0.0001647	2.51	39.76
FALSE	High	[R].ALQTIFELNVQAFAGGAMGAVNGMQPHGVPDK.[S]	1xDeamidated [Q25]; 1xOxidation [M18]; 1xPhospho [T4(100)]	0.134392	0.00959732	1	1	1	Q9HCG7	Q9HCG7 [781-812]	Q9HCG7 1xPhospho [T784(100)]	0	3365.57		No Quan Values	High	High	0.005621	0.07464	1.69
FALSE	High	[R].ALSPEGALR.[R]	1xPhospho [S3(100)]	0.104889	0.00754061	1	1	1	Q96JN8	Q96JN8 [500-508]	Q96JN8 1xPhospho [S502(100)]	0	993.476	1.05668e+06		High	High	0.004363	0.05702	1.7	53.62
FALSE	High	[R].ALSPGLEESGLGLLAR.[F]	1xPhospho [S3(100)]	0.00943917	0.000837479	1	1	1	O15417	O15417 [1855-1870]	O15417 1xPhospho [S1857(100)]	0	1662.85	386396		High	High	0.0005051	0.005087	1.71	105.85
FALSE	High	[R].ALSPVIPLIPR.[A]	1xPhospho [S3(100)]	0.0307843	0.00220651	1	1	3	O14686	O14686 [4736-4746]	O14686 1xPhospho [S4738(100)]	0	1255.72	3.43636e+06		High	High	0.001316	0.01634	2.04	111.76
FALSE	High	[R].ALVEFESNPEETREPGSPPSVQR.[A]	1xDeamidated [N8]; 1xPhospho [S/T]	0.000163119	6.59499e-05	1	1	1	Q9H6F5	Q9H6F5 [31-53]		1	2636.19		No Quan Values	High	High	4.924e-05	8.886e-05	3.81
FALSE	High	[R].ALVEFESNPEETREPGSPPSVQR.[A]	1xPhospho [S17(98.8)]	3.04098e-05	6.59499e-05	1	1	3	Q9H6F5	Q9H6F5 [31-53]	Q9H6F5 1xPhospho [S47(98.8)]	1	2635.2	5.5539e+06		High	High	4.924e-05	1.704e-05	3.23	67.96
FALSE	High	[R].AMLDQLMGTSR.[D]	1xPhospho [T/S]	0.000408184	0.000140745	1	1	1	Q9Y383	Q9Y383 [9-19]		0	1302.56	1.62221e+06		High	High	9.128e-05	0.000219	3.18	80.42
FALSE	High	[R].AMLDQLMGTSRDGDTTR.[Q]	1xPhospho [T/S]	0.0130687	0.00114687	1	1	2	Q9Y383	Q9Y383 [9-25]		1	1947.83	481478		High	High	0.0006757	0.007027	2.28	71.47
FALSE	High	[R].ANSFVGTAQYVSPELLTEK.[S]	1xPhospho [S3(100)]	3.27115e-06	6.59499e-05	1	2	1	O15530	O15530 [239-257]	O15530 1xPhospho [S241(100)]	0	2134.01	1.18926e+06		High	High	4.924e-05	1.9e-06	3.03	97.42
FALSE	High	[R].ANTPDSDITEK.[T]	1xPhospho [T3(100)]	0.0227368	0.00151791	1	1	1	Q9H4L7	Q9H4L7 [52-62]	Q9H4L7 1xPhospho [T54(100)]	0	1270.52	190013		High	High	0.0008809	0.01213	1.15	26.41
FALSE	High	[R].APGYPSSPVTTASGTTLR.[L]	1xPhospho [S/Y/T]	0.00604257	0.000673548	1	1	1	Q9HCK8	Q9HCK8 [2513-2530]		0	1842.86	463582		High	High	0.000364	0.003251	1.67	59.01
FALSE	High	[R].APLSPSLNSRPSPISATPPALVPETR.[E]	1xPhospho [S4(100)]	0.000131657	6.59499e-05	1	1	1	Q6P3S6	Q6P3S6 [362-387]	Q6P3S6 1xPhospho [S365(100)]	0	2735.41	499518		High	High	4.924e-05	7.227e-05	2.88	91.1
FALSE	High	[R].APNTPASGANGDGSMSQTQSGSTVK.[A]	1xDeamidated [Q17]; 1xOxidation [M15]; 1xPhospho [S/T]	0.060866	0.00453438	1	1	1	P15636	P15636 [287-311]		0	2447	569837		High	High	0.002633	0.03232	1.46	24.24
FALSE	High	[R].APNTPASGANGDGSMSQTQSGSTVK.[A]	1xDeamidated [Q19]; 1xPhospho [S/T]	0.0921187	0.00677615	1	1	1	P15636	P15636 [287-311]		0	2431.01	713231		High	High	0.003938	0.04968	1.38	32.41
FALSE	High	[R].APQQQPPPQQPPPPQPPPQQPPPPPSYSPAR.[N]	1xPhospho [S/Y]	0.000651678	0.000206367	1	1	1	Q9BUJ2	Q9BUJ2 [691-721]		0	3408.65		No Quan Values	High	High	0.0001275	0.0003472	2.43
FALSE	High	[R].APQTSSSPPPVR.[R]	1xDeamidated [Q3]; 1xPhospho [S/T]	0.0268493	0.00191898	1	1	1	Q8IYB3	Q8IYB3 [690-701]		0	1304.59		No Quan Values	High	High	0.001129	0.01428	1.75
FALSE	High	[R].APQTSSSPPPVR.[R]	1xPhospho [S7(99.7)]	3.95023e-05	6.59499e-05	1	1	7	Q8IYB3	Q8IYB3 [690-701]	Q8IYB3 1xPhospho [S696(99.7)]	0	1303.6	3694075		High	High	4.924e-05	2.209e-05	3.54	26.47
FALSE	High	[R].APSASPLALHASR.[L]	1xPhospho [S5(100)]	1.53199e-06	6.59499e-05	1	1	3	Q8N3F8	Q8N3F8 [482-494]	Q8N3F8 1xPhospho [S486(100)]	0	1357.66	4300888		High	High	4.924e-05	8.979e-07	3.49	46.59
FALSE	High	[R].APSHMSSSHSFPQLAR.[N]	1xPhospho [S]	0.0411658	0.00285736	1	1	1	Q9Y2J4	Q9Y2J4 [174-189]		0	1819.79	282292		High	High	0.001674	0.02176	1.44	47.91
FALSE	High	[R].APSPPVEHPR.[L]	1xPhospho [S3(100)]	0.00165388	0.000324895	1	1	3	Q86WR7	Q86WR7 [177-186]	Q86WR7 1xPhospho [S179(100)]	0	1166.54	2664085		High	High	0.0001929	0.0008803	1.98	28.71
FALSE	High	[R].APSPSGLMSPSR.[L]	1xPhospho [S3(100)]	0.00746903	0.000673548	1	1	1	Q9P1Y5	Q9P1Y5 [1072-1083]	Q9P1Y5 1xPhospho [S1074(100)]	0	1266.55	500257		High	High	0.0003822	0.004021	1.65	53.66
FALSE	High	[R].APTVPPPLPPTPPQPAR.[R]	1xPhospho [T11(100)]	0.0921187	0.00677615	1	1	1	Q9Y3L3	Q9Y3L3 [616-632]	Q9Y3L3 1xPhospho [T626(100)]	0	1812.94	675897		High	High	0.003938	0.0498	1.88	73.28
FALSE	High	[R].APVDEDRLSPLVAADSLLEHVR.[E]	1xPhospho [S9(100)]	0.00187934	0.000385428	1	1	1	Q01094	Q01094 [367-388]	Q01094 1xPhospho [S375(100)]	1	2482.23	281976		High	High	0.0002264	0.001001	1.63	112.49
FALSE	High	[R].APVPEPGLDLSLSPRPDSPQPR.[H]	1xPhospho [S]	0.000623648	0.000206367	1	1	4	Q8TAP8	Q8TAP8 [35-56]		0	2405.19	557978		High	High	0.0001275	0.000333	2.22	84.47
FALSE	High	[R].AQGEPVAGHESPKIPYEK.[Q]	1xDeamidated [Q2]; 1xPhospho [S11(100)]	5.76017e-05	6.59499e-05	1	1	1	O94979	O94979 [789-806]	O94979 1xPhospho [S799(100)]	1	2017.93	596160		High	High	4.924e-05	3.196e-05	3.24	46.47
FALSE	High	[R].AQGEPVAGHESPKIPYEK.[Q]	1xPhospho [S11(100)]	0.000702104	0.000206367	1	1	2	O94979	O94979 [789-806]	O94979 1xPhospho [S799(100)]	1	2016.94	6891343		High	High	0.0001275	0.0003753	3.07	45.22
FALSE	High	[R].AQPFGFIDSDTDAEEERIPATPVVIPMK.[K]	1xDeamidated [Q2]; 1xPhospho [S/T]	0.000928296	0.000267188	1	1	1	Q14676	Q14676 [321-348]		1	3154.47		No Quan Values	High	High	0.000161	0.0004939	2.18
FALSE	High	[R].AQPFGFIDSDTDAEEERIPATPVVIPMK.[K]	1xPhospho [S/T]	2.57881e-05	6.59499e-05	1	1	2	Q14676	Q14676 [321-348]		1	3153.49	2.10481e+06		High	High	4.924e-05	1.452e-05	2.5	114.34
FALSE	High	[R].AQTLPTSVVTITSESSPGKR.[E]	1xPhospho [S/T]	0.000397234	0.000140745	1	1	2	Q01082	Q01082 [2326-2345]		1	2139.07	5.17582e+06		High	High	9.128e-05	0.000213	3.92	70.83
FALSE	High	[R].ARHDSPDLAPNVTYSLPR.[T]	1xPhospho [S5(100)]	1.02545e-07	6.59499e-05	1	1	6	Q9BRD0	Q9BRD0 [267-284]	Q9BRD0 1xPhospho [S271(100)]	1	2088.99	6055169		High	High	4.924e-05	6.256e-08	4.43	67.67
FALSE	High	[R].ARHDTPDPSPLR.[G]	1xPhospho [T5(100)]	0.0225731	0.00147047	1	1	1	Q9BRD0	Q9BRD0 [155-166]	Q9BRD0 1xPhospho [T159(100)]	1	1441.66	306872		High	High	0.0008809	0.01204	1.92	27.29
FALSE	High	[R].ARPAPSRDPSPPR.[K]	1xPhospho [S10(100)]	0.025159	0.00171942	1	1	2	Q5C9Z4	Q5C9Z4 [130-142]	Q5C9Z4 1xPhospho [S139(100)]	1	1483.72	3.80811e+06		High	High	0.001018	0.01343	2.15	19.34
FALSE	High	[R].ARPGGGGPQRPGPPSPR.[R]	1xPhospho [S15(100)]	0.0899466	0.00669093	1	1	1	O00268	O00268 [95-111]	O00268 1xPhospho [S109(100)]	0	1720.84	121525		High	High	0.003843	0.04843	1.61	23.7
FALSE	High	[R].ARQPSPFVDDCK.[T]	1xCarbamidomethyl [C11]; 1xPhospho [S5(100)]	0.0444318	0.00294767	1	1	1	Q5T481	Q5T481 [1056-1067]	Q5T481 1xPhospho [S1060(100)]	1	1499.63	280303		High	High	0.001724	0.02362	1.47	35.72
FALSE	High	[R].ASASRPQPAPADGADPPPAEEPEARPDGEGSPGK.[A]	1xPhospho [S31(100)]	0.00323771	0.000544631	1	1	1	P11274	P11274 [92-125]	P11274 1xPhospho [S122(100)]	0	3388.51	424608		High	High	0.0003139	0.001736	2.13	39.14
FALSE	High	[R].ASAVSELSPR.[E]	1xPhospho [S8(100)]	0.000263703	6.59499e-05	1	1	2	Q9Y2W1	Q9Y2W1 [236-245]	Q9Y2W1 1xPhospho [S243(100)]	0	1096.5	39621960		High	High	4.924e-05	0.0001428	2.69	39.27
FALSE	High	[R].ASDLEDEESAAR.[G]	1xPhospho [S2(100)]	0.00377401	0.000580501	1	1	1	Q86VM9	Q86VM9 [45-56]	Q86VM9 1xPhospho [S46(100)]	0	1372.53	270655		High	High	0.0003325	0.002026	1.93	31.1
FALSE	High	[R].ASGEMASAQYITAALR.[D]	1xPhospho [S/Y/T]	0.0447393	0.00294767	1	1	1	P54578	P54578 [142-157]		0	1719.78	83842.9		High	High	0.001724	0.02364	0.88	93.34
FALSE	High	[R].ASGQAFELILSPR.[S]	1xPhospho [S11(100)]	0.0420355	0.00285736	1	1	1	P16949	P16949 [15-27]	P16949 1xPhospho [S25(100)]	0	1468.72	472212		High	High	0.001674	0.02233	1.31	95.69
FALSE	High	[R].ASPAPGSGHPEGPGAHLDMNSLDR.[A]	1xDeamidated [N20]; 1xPhospho [S2(100)]	4.58961e-05	6.59499e-05	1	1	2	O94826	O94826 [90-113]	O94826 1xPhospho [S91(100)]	0	2451.04	1.00143e+06		High	High	4.924e-05	2.551e-05	2.42	57.87
FALSE	High	[R].ASPAPGSGHPEGPGAHLDMNSLDR.[A]	1xOxidation [M19]; 1xPhospho [S2(100)]	0.00128279	0.000267188	1	1	2	O94826	O94826 [90-113]	O94826 1xPhospho [S91(100)]	0	2466.05	2.2794e+06		High	High	0.000161	0.0006826	1.76	43.37
FALSE	High	[R].ASPAPGSGHPEGPGAHLDMNSLDR.[A]	1xPhospho [S2(100)]	4.44239e-08	6.59499e-05	1	1	3	O94826	O94826 [90-113]	O94826 1xPhospho [S91(100)]	0	2450.06	15686942		High	High	4.924e-05	2.74e-08	3.29	56.12
FALSE	High	[R].ASPHATPSTLHFPTSPIIQQPGPYFSHPAIR.[Y]	1xPhospho [T/S/Y]	0.00600589	0.000637536	1	1	1	Q12857	Q12857 [359-389]		0	3432.69	509136		High	High	0.000364	0.003237	2.04	93.46
FALSE	High	[R].ASPLLSDK.[H]	1xPhospho [S2(100)]	0.015024	0.00129096	1	1	1	Q8N1I0	Q8N1I0 [1699-1706]	Q8N1I0 1xPhospho [S1700(100)]	0	910.428	151790		High	High	0.0007843	0.008063	1.31	35.92
FALSE	High	[R].ASPPPQGPLPGPPGALHR.[W]	1xPhospho [S2(100)]	8.6484e-06	6.59499e-05	1	1	5	Q96G74	Q96G74 [63-80]	Q96G74 1xPhospho [S64(100)]	0	1825.91	6.33373e+06		High	High	4.924e-05	4.944e-06	3.48	61.25
FALSE	High	[R].ASPRPWTPEDPWSLYGPSPGGR.[G]	1xPhospho [T7(100)]	7.53182e-07	6.59499e-05	1	1	2	Q14934	Q14934 [220-241]	Q14934 1xPhospho [T226(100)]	0	2490.12	946822		High	High	4.924e-05	4.474e-07	3.48	95.19
FALSE	High	[R].ASPSPQPSSQPLQIHR.[Q]	1xPhospho [S]	0.0237448	0.00156962	1	1	1	Q9HC35	Q9HC35 [143-158]		0	1809.86	272471		High	High	0.0009356	0.01269	1.68	45.74
FALSE	High	[R].ASPVPAPSSGLHAAVR.[L]	1xPhospho [S2(100)]	0.00256896	0.000495453	1	1	1	Q9P206	Q9P206 [861-876]	Q9P206 1xPhospho [S862(100)]	0	1596.79	421748		High	High	0.0002869	0.001372	2.01	50.37
FALSE	High	[R].ASSLEDLVLK.[E]	1xPhospho [S3(100)]	0.000555987	0.000140745	1	1	3	Q15477	Q15477 [254-263]	Q15477 1xPhospho [S256(100)]	0	1154.57	6.89974e+06		High	High	9.128e-05	0.000297	2.87	84.02
FALSE	High	[R].ASSLGEIDESSELR.[V]	1xPhospho [S3(100)]	0.000115714	6.59499e-05	1	1	2	Q16513	Q16513 [581-594]	Q16513 1xPhospho [S583(100)]	0	1572.68	1.2371e+06		High	High	4.924e-05	6.361e-05	2.73	62.12
FALSE	High	[R].ASSLNFLNK.[S]	1xPhospho [S3(100)]	0.00180325	0.000385428	1	1	1	Q9H0B6	Q9H0B6 [580-588]	Q9H0B6 1xPhospho [S582(100)]	0	1073.5	1.03107e+06		High	High	0.0002264	0.0009593	1.85	67.54
FALSE	High	[R].ASSPPDRIDIFGR.[T]	1xPhospho [S3(100)]	0.116462	0.00847996	1	1	1	Q9NWB6	Q9NWB6 [75-87]	Q9NWB6 1xPhospho [S77(100)]	1	1510.7	2.515e+06		High	High	0.004894	0.0637	1.17	74.57
FALSE	High	[R].ASSSGPRSPLDQR.[S]	1xPhospho [S8(100)]	0.000836116	0.000206367	1	1	2	O14646	O14646 [1670-1682]	O14646 1xPhospho [S1677(100)]	1	1437.65	857666		High	High	0.0001275	0.0004459	2.05	22.53
FALSE	High	[R].ATAPQTQHVSPMR.[Q]	1xDeamidated [Q]; 1xPhospho [S10(100)]	0.002998	0.000544631	1	1	2	P29692	P29692 [124-136]	P29692 1xPhospho [S133(100)]	0	1504.66	3.41928e+06		High	High	0.0003139	0.001604	2.41	31.51
FALSE	High	[R].ATAPQTQHVSPMR.[Q]	1xOxidation [M12]; 1xPhospho [S10(100)]	0.0010719	0.000267188	1	1	4	P29692	P29692 [124-136]	P29692 1xPhospho [S133(100)]	0	1519.67	1.85056e+07		High	High	0.000161	0.0005713	2.51	20.45
FALSE	High	[R].ATAPQTQHVSPMR.[Q]	1xPhospho [S10(100)]	9.10402e-05	6.59499e-05	1	1	3	P29692	P29692 [124-136]	P29692 1xPhospho [S133(100)]	0	1503.68	27992230		High	High	4.924e-05	5.025e-05	4.29	29.5
FALSE	High	[R].ATFPDKEPTPPPITSSHLPSHFMK.[G]	1xOxidation [M23]; 1xPhospho [T2(98.8)]	0.0777946	0.00573215	1	1	1	P0C7T5	P0C7T5 [448-471]	P0C7T5 1xPhospho [T449(98.8)]	1	2758.29	544239		High	High	0.003329	0.04166	1.51	68.13
FALSE	High	[R].ATGAALTPTEERR.[T]	1xPhospho [T7(100)]	0.0270438	0.00196838	1	1	1	Q13459	Q13459 [1340-1352]	Q13459 1xPhospho [T1346(100)]	1	1452.68	716528		High	High	0.001156	0.01443	2.16	26.73
FALSE	High	[R].ATLANTGCWDLSSGNK.[K]	1xCarbamidomethyl [C8]; 1xPhospho [T/S]	0.0899466	0.00669093	1	1	1	Q03431	Q03431 [344-359]		0	1774.75	116935		High	High	0.003843	0.04847	1.01	88.87
FALSE	High	[R].ATNSPKPHMVPR.[H]	1xPhospho [S4(100)]	0.00220249	0.000441467	1	1	1	O75179	O75179 [1937-1948]	O75179 1xPhospho [S1940(100)]	0	1414.67	916775		High	High	0.0002573	0.001178	2.13	22.7
FALSE	High	[R].ATSPSSSVSGDFDDGHHSVSTPGPSR.[K]	1xPhospho [T/S]	0.00185357	0.000385428	1	1	2	Q86U86	Q86U86 [8-33]		0	2651.1	249592		High	High	0.0002264	0.0009893	1.33	46.45
FALSE	High	[R].AVGSPLCVPAR.[R]	1xCarbamidomethyl [C7]; 1xPhospho [S4(100)]	0.00526427	0.000580501	1	1	1	Q9NYZ3	Q9NYZ3 [533-543]	Q9NYZ3 1xPhospho [S536(100)]	0	1206.57	382139		High	High	0.0003325	0.002836	2.11	55.41
FALSE	High	[R].AVPIGTPPK.[Q]	1xPhospho [T6(100)]	0.00400671	0.000580501	1	1	2	Q86TB9	Q86TB9 [189-197]	Q86TB9 1xPhospho [T194(100)]	0	959.496	999864		High	High	0.0003325	0.00215	1.67	45.14
FALSE	High	[R].AVPSPTTGEEGSVHSR.[E]	1xPhospho [S4(100)]	0.000224914	6.59499e-05	1	1	1	Q5SYE7	Q5SYE7 [1230-1245]	Q5SYE7 1xPhospho [S1233(100)]	0	1690.74	632199		High	High	4.924e-05	0.0001224	1.45	29.93
FALSE	High	[R].AVRPTRLSLEGLPSLPSMHEYPLPPEPK.[S]	1xPhospho [S8(99.3)]	0.0397509	0.00282158	1	1	1	Q9Y4H2	Q9Y4H2 [887-914]	Q9Y4H2 1xPhospho [S894(99.3)]	1	3191.63		No Quan Values	High	High	0.001655	0.02114	1.67
FALSE	High	[R].AVSVPASFFR.[R]	1xPhospho [S3(100)]	0.0225731	0.00147047	1	1	2	O14654	O14654 [425-434]	O14654 1xPhospho [S427(100)]	0	1160.55	1.94611e+06		High	High	0.0008809	0.01204	1.95	91.12
FALSE	High	[R].AVTPVPTK.[T]	1xPhospho [T3(100)]	0.0453596	0.00319051	1	1	1	Q6PKG0	Q6PKG0 [524-531]	Q6PKG0 1xPhospho [T526(100)]	0	892.454	3.06374e+06		High	High	0.00186	0.02412	1.63	26.15
FALSE	High	[R].AVTTVTQSTPVPGPSVPPPEELQVSPGPR.[Q]	1xPhospho [S25(100)]	0.0220891	0.00147047	1	1	2	P51610	P51610 [1483-1511]	P51610 1xPhospho [S1507(100)]	0	3004.5	1.08362e+06		High	High	0.0008809	0.01183	1.31	86.41
FALSE	High	[R].AYSPEYR.[R]	1xPhospho [S3(100)]	0.0628617	0.00461979	1	1	1	Q9UDY2	Q9UDY2 [264-270]	Q9UDY2 1xPhospho [S266(100)]	0	965.376	5078125		High	High	0.002681	0.03342	2.41	30.62
FALSE	High	[R].AYTHQVVTR.[W]	1xPhospho [T3(100)]	0.054444	0.0038344	1	1	1	P50613	P50613 [168-176]	P50613 1xPhospho [T170(100)]	0	1154.54	694871		High	High	0.002217	0.02884	1.45	23.69
FALSE	High	[R].CSDAAGYPHATHDLEGPPLDAYSIQGQHTISPLDLAK.[L]	1xCarbamidomethyl [C1]; 1xPhospho [S31(96.7)]	0.019969	0.00142847	1	1	1	Q15365	Q15365 [201-237]	Q15365 1xPhospho [S231(96.7)]	0	4025.84		No Quan Values	High	High	0.0008578	0.01069	1.67
FALSE	High	[R].DCRSPGLLDTTPIR.[G]	1xCarbamidomethyl [C2]; 1xPhospho [S4(100)]	0.00357718	0.000544631	1	1	1	Q8IY92	Q8IY92 [1466-1479]	Q8IY92 1xPhospho [S1469(100)]	1	1680.78	590388		High	High	0.0003139	0.001917	2.27	69.9
FALSE	High	[R].DDATPVRDEPMDAESITFK.[S]	1xPhospho [T4(100)]	0.000402674	0.000140745	1	1	1	Q7Z6E9	Q7Z6E9 [981-999]	Q7Z6E9 1xPhospho [T984(100)]	1	2216.94	737276		High	High	9.128e-05	0.0002166	3.17	73.51
FALSE	High	[R].DDGSSMSFYVRPSPAK.[R]	1xPhospho [S/Y]	0.0653218	0.00494541	1	1	2	Q9NYB0	Q9NYB0 [24-39]		0	1823.77	295416		High	High	0.002864	0.03475	1.14	63.16
FALSE	High	[R].DFQEYVEPGEDFPASPQR.[R]	1xPhospho [S15(100)]	0.0383788	0.00277466	1	1	1	Q9Y6G9	Q9Y6G9 [193-210]	Q9Y6G9 1xPhospho [S207(100)]	0	2190.9	745078		High	High	0.001628	0.02029	1.77	80.8
FALSE	High	[R].DFQEYVEPGEDFPASPQRR.[N]	1xPhospho [S15(100)]	0.0262739	0.00181826	1	1	1	Q9Y6G9	Q9Y6G9 [193-211]	Q9Y6G9 1xPhospho [S207(100)]	1	2347	2.80682e+06		High	High	0.001073	0.01403	2.69	74.72
FALSE	High	[R].DFTNEAPPAPLPDASASPLSPHRR.[A]	1xPhospho [S20(98.7)]	0.00132884	0.000324895	1	1	1	Q6WCQ1	Q6WCQ1 [346-369]	Q6WCQ1 1xPhospho [S365(98.7)]	1	2623.23	1.20634e+06		High	High	0.0001929	0.0007068	2.65	74.39
FALSE	High	[R].DHSPTPSVFNSDEER.[Y]	1xPhospho [S3(99.4)]	3.80015e-05	6.59499e-05	1	1	1	Q6UN15	Q6UN15 [490-504]	Q6UN15 1xPhospho [S492(99.4)]	0	1796.71	1.73884e+06		High	High	4.924e-05	2.127e-05	2.84	47.86
FALSE	High	[R].DLAVPAALTPR.[A]	1xPhospho [T9(100)]	0.0551707	0.00388071	1	1	2	Q8TEM1	Q8TEM1 [1836-1846]	Q8TEM1 1xPhospho [T1844(100)]	0	1203.61	1.31158e+06		High	High	0.002217	0.02929	1.7	73.37
FALSE	High	[R].DLELPLSPSLLGGPGPER.[T]	1xPhospho [S]	0.0328328	0.00235038	1	1	1	P19419	P19419 [318-335]		0	1926.96	192427		High	High	0.001396	0.01743	1.23	117.97
FALSE	High	[R].DLPTIPGVTSPSSDEPPMEASQSHLR.[N]	1xPhospho [T/S]	0.00256896	0.000495453	1	1	1	Q13541	Q13541 [74-99]		0	2828.28	722692		High	High	0.0002869	0.001375	1.6	90.99
FALSE	High	[R].DLSPEPAPDEGPRR.[D]	1xPhospho [S3(100)]	0.0731438	0.00561366	1	1	1	Q8TBE0	Q8TBE0 [182-195]	Q8TBE0 1xPhospho [S184(100)]	1	1615.71	280954		High	High	0.003266	0.03916	1.53	36.24
FALSE	High	[R].DLVQPDKPASPK.[F]	1xPhospho [S10(100)]	0.000527136	0.000140745	1	1	5	Q6PJT7	Q6PJT7 [506-517]	Q6PJT7 1xPhospho [S515(100)]	0	1374.67	4.80049e+06		High	High	9.128e-05	0.0002817	2.51	34.24
FALSE	High	[R].DMQPLSPISVHER.[Y]	1xOxidation [M2]; 1xPhospho [S6(100)]	0.0519598	0.00374512	1	1	1	P28749	P28749 [635-647]	P28749 1xPhospho [S640(100)]	0	1604.71	431304		High	High	0.002169	0.0276	1.82	53.08
FALSE	High	[R].DMQPLSPISVHER.[Y]	1xPhospho [S6(100)]	9.19193e-05	6.59499e-05	1	1	1	P28749	P28749 [635-647]	P28749 1xPhospho [S640(100)]	0	1588.72	2.05378e+06		High	High	4.924e-05	5.057e-05	2.83	63.45
FALSE	High	[R].DNLTLWTSDMQGDGEEQNK.[E]	1xDeamidated [Q11]; 1xPhospho [T4(98.3)]	0.11314	0.0081838	1	1	1	P62258	P62258 [226-244]	P62258 1xPhospho [T229(98.3)]	0	2261.89	15009230		High	High	0.004777	0.06202	1.87	61.08
FALSE	High	[R].DNLTLWTSDMQGDGEEQNK.[E]	1xOxidation [M10]; 1xPhospho [T/S]	0.0121154	0.00109779	1	1	1	P62258	P62258 [226-244]		0	2276.9	742495		High	High	0.0006485	0.006501	2.19	69.12
FALSE	High	[R].DNLTLWTSDMQGDGEEQNK.[E]	1xPhospho [S8(99.5)]	1.51941e-05	6.59499e-05	1	1	4	P62258	P62258 [226-244]	P62258 1xPhospho [S233(99.5)]	0	2260.91	3.32225e+06		High	High	4.924e-05	8.613e-06	3.03	80.39
FALSE	High	[R].DNSDFDLLTVSETANEPPQDEGNSFNSPR.[N]	1xPhospho [S/T]	0.000896499	0.000206367	1	1	2	O15371	O15371 [282-310]		0	3275.36	1302973		High	High	0.0001275	0.0004764	1.83	94.79
FALSE	High	[R].DNSPPPAFKPEPPK.[A]	1xPhospho [S3(100)]	0.0282396	0.0020646	1	1	2	Q9UDY2	Q9UDY2 [984-997]	Q9UDY2 1xPhospho [S986(100)]	0	1600.74	360574		High	High	0.001211	0.01508	1.19	49.89
FALSE	High	[R].DNTFFRESPVGR.[K]	1xPhospho [S8(100)]	0.0011905	0.000267188	1	1	1	Q8NEY8	Q8NEY8 [126-137]	Q8NEY8 1xPhospho [S133(100)]	1	1504.66	1.73951e+06		High	High	0.000161	0.0006337	2.61	58.47
FALSE	High	[R].DQPAFTPSGILTPHALGSR.[N]	1xPhospho [T12(100)]	0.0472636	0.00337905	1	1	1	Q9H0D6	Q9H0D6 [428-446]	Q9H0D6 1xPhospho [T439(100)]	0	2044.99	670521		High	High	0.001939	0.02507	1.33	88.98
FALSE	High	[R].DRSSPPPGYIPDELHQVAR.[N]	1xPhospho [S/Y]	0.000442733	0.000140745	1	1	2	Q9Y2U5	Q9Y2U5 [161-179]		1	2214.03	2.35305e+06		High	High	9.128e-05	0.0002375	2.18	67.94
FALSE	High	[R].DRTPPHLLYSDR.[D]	1xPhospho [T3(100)]	0.000189824	6.59499e-05	1	1	2	Q8NDT2	Q8NDT2 [530-541]	Q8NDT2 1xPhospho [T532(100)]	1	1549.72	4.85272e+06		High	High	4.924e-05	0.0001034	3.52	48.6
FALSE	High	[R].DRTPPHLLYSDRDR.[T]	1xPhospho [T3(100)]	0.000756279	0.000206367	1	1	3	Q8NDT2	Q8NDT2 [530-543]	Q8NDT2 1xPhospho [T532(100)]	2	1820.84	3.13561e+06		High	High	0.0001275	0.0004035	2.66	42.23
FALSE	High	[R].DRTPPLLYR.[D]	1xPhospho [T3(100)]	0.0378418	0.00277466	1	1	3	Q96T37	Q96T37 [566-574]	Q96T37 1xPhospho [T568(100)]	1	1210.6	26838775		High	High	0.001628	0.0201	2.73	57.37
FALSE	High	[R].DSAAPSPIPGADNLSADPVVSPPTSIPFK.[S]	1xPhospho [S2(99.5)]	0.000351235	6.59499e-05	1	1	1	Q5T1M5	Q5T1M5 [306-334]	Q5T1M5 1xPhospho [S307(99.5)]	0	2927.41		No Quan Values	High	High	4.924e-05	0.0001892	2.16
FALSE	High	[R].DSNAPKSPLTGYVR.[F]	1xPhospho [S7(100)]	0.00289376	0.000495453	1	1	1	Q9NP66	Q9NP66 [99-112]	Q9NP66 1xPhospho [S105(100)]	1	1584.74	424237		High	High	0.0002869	0.001552	2.23	51.58
FALSE	High	[R].DSRPLSPILHIVK.[D]	1xPhospho [S6(99.6)]	0.00082166	0.000206367	1	1	3	O95487	O95487 [1219-1231]	O95487 1xPhospho [S1224(99.6)]	0	1554.84	1.31742e+06		High	High	0.0001275	0.000437	2.5	92.26
FALSE	High	[R].DTPRPDHPPHDGHSPASR.[E]	1xPhospho [S14(100)]	0.000847123	0.000206367	1	1	2	Q9C0J8	Q9C0J8 [1197-1214]	Q9C0J8 1xPhospho [S1210(100)]	0	2055.88	685716		High	High	0.0001275	0.000451	3.76	15.39
FALSE	High	[R].DTTVISHSPNTSYDTALEAR.[I]	1xPhospho [S8(100)]	4.12094e-07	6.59499e-05	1	1	1	Q4VCS5	Q4VCS5 [707-726]	Q4VCS5 1xPhospho [S714(100)]	0	2258	37369964		High	High	4.924e-05	2.466e-07	5.96	61.14
FALSE	High	[R].DVMQQQLAEYQELLDVK.[L]	1xOxidation [M3]; 1xPhospho [Y10(100)]	0.110542	0.00788022	1	1	1	Q03252	Q03252 [365-381]	Q03252 1xPhospho [Y374(100)]	0	2145.98	1.13648e+06		High	High	0.004577	0.06022	1.49	92.01
FALSE	High	[R].DVPPDILLDSPERK.[Q]	1xPhospho [S10(100)]	0.134392	0.00959732	1	1	1	Q6KC79	Q6KC79 [309-322]	Q6KC79 1xPhospho [S318(100)]	1	1673.81	1.53306e+06		High	High	0.005621	0.07471	1.96	74.29
FALSE	High	[R].DVYLSPR.[D]	1xPhospho [S5(100)]	0.0365285	0.00273734	1	2	3	P38159	P38159 [204-210]	P38159 1xPhospho [S208(100)]	0	929.413	77403848		High	High	0.00161	0.01943	1.97	43.65
FALSE	High	[R].DYDDMSPR.[R]	1xOxidation [M5]; 1xPhospho [S6(100)]	0.0117882	0.00109779	1	1	2	P61978	P61978 [279-286]	P61978 1xPhospho [S284(100)]	0	1094.35	1.81405e+06		High	High	0.0006485	0.006325	1.87	17.17
FALSE	High	[R].EAARSPDKPGGSPSASR.[R]	1xPhospho [S5(100)]	0.0195432	0.00142847	1	1	2	Q9Y3T9	Q9Y3T9 [45-61]	Q9Y3T9 1xPhospho [S49(100)]	1	1749.79	548599		High	High	0.0008578	0.01049	2.1	13.83
FALSE	High	[R].EAAVSASDILQESAIHSPGTVEK.[E]	1xPhospho [S/T]	8.27829e-06	6.59499e-05	1	1	1	Q96C57	Q96C57 [163-185]		0	2419.14	3.25119e+06		High	High	4.924e-05	4.723e-06	3.71	77.86
FALSE	High	[R].EAGELPTSPLHLLSPGTPR.[S]	1xPhospho [S8(99.4)]	0.000121385	6.59499e-05	1	1	2	Q969R5	Q969R5 [60-78]	Q969R5 1xPhospho [S67(99.4)]	0	2052.02	599168		High	High	4.924e-05	6.657e-05	3.02	97.41
FALSE	High	[R].EALAEAALESPRPALVR.[S]	1xPhospho [S10(100)]	1.64216e-05	6.59499e-05	1	1	3	O14745	O14745 [271-287]	O14745 1xPhospho [S280(100)]	0	1872.96	1.2276e+07		High	High	4.924e-05	9.3e-06	4.09	74.79
FALSE	High	[R].EALGLGPPAAQLTPPPAPVGLR.[G]	1xPhospho [T13(100)]	4.10622e-05	6.59499e-05	1	1	2	Q8IY67	Q8IY67 [451-472]	Q8IY67 1xPhospho [T463(100)]	0	2202.17	1.36542e+06		High	High	4.924e-05	2.288e-05	3.43	102.88
FALSE	High	[R].EASPAPLAQGEPGREDLPTR.[L]	1xPhospho [S3(100)]	0.00414135	0.000580501	1	1	1	Q9P1Y6	Q9P1Y6 [1200-1219]	Q9P1Y6 1xPhospho [S1202(100)]	1	2171.01	2.3748e+06		High	High	0.0003325	0.002219	2.03	55.85
FALSE	High	[R].EASRPPEEPSAPSPTLPAQFK.[Q]	1xPhospho [S13(100)]	4.84039e-05	6.59499e-05	1	1	2	Q9H3P2	Q9H3P2 [351-371]	Q9H3P2 1xPhospho [S363(100)]	0	2316.09	1.17748e+06		High	High	4.924e-05	2.694e-05	2.51	69.25
FALSE	High	[R].EDALDDSVSSSSVHASPLASSPVR.[K]	1xPhospho [S]	6.62554e-05	6.59499e-05	2	5	1	P49792; Q99666	P49792 [2231-2254]; Q99666 [1255-1278]		0	2493.11	330160	Shared	High	High	4.924e-05	3.662e-05	2.76	69.24
FALSE	High	[R].EDALDDSVSSSSVHASPLASSPVRK.[N]	1xPhospho [S]	0.000131657	6.59499e-05	2	5	2	P49792; Q99666	P49792 [2231-2255]; Q99666 [1255-1279]		1	2621.21	1.64706e+06	Shared	High	High	4.924e-05	7.227e-05	2.27	58.61
FALSE	High	[R].EDSGLFSPIR.[S]	1xPhospho [S7(100)]	0.00416434	0.000580501	1	1	1	Q9UKA4	Q9UKA4 [442-451]	Q9UKA4 1xPhospho [S448(100)]	0	1200.53	761288		High	High	0.0003325	0.002234	3.02	76.29
FALSE	High	[R].EDVEVAESPLR.[V]	1xPhospho [S8(100)]	0.000202794	6.59499e-05	1	1	2	Q99567	Q99567 [510-520]	Q99567 1xPhospho [S517(100)]	0	1323.58	1.69156e+06		High	High	4.924e-05	0.0001104	3.27	51.43
FALSE	High	[R].EDVSNFDDEFTSEAPILTPPREPR.[I]	1xPhospho [T18(100)]	8.6916e-08	6.59499e-05	1	1	1	Q16513	Q16513 [941-964]	Q16513 1xPhospho [T958(100)]	1	2841.26	2512737		High	High	4.924e-05	5.311e-08	4.68	92.86
FALSE	High	[R].EEASDDDMEGDEAVVR.[C]	1xPhospho [S4(100)]	3.2871e-06	6.59499e-05	1	1	1	O75643	O75643 [222-237]	O75643 1xPhospho [S225(100)]	0	1846.67	609582		High	High	4.924e-05	1.903e-06	2.96	46.68
FALSE	High	[R].EEPGSPLSPAPR.[A]	1xPhospho [S5(99.6)]	0.0345127	0.00264371	1	1	1	B2RBV5	B2RBV5 [14-25]	B2RBV5 1xPhospho [S18(99.6)]	0	1316.59	351179		High	High	0.001559	0.01835	1.09	43.5
FALSE	High	[R].EESDGEYDEFGR.[K]	1xPhospho [S3(100)]	8.93067e-05	6.59499e-05	1	1	1	O95218	O95218 [118-129]	O95218 1xPhospho [S120(100)]	0	1512.52	764904		High	High	4.924e-05	4.917e-05	2.53	47.79
FALSE	High	[R].EESDGEYDEFGRK.[K]	1xPhospho [S3(100)]	0.00212092	0.000441467	1	1	1	O95218	O95218 [118-130]	O95218 1xPhospho [S120(100)]	1	1640.61	608735		High	High	0.0002573	0.001134	1.82	38.87
FALSE	High	[R].EFHSAGRTPPMMPGSQRPLSAR.[T]	1xPhospho [S/T]	0.0365285	0.00273734	1	1	2	Q96RT1	Q96RT1 [1109-1130]		1	2490.15	609008		High	High	0.00161	0.01941	2.63	51.83
FALSE	High	[R].EFITGDVEPTDAESEWHSENEEEEK.[L]	1xPhospho [S18(100)]	1.02765e-08	6.59499e-05	1	1	1	Q99733	Q99733 [108-132]	Q99733 1xPhospho [S125(100)]	0	3016.19	6299951		High	High	4.924e-05	6.481e-09	4.15	72.49
FALSE	High	[R].EGDPVSLSTPLETEFGSPSELSPR.[I]	1xPhospho [S22(99)]	0.0806971	0.0060028	1	1	1	Q9BUR4	Q9BUR4 [69-92]	Q9BUR4 1xPhospho [S90(99)]	0	2611.18	526660		High	High	0.003479	0.04322	1.99	104.44
FALSE	High	[R].EGKPEIEGKPESEGEPGSETR.[A]	1xPhospho [S12(100)]	0.101859	0.00728038	1	1	1	Q96EI5	Q96EI5 [91-111]	Q96EI5 1xPhospho [S102(100)]	0	2322.01	292242		High	High	0.004219	0.05517	1.34	29.24
FALSE	High	[R].EGPGEEHFEDMASDEDMKPK.[W]	1xOxidation [M17]; 1xPhospho [S13(100)]	0.133631	0.00959732	1	1	1	Q99856	Q99856 [107-126]	Q99856 1xPhospho [S119(100)]	0	2373.89	367926		High	High	0.005621	0.0742	1.75	43.59
FALSE	High	[R].EGPGEEHFEDMASDEDMKPK.[W]	1xPhospho [S13(100)]	0.000165459	6.59499e-05	1	1	1	Q99856	Q99856 [107-126]	Q99856 1xPhospho [S119(100)]	0	2357.89	2.06139e+06		High	High	4.924e-05	9.014e-05	3.07	52.63
FALSE	High	[R].EGPPAPPPVKPPPSPVNIR.[T]	1xPhospho [S14(100)]	0.0249777	0.00171942	1	1	3	Q8TF74	Q8TF74 [222-240]	Q8TF74 1xPhospho [S235(100)]	0	2026.05	3.22889e+06		High	High	0.001018	0.01336	2.13	66.81
FALSE	High	[R].EGRPSGEAFVELESEDEVK.[L]	1xPhospho [S14(100)]	0.0158949	0.00129096	1	1	1	P31943	P31943 [50-68]	P31943 1xPhospho [S63(100)]	0	2186.95	638417		High	High	0.0007843	0.008521	2.16	68.59
FALSE	High	[R].EGSPANWK.[R]	1xPhospho [S3(100)]	0.0472636	0.00337905	1	1	2	O96019	O96019 [231-238]	O96019 1xPhospho [S233(100)]	0	968.387	581917		High	High	0.001939	0.02511	1.16	29.45
FALSE	High	[R].EGSPAPLEPEPGAAQPK.[L]	1xPhospho [S3(100)]	0.0095653	0.000837479	1	1	1	Q01167	Q01167 [396-412]	Q01167 1xPhospho [S398(100)]	0	1754.8	357878		High	High	0.0005051	0.005146	1.3	49.68
FALSE	High	[R].EGSPIPHDPEFGSK.[L]	1xPhospho [S3(100)]	2.3632e-05	6.59499e-05	1	1	6	P85037	P85037 [443-456]	P85037 1xPhospho [S445(100)]	0	1576.67	1.27911e+07		High	High	4.924e-05	1.331e-05	2.26	51.42
FALSE	High	[R].EISIITSALRNDSQDK.[Q]	1xDeamidated [N11]; 2xPhospho [S3(99.1); S7(99.1)]	0.0232353	0.00151791	1	1	1	Q9NVR2	Q9NVR2 [79-94]	Q9NVR2 2xPhospho [S81(99.1); S85(99.1)]	1	1950.85	1.434e+06		High	High	0.0009068	0.01242	2.99	73.23
FALSE	High	[R].EKEISDDEAEEEK.[G]	1xPhospho [S5(100)]	0.00100403	0.000267188	1	1	3	P08238	P08238 [222-234]	P08238 1xPhospho [S226(100)]	1	1630.64	1.11587e+06		High	High	0.000161	0.0005338	2.34	21.36
FALSE	High	[R].EKPDSDDDLDIASLVTAK.[L]	1xPhospho [S5(100)]	0.00104421	0.000267188	1	1	1	Q86V48	Q86V48 [655-672]	Q86V48 1xPhospho [S659(100)]	0	2011.91		No Quan Values	High	High	0.000161	0.0005554	2.17
FALSE	High	[R].EKSPVREPVDNLSPEER.[D]	1xPhospho [S3(100)]	0.000175149	6.59499e-05	1	1	2	Q86U06	Q86U06 [147-163]	Q86U06 1xPhospho [S149(100)]	2	2060.96	1.33048e+06		High	High	4.924e-05	9.545e-05	2.26	43.71
FALSE	High	[R].ELEHNAEETYGENDENTDDK.[N]	1xPhospho [T9(100)]	1.19761e-05	6.59499e-05	1	1	2	O00461	O00461 [632-651]	O00461 1xPhospho [T640(100)]	0	2431.9	1.49597e+06		High	High	4.924e-05	6.799e-06	4.45	29.83
FALSE	High	[R].ELLVSQHTVQLVGGLSPLSSPSDTK.[A]	1xPhospho [S16(100)]	1.40973e-08	6.59499e-05	1	1	2	Q9UKV3	Q9UKV3 [463-487]	Q9UKV3 1xPhospho [S478(100)]	0	2672.35	3495054		High	High	4.924e-05	8.882e-09	5.71	98.24
FALSE	High	[R].ELPPAAAIGATSLVAAPHSSSSSPSK.[D]	1xPhospho [S/T]	0.000147618	6.59499e-05	1	1	1	Q14C86	Q14C86 [928-953]		0	2513.23	1.08729e+06		High	High	4.924e-05	8.076e-05	2.28	84.45
FALSE	High	[R].ELRAPSPPVEHPR.[L]	1xPhospho [S6(100)]	0.0488998	0.00356641	1	1	1	Q86WR7	Q86WR7 [174-186]	Q86WR7 1xPhospho [S179(100)]	1	1564.76	228955		High	High	0.00207	0.02598	1.28	45.32
FALSE	High	[R].ELSNSVSTYRPFGLGSESPYK.[Q]	1xPhospho [T/S/Y]	0.00191433	0.000385428	1	1	1	Q5VT52	Q5VT52 [781-801]		0	2398.1	2.05623e+06		High	High	0.0002264	0.001022	1.74	80.78
FALSE	High	[R].ELSPLISLPSPVPPLSPIHSNQQTLPR.[T]	1xPhospho [S16(98.7)]	0.00334033	0.000544631	1	1	1	P51825	P51825 [197-223]	P51825 1xPhospho [S212(98.7)]	0	2997.58	356338		High	High	0.0003139	0.001791	1.85	117.36
FALSE	High	[R].EMDTARTPLSEAEFEEIMNR.[N]	1xPhospho [T7(99)]	0.00561995	0.000580501	1	1	1	Q16630	Q16630 [401-420]	Q16630 1xPhospho [T407(99)]	1	2449.04		No Quan Values	High	High	0.0003325	0.003013	1.16
FALSE	High	[R].EMLMEDVGSEEEQEEEDEAPFQEK.[D]	1xPhospho [S9(100)]	0.000215598	6.59499e-05	1	1	1	Q9H1E3	Q9H1E3 [105-128]	Q9H1E3 1xPhospho [S113(100)]	0	2937.12	969018		High	High	4.924e-05	0.0001174	1.62	85.72
FALSE	High	[R].ENFSPER.[F]	1xPhospho [S4(100)]	0.0745152	0.00569802	1	1	1	Q7Z6E9	Q7Z6E9 [858-864]	Q7Z6E9 1xPhospho [S861(100)]	0	958.367	2.15104e+06		High	High	0.003288	0.03986	1.84	27.86
FALSE	High	[R].ENSFGSPLEFR.[N]	1xPhospho [S6(100)]	0.000776355	0.000206367	1	1	1	Q9UQ35	Q9UQ35 [1324-1334]	Q9UQ35 1xPhospho [S1329(100)]	0	1362.57	5395330		High	High	0.0001275	0.0004145	3.16	79.42
FALSE	High	[R].ENTLFDIHRSPAR.[R]	1xPhospho [S10(100)]	0.0321363	0.00230036	1	1	1	Q9ULI0	Q9ULI0 [309-321]	Q9ULI0 1xPhospho [S318(100)]	1	1635.76	1.44961e+06		High	High	0.001368	0.0171	2.7	55.18
FALSE	High	[R].ENVEYIEREESDGEYDEFGRK.[K]	1xPhospho [S11(100)]	1.5417e-05	6.59499e-05	1	1	2	O95218	O95218 [110-130]	O95218 1xPhospho [S120(100)]	2	2673.1	7280250		High	High	4.924e-05	8.734e-06	3.78	60.04
FALSE	High	[R].EQDLPLAEAVRPKTPPVVIK.[S]	1xDeamidated [Q2]; 1xPhospho [T14(100)]	0.00523335	0.000580501	1	1	2	Q96A49	Q96A49 [235-254]	Q96A49 1xPhospho [T248(100)]	1	2281.22	3.47309e+06		High	High	0.0003325	0.002819	2.5	85.76
FALSE	High	[R].EQDLPLAEAVRPKTPPVVIK.[S]	1xPhospho [T14(100)]	3.35047e-05	6.59499e-05	1	1	8	Q96A49	Q96A49 [235-254]	Q96A49 1xPhospho [T248(100)]	1	2280.24	109032236		High	High	4.924e-05	1.879e-05	4.24	83.59
FALSE	High	[R].EQFDTLTPEPPVDPNQEVPPGPPR.[F]	1xPhospho [T5(100)]	0.0420355	0.00285736	1	1	1	Q6PKG0	Q6PKG0 [718-741]	Q6PKG0 1xPhospho [T722(100)]	0	2736.26		No Quan Values	High	High	0.001674	0.02235	2.03
FALSE	High	[R].EQTLHTPVMMQTPQLTSTIMR.[E]	1xPhospho [T3(99.3)]	0.00034963	6.59499e-05	1	1	1	Q8N3U4	Q8N3U4 [1107-1127]	Q8N3U4 1xPhospho [T1109(99.3)]	0	2523.18	1.00766e+06		High	High	4.924e-05	0.0001881	2.35	93.83
FALSE	High	[R].EQTLSPTITSGLHNIAR.[S]	1xPhospho [S5(99.6)]	1.50583e-07	6.59499e-05	1	1	1	O94979	O94979 [1159-1175]	O94979 1xPhospho [S1163(99.6)]	0	1917.94	1.02462e+06		High	High	4.924e-05	9.134e-08	3.48	77.09
FALSE	High	[R].ERDHSPTPSVFNSDEER.[Y]	1xPhospho [S5(99.5)]	0.000127938	6.59499e-05	1	1	1	Q6UN15	Q6UN15 [488-504]	Q6UN15 1xPhospho [S492(99.5)]	1	2081.86	2.77632e+06		High	High	4.924e-05	7.002e-05	3.69	40.47
FALSE	High	[R].EREDSGDAEAHAFK.[S]	1xPhospho [S5(100)]	0.00307534	0.000544631	1	1	1	Q9NPI1	Q9NPI1 [275-288]	Q9NPI1 1xPhospho [S279(100)]	1	1641.65	480768		High	High	0.0003139	0.001646	2.21	23.52
FALSE	High	[R].ERFSPPRHELSPPQK.[R]	1xDeamidated [Q14]; 1xPhospho [S4(100)]	0.000185388	6.59499e-05	1	1	2	Q9BXP5	Q9BXP5 [64-78]	Q9BXP5 1xPhospho [S67(100)]	2	1885.9	1.06445e+06		High	High	4.924e-05	0.0001009	4.17	43.34
FALSE	High	[R].ERFSPPRHELSPPQK.[R]	1xPhospho [S4(100)]	0.000928296	0.000267188	1	1	3	Q9BXP5	Q9BXP5 [64-78]	Q9BXP5 1xPhospho [S67(100)]	2	1884.91	7047672		High	High	0.000161	0.0004949	4.23	41.82
FALSE	High	[R].ESEDSETQPFDTHLEAYGPCLSPPR.[A]	1xCarbamidomethyl [C20]; 1xPhospho [S22(100)]	0.0239171	0.00161982	1	1	1	Q14676	Q14676 [759-783]	Q14676 1xPhospho [S780(100)]	0	2942.22	1.9247e+06		High	High	0.0009356	0.01273	2.34	86.15
FALSE	High	[R].ESGGSGFRSPHLWK.[K]	1xPhospho [S9(100)]	0.0220891	0.00147047	1	1	1	P00519	P00519 [675-688]	P00519 1xPhospho [S683(100)]	1	1624.73	856861		High	High	0.0008809	0.01179	1.34	54.74
FALSE	High	[R].ESGVVAVSPEK.[S]	1xPhospho [S8(100)]	0.00030736	6.59499e-05	1	1	1	Q96T58	Q96T58 [2113-2123]	Q96T58 1xPhospho [S2120(100)]	0	1181.54	3.46719e+06		High	High	4.924e-05	0.0001663	2.71	38.08
FALSE	High	[R].ESHTPVSIQEEIVGDFK.[S]	1xPhospho [S/T]	0.000884857	0.000206367	1	1	1	Q12830	Q12830 [736-752]		0	1994.91	862823		High	High	0.0001275	0.0004722	1.49	91.84
FALSE	High	[R].ESIPAKSPVPGVDPVVSHSPFDPHHR.[G]	1xPhospho [S]	0.0749768	0.00569802	1	1	1	O75376	O75376 [1527-1552]		1	2868.38		No Quan Values	High	High	0.003311	0.04023	2.08
FALSE	High	[R].ESLCDSPHQNLSRPLLENK.[L]	1xCarbamidomethyl [C4]; 1xPhospho [S6(97.7)]	0.106122	0.00762153	1	1	1	O15042	O15042 [62-80]	O15042 1xPhospho [S67(97.7)]	0	2317.06	422365		High	High	0.004432	0.05791	2.01	55.9
FALSE	High	[R].ESNRLSAPSYLAR.[S]	1xPhospho [S2(99.6)]	0.0142054	0.00119181	1	1	2	Q9H4B6	Q9H4B6 [89-101]	Q9H4B6 1xPhospho [S90(99.6)]	1	1543.73	287901		High	High	0.0007001	0.007626	1.56	56.12
FALSE	High	[R].ESPFSTSASPLLSGSQHFDVPPR.[R]	1xPhospho [S9(96.1)]	0.0763753	0.00573215	1	1	1	O14980	O14980 [383-405]	O14980 1xPhospho [S391(96.1)]	0	2523.16		No Quan Values	High	High	0.003329	0.04081	0.86
FALSE	High	[R].ESQLAHIKDEPPPLSPAPLTPATPSSLDPFFSR.[E]	1xPhospho [S/T]	0.0921187	0.00677615	1	1	1	Q7Z6Z7	Q7Z6Z7 [3905-3937]		1	3622.78	169698		High	High	0.003938	0.04965	1.1	108.55
FALSE	High	[R].ESRQESDPEDDDVK.[K]	1xPhospho [S]	0.0977458	0.00711314	1	1	1	Q9H307	Q9H307 [95-108]		1	1728.66	170178		High	High	0.004104	0.05301	1.45	17.13
FALSE	High	[R].ESTQLSPADLTEGKPTDPSK.[L]	1xPhospho [S6(100)]	0.0010813	0.000267188	1	1	2	Q08J23	Q08J23 [451-470]	Q08J23 1xPhospho [S456(100)]	0	2181	1.71448e+06		High	High	0.000161	0.0005747	2.2	57.25
FALSE	High	[R].ESWVSPR.[K]	1xPhospho [S5(100)]	0.0282396	0.0020646	1	1	1	Q8IYH5	Q8IYH5 [78-84]	Q8IYH5 1xPhospho [S82(100)]	0	940.392	885792		High	High	0.001183	0.01499	1.57	44.22
FALSE	High	[R].ETCSTLAESPR.[N]	1xCarbamidomethyl [C3]; 1xPhospho [S9(100)]	0.0143049	0.00119181	1	1	1	Q6P2E9	Q6P2E9 [836-846]	Q6P2E9 1xPhospho [S844(100)]	0	1330.53	255166		High	High	0.0007001	0.007672	2.39	27.66
FALSE	High	[R].ETPHSPGVEDAPIAK.[V]	1xPhospho [S5(100)]	2.86913e-05	6.59499e-05	1	1	1	Q9UHB6	Q9UHB6 [486-500]	Q9UHB6 1xPhospho [S490(100)]	0	1627.74	22279374		High	High	4.924e-05	1.611e-05	3.46	41.63
FALSE	High	[R].EVLSEYPQAQTIMEEK.[G]	2xDeamidated [Q8; Q10]; 1xOxidation [M13]; 1xPhospho [T11(100)]	0.00474097	0.000580501	1	1	1	Q8IV77	Q8IV77 [452-467]	Q8IV77 1xPhospho [T462(100)]	0	1992.84	2.776e+06		High	High	0.0003325	0.002542	2.03	13.51
FALSE	High	[R].EVSPSDVR.[E]	1xPhospho [S3(100)]	0.0117882	0.00109779	1	1	4	Q8WYP5	Q8WYP5 [1942-1949]	Q8WYP5 1xPhospho [S1944(100)]	0	968.408	873026		High	High	0.0006485	0.006357	1.54	27.09
FALSE	High	[R].EVSSRPSTPGLSVVSGISATSEDIPNK.[I]	1xPhospho [S/T]	0.000146218	6.59499e-05	1	1	3	Q14C86	Q14C86 [755-781]		0	2794.35	1.14848e+06		High	High	4.924e-05	8.006e-05	3.57	82.18
FALSE	High	[R].EVSSRPSTPGLSVVSGISATSEDIPNKIEDLR.[S]	1xPhospho [T8(98.7)]	0.000153346	6.59499e-05	1	1	1	Q14C86	Q14C86 [755-786]	Q14C86 1xPhospho [T762(98.7)]	1	3420.69		No Quan Values	High	High	4.924e-05	8.382e-05	2.09
FALSE	High	[R].FAELPEFRPEEVLPSPTLQSLATSPR.[A]	1xPhospho [S20(100)]	6.34403e-05	6.59499e-05	1	1	1	Q96RK0	Q96RK0 [1359-1384]	Q96RK0 1xPhospho [S1378(100)]	0	2991.49		No Quan Values	High	High	4.924e-05	3.52e-05	2.67
FALSE	High	[R].FALVTPK.[K]	1xPhospho [T5(100)]	0.0337833	0.00259793	1	1	1	P49792	P49792 [1408-1414]	P49792 1xPhospho [T1412(100)]	0	855.438	249883		High	High	0.001478	0.01789	1.45	63.43
FALSE	High	[R].FAQSAPGSPLSSQPVLITVQR.[Q]	1xPhospho [S8(99)]	0.083183	0.00608137	1	1	1	Q01167	Q01167 [421-441]	Q01167 1xPhospho [S428(99)]	0	2263.15		No Quan Values	High	High	0.003521	0.04462	2.38
FALSE	High	[R].FDIYDPFHPTDEAYSPPPAPEQK.[Y]	1xPhospho [S15(100)]	6.5553e-08	6.59499e-05	1	1	2	Q9H7N4	Q9H7N4 [225-247]	Q9H7N4 1xPhospho [S239(100)]	0	2741.18		No Quan Values	High	High	4.924e-05	4.031e-08	6.3
FALSE	High	[R].FDWGPAPPTTFKPNSPDLAK.[H]	1xPhospho [S15(100)]	0.00369367	0.000544631	1	1	2	Q9HC56	Q9HC56 [918-937]	Q9HC56 1xPhospho [S932(100)]	0	2266.06	2326864		High	High	0.0003139	0.001981	2.38	89.33
FALSE	High	[R].FGLGTPEK.[N]	1xPhospho [T5(100)]	0.0100895	0.000944308	1	1	1	Q5VZK9	Q5VZK9 [1224-1231]	Q5VZK9 1xPhospho [T1228(100)]	0	928.418	706658		High	High	0.000564	0.005437	2.16	48.5
FALSE	High	[R].FGQAATMEGIGAIGGTPPAFNR.[A]	1xPhospho [T16(100)]	2.69386e-05	6.59499e-05	1	1	2	Q15233	Q15233 [435-456]	Q15233 1xPhospho [T450(100)]	0	2243.03	613981		High	High	4.924e-05	1.511e-05	3.69	93.89
FALSE	High	[R].FHDTSSPLLISGTSAAELPWAVKPEDK.[A]	1xPhospho [T/S]	1.09201e-05	6.59499e-05	1	1	1	P42566	P42566 [103-129]		0	2976.44	1.46217e+06		High	High	4.924e-05	6.215e-06	2.72	101.24
FALSE	High	[R].FHVGSAESMLHVRPGGYTPQR.[A]	1xPhospho [S5(100)]	0.0537248	0.00379142	1	1	1	O75140	O75140 [575-595]	O75140 1xPhospho [S579(100)]	0	2406.12	769247		High	High	0.002194	0.02857	2.27	71.29
FALSE	High	[R].FIQENVFVAANHNGSPLSIK.[E]	1xDeamidated [N5]; 1xPhospho [S15(100)]	0.00666848	0.000673548	1	1	1	P11172	P11172 [200-219]	P11172 1xPhospho [S214(100)]	0	2266.09	1.04864e+06		High	High	0.0003822	0.003581	2.42	87.54
FALSE	High	[R].FITLLLPGGAQTAVRPGSPSTSTMR.[L]	1xDeamidated [Q11]; 1xPhospho [T12(96.3)]	0.0370488	0.00277466	1	1	1	Q9Y4A5	Q9Y4A5 [1611-1635]	Q9Y4A5 1xPhospho [T1622(96.3)]	0	2639.33		No Quan Values	High	High	0.001628	0.01959	2.67
FALSE	High	[R].FLNLIHHAAQGPTK.[K]	1xDeamidated [N3]; 1xPhospho [T13(100)]	0.0257105	0.00176841	1	1	1	Q6ZVS7	Q6ZVS7 [67-80]	Q6ZVS7 1xPhospho [T79(100)]	0	1627.8	458399		High	High	0.001045	0.01374	1.92	75.32
FALSE	High	[R].FLSQPFQVAEVFTGHMGK.[L]	1xOxidation [M16]; 1xPhospho [S3(100)]	8.55246e-05	6.59499e-05	1	1	4	P06576	P06576 [463-480]	P06576 1xPhospho [S465(100)]	0	2118.97	3.87863e+06		High	High	4.924e-05	4.718e-05	4.08	123.31
FALSE	High	[R].FPEAEALSPEQAAHYLR.[Y]	1xPhospho [S8(100)]	0.000515532	0.000140745	1	1	1	Q2NKX8	Q2NKX8 [7-23]	Q2NKX8 1xPhospho [S14(100)]	0	2008.92	458402		High	High	9.128e-05	0.0002765	2.79	87.21
FALSE	High	[R].FPPEDFRHSPEDFR.[R]	1xPhospho [S9(100)]	0.00646474	0.000673548	1	1	9	Q8IXT5	Q8IXT5 [567-580]	Q8IXT5 1xPhospho [S575(100)]	1	1855.78	1.27548e+07		High	High	0.0003822	0.003486	2.31	61.18
FALSE	High	[R].FQTGNKSPEVLR.[A]	1xPhospho [S7(100)]	0.00363483	0.000544631	1	1	1	Q96S66	Q96S66 [432-443]	Q96S66 1xPhospho [S438(100)]	1	1455.7	511502		High	High	0.0003139	0.001949	2.31	40.48
FALSE	High	[R].FSPVLGR.[A]	1xPhospho [S2(100)]	0.0731438	0.00561366	1	1	1	Q9NRG9	Q9NRG9 [494-500]	Q9NRG9 1xPhospho [S495(100)]	0	855.412	9220883		High	High	0.00324	0.039	1.71	57.48
FALSE	High	[R].FSSVSSPQPR.[S]	1xPhospho [S]	0.135925	0.00971821	1	1	1	Q9P206	Q9P206 [337-346]		0	1171.51		No Quan Values	High	High	0.005688	0.07556	1.28
FALSE	High	[R].FTGSFDDDPDPHRDPYGEEVDRR.[S]	1xPhospho [S4(99.4)]	0.00217147	0.000441467	1	1	1	O15027	O15027 [1324-1346]	O15027 1xPhospho [S1327(99.4)]	2	2802.14		No Quan Values	High	High	0.0002573	0.001159	2.75
FALSE	High	[R].FVQDHFDHNISPTIGASFMTK.[T]	1xPhospho [S11(100)]	0.00409584	0.000580501	1	1	1	Q13636	Q13636 [25-45]	Q13636 1xPhospho [S35(100)]	0	2472.11	396519		High	High	0.0003325	0.002195	2.12	84.03
FALSE	High	[R].GAAAAATGQPGTAPAGTPGAPPLAGMAIVK.[E]	1xDeamidated [Q9]; 1xPhospho [T17(100)]	0.000221767	6.59499e-05	1	1	1	Q13263	Q13263 [525-554]	Q13263 1xPhospho [T541(100)]	0	2653.31		No Quan Values	High	High	4.924e-05	0.0001207	2.73
FALSE	High	[R].GAAAAATGQPGTAPAGTPGAPPLAGMAIVK.[E]	1xPhospho [T17(100)]	1.33344e-07	6.59499e-05	1	1	2	Q13263	Q13263 [525-554]	Q13263 1xPhospho [T541(100)]	0	2652.32	2.03331e+06		High	High	4.924e-05	8.127e-08	4.21	90.83
FALSE	High	[R].GAESPFEEK.[S]	1xPhospho [S4(100)]	0.133631	0.00959732	1	1	1	P46821	P46821 [1424-1432]	P46821 1xPhospho [S1427(100)]	0	1073.42	1.32234e+06		High	High	0.005621	0.07389	1.93	34.57
FALSE	High	[R].GAQASSGSPALPR.[K]	1xPhospho [S]	0.11987	0.00864484	1	1	2	P42684	P42684 [613-625]		0	1278.58		No Quan Values	High	High	0.005011	0.06569	1.62
FALSE	High	[R].GAVAAEGASDTEREEPTESQGLAAR.[L]	1xPhospho [S9(100)]	8.86111e-06	6.59499e-05	1	1	1	Q9P1Y6	Q9P1Y6 [907-931]	Q9P1Y6 1xPhospho [S915(100)]	1	2582.14	643055		High	High	4.924e-05	5.073e-06	2.8	44.82
FALSE	High	[R].GDAASSPAPAASVGSSQGGAR.[K]	1xPhospho [S]	0.0240907	0.00161982	1	1	1	Q8WVB6	Q8WVB6 [59-79]		0	1880.81	115455		High	High	0.0009637	0.01288	1.03	29.53
FALSE	High	[R].GDAGPGSGAASGTVVAAAAGGPGPGAGGVAAAGPAPAPPTGGSGGSGAGGSGSAR.[E]	1xPhospho [S11(84.8)]	0.0867698	0.0063399	1	1	1	P22059	P22059 [37-91]	P22059 1xPhospho [S47(84.8)]	0	4276.96	6063499		High	High	0.003645	0.04658	1.8	108.92
FALSE	High	[R].GDEGPIGHQGPIGQEGAPGRPGSPGLPGMPGR.[S]	1xDeamidated [Q9]; 1xOxidation [M29]; 1xPhospho [S23(100)]	0.011869	0.00109779	1	1	1	P08572	P08572 [1453-1484]	P08572 1xPhospho [S1475(100)]	0	3129.42		No Quan Values	High	High	0.0006485	0.006368	1.12
FALSE	High	[R].GDEGPIGHQGPIGQEGAPGRPGSPGLPGMPGR.[S]	1xOxidation [M29]; 1xPhospho [S23(100)]	0.0323669	0.00230036	1	1	2	P08572	P08572 [1453-1484]	P08572 1xPhospho [S1475(100)]	0	3128.44	395362		High	High	0.001368	0.01723	1.04	44.11
FALSE	High	[R].GDEGPIGHQGPIGQEGAPGRPGSPGLPGMPGR.[S]	1xPhospho [S23(100)]	0.000383056	0.000140745	1	1	1	P08572	P08572 [1453-1484]	P08572 1xPhospho [S1475(100)]	0	3112.44	1.18888e+06		High	High	9.128e-05	0.0002055	2.43	52.42
FALSE	High	[R].GDLAFGAPGPRPPSPFDDPADDPEHK.[E]	1xPhospho [S14(100)]	5.15436e-05	6.59499e-05	1	1	6	Q93074	Q93074 [622-647]	Q93074 1xPhospho [S635(100)]	0	2782.21	4.73333e+06		High	High	4.924e-05	2.87e-05	3.16	80.96
FALSE	High	[R].GDLSDVEEEEEEEMDVDEATGAVK.[K]	1xPhospho [S4(100)]	5.84422e-05	6.59499e-05	1	1	2	Q96ST3	Q96ST3 [829-852]	Q96ST3 1xPhospho [S832(100)]	0	2705.05	891870		High	High	4.924e-05	3.249e-05	3.38	89.27
FALSE	High	[R].GDPPRLSPDPVAGSAVSQELR.[E]	1xPhospho [S7(100)]	2.8687e-06	6.59499e-05	1	1	4	Q9BUR4	Q9BUR4 [48-68]	Q9BUR4 1xPhospho [S54(100)]	1	2228.07	5.77005e+06		High	High	4.924e-05	1.667e-06	3.97	74.6
FALSE	High	[R].GDSLILEHQWELEK.[L]	1xPhospho [S3(100)]	1.27972e-06	6.59499e-05	1	1	1	O60333	O60333 [1485-1498]	O60333 1xPhospho [S1487(100)]	0	1776.82	2.32558e+06		High	High	4.924e-05	7.529e-07	3.88	86.91
FALSE	High	[R].GDTPGHATPGHGGATSSAR.[K]	1xPhospho [T3(98.1)]	0.11314	0.0081838	1	1	1	O75533	O75533 [271-289]	O75533 1xPhospho [T273(98.1)]	0	1813.76	130881		High	High	0.004752	0.06184	1.15	14.38
FALSE	High	[R].GDVTAEEAAGASPAK.[A]	1xPhospho [S12(100)]	0.00135254	0.000324895	1	1	1	P49006	P49006 [11-25]	P49006 1xPhospho [S22(100)]	0	1453.62	744530		High	High	0.0001929	0.0007187	1.96	28.04
FALSE	High	[R].GEFSASPMLK.[S]	1xOxidation [M8]; 1xPhospho [S6(100)]	0.00183662	0.000385428	1	1	3	Q9UQ35	Q9UQ35 [1119-1128]	Q9UQ35 1xPhospho [S1124(100)]	0	1162.48	7.36989e+06		High	High	0.0002264	0.0009804	2.49	50.21
FALSE	High	[R].GEFSASPMLK.[S]	1xPhospho [S6(100)]	0.0020334	0.000441467	1	1	3	Q9UQ35	Q9UQ35 [1119-1128]	Q9UQ35 1xPhospho [S1124(100)]	0	1146.49	24313060		High	High	0.0002573	0.001083	2.03	66.97
FALSE	High	[R].GEGDAPFSEPGTTSTQRPSSPETATK.[Q]	1xPhospho [S/T]	0.000216615	6.59499e-05	1	1	2	Q9UQ35	Q9UQ35 [304-329]		0	2715.18	3.27831e+06		High	High	4.924e-05	0.0001177	3.26	48.17
FALSE	High	[R].GEGPAIPGDTPPPTPR.[S]	1xPhospho [T10(100)]	0.0264644	0.00186925	1	1	1	O75145	O75145 [705-720]	O75145 1xPhospho [T714(100)]	0	1638.75	340920		High	High	0.001073	0.01405	1.2	55.15
FALSE	High	[R].GEPNVSYICSR.[Y]	1xCarbamidomethyl [C9]; 1xPhospho [Y7(99.6)]	0.000108729	6.59499e-05	2	2	5	P49840; P49841	P49840 [273-283]; P49841 [210-220]	P49840 1xPhospho [Y279(99.6)]; P49841 1xPhospho [Y216(99.6)]	0	1361.56	3.06366e+06	Shared	High	High	4.924e-05	5.975e-05	1.98	47.71
FALSE	High	[R].GFGDGYNGYGGGPGGGNFGGSPGYGGGR.[G]	1xPhospho [S21(100)]	5.78805e-05	6.59499e-05	1	1	2	P22626	P22626 [239-266]	P22626 1xPhospho [S259(100)]	0	2575.01	1.21867e+06		High	High	4.924e-05	3.206e-05	3.93	69.01
FALSE	High	[R].GFSDSGGGPPAK.[Q]	1xPhospho [S3(100)]	9.06037e-05	6.59499e-05	1	1	2	Q9H307	Q9H307 [64-75]	Q9H307 1xPhospho [S66(100)]	0	1156.47	728784		High	High	4.924e-05	4.997e-05	2.16	29.57
FALSE	High	[R].GGAPDPSPGATATPGAPAQPSSPDAR.[R]	1xPhospho [S/T]	0.00188802	0.000385428	1	1	1	O95365	O95365 [505-530]		0	2410.07	244070		High	High	0.0002264	0.001004	1.57	44.89
FALSE	High	[R].GGAVERPLTPAPR.[S]	1xPhospho [T9(100)]	0.00091226	0.000267188	1	1	1	O15417	O15417 [2138-2150]	O15417 1xPhospho [T2146(100)]	0	1400.7	840034		High	High	0.000161	0.0004859	2.52	34.58
FALSE	High	[R].GGFDSPFYR.[D]	1xPhospho [S5(100)]	0.0370488	0.00277466	1	1	1	Q92574	Q92574 [501-509]	Q92574 1xPhospho [S505(100)]	0	1125.44	568512		High	High	0.001628	0.01971	1.52	68.39
FALSE	High	[R].GGGTPDANSLAPPGK.[A]	1xPhospho [T4(100)]	0.00630718	0.000673548	1	1	1	Q9BRQ0	Q9BRQ0 [299-313]	Q9BRQ0 1xPhospho [T302(100)]	0	1418.63	729159		High	High	0.0003822	0.003393	2.19	40.77
FALSE	High	[R].GGLQQPPHLPAGPHAHSPVPPGIK.[S]	1xPhospho [S17(100)]	0.0225731	0.00147047	1	1	2	Q96EV2	Q96EV2 [1029-1052]	Q96EV2 1xPhospho [S1045(100)]	0	2469.26	1.11836e+06		High	High	0.0008809	0.01208	1.72	57.89
FALSE	High	[R].GGLSPANDTGAK.[K]	1xPhospho [S4(100)]	0.00298282	0.000544631	1	1	2	P30419	P30419 [44-55]	P30419 1xPhospho [S47(100)]	0	1167.5	1.57476e+06		High	High	0.0003139	0.001594	2.59	26.28
FALSE	High	[R].GGSPQMDDIK.[V]	1xPhospho [S3(100)]	0.00377401	0.000580501	1	1	1	Q13144	Q13144 [542-551]	Q13144 1xPhospho [S544(100)]	0	1127.44	971588		High	High	0.0003325	0.002027	1.89	35.18
FALSE	High	[R].GHLSRPEAQSLSPYTTSANR.[A]	1xPhospho [S12(100)]	0.00169178	0.000324895	1	1	1	O94776	O94776 [424-443]	O94776 1xPhospho [S435(100)]	0	2252.05	716999		High	High	0.0001929	0.0009002	3.1	45.88
FALSE	High	[R].GIASTSDPPTANIKPTPVVSTPSK.[V]	1xPhospho [S/T]	0.000195281	6.59499e-05	1	1	1	P12270	P12270 [1657-1680]		0	2445.23	861820		High	High	4.924e-05	0.0001064	2.09	61.66
FALSE	High	[R].GILLEDGSESPAK.[R]	1xPhospho [S]	0.0533681	0.00379142	1	1	1	Q08999	Q08999 [1103-1115]		0	1395.64	487687		High	High	0.002169	0.02824	1.57	60.37
FALSE	High	[R].GISPIVFDR.[S]	1xPhospho [S3(100)]	0.00363483	0.000544631	1	1	3	Q96MU7	Q96MU7 [306-314]	Q96MU7 1xPhospho [S308(100)]	0	1083.52	5.78771e+06		High	High	0.0003139	0.001954	2.67	81.55
FALSE	High	[R].GLAPNTPGK.[A]	1xPhospho [T6(100)]	0.00688005	0.000673548	1	1	1	O43663	O43663 [476-484]	O43663 1xPhospho [T481(100)]	0	934.439	632538		High	High	0.0003822	0.003696	2.17	26
FALSE	High	[R].GLGACTLLGSPR.[H]	1xCarbamidomethyl [C5]; 1xPhospho [S10(100)]	9.6442e-05	6.59499e-05	1	1	1	O95644	O95644 [224-235]	O95644 1xPhospho [S233(100)]	0	1281.6	2.26982e+06		High	High	4.924e-05	5.319e-05	3.97	72.36
FALSE	High	[R].GLGPPSPPAPPR.[G]	1xPhospho [S6(100)]	0.000558457	0.000140745	1	1	3	Q13425	Q13425 [90-101]	Q13425 1xPhospho [S95(100)]	0	1222.6	1.738e+06		High	High	9.128e-05	0.0002987	2.45	58.26
FALSE	High	[R].GLLAQGLRPESPPPAGPLLNGAPAGESPQPK.[A]	1xDeamidated [N20]; 1xPhospho [S11(100)]	1.60756e-08	6.59499e-05	1	1	2	Q96TA1	Q96TA1 [655-685]	Q96TA1 1xPhospho [S665(100)]	0	3097.57	439521		High	High	4.924e-05	1.008e-08	3.43	92.13
FALSE	High	[R].GLLAQGLRPESPPPAGPLLNGAPAGESPQPK.[A]	1xPhospho [S11(100)]	2.75066e-09	6.59499e-05	1	1	1	Q96TA1	Q96TA1 [655-685]	Q96TA1 1xPhospho [S665(100)]	0	3096.59	2.08315e+06		High	High	4.924e-05	1.773e-09	5.23	90.37
FALSE	High	[R].GLLASDLNTDGDMRVTPEPGAGPTQGLLR.[A]	1xOxidation [M13]; 1xPhospho [S/T]	0.0127127	0.00114687	1	1	1	Q86YP4	Q86YP4 [34-62]		1	3047.45		No Quan Values	High	High	0.0006757	0.006817	1.22
FALSE	High	[R].GLLASDLNTDGDMRVTPEPGAGPTQGLLR.[A]	1xPhospho [T16(100)]	1.47682e-07	6.59499e-05	1	1	1	Q86YP4	Q86YP4 [34-62]	Q86YP4 1xPhospho [T49(100)]	1	3031.46	2221658		High	High	4.924e-05	8.967e-08	4.73	97.16
FALSE	High	[R].GLLPGGTQVLDGTSGFSPAPK.[L]	1xPhospho [S17(100)]	6.98647e-05	6.59499e-05	1	1	1	Q96S94	Q96S94 [314-334]	Q96S94 1xPhospho [S330(100)]	0	2079.02	889222		High	High	4.924e-05	3.86e-05	3.88	97.01
FALSE	High	[R].GLLPGLLPAPADKLTPK.[G]	1xPhospho [T15(100)]	0.00101724	0.000267188	1	1	1	Q6P2E9	Q6P2E9 [679-695]	Q6P2E9 1xPhospho [T693(100)]	1	1781	1.00723e+06		High	High	0.000161	0.0005402	2.13	102.97
FALSE	High	[R].GLLYDSDEEDEERPAR.[K]	1xPhospho [S6(100)]	5.09149e-06	6.59499e-05	1	1	6	P49736	P49736 [134-149]	P49736 1xPhospho [S139(100)]	0	1973.81	44225428		High	High	4.924e-05	2.928e-06	3.78	54.09
FALSE	High	[R].GLLYDSDEEDEERPARK.[R]	1xPhospho [S6(100)]	0.000112977	6.59499e-05	1	1	1	P49736	P49736 [134-150]	P49736 1xPhospho [S139(100)]	1	2101.91	7.53628e+06		High	High	4.924e-05	6.208e-05	4.4	45.75
FALSE	High	[R].GLPPSMER.[G]	1xPhospho [S5(100)]	0.106122	0.00762153	1	1	2	P38159	P38159 [348-355]	P38159 1xPhospho [S352(100)]	0	966.411	4.34282e+06		High	High	0.004412	0.05772	2.19	40.82
FALSE	High	[R].GLSAPDLR.[S]	1xPhospho [S3(100)]	0.0117882	0.00109779	1	1	2	Q9P266	Q9P266 [1042-1049]	Q9P266 1xPhospho [S1044(100)]	0	908.424	794819		High	High	0.0006485	0.006323	1.84	55.04
FALSE	High	[R].GLTLAPGLSPARPLFGSDFEK.[E]	1xPhospho [T3(97.4)]	0.0378418	0.00277466	1	1	2	Q8IU81	Q8IU81 [178-198]	Q8IU81 1xPhospho [T180(97.4)]	0	2253.13	818113		High	High	0.001628	0.02012	2.28	109.28
FALSE	High	[R].GLVVSPK.[D]	1xPhospho [S5(100)]	0.104889	0.00754061	1	1	1	P83876	P83876 [128-134]	P83876 1xPhospho [S132(100)]	0	779.406	620860		High	High	0.004388	0.05722	1.7	28.36
FALSE	High	[R].GLYDGPVCEVSVTPK.[T]	1xCarbamidomethyl [C8]; 1xPhospho [S/T/Y]	0.0640828	0.00470983	1	1	1	Q16555	Q16555 [497-511]		0	1700.76	254197		High	High	0.002707	0.03402	1	73.56
FALSE	High	[R].GMGSLDAMDK.[H]	1xPhospho [S4(100)]	0.00136456	0.000324895	1	1	1	P12268	P12268 [413-422]	P12268 1xPhospho [S416(100)]	0	1104.41	1.31987e+06		High	High	0.0001929	0.0007259	2.16	53.29
FALSE	High	[R].GNDPLTSSPGR.[S]	1xPhospho [S8(100)]	0.000163119	6.59499e-05	1	1	3	P49736	P49736 [20-30]	P49736 1xPhospho [S27(100)]	0	1180.5	9179426		High	High	4.924e-05	8.911e-05	3.34	32.87
FALSE	High	[R].GNLELRPGGAHPGTCSPSRPGS.[-]	1xCarbamidomethyl [C15]; 1xPhospho [T/S]	0.0665787	0.00503449	1	1	1	Q96SN8	Q96SN8 [1872-1893]		0	2284.03	257158		High	High	0.002913	0.03552	1.28	41.18
FALSE	High	[R].GNVVPSPLPTR.[R]	1xPhospho [S6(100)]	0.0954606	0.00707791	1	1	1	Q9Y2V2	Q9Y2V2 [36-46]	Q9Y2V2 1xPhospho [S41(100)]	0	1216.61	37562784		High	High	0.004104	0.05173	1.61	60.05
FALSE	High	[R].GPAGEAGASPPVRR.[V]	1xPhospho [S9(100)]	0.00392004	0.000580501	1	1	3	Q13425	Q13425 [102-115]	Q13425 1xPhospho [S110(100)]	1	1401.66	3695514		High	High	0.0003325	0.002099	2.49	27.07
FALSE	High	[R].GPGAPGLAHLQESQAGSDTDVEEGK.[A]	1xPhospho [S17(98)]	0.0031715	0.000544631	1	1	2	Q14676	Q14676 [360-384]	Q14676 1xPhospho [S376(98)]	0	2530.11	1.86956e+06		High	High	0.0003139	0.001697	1.92	55.26
FALSE	High	[R].GPGGSPGGLQK.[R]	1xPhospho [S5(100)]	0.0325991	0.00230036	1	1	1	Q96A00	Q96A00 [22-32]	Q96A00 1xPhospho [S26(100)]	0	1034.47	429097		High	High	0.001368	0.0173	1.52	21.77
FALSE	High	[R].GPGRPVSSPHELR.[R]	1xPhospho [S8(100)]	0.000301727	6.59499e-05	1	1	1	Q68D10	Q68D10 [464-476]	Q68D10 1xPhospho [S471(100)]	0	1468.71	829031		High	High	4.924e-05	0.0001633	2.62	26.39
FALSE	High	[R].GPKPEPPGSGSPAPPR.[R]	1xPhospho [S11(100)]	8.92941e-07	6.59499e-05	1	1	2	Q9UKJ3	Q9UKJ3 [730-745]	Q9UKJ3 1xPhospho [S740(100)]	0	1607.76	2447917		High	High	4.924e-05	5.283e-07	4.19	29.74
FALSE	High	[R].GPPSPPAPVMHSPSRK.[M]	1xPhospho [S4(100)]	0.00010821	6.59499e-05	1	1	1	Q13573	Q13573 [221-236]	Q13573 1xPhospho [S224(100)]	1	1721.82	722703		High	High	4.924e-05	5.961e-05	2.21	41.25
FALSE	High	[R].GPPSPPAPVMHSPSRK.[M]	2xPhospho [S4(100); S12(99.2)]	0.0148145	0.00129096	1	1	3	Q13573	Q13573 [221-236]	Q13573 2xPhospho [S224(100); S232(99.2)]	1	1801.79	1.28553e+06		High	High	0.00073	0.007938	2.73	43.12
FALSE	High	[R].GPRPGSPSALLPGPGRPPPPPTKPPETEAQR.[G]	1xPhospho [S6(99.3)]	0.00232085	0.000441467	1	1	1	Q9UJJ7	Q9UJJ7 [266-296]	Q9UJJ7 1xPhospho [S271(99.3)]	0	3218.65	1.13462e+06		High	High	0.0002573	0.001238	2.12	62.49
FALSE	High	[R].GPRTPPITTK.[E]	1xPhospho [T4(100)]	0.00045484	0.000140745	1	1	2	Q5T200	Q5T200 [1030-1039]	Q5T200 1xPhospho [T1033(100)]	1	1147.59	3048839		High	High	9.128e-05	0.0002436	3.61	27.28
FALSE	High	[R].GPSQATSPIR.[S]	1xPhospho [S7(99.7)]	0.000896499	0.000206367	1	1	1	Q7RTP6	Q7RTP6 [1150-1159]	Q7RTP6 1xPhospho [S1156(99.7)]	0	1093.5	538092		High	High	0.0001275	0.0004768	2.65	24.08
FALSE	High	[R].GPSWDPFR.[D]	1xPhospho [S3(100)]	0.025897	0.00176841	1	1	1	P04792	P04792 [13-20]	P04792 1xPhospho [S15(100)]	0	1041.42	638118		High	High	0.001045	0.01382	1.32	85.19
FALSE	High	[R].GQHHQQQQAAGGSESHPVPPTAPLTPLLHGEGASQQPR.[H]	1xDeamidated [Q8]; 1xPhospho [T25(100)]	1.54697e-06	6.59499e-05	1	1	1	Q7L2J0	Q7L2J0 [267-304]	Q7L2J0 1xPhospho [T291(100)]	0	4011.88	1.27595e+06		High	High	4.924e-05	9.092e-07	4.87	65.83
FALSE	High	[R].GQHHQQQQAAGGSESHPVPPTAPLTPLLHGEGASQQPR.[H]	1xPhospho [T/S]	7.12047e-06	6.59499e-05	1	1	2	Q7L2J0	Q7L2J0 [267-304]		0	4010.9	1.05575e+06		High	High	4.924e-05	4.078e-06	3.18	65.91
FALSE	High	[R].GQPGSMGLPGPKGSSGDPGKPGEAGNAGVPGQR.[G]	2xDeamidated [Q2; Q32]; 1xOxidation [M6]; 1xPhospho [S]	0.0146083	0.00119181	1	1	1	P05997	P05997 [609-641]		1	3099.38	2.10694e+06		High	High	0.0007001	0.007827	1.26	74.28
FALSE	High	[R].GREDVSNFDDEFTSEAPILTPPREPR.[I]	1xPhospho [T20(100)]	7.45484e-09	6.59499e-05	1	1	5	Q16513	Q16513 [939-964]	Q16513 1xPhospho [T958(100)]	2	3054.38	34109802		High	High	4.924e-05	4.731e-09	5.76	85.44
FALSE	High	[R].GRLPNNSSRPSTPTINVLESK.[D]	1xPhospho [S/T]	0.0915716	0.0067347	1	1	1	Q15910	Q15910 [356-376]		1	2347.18	943035		High	High	0.003891	0.04928	2.02	58.02
FALSE	High	[R].GRLSPVPVPR.[A]	1xPhospho [S4(100)]	0.000847123	0.000206367	1	1	2	Q9UKM9	Q9UKM9 [132-141]	Q9UKM9 1xPhospho [S135(100)]	1	1157.62	35744980		High	High	0.0001275	0.0004514	3.46	51.05
FALSE	High	[R].GRPPAEKLSPNPPK.[L]	1xPhospho [S9(100)]	0.00112958	0.000267188	1	1	3	P51531	P51531 [1369-1382]	P51531 1xPhospho [S1377(100)]	1	1567.8	645305		High	High	0.000161	0.0005998	3.15	29.98
FALSE	High	[R].GRPPAEKLSPNPPNLTK.[K]	1xPhospho [S9(100)]	1.89962e-05	6.59499e-05	1	1	5	P51532	P51532 [1444-1460]	P51532 1xPhospho [S1452(100)]	1	1895.97	3.26603e+06		High	High	4.924e-05	1.073e-05	3.36	46.72
FALSE	High	[R].GRRSPILLPK.[G]	1xPhospho [S4(100)]	0.000372731	0.000140745	1	1	2	Q8TD16	Q8TD16 [579-588]	Q8TD16 1xPhospho [S582(100)]	2	1216.69	16802554		High	High	9.128e-05	0.0002004	3.42	41.72
FALSE	High	[R].GRSIDQDYER.[A]	1xPhospho [S3(100)]	0.00502315	0.000580501	1	1	2	Q9UDY2	Q9UDY2 [242-251]	Q9UDY2 1xPhospho [S244(100)]	1	1318.54	584111		High	High	0.0003325	0.0027	2.59	24.6
FALSE	High	[R].GRSPQPPAEEDEDDFDDTLVAIDTYNCDLHFK.[V]	1xCarbamidomethyl [C27]; 1xPhospho [S3(100)]	0.0116283	0.00104833	1	1	1	Q9BUJ2	Q9BUJ2 [192-223]	Q9BUJ2 1xPhospho [S194(100)]	1	3789.59	769316		High	High	0.0006211	0.006237	1.97	106.91
FALSE	High	[R].GSDELLSGSVLSSPNSNMSSMVVTANGNDSK.[K]	2xDeamidated [N17; N26]; 1xPhospho [S/T]	0.0335433	0.00249786	1	1	1	Q9UKA9	Q9UKA9 [15-45]		0	3166.34	7543973		High	High	0.001478	0.01782	1.14	97.64
FALSE	High	[R].GSGTASDDEFENLR.[I]	1xPhospho [S6(100)]	0.000216615	6.59499e-05	1	1	1	Q7Z6Z7	Q7Z6Z7 [1902-1915]	Q7Z6Z7 1xPhospho [S1907(100)]	0	1577.61	2.0197e+06		High	High	4.924e-05	0.0001176	3.13	56.42
FALSE	High	[R].GSISSTSEVHSPPNVGLR.[R]	1xPhospho [S11(99.9)]	0.100669	0.00723797	1	1	1	Q8WWQ0	Q8WWQ0 [673-690]	Q8WWQ0 1xPhospho [S683(99.9)]	0	1903.89	151949		High	High	0.004219	0.05463	1.12	56.01
FALSE	High	[R].GSPHYFSPFRPY.[-]	1xPhospho [S2(100)]	0.00187934	0.000385428	1	1	6	Q13242	Q13242 [210-221]	Q13242 1xPhospho [S211(100)]	0	1534.65	6.33061e+06		High	High	0.0002264	0.001001	1.81	82.87
FALSE	High	[R].GSPSSHLLGADHGLR.[K]	1xPhospho [S2(100)]	0.00123844	0.000267188	1	1	1	Q6NWY9	Q6NWY9 [763-777]	Q6NWY9 1xPhospho [S764(100)]	0	1583.73	295447		High	High	0.000161	0.0006585	1.98	45.85
FALSE	High	[R].GSPTGGAQLLK.[R]	1xPhospho [S2(100)]	0.00901259	0.000727956	1	1	1	Q14684	Q14684 [512-522]	Q14684 1xPhospho [S513(100)]	0	1108.54	1.73201e+06		High	High	0.0004127	0.00484	2.44	48.09
FALSE	High	[R].GSPTRPNPPVR.[N]	1xPhospho [S2(100)]	0.00143918	0.000324895	1	1	5	Q14195	Q14195 [521-531]	Q14195 1xPhospho [S522(100)]	0	1257.61	2792328		High	High	0.0001929	0.0007659	2.63	27.05
FALSE	High	[R].GSSGCSEAGGAGHEEGRASPLRR.[G]	1xCarbamidomethyl [C5]; 1xPhospho [S19(100)]	0.00791214	0.000673548	1	1	1	Q9C0C9	Q9C0C9 [97-119]	Q9C0C9 1xPhospho [S115(100)]	2	2365.01	410934		High	High	0.0003822	0.004266	2.08	19.42
FALSE	High	[R].GSYGDLGGPIITTQVTIPK.[D]	1xPhospho [S2(100)]	0.00030736	6.59499e-05	1	1	2	P61978	P61978 [378-396]	P61978 1xPhospho [S379(100)]	0	1997		No Quan Values	High	High	4.924e-05	0.000166	2.86
FALSE	High	[R].GSYGSDAEEEEYR.[Q]	1xPhospho [S5(100)]	0.00127715	0.000267188	1	1	1	Q9UDY2	Q9UDY2 [1155-1167]	Q9UDY2 1xPhospho [S1159(100)]	0	1571.55	287913		High	High	0.000161	0.0006798	1.84	37.15
FALSE	High	[R].GTGQSDDSDIWDDTALIK.[A]	1xPhospho [S/T]	0.0178069	0.00133485	1	1	1	Q16637	Q16637 [24-41]		0	2016.84	322684		High	High	0.0008074	0.009513	1.69	95.65
FALSE	High	[R].GWAPPGPSPSSGALDLLDTPAGLEK.[D]	1xPhospho [S/T]	0.000708277	0.000206367	1	1	1	Q14202	Q14202 [44-68]		0	2513.2		No Quan Values	High	High	0.0001275	0.0003777	1.79
FALSE	High	[R].GYMMMFPR.[V]	1xPhospho [Y2(100)]	0.000257624	6.59499e-05	1	1	1	O14654	O14654 [742-749]	O14654 1xPhospho [Y743(100)]	0	1112.41	1.03668e+06		High	High	4.924e-05	0.0001398	2.22	81.49
FALSE	High	[R].GYTSDSEVYTDHGRPGK.[I]	1xPhospho [S4(98.6)]	0.000908294	0.000267188	1	1	1	Q92538	Q92538 [1315-1331]	Q92538 1xPhospho [S1318(98.6)]	0	1948.81	1.13721e+06		High	High	0.0001275	0.0004827	2.6	35.73
FALSE	High	[R].GYYSPGIVSTR.[N]	1xPhospho [S4(100)]	0.0145064	0.00119181	1	1	1	Q12789	Q12789 [1650-1660]	Q12789 1xPhospho [S1653(100)]	0	1279.57	872247		High	High	0.0007001	0.007788	2.1	59.94
FALSE	High	[R].HAPSPEPAVQGTGVAGVPEESGDAAAIPAK.[K]	1xPhospho [S4(100)]	5.70515e-09	6.59499e-05	1	1	2	P13051	P13051 [20-49]	P13051 1xPhospho [S23(100)]	0	2890.36	1.71324e+06		High	High	4.924e-05	3.632e-09	4.21	66.16
FALSE	High	[R].HASAPSHVQPSDSEK.[N]	1xPhospho [S]	0.0154527	0.00129096	1	1	1	O60343	O60343 [339-353]		0	1656.7	1.49043e+06		High	High	0.0007843	0.008268	1.9	16.55
FALSE	High	[R].HASSSPESPKPAPAPGSHR.[E]	1xPhospho [S8(97.7)]	0.00275258	0.000495453	1	1	2	Q9UQ35	Q9UQ35 [433-451]	Q9UQ35 1xPhospho [S440(97.7)]	0	1976.9	2.08357e+06		High	High	0.0002869	0.001471	2.42	15.43
FALSE	High	[R].HASSSPESPKPAPAPGSHR.[E]	2xPhospho [S]	0.0257105	0.00176841	1	1	1	Q9UQ35	Q9UQ35 [433-451]		0	2056.86	96164.5		High	High	0.001045	0.01374	1.45	17.39
FALSE	High	[R].HDSGGSLPLTPR.[M]	1xPhospho [T10(100)]	0.00806671	0.000673548	1	1	1	Q96MH2	Q96MH2 [37-48]	Q96MH2 1xPhospho [T46(100)]	0	1316.6	735937		High	High	0.0003822	0.004349	1.88	45.28
FALSE	High	[R].HDSPDLAPNVTYSLPR.[T]	1xPhospho [S3(100)]	5.38349e-05	6.59499e-05	1	1	1	Q9BRD0	Q9BRD0 [269-284]	Q9BRD0 1xPhospho [S271(100)]	0	1861.85		No Quan Values	High	High	4.924e-05	2.991e-05	2.38
FALSE	High	[R].HELSPPQK.[R]	1xPhospho [S4(100)]	0.00245886	0.000495453	1	1	3	Q9BXP5	Q9BXP5 [71-78]	Q9BXP5 1xPhospho [S74(100)]	0	1015.46	1.12131e+06		High	High	0.0002573	0.001313	2.69	23.25
FALSE	High	[R].HERPAGPGTPPPDSGPLAK.[D]	1xPhospho [T9(100)]	2.88307e-05	6.59499e-05	1	1	4	Q9P2K8	Q9P2K8 [659-677]	Q9P2K8 1xPhospho [T667(100)]	0	1960.93	1.54853e+06		High	High	4.924e-05	1.618e-05	2.87	35.96
FALSE	High	[R].HFNYPSTPPSER.[N]	1xPhospho [S/T/Y]	0.019127	0.00142847	1	1	1	Q9BX63	Q9BX63 [107-118]		0	1511.63	300985		High	High	0.0008578	0.01024	1.75	43.21
FALSE	High	[R].HFTNWTKPTSPTR.[S]	1xPhospho [S10(99.2)]	0.0237448	0.00156962	1	1	1	Q9H792	Q9H792 [889-901]	Q9H792 1xPhospho [S898(99.2)]	0	1652.76	229144		High	High	0.0009356	0.01269	2.37	40.27
FALSE	High	[R].HGAPAAPSPPPR.[G]	1xPhospho [S8(100)]	0.0016316	0.000324895	1	1	2	Q4KMP7	Q4KMP7 [15-26]	Q4KMP7 1xPhospho [S22(100)]	0	1234.57	1.27031e+06		High	High	0.0001929	0.0008674	2.6	26.9
FALSE	High	[R].HGGVCAPAAVATSPPGAIPK.[E]	1xCarbamidomethyl [C5]; 1xPhospho [T/S]	0.000126117	6.59499e-05	1	1	1	Q9Y6A5	Q9Y6A5 [238-257]		0	1937.93	644571		High	High	4.924e-05	6.918e-05	2.84	60.75
FALSE	High	[R].HGLLLPASPVR.[M]	1xPhospho [S8(100)]	0.000296191	6.59499e-05	1	1	1	Q96E09	Q96E09 [69-79]	Q96E09 1xPhospho [S76(100)]	0	1239.66	7378403		High	High	4.924e-05	0.0001603	3.79	69.02
FALSE	High	[R].HGLQLGAQSPGR.[G]	1xPhospho [S9(100)]	2.86913e-05	6.59499e-05	1	1	1	Q8N1G0	Q8N1G0 [1049-1060]	Q8N1G0 1xPhospho [S1057(100)]	0	1300.62	719299		High	High	4.924e-05	1.609e-05	3.29	37.26
FALSE	High	[R].HGSFHEDEDPIGSPR.[L]	1xPhospho [S13(100)]	6.68976e-05	6.59499e-05	1	1	4	Q96T58	Q96T58 [1266-1280]	Q96T58 1xPhospho [S1278(100)]	0	1759.71	2.53196e+06		High	High	4.924e-05	3.71e-05	2.63	38.53
FALSE	High	[R].HGTDLWIDNMSSAVPNHSPEKK.[D]	1xPhospho [S18(100)]	6.2831e-05	6.59499e-05	1	1	1	Q8N6H7	Q8N6H7 [129-150]	Q8N6H7 1xPhospho [S146(100)]	1	2543.14	1.07959e+06		High	High	4.924e-05	3.49e-05	3.25	68.98
FALSE	High	[R].HHFETLTESPCR.[A]	1xCarbamidomethyl [C11]; 1xPhospho [S9(100)]	0.00129985	0.000324895	1	1	2	O43379	O43379 [1062-1073]	O43379 1xPhospho [S1070(100)]	0	1593.65	311194		High	High	0.0001929	0.0006904	2.4	36.59
FALSE	High	[R].HIEPELAGRDSPIR.[A]	1xPhospho [S11(100)]	3.53387e-05	6.59499e-05	1	1	1	P86790	P86790 [256-269]	P86790 1xPhospho [S266(100)]	1	1669.81	3853990		High	High	4.924e-05	1.979e-05	3.46	45.11
FALSE	High	[R].HIEPELAGRDSPIRAEMPGNLQHYGR.[F]	1xPhospho [S11(100)]	0.00817174	0.000673548	1	1	1	P86790	P86790 [256-281]	P86790 1xPhospho [S266(100)]	2	3023.43	1.65833e+06		High	High	0.0003822	0.004389	2.73	66.05
FALSE	High	[R].HLLSPVGR.[R]	1xPhospho [S4(100)]	0.0691477	0.00516087	1	1	1	Q9NXE4	Q9NXE4 [789-796]	Q9NXE4 1xPhospho [S792(100)]	0	958.487	781382		High	High	0.002986	0.03679	1.79	47.1
FALSE	High	[R].HLPSPPLTQEVDLHSIAGPPVPPR.[Q]	1xPhospho [S4(100)]	4.43976e-10	6.59499e-05	1	1	6	Q07889	Q07889 [1272-1295]	Q07889 1xPhospho [S1275(100)]	0	2634.34	2.89332e+06		High	High	4.924e-05	2.939e-10	5.4	92.37
FALSE	High	[R].HLPSPPTLDSIITEYLR.[E]	1xPhospho [S4(99.4)]	0.0616584	0.00457872	1	1	1	Q9Y4B6	Q9Y4B6 [997-1013]	Q9Y4B6 1xPhospho [S1000(99.4)]	0	2032.02	2.21037e+06		High	High	0.002633	0.03281	1.17	126.46
FALSE	High	[R].HLQQGSESPMMIGELR.[S]	1xPhospho [S]	0.00962909	0.000837479	1	1	1	Q9UPU5	Q9UPU5 [2597-2612]		0	1892.84	669358		High	High	0.0005051	0.005188	2	69.68
FALSE	High	[R].HLTPEPDIVASTK.[K]	1xPhospho [T3(100)]	1.73004e-06	6.59499e-05	1	1	2	Q5JSH3	Q5JSH3 [217-229]	Q5JSH3 1xPhospho [T219(100)]	0	1487.71	9.77311e+06		High	High	4.924e-05	1.011e-06	3.41	54.11
FALSE	High	[R].HNGSLSPGLEAR.[D]	1xPhospho [S6(99.6)]	0.0636738	0.0046653	1	1	1	Q9C0C2	Q9C0C2 [1380-1391]	Q9C0C2 1xPhospho [S1385(99.6)]	0	1317.59	640675		High	High	0.002707	0.03398	1.9	37.78
FALSE	High	[R].HPEPVPEEGSEDELPPQVHK.[V]	1xPhospho [S10(100)]	0.0836877	0.00608137	1	1	2	Q7Z3C6	Q7Z3C6 [819-838]	Q7Z3C6 1xPhospho [S828(100)]	0	2330.03	361113		High	High	0.003521	0.04504	1.08	52.16
FALSE	High	[R].HPLLSSGGPQSPLR.[G]	1xPhospho [S11(100)]	0.0014716	0.000324895	1	1	1	Q9P1Y5	Q9P1Y5 [358-371]	Q9P1Y5 1xPhospho [S368(100)]	0	1525.75	1.38683e+06		High	High	0.0001929	0.0007831	2.81	52.62
FALSE	High	[R].HQLGPSLRSPPR.[V]	1xPhospho [S]	0.0773192	0.00573215	1	1	1	Q8NHM5	Q8NHM5 [1010-1021]		1	1424.72	2.51369e+06		High	High	0.003329	0.04129	2.21	38.95
FALSE	High	[R].HQPSTPDPFLKPR.[C]	1xPhospho [T5(99.4)]	0.00334033	0.000544631	1	1	1	O14686	O14686 [2236-2248]	O14686 1xPhospho [T2240(99.4)]	0	1599.77	323315		High	High	0.0003139	0.001786	1.81	47.54
FALSE	High	[R].HRAEAPPLEREDSGTFSLGK.[M]	1xPhospho [T15(98.6)]	0.106122	0.00762153	1	1	1	O75569	O75569 [6-25]	O75569 1xPhospho [T20(98.6)]	2	2277.07	514126		High	High	0.004432	0.05791	2.7	54.99
FALSE	High	[R].HRHSPTGPPGFPR.[D]	1xPhospho [S4(100)]	0.00220249	0.000441467	1	1	6	P98175	P98175 [86-98]	P98175 1xPhospho [S89(100)]	1	1522.71	10046045		High	High	0.0002573	0.001174	2.5	32.19
FALSE	High	[R].HRMSPGVAGSPR.[I]	1xOxidation [M3]; 1xPhospho [S4(100)]	0.0640828	0.00470983	1	1	1	Q15596	Q15596 [490-501]	Q15596 1xPhospho [S493(100)]	1	1347.6	205009		High	High	0.002731	0.03414	1.63	14.17
FALSE	High	[R].HRPSPPATPPPK.[T]	2xPhospho [S4(100); T8(100)]	9.55202e-05	6.59499e-05	1	1	5	Q8IYB3	Q8IYB3 [399-410]	Q8IYB3 2xPhospho [S402(100); T406(100)]	0	1441.64	1.64726e+06		High	High	4.924e-05	5.265e-05	5.12	21.73
FALSE	High	[R].HSCSPMGDGDPEAMEESPRK.[K]	1xCarbamidomethyl [C3]; 1xPhospho [S17(100)]	0.00526427	0.000580501	1	1	1	Q9P275	Q9P275 [936-955]	Q9P275 1xPhospho [S952(100)]	1	2296.87	219288		High	High	0.0003325	0.002824	2.06	38.45
FALSE	High	[R].HSLEEGLDMVNR.[E]	1xPhospho [S2(100)]	0.00381502	0.000580501	1	1	1	Q7Z309	Q7Z309 [57-68]	Q7Z309 1xPhospho [S58(100)]	0	1479.63	462968		High	High	0.0003325	0.002049	1.65	60.34
FALSE	High	[R].HSPIAPSSPSPQVLAQK.[Y]	1xPhospho [S]	0.0548064	0.0038344	1	1	1	Q9NQS7	Q9NQS7 [305-321]		0	1823.91	305101		High	High	0.002217	0.02904	1.1	56.22
FALSE	High	[R].HSQQLFPDGSPGDQWVK.[H]	1xPhospho [S10(100)]	0.0977458	0.00711314	1	1	1	Q8IU60	Q8IU60 [275-291]	Q8IU60 1xPhospho [S284(100)]	0	2005.88	179085		High	High	0.004128	0.05311	1.05	77.79
FALSE	High	[R].HSSILKPPRSPLQDLR.[G]	1xPhospho [S10(100)]	0.00173856	0.000385428	1	1	2	Q8NG31	Q8NG31 [23-38]	Q8NG31 1xPhospho [S32(100)]	1	1924.02	3001105		High	High	0.0002264	0.0009247	2.49	61.11
FALSE	High	[R].HSSNPPLESHVGWVMDSR.[E]	1xOxidation [M15]; 1xPhospho [S3(99.4)]	6.23057e-07	6.59499e-05	1	1	1	Q6PKG0	Q6PKG0 [822-839]	Q6PKG0 1xPhospho [S824(99.4)]	0	2130.91	861240		High	High	4.924e-05	3.701e-07	3.8	57.73
FALSE	High	[R].HSSSPLSPGGPTHLTKPTTTSSSER.[E]	1xPhospho [S7(96.7)]	0.0288564	0.0020646	1	1	1	Q9Y618	Q9Y618 [1772-1796]	Q9Y618 1xPhospho [S1778(96.7)]	0	2629.23	470371		High	High	0.001238	0.01537	1.7	43.69
FALSE	High	[R].HTDDEMTGYVATR.[W]	1xPhospho [Y9(100)]	0.000107177	6.59499e-05	1	1	2	Q16539	Q16539 [174-186]	Q16539 1xPhospho [Y182(100)]	0	1575.61	476070		High	High	4.924e-05	5.903e-05	2.42	33.66
FALSE	High	[R].HTPPTIGGSLPYR.[R]	1xPhospho [S9(99.4)]	0.107997	0.00770911	1	1	1	Q9NYB9	Q9NYB9 [360-372]	Q9NYB9 1xPhospho [S368(99.4)]	0	1475.7	406368		High	High	0.004432	0.05888	1.34	59.92
FALSE	High	[R].HVSPVTPPREVPIYANR.[F]	1xPhospho [T6(99.6)]	0.00490779	0.000580501	1	1	2	Q13443	Q13443 [756-772]	Q13443 1xPhospho [T761(99.6)]	1	2012.01	2.7601e+06		High	High	0.0003325	0.002631	2.4	63.54
FALSE	High	[R].HVTLPSSPR.[S]	1xPhospho [S/T]	0.00169178	0.000324895	1	1	1	Q5T4S7	Q5T4S7 [2713-2721]		0	1073.51	3.80775e+06		High	High	0.0001929	0.0009033	2.88	33.64
FALSE	High	[R].HVVRPPPRSPEPDTLPLAAGSDHPLPR.[A]	1xPhospho [S9(100)]	2.60888e-07	6.59499e-05	1	1	3	Q6PCT2	Q6PCT2 [400-426]	Q6PCT2 1xPhospho [S408(100)]	1	2988.52	5054631		High	High	4.924e-05	1.572e-07	4.32	60.84
FALSE	High	[R].HYSDHWEDER.[L]	1xPhospho [S3(100)]	0.0989061	0.00711314	1	1	1	Q9BYW2	Q9BYW2 [1096-1105]	Q9BYW2 1xPhospho [S1098(100)]	0	1453.52	289735		High	High	0.00415	0.0536	0.92	29.24
FALSE	High	[R].IATGSFLK.[R]	1xPhospho [S5(100)]	0.0768461	0.00573215	1	1	1	P22234	P22234 [103-110]	P22234 1xPhospho [S107(100)]	0	916.454	1.1359e+06		High	High	0.003329	0.04112	1.68	63.93
FALSE	High	[R].IDISPSTFR.[K]	1xPhospho [S4(100)]	0.00385659	0.000580501	1	1	3	Q9Y2W1	Q9Y2W1 [679-687]	Q9Y2W1 1xPhospho [S682(100)]	0	1115.51	60132280		High	High	0.0003325	0.002074	2.34	74.29
FALSE	High	[R].IDISPSTLR.[K]	1xPhospho [S4(100)]	0.00195914	0.000385428	1	1	4	Q9NYF8	Q9NYF8 [655-663]	Q9NYF8 1xPhospho [S658(100)]	0	1081.53	131317364		High	High	0.0002264	0.001045	2.53	68
FALSE	High	[R].IDISPSTLRK.[H]	1xPhospho [S4(100)]	0.0071447	0.000673548	1	1	1	Q9NYF8	Q9NYF8 [655-664]	Q9NYF8 1xPhospho [S658(100)]	1	1209.62	3070926		High	High	0.0003822	0.003841	2.08	56.28
FALSE	High	[R].IDTPPACTEESIATPSEIK.[T]	1xCarbamidomethyl [C7]; 1xPhospho [T3(100)]	0.000109776	6.59499e-05	1	1	1	O94913	O94913 [1528-1546]	O94913 1xPhospho [T1530(100)]	0	2138.96	673190		High	High	4.924e-05	6.026e-05	2.5	68.77
FALSE	High	[R].IETDEEESCDNAHGDANQPAR.[D]	1xCarbamidomethyl [C9]; 1xPhospho [T3(100)]	0.0722406	0.00547699	1	1	1	Q96T23	Q96T23 [1303-1323]	Q96T23 1xPhospho [T1305(100)]	0	2437.92	256279		High	High	0.003189	0.03856	1.19	24.03
FALSE	High	[R].IGELGAPEVWGLSPK.[N]	1xPhospho [S13(100)]	0.0397509	0.00282158	1	1	2	Q8N5F7	Q8N5F7 [137-151]	Q8N5F7 1xPhospho [S149(100)]	0	1632.8	1.83303e+06		High	High	0.001628	0.02113	1.34	100.5
FALSE	High	[R].IGFPSTSPAK.[A]	1xPhospho [S/T]	0.0325991	0.00230036	1	1	1	Q9UDT6	Q9UDT6 [288-297]		0	1084.51	424372		High	High	0.001368	0.01729	0.95	55.25
FALSE	High	[R].IHAESLLLDSPAVAK.[S]	1xPhospho [S10(100)]	0.000278852	6.59499e-05	1	1	1	Q9H4L5	Q9H4L5 [401-415]	Q9H4L5 1xPhospho [S410(100)]	0	1643.84	841757		High	High	4.924e-05	0.0001506	2.59	73.84
FALSE	High	[R].IHIDPEIQDGSPTTSR.[R]	1xPhospho [S11(100)]	0.000256424	6.59499e-05	1	1	1	P50479	P50479 [102-117]	P50479 1xPhospho [S112(100)]	0	1845.84	1.09111e+06		High	High	4.924e-05	0.0001387	3.72	54.98
FALSE	High	[R].IHRASDPGLPAEEPK.[E]	1xPhospho [S5(100)]	1.40359e-06	6.59499e-05	1	1	6	P27708	P27708 [1855-1869]	P27708 1xPhospho [S1859(100)]	1	1696.81	2.92846e+07		High	High	4.924e-05	8.256e-07	4.61	35.18
FALSE	High	[R].IIAPSRGSPLPVLSWANR.[E]	1xPhospho [S]	0.0301286	0.00215829	1	1	1	P24864	P24864 [96-113]		1	2014.06	361656		High	High	0.00129	0.01608	1.84	99.56
FALSE	High	[R].IIIEELSLVAASPTLSPR.[Q]	1xPhospho [T/S]	0.0240907	0.00161982	1	1	1	Q16513	Q16513 [291-308]		0	1989.07	848498		High	High	0.0009637	0.01282	2.47	117.26
FALSE	High	[R].IINLGPVHPGPLSPEPQPMGVR.[V]	1xPhospho [S13(100)]	9.10402e-05	6.59499e-05	1	1	4	Q86T03	Q86T03 [150-171]	Q86T03 1xPhospho [S162(100)]	0	2385.21	673409		High	High	4.924e-05	5.009e-05	3.38	92.09
FALSE	High	[R].ILELTPEPDRPR.[I]	1xPhospho [T5(100)]	0.000162347	6.59499e-05	1	1	1	Q14004	Q14004 [1242-1253]	Q14004 1xPhospho [T1246(100)]	0	1515.76	3.1505e+06		High	High	4.924e-05	8.882e-05	2.28	59.87
FALSE	High	[R].ILGSASPEEEQEKPILDRPTR.[I]	1xPhospho [S6(99.1)]	0.00014903	6.59499e-05	1	1	1	Q7Z422	Q7Z422 [102-122]	Q7Z422 1xPhospho [S107(99.1)]	0	2445.2	1.36834e+06		High	High	4.924e-05	8.161e-05	2.82	57.02
FALSE	High	[R].ILKSPEIQR.[A]	1xPhospho [S4(100)]	0.00396307	0.000580501	1	1	3	P36578	P36578 [292-300]	P36578 1xPhospho [S295(100)]	1	1163.62	1.70145e+06		High	High	0.0003325	0.002124	2.42	35.91
FALSE	High	[R].ILLSQTTGVAIPLHASSLDDVSLASTPK.[R]	1xPhospho [S/T]	0.00161694	0.000324895	1	1	1	P12270	P12270 [616-643]		0	2914.52		No Quan Values	High	High	0.0001929	0.0008602	2.32
FALSE	High	[R].ILPPLSPPQHR.[Y]	1xPhospho [S6(100)]	0.105504	0.00758307	1	1	1	Q8TCU4	Q8TCU4 [87-97]	Q8TCU4 1xPhospho [S92(100)]	0	1334.7	596049		High	High	0.004388	0.05727	1.75	61.48
FALSE	High	[R].ILSQSTDSLNMR.[N]	1xPhospho [S5(99.7)]	0.00353939	0.000544631	1	1	1	Q92974	Q92974 [170-181]	Q92974 1xPhospho [S174(99.7)]	0	1444.65	521482		High	High	0.0003139	0.001899	2.15	59.29
FALSE	High	[R].IMGPNYTPGK.[K]	1xPhospho [T7(100)]	0.00646474	0.000673548	1	1	2	P13639	P13639 [429-438]	P13639 1xPhospho [T435(100)]	0	1157.51	705184		High	High	0.0003822	0.003473	2.12	44.3
FALSE	High	[R].INHTVILDDPFDDPPDLLIPDRSPEPTR.[E]	1xPhospho [S23(100)]	2.30886e-09	6.59499e-05	1	1	4	Q8WUA2	Q8WUA2 [156-183]	Q8WUA2 1xPhospho [S178(100)]	1	3277.58	3.84658e+07		High	High	4.924e-05	1.488e-09	5.09	109.79
FALSE	High	[R].INLTPLK.[T]	1xPhospho [T4(100)]	0.025897	0.00176841	1	1	1	Q13112	Q13112 [500-506]	Q13112 1xPhospho [T503(100)]	0	878.475	391745		High	High	0.001045	0.01383	1.97	62.59
FALSE	High	[R].INPYMSSPCHIEMILTEK.[E]	1xCarbamidomethyl [C9]; 1xPhospho [S7(99.5)]	0.0100222	0.000891682	1	1	1	P18621	P18621 [136-153]	P18621 1xPhospho [S142(99.5)]	0	2242.99	3.50641e+06		High	High	0.000535	0.005407	1.75	99.8
FALSE	High	[R].INSLTFK.[K]	1xPhospho [S3(99.6)]	0.0717923	0.00543066	1	1	1	Q96HP0	Q96HP0 [1306-1312]	Q96HP0 1xPhospho [S1308(99.6)]	0	902.438	411882		High	High	0.003164	0.03845	1.29	54.45
FALSE	High	[R].IPAKLSPTQLR.[R]	1xPhospho [S6(99.7)]	0.00256896	0.000495453	1	1	1	Q9UNS1	Q9UNS1 [1082-1092]	Q9UNS1 1xPhospho [S1087(99.7)]	1	1303.71	1.5462e+06		High	High	0.0002869	0.001371	2.41	57.05
FALSE	High	[R].IPGGNIYISPLK.[S]	1xPhospho [S9(100)]	3.99278e-06	6.59499e-05	1	1	4	P06400	P06400 [799-810]	P06400 1xPhospho [S807(100)]	0	1351.7	2451990		High	High	4.924e-05	2.304e-06	3.31	83.82
FALSE	High	[R].IPGGNIYISPLKSPYK.[I]	1xPhospho [S13(100)]	0.0971702	0.00707791	1	1	1	P06400	P06400 [799-814]	P06400 1xPhospho [S811(100)]	1	1826.95	508167		High	High	0.004104	0.05275	1.56	79.88
FALSE	High	[R].IPSPNILK.[T]	1xPhospho [S3(100)]	0.00662712	0.000673548	1	1	2	Q5VUA4	Q5VUA4 [2099-2106]	Q5VUA4 1xPhospho [S2101(100)]	0	961.512	4.88978e+06		High	High	0.0003822	0.003575	2.34	67.9
FALSE	High	[R].IPTPVIHTK.[H]	1xPhospho [T3(100)]	0.0214604	0.00147047	1	1	1	P12532	P12532 [408-416]	P12532 1xPhospho [T410(100)]	0	1085.58	308854		High	High	0.0008809	0.01145	0.69	46.06
FALSE	High	[R].IPVEGPLSPSR.[G]	1xPhospho [S8(100)]	5.81607e-05	6.59499e-05	1	1	3	O00512	O00512 [680-690]	O00512 1xPhospho [S687(100)]	0	1231.61	2925737		High	High	4.924e-05	3.223e-05	3.37	58.62
FALSE	High	[R].IQALGLHLPDPPLESEDEDEEGATALNNHSSIPMDPEHVELVK.[R]	1xDeamidated [N27]; 1xOxidation [M34]; 1xPhospho [S/T]	0.00205247	0.000441467	1	1	1	Q16626	Q16626 [100-142]		0	4783.2		No Quan Values	High	High	0.0002573	0.001095	1.61
FALSE	High	[R].IQALGLHLPDPPLESEDEDEEGATALNNHSSIPMDPEHVELVK.[R]	1xDeamidated [N28]; 1xPhospho [S15(100)]	2.09131e-06	6.59499e-05	1	1	1	Q16626	Q16626 [100-142]	Q16626 1xPhospho [S114(100)]	0	4767.2		No Quan Values	High	High	4.924e-05	1.221e-06	3.91
FALSE	High	[R].IQFKPDDGISPER.[A]	1xPhospho [S10(100)]	0.00493632	0.000580501	1	1	1	Q96I24	Q96I24 [287-299]	Q96I24 1xPhospho [S296(100)]	0	1581.73	551429		High	High	0.0003325	0.002647	1.81	56.19
FALSE	High	[R].IQPSSPPPNHPNNHLFR.[Q]	1xPhospho [S]	0.0604727	0.00453438	1	1	2	Q9Y2K2	Q9Y2K2 [727-743]		0	2031.95	736802		High	High	0.00261	0.03214	1.31	44.25
FALSE	High	[R].IQQALTSPLPMTPILEGSHR.[A]	1xPhospho [T12(100)]	0.000242436	6.59499e-05	1	1	1	Q8IZ21	Q8IZ21 [421-440]	Q8IZ21 1xPhospho [T432(100)]	0	2269.14	454647		High	High	4.924e-05	0.0001313	2.55	98.89
FALSE	High	[R].IQQFDDGGSDEEDIWEEK.[H]	1xPhospho [S9(100)]	0.0041875	0.000580501	1	1	1	Q5H9R7	Q5H9R7 [609-626]	Q5H9R7 1xPhospho [S617(100)]	0	2219.87	451533		High	High	0.0003325	0.002253	1.29	77.45
FALSE	High	[R].IQVDAYFSPIHSQLDHLLDPSSFTGR.[A]	1xPhospho [Y/S/T]	0.059692	0.00434926	1	1	1	P30566	P30566 [427-452]		0	3023.43	77826.9		High	High	0.00253	0.03175	0.74	124.19
FALSE	High	[R].IRPLSDGNSPWSTILIK.[N]	1xPhospho [S5(99.3)]	0.00301327	0.000544631	1	1	1	Q5TCX8	Q5TCX8 [610-626]	Q5TCX8 1xPhospho [S614(99.3)]	0	1977.02	1.13996e+06		High	High	0.0003139	0.001613	1.68	105.86
FALSE	High	[R].ISCGGGINVDVNQHPDGGPGGK.[A]	1xCarbamidomethyl [C3]; 2xDeamidated [N8; N12]; 1xPhospho [S2(100)]	0.0307843	0.00220651	1	1	1	Q96F45	Q96F45 [284-305]	Q96F45 1xPhospho [S285(100)]	0	2216.93	737276		High	High	0.001316	0.01639	1.29	73.51
FALSE	High	[R].ISDSESEDPPR.[HN]	1xPhospho [S2(99.4)]	0.00776106	0.000673548	1	1	1	Q96ST2	Q96ST2 [247-257]; [273-283]	Q96ST2 1xPhospho [S248(99.4)]; 1xPhospho [S274(99.4)]	0	1311.51	763755		High	High	0.0003822	0.004166	1.33	25.2
FALSE	High	[R].ISHEGSPVKPVAIR.[E]	1xPhospho [S6(100)]	0.000689913	0.000206367	1	1	1	Q96II8	Q96II8 [414-427]	Q96II8 1xPhospho [S419(100)]	0	1569.81	1.39396e+06		High	High	0.0001275	0.0003677	2.79	37.94
FALSE	High	[R].ISHTPQTPLYTPER.[L]	1xPhospho [T11(100)]	0.00232085	0.000441467	1	1	2	Q7Z2Z1	Q7Z2Z1 [1124-1137]	Q7Z2Z1 1xPhospho [T1134(100)]	0	1719.81	762278		High	High	0.0002573	0.00124	1.92	47.76
FALSE	High	[R].ISPPIK.[E]	1xPhospho [S2(100)]	0.0759069	0.00573215	1	1	1	Q6PJT7	Q6PJT7 [408-413]	Q6PJT7 1xPhospho [S409(100)]	0	734.385	858988		High	High	0.003329	0.04076	1.67	50.32
FALSE	High	[R].ISQGFDISQVLQVQEELER.[L]	2xDeamidated [Q3; Q9]; 1xPhospho [S]	0.124788	0.00897789	1	1	1	Q13621	Q13621 [815-833]		0	2300.07		No Quan Values	High	High	0.005249	0.0687	0.74
FALSE	High	[R].ISSIPHDLCHNGEK.[S]	1xCarbamidomethyl [C9]; 1xPhospho [S3(99.2)]	0.0821812	0.00608137	1	1	1	Q9P246	Q9P246 [717-730]	Q9P246 1xPhospho [S719(99.2)]	0	1686.73	235935		High	High	0.003521	0.04426	1.28	43.19
FALSE	High	[R].ISSLPVSRPISPSPSAILER.[R]	1xPhospho [S]	0.0276355	0.00201658	1	1	1	Q5T5P2	Q5T5P2 [351-370]		0	2186.16	684107		High	High	0.001183	0.01473	1.41	88.68
FALSE	High	[R].ITLLLMASQEPQR.[M]	1xOxidation [M6]; 1xPhospho [T/S]	0.132873	0.00959732	1	1	1	P04275	P04275 [1380-1392]		0	1595.79	83951.3		High	High	0.005553	0.07348	0.59	25.05
FALSE	High	[R].ITSPLMEPSSIEK.[I]	1xPhospho [S3(100)]	0.0219302	0.00147047	1	1	1	P28066	P28066 [54-66]	P28066 1xPhospho [S56(100)]	0	1511.71	890995		High	High	0.0008809	0.01171	1.51	68.66
FALSE	High	[R].ITVGNDHFCVSTPERR.[R]	1xCarbamidomethyl [C9]; 1xPhospho [S/T]	0.106122	0.00762153	1	1	1	Q5VUA4	Q5VUA4 [150-165]		1	1967.88	386785		High	High	0.004412	0.05764	1.67	54.27
FALSE	High	[R].IVEYSPPSAPR.[R]	1xPhospho [S5(100)]	0.0296987	0.00211178	1	1	1	O95696	O95696 [124-134]	O95696 1xPhospho [S128(100)]	0	1295.6	411517		High	High	0.001264	0.01582	1.87	52.49
FALSE	High	[R].IVNHWASPELR.[Q]	1xPhospho [S7(100)]	0.00565374	0.000580501	1	1	1	O15027	O15027 [308-318]	O15027 1xPhospho [S314(100)]	0	1401.67	880458		High	High	0.0003325	0.003044	2.25	58.57
FALSE	High	[R].IVSDGEDEDDSFK.[D]	1xPhospho [S3(100)]	0.000269918	6.59499e-05	1	1	1	Q2NKX8	Q2NKX8 [1026-1038]	Q2NKX8 1xPhospho [S1028(100)]	0	1535.58	761463		High	High	4.924e-05	0.000146	2.16	44.34
FALSE	High	[R].IVVAGNNEDVSFSRPADLDLIQSTPFKPLALKTPPR.[V]	1xPhospho [T33(100)]	0.00849658	0.000673548	1	1	1	Q9GZY8	Q9GZY8 [83-118]	Q9GZY8 1xPhospho [T115(100)]	1	3986.08	581829		High	High	0.0003822	0.004572	1.69	107.7
FALSE	High	[R].IYQYIQSR.[F]	1xPhospho [Y4(100)]	0.00355822	0.000544631	1	2	2	Q9Y463	Q9Y463 [270-277]	Q9Y463 1xPhospho [Y273(100)]	0	1150.53	1.51415e+06		High	High	0.0003139	0.001908	1.77	37.86
FALSE	High	[R].IYVVDPFSECCMDISLSPSR.[C]	2xCarbamidomethyl [C10; C11]; 1xPhospho [S17(98.8)]	0.00290837	0.000495453	1	1	1	O14654	O14654 [1045-1064]	O14654 1xPhospho [S1061(98.8)]	0	2455.04	204345		High	High	0.0002869	0.001553	1.87	118.89
FALSE	High	[R].KASPEPPDSAEGALK.[L]	1xPhospho [S3(100)]	0.000317455	6.59499e-05	1	1	1	Q9H1B7	Q9H1B7 [545-559]	Q9H1B7 1xPhospho [S547(100)]	1	1576.73	719651		High	High	4.924e-05	0.0001716	2.56	37.92
FALSE	High	[R].KETPPPLVPPAAR.[E]	1xPhospho [T3(100)]	0.00025523	6.59499e-05	1	1	4	Q9BQA1	Q9BQA1 [3-15]	Q9BQA1 1xPhospho [T5(100)]	1	1452.76	5793303		High	High	4.924e-05	0.0001384	2.61	56.81
FALSE	High	[R].KFQEQECPPSPEPTR.[K]	1xCarbamidomethyl [C7]; 1xPhospho [S10(100)]	0.0459871	0.00319051	1	1	1	P62070	P62070 [177-191]	P62070 1xPhospho [S186(100)]	1	1909.82	145858		High	High	0.00186	0.02438	1.89	34.39
FALSE	High	[R].KFQEQECPPSPEPTRK.[E]	1xCarbamidomethyl [C7]; 1xPhospho [S10(100)]	0.0589192	0.00415822	1	1	1	P62070	P62070 [177-192]	P62070 1xPhospho [S186(100)]	2	2037.91	178705		High	High	0.002424	0.03126	1.85	29.38
FALSE	High	[R].KGEEVTPISAIR.[H]	1xPhospho [T6(100)]	0.00511191	0.000580501	1	1	1	Q9Y2J2	Q9Y2J2 [487-498]	Q9Y2J2 1xPhospho [T492(100)]	1	1379.69	324426		High	High	0.0003325	0.002747	1.5	52.38
FALSE	High	[R].KGSFSALVGR.[T]	1xPhospho [S3(100)]	0.0357603	0.00269011	1	1	1	Q13619	Q13619 [8-17]	Q13619 1xPhospho [S10(100)]	1	1101.55	484565		High	High	0.001585	0.01896	2.11	54.27
FALSE	High	[R].KGSITEYTAAEEK.[E]	1xPhospho [S3(100)]	4.75649e-06	6.59499e-05	1	1	4	Q12982	Q12982 [112-124]	Q12982 1xPhospho [S114(100)]	1	1506.67	1.96771e+06		High	High	4.924e-05	2.737e-06	3.93	37.37
FALSE	High	[R].KGSPYHTGQLHPAVR.[V]	1xPhospho [S3(100)]	0.000397234	0.000140745	1	1	2	Q92729	Q92729 [861-875]	Q92729 1xPhospho [S863(100)]	1	1727.84	2.59449e+06		High	High	9.128e-05	0.0002135	2.2	30.04
FALSE	High	[R].KHESPLLVTK.[S]	1xPhospho [S4(100)]	0.0674268	0.00507606	1	1	1	Q92622	Q92622 [194-203]	Q92622 1xPhospho [S197(100)]	1	1231.64	372354		High	High	0.002937	0.03592	1.7	29.53
FALSE	High	[R].KISENSYSLDDLEIGPGQLSSSTFDSEK.[N]	1xPhospho [S/Y/T]	0.0004843	0.000140745	1	1	1	Q9UHB6	Q9UHB6 [223-250]		1	3126.4	702719		High	High	9.128e-05	0.0002593	2.28	100.18
FALSE	High	[R].KISPPSYAR.[R]	1xPhospho [S3(100)]	0.00642491	0.000673548	1	1	5	Q8N2M8	Q8N2M8 [283-291]	Q8N2M8 1xPhospho [S285(100)]	1	1098.53	2.74298e+06		High	High	0.0003822	0.003454	2.75	39.44
FALSE	High	[R].KITPPSSPHSLTSTLVSLGHEEALEMAGSK.[N]	1xPhospho [T3(100)]	6.89672e-09	6.59499e-05	1	1	1	Q9BY89	Q9BY89 [1057-1086]	Q9BY89 1xPhospho [T1059(100)]	1	3184.56		No Quan Values	High	High	4.924e-05	4.376e-09	3.09
FALSE	High	[R].KLDYGQHVVAGTPGR.[V]	1xPhospho [T12(100)]	0.00511191	0.000580501	1	1	1	P38919	P38919 [152-166]	P38919 1xPhospho [T163(100)]	1	1677.81	261938		High	High	0.0003325	0.002755	2.12	39.45
FALSE	High	[R].KLGDVSPTQIDVSQFGSFK.[E]	1xPhospho [S/T]	0.00104877	0.000267188	1	1	1	P46821	P46821 [1496-1514]		1	2133.03	361208		High	High	0.000161	0.0005584	2.31	92.45
FALSE	High	[R].KLSGDQITLPTTVDYSSVPK.[Q]	1xPhospho [S3(100)]	2.05301e-05	6.59499e-05	1	1	1	O00559	O00559 [34-53]	O00559 1xPhospho [S36(100)]	1	2229.11	1.39607e+06		High	High	4.924e-05	1.156e-05	3.77	84.17
FALSE	High	[R].KLSSAMSAAK.[A]	1xPhospho [S3(100)]	0.0301286	0.00215829	1	1	1	P40925	P40925 [239-248]	P40925 1xPhospho [S241(100)]	1	1073.51	1.82844e+06		High	High	0.00129	0.01605	2.6	28.04
FALSE	High	[R].KLSSSDAPAQDTGSSAAAVETDASR.[T]	1xPhospho [S/T]	0.000170238	6.59499e-05	1	1	1	Q7Z4S6	Q7Z4S6 [851-875]		1	2502.1	251302		High	High	4.924e-05	9.288e-05	2.38	44.54
FALSE	High	[R].KLTATPTPLGGMTGFHMQTEDR.[T]	1xPhospho [T]	3.01164e-06	6.59499e-05	1	1	1	O75533	O75533 [430-451]		1	2469.13	654996		High	High	4.924e-05	1.747e-06	2.93	78.29
FALSE	High	[R].KLVPIKPAPLPLSPGK.[N]	1xPhospho [S13(100)]	0.00072394	0.000206367	1	1	3	Q02086	Q02086 [66-81]	Q02086 1xPhospho [S78(100)]	1	1735.03	549567		High	High	0.0001275	0.0003855	2.93	74.56
FALSE	High	[R].KPAKPPVSPKPVLTQPVPK.[L]	1xPhospho [S8(99.4)]	0.0466218	0.00333332	1	1	1	Q8WXD9	Q8WXD9 [1220-1238]	Q8WXD9 1xPhospho [S1227(99.4)]	0	2088.2	404438		High	High	0.001886	0.02468	1.03	50.38
FALSE	High	[R].KPGPPLSPEIR.[S]	1xPhospho [S7(100)]	6.2831e-05	6.59499e-05	1	1	3	Q96JM3	Q96JM3 [421-431]	Q96JM3 1xPhospho [S427(100)]	0	1270.66	6903237		High	High	4.924e-05	3.489e-05	4.62	51.88
FALSE	High	[R].KPNIFYSGPASPARPR.[Y]	1xPhospho [S11(100)]	0.00187934	0.000385428	1	1	2	Q6PL18	Q6PL18 [317-332]	Q6PL18 1xPhospho [S327(100)]	0	1837.91	5.66621e+06		High	High	0.0002264	0.001001	2.88	50.83
FALSE	High	[R].KPRPLSMDLTAR.[F]	1xPhospho [S6(100)]	0.00318789	0.000544631	1	1	1	Q9BY89	Q9BY89 [279-290]	Q9BY89 1xPhospho [S284(100)]	0	1464.74	2026269		High	High	0.0003139	0.001711	2.71	52.17
FALSE	High	[R].KPSGSPDLWKLSPDQR.[K]	1xPhospho [S12(100)]	0.00407332	0.000580501	1	1	1	Q96JM3	Q96JM3 [441-456]	Q96JM3 1xPhospho [S452(100)]	1	1890.91	752038		High	High	0.0003325	0.002181	3.08	61.25
FALSE	High	[R].KPSPAQAAETPALELPLPSVPAPAPL.[-]	1xPhospho [S/T]	0.00290837	0.000495453	1	1	1	Q8WX92	Q8WX92 [555-580]		0	2642.38		No Quan Values	High	High	0.0002869	0.001555	2.39
FALSE	High	[R].KPVTVSPTTPTSPTEGEAS.[-]	1xPhospho [T8(95.7)]	0.0242656	0.00171942	1	1	1	Q9Y6G9	Q9Y6G9 [505-523]	Q9Y6G9 1xPhospho [T512(95.7)]	0	1965.91	567373		High	High	0.001018	0.01295	1.73	45.03
FALSE	High	[R].KQLQYPNPLPVLSGAELEK.[A]	3xDeamidated [Q2; Q4; N7]; 1xPhospho [Y5(100)]	0.0100895	0.000944308	1	1	2	Q96JC1	Q96JC1 [393-411]	Q96JC1 1xPhospho [Y397(100)]	1	2207.09	1.63466e+06		High	High	0.000535	0.005422	2.35	86.12
FALSE	High	[R].KQSLGELIGTLNAAK.[V]	1xDeamidated [N12]; 1xPhospho [S3(100)]	0.00206209	0.000441467	1	1	2	P60174	P60174 [19-33]	P60174 1xPhospho [S21(100)]	1	1623.84	904237		High	High	0.0002573	0.001102	1.77	83.55
FALSE	High	[R].KQSLGELIGTLNAAK.[V]	1xPhospho [S3(100)]	0.00110517	0.000267188	1	1	2	P60174	P60174 [19-33]	P60174 1xPhospho [S21(100)]	1	1622.85	2.45219e+07		High	High	0.000161	0.0005882	3.3	90
FALSE	High	[R].KQSPVPALPIVVQLMEMGFSR.[R]	1xOxidation [M17]; 1xPhospho [S3(100)]	0.0847047	0.00616808	1	1	1	O95714	O95714 [2452-2472]	O95714 1xPhospho [S2454(100)]	1	2423.22	618487		High	High	0.00357	0.04555	1.92	126.62
FALSE	High	[R].KRESESESDETPPAAPQLIK.[K]	1xPhospho [S/T]	0.000219692	6.59499e-05	1	1	2	O60832	O60832 [448-467]		2	2292.08	768559		High	High	4.924e-05	0.0001195	3.06	52.89
FALSE	High	[R].KRQSPEPSPVTLGR.[R]	1xPhospho [S4(100)]	1.32403e-06	6.59499e-05	1	1	3	Q9NRL2	Q9NRL2 [1410-1423]	Q9NRL2 1xPhospho [S1413(100)]	2	1631.83	3.36036e+06		High	High	4.924e-05	7.763e-07	4.57	37.42
FALSE	High	[R].KSPSGPVKSPPLSPVGTTPVK.[L]	1xPhospho [S9(100)]	0.0735987	0.00565767	1	1	1	Q9BVC5	Q9BVC5 [181-201]	Q9BVC5 1xPhospho [S189(100)]	2	2140.14	618195		High	High	0.003288	0.03938	1.61	55.8
FALSE	High	[R].KSPSLESLSRPPSLGFGDTR.[L]	1xPhospho [S4(99.3)]	0.0872926	0.0063399	1	1	1	Q5M775	Q5M775 [911-930]	Q5M775 1xPhospho [S914(99.3)]	1	2211.08	786923		High	High	0.003668	0.04691	1.53	78.4
FALSE	High	[R].KTEIISEVNHLDNDK.[S]	2xDeamidated [N9; N13]; 1xPhospho [T/S]	0.101262	0.00723797	1	1	1	Q562F6	Q562F6 [719-733]		1	1836.83	1150838		High	High	0.004219	0.05488	2.26	38.98
FALSE	High	[R].KTSLDVSNSAEPGFLAPGAR.[S]	1xPhospho [S/T]	0.0519598	0.00374512	1	1	1	Q8NEY1	Q8NEY1 [646-665]		1	2097		No Quan Values	High	High	0.002169	0.02749	1.86
FALSE	High	[R].KVPSFTFTPTVTYQR.[G]	1xDeamidated [Q14]; 1xPhospho [S/T/Y]	0.0453596	0.00319051	1	1	1	Q9Y6N7	Q9Y6N7 [937-951]		1	1852.89	267103		High	High	0.00186	0.0241	1.24	86.68
FALSE	High	[R].KVPSFTFTPTVTYQR.[G]	1xPhospho [S/T/Y]	0.00357718	0.000544631	1	1	1	Q9Y6N7	Q9Y6N7 [937-951]		1	1851.9	3.61517e+06		High	High	0.0003139	0.001917	1.88	84.96
FALSE	High	[R].KVSVSESNVLLDEEVLTDPK.[I]	1xPhospho [S/T]	0.00121689	0.000267188	1	1	1	P21359	P21359 [2595-2614]		1	2281.12	622058		High	High	0.000161	0.000648	2.97	91.53
FALSE	High	[R].KVVDYSQFQESDDADEDYGR.[D]	1xPhospho [S11(100)]	9.10402e-05	6.59499e-05	1	1	1	Q9H1E3	Q9H1E3 [9-28]	Q9H1E3 1xPhospho [S19(100)]	1	2445.97	496652		High	High	4.924e-05	5.008e-05	2.42	55.19
FALSE	High	[R].KWSLNTYK.[C]	1xPhospho [S3(100)]	0.015024	0.00129096	1	1	1	P53367	P53367 [130-137]	P53367 1xPhospho [S132(100)]	1	1119.52	2.19993e+06		High	High	0.0007596	0.008047	2.56	53.29
FALSE	High	[R].LAAAEETAVSPR.[K]	1xPhospho [S10(100)]	1.8561e-07	6.59499e-05	1	1	2	Q9BUH6	Q9BUH6 [139-150]	Q9BUH6 1xPhospho [S148(100)]	0	1294.6	2.96337e+06		High	High	4.924e-05	1.123e-07	4.64	37.79
FALSE	High	[R].LAEAPSPAPTPSPTPVEDLGPQTSTSPGRLSPDFAEELR.[S]	1xPhospho [S31(99.4)]	9.48679e-08	6.59499e-05	1	1	1	Q14160	Q14160 [1536-1574]	Q14160 1xPhospho [S1566(99.4)]	1	4094.96	4635843		High	High	4.924e-05	5.794e-08	4.04	100.19
FALSE	High	[R].LAEDEGDSEPEAVGQSR.[G]	1xPhospho [S8(100)]	0.0262739	0.00181826	1	1	1	Q9UIG0	Q9UIG0 [1461-1477]	Q9UIG0 1xPhospho [S1468(100)]	0	1868.75	363814		High	High	0.001073	0.01404	1.68	36.49
FALSE	High	[R].LAERLSPFLAESK.[T]	1xPhospho [S6(100)]	0.000948738	0.000267188	1	1	1	O15417	O15417 [258-270]	O15417 1xPhospho [S263(100)]	1	1540.78	444410		High	High	0.000161	0.0005051	2.03	75.51
FALSE	High	[R].LALLGLAQPSEKPSSPSPDLPFTTPAPK.[K]	1xPhospho [S/T]	0.000257624	6.59499e-05	1	1	2	Q9Y4U1	Q9Y4U1 [231-258]		0	2939.52	696558		High	High	4.924e-05	0.0001397	2.06	111.18
FALSE	High	[R].LAPPSPAR.[E]	1xPhospho [S5(100)]	0.133631	0.00959732	1	1	1	O75145	O75145 [679-686]	O75145 1xPhospho [S683(100)]	0	888.434	1141864		High	High	0.005621	0.0742	1.58	33.67
FALSE	High	[R].LASPSGSTSSGLEVVAPEGTSAPGGGPGTLDDSATICR.[V]	1xCarbamidomethyl [C37]; 1xPhospho [S10(97.8)]	9.18889e-09	6.59499e-05	1	1	1	Q13263	Q13263 [592-629]	Q13263 1xPhospho [S601(97.8)]	0	3638.65	1.40792e+06		High	High	4.924e-05	5.812e-09	3.64	86.95
FALSE	High	[R].LCDDGPQLPTSPR.[L]	1xCarbamidomethyl [C2]; 1xPhospho [T/S]	0.0108647	0.00104833	1	1	1	O60504	O60504 [520-532]		0	1535.66	157338		High	High	0.0006211	0.005834	1.22	55.16
FALSE	High	[R].LDIDSPPITAR.[N]	1xPhospho [S5(100)]	0.000163119	6.59499e-05	1	1	1	P14618	P14618 [33-43]	P14618 1xPhospho [S37(100)]	0	1277.61	1.73627e+06		High	High	4.924e-05	8.901e-05	2.96	70.61
FALSE	High	[R].LDSQPQETSPELPR.[R]	1xPhospho [T/S]	0.0872926	0.0063399	1	1	1	O14545	O14545 [407-420]		0	1676.75	517700		High	High	0.003668	0.04705	1.49	49.7
FALSE	High	[R].LDSSPVSSPR.[K]	1xPhospho [S4(100)]	0.0128007	0.00114687	1	1	1	O60293	O60293 [946-955]	O60293 1xPhospho [S949(100)]	0	1124.5	424248		High	High	0.0006757	0.006876	1.67	29.17
FALSE	High	[R].LDTPDINIVLK.[Q]	1xPhospho [T3(100)]	0.0620575	0.00457872	1	1	1	P30414	P30414 [1153-1163]	P30414 1xPhospho [T1155(100)]	0	1320.68	297270		High	High	0.002659	0.03296	1.48	92.57
FALSE	High	[R].LEGVDGGQSPR.[A]	1xPhospho [S9(100)]	0.0475872	0.00337905	1	1	1	O00418	O00418 [10-20]	O00418 1xPhospho [S18(100)]	0	1194.52	442601		High	High	0.001964	0.02517	2.3	28.73
FALSE	High	[R].LELQGPRGSPNAR.[S]	1xDeamidated [Q4]; 1xPhospho [S9(100)]	0.0378418	0.00277466	1	1	1	P19338	P19338 [555-567]	P19338 1xPhospho [S563(100)]	1	1475.7	241667		High	High	0.001628	0.02001	1.51	41.16
FALSE	High	[R].LELQGPRGSPNAR.[S]	1xPhospho [S9(100)]	0.0977458	0.00711314	1	1	1	P19338	P19338 [555-567]	P19338 1xPhospho [S563(100)]	1	1474.72	3026702		High	High	0.004104	0.05301	1.56	38.64
FALSE	High	[R].LEVSVDGLTLSPDPEERPGAEGAPLLPPPLPPPSPPGSGR.[G]	1xPhospho [S34(99.3)]	2.35019e-06	6.59499e-05	1	1	1	Q9H3P7	Q9H3P7 [10-49]	Q9H3P7 1xPhospho [S43(99.3)]	0	4075.04	3280466		High	High	4.924e-05	1.372e-06	4.42	118.71
FALSE	High	[R].LFDHPESPTPNPTEPLFLAQAEVYK.[E]	1xPhospho [S/T/Y]	1.00569e-07	6.59499e-05	1	1	1	P49327	P49327 [968-992]		0	2920.38	4.27102e+06		High	High	4.924e-05	6.139e-08	3	110.76
FALSE	High	[R].LFPSPGLPTRTSPVR.[G]	1xPhospho [T/S]	0.0713462	0.00543066	1	1	2	Q8IY17	Q8IY17 [351-365]		1	1704.88	1.03052e+06		High	High	0.003164	0.03813	1.56	72.94
FALSE	High	[R].LFRPPSPAPAAPGAR.[L]	1xPhospho [S6(100)]	0.00100841	0.000267188	1	1	1	Q86U90	Q86U90 [32-46]	Q86U90 1xPhospho [S37(100)]	0	1584.8	5.70651e+06		High	High	0.000161	0.0005374	2.9	56.45
FALSE	High	[R].LGAESANVCGSQQGRGQCTEVR.[A]	2xCarbamidomethyl [C9; C18]; 1xDeamidated [Q13]; 1xPhospho [T19(100)]	0.0509232	0.00370556	1	1	1	P40126	P40126 [44-65]	P40126 1xPhospho [T62(100)]	1	2445.03	1.57687e+06		High	High	0.002147	0.02708	2.03	59.09
FALSE	High	[R].LGAHEGLSPTPFMNSNLMGK.[T]	1xPhospho [S8(99.5)]	0.00479577	0.000580501	1	1	2	Q99081	Q99081 [91-110]	Q99081 1xPhospho [S98(99.5)]	0	2180.99	202593		High	High	0.0003325	0.002578	1.57	90.45
FALSE	High	[R].LGEASDSELADADK.[A]	1xPhospho [S5(99.7)]	9.7841e-05	6.59499e-05	1	1	1	Q5SW79	Q5SW79 [1108-1121]	Q5SW79 1xPhospho [S1112(99.7)]	0	1500.61	393042		High	High	4.924e-05	5.379e-05	2.29	45.47
FALSE	High	[R].LGHDPYRLTPDPYR.[M]	1xPhospho [T9(100)]	0.0423288	0.00285736	1	1	1	P18583	P18583 [951-964]	P18583 1xPhospho [T959(100)]	1	1779.82	353095		High	High	0.001674	0.02238	2.01	56.91
FALSE	High	[R].LGIAVIHGEAQDAESDLVDGRHSPPMVR.[S]	1xOxidation [M26]; 1xPhospho [S23(100)]	3.48342e-08	6.59499e-05	1	1	4	O60256	O60256 [205-232]	O60256 1xPhospho [S227(100)]	1	3065.45	1.52367e+07		High	High	4.924e-05	2.163e-08	4.79	76.83
FALSE	High	[R].LGIAVIHGEAQDAESDLVDGRHSPPMVR.[S]	1xPhospho [S23(100)]	7.5277e-09	6.59499e-05	1	1	7	O60256	O60256 [205-232]	O60256 1xPhospho [S227(100)]	1	3049.46	6.87757e+07		High	High	4.924e-05	4.787e-09	8.25	80.59
FALSE	High	[R].LGIFPANYVAPCRPAASPAPPPSRPSSPVHVAFER.[L]	1xCarbamidomethyl [C12]; 1xDeamidated [N7]; 1xPhospho [S/Y]	0.100669	0.00723797	1	1	1	Q5TCX8	Q5TCX8 [89-123]		0	3793.87	326559		High	High	0.004219	0.0546	1.62	89.94
FALSE	High	[R].LGLAVIHGEAQCTELDMDDGRHSPPMVK.[N]	1xCarbamidomethyl [C12]; 1xDeamidated [Q11]; 1xPhospho [S23(100)]	0.00452955	0.000580501	1	1	2	Q14558	Q14558 [193-220]	Q14558 1xPhospho [S215(100)]	1	3157.42	427371		High	High	0.0003325	0.002427	1.7	79.53
FALSE	High	[R].LGLAVIHGEAQCTELDMDDGRHSPPMVK.[N]	1xCarbamidomethyl [C12]; 1xOxidation [M17]; 1xPhospho [S23(100)]	0.000114064	6.59499e-05	1	1	1	Q14558	Q14558 [193-220]	Q14558 1xPhospho [S215(100)]	1	3172.43	1.95219e+06		High	High	4.924e-05	6.272e-05	2.76	69.76
FALSE	High	[R].LGLAVIHGEAQCTELDMDDGRHSPPMVK.[N]	1xCarbamidomethyl [C12]; 1xPhospho [S23(100)]	9.55202e-05	6.59499e-05	1	1	4	Q14558	Q14558 [193-220]	Q14558 1xPhospho [S215(100)]	1	3156.43	4.27222e+06		High	High	4.924e-05	5.248e-05	2.96	76.83
FALSE	High	[R].LGLPLLTDCAQPSRPHGSPSR.[S]	1xCarbamidomethyl [C9]; 1xPhospho [S/T]	0.00187934	0.000385428	1	1	4	P55199	P55199 [425-445]		0	2339.13	2.96813e+06		High	High	0.0002264	0.001002	3.14	78.75
FALSE	High	[R].LGMLSPEGTCK.[A]	1xCarbamidomethyl [C10]; 1xPhospho [S5(100)]	0.000689913	0.000206367	1	1	1	P49327	P49327 [203-213]	P49327 1xPhospho [S207(100)]	0	1272.54	2.52549e+06		High	High	0.0001275	0.0003686	2.44	59.1
FALSE	High	[R].LGNPYCSPTLVR.[K]	1xCarbamidomethyl [C6]; 1xPhospho [S7(99.7)]	0.00369367	0.000544631	1	1	1	Q6ZV89	Q6ZV89 [225-236]	Q6ZV89 1xPhospho [S231(99.7)]	0	1456.67		No Quan Values	High	High	0.0003139	0.001983	2.48
FALSE	High	[R].LGSFGSITR.[Q]	1xPhospho [S3(100)]	0.00367392	0.000544631	1	1	1	Q14315	Q14315 [2231-2239]	Q14315 1xPhospho [S2233(100)]	0	1017.48	2531938		High	High	0.0003139	0.001974	2.1	65.22
FALSE	High	[R].LGSPDYGNSALLSLPGYRPTTR.[S]	1xPhospho [S3(100)]	0.000271177	6.59499e-05	1	1	1	Q14980	Q14980 [1860-1881]	Q14980 1xPhospho [S1862(100)]	0	2415.17	829598		High	High	4.924e-05	0.0001467	1.61	93.04
FALSE	High	[R].LGSPVDNLEDMDRDDLTDDSVFTR.[S]	1xPhospho [S3(100)]	0.000604709	0.000206367	1	1	2	Q5VUA4	Q5VUA4 [171-194]	Q5VUA4 1xPhospho [S173(100)]	1	2805.19	283706		High	High	0.0001275	0.0003224	1.55	98.45
FALSE	High	[R].LGSQPIRASNPDLR.[R]	1xPhospho [S9(100)]	0.00230978	0.000441467	1	1	1	Q9UKE5	Q9UKE5 [699-712]	Q9UKE5 1xPhospho [S707(100)]	1	1603.8	2.52165e+06		High	High	0.0002573	0.001237	2.85	46.88
FALSE	High	[R].LGSVDSFER.[S]	1xPhospho [S3(100)]	0.00124937	0.000267188	1	1	3	O60343	O60343 [586-594]	O60343 1xPhospho [S588(100)]	0	1089.46	5.50943e+06		High	High	0.000161	0.0006634	2.62	54.69
FALSE	High	[R].LHPPSPVPQGVCPAHR.[E]	1xCarbamidomethyl [C12]; 1xDeamidated [Q9]; 1xPhospho [S5(100)]	0.0299129	0.00215829	1	1	1	Q96F44	Q96F44 [81-96]	Q96F44 1xPhospho [S85(100)]	0	1829.85		No Quan Values	High	High	0.001264	0.01588	1.9
FALSE	High	[R].LHPPSPVPQGVCPAHR.[E]	1xCarbamidomethyl [C12]; 1xPhospho [S5(100)]	0.00236578	0.000441467	1	1	1	Q96F44	Q96F44 [81-96]	Q96F44 1xPhospho [S85(100)]	0	1828.87	701906		High	High	0.0002573	0.001264	2.46	48.9
FALSE	High	[R].LHSSNPNLSTLDFGEEK.[N]	1xPhospho [S/T]	3.89327e-05	6.59499e-05	1	1	2	Q9H4L5	Q9H4L5 [301-317]		0	1967.87	921520		High	High	4.924e-05	2.177e-05	3.28	70.88
FALSE	High	[R].LIDLHSPSEIVK.[Q]	1xPhospho [S6(99.3)]	0.11987	0.00864484	1	1	1	P60866	P60866 [88-99]	P60866 1xPhospho [S93(99.3)]	0	1430.73	1.13771e+06		High	High	0.005011	0.06573	1.04	72.91
FALSE	High	[R].LIRPEYAWIVQPVSGAVYDRPGASPK.[R]	1xDeamidated [Q11]; 1xPhospho [S24(99.4)]	0.00102169	0.000267188	1	1	1	Q12769	Q12769 [1134-1159]	Q12769 1xPhospho [S1157(99.4)]	0	2950.49		No Quan Values	High	High	0.000161	0.0005431	2.2
FALSE	High	[R].LIRPEYAWIVQPVSGAVYDRPGASPK.[R]	1xPhospho [S24(100)]	7.65897e-06	6.59499e-05	1	1	1	Q12769	Q12769 [1134-1159]	Q12769 1xPhospho [S1157(100)]	0	2949.5	4847575		High	High	4.924e-05	4.391e-06	4.46	98.07
FALSE	High	[R].LIRPEYAWIVQPVSGAVYDRPGASPKR.[N]	1xPhospho [S/Y]	0.00012855	6.59499e-05	1	1	1	Q12769	Q12769 [1134-1160]		1	3105.6	2.13619e+06		High	High	4.924e-05	7.03e-05	3.49	91.21
FALSE	High	[R].LKSEDELRPEVDEHTQK.[T]	1xPhospho [S3(100)]	0.000727112	0.000206367	1	1	2	Q96D71	Q96D71 [707-723]	Q96D71 1xPhospho [S709(100)]	1	2132.99	760665		High	High	0.0001275	0.0003874	2.2	35.54
FALSE	High	[R].LLAAGSPLAHSR.[T]	1xPhospho [S6(100)]	0.0512669	0.00370556	1	1	1	Q8IZN3	Q8IZN3 [450-461]	Q8IZN3 1xPhospho [S455(100)]	0	1272.65	313106		High	High	0.002147	0.02723	1.92	49.75
FALSE	High	[R].LLELKSPTELMK.[S]	1xPhospho [S/T]	0.00020861	6.59499e-05	1	1	1	Q5VT06	Q5VT06 [2455-2466]		1	1481.77	911833		High	High	4.924e-05	0.0001135	3.38	83.83
FALSE	High	[R].LLGLNELDDLLGKESPSK.[D]	1xPhospho [S15(99.5)]	0.00416434	0.000580501	1	1	1	Q99569	Q99569 [762-779]	Q99569 1xPhospho [S776(99.5)]	1	2021.02	322943		High	High	0.0003325	0.00223	2.34	116.05
FALSE	High	[R].LLHPSPDLVSQEATLSEAR.[L]	1xPhospho [S5(100)]	0.000304531	6.59499e-05	1	1	2	Q8IY22	Q8IY22 [373-391]	Q8IY22 1xPhospho [S377(100)]	0	2143.04	363196		High	High	4.924e-05	0.0001646	2.79	79.76
FALSE	High	[R].LLKPGEEPSEYTDEEDTK.[D]	1xPhospho [T12(100)]	6.23057e-07	6.59499e-05	1	1	6	O15173	O15173 [200-217]	O15173 1xPhospho [T211(100)]	0	2159.93	43633988		High	High	4.924e-05	3.698e-07	4.97	46.02
FALSE	High	[R].LLLAEDSEEEVDFLSER.[R]	1xPhospho [S7(100)]	8.63512e-05	6.59499e-05	1	1	2	Q14676	Q14676 [162-178]	Q14676 1xPhospho [S168(100)]	0	2073.93	1.81314e+06		High	High	4.924e-05	4.759e-05	2.79	105.34
FALSE	High	[R].LLLERPSPIR.[D]	1xPhospho [S7(100)]	0.00907214	0.000727956	1	1	1	Q96T37	Q96T37 [694-703]	Q96T37 1xPhospho [S700(100)]	0	1273.7	19965390		High	High	0.0004127	0.004879	2.44	64.18
FALSE	High	[R].LLSFSPEEFPTLK.[A]	1xPhospho [S5(100)]	0.0704604	0.00538955	1	1	2	Q5JSZ5	Q5JSZ5 [164-176]	Q5JSZ5 1xPhospho [S168(100)]	0	1587.77	312235		High	High	0.00309	0.03752	1	113.09
FALSE	High	[R].LLSPRPSLLTPTGDPR.[A]	1xPhospho [S3(100)]	0.000268664	6.59499e-05	1	1	1	Q9Y618	Q9Y618 [937-952]	Q9Y618 1xPhospho [S939(100)]	0	1799.94	1.13143e+06		High	High	4.924e-05	0.0001453	1.82	79.72
FALSE	High	[R].LLSSSLTADCSLRSPSGR.[E]	1xCarbamidomethyl [C10]; 1xPhospho [S/T]	0.115791	0.00834828	1	1	1	Q147X3	Q147X3 [186-203]		1	1986.93	435683		High	High	0.004894	0.06345	1.82	61.13
FALSE	High	[R].LNCSTSPEIFR.[K]	1xCarbamidomethyl [C3]; 1xPhospho [S6(99.6)]	0.00776106	0.000673548	1	1	1	Q9BRS8	Q9BRS8 [404-414]	Q9BRS8 1xPhospho [S409(99.6)]	0	1403.6	559674		High	High	0.0003822	0.004166	2.49	62.34
FALSE	High	[R].LNLIATAGINNK.[V]	2xDeamidated [N2; N10]; 1xPhospho [T6(100)]	0.113798	0.00822451	1	1	1	Q8IV35	Q8IV35 [31-42]	Q8IV35 1xPhospho [T36(100)]	0	1323.66		No Quan Values	High	High	0.0048	0.06231	1.31
FALSE	High	[R].LNTVASPK.[D]	1xPhospho [S6(100)]	0.00907214	0.000727956	1	1	1	Q96T58	Q96T58 [1057-1064]	Q96T58 1xPhospho [S1062(100)]	0	909.444	581182		High	High	0.0004127	0.004874	2.11	23.99
FALSE	High	[R].LNVFKNDQDTWDYTNPNLSGQGDPGSNPNK.[R]	2xPhospho [T/Y/S]	0.00539027	0.000580501	1	1	1	P14866	P14866 [273-302]		1	3495.45	1.06843e+06		High	High	0.0003325	0.002889	3.63	62.88
FALSE	High	[R].LPALGEAHVSPEVATADK.[A]	1xPhospho [S10(99.5)]	0.00177057	0.000385428	1	1	1	Q9P1Y6	Q9P1Y6 [1220-1237]	Q9P1Y6 1xPhospho [S1229(99.5)]	0	1884.91	1.50041e+06		High	High	0.0002264	0.0009444	1.72	68.37
FALSE	High	[R].LPDSDDDEDEETAIQR.[V]	1xPhospho [S4(100)]	0.0960276	0.00707791	1	1	1	Q96K21	Q96K21 [351-366]	Q96K21 1xPhospho [S354(100)]	0	1927.74		No Quan Values	High	High	0.004104	0.05209	1.41
FALSE	High	[R].LPEASQSPLVLK.[Q]	1xPhospho [S7(99.6)]	0.00385659	0.000580501	1	1	1	Q13330	Q13330 [516-527]	Q13330 1xPhospho [S522(99.6)]	0	1361.71	708596		High	High	0.0003325	0.002067	2.47	69.3
FALSE	High	[R].LPLLPELQPQPLLPQHDSPAK.[K]	1xPhospho [S18(100)]	0.0161212	0.00129096	1	1	1	Q8TE04	Q8TE04 [198-218]	Q8TE04 1xPhospho [S215(100)]	0	2411.27		No Quan Values	High	High	0.0007843	0.00865	1.43
FALSE	High	[R].LPLVPESPR.[R]	1xPhospho [S7(100)]	0.00200517	0.000441467	1	1	1	Q86WB0	Q86WB0 [315-323]	Q86WB0 1xPhospho [S321(100)]	0	1087.55	540808		High	High	0.0002264	0.00107	2.46	67.13
FALSE	High	[R].LPLVPESPRR.[M]	1xPhospho [S7(100)]	0.0217724	0.00147047	1	1	1	Q86WB0	Q86WB0 [315-324]	Q86WB0 1xPhospho [S321(100)]	1	1243.66	10332785		High	High	0.0008809	0.01167	2.87	55.86
FALSE	High	[R].LPNLSSPSAEGPPGPPSGPAPR.[K]	1xPhospho [S]	0.0050821	0.000580501	1	1	1	O60784	O60784 [457-478]		0	2162.03		No Quan Values	High	High	0.0003325	0.002737	1.82
FALSE	High	[R].LPNTYPNSSSPGPGGLGGSVHYATMAR.[S]	1xPhospho [S/T/Y]	3.97341e-06	6.59499e-05	1	1	1	Q96N67	Q96N67 [855-881]		0	2768.25		No Quan Values	High	High	4.924e-05	2.294e-06	3.87
FALSE	High	[R].LPSSPVYEDAASFK.[A]	1xPhospho [S4(100)]	1.36255e-08	6.59499e-05	1	1	5	Q14247	Q14247 [415-428]	Q14247 1xPhospho [S418(100)]	0	1590.71	43717062		High	High	4.924e-05	8.569e-09	4.07	73.59
FALSE	High	[R].LQAALDDEEAGGRPAMEPGNGSLDLGGDSAGR.[S]	1xDeamidated [N20]; 1xOxidation [M16]; 1xPhospho [S22(100)]	0.0132509	0.00114687	1	1	1	Q00839	Q00839 [38-69]	Q00839 1xPhospho [S59(100)]	0	3223.38	352022		High	High	0.0006757	0.007101	1.19	73.92
FALSE	High	[R].LQAALDDEEAGGRPAMEPGNGSLDLGGDSAGR.[S]	1xDeamidated [Q/N]; 1xPhospho [S22(100)]	0.000436792	0.000140745	1	1	3	Q00839	Q00839 [38-69]	Q00839 1xPhospho [S59(100)]	0	3207.39	7.86862e+06		High	High	9.128e-05	0.0002339	2.39	72.5
FALSE	High	[R].LQAALDDEEAGGRPAMEPGNGSLDLGGDSAGR.[S]	1xOxidation [M16]; 1xPhospho [S]	0.025159	0.00171942	1	1	1	Q00839	Q00839 [38-69]		0	3222.4	1.68776e+06		High	High	0.001018	0.01344	1.35	64.54
FALSE	High	[R].LQAALDDEEAGGRPAMEPGNGSLDLGGDSAGR.[S]	1xPhospho [S22(100)]	0.00264574	0.000495453	1	1	1	Q00839	Q00839 [38-69]	Q00839 1xPhospho [S59(100)]	0	3206.41	2.36979e+06		High	High	0.0002869	0.001412	2.51	73.92
FALSE	High	[R].LQQGAGLESPQGQPEPGAASPQR.[Q]	1xPhospho [S20(100)]	0.0024708	0.000495453	1	1	1	Q9H6F5	Q9H6F5 [72-94]	Q9H6F5 1xPhospho [S91(100)]	0	2383.1	1.88785e+06		High	High	0.0002869	0.001323	1.96	46.74
FALSE	High	[R].LQQQHSEQPPLQPSPVMTR.[R]	1xDeamidated [Q]; 1xPhospho [S14(100)]	0.000413762	0.000140745	1	1	3	Q5JTV8	Q5JTV8 [130-148]	Q5JTV8 1xPhospho [S143(100)]	0	2282.06	671145		High	High	9.128e-05	0.000222	2.85	54.36
FALSE	High	[R].LQQQHSEQPPLQPSPVMTR.[R]	1xOxidation [M17]; 1xPhospho [S14(99.5)]	0.00181153	0.000385428	1	1	1	Q5JTV8	Q5JTV8 [130-148]	Q5JTV8 1xPhospho [S143(99.5)]	0	2297.07	906700		High	High	0.0002264	0.0009659	2.16	44.3
FALSE	High	[R].LQQQHSEQPPLQPSPVMTR.[R]	1xPhospho [S14(100)]	8.96813e-09	6.59499e-05	1	1	5	Q5JTV8	Q5JTV8 [130-148]	Q5JTV8 1xPhospho [S143(100)]	0	2281.08	8.12017e+06		High	High	4.924e-05	5.682e-09	5.88	53.29
FALSE	High	[R].LQSSSVTLYISEVQLNTMAGASVNR.[V]	1xDeamidated [Q2]; 2xPhospho [S22(99); Y/S/T]	0.109263	0.00779548	1	1	1	Q96CQ1	Q96CQ1 [34-58]	Q96CQ1 2xPhospho [S55(99); Y/S/T]	0	2829.28	17820522		High	High	0.004505	0.05965	1.56	69.22
FALSE	High	[R].LRAESPSPPR.[L]	1xPhospho [S5(100)]	0.11314	0.0081838	1	1	1	P50219	P50219 [73-82]	P50219 1xPhospho [S77(100)]	1	1189.57	214886		High	High	0.004752	0.0619	1.26	23.99
FALSE	High	[R].LRLSPSPTSQR.[S]	1xDeamidated [Q10]; 1xPhospho [S4(99.4)]	0.0883462	0.00638094	1	1	1	P02545	P02545 [387-397]	P02545 1xPhospho [S390(99.4)]	1	1322.65	757701		High	High	0.003716	0.04752	1.49	42.14
FALSE	High	[R].LRPPSPPAIMHYSEHEAALLAEK.[L]	1xPhospho [S5(100)]	3.06784e-10	6.59499e-05	1	1	2	Q8TC92	Q8TC92 [250-272]	Q8TC92 1xPhospho [S254(100)]	0	2637.29	1.40537e+06		High	High	4.924e-05	2.044e-10	5.04	97.2
FALSE	High	[R].LRPPSPPPVVHYSDHECSIVAEK.[L]	1xCarbamidomethyl [C17]; 1xPhospho [S5(100)]	1.1623e-11	6.59499e-05	1	1	4	Q16206	Q16206 [236-258]	Q16206 1xPhospho [S240(100)]	0	2694.27	3136985		High	High	4.924e-05	8.115e-12	5.91	67.16
FALSE	High	[R].LRSPPEALVQGR.[Y]	1xPhospho [S3(100)]	8.86111e-06	6.59499e-05	1	1	3	Q9UHB6	Q9UHB6 [130-141]	Q9UHB6 1xPhospho [S132(100)]	1	1402.72	1.49798e+06		High	High	4.924e-05	5.073e-06	3.8	49.68
FALSE	High	[R].LSAMLVPVTPEVKPK.[R]	1xOxidation [M4]; 1xPhospho [T9(100)]	0.000786587	0.000206367	1	1	1	P82970	P82970 [23-37]	P82970 1xPhospho [T31(100)]	0	1704.9	512329		High	High	0.0001275	0.0004198	2.37	70.65
FALSE	High	[R].LSLSPLR.[G]	1xPhospho [S4(100)]	0.0670017	0.00507606	1	1	1	Q66K74	Q66K74 [654-660]	Q66K74 1xPhospho [S657(100)]	0	865.454	7438909		High	High	0.002913	0.03563	1.95	70.08
FALSE	High	[R].LSLTRSPVSPLAAQGIPLPAQLTK.[S]	1xPhospho [T/S]	0.000524796	0.000140745	1	1	1	Q96SI1	Q96SI1 [30-53]		1	2538.41	494133		High	High	9.128e-05	0.0002814	2.51	108.17
FALSE	High	[R].LSPPLHMAPGAGEHHLAR.[R]	1xPhospho [S2(100)]	0.00463373	0.000580501	1	1	1	Q6ZN04	Q6ZN04 [441-458]	Q6ZN04 1xPhospho [S442(100)]	0	1970.94	512193		High	High	0.0003325	0.002491	1.37	56.84
FALSE	High	[R].LSPTFPESIEHPLAR.[R]	1xPhospho [S2(99.4)]	0.00140756	0.000324895	1	1	3	Q5U5Q3	Q5U5Q3 [544-558]	Q5U5Q3 1xPhospho [S545(99.4)]	0	1773.86	522776		High	High	0.0001929	0.0007487	1.19	84.54
FALSE	High	[R].LSPVPPVPGAPPTYISPLGGGPGLPPMMPPGPPAPNTNPFLL.[-]	1xOxidation [M27]; 1xPhospho [S2(100)]	0.0926687	0.00681949	1	1	1	Q9Y6I3	Q9Y6I3 [535-576]	Q9Y6I3 1xPhospho [S536(100)]	0	4205.13		No Quan Values	High	High	0.003938	0.04994	1.63
FALSE	High	[R].LSPVPPVPGAPPTYISPLGGGPGLPPMMPPGPPAPNTNPFLL.[-]	1xPhospho [S2(100)]	0.00982341	0.000891682	1	1	1	Q9Y6I3	Q9Y6I3 [535-576]	Q9Y6I3 1xPhospho [S536(100)]	0	4189.13		No Quan Values	High	High	0.000535	0.005278	1.7
FALSE	High	[R].LSSAGPRSPYCK.[R]	1xCarbamidomethyl [C11]; 1xPhospho [S8(99.6)]	0.00526427	0.000580501	1	1	1	Q6PL18	Q6PL18 [335-346]	Q6PL18 1xPhospho [S342(99.6)]	1	1402.62	428529		High	High	0.0003325	0.002833	1.99	24.74
FALSE	High	[R].LSSDSFAR.[L]	1xPhospho [S2(100)]	0.0276355	0.00201658	1	1	1	Q9HB09	Q9HB09 [241-248]	Q9HB09 1xPhospho [S242(100)]	0	962.398	1.01918e+06		High	High	0.001183	0.01471	1.44	39.09
FALSE	High	[R].LSSESHHGGSPIHWVLPAGMSAK.[M]	1xOxidation [M20]; 1xPhospho [S10(100)]	1.79212e-05	6.59499e-05	1	1	3	Q96MU7	Q96MU7 [415-437]	Q96MU7 1xPhospho [S424(100)]	0	2481.14	6.05186e+06		High	High	4.924e-05	1.015e-05	3.32	64.78
FALSE	High	[R].LSSESHHGGSPIHWVLPAGMSAK.[M]	1xPhospho [S10(99.5)]	5.34417e-08	6.59499e-05	1	1	3	Q96MU7	Q96MU7 [415-437]	Q96MU7 1xPhospho [S424(99.5)]	0	2465.14	4.20482e+07		High	High	4.924e-05	3.299e-08	4.52	75.1
FALSE	High	[R].LSSPVLHR.[L]	1xPhospho [S3(100)]	0.0333049	0.00244904	1	1	2	Q16643	Q16643 [140-147]	Q16643 1xPhospho [S142(100)]	0	988.498	76747992		High	High	0.001451	0.01769	2.37	32.09
FALSE	High	[R].LSTHSPFR.[T]	1xPhospho [S5(100)]	0.0423288	0.00285736	1	1	1	P11171	P11171 [708-715]	P11171 1xPhospho [S712(100)]	0	1024.46	619466		High	High	0.001674	0.02238	1.86	35.57
FALSE	High	[R].LSVGAVSSKPTTPTIATPQTVSVPNK.[V]	1xPhospho [S/T]	0.000873365	0.000206367	1	1	1	Q9HBM6	Q9HBM6 [146-171]		0	2660.39	752415		High	High	0.0001275	0.0004655	2.11	72.41
FALSE	High	[R].LSVGSVTSRPSTPTLGTPTPQTMSVSTK.[V]	1xDeamidated [Q21]; 1xPhospho [S5(96.9)]	0.000570961	0.000140745	1	1	1	Q16594	Q16594 [148-175]	Q16594 1xPhospho [S152(96.9)]	0	2898.42		No Quan Values	High	High	9.128e-05	0.0003054	2.58
FALSE	High	[R].LSVSSLLAAGAPMSSSASVPNLSSR.[E]	1xDeamidated [N21]; 2xPhospho [S]	0.126949	0.00909848	1	1	1	Q9ULT8	Q9ULT8 [1516-1540]		0	2550.16		No Quan Values	High	High	0.00534	0.07001	1.14
FALSE	High	[R].LSYLPATVEPASPTPAHSLPR.[A]	1xPhospho [S12(99.6)]	0.000195281	6.59499e-05	1	1	2	Q9NRA0	Q9NRA0 [376-396]	Q9NRA0 1xPhospho [S387(99.6)]	0	2284.14	789986		High	High	4.924e-05	0.0001062	2.88	81.14
FALSE	High	[R].LTPSPDIIVLSDNEASSPR.[S]	1xPhospho [S/T]	0.0391969	0.00277466	1	1	1	Q8WXI9	Q8WXI9 [119-137]		0	2091		No Quan Values	High	High	0.001628	0.02082	0.94
FALSE	High	[R].LTPVRPAAASPIVSGAR.[R]	1xPhospho [S10(100)]	0.00529542	0.000580501	1	1	1	Q9Y2K7	Q9Y2K7 [549-565]	Q9Y2K7 1xPhospho [S558(100)]	0	1742.93	484414		High	High	0.0003325	0.002845	2.34	57.08
FALSE	High	[R].LVDVSPDRGSPPSR.[V]	1xPhospho [S10(98.5)]	0.0213062	0.00147047	1	1	1	Q9NYZ3	Q9NYZ3 [571-584]	Q9NYZ3 1xPhospho [S580(98.5)]	1	1561.74	659319		High	High	0.0008809	0.01135	2.17	39.11
FALSE	High	[R].LVHSGSGCRSPSLGSDLTFATR.[T]	1xCarbamidomethyl [C8]; 1xPhospho [S/T]	0.00742164	0.000673548	1	1	1	Q13425	Q13425 [384-405]		1	2385.1	1.28519e+06		High	High	0.0003822	0.004	2.31	65.4
FALSE	High	[R].LVIGSLPAHLSPHMFGGFK.[C]	1xPhospho [S11(98.9)]	0.0129787	0.00114687	1	1	1	Q8NHG8	Q8NHG8 [141-159]	Q8NHG8 1xPhospho [S151(98.9)]	0	2088.05	310780		High	High	0.0006757	0.006989	1.39	107.53
FALSE	High	[R].LVPTGPTHREPSPVR.[Y]	1xPhospho [S12(99.5)]	0.00234319	0.000441467	1	1	1	Q9C0B5	Q9C0B5 [518-532]	Q9C0B5 1xPhospho [S529(99.5)]	1	1722.87	668742		High	High	0.0002573	0.00125	3.13	34.77
FALSE	High	[R].LWQGHHATESEHSLSPADLGSPASPK.[E]	1xPhospho [S24(100)]	0.00796328	0.000673548	1	1	1	Q13506	Q13506 [160-185]	Q13506 1xPhospho [S183(100)]	0	2819.28	390974		High	High	0.0003822	0.004297	2.19	56.05
FALSE	High	[R].MAPALSGANLTSPR.[V]	1xPhospho [T/S]	0.0301286	0.00215829	1	1	1	Q9UQ35	Q9UQ35 [2371-2384]		0	1465.69	907251		High	High	0.00129	0.01597	1.2	63.44
FALSE	High	[R].MAPPVDDLSPKK.[V]	1xPhospho [S9(100)]	0.113798	0.00822451	1	1	1	Q92576	Q92576 [1125-1136]	Q92576 1xPhospho [S1133(100)]	1	1377.65	3.6016e+06		High	High	0.0048	0.0623	2.26	49.04
FALSE	High	[R].MAPTPIPTRSPSDSSTASTPVAEQIER.[A]	1xDeamidated [Q24]; 1xOxidation [M1]; 1xPhospho [T/S]	0.00679447	0.000673548	1	1	1	Q16643	Q16643 [328-354]		1	2923.34		No Quan Values	High	High	0.0003822	0.003645	1.81
FALSE	High	[R].MAPTPIPTRSPSDSSTASTPVAEQIER.[A]	1xPhospho [T/S]	1.14125e-07	6.59499e-05	1	1	1	Q16643	Q16643 [328-354]		1	2906.36	2.97605e+06		High	High	4.924e-05	6.947e-08	4.12	69.51
FALSE	High	[R].MASPPAPSPAPPAISPIIK.[N]	1xPhospho [S3(99.1)]	0.00502315	0.000580501	1	1	1	Q00587	Q00587 [99-117]	Q00587 1xPhospho [S101(99.1)]	0	1921.99	631311		High	High	0.0003325	0.002694	1.57	91.55
FALSE	High	[R].MEITIRNSPYR.[R]	1xPhospho [S8(100)]	0.0600814	0.00444455	1	1	1	P21127	P21127 [58-68]	P21127 1xPhospho [S65(100)]	1	1459.68	3.1001e+06		High	High	0.00253	0.03185	2.49	55.23
FALSE	High	[R].MELGAPEEMGQVPPLDSRPSSPALYFTHDASLVHK.[S]	1xPhospho [S/Y/T]	0.00200517	0.000441467	1	1	1	Q9Y3Q8	Q9Y3Q8 [244-278]		0	3886.82	1.12128e+06		High	High	0.0002264	0.001069	1.9	99.28
FALSE	High	[R].MFPTPPSLEQHPAFSPVMNYK.[D]	1xPhospho [S15(100)]	0.00535842	0.000580501	1	1	2	Q71F56	Q71F56 [864-884]	Q71F56 1xPhospho [S878(100)]	0	2498.13		No Quan Values	High	High	0.0003325	0.002887	2
FALSE	High	[R].MFSPMEEK.[E]	1xPhospho [S3(100)]	0.00169947	0.000324895	1	1	1	Q9UHB7	Q9UHB7 [692-699]	Q9UHB7 1xPhospho [S694(100)]	0	1078.4	1.78208e+06		High	High	0.0001929	0.0009037	1.97	61.08
FALSE	High	[R].MGANSLER.[M]	1xPhospho [S5(100)]	0.00143279	0.000324895	1	1	1	P52272	P52272 [571-578]; [584-591]	P52272 1xPhospho [S575(100)]; 1xPhospho [S588(100)]	0	957.386	1.03878e+06		High	High	0.0001929	0.0007612	2.12	31.19
FALSE	High	[R].MGQAPSQSLLPPAQDQPRSPVPSAFSDQSR.[C]	1xDeamidated [Q7]; 1xPhospho [S19(97.9)]	0.000524796	0.000140745	1	1	1	Q9UQ35	Q9UQ35 [2431-2460]	Q9UQ35 1xPhospho [S2449(97.9)]	1	3260.5		No Quan Values	High	High	9.128e-05	0.0002814	2.24
FALSE	High	[R].MGQAPSQSLLPPAQDQPRSPVPSAFSDQSR.[C]	1xPhospho [S]	0.000138091	6.59499e-05	1	1	1	Q9UQ35	Q9UQ35 [2431-2460]		1	3259.52	1.18387e+06		High	High	4.924e-05	7.559e-05	2.4	78.47
FALSE	High	[R].MLPHAPGVQMQAIPEDAVHEDSGDEDGEDPDK.[R]	1xPhospho [S22(100)]	2.4543e-08	6.59499e-05	1	1	1	Q92769	Q92769 [373-404]	Q92769 1xPhospho [S394(100)]	0	3509.45	3206149		High	High	4.924e-05	1.528e-08	4.14	73.88
FALSE	High	[R].MLPHAPGVQMQAIPEDAVHEDSGDEDGEDPDKR.[I]	1xPhospho [S22(100)]	3.92532e-07	6.59499e-05	1	1	2	Q92769	Q92769 [373-405]	Q92769 1xPhospho [S394(100)]	1	3665.55	2736681		High	High	4.924e-05	2.353e-07	4.36	69.98
FALSE	High	[R].MNILGSQSPLHPSTLSTVIHR.[T]	1xPhospho [S/T]	0.00542236	0.000580501	1	1	1	Q13322	Q13322 [469-489]		0	2368.18	738506		High	High	0.0003325	0.002909	2.02	89.17
FALSE	High	[R].MNSLTFK.[K]	1xPhospho [S3(100)]	0.00718999	0.000673548	1	1	1	Q96N67	Q96N67 [1381-1387]	Q96N67 1xPhospho [S1383(100)]	0	920.395	2798618		High	High	0.0003822	0.003862	1.37	52.8
FALSE	High	[R].MPGMSPANPSLHSPVPDASHSPR.[A]	1xPhospho [S]	0.00125488	0.000267188	1	1	1	O60244	O60244 [1124-1146]		0	2449.08		No Quan Values	High	High	0.000161	0.0006668	2.57
FALSE	High	[R].MPSARPPSPPLSSWER.[V]	1xOxidation [M1]; 1xPhospho [S8(99.5)]	0.00630718	0.000673548	1	1	1	O43896	O43896 [908-923]	O43896 1xPhospho [S915(99.5)]	0	1890.86	538928		High	High	0.0003822	0.003401	1.8	67.13
FALSE	High	[R].MPSARPPSPPLSSWER.[V]	1xPhospho [S8(100)]	1.81841e-05	6.59499e-05	1	1	2	O43896	O43896 [908-923]	O43896 1xPhospho [S915(100)]	0	1874.86	4.30918e+06		High	High	4.924e-05	1.025e-05	2.43	73.52
FALSE	High	[R].MSGFIYQGK.[IL]	1xPhospho [S2(100)]	0.00264574	0.000495453	2	2	1	Q15052; Q14155	Q15052 [487-495]; Q14155 [517-525]	Q15052 1xPhospho [S488(100)]; Q14155 1xPhospho [S518(100)]	0	1110.47	574350	Shared	High	High	0.0002869	0.001417	1.58	61.12
FALSE	High	[R].MSPATIAAKHGEEVSPAASDLAMVLTR.[G]	1xOxidation [M1]; 2xPhospho [T26(100); S/T]	0.13212	0.00947824	1	1	1	Q765P7	Q765P7 [427-453]	Q765P7 2xPhospho [T452(100); S/T]	1	2929.32	21222204		High	High	0.005553	0.07318	1.93	50.12
FALSE	High	[R].MSPGVAGSPR.[I]	1xPhospho [S2(100)]	0.00600589	0.000637536	1	1	1	Q15596	Q15596 [492-501]	Q15596 1xPhospho [S493(100)]	0	1038.44	292571		High	High	0.000364	0.003234	1.43	30.84
FALSE	High	[R].MVEPENAVTITPLRPEDDYSPR.[E]	1xPhospho [S20(100)]	0.00532681	0.000580501	1	1	1	Q14160	Q14160 [816-837]	Q14160 1xPhospho [S835(100)]	0	2609.2	869792		High	High	0.0003325	0.002855	2.61	82.83
FALSE	High	[R].MYLQQDELEEEEDERGPTPPVR.[G]	1xDeamidated [Q4]; 1xPhospho [T18(100)]	0.0229018	0.00151791	1	1	1	Q9Y6N7	Q9Y6N7 [1223-1244]	Q9Y6N7 1xPhospho [T1240(100)]	1	2741.16		No Quan Values	High	High	0.0009068	0.01227	2.19
FALSE	High	[R].NAVTLAIGDGANDVSMIK.[S]	2xDeamidated [N1; N12]; 2xPhospho [T4(100); S15(100)]	0.0100895	0.000944308	1	1	1	Q8TF62	Q8TF62 [807-824]	Q8TF62 2xPhospho [T810(100); S821(100)]	0	1950.82	581766		High	High	0.000564	0.005441	1.36	59.36
FALSE	High	[R].NCPAVTLTSPAK.[T]	1xCarbamidomethyl [C2]; 1xPhospho [S9(98.9)]	0.0548064	0.0038344	1	1	1	Q9UGU0	Q9UGU0 [1327-1338]	Q9UGU0 1xPhospho [S1335(98.9)]	0	1338.61	497607		High	High	0.002217	0.029	1.41	47.39
FALSE	High	[R].NDSWGSFDLR.[A]	1xPhospho [S3(100)]	0.00432993	0.000580501	1	1	1	Q7Z417	Q7Z417 [650-659]	Q7Z417 1xPhospho [S652(100)]	0	1276.5	529836		High	High	0.0003325	0.002325	2.08	82.96
FALSE	High	[R].NEHVDYVDVGGAYVGPTQNR.[I]	1xDeamidated [Q18]; 1xPhospho [T17(100)]	0.125505	0.00909848	1	1	1	P21397	P21397 [57-76]	P21397 1xPhospho [T73(100)]	0	2270.97		No Quan Values	High	High	0.005296	0.06927	1.33
FALSE	High	[R].NFVFHTLSPVK.[A]	1xPhospho [S8(100)]	7.26112e-05	6.59499e-05	1	1	1	Q9HAW4	Q9HAW4 [1282-1292]	Q9HAW4 1xPhospho [S1289(100)]	0	1368.67	4.36423e+06		High	High	4.924e-05	4.02e-05	3.58	78.36
FALSE	High	[R].NHLLQFALESPAK.[S]	1xPhospho [S10(100)]	0.00245886	0.000495453	1	1	1	Q9NS91	Q9NS91 [90-102]	Q9NS91 1xPhospho [S99(100)]	0	1547.76	325470		High	High	0.0002573	0.001312	1.92	80.57
FALSE	High	[R].NISAGSLGSLLGHHHGQGAESDPHVTEPLMGGVPETR.[L]	1xPhospho [S/T]	0.0570209	0.00406892	1	1	2	P04920	P04920 [441-477]		0	3824.78		No Quan Values	High	High	0.002293	0.03034	2.06
FALSE	High	[R].NLTMSPLHK.[R]	1xPhospho [S5(100)]	0.003429	0.000544631	1	1	1	O14686	O14686 [1602-1610]	O14686 1xPhospho [S1606(100)]	0	1120.52	561225		High	High	0.0003139	0.001835	2.1	47.97
FALSE	High	[R].NNRPAFFSPSLK.[R]	1xPhospho [S8(100)]	0.000461008	0.000140745	1	1	1	Q6ICG6	Q6ICG6 [297-308]	Q6ICG6 1xPhospho [S304(100)]	0	1457.69	2.03654e+06		High	High	9.128e-05	0.0002469	2.61	69.91
FALSE	High	[R].NPSPPPPGR.[D]	1xPhospho [S3(100)]	0.112485	0.00809765	1	1	1	Q96ER3	Q96ER3 [4-12]	Q96ER3 1xPhospho [S6(100)]	0	998.446	265298		High	High	0.004701	0.06168	1.2	19.79
FALSE	High	[R].NQLVTPEPTSR.[A]	1xPhospho [T5(100)]	0.0636738	0.0046653	1	1	1	Q14676	Q14676 [1585-1595]	Q14676 1xPhospho [T1589(100)]	0	1321.61	705613		High	High	0.002681	0.03388	2.41	39.09
FALSE	High	[R].NSQPHSPTSSLTSGGSLPLLQSPPSTR.[L]	1xDeamidated [Q3]; 1xPhospho [S/T]	0.000504168	0.000140745	1	1	1	Q4VCS5	Q4VCS5 [304-330]		0	2814.33		No Quan Values	High	High	9.128e-05	0.0002694	3.22
FALSE	High	[R].NSQPHSPTSSLTSGGSLPLLQSPPSTR.[L]	1xPhospho [S/T]	0.000158536	6.59499e-05	1	1	3	Q4VCS5	Q4VCS5 [304-330]		0	2813.35	8883282		High	High	4.924e-05	8.65e-05	2.74	85.51
FALSE	High	[R].NSQPHSPTSSLTSGGSLPLLQSPPSTR.[L]	2xDeamidated [N1; Q3]; 1xPhospho [S/T]	0.0210011	0.00147047	1	1	2	Q4VCS5	Q4VCS5 [304-330]		0	2815.31	586093		High	High	0.0008578	0.0112	1.44	88.71
FALSE	High	[R].NSQPHSPTSSLTSGGSLPLLQSPPSTRLSPAR.[H]	2xPhospho [S/T]	0.085732	0.00625546	1	1	1	Q4VCS5	Q4VCS5 [304-335]		1	3417.62	764881		High	High	0.00362	0.04621	1.78	90.93
FALSE	High	[R].NSTIPTKQTQIFTTYSDNQPGVLIQVYEGER.[A]	2xDeamidated [Q10; Q19]; 2xPhospho [T/Y/S]	0.00458127	0.000580501	1	2	1	P0DMV9	P0DMV9 [417-447]		1	3689.67		No Quan Values	High	High	0.0003325	0.002465	1.86
FALSE	High	[R].NSTIPTKQTQIFTTYSDNQPGVLIQVYEGER.[A]	3xPhospho [T/Y/S]	0.00178682	0.000385428	1	2	3	P0DMV9	P0DMV9 [417-447]		1	3767.66	586540		High	High	0.0002264	0.0009504	2.41	118.12
FALSE	High	[R].NTTIPTKQTQTFTTYSDNQPGVLIQVYEGER.[A]	1xDeamidated [N18]; 3xPhospho [T/S/Y]	0.0505814	0.00370556	1	1	1	P11142	P11142 [417-447]		1	3770.63		No Quan Values	High	High	0.002147	0.02692	3.3
FALSE	High	[R].NTTIPTKQTQTFTTYSDNQPGVLIQVYEGER.[A]	2xDeamidated [N1; N18]; 2xPhospho [T6(99.1); T/Y/S]	0.00416434	0.000580501	1	1	1	P11142	P11142 [417-447]	P11142 2xPhospho [T422(99.1); T/Y/S]	1	3691.65	1843117		High	High	0.0003325	0.002234	2.82	93.3
FALSE	High	[R].NVPQEESLEDSDVDADFK.[A]	1xPhospho [S11(100)]	0.00117495	0.000267188	1	1	1	O00505	O00505 [50-67]	O00505 1xPhospho [S60(100)]	0	2116.86		No Quan Values	High	High	0.000161	0.0006243	1.93
FALSE	High	[R].NYGYNPSPVKPEGLR.[R]	1xPhospho [S7(100)]	1.51205e-05	6.59499e-05	1	1	1	Q15047	Q15047 [1060-1074]	Q15047 1xPhospho [S1066(100)]	0	1770.82	1.64949e+06		High	High	4.924e-05	8.564e-06	3.35	55.16
FALSE	High	[R].NYSVGSRPLKPLSPLR.[A]	1xPhospho [S13(100)]	0.00213092	0.000441467	1	1	1	O60825	O60825 [481-496]	O60825 1xPhospho [S493(100)]	0	1863.98	2.23041e+06		High	High	0.0002573	0.001137	2.38	63.19
FALSE	High	[R].QASPQNLGTPGLLHPQTSPLLHSLVGQHILSVQQFTK.[D]	2xDeamidated [Q5; Q16]; 1xPhospho [S3(99.2)]	3.36675e-05	6.59499e-05	1	1	1	P27708	P27708 [1898-1934]	P27708 1xPhospho [S1900(99.2)]	0	4054.08		No Quan Values	High	High	4.924e-05	1.881e-05	2.5
FALSE	High	[R].QASPTEVVER.[L]	1xPhospho [S3(100)]	0.00872155	0.000673548	1	1	1	Q8TB72	Q8TB72 [180-189]	Q8TB72 1xPhospho [S182(100)]	0	1195.54	490477		High	High	0.0003822	0.004694	1.48	36.82
FALSE	High	[R].QASTDAGTAGALTPQHVR.[A]	1xPhospho [T8(97.8)]	0.0117079	0.00109779	1	1	1	P46937	P46937 [107-124]	P46937 1xPhospho [T114(97.8)]	0	1860.86	218182		High	High	0.0006211	0.006274	1	41.84
FALSE	High	[R].QATLTQTLLIQNGAR.[E]	2xDeamidated [Q1; Q6]; 2xPhospho [T]	0.119182	0.00855788	1	1	1	P08648	P08648 [567-581]		0	1789.81	375081		High	High	0.005011	0.06547	0.92	24.42
FALSE	High	[R].QEESGAAASLNVDAAVQQWLQK.[G]	1xDeamidated [N11]; 1xPhospho [S]	0.0883462	0.00638094	1	1	1	Q13231	Q13231 [232-253]		0	2424.11	523070		High	High	0.003716	0.04757	2.75	50.67
FALSE	High	[R].QESDPEDDDVK.[K]	1xPhospho [S3(100)]	0.00160242	0.000324895	1	1	2	Q9H307	Q9H307 [98-108]	Q9H307 1xPhospho [S100(100)]	0	1356.48	505825		High	High	0.0001929	0.0008541	1.9	19.3
FALSE	High	[R].QGSPVAAGAPAK.[Q]	1xDeamidated [Q1]; 1xPhospho [S3(100)]	0.00286482	0.000495453	1	1	3	Q9NZI8	Q9NZI8 [179-190]	Q9NZI8 1xPhospho [S181(100)]	0	1134.52	1.58292e+06		High	High	0.0002869	0.001536	2.06	23.82
FALSE	High	[R].QGSPVAAGAPAK.[Q]	1xPhospho [S3(100)]	0.000588907	0.000206367	1	1	3	Q9NZI8	Q9NZI8 [179-190]	Q9NZI8 1xPhospho [S181(100)]	0	1133.54	10057780		High	High	0.0001275	0.000315	3.22	22.33
FALSE	High	[R].QGWPRPLTPPAAGGLQNHTVGIIVK.[T]	1xPhospho [T8(100)]	0.0068371	0.000673548	1	1	1	Q96QT6	Q96QT6 [579-603]	Q96QT6 1xPhospho [T586(100)]	0	2687.42	793614		High	High	0.0003822	0.003673	2.32	90.29
FALSE	High	[R].QLHLEGASLELSDDDTESK.[T]	1xPhospho [S12(100)]	6.03582e-06	6.59499e-05	1	1	2	P35580	P35580 [1945-1963]	P35580 1xPhospho [S1956(100)]	0	2166.94	2306564		High	High	4.924e-05	3.462e-06	4.06	73.96
FALSE	High	[R].QLPALDGSLMGPESPPAQEEEAPVSPHK.[K]	1xPhospho [S14(100)]	0.00025523	6.59499e-05	1	1	1	Q8N9T8	Q8N9T8 [615-642]	Q8N9T8 1xPhospho [S628(100)]	0	2991.38	994578		High	High	4.924e-05	0.0001382	1.18	86.42
FALSE	High	[R].QLSSGVSEIR.[H]	1xPhospho [S3(99.6)]	0.00112465	0.000267188	1	1	1	P04792	P04792 [80-89]	P04792 1xPhospho [S82(99.6)]	0	1155.54	5856765		High	High	0.000161	0.000599	2.99	48.48
FALSE	High	[R].QPGYQPPNPHPGPSSPPAAPASK.[R]	1xPhospho [S/Y]	0.000202794	6.59499e-05	1	1	1	Q9BUL9	Q9BUL9 [148-170]		0	2359.09	915304		High	High	4.924e-05	0.0001104	2.97	46.17
FALSE	High	[R].QPTPPFFGR.[D]	1xPhospho [T3(100)]	0.105504	0.00758307	1	1	4	Q96PK6	Q96PK6 [204-212]	Q96PK6 1xPhospho [T206(100)]	0	1126.51	8.2131e+06		High	High	0.004412	0.05737	1.36	74.36
FALSE	High	[R].QPVSEPPADQVASDMPHSPTLR.[V]	1xPhospho [S/T]	0.00474097	0.000580501	1	1	1	Q6W2J9	Q6W2J9 [1110-1131]		0	2439.1	673077		High	High	0.0003325	0.002548	2.52	68.71
FALSE	High	[R].QQGTSVAQSGAQAPGR.[A]	2xPhospho [T/S]	0.0335433	0.00249786	1	1	1	Q9BWE0	Q9BWE0 [40-55]		0	1702.69	141420		High	High	0.001478	0.01786	0.93	16.74
FALSE	High	[R].QQSHFAMMHGGTGFAGIDSSSPEVK.[G]	1xPhospho [S/T]	5.91959e-06	6.59499e-05	1	1	1	Q15365	Q15365 [244-268]		0	2686.14		No Quan Values	High	High	4.924e-05	3.4e-06	3.53
FALSE	High	[R].QRPVPQPSSASLDEYTLMR.[A]	1xPhospho [S11(100)]	1.60834e-06	6.59499e-05	1	1	1	Q9Y4H2	Q9Y4H2 [584-602]	Q9Y4H2 1xPhospho [S594(100)]	0	2255.05	513032		High	High	4.924e-05	9.429e-07	4.15	75.81
FALSE	High	[R].QRSPIALPVK.[Q]	1xDeamidated [Q1]; 1xPhospho [S3(100)]	0.0806971	0.0060028	1	1	1	Q8TF01	Q8TF01 [209-218]	Q8TF01 1xPhospho [S211(100)]	1	1189.63	353847		High	High	0.003479	0.0432	1.58	57.33
FALSE	High	[R].QRSPIALPVK.[Q]	1xPhospho [S3(100)]	0.000383056	0.000140745	1	1	1	Q8TF01	Q8TF01 [209-218]	Q8TF01 1xPhospho [S211(100)]	1	1188.65	4187494		High	High	9.128e-05	0.0002058	3.45	55.67
FALSE	High	[R].QRSPLLNQPVPELSHASLIANQSPFR.[A]	1xPhospho [S3(100)]	2.69766e-09	6.59499e-05	1	1	1	Q9NPI6	Q9NPI6 [351-376]	Q9NPI6 1xPhospho [S353(100)]	1	2979.52	1.84483e+06		High	High	4.924e-05	1.742e-09	4.36	95.2
FALSE	High	[R].QSHSGSISPYPK.[V]	1xDeamidated [Q1]; 1xPhospho [S8(100)]	0.0110128	0.00104833	1	1	1	Q9UQ35	Q9UQ35 [987-998]	Q9UQ35 1xPhospho [S994(100)]	0	1368.58	636029		High	High	0.0006211	0.005918	1.61	29.92
FALSE	High	[R].QSHSGSISPYPK.[V]	1xPhospho [S/Y]	0.00154581	0.000324895	1	1	3	Q9UQ35	Q9UQ35 [987-998]		0	1367.6	1.64723e+07		High	High	0.0001929	0.0008215	3.45	28.7
FALSE	High	[R].QSPGPALAR.[L]	1xDeamidated [Q1]; 1xPhospho [S2(100)]	0.0158949	0.00129096	1	1	1	P85037	P85037 [100-108]	P85037 1xPhospho [S101(100)]	0	977.445	163783		High	High	0.0007843	0.00854	1.18	32.45
FALSE	High	[R].QSPGPALAR.[L]	1xPhospho [S2(100)]	0.00817174	0.000673548	1	1	1	P85037	P85037 [100-108]	P85037 1xPhospho [S101(100)]	0	976.461	2748701		High	High	0.0003822	0.004394	2.04	30.36
FALSE	High	[R].QSPSPSTRPIR.[R]	1xPhospho [S2(98.9)]	0.0904855	0.00669093	1	1	1	Q8IYB3	Q8IYB3 [712-722]	Q8IYB3 1xPhospho [S713(98.9)]	0	1305.63	699498		High	High	0.003891	0.0489	1.18	23.58
FALSE	High	[R].QTEPVSPVLK.[R]	1xPhospho [S6(100)]	0.102459	0.00740838	1	1	1	Q8IYH5	Q8IYH5 [108-117]	Q8IYH5 1xPhospho [S113(100)]	0	1177.59	372956		High	High	0.004314	0.05572	1.74	52.75
FALSE	High	[R].QVLQPDMLPAQWTAGCATSLDSILGSK.[W]	1xCarbamidomethyl [C16]; 2xDeamidated [Q4; Q11]; 1xPhospho [T/S]	0.0201131	0.00142847	1	1	1	Q9BR11	Q9BR11 [406-432]		0	2969.37		No Quan Values	High	High	0.0008578	0.01075	1.8
FALSE	High	[R].QVVMLLTAGSGGRGGGGGR.[R]	1xDeamidated [Q1]; 1xOxidation [M4]; 1xPhospho [T/S]	0.0847047	0.00616808	1	1	1	Q9H6R0	Q9H6R0 [31-49]		1	1826.86	67948.2		High	High	0.00357	0.04562	2.31	23.05
FALSE	High	[R].RAAPTTPPPPVK.[R]	1xPhospho [T6(100)]	0.0113159	0.00104833	1	1	2	Q9NZQ3	Q9NZQ3 [176-187]	Q9NZQ3 1xPhospho [T181(100)]	1	1311.68	1.23624e+06		High	High	0.0006211	0.006072	1.94	30.81
FALSE	High	[R].RAPSVANVGSHCDLSLK.[I]	1xCarbamidomethyl [C12]; 1xPhospho [S4(100)]	0.00718999	0.000673548	1	1	1	P21333	P21333 [2149-2165]	P21333 1xPhospho [S2152(100)]	1	1890.89	373959		High	High	0.0003822	0.00386	1.8	52.62
FALSE	High	[R].RASAGPAPGPVVTAEGLHPSLPSPTGNSTPLGSSK.[E]	1xPhospho [S3(100)]	6.23057e-07	6.59499e-05	1	1	2	Q4KMP7	Q4KMP7 [685-719]	Q4KMP7 1xPhospho [S687(100)]	1	3374.67		No Quan Values	High	High	4.924e-05	3.709e-07	3.71
FALSE	High	[R].RASALIDRPAPYFER.[S]	1xPhospho [S3(100)]	0.000351235	6.59499e-05	1	1	3	Q9Y2J2	Q9Y2J2 [418-432]	Q9Y2J2 1xPhospho [S420(100)]	1	1841.91	2.22359e+06		High	High	4.924e-05	0.000189	2.65	66.12
FALSE	High	[R].RASLSDLTDLEDIEGLTVR.[Q]	1xPhospho [S/T]	0.000195281	6.59499e-05	1	1	1	Q8WZ73	Q8WZ73 [238-256]		1	2183.06	267691		High	High	4.924e-05	0.0001065	2.19	110.9
FALSE	High	[R].RASQEANLLTLAQK.[A]	1xPhospho [S3(100)]	1.4522e-06	6.59499e-05	1	1	1	Q6PJG2	Q6PJG2 [459-472]	Q6PJG2 1xPhospho [S461(100)]	1	1622.83	879084		High	High	4.924e-05	8.525e-07	3.99	69.74
FALSE	High	[R].RDSDGVDGFEAEGK.[K]	1xPhospho [S3(100)]	0.0014456	0.000324895	1	1	1	Q96KR1	Q96KR1 [1052-1065]	Q96KR1 1xPhospho [S1054(100)]	1	1561.62	215491		High	High	0.0001929	0.0007687	1.86	39.71
FALSE	High	[R].RDSDGVDGFEAEGKK.[D]	1xPhospho [S3(100)]	0.00168412	0.000324895	1	1	1	Q96KR1	Q96KR1 [1052-1066]	Q96KR1 1xPhospho [S1054(100)]	2	1689.71	203731		High	High	0.0001929	0.0008964	2.44	32.71
FALSE	High	[R].RDSFDDRGPSLNPVLDYDHGSR.[S]	1xDeamidated [N12]; 1xPhospho [S3(99.2)]	4.26832e-05	6.59499e-05	1	1	2	P43243	P43243 [186-207]	P43243 1xPhospho [S188(99.2)]	2	2599.12	581674		High	High	4.924e-05	2.383e-05	3.55	70.5
FALSE	High	[R].RDSFDDRGPSLNPVLDYDHGSR.[S]	1xPhospho [S3(100)]	1.6959e-08	6.59499e-05	1	1	8	P43243	P43243 [186-207]	P43243 1xPhospho [S188(100)]	2	2598.14	4.31e+07		High	High	4.924e-05	1.063e-08	6.5	68.3
FALSE	High	[R].RDSFIGTPYWMAPEVVMCETSK.[D]	1xCarbamidomethyl [C18]; 1xPhospho [S3(99.2)]	0.000796951	0.000206367	1	1	1	Q9H2G2	Q9H2G2 [187-208]	Q9H2G2 1xPhospho [S189(99.2)]	1	2684.16	757366		High	High	0.0001275	0.0004239	2.47	115.66
FALSE	High	[R].RDSLTGSSDLYK.[R]	1xPhospho [S3(100)]	0.00855218	0.000673548	1	1	2	Q14671	Q14671 [707-718]	Q14671 1xPhospho [S709(100)]	1	1421.63	4.14652e+06		High	High	0.0003822	0.004608	2.84	42.75
FALSE	High	[R].RDSSDDWEIPDGQITVGQR.[I]	1xPhospho [S/T]	0.0176804	0.00133485	1	1	1	P15056	P15056 [444-462]		1	2253.98	462138		High	High	0.0008074	0.009443	1.7	77.98
FALSE	High	[R].RDSSESQLASTESDKPTTGR.[V]	1xPhospho [S/T]	0.0280369	0.00201658	1	1	1	Q96B23	Q96B23 [64-83]		1	2231.98	303741		High	High	0.001183	0.01493	1.45	27.83
FALSE	High	[R].RFPEAEALSPEQAAHYLR.[Y]	1xPhospho [S9(100)]	0.00258157	0.000495453	1	1	2	Q2NKX8	Q2NKX8 [6-23]	Q2NKX8 1xPhospho [S14(100)]	1	2165.02	1166654		High	High	0.0002869	0.001377	2.21	80.78
FALSE	High	[R].RFSDFLGLHSK.[L]	1xPhospho [S3(100)]	0.0665787	0.00503449	1	1	1	O60749	O60749 [183-193]	O60749 1xPhospho [S185(100)]	1	1386.66	1.3355e+06		High	High	0.002913	0.03559	2.14	75.6
FALSE	High	[R].RGEGDAPFSEPGTTSTQRPSSPETATK.[Q]	1xPhospho [T/S]	0.00107659	0.000267188	1	1	3	Q9UQ35	Q9UQ35 [303-329]		1	2871.28	1.21214e+07		High	High	0.000161	0.0005728	2.94	42.59
FALSE	High	[R].RGLLYDSDEEDEERPAR.[K]	1xPhospho [S7(100)]	0.000877179	0.000206367	1	1	1	P49736	P49736 [133-149]	P49736 1xPhospho [S139(100)]	1	2129.91	3.04468e+06		High	High	0.0001275	0.0004676	3.91	47.62
FALSE	High	[R].RGNDPLTSSPGR.[S]	1xPhospho [S9(100)]	0.000618181	0.000206367	1	1	1	P49736	P49736 [19-30]	P49736 1xPhospho [S27(100)]	1	1336.6	2.64155e+06		High	High	0.0001275	0.0003303	3.26	27.42
FALSE	High	[R].RGSGDTSSLIDPDTSLSELR.[D]	1xPhospho [S3(99.6)]	2.67992e-06	6.59499e-05	1	1	1	Q9Y608	Q9Y608 [326-345]	Q9Y608 1xPhospho [S328(99.6)]	1	2186	2.13828e+06		High	High	4.924e-05	1.557e-06	4.18	83.44
FALSE	High	[R].RGSLEMSSDGEPLSR.[M]	1xPhospho [S3(100)]	0.000212576	6.59499e-05	1	1	1	Q6ZN18	Q6ZN18 [204-218]	Q6ZN18 1xPhospho [S206(100)]	1	1700.73	382491		High	High	4.924e-05	0.0001157	3.19	47.99
FALSE	High	[R].RGSLSNAGDPEIVK.[S]	1xPhospho [S3(99.6)]	0.110542	0.00788022	1	1	1	O43847	O43847 [92-105]	O43847 1xPhospho [S94(99.6)]	1	1522.73	1.4883e+06		High	High	0.004577	0.06054	2.26	43.08
FALSE	High	[R].RGTGQSDDSDIWDDTALIK.[A]	1xPhospho [T/S]	0.0126254	0.00114687	1	1	1	Q16637	Q16637 [23-41]		1	2172.94	709819		High	High	0.0006757	0.006803	1.59	85.94
FALSE	High	[R].RHDSLHDPAAPSR.[A]	1xPhospho [S4(100)]	0.00261984	0.000495453	1	1	2	Q92625	Q92625 [884-896]	Q92625 1xPhospho [S887(100)]	1	1538.69	872202		High	High	0.0002869	0.001404	3.15	19.31
FALSE	High	[R].RHSASNLHALAHPAPSPGSCSPK.[F]	1xCarbamidomethyl [C20]; 1xPhospho [S]	7.36684e-05	6.59499e-05	1	1	1	P47974	P47974 [55-77]		1	2459.14	996944		High	High	4.924e-05	4.075e-05	4.27	33.75
FALSE	High	[R].RIDISPSTFR.[K]	1xPhospho [S5(100)]	0.0170622	0.00133485	1	1	2	Q9Y2W1	Q9Y2W1 [678-687]	Q9Y2W1 1xPhospho [S682(100)]	1	1271.61	15681214		High	High	0.0008074	0.009145	2.8	66.33
FALSE	High	[R].RIDISPSTLR.[K]	1xPhospho [S5(100)]	0.0246191	0.00171942	1	1	3	Q9NYF8	Q9NYF8 [654-663]	Q9NYF8 1xPhospho [S658(100)]	1	1237.63	37227924		High	High	0.001018	0.01309	2.81	60.65
FALSE	High	[R].RIDISPSTLRK.[H]	1xPhospho [S5(100)]	0.0867698	0.0063399	1	1	1	Q9NYF8	Q9NYF8 [654-664]	Q9NYF8 1xPhospho [S658(100)]	2	1365.72	9930634		High	High	0.003645	0.04657	2.01	50.72
FALSE	High	[R].RISFSASHR.[L]	1xPhospho [S3(100)]	0.00173856	0.000385428	1	1	1	Q03393	Q03393 [17-25]	Q03393 1xPhospho [S19(100)]	1	1140.53	697999		High	High	0.0002264	0.0009244	2.45	29.49
FALSE	High	[R].RKPNAGGSPAPVR.[R]	1xPhospho [S8(100)]	0.0019232	0.000385428	1	1	1	Q3KQU3	Q3KQU3 [392-404]	Q3KQU3 1xPhospho [S399(100)]	1	1386.7	840555		High	High	0.0002264	0.001027	3.16	13.59
FALSE	High	[R].RKPVLPALTINPTIAEGPSPTSEGASEANLVDLQK.[K]	1xPhospho [S19(99.1)]	1.8975e-06	6.59499e-05	1	1	1	P36507	P36507 [5-39]	P36507 1xPhospho [S23(99.1)]	1	3693.91		No Quan Values	High	High	4.924e-05	1.108e-06	2.95
FALSE	High	[R].RKTPEASAIGLHQDPELGDAALR.[S]	1xDeamidated [Q13]; 1xPhospho [T3(100)]	1.60412e-07	6.59499e-05	1	1	1	Q13615	Q13615 [729-751]	Q13615 1xPhospho [T731(100)]	2	2526.23		No Quan Values	High	High	4.924e-05	9.718e-08	5.86
FALSE	High	[R].RKTPEASAIGLHQDPELGDAALR.[S]	1xPhospho [T3(100)]	1.03266e-08	6.59499e-05	1	1	2	Q13615	Q13615 [729-751]	Q13615 1xPhospho [T731(100)]	2	2525.25	3495877		High	High	4.924e-05	6.51e-09	6.26	61.25
FALSE	High	[R].RLHPPSPVPQGVCPAHR.[E]	1xCarbamidomethyl [C13]; 1xPhospho [S6(100)]	0.000164676	6.59499e-05	1	1	2	Q96F44	Q96F44 [80-96]	Q96F44 1xPhospho [S85(100)]	1	1984.97	1.12081e+06		High	High	4.924e-05	8.984e-05	2.77	43.96
FALSE	High	[R].RLSNLPTVDPIAVCHELYNTIR.[D]	1xCarbamidomethyl [C14]; 1xPhospho [S3(100)]	9.41539e-05	6.59499e-05	1	1	1	Q86U86	Q86U86 [37-58]	Q86U86 1xPhospho [S39(100)]	1	2661.32	600698		High	High	4.924e-05	5.179e-05	3.15	109.06
FALSE	High	[R].RLSNVSLTGVSTIR.[T]	1xPhospho [S3(100)]	3.02627e-05	6.59499e-05	1	1	2	Q15139	Q15139 [203-216]	Q15139 1xPhospho [S205(100)]	1	1582.83	2.76658e+06		High	High	4.924e-05	1.7e-05	4.4	70.28
FALSE	High	[R].RLSSASTGKPPLSVEDDFEK.[L]	1xPhospho [S3(99.4)]	0.000132287	6.59499e-05	1	2	5	O75152	O75152 [756-775]	O75152 1xPhospho [S758(99.4)]	1	2243.06	3.30415e+06		High	High	4.924e-05	7.251e-05	3.27	63.76
FALSE	High	[R].RLSSQFENSVYK.[G]	1xPhospho [S/Y]	0.00791214	0.000673548	1	1	1	Q14149	Q14149 [558-569]		1	1537.7	214494		High	High	0.0003822	0.00426	1.51	54.04
FALSE	High	[R].RLSSTSLASGHSVR.[L]	1xPhospho [S/T]	0.0107915	0.00104833	1	1	1	Q9BZL6	Q9BZL6 [195-208]		1	1537.75	169183		High	High	0.0006211	0.005823	1.46	33.13
FALSE	High	[R].RLSTSPDVIQGHQPR.[D]	1xPhospho [S/T]	0.00138895	0.000324895	1	1	1	Q9Y385	Q9Y385 [264-278]		1	1770.86	422830		High	High	0.0001929	0.0007407	2.02	41.62
FALSE	High	[R].RLSYSDSDLKR.[A]	1xPhospho [S3(99.5)]	0.102459	0.00740838	1	1	1	A2A3K4	A2A3K4 [390-400]	A2A3K4 1xPhospho [S392(99.5)]	2	1419.66	168353		High	High	0.004268	0.05553	1.79	34.22
FALSE	High	[R].RLTADMISHPLGDFR.[H]	1xPhospho [T3(100)]	0.00387759	0.000580501	1	1	1	Q00587	Q00587 [32-46]	Q00587 1xPhospho [T34(100)]	1	1808.85	507266		High	High	0.0003325	0.002076	2.22	79.36
FALSE	High	[R].RMSDEFVDSFK.[K]	1xPhospho [S3(100)]	0.000213579	6.59499e-05	1	1	1	Q92934	Q92934 [116-126]	Q92934 1xPhospho [S118(100)]	1	1440.59	2.28185e+06		High	High	4.924e-05	0.0001158	3.82	70.2
FALSE	High	[R].RMSDEFVDSFKK.[G]	1xOxidation [M2]; 1xPhospho [S3(100)]	0.00254398	0.000495453	1	1	1	Q92934	Q92934 [116-127]	Q92934 1xPhospho [S118(100)]	2	1584.68	608324		High	High	0.0002869	0.001361	2.82	49.55
FALSE	High	[R].RMSDEFVDSFKK.[G]	1xPhospho [S3(100)]	0.00248282	0.000495453	1	1	1	Q92934	Q92934 [116-127]	Q92934 1xPhospho [S118(100)]	2	1568.68	529479		High	High	0.0002869	0.001325	2.63	59.17
FALSE	High	[R].RMSGEPIQTVESIR.[V]	1xPhospho [S3(100)]	0.00186212	0.000385428	1	1	1	Q5VT52	Q5VT52 [1097-1110]	Q5VT52 1xPhospho [S1099(100)]	1	1682.79	400703		High	High	0.0002264	0.0009922	1.67	66.63
FALSE	High	[R].RNSFTPLSSSNTIR.[R]	1xPhospho [S3(100)]	0.000359363	0.000140745	1	1	1	O60825	O60825 [464-477]	O60825 1xPhospho [S466(100)]	1	1659.79	2373303		High	High	9.128e-05	0.0001933	3.47	57.18
FALSE	High	[R].RNSLTGEEGQLAR.[V]	1xPhospho [S3(100)]	3.36675e-05	6.59499e-05	1	1	3	Q9BX95	Q9BX95 [110-122]	Q9BX95 1xPhospho [S112(100)]	1	1510.7	3.25734e+06		High	High	4.924e-05	1.886e-05	3.52	39.15
FALSE	High	[R].RNSSEASSGDFLDLK.[G]	1xPhospho [S3(99.8)]	4.09103e-06	6.59499e-05	1	1	1	Q9UK76	Q9UK76 [85-99]	Q9UK76 1xPhospho [S87(99.8)]	1	1705.74	21811054		High	High	4.924e-05	2.369e-06	4.51	67.86
FALSE	High	[R].RNSVERPAEPVAGAATPSLVEQQK.[M]	1xPhospho [S3(100)]	0.00166892	0.000324895	1	1	1	Q9BTC0	Q9BTC0 [1454-1477]	Q9BTC0 1xPhospho [S1456(100)]	1	2614.3	504440		High	High	0.0001929	0.0008884	2.55	55.81
FALSE	High	[R].RNSVTPLASPEPTK.[K]	1xPhospho [S3(99.6)]	0.0509232	0.00370556	1	1	1	Q16875	Q16875 [459-472]	Q16875 1xPhospho [S461(99.6)]	1	1576.77	378284		High	High	0.002147	0.0271	1.98	42.05
FALSE	High	[R].RPAEATSSPTSPERPR.[H]	1xPhospho [S11(99.7)]	0.00279401	0.000495453	1	1	2	Q9BU76	Q9BU76 [210-225]	Q9BU76 1xPhospho [S220(99.7)]	0	1818.85	1.5285e+06		High	High	0.0002869	0.001493	2.53	19.03
FALSE	High	[R].RPAPAVSPGSWKPGPPGSPRPWK.[S]	1xPhospho [S18(100)]	0.000607381	0.000206367	1	1	3	Q96JM3	Q96JM3 [302-324]	Q96JM3 1xPhospho [S319(100)]	0	2489.26	1.12591e+06		High	High	0.0001275	0.0003239	2.78	62.47
FALSE	High	[R].RPAQPHRPSPASSLQR.[A]	1xPhospho [S9(100)]	0.031229	0.00225458	1	1	1	Q5TCZ1	Q5TCZ1 [585-600]	Q5TCZ1 1xPhospho [S593(100)]	0	1864.93	166520		High	High	0.001316	0.01657	1.86	24.67
FALSE	High	[R].RPDPDSDEDEDYER.[E]	1xPhospho [S6(100)]	0.000234615	6.59499e-05	1	1	3	Q96I25	Q96I25 [150-163]	Q96I25 1xPhospho [S155(100)]	0	1817.65	823948		High	High	4.924e-05	0.0001272	2.14	25.11
FALSE	High	[R].RPDSPTRPTLR.[G]	1xPhospho [S4(100)]	0.103667	0.00740838	1	1	1	Q7RTP6	Q7RTP6 [1646-1656]	Q7RTP6 1xPhospho [S1649(100)]	0	1375.68	3.09878e+06		High	High	0.004314	0.0565	2.08	24.83
FALSE	High	[R].RPEGPGAQAPSSPR.[V]	1xPhospho [S]	0.0246191	0.00171942	1	1	1	P40222	P40222 [504-517]		0	1486.68	1.22246e+06		High	High	0.001018	0.0131	1.45	20.47
FALSE	High	[R].RPESFTTPEGPKPR.[S]	1xPhospho [T7(100)]	0.0204046	0.00142847	1	1	3	Q14493	Q14493 [56-69]	Q14493 1xPhospho [T62(100)]	0	1678.79	1.69697e+06		High	High	0.0008578	0.01093	1.95	32.72
FALSE	High	[R].RPGAPSLSPAPR.[S]	1xPhospho [S8(100)]	0.00796328	0.000673548	1	1	1	Q5QP82	Q5QP82 [56-67]	Q5QP82 1xPhospho [S63(100)]	0	1285.64	1.79646e+06		High	High	0.0003822	0.004287	2.45	36.07
FALSE	High	[R].RPGFSPTSHR.[L]	1xPhospho [S5(100)]	0.00115962	0.000267188	1	1	1	Q8WUA4	Q8WUA4 [897-906]	Q8WUA4 1xPhospho [S901(100)]	0	1221.55	2.1153e+06		High	High	0.000161	0.0006157	2.17	21.35
FALSE	High	[R].RPGHGSLTNISR.[H]	1xPhospho [S6(100)]	0.0644938	0.00470983	1	1	1	Q7Z6B7	Q7Z6B7 [912-923]	Q7Z6B7 1xPhospho [S917(100)]	0	1374.66	242148		High	High	0.002731	0.03436	1.38	25.47
FALSE	High	[R].RPGQSFHVNSEVNSVLSPR.[S]	1xPhospho [S14(99.5)]	4.24297e-07	6.59499e-05	1	1	4	Q14671	Q14671 [193-211]	Q14671 1xPhospho [S206(99.5)]	0	2190.05	3.29822e+06		High	High	4.924e-05	2.534e-07	5	62.12
FALSE	High	[R].RPILQLSPPGPR.[G]	1xPhospho [S7(100)]	0.000743178	0.000206367	1	1	3	Q8N3X1	Q8N3X1 [12-23]	Q8N3X1 1xPhospho [S18(100)]	0	1410.76	4.1234e+06		High	High	0.0001275	0.0003969	3.54	71.43
FALSE	High	[R].RPLEEDFRRSPTEDFR.[Q]	1xPhospho [S10(99.5)]	0.0222493	0.00147047	1	1	2	Q8IXT5	Q8IXT5 [629-644]	Q8IXT5 1xPhospho [S638(99.5)]	2	2129.98	4.63397e+06		High	High	0.0008809	0.01187	2.28	51.27
FALSE	High	[R].RPPEEDFRHSPEEDFR.[Q]	1xPhospho [S10(100)]	0.00190551	0.000385428	1	1	1	Q8IXT5	Q8IXT5 [701-716]	Q8IXT5 1xPhospho [S710(100)]	1	2122.9	936615		High	High	0.0002264	0.001018	2.86	42.96
FALSE	High	[R].RPQRPRSPPLPAVIR.[N]	1xDeamidated [Q3]; 1xPhospho [S7(100)]	0.00147818	0.000324895	1	1	1	Q9Y6X9	Q9Y6X9 [609-623]	Q9Y6X9 1xPhospho [S615(100)]	1	1821	679851		High	High	0.0001929	0.0007861	2.9	52.71
FALSE	High	[R].RPQRPRSPPLPAVIR.[N]	1xPhospho [S7(100)]	2.19733e-05	6.59499e-05	1	1	3	Q9Y6X9	Q9Y6X9 [609-623]	Q9Y6X9 1xPhospho [S615(100)]	1	1820.02	5025097		High	High	4.924e-05	1.235e-05	3.49	51.23
FALSE	High	[R].RPQYSNPPVQGEVMEGADNQGAGEQGRPVR.[Q]	1xOxidation [M14]; 1xPhospho [S5(97.3)]	0.0278355	0.00201658	1	1	1	P67809	P67809 [205-234]	P67809 1xPhospho [S209(97.3)]	0	3319.49	314677		High	High	0.001183	0.01483	2.08	49.73
FALSE	High	[R].RPSPQPSPR.[D]	1xDeamidated [Q5]; 1xPhospho [S3(100)]	0.0867698	0.0063399	1	1	1	Q9UQ35	Q9UQ35 [2700-2708]	Q9UQ35 1xPhospho [S2702(100)]	0	1102.5	88955.4		High	High	0.003668	0.04684	0.78	14.96
FALSE	High	[R].RPSPQPSPR.[D]	1xPhospho [S3(100)]	0.0188548	0.0013842	1	1	4	Q9UQ35	Q9UQ35 [2700-2708]	Q9UQ35 1xPhospho [S2702(100)]	0	1101.52	841931		High	High	0.0008345	0.01007	1.91	14.49
FALSE	High	[R].RPSQNAISFFNVGHSK.[L]	1xPhospho [S3(100)]	6.14033e-07	6.59499e-05	1	1	2	Q9BXB4	Q9BXB4 [187-202]	Q9BXB4 1xPhospho [S189(100)]	0	1868.88	1.68374e+06		High	High	4.924e-05	3.644e-07	3.87	70.78
FALSE	High	[R].RPTPNDDTLDEGVGLVHSNIATEHIPSPAK.[K]	1xPhospho [S27(100)]	4.68375e-10	6.59499e-05	1	1	4	Q01581	Q01581 [469-498]	Q01581 1xPhospho [S495(100)]	0	3260.56	11652095		High	High	4.924e-05	3.091e-10	4.63	77.13
FALSE	High	[R].RPTPQDSPIFLPVDDTSFR.[W]	1xPhospho [T/S]	0.0589192	0.00415822	1	1	1	P49327	P49327 [1405-1423]		0	2268.07	305616		High	High	0.002424	0.03141	0.73	93.07
FALSE	High	[R].RQSIPEEFK.[G]	1xPhospho [S3(100)]	0.0112392	0.00104833	1	1	1	Q9Y3R0	Q9Y3R0 [41-49]	Q9Y3R0 1xPhospho [S43(100)]	1	1213.56	756455		High	High	0.0006211	0.006023	2.13	44.95
FALSE	High	[R].RQSPSPSTRPIR.[R]	1xPhospho [S3(100)]	0.00447857	0.000580501	1	1	2	Q8IYB3	Q8IYB3 [711-722]	Q8IYB3 1xPhospho [S713(100)]	1	1461.73	1.77857e+07		High	High	0.0003325	0.002403	2.4	19.14
FALSE	High	[R].RQTEPVSPVLK.[R]	1xPhospho [S7(100)]	0.000648822	0.000206367	1	1	1	Q8IYH5	Q8IYH5 [107-117]	Q8IYH5 1xPhospho [S113(100)]	1	1333.69	800434		High	High	0.0001275	0.0003461	2.86	44.53
FALSE	High	[R].RRDEDMLYSPELAQR.[G]	1xPhospho [S9(100)]	0.000428987	0.000140745	1	1	1	Q9Y2W2	Q9Y2W2 [229-243]	Q9Y2W2 1xPhospho [S237(100)]	2	1958.88	5.24629e+06		High	High	9.128e-05	0.0002304	3.73	57.84
FALSE	High	[R].RREEGPPPPSPDGASSDAEPEPPSGR.[T]	1xPhospho [S]	0.0378418	0.00277466	1	1	2	Q9NTJ3	Q9NTJ3 [13-38]		2	2751.2	348757		High	High	0.001628	0.02013	1.72	37.41
FALSE	High	[R].RRLSEQLAHTPTAFK.[R]	1xPhospho [S4(100)]	0.0122828	0.00109779	1	1	1	Q9UBF8	Q9UBF8 [508-522]	Q9UBF8 1xPhospho [S511(100)]	2	1834.93	442845		High	High	0.0006485	0.006596	2.67	49.48
FALSE	High	[R].RRPGAQPLPPPPPSQSPEPTEPHPR.[A]	1xPhospho [S16(100)]	0.00305968	0.000544631	1	1	1	Q9UIS9	Q9UIS9 [282-306]	Q9UIS9 1xPhospho [S297(100)]	1	2802.38		No Quan Values	High	High	0.0003139	0.001643	2.83
FALSE	High	[R].RRPGASPTGETPTIEEGEEDEDEASEAEGAR.[A]	1xPhospho [S6(98.5)]	0.000961219	0.000267188	1	1	1	P04920	P04920 [108-138]	P04920 1xPhospho [S113(98.5)]	1	3352.41	286237		High	High	0.000161	0.0005117	1.76	50.53
FALSE	High	[R].RRPSPQPSPR.[D]	1xPhospho [S4(100)]	0.000692942	0.000206367	1	1	1	Q9UQ35	Q9UQ35 [2699-2708]	Q9UQ35 1xPhospho [S2702(100)]	1	1257.62	2.79958e+06		High	High	0.0001275	0.0003699	2.45	12.14
FALSE	High	[R].RRSAEDELAMR.[G]	1xPhospho [S3(100)]	0.0117079	0.00109779	1	1	1	Q13868	Q13868 [122-132]	Q13868 1xPhospho [S124(100)]	2	1413.63	373449		High	High	0.0006485	0.006314	1.84	30.11
FALSE	High	[R].RRSIQDLTVTGTEPGQVSSR.[S]	1xPhospho [S3(100)]	0.0438221	0.00294767	1	1	1	O43318	O43318 [437-456]	O43318 1xPhospho [S439(100)]	2	2267.11	311107		High	High	0.001724	0.02323	2.67	50.46
FALSE	High	[R].RRSLEPAENVHGAGGGAFPASQTPSKPASADGHR.[G]	1xDeamidated [Q22]; 1xPhospho [S3(100)]	2.17611e-05	6.59499e-05	1	1	1	P12931	P12931 [15-48]	P12931 1xPhospho [S17(100)]	2	3493.64		No Quan Values	High	High	4.924e-05	1.226e-05	3.42
FALSE	High	[R].RRSLEPAENVHGAGGGAFPASQTPSKPASADGHR.[G]	1xPhospho [S3(100)]	0.00014075	6.59499e-05	1	1	2	P12931	P12931 [15-48]	P12931 1xPhospho [S17(100)]	2	3492.65	1.20663e+06		High	High	4.924e-05	7.715e-05	3.31	40.24
FALSE	High	[R].RRSPSPAPPPR.[R]	2xPhospho [S3(100); S5(100)]	0.0184543	0.0013842	1	1	1	Q8IYB3	Q8IYB3 [558-568]	Q8IYB3 2xPhospho [S560(100); S562(100)]	2	1377.62	465422		High	High	0.0008345	0.009903	2.26	15.72
FALSE	High	[R].RRSPSPPPTR.[R]	2xPhospho [S3(100); S5(100)]	0.0321363	0.00230036	1	1	2	Q8IYB3	Q8IYB3 [547-556]	Q8IYB3 2xPhospho [S549(100); S551(100)]	2	1310.58	1.4874e+06		High	High	0.001368	0.01702	2.71	13.49
FALSE	High	[R].RRTPSPPPR.[R]	2xPhospho [T3(100); S5(100)]	0.00849658	0.000673548	1	1	3	Q8IYB3	Q8IYB3 [579-587]	Q8IYB3 2xPhospho [T581(100); S583(100)]	2	1223.54	3.80957e+06		High	High	0.0003822	0.004558	2.54	15.47
FALSE	High	[R].RSEACPCQPDSGSPLPAEEEK.[R]	2xCarbamidomethyl [C5; C7]; 1xPhospho [S]	0.000285404	6.59499e-05	1	1	1	Q14160	Q14160 [492-512]		1	2423.98	264162		High	High	4.924e-05	0.0001546	2.64	38.74
FALSE	High	[R].RSETPPHWR.[Q]	1xPhospho [T4(100)]	0.00791214	0.000673548	1	1	1	Q13427	Q13427 [355-363]	Q13427 1xPhospho [T358(100)]	1	1245.55	5465738		High	High	0.0003822	0.004268	2.55	29.35
FALSE	High	[R].RSNSAPLIHGLSDTSPVFQAEAPSAR.[R]	1xPhospho [S/T]	0.0342679	0.00264371	1	1	1	Q96E09	Q96E09 [34-59]		1	2788.34	196375		High	High	0.001559	0.01819	1.09	83.31
FALSE	High	[R].RSPMDSLLHPR.[E]	1xPhospho [S2(99.6)]	0.0260848	0.00181826	1	1	1	O75064	O75064 [1091-1101]	O75064 1xPhospho [S1092(99.6)]	1	1388.65	226035		High	High	0.001045	0.01385	1.19	56.5
FALSE	High	[R].RSPVPAQIAITVPK.[T]	1xPhospho [S2(100)]	1.44515e-06	6.59499e-05	1	1	1	O43432	O43432 [494-507]	O43432 1xPhospho [S495(100)]	1	1556.86	2988892		High	High	4.924e-05	8.495e-07	4.08	72.5
FALSE	High	[R].RSSLPLDHGSPAQENPESEK.[S]	1xDeamidated [Q13]; 1xPhospho [S3(99)]	0.105504	0.00758307	1	1	1	Q5VZ89	Q5VZ89 [1276-1295]	Q5VZ89 1xPhospho [S1278(99)]	1	2258.99		No Quan Values	High	High	0.004388	0.05733	3.1
FALSE	High	[R].RSSLPLDHGSPAQENPESEK.[S]	1xPhospho [S]	0.000425133	0.000140745	1	1	1	Q5VZ89	Q5VZ89 [1276-1295]		1	2258.01	813546		High	High	9.128e-05	0.0002281	3.42	41.77
FALSE	High	[R].RSSPPGHYYQK.[S]	1xPhospho [S3(99.6)]	5.56867e-05	6.59499e-05	1	1	1	Q9NX40	Q9NX40 [121-131]	Q9NX40 1xPhospho [S123(99.6)]	1	1399.62	1.32447e+06		High	High	4.924e-05	3.09e-05	3.02	17.92
FALSE	High	[R].RSSPSARPPDVPGQQPQAAK.[S]	1xPhospho [S]	0.00175448	0.000385428	1	1	1	Q96JP5	Q96JP5 [81-100]		1	2154.05	675024		High	High	0.0002264	0.0009347	3.19	32.9
FALSE	High	[R].RSTSPIIGSPPVR.[A]	1xPhospho [S/T]	0.00995545	0.000891682	1	1	1	Q86TB9	Q86TB9 [176-188]		1	1446.75	3.85474e+06		High	High	0.000535	0.005339	2.23	50.78
FALSE	High	[R].RTDALTSSPGR.[D]	1xPhospho [S8(100)]	0.0169413	0.00133485	1	1	1	P49736	P49736 [34-44]	P49736 1xPhospho [S41(100)]	1	1240.57	1896751		High	High	0.0008074	0.009052	2.66	19.93
FALSE	High	[R].RTPAPPEPGSPAPGEGPSGR.[K]	1xPhospho [S10(100)]	0.124075	0.00893719	1	1	1	P0C1Z6	P0C1Z6 [171-190]	P0C1Z6 1xPhospho [S180(100)]	1	1993.91	240541		High	High	0.005249	0.06836	0.94	37.35
FALSE	High	[R].RVPLGPSSPLSVSQPMLGIR.[E]	1xPhospho [S]	0.115123	0.00834828	1	1	1	Q96MS0	Q96MS0 [1179-1198]		1	2171.14	186976		High	High	0.004894	0.06297	1.86	98.04
FALSE	High	[R].RVPLSPLSLLAGPADAR.[R]	1xPhospho [S5(100)]	0.0162357	0.00129096	1	1	2	Q53ET0	Q53ET0 [429-445]	Q53ET0 1xPhospho [S433(100)]	1	1812.97	731704		High	High	0.0007843	0.008728	1.06	111.49
FALSE	High	[R].RVPRPPEREDSDNDDDTHVR.[M]	1xPhospho [S11(100)]	0.00201453	0.000441467	1	1	2	O14654	O14654 [1221-1240]	O14654 1xPhospho [S1231(100)]	2	2485.09	1773040		High	High	0.0002573	0.001076	4.23	24.04
FALSE	High	[R].RVPVPTSHSGSLALGLPHLPSPK.[Q]	1xPhospho [S21(100)]	0.0024949	0.000495453	1	1	1	Q9BUN5	Q9BUN5 [26-48]	Q9BUN5 1xPhospho [S46(100)]	1	2427.29	843614		High	High	0.0002869	0.001332	2.8	82.64
FALSE	High	[R].RVSEVEEEKEPVPQPLPSDDTR.[V]	1xPhospho [S3(100)]	0.00158805	0.000324895	1	1	1	O43290	O43290 [446-467]	O43290 1xPhospho [S448(100)]	2	2616.22	555382		High	High	0.0001929	0.0008447	2.39	54.94
FALSE	High	[R].RVSLHCLLDQFDK.[D]	1xCarbamidomethyl [C6]; 1xPhospho [S3(100)]	8.94765e-06	6.59499e-05	1	1	3	Q8IWF6	Q8IWF6 [125-137]	Q8IWF6 1xPhospho [S127(100)]	1	1710.8	3063457		High	High	4.924e-05	5.117e-06	3.86	92.45
FALSE	High	[R].RVSLSEIGFGK.[L]	1xPhospho [S3(100)]	0.00034644	6.59499e-05	1	1	1	Q00536	Q00536 [151-161]	Q00536 1xPhospho [S153(100)]	1	1272.63	3837740		High	High	4.924e-05	0.0001863	3.35	74.3
FALSE	High	[R].RVSSDLQHATAQLSLEHR.[D]	1xPhospho [S/T]	0.00310698	0.000544631	1	1	1	P50548	P50548 [529-546]		1	2128.03	391317		High	High	0.0003139	0.001667	2.78	60.09
FALSE	High	[R].RVVLGDGVQLPPGDYSTTPGGTLFSTTPGGTR.[I]	1xPhospho [S/T/Y]	0.0225731	0.00147047	1	1	1	Q13541	Q13541 [20-51]		1	3283.6		No Quan Values	High	High	0.0008809	0.01202	1.6
FALSE	High	[R].RYPSSISSSPQK.[D]	1xPhospho [S9(100)]	0.00791214	0.000673548	1	1	2	Q14157	Q14157 [601-612]	Q14157 1xPhospho [S609(100)]	1	1416.65	2.27928e+06		High	High	0.0003822	0.004256	3.04	27.13
FALSE	High	[R].RYSDHAGPAIPSVVAYPK.[R]	1xPhospho [S3(99.5)]	0.0337833	0.00259793	1	1	1	P27448	P27448 [417-434]	P27448 1xPhospho [S419(99.5)]	1	2007.97	416832		High	High	0.001478	0.01793	1.71	68.52
FALSE	High	[R].RYSDLTTLVAFPSSSVYPTK.[D]	1xPhospho [S3(99.3)]	7.29559e-08	6.59499e-05	1	1	1	P25205	P25205 [158-177]	P25205 1xPhospho [S160(99.3)]	1	2312.12	1.08781e+06		High	High	4.924e-05	4.467e-08	3.94	103.88
FALSE	High	[R].RYSPPIQR.[R]	1xDeamidated [Q7]; 1xPhospho [S3(100)]	0.00485137	0.000580501	1	1	1	Q8IYB3	Q8IYB3 [595-602]	Q8IYB3 1xPhospho [S597(100)]	1	1097.51	7152308		High	High	0.0003325	0.002605	2.88	35.45
FALSE	High	[R].RYSPPIQR.[R]	1xPhospho [S3(100)]	0.116462	0.00847996	1	1	1	Q8IYB3	Q8IYB3 [595-602]	Q8IYB3 1xPhospho [S597(100)]	1	1096.53	35963068		High	High	0.00492	0.06378	2.6	33.13
FALSE	High	[R].SAAAGALGSPGLPLR.[K]	1xPhospho [S9(100)]	2.67992e-06	6.59499e-05	1	1	1	O75145	O75145 [1156-1170]	O75145 1xPhospho [S1164(100)]	0	1417.72		No Quan Values	High	High	4.924e-05	1.557e-06	3.19
FALSE	High	[R].SAAAGALGSPGLPLRK.[L]	1xPhospho [S9(100)]	0.00499399	0.000580501	1	1	1	O75145	O75145 [1156-1171]	O75145 1xPhospho [S1164(100)]	1	1545.81	3173829		High	High	0.0003325	0.002684	3.22	63.36
FALSE	High	[R].SAASPVVSSMPER.[A]	1xPhospho [S4(100)]	0.000869567	0.000206367	1	1	2	P18583	P18583 [1766-1778]	P18583 1xPhospho [S1769(100)]	0	1397.61	847959		High	High	0.0001275	0.000463	3.35	49.34
FALSE	High	[R].SAFTPATATGSSPSPVLGQGEK.[V]	1xPhospho [S14(100)]	0.00029075	6.59499e-05	1	2	2	Q15811	Q15811 [891-912]	Q15811 1xPhospho [S904(100)]	0	2170.01	687523		High	High	4.924e-05	0.0001572	3.04	66.08
FALSE	High	[R].SAGAGSPARPPSPR.[L]	1xPhospho [S12(100)]	0.113798	0.00822451	1	1	2	P83369	P83369 [10-23]	P83369 1xPhospho [S21(100)]	0	1387.65	726388		High	High	0.0048	0.0622	1.69	23.31
FALSE	High	[R].SAMDSPVPASMFAPEPSSPGAAR.[A]	1xOxidation [M11]; 1xPhospho [S18(99.3)]	0.0100222	0.000891682	1	1	2	O00178	O00178 [8-30]	O00178 1xPhospho [S25(99.3)]	0	2356	859845		High	High	0.000535	0.005403	1.32	73.99
FALSE	High	[R].SAMDSPVPASMFAPEPSSPGAAR.[A]	1xPhospho [S]	0.000285404	6.59499e-05	1	1	1	O00178	O00178 [8-30]		0	2340	3.18086e+06		High	High	4.924e-05	0.000154	1.91	90.28
FALSE	High	[R].SANPTRPSSPVTSHISK.[V]	1xPhospho [T/S]	0.0102945	0.000944308	1	1	2	Q92560	Q92560 [513-529]		0	1845.89	2.91233e+06		High	High	0.000564	0.00555	1.48	30.87
FALSE	High	[R].SAPASPNHAGVLSAHSSGAQTPESLSR.[E]	1xPhospho [S5(98.1)]	0.00937682	0.000837479	1	1	1	Q01167	Q01167 [369-395]	Q01167 1xPhospho [S373(98.1)]	0	2696.24	248494		High	High	0.0005051	0.00506	1.09	48.7
FALSE	High	[R].SAPASPTHPGLMSPR.[S]	1xPhospho [S5(100)]	7.67977e-07	6.59499e-05	1	1	6	P85037	P85037 [416-430]	P85037 1xPhospho [S420(100)]	0	1585.72	6251028		High	High	4.924e-05	4.54e-07	3.14	45.92
FALSE	High	[R].SASEPSLHR.[AT]	1xPhospho [S3(99.5)]	0.0616584	0.00457872	1	2	1	P04049	P04049 [619-627]	P04049 1xPhospho [S621(99.5)]	0	1063.46	296139		High	High	0.002633	0.03273	1.71	20.68
FALSE	High	[R].SASPDDDLGSSNWEAADLGNEER.[K]	1xPhospho [S3(99.2)]	0.000618181	0.000206367	1	1	1	O00193	O00193 [15-37]	O00193 1xPhospho [S17(99.2)]	0	2514.99		No Quan Values	High	High	0.0001275	0.0003308	3.09
FALSE	High	[R].SASPHDVDLCLVSPCEFEHR.[K]	2xCarbamidomethyl [C10; C15]; 1xPhospho [S]	0.000415638	0.000140745	1	1	1	Q66K74	Q66K74 [729-748]		0	2435.02	2.78561e+06		High	High	9.128e-05	0.0002235	2.49	82.49
FALSE	High	[R].SASSGAEGDVSSEREP.[-]	1xPhospho [S]	0.0644938	0.00470983	1	1	1	Q8TEA8	Q8TEA8 [194-209]		1	1644.64		No Quan Values	High	High	0.002731	0.03442	1.45
FALSE	High	[R].SATPTPTVIAR.[A]	1xPhospho [T3(100)]	0.00190551	0.000385428	1	1	2	Q92618	Q92618 [928-938]	Q92618 1xPhospho [T930(100)]	0	1193.59	1.11336e+06		High	High	0.0002264	0.001017	2.31	47.87
FALSE	High	[R].SAVSPDLHITPIYEGR.[T]	1xPhospho [S4(100)]	0.000733498	0.000206367	1	1	3	Q99569	Q99569 [403-418]	Q99569 1xPhospho [S406(100)]	0	1834.87	557672		High	High	0.0001275	0.0003904	2.47	81.18
FALSE	High	[R].SCFESSPDPELK.[S]	1xCarbamidomethyl [C2]; 1xPhospho [S]	0.00124937	0.000267188	1	1	2	Q9UQ35	Q9UQ35 [871-882]		0	1475.58	917723		High	High	0.000161	0.0006647	1.5	51.31
FALSE	High	[R].SDGSLEDGDDVHR.[A]	1xPhospho [S4(100)]	0.0132509	0.00114687	1	1	2	Q9NRX5	Q9NRX5 [361-373]	Q9NRX5 1xPhospho [S364(100)]	0	1481.55	197082		High	High	0.0006757	0.007123	1.01	24
FALSE	High	[R].SDSLILDHQWELEK.[L]	1xPhospho [S3(100)]	4.25328e-06	6.59499e-05	1	1	1	Q12756	Q12756 [1368-1381]	Q12756 1xPhospho [S1370(100)]	0	1792.82	2.30157e+06		High	High	4.924e-05	2.459e-06	3.87	86.41
FALSE	High	[R].SDSLLSFR.[L]	1xPhospho [S3(100)]	0.00230978	0.000441467	1	1	2	Q00587	Q00587 [190-197]	Q00587 1xPhospho [S192(100)]	0	1004.44	885226		High	High	0.0002573	0.001233	2.67	76.24
FALSE	High	[R].SEDESETEDEEEK.[S]	1xPhospho [S5(99.7)]	0.0050821	0.000580501	1	1	1	P25205	P25205 [668-680]	P25205 1xPhospho [S672(99.7)]	0	1635.54	134682		High	High	0.0003325	0.002736	1.23	15.94
FALSE	High	[R].SEDGYHSDGDYGEHDYR.[H]	1xPhospho [S7(98.8)]	0.016351	0.00129096	1	1	1	P52756	P52756 [72-88]	P52756 1xPhospho [S78(98.8)]	0	2081.71	174218		High	High	0.0007843	0.008748	1.15	28.64
FALSE	High	[R].SEDMPFSPK.[A]	1xPhospho [S7(100)]	0.0644938	0.00470983	1	1	1	Q12888	Q12888 [259-267]	Q12888 1xPhospho [S265(100)]	0	1117.43	1.31653e+06		High	High	0.002731	0.03436	2.28	58.69
FALSE	High	[R].SEDPPTTPIR.[G]	1xPhospho [T/S]	0.0219302	0.00147047	1	1	2	Q12888	Q12888 [1050-1059]		0	1192.52	3.02174e+06		High	High	0.0008809	0.01168	1.54	34.24
FALSE	High	[R].SEPFSPSLRPEPPK.[H]	1xPhospho [S5(100)]	0.0709022	0.00538955	1	1	1	O60885	O60885 [1122-1135]	O60885 1xPhospho [S1126(100)]	0	1647.78	1.00492e+06		High	High	0.00314	0.03791	2.39	65.08
FALSE	High	[R].SEPSLEPESFRSPTFGK.[S]	1xPhospho [S/T]	0.087818	0.00638094	1	1	1	Q9C0B5	Q9C0B5 [398-414]		1	1974.88	226807		High	High	0.003692	0.04718	1.2	71.53
FALSE	High	[R].SESAPTLHPYSPLSPK.[G]	1xPhospho [S14(99.3)]	0.0195432	0.00142847	1	1	1	Q8WUF5	Q8WUF5 [100-115]	Q8WUF5 1xPhospho [S113(99.3)]	0	1790.84	1842233		High	High	0.0008578	0.01047	1.83	65.33
FALSE	High	[R].SESFSISGVQPARTPPMLRPVDPQIPHLVAVK.[S]	1xDeamidated [Q10]; 1xPhospho [S3(99.3)]	0.00352068	0.000544631	1	1	1	Q9UKE5	Q9UKE5 [568-599]	Q9UKE5 1xPhospho [S570(99.3)]	1	3534.82		No Quan Values	High	High	0.0003139	0.00189	2.22
FALSE	High	[R].SESFSISGVQPARTPPMLRPVDPQIPHLVAVK.[S]	1xOxidation [M17]; 1xPhospho [S3(96.9)]	0.112485	0.00809765	1	1	1	Q9UKE5	Q9UKE5 [568-599]	Q9UKE5 1xPhospho [S570(96.9)]	1	3549.83	542735		High	High	0.004701	0.06134	1.58	95.85
FALSE	High	[R].SESGGLGVSMVEYVLSSSPGDSCLR.[K]	1xCarbamidomethyl [C23]; 1xPhospho [S18(99.6)]	0.00214097	0.000441467	1	1	1	Q14671	Q14671 [212-236]	Q14671 1xPhospho [S229(99.6)]	0	2653.15	286331		High	High	0.0002573	0.001141	1.72	119.27
FALSE	High	[R].SESHTDLTFSR.[E]	1xPhospho [S/T]	0.059692	0.00434926	1	1	1	O15226	O15226 [616-626]		0	1359.56	264019		High	High	0.00253	0.03171	0.93	42.1
FALSE	High	[R].SESPPAELPSLR.[R]	1xPhospho [S3(100)]	0.00162425	0.000324895	1	1	1	Q14669	Q14669 [310-321]	Q14669 1xPhospho [S312(100)]	0	1362.63	1.26926e+06		High	High	0.0001929	0.0008644	2.32	69.73
FALSE	High	[R].SESPSLTQER.[A]	1xPhospho [S3(100)]	0.0337833	0.00259793	1	1	1	Q9BXW9	Q9BXW9 [590-599]	Q9BXW9 1xPhospho [S592(100)]	0	1213.51	244378		High	High	0.001534	0.018	1.34	28.75
FALSE	High	[R].SETPPHWR.[Q]	1xPhospho [T3(100)]	0.0105753	0.00100015	1	1	1	Q13427	Q13427 [356-363]	Q13427 1xPhospho [T358(100)]	0	1089.45	824986		High	High	0.000564	0.005671	1.89	36.24
FALSE	High	[R].SFEEEGEHLGSR.[K]	1xPhospho [S1(100)]	0.00240017	0.000441467	1	1	1	Q9BXW6	Q9BXW6 [499-510]	Q9BXW6 1xPhospho [S499(100)]	0	1456.57	157150		High	High	0.0002573	0.001284	1.76	40.21
FALSE	High	[R].SFLSEPSSPGR.[T]	1xPhospho [S8(100)]	0.00101282	0.000267188	1	1	2	Q69YN4	Q69YN4 [1572-1582]	Q69YN4 1xPhospho [S1579(100)]	0	1243.54	3.48413e+06		High	High	0.000161	0.0005394	3.27	54.09
FALSE	High	[R].SFLVASVLPGPDGNINSPTR.[N]	1xPhospho [S/T]	0.115123	0.00834828	1	1	1	Q7Z3K3	Q7Z3K3 [1322-1341]		0	2121.04	196780		High	High	0.004894	0.06323	1.44	105.84
FALSE	High	[R].SFSEPFGR.[D]	1xPhospho [S3(100)]	0.0414539	0.00285736	1	1	1	P58340	P58340 [32-39]	P58340 1xPhospho [S34(100)]	0	1006.4	463835		High	High	0.001674	0.02197	1.46	64.48
FALSE	High	[R].SFSMQDLR.[S]	1xPhospho [S3(100)]	0.0227368	0.00151791	1	1	1	Q9H6H4	Q9H6H4 [150-157]	Q9H6H4 1xPhospho [S152(100)]	0	1063.43	929877		High	High	0.0009068	0.01218	1.48	65.46
FALSE	High	[R].SFSSPENFQR.[Q]	1xPhospho [S3(100)]	0.00188802	0.000385428	1	1	1	Q9Y580	Q9Y580 [134-143]	Q9Y580 1xPhospho [S136(100)]	0	1278.52	284100		High	High	0.0002264	0.001005	2.02	53.12
FALSE	High	[R].SGAQASSTPLSPTR.[I]	1xPhospho [S11(99.7)]	6.42953e-06	6.59499e-05	1	1	2	P02545	P02545 [12-25]	P02545 1xPhospho [S22(99.7)]	0	1439.65	1.29828e+06		High	High	4.924e-05	3.69e-06	4.14	33.45
FALSE	High	[R].SGEGEVSGLMR.[K]	1xPhospho [S1(100)]	0.00692333	0.000673548	1	1	1	Q13263	Q13263 [473-483]	Q13263 1xPhospho [S473(100)]	0	1201.49	932402		High	High	0.0003822	0.003727	2.35	54.8
FALSE	High	[R].SGFGEISSPVIR.[E]	1xPhospho [S8(100)]	3.04098e-05	6.59499e-05	1	1	1	P57740	P57740 [4-15]	P57740 1xPhospho [S11(100)]	0	1328.62	1.77501e+06		High	High	4.924e-05	1.704e-05	3.6	76.3
FALSE	High	[R].SGGLQTPECLSR.[E]	1xCarbamidomethyl [C9]; 1xPhospho [T6(100)]	0.00177868	0.000385428	1	1	3	P85037	P85037 [431-442]	P85037 1xPhospho [T436(100)]	0	1384.59	1.3252e+06		High	High	0.0002264	0.0009459	2.6	46.13
FALSE	High	[R].SGLSLEELR.[I]	1xPhospho [S4(100)]	0.0144053	0.00119181	1	1	1	O60333	O60333 [1054-1062]	O60333 1xPhospho [S1057(100)]	0	1083.51	1.42464e+06		High	High	0.0007001	0.007722	2.4	74.08
FALSE	High	[R].SGLTVPTSPK.[G]	1xPhospho [S8(99.6)]	0.00141382	0.000324895	1	1	2	Q53EL6	Q53EL6 [87-96]	Q53EL6 1xPhospho [S94(99.6)]	0	1066.52	29714704		High	High	0.0001929	0.0007523	2.84	48.13
FALSE	High	[R].SGMNSPLR.[T]	1xPhospho [S5(100)]	0.019684	0.00142847	1	1	1	Q9UQR1	Q9UQR1 [661-668]	Q9UQR1 1xPhospho [S665(100)]	0	941.391	433953		High	High	0.0008578	0.01055	1.78	30.56
FALSE	High	[R].SGQGFHGNSEVNAILSPR.[S]	1xPhospho [S16(100)]	0.0264644	0.00186925	1	1	2	Q8TB72	Q8TB72 [67-84]	Q8TB72 1xPhospho [S82(100)]	0	1949.89	359958		High	High	0.001101	0.01415	1.69	65.85
FALSE	High	[R].SGSIVELIAGGGSSCSPVLSR.[K]	1xCarbamidomethyl [C15]; 1xPhospho [S]	0.00781104	0.000673548	1	1	1	P42858	P42858 [417-437]		0	2113	245122		High	High	0.0003822	0.004198	1.42	103.45
FALSE	High	[R].SGSLTPTESIMSLGTHSR.[F]	1xPhospho [T5(100)]	7.05415e-05	6.59499e-05	1	1	1	Q9UPV9	Q9UPV9 [535-552]	Q9UPV9 1xPhospho [T539(100)]	0	1940.88	438885		High	High	4.924e-05	3.901e-05	2.75	78.93
FALSE	High	[R].SGSMDPSGAHPSVR.[Q]	1xOxidation [M4]; 1xPhospho [S3(99.5)]	0.000337031	6.59499e-05	1	1	1	Q07666	Q07666 [18-31]	Q07666 1xPhospho [S20(99.5)]	0	1480.59	897018		High	High	4.924e-05	0.0001814	2.31	19.7
FALSE	High	[R].SGSMDPSGAHPSVR.[Q]	1xPhospho [S3(99.7)]	0.000220727	6.59499e-05	1	1	2	Q07666	Q07666 [18-31]	Q07666 1xPhospho [S20(99.7)]	0	1464.59	6.30577e+06		High	High	4.924e-05	0.0001198	2.38	29.15
FALSE	High	[R].SGSPNLPHSVSSYK.[S]	1xPhospho [S3(100)]	0.0012439	0.000267188	1	1	1	Q5T481	Q5T481 [740-753]	Q5T481 1xPhospho [S742(100)]	0	1539.68	772160		High	High	0.000161	0.0006626	1.83	45.61
FALSE	High	[R].SGSPRPTEPTDFLMLFEGSPSGK.[K]	1xPhospho [S/T]	1.11139e-06	6.59499e-05	1	1	1	Q9UPN4	Q9UPN4 [87-109]		0	2517.14	1.04686e+06		High	High	4.924e-05	6.535e-07	4.28	118.13
FALSE	High	[R].SGSSSPDSEITELK.[F]	1xPhospho [S5(100)]	0.000536593	0.000140745	1	1	1	P17812	P17812 [571-584]	P17812 1xPhospho [S575(100)]	0	1516.64	4.66192e+06		High	High	9.128e-05	0.0002867	2.71	56.76
FALSE	High	[R].SHILEQHPHTLDLSPSEK.[S]	1xPhospho [S14(98.6)]	0.0438221	0.00294767	1	1	1	Q9BUA3	Q9BUA3 [108-125]	Q9BUA3 1xPhospho [S121(98.6)]	0	2148.01	376384		High	High	0.001724	0.0233	1.3	50.71
FALSE	High	[R].SHSGTSPDNTAPPPPPPRPQPSHSR.[S]	1xPhospho [S/T]	0.00352068	0.000544631	1	1	1	Q96D71	Q96D71 [535-559]		0	2681.22	129574		High	High	0.0003139	0.001887	1.54	27.66
FALSE	High	[R].SHSGTSPDNTAPPPPPPRPQPSHSR.[S]	2xPhospho [S/T]	0.0391969	0.00277466	1	1	1	Q96D71	Q96D71 [535-559]		0	2761.19		No Quan Values	High	High	0.001628	0.02082	0.97
FALSE	High	[R].SHTSEGAHLDITPNSGAAGNSAGPK.[S]	1xPhospho [T/S]	0.000772973	0.000206367	1	1	1	Q92597	Q92597 [364-388]		0	2456.08	320649		High	High	0.0001275	0.0004118	1.8	43.75
FALSE	High	[R].SIEDLHR.[G]	1xPhospho [S1(100)]	0.0144053	0.00119181	1	1	1	Q96PY5	Q96PY5 [171-177]	Q96PY5 1xPhospho [S171(100)]	0	949.414	1.08199e+06		High	High	0.0007001	0.007719	1.64	28
FALSE	High	[R].SILSPGGSCGPIK.[V]	1xCarbamidomethyl [C9]; 1xPhospho [S4(100)]	0.00029075	6.59499e-05	1	1	1	P78347	P78347 [207-219]	P78347 1xPhospho [S210(100)]	0	1352.63	2.53544e+06		High	High	4.924e-05	0.0001569	2.48	69.53
FALSE	High	[R].SISADDDLQESSR.[R]	1xPhospho [S3(100)]	0.000359363	0.000140745	1	1	1	P18615	P18615 [113-125]	P18615 1xPhospho [S115(100)]	0	1502.6	474241		High	High	9.128e-05	0.0001937	2.92	39.65
FALSE	High	[R].SISLGDSEGPIVATLAQPLR.[R]	1xPhospho [S3(98.7)]	8.63512e-05	6.59499e-05	1	1	1	O43379	O43379 [1226-1245]	O43379 1xPhospho [S1228(98.7)]	0	2104.07	312347		High	High	4.924e-05	4.763e-05	2.3	115.94
FALSE	High	[R].SISPSALQDLLR.[T]	1xPhospho [S3(100)]	0.00432993	0.000580501	1	1	1	Q92793	Q92793 [2061-2072]	Q92793 1xPhospho [S2063(100)]	0	1379.69	265059		High	High	0.0003325	0.002324	1.18	110.31
FALSE	High	[R].SITSPTTLYDR.[Y]	1xPhospho [S4(100)]	0.0414539	0.00285736	1	1	1	Q08999	Q08999 [659-669]	Q08999 1xPhospho [S662(100)]	0	1333.6	579610		High	High	0.001674	0.02202	1.82	62.14
FALSE	High	[R].SKSDATASISLSSNLK.[R]	1xPhospho [S/T]	0.0472636	0.00337905	1	1	1	Q9UBF8	Q9UBF8 [275-290]		1	1688.81	268111		High	High	0.001939	0.02511	1.6	56.96
FALSE	High	[R].SKSPLPPEEEAK.[D]	1xPhospho [S3(99.5)]	0.000615464	0.000206367	1	1	4	Q1KMD3	Q1KMD3 [226-237]	Q1KMD3 1xPhospho [S228(99.5)]	1	1391.65	1.7185e+06		High	High	0.0001275	0.0003282	2.94	25.95
FALSE	High	[R].SKTPTGPELDTSYK.[G]	1xPhospho [T/S/Y]	0.0214604	0.00147047	1	1	1	Q8NF91	Q8NF91 [8358-8371]		1	1603.73	371317		High	High	0.0008809	0.01147	1.63	42.98
FALSE	High	[R].SLGPSLATDK.[S]	1xPhospho [S1(100)]	0.0175548	0.00133485	1	1	1	Q9H3N1	Q9H3N1 [270-279]	Q9H3N1 1xPhospho [S270(100)]	0	1068.5	575290		High	High	0.0008074	0.009382	1.7	49.93
FALSE	High	[R].SLHSAHSLASR.[R]	1xPhospho [S]	0.0862496	0.00629877	1	1	1	O15027	O15027 [1356-1366]		0	1245.57	76104.4		High	High	0.003645	0.04648	0.94	19.53
FALSE	High	[R].SLPITIEMLK.[V]	1xPhospho [S1(100)]	0.0777946	0.00573215	1	1	1	Q8IZ21	Q8IZ21 [464-473]	Q8IZ21 1xPhospho [S464(100)]	0	1224.63	529754		High	High	0.003329	0.04166	1.21	108.12
FALSE	High	[R].SLPRPHDFFDAQTLDAIR.[H]	1xPhospho [S1(100)]	0.0400304	0.00282158	1	1	2	Q6ZN18	Q6ZN18 [390-407]	Q6ZN18 1xPhospho [S390(100)]	0	2179.03	450956		High	High	0.001655	0.02128	1.28	95.22
FALSE	High	[R].SLPSLEDIDPDVLDSMHSLGCFR.[D]	1xCarbamidomethyl [C21]; 1xPhospho [S4(99.3)]	0.00445335	0.000580501	1	1	1	Q8IWQ3	Q8IWQ3 [291-313]	Q8IWQ3 1xPhospho [S294(99.3)]	0	2683.18	267040		High	High	0.0003325	0.002394	1.31	123.33
FALSE	High	[R].SLPTTVPESPNYR.[N]	1xPhospho [S/T/Y]	0.0072816	0.000673548	1	1	1	Q6PKG0	Q6PKG0 [766-778]		0	1540.7	275499		High	High	0.0003822	0.003912	1.02	62.39
FALSE	High	[R].SLSNSNPDISGTPTSPDDEVR.[S]	1xPhospho [S/T]	0.00396307	0.000580501	1	1	1	Q96N67	Q96N67 [896-916]		0	2267.97	433439		High	High	0.0003325	0.002131	1.72	54.2
FALSE	High	[R].SLSPGGAALGYR.[D]	1xPhospho [S3(100)]	0.00047358	0.000140745	1	1	1	Q96T37	Q96T37 [292-303]	Q96T37 1xPhospho [S294(100)]	0	1228.57	22957010		High	High	9.128e-05	0.0002541	2.78	59.99
FALSE	High	[R].SLSPIIGK.[D]	1xPhospho [S3(100)]	0.122659	0.00893719	1	1	1	Q9H4G0	Q9H4G0 [782-789]	Q9H4G0 1xPhospho [S784(100)]	0	894.47	733858		High	High	0.005206	0.06755	1.38	62.72
FALSE	High	[R].SLSPILPGR.[H]	1xPhospho [S3(100)]	0.00675215	0.000673548	1	1	2	Q6ZSZ5	Q6ZSZ5 [1289-1297]	Q6ZSZ5 1xPhospho [S1291(100)]	0	1019.53	3.21664e+06		High	High	0.0003822	0.003632	2.04	71.91
FALSE	High	[R].SLSPSHLTEDR.[Q]	1xPhospho [S3(100)]	0.00224467	0.000441467	1	1	1	Q5T200	Q5T200 [875-885]	Q5T200 1xPhospho [S877(100)]	0	1321.58	3.37095e+06		High	High	0.0002573	0.001201	2.51	42.88
FALSE	High	[R].SLSTSGESLYHVLGLDK.[N]	1xPhospho [S3(100)]	1.08708e-07	6.59499e-05	1	1	2	Q9H3Z4	Q9H3Z4 [8-24]	Q9H3Z4 1xPhospho [S10(100)]	0	1885.89	9974382		High	High	4.924e-05	6.621e-08	4.26	104.51
FALSE	High	[R].SLSVEHLETK.[S]	1xPhospho [S3(100)]	0.00969337	0.000837479	1	1	1	P26045	P26045 [357-366]	P26045 1xPhospho [S359(100)]	0	1222.57	623926		High	High	0.0005051	0.005226	1.42	47.15
FALSE	High	[R].SLSYEEPR.[R]	1xPhospho [S3(100)]	0.0095653	0.000837479	1	1	1	Q8IZD4	Q8IZD4 [273-280]	Q8IZD4 1xPhospho [S275(100)]	0	1060.43	1.39045e+06		High	High	0.0005051	0.005152	1.99	38.31
FALSE	High	[R].SLSYSPVER.[R]	1xPhospho [S5(100)]	0.0123674	0.00109779	1	1	2	Q9UQ35	Q9UQ35 [2690-2698]	Q9UQ35 1xPhospho [S2694(100)]	0	1117.49	1.29447e+06		High	High	0.0006485	0.006635	1.75	46.72
FALSE	High	[R].SLTNSHLEK.[K]	1xPhospho [S1(99.7)]	0.0162357	0.00129096	1	1	1	Q9H2H9	Q9H2H9 [52-60]	Q9H2H9 1xPhospho [S52(99.7)]	0	1108.5	875350		High	High	0.0007843	0.008677	1.74	24.66
FALSE	High	[R].SLTPPPSSTESK.[A]	1xPhospho [T3(100)]	0.0678539	0.00511577	1	1	1	Q9UGU0	Q9UGU0 [1669-1680]	Q9UGU0 1xPhospho [T1671(100)]	0	1310.59	253581		High	High	0.002937	0.03609	1.74	30.76
FALSE	High	[R].SLTSSLENIFSR.[G]	1xPhospho [T/S]	0.00361548	0.000544631	1	1	1	O60343	O60343 [566-577]		0	1433.67	403574		High	High	0.0003139	0.001943	1.38	103.77
FALSE	High	[R].SMDELNHDFQALALEGR.[A]	1xDeamidated [N6]; 1xPhospho [S1(100)]	0.0695832	0.00520592	1	1	1	Q14671	Q14671 [124-140]	Q14671 1xPhospho [S124(100)]	0	2026.86		No Quan Values	High	High	0.003012	0.03705	1.11
FALSE	High	[R].SMDELNHDFQALALEGR.[A]	1xPhospho [S1(100)]	0.0432195	0.00294767	1	1	1	Q14671	Q14671 [124-140]	Q14671 1xPhospho [S124(100)]	0	2025.87	224118		High	High	0.001724	0.02291	0.97	97.65
FALSE	High	[R].SMGTGDTPGLEVPSSPLRK.[A]	1xOxidation [M2]; 1xPhospho [S15(100)]	8.30122e-07	6.59499e-05	1	1	1	Q86WB0	Q86WB0 [381-399]	Q86WB0 1xPhospho [S395(100)]	1	2024.94	3.89562e+06		High	High	4.924e-05	4.915e-07	5.33	62.04
FALSE	High	[R].SMGTGDTPGLEVPSSPLRK.[A]	1xPhospho [S15(100)]	1.3007e-05	6.59499e-05	1	1	3	Q86WB0	Q86WB0 [381-399]	Q86WB0 1xPhospho [S395(100)]	1	2008.94	12591044		High	High	4.924e-05	7.381e-06	4.07	68.34
FALSE	High	[R].SNMSPHGLPAR.[S]	1xPhospho [S4(100)]	0.0378418	0.00277466	1	1	1	Q13330	Q13330 [446-456]	Q13330 1xPhospho [S449(100)]	0	1246.54	923917		High	High	0.001628	0.02	2.06	36.29
FALSE	High	[R].SNSAPLIHGLSDTSPVFQAEAPSAR.[R]	1xDeamidated [N2]; 1xPhospho [S/T]	0.138254	0.00984145	1	1	1	Q96E09	Q96E09 [35-59]		0	2633.22		No Quan Values	High	High	0.005759	0.07694	0.73
FALSE	High	[R].SNSAPLIHGLSDTSPVFQAEAPSAR.[R]	1xPhospho [S3(98.4)]	5.76017e-05	6.59499e-05	1	1	2	Q96E09	Q96E09 [35-59]	Q96E09 1xPhospho [S37(98.4)]	0	2632.24	61701.2		High	High	4.924e-05	3.201e-05	2.95	93
FALSE	High	[R].SNSGRELTDEEILASVMIK.[N]	1xPhospho [S/T]	0.000164676	6.59499e-05	1	1	2	Q5JSH3	Q5JSH3 [342-360]		1	2172.03	2.02308e+06		High	High	4.924e-05	8.969e-05	3.14	106.63
FALSE	High	[R].SNSLPHPAGGGK.[A]	1xPhospho [S]	0.130624	0.0093509	1	1	1	Q09019	Q09019 [493-504]		0	1201.54	136304		High	High	0.005483	0.07217	0.61	25.25
FALSE	High	[R].SNSPLPVPPSK.[A]	1xPhospho [S3(100)]	0.00223403	0.000441467	1	1	6	Q13247	Q13247 [301-311]	Q13247 1xPhospho [S303(100)]	0	1202.58	2617253		High	High	0.0002573	0.001191	2.47	48.01
FALSE	High	[R].SNTPILVDGK.[D]	1xPhospho [T3(100)]	0.000578588	0.000206367	1	1	1	P06744	P06744 [107-116]	P06744 1xPhospho [T109(100)]	0	1123.54	411616		High	High	0.0001275	0.0003091	1.91	48.75
FALSE	High	[R].SNVVSPTK.[N]	1xPhospho [S5(99.7)]	0.0453596	0.00319051	1	1	1	Q71RC2	Q71RC2 [643-650]	Q71RC2 1xPhospho [S647(99.7)]	0	911.423	458670		High	High	0.001751	0.02398	1.71	20.57
FALSE	High	[R].SPAGPAATPAQAQAASTPR.[K]	1xPhospho [S/T]	1.67214e-06	6.59499e-05	1	1	1	Q13428	Q13428 [967-985]		0	1829.85	942263		High	High	4.924e-05	9.814e-07	3.89	34.64
FALSE	High	[R].SPFLKPDER.[A]	1xPhospho [S1(100)]	0.0169413	0.00133485	1	1	1	Q9H7N4	Q9H7N4 [874-882]	Q9H7N4 1xPhospho [S874(100)]	0	1168.54	1.32092e+06		High	High	0.0008074	0.009085	1.86	41.82
FALSE	High	[R].SPGAPGPLTLK.[E]	1xPhospho [S1(100)]	0.00402876	0.000580501	1	1	1	Q15942	Q15942 [344-354]	Q15942 1xPhospho [S344(100)]	0	1117.57	1.20877e+06		High	High	0.0003325	0.002161	2.1	62.22
FALSE	High	[R].SPGMLEPLGSSR.[T]	1xPhospho [S1(100)]	0.000736711	0.000206367	1	1	1	Q9UQ35	Q9UQ35 [2132-2143]	Q9UQ35 1xPhospho [S2132(100)]	0	1310.58	630270		High	High	0.0001275	0.000392	2.6	67.39
FALSE	High	[R].SPGSISYLPSFFTK.[L]	1xPhospho [S1(99.3)]	0.0745152	0.00569802	1	1	1	O75376	O75376 [2184-2197]	O75376 1xPhospho [S2184(99.3)]	0	1610.75		No Quan Values	High	High	0.003288	0.03988	1.39
FALSE	High	[R].SPGSPVGEGTGSPPK.[W]	1xPhospho [S4(100)]	0.000108729	6.59499e-05	1	1	2	P35611	P35611 [355-369]	P35611 1xPhospho [S358(100)]	0	1433.63	1.41749e+06		High	High	4.924e-05	5.977e-05	3.08	28.8
FALSE	High	[R].SPHEAGFCVYLK.[G]	1xCarbamidomethyl [C8]; 1xPhospho [S1(100)]	0.111187	0.00792159	1	1	1	Q9NTZ6	Q9NTZ6 [424-435]	Q9NTZ6 1xPhospho [S424(100)]	0	1487.64	155631		High	High	0.004601	0.06091	1.4	70.82
FALSE	High	[R].SPHQLLSPSSFSPSATPSQK.[Y]	1xPhospho [S12(100)]	0.00214097	0.000441467	1	1	2	Q14181	Q14181 [141-160]	Q14181 1xPhospho [S152(100)]	0	2163.01	1.12775e+06		High	High	0.0002573	0.001143	1.72	71.27
FALSE	High	[R].SPILEEK.[D]	1xPhospho [S1(100)]	0.019127	0.00142847	1	1	1	Q12830	Q12830 [216-222]	Q12830 1xPhospho [S216(100)]	0	895.417	1.30471e+06		High	High	0.0008345	0.01021	1.91	34.82
FALSE	High	[R].SPILLPK.[G]	1xPhospho [S1(100)]	0.0102257	0.000944308	1	1	1	Q8TD16	Q8TD16 [582-588]	Q8TD16 1xPhospho [S582(100)]	0	847.469	2.9317e+06		High	High	0.000564	0.005517	2.21	63.97
FALSE	High	[R].SPIMQGNTEQHQLALISQLCGSITPEVWPNVDNYELYEK.[L]	1xCarbamidomethyl [C20]; 3xDeamidated [Q10; Q12; Q18]; 1xPhospho [S/T/Y]	0.0921187	0.00677615	1	1	1	P50750	P50750 [226-264]		0	4585.08	17045016		High	High	0.003938	0.04982	1.28	89.84
FALSE	High	[R].SPIRSANPTRPSSPVTSHISK.[V]	3xPhospho [S1(100); S5(100); S/T]	0.0695832	0.00520592	1	1	1	Q92560	Q92560 [509-529]	Q92560 3xPhospho [S509(100); S513(100); S/T]	1	2459.09	78223.6		High	High	0.003037	0.03725	1.78	30.63
FALSE	High	[R].SPLSGIPVR.[T]	1xPhospho [S1(100)]	0.0246191	0.00171942	1	1	1	Q5M775	Q5M775 [847-855]	Q5M775 1xPhospho [S847(100)]	0	1005.51	277244		High	High	0.001018	0.01318	1.87	64.92
FALSE	High	[R].SPPLPAVIR.[N]	1xPhospho [S1(100)]	0.134392	0.00959732	1	1	1	Q9Y6X9	Q9Y6X9 [615-623]	Q9Y6X9 1xPhospho [S615(100)]	0	1029.55	1.75529e+06		High	High	0.005621	0.07435	1.62	74.14
FALSE	High	[R].SPPRPSPGSLHYSDEDVTK.[Y]	1xPhospho [S13(100)]	0.0632668	0.00461979	1	1	1	Q58EX2	Q58EX2 [2014-2032]	Q58EX2 1xPhospho [S2026(100)]	0	2148.96	584961		High	High	0.002681	0.03377	1.88	46.95
FALSE	High	[R].SPPSSSEIFTPAHEENVR.[F]	1xDeamidated [N16]; 1xPhospho [S1(100)]	0.00751679	0.000673548	1	1	1	C9JLW8	C9JLW8 [21-38]	C9JLW8 1xPhospho [S21(100)]	0	2064.89		No Quan Values	High	High	0.0003822	0.004039	1.78
FALSE	High	[R].SPPSSSEIFTPAHEENVR.[F]	1xPhospho [S1(100)]	9.39319e-06	6.59499e-05	1	1	1	C9JLW8	C9JLW8 [21-38]	C9JLW8 1xPhospho [S21(100)]	0	2063.91	2.0417e+06		High	High	4.924e-05	5.354e-06	3.51	60.34
FALSE	High	[R].SPPVQPHTPVTISLGTAPSLQNNQPVEFNHAINYVNK.[I]	1xPhospho [S1(100)]	0.000865786	0.000206367	1	1	1	Q96ST3	Q96ST3 [277-313]	Q96ST3 1xPhospho [S277(100)]	0	4089.02	765404		High	High	0.0001275	0.0004613	2.53	97.08
FALSE	High	[R].SPSAEFSPAAPPGISSIHSPSLR.[E]	1xPhospho [S3(99.2)]	0.000482138	0.000140745	1	1	1	Q68DK2	Q68DK2 [1762-1784]	Q68DK2 1xPhospho [S1764(99.2)]	0	2372.13	320784		High	High	9.128e-05	0.0002581	1.75	83.9
FALSE	High	[R].SPSDLHISPLAK.[K]	1xPhospho [S8(100)]	0.000631935	0.000206367	1	1	1	O95785	O95785 [1127-1138]	O95785 1xPhospho [S1134(100)]	0	1344.66	561219		High	High	0.0001275	0.0003375	2.6	63.59
FALSE	High	[R].SPSELFAQHIVTIVHHVK.[E]	1xPhospho [S3(99.2)]	0.00036101	0.000140745	1	1	2	Q9Y2W1	Q9Y2W1 [622-639]	Q9Y2W1 1xPhospho [S624(99.2)]	0	2122.08	893852		High	High	9.128e-05	0.0001941	1.89	92.58
FALSE	High	[R].SPSGGAAGPLLTPSQSLDGSR.[R]	1xPhospho [S/T]	0.002808	0.000495453	1	1	2	Q96CX2	Q96CX2 [185-205]		0	2034.95	1.05447e+06		High	High	0.0002869	0.001506	2.01	73.69
FALSE	High	[R].SPSPAHLPDDPK.[V]	1xPhospho [S3(99.2)]	0.0274369	0.00201658	1	1	2	Q92615	Q92615 [599-610]	Q92615 1xPhospho [S601(99.2)]	0	1340.59	2.70693e+06		High	High	0.001183	0.01458	1.78	37.48
FALSE	High	[R].SPSPGLFR.[A]	1xPhospho [S3(100)]	0.0216159	0.00147047	1	1	1	Q9HAW4	Q9HAW4 [808-815]	Q9HAW4 1xPhospho [S810(100)]	0	940.429	886728		High	High	0.0008809	0.01155	1.72	59.2
FALSE	High	[R].SPSPLPGHPPAPARSPR.[L]	1xPhospho [S15(100)]	0.00872155	0.000673548	1	1	1	O60307	O60307 [1201-1217]	O60307 1xPhospho [S1215(100)]	1	1800.89	223320		High	High	0.0003822	0.004687	1.6	39.92
FALSE	High	[R].SPSPPTQHTGQPPGQPSAPSQLSAPR.[R]	1xDeamidated [Q7]; 1xPhospho [S/T]	0.0027663	0.000495453	1	1	1	Q68EM7	Q68EM7 [674-699]		0	2688.24		No Quan Values	High	High	0.0002869	0.001481	1.62
FALSE	High	[R].SPSPPTQHTGQPPGQPSAPSQLSAPR.[R]	1xPhospho [S/T]	3.63146e-07	6.59499e-05	1	1	3	Q68EM7	Q68EM7 [674-699]		0	2687.26	1.51942e+06		High	High	4.924e-05	2.171e-07	3.13	51.11
FALSE	High	[R].SPSTTYLHTPTPSEDAAIPSK.[S]	1xPhospho [S1(99.6)]	7.40242e-05	6.59499e-05	1	1	3	Q13111	Q13111 [775-795]	Q13111 1xPhospho [S775(99.6)]	0	2280.04	1.08923e+06		High	High	4.924e-05	4.1e-05	3.28	64.83
FALSE	High	[R].SPTEDFR.[Q]	1xPhospho [S/T]	0.115123	0.00834828	1	1	2	Q8IXT5	Q8IXT5 [638-644]		0	931.356	772286		High	High	0.004894	0.06304	1.72	30.92
FALSE	High	[R].SPTGPSNSFLANMGGTVAHK.[I]	1xPhospho [S1(100)]	2.57767e-06	6.59499e-05	1	1	1	Q96I25	Q96I25 [222-241]	Q96I25 1xPhospho [S222(100)]	0	2052.92	2.75656e+06		High	High	4.924e-05	1.5e-06	3.89	77.01
FALSE	High	[R].SPVSTRPLPSASQK.[A]	1xPhospho [S1(100)]	0.000766253	0.000206367	1	1	3	Q8ND56	Q8ND56 [216-229]	Q8ND56 1xPhospho [S216(100)]	0	1534.76	7.40619e+06		High	High	0.0001275	0.0004087	2.14	34.63
FALSE	High	[R].SPYGSRSPFEHSVEHK.[S]	1xPhospho [S5(100)]	0.0237448	0.00156962	1	1	2	O14646	O14646 [1683-1698]	O14646 1xPhospho [S1687(100)]	1	1923.84	2.59148e+06		High	High	0.0009356	0.01269	2.47	33.71
FALSE	High	[R].SPYIDGCSPIK.[N]	1xCarbamidomethyl [C7]; 1xPhospho [S8(100)]	0.00123844	0.000267188	1	1	1	Q6PGQ7	Q6PGQ7 [318-328]	Q6PGQ7 1xPhospho [S325(100)]	0	1316.56	874350		High	High	0.000161	0.0006599	2.77	53.27
FALSE	High	[R].SPYSRGLQQLASCLLNPNPSER.[I]	1xCarbamidomethyl [C13]; 1xDeamidated [N18]; 1xPhospho [S/Y]	0.0965974	0.00707791	1	1	1	Q9H792	Q9H792 [1632-1653]		1	2568.19		No Quan Values	High	High	0.004104	0.05236	0.95
FALSE	High	[R].SQGDPEDPHDEHYLLATQSK.[Q]	1xPhospho [S1(100)]	0.0330681	0.00244904	1	1	1	Q9H981	Q9H981 [412-431]	Q9H981 1xPhospho [S412(100)]	0	2346.99	164680		High	High	0.001451	0.0176	1.43	49.79
FALSE	High	[R].SQLDDHPESDDEENFIDANDDEDMEK.[F]	1xPhospho [S9(100)]	4.35174e-05	6.59499e-05	1	1	1	Q03701	Q03701 [621-646]	Q03701 1xPhospho [S629(100)]	0	3132.14	735178		High	High	4.924e-05	2.429e-05	2.08	66.55
FALSE	High	[R].SQLGAHHTTPVGDGAAGTR.[G]	1xPhospho [T/S]	0.00394148	0.000580501	1	1	1	Q5BJD5	Q5BJD5 [10-28]		0	1912.87	133461		High	High	0.0003325	0.002119	1.39	23.99
FALSE	High	[R].SQSLPHSATVTLGGTSDPSTLSSSALSER.[E]	1xDeamidated [Q2]; 1xPhospho [S/T]	0.0555369	0.00388071	1	1	1	Q8WUA7	Q8WUA7 [165-193]		0	2954.36	612638		High	High	0.002243	0.02953	0.96	78.04
FALSE	High	[R].SQSPVHLR.[R]	1xPhospho [S3(100)]	0.0217724	0.00147047	1	1	1	Q96T58	Q96T58 [725-732]	Q96T58 1xPhospho [S727(100)]	0	1003.47	1.05521e+06		High	High	0.0008809	0.01162	1.79	26.4
FALSE	High	[R].SQSWEER.[G]	1xPhospho [S3(100)]	0.00650488	0.000673548	1	1	2	Q6Y7W6	Q6Y7W6 [158-164]	Q6Y7W6 1xPhospho [S160(100)]	0	1001.37	1.07855e+06		High	High	0.0003822	0.003489	1.93	24.48
FALSE	High	[R].SRNSPLLER.[A]	1xPhospho [S4(100)]	0.121957	0.00881559	1	1	1	Q7KZI7	Q7KZI7 [483-491]	Q7KZI7 1xPhospho [S486(100)]	1	1151.56	4.33829e+06		High	High	0.005181	0.0669	2.21	28.99
FALSE	High	[R].SRSDIDVNAAAGAK.[A]	1xPhospho [S3(99.7)]	6.49234e-06	6.59499e-05	1	1	3	O75122	O75122 [368-381]	O75122 1xPhospho [S370(99.7)]	1	1454.66	2.43782e+06		High	High	4.924e-05	3.72e-06	3.11	31.43
FALSE	High	[R].SRSDIDVNAAASAK.[S]	1xPhospho [S]	0.000315994	6.59499e-05	1	1	2	Q7Z460	Q7Z460 [598-611]		1	1484.67	1.35007e+06		High	High	4.924e-05	0.0001702	2.72	32.16
[truncated: 234 more rows]

## Sheet: TiO2-TiO2_FT_02
Checked	Confidence	Annotated Sequence	Modifications	Qvality PEP	Qvality q-value	# Protein Groups	# Proteins	# PSMs	Master Protein Accessions	Positions in Master Proteins	Modifications in Master Proteins	# Missed Cleavages	Theo. MH+ [Da]	Abundances (Normalized): F3: Sample	Quan Info	Found in Sample: [S3] F3: Sample	Confidence (by Search Engine): Sequest HT	Percolator q-Value (by Search Engine): Sequest HT	Percolator PEP (by Search Engine): Sequest HT	XCorr (by Search Engine): Sequest HT	Top Apex RT [min]
[truncated: 2,240 more rows]

[truncated: 2 more sheets: TiO2-TiO2_FT_03, TiO2-TiO2-FT_combined]
